# Supplementary material for: Stock price movement prediction based on Stocktwits investor sentiment using FinBERT and ensemble SVM
Source: PeerJ Comput Sci. 2023 Jun 7;9:e1403. doi: 10.7717/peerj-cs.1403 (PMC10280432; doi:10.7717/peerj-cs.1403)
Supplement: Supplemental Information 1 [file peerj-cs-09-1403-s001.zip]

Archive with 33 entries (27 files):
- sentiment analysis/
- sentiment analysis/.DS_Store
- __MACOSX/sentiment analysis/._.DS_Store
- sentiment analysis/exp3/
- __MACOSX/sentiment analysis/._exp3
- sentiment analysis/exp4/
- sentiment analysis/exp5/
- sentiment analysis/exp3/test_number_of_rows.py
- __MACOSX/sentiment analysis/exp3/._test_number_of_rows.py
- sentiment analysis/exp3/random_select_check.py
- __MACOSX/sentiment analysis/exp3/._random_select_check.py
- sentiment analysis/exp3/random_choose.py
- __MACOSX/sentiment analysis/exp3/._random_choose.py
- sentiment analysis/exp3/.DS_Store
- __MACOSX/sentiment analysis/exp3/._.DS_Store
- sentiment analysis/exp3/labeled/
- __MACOSX/sentiment analysis/exp3/._labeled
- sentiment analysis/exp3/split_csv.py
- __MACOSX/sentiment analysis/exp3/._split_csv.py
- sentiment analysis/exp3/add_sentiment.py
- __MACOSX/sentiment analysis/exp3/._add_sentiment.py
- sentiment analysis/exp3/get_none.py
- __MACOSX/sentiment analysis/exp3/._get_none.py
- sentiment analysis/exp3/get_user_labeled.py
- __MACOSX/sentiment analysis/exp3/._get_user_labeled.py
- sentiment analysis/exp3/concat_labled_files.py
- __MACOSX/sentiment analysis/exp3/._concat_labled_files.py
- sentiment analysis/exp3/splits/
- __MACOSX/sentiment analysis/exp3/._splits
- sentiment analysis/exp4/finbert_prediction.py
- __MACOSX/sentiment analysis/exp4/._finbert_prediction.py
- sentiment analysis/exp5/Vader (1).ipynb
- __MACOSX/sentiment analysis/exp5/._Vader (1).ipynb
