# Supplementary material for: Stock price movement prediction based on Stocktwits investor sentiment using FinBERT and ensemble SVM
Source: PeerJ Comput Sci. 2023 Jun 7;9:e1403. doi: 10.7717/peerj-cs.1403 (PMC10280432; doi:10.7717/peerj-cs.1403)
Supplement: Supplemental Information 1 [file peerj-cs-09-1403-s001.zip › sentiment analysis/exp3/random_select_check.py]

import pandas as pd

df = pd.read_csv('random_select_100.csv')

print(df.shape)
