# Supplementary material for: Stock price movement prediction based on Stocktwits investor sentiment using FinBERT and ensemble SVM
Source: PeerJ Comput Sci. 2023 Jun 7;9:e1403. doi: 10.7717/peerj-cs.1403 (PMC10280432; doi:10.7717/peerj-cs.1403)
Supplement: Supplemental Information 1 [file peerj-cs-09-1403-s001.zip › sentiment analysis/exp3/random_choose.py]

import pandas as pd
import numpy as np

df = pd.read_csv('SPY_concate_files_Unlabel.csv')

df = df.sample(n=100)

temp = pd.DataFrame()
temp["Sentence"] = df["Sentence"]
temp["valid"] = [0 for i in range(100)]
temp.to_csv("random_select_500.csv")
