# Supplementary material for: Stock price movement prediction based on Stocktwits investor sentiment using FinBERT and ensemble SVM
Source: PeerJ Comput Sci. 2023 Jun 7;9:e1403. doi: 10.7717/peerj-cs.1403 (PMC10280432; doi:10.7717/peerj-cs.1403)
Supplement: Supplemental Information 1 [file peerj-cs-09-1403-s001.zip › sentiment analysis/exp3/split_csv.py]

import pandas as pd
import os

symbol = 'SPY'
source_path = f"{symbol}_concate_files_Unlabel.csv"
for i, chunk in enumerate(pd.read_csv(source_path, chunksize=150000)):
    print(chunk.shape)
    chunk.to_csv('./splits/{}_Unlabel_{}.csv'.format(symbol, i), index=False)
