# Supplementary material for: Stock price movement prediction based on Stocktwits investor sentiment using FinBERT and ensemble SVM
Source: PeerJ Comput Sci. 2023 Jun 7;9:e1403. doi: 10.7717/peerj-cs.1403 (PMC10280432; doi:10.7717/peerj-cs.1403)
Supplement: Supplemental Information 1 [file peerj-cs-09-1403-s001.zip › sentiment analysis/exp3/add_sentiment.py]

# -*- coding: utf-8 -*-
"""add_sentiment.ipynb

Automatically generated by Colaboratory.

Original file is located at
    https://colab.research.google.com/drive/1dGb3S20MGuG5XHzHmu9At80vgt1wUgwB
"""
"""
from google.colab import drive
drive.mount('/content/drive')
"""
import numpy as np
print(np.version.version)
import pandas as pd
import os
import re

symbol = 'SPY'

number = 0

while(True):

  path = f'./splits/{symbol}_Unlabel_{number}.csv'
  df = pd.read_csv(path)
  print(df.shape)

  df = df.astype(str).apply(lambda x: x.str.encode('ascii', 'ignore').str.decode('ascii'))

  def remove_website_and_symbol(r):
    output = re.sub(r"\$[A-Z]+", '', r["Sentence"]);
    output = re.sub(r"((http|ftp|https)://)(([a-zA-Z0-9\._-]+\.[a-zA-Z]{2,6})|([0-9]{1,3}\.[0-9]{1,3}\.[0-9]{1,3}\.[0-9]{1,3}))(:[0-9]{1,4})*(/[a-zA-Z0-9\&%_\./-~-]*)?", '', output)
    return output
  print("remove websites and symbols...")
  df['Sentence'] = df.apply(remove_website_and_symbol, axis=1)

  filters = '!"#$%&()*+,-./:;<=>?@[\\]^_`{|}~'
  filters = [char for char in filters]
  def str_filter(r):
    # !"#$%&()*+,-./:;<=>?@[\\]^_`{|}~
    # \t\n
    output = r["Sentence"].replace("\n", "")
    output = r["Sentence"].replace("\t", "")
    
    for char in filters:
      output = r["Sentence"].replace(char, "")
    return output
  print("applying filter...")
  df['Sentence'] = df.apply(str_filter, axis=1)

  df = df.drop(['Unnamed: 0'], axis=1)

  print("Before remove duplicates:", df.shape)
  df.drop_duplicates(subset ="Timestamp",
                      keep = False, inplace = True)
  print("After remove duplicates:", df.shape)

  """## 情緒分析"""

  #!pip install transformers

  #!pip install emoji

  """### 情緒分析函數"""
  print("Installing Transformers")
  from transformers import RobertaForSequenceClassification, RobertaTokenizer
  from transformers import pipeline
  import pandas as pd
  import emoji

  # the model was trained upon below preprocessing
  def process_text(texts):

    # remove URLs
    texts = re.sub(r'https?://\S+', "", texts)
    texts = re.sub(r'www.\S+', "", texts)
    # remove '
    texts = texts.replace('&#39;', "'")
    # remove symbol names
    texts = re.sub(r'(\#)(\S+)', r'hashtag_\2', texts)
    texts = re.sub(r'(\$)([A-Za-z]+)', r'cashtag_\2', texts)
    # remove usernames
    texts = re.sub(r'(\@)(\S+)', r'mention_\2', texts)
    # demojize
    texts = emoji.demojize(texts, delimiters=("", " "))

    return texts.strip()
    
  tokenizer_loaded = RobertaTokenizer.from_pretrained('zhayunduo/roberta-base-stocktwits-finetuned')
  model_loaded = RobertaForSequenceClassification.from_pretrained('zhayunduo/roberta-base-stocktwits-finetuned')

  nlp = pipeline("text-classification", model=model_loaded, tokenizer=tokenizer_loaded)

  none_label_df = df[ df["Sentiment"] == 'None' ]
  print("to filter number of length of sentences.")
  none_label_df = none_label_df[none_label_df['Sentence'].apply(lambda x: len(x.split(' '))>2) ]
  none_label_df = none_label_df[none_label_df['Sentence'].apply(lambda x: len(x)<512) ]

  none_label_df
  print('applying sentences...')
  sentences = none_label_df['Sentence']
  sentences = list(sentences.apply(process_text))  # if input text contains https, @ or # or $ symbols, better apply preprocess to get a more accurate result
  sentences = list(sentences)
  print('Predicting...')
  results = nlp(sentences)
  print(results) # 2 labels, label 0 is bearish, label 1 is bullish

  result = []
  for i in results:
    #print(i["label"])
    if i["label"] == 'LABEL_0':
      result.append("Bearish")
    else:
      result.append("Bullish")

  none_label_df["Sentiment"] = result
  print(none_label_df.shape)
  none_label_df.to_csv(f'./labeled/SPY_with_labeled_{number}.csv')
  print(f'Save To ./labeled/SPY_with_labeled_{number}.csv')
  number+=1
  
