# Supplementary material for: Stock price movement prediction based on Stocktwits investor sentiment using FinBERT and ensemble SVM
Source: PeerJ Comput Sci. 2023 Jun 7;9:e1403. doi: 10.7717/peerj-cs.1403 (PMC10280432; doi:10.7717/peerj-cs.1403)
Supplement: Supplemental Information 1 [file peerj-cs-09-1403-s001.zip › sentiment analysis/exp3/get_none.py]

import pandas as pd
import os


symbol = 'SPY'
df = pd.read_csv(f'{symbol}_concat_files.csv')
print(df.shape)
df = df[ df["Sentiment"] == 'None' ]
print(df.shape)
df.to_csv(f'{symbol}_concate_files_Unlabel.csv')
print("Finish")
