# Supplementary material for: Stock price movement prediction based on Stocktwits investor sentiment using FinBERT and ensemble SVM
Source: PeerJ Comput Sci. 2023 Jun 7;9:e1403. doi: 10.7717/peerj-cs.1403 (PMC10280432; doi:10.7717/peerj-cs.1403)
Supplement: Supplemental Information 1 [file peerj-cs-09-1403-s001.zip › sentiment analysis/exp3/concat_labled_files.py]

import numpy as np
import pandas as pd
import os
import glob

symbol = 'SPY'
#my_dir = os.path.join('./labeled')
my_dir = './labeled'
print(my_dir)

all_files = glob.glob(my_dir + "/*.csv")
li = []

for filename in all_files:
    df = pd.read_csv(filename, index_col=None, header=0)
    print(filename)
    print(df.shape)
    #print(filename)
    li.append(df)

frame = pd.concat(li, axis=0, ignore_index=True)
print(frame.shape)

frame = frame.drop_duplicates(subset=['Timestamp'])
print(frame.shape)
frame = frame.sort_values(by=['Timestamp'])
saved_path = os.path.join( my_dir, f"{symbol}_concat_files.csv" )
frame.to_csv(saved_path)
