# Supplementary material for: Stock price movement prediction based on Stocktwits investor sentiment using FinBERT and ensemble SVM
Source: PeerJ Comput Sci. 2023 Jun 7;9:e1403. doi: 10.7717/peerj-cs.1403 (PMC10280432; doi:10.7717/peerj-cs.1403)
Supplement: Supplemental Information 1 [file peerj-cs-09-1403-s001.zip › sentiment analysis/exp5/Vader (1).ipynb]

# %% [code]
!pip install vaderSentiment

# %% [code]
!pip install emoji

import emoji
import pandas as pd
import numpy as np
import re

# %% [code]
from vaderSentiment.vaderSentiment import SentimentIntensityAnalyzer
def sentiment_scores(sentence):
 
    # Create a SentimentIntensityAnalyzer object.
    sid_obj = SentimentIntensityAnalyzer()
 
    # polarity_scores method of SentimentIntensityAnalyzer
    # object gives a sentiment dictionary.
    # which contains pos, neg, neu, and compound scores.
    sentiment_dict = sid_obj.polarity_scores(sentence)
     
    #print("Overall sentiment dictionary is : ", sentiment_dict)
    #print("sentence was rated as ", sentiment_dict['neg']*100, "% Negative")
    #print("sentence was rated as ", sentiment_dict['neu']*100, "% Neutral")
    #print("sentence was rated as ", sentiment_dict['pos']*100, "% Positive")
 
    #print("Sentence Overall Rated As", end = " ")
 
    # decide sentiment as positive, negative and neutral
    if sentiment_dict['compound'] >= 0.05 :
        return "Positive";
 
    elif sentiment_dict['compound'] <= - 0.05 :
        return "Negative";
 
    else :
        return "Neutral"

# %% [code]
from google.colab import drive
drive.mount('/content/drive')

# %% [code]
BASE_DIR = "drive/MyDrive/PeerJ-CS"
df = pd.read_csv(f"{BASE_DIR}/SPY_stocktwits.csv")

# %% [code]
df

# %% [code]
def process_text(r):
  texts = r["Sentence"]
  # remove URLs
  texts = re.sub(r'https?://\S+', "", texts)
  texts = re.sub(r'www.\S+', "", texts)
  # remove '
  texts = texts.replace('&#39;', "'")
  texts = texts.replace('\n', " ")
  # remove symbol names
  texts = re.sub(r'(\#)(\S+)', r'hashtag_\2', texts)
  texts = re.sub(r'(\$)([A-Za-z]+)', r'cashtag_\2', texts)
  # remove usernames
  texts = re.sub(r'(\@)(\S+)', r'mention_\2', texts)
  # demojize
  texts = emoji.demojize(texts, delimiters=("", " "))

  return texts.strip()

df["Sentence"] = df.apply(process_text, axis=1)

# %% [code]
sentiments = []

for index, row in df.iterrows():
  if ((index + 1) % 100 == 0):
    print(f"{index+1}/{len(df)}, {int(index/len(df)*100)}%")
  sentiments.append(sentiment_scores(row["Sentence"]))
df["Sentiment"] = sentiments

df.to_csv(f"{BASE_DIR}/Vader.csv")

# %% [code]
df
