# Supplementary material for: Stock price movement prediction based on Stocktwits investor sentiment using FinBERT and ensemble SVM
Source: PeerJ Comput Sci. 2023 Jun 7;9:e1403. doi: 10.7717/peerj-cs.1403 (PMC10280432; doi:10.7717/peerj-cs.1403)
Supplement: Supplemental Information 2 [file peerj-cs-09-1403-s002.zip]

Archive with 34 entries (30 files):
- stock_price_movement_prediction_new/
- stock_price_movement_prediction_new/processed_2020_with_1200_9.csv
- __MACOSX/stock_price_movement_prediction_new/._processed_2020_with_1200_9.csv
- stock_price_movement_prediction_new/.DS_Store
- __MACOSX/stock_price_movement_prediction_new/._.DS_Store
- stock_price_movement_prediction_new/ensembleSVM/
- stock_price_movement_prediction_new/OrginalSVM/
- stock_price_movement_prediction_new/.ipynb_checkpoints/
- stock_price_movement_prediction_new/processed_2020_with_1200_10.csv
- __MACOSX/stock_price_movement_prediction_new/._processed_2020_with_1200_10.csv
- stock_price_movement_prediction_new/processed_2020_with_1200_15.csv
- __MACOSX/stock_price_movement_prediction_new/._processed_2020_with_1200_15.csv
- stock_price_movement_prediction_new/processed_2020_with_1200_14.csv
- __MACOSX/stock_price_movement_prediction_new/._processed_2020_with_1200_14.csv
- stock_price_movement_prediction_new/ensembleSVM/experiment2.ipynb
- __MACOSX/stock_price_movement_prediction_new/ensembleSVM/._experiment2.ipynb
- stock_price_movement_prediction_new/ensembleSVM/experiment4.ipynb
- __MACOSX/stock_price_movement_prediction_new/ensembleSVM/._experiment4.ipynb
- stock_price_movement_prediction_new/ensembleSVM/experiment3.ipynb
- __MACOSX/stock_price_movement_prediction_new/ensembleSVM/._experiment3.ipynb
- stock_price_movement_prediction_new/ensembleSVM/experiment1.ipynb
- __MACOSX/stock_price_movement_prediction_new/ensembleSVM/._experiment1.ipynb
- stock_price_movement_prediction_new/ensembleSVM/experiment5.ipynb
- __MACOSX/stock_price_movement_prediction_new/ensembleSVM/._experiment5.ipynb
- stock_price_movement_prediction_new/OrginalSVM/experiment5_SVM.ipynb
- __MACOSX/stock_price_movement_prediction_new/OrginalSVM/._experiment5_SVM.ipynb
- stock_price_movement_prediction_new/OrginalSVM/experiment3_SVM.ipynb
- __MACOSX/stock_price_movement_prediction_new/OrginalSVM/._experiment3_SVM.ipynb
- stock_price_movement_prediction_new/OrginalSVM/experiment4_SVM.ipynb
- __MACOSX/stock_price_movement_prediction_new/OrginalSVM/._experiment4_SVM.ipynb
- stock_price_movement_prediction_new/OrginalSVM/experiment2_SVM.ipynb
- __MACOSX/stock_price_movement_prediction_new/OrginalSVM/._experiment2_SVM.ipynb
- stock_price_movement_prediction_new/OrginalSVM/experiment1_SVM.ipynb
- __MACOSX/stock_price_movement_prediction_new/OrginalSVM/._experiment1_SVM.ipynb
