# Supplementary material for: Stock price movement prediction based on Stocktwits investor sentiment using FinBERT and ensemble SVM
Source: PeerJ Comput Sci. 2023 Jun 7;9:e1403. doi: 10.7717/peerj-cs.1403 (PMC10280432; doi:10.7717/peerj-cs.1403)
Supplement: Supplemental Information 2 [file peerj-cs-09-1403-s002.zip › stock_price_movement_prediction_new/processed_2020_with_1200_9.csv]

	Date	day_of_the_week	positive_percent_pre_market	positive_percent_55_135	positive_percent_55_95	positive_percent_95_135	positive_percent_after_market	positive_percent_yesterday_market	positive_percent_the_day_before_yesterday	Prev Open	Prev Close	Prev High	Prev Low	Prev HLPCT	Prev Volume	Prev Change Percent	Prev Trade Value	Prev VWAP	percentage_change
0	2022-05-31	2	-0.7245633767933243	-0.7004376138226246	-0.6466271649250525	-0.7213180575266417	-0.2498797078052457	-0.2739518796398789	-0.005063301956546762	406.1556	413.474	413.5935	405.9465	0.01883745764528082	84653856	0.018018710070721658	34898718400	410.766	0.0025632964965107046
1	2022-05-27	5	-0.06828590786613153	-0.5443015529623801	-1.0653866410397894	-0.33260375984329255	-0.40097071852032506	0.01712230986637563	-0.20015879373610201	396.9553	403.5668	405.2893	396.7363	0.021558400378286526	81933455	0.016655527713069905	33104555200	402.7934	0.011277273842014175
2	2022-05-26	4	0.041606000832463866	-0.08732818358185654	-0.14732471475685843	-0.06733312006858708	-0.26393289224011757	-0.26847218980176085	-0.2642947273511167	390.6227	395.6609	397.732	390.2045	0.01929116655497318	91225026	0.01289786794264649	36106475400	394.1357	0.014422232812945397
3	2022-05-25	3	-0.6331837157923881	-0.230404575551257	-0.35821222325761876	-0.17958557697507987	0.4442511331433209	-0.362173816082644	-0.42868403472492234	390.8716	392.1959	393.4505	385.2957	0.021165042848907904	91251910	0.003388069125513324	35712086900	389.3216	0.00721349918350645
4	2022-05-24	2	-0.4686800023152273	-0.7585910888123291	-0.9727320427791069	-0.647605160113029	-0.7407332506645727	-0.2281025544196876	0.2952292780871638	391.1404	395.2128	396.0194	388.701	0.018827839393261134	75701431	0.010411606676272807	29891187800	393.375	-0.005846240066134584
5	2022-05-23	1	-0.04216081082427798	0.41046511852487017	0.11020314013361425	0.5596157879354227	0.5167957907524945	0.20633643299782858	0.07336622406680203	391.5586	387.9542	395.3224	378.9033	0.04333321984791374	131189558	-0.009205263273492137	50827535700	384.6333	0.009446693657741189
6	2022-05-20	5	0.19313247289817034	-0.02539819060561046	-0.04348511193973878	-0.01785761740000646	-0.2635232369750453	-0.131672746943943	-0.7386909940196698	386.9485	387.7849	392.4448	385.445	0.01816030821517984	98293185	0.0021615279552704538	38378127200	388.4754	-0.017927527017482743
7	2022-05-19	4	-0.6592456288842639	-0.4225749356746246	-0.8413276934006998	-0.2859914549738734	-0.7072816914948501	-0.861769892995738	-0.21207233595734956	401.7645	390.1746	402.0633	388.8702	0.033926744708131444	117291039	-0.02884749648114754	46424435000	393.1064	0.008582973027872266
8	2022-05-18	3	-1.1374322805176917	-0.2710979444362456	-0.39204208777602373	-0.23314919343153087	0.21373775302733347	-0.07105490025002537	-0.054194650388001524	404.7815	406.5638	406.8127	400.8509	0.014872861704938126	82867486	0.004403116249136931	33598123200	404.237	-0.017348203220547694
9	2022-05-17	2	0.31237468504215243	0.0	0.18759861389479834	-0.08529758051189507	-0.3579985708692407	-0.11276757054431497	-0.16840608873198	398.2597	398.3692	402.2325	395.8899	0.01602112102379981	78415421	0.000274946222276491	31638530800	398.6918	-0.00246051271907377
10	2022-05-16	1	-0.40319495957362517	-0.6071567327044228	-0.5971325273203567	-0.6084404830877825	0.763862705358343	0.13353139262452257	0.10060469912129895	395.0038	399.9922	401.4459	393.9085	0.01913490061778304	104019586	0.012628739267824797	41616459500	398.4072	0.003650273768663231
11	2022-05-13	5	0.4918976138804719	0.4450406513902461	0.05715841383994862	0.6041996945434491	0.22784628084111588	-0.30768273915845046	-0.49528774394004094	387.6953	390.6525	394.0977	383.4935	0.027651576884614712	124672517	0.007627639540639261	48948045000	388.0282	0.012276279303413493
12	2022-05-12	4	-0.6053715696775597	-0.4289956055183584	-0.831733343846092	-0.10080469912196564	-0.3506143193270414	-0.5308081233533289	-0.22054276961415234	396.3579	391.0608	402.3022	390.2742	0.03081935726215061	141985583	-0.013364436535767297	56291887200	395.4077	-0.001677154229723846
13	2022-05-11	3	-0.22076542890924233	0.21881766136708722	-0.1971680649109491	0.3797756219928535	0.14483094787845605	-0.3773417698260816	-0.33828657035145293	402.7503	397.3735	404.3335	393.1219	0.028519398181581928	132119012	-0.013350207312074015	53130873600	397.9441	0.008416239573530786
14	2022-05-10	2	0.2662030407746567	0.0898186778106497	0.2852519375984892	0.015848192240023713	-0.29182629719780717	-0.5697226992747811	-0.41581597683182053	403.3577	396.4575	404.662	394.7947	0.02499349661988877	155379604	-0.017106900401306434	63118228900	399.2363	-0.017503522954585612
15	2022-05-09	1	-0.39907531000939345	-0.5681084079810763	-0.19671029424605427	-0.715494479251942	-0.27820332849723717	-0.249563114348171	0.020284671171505717	409.3319	409.5708	413.0159	403.985	0.02235454286669053	151665934	0.0005836339654935298	62199676700	408.2448	-0.007752320758190889
16	2022-05-06	5	-0.38832559823146834	-0.22976365640381594	-0.25131442828090605	-0.2211613901102185	0.009788006366162944	-0.49540040523110435	0.4027514022365681	422.724	412.0302	423.1721	407.679	0.03800318387751154	172366442	-0.025297357140829504	71576989200	412.9992	-0.0028948136609469573
17	2022-05-05	4	-0.2231435513142097	0.543424552248419	0.2545298651348804	0.6980854622005279	0.7308875085427924	0.39323961303389743	-0.15394744844763392	415.2861	427.2146	427.812	411.9305	0.038553833717095524	143814386	0.0287235715329746	60542808000	419.3615	-0.028657243816786162
18	2022-05-04	3	0.05608946665104358	-0.1516412682218326	-0.2282586519809802	-0.12693070859317063	0.12323264042394806	-0.24281031827460542	-0.27890551927663004	413.225	414.5892	417.1282	411.5821	0.013475075811119985	99872002	0.0033013491439288097	41630338200	414.2197	-0.004423717839145155
19	2022-05-03	2	-0.05374427600669069	0.38856329730556116	0.0425596144187959	0.4820575535895481	0.38634406666138604	-0.5307454225427661	-0.14180179482008226	410.2977	412.6973	414.1311	403.278	0.026912204484251516	158099510	0.005848436391429842	65055356000	409.0308	0.006963687622557101
20	2022-05-02	1	-0.36254006339113043	-0.24362208265775043	-0.4877032063451364	-0.13613217432458005	0.28350670104130027	-0.11697167658550423	-0.14336431354076148	421.7681	410.228	424.0383	409.4414	0.035650767118322685	145170354	-0.027361244247727592	60600317900	414.6315	-0.0006795456750300519
21	2022-04-29	5	-0.6180265500918372	-0.46813621507094016	-0.45391749149411126	-0.4700036292457356	-1.1769131390818675	0.09093159416280472	-0.04584638812541858	420.4737	425.97	427.7921	415.8039	0.02883137940745627	105073662	0.013071685577480873	44528642600	422.5992	-0.0072487721947309125
22	2022-04-28	4	0.10856638055145952	0.6974115793464029	0.8507761247635284	0.5978370007556204	0.8034952377288107	-0.40464172395295905	-0.2651894486472439	415.4455	415.4753	421.101	413.225	0.019059834230745903	121700254	7.173022694919772e-05	51017534300	417.0914	-0.004002463054340325
23	2022-04-27	3	-0.3050971140534591	0.20128475750171074	0.22543976357455991	0.19022673630106784	-0.2666286632539486	-0.3839009301923239	0.5865825708373145	423.9985	414.3104	424.2076	414.2805	0.023962267111292943	103218473	-0.02284937328787711	43324112700	417.96	0.005871920238891829
24	2022-04-26	2	0.2529965144638909	0.9366429607230535	0.7351113796589775	1.0128454669106846	1.3163357725129803	0.46937686645492643	-0.11728908652310013	421.8478	426.667	426.8462	417.0386	0.02351724756413444	119449651	0.011424025442351405	50658829400	421.8209	-0.014901712111735157
25	2022-04-25	1	0.015384918839479456	-0.334824110990624	-0.4274440148269396	-0.2810813884204289	0.20895891632225325	-0.08841095734405308	0.22314355131420976	435.0308	424.2076	436.1983	423.6102	0.02971623440606481	132332418	-0.02487915798145783	56852993400	427.5945	-0.009298812867317275
26	2022-04-22	5	0.09531017980432493	0.034045841409717066	0.7550225842780328	-0.2787134024690205	-0.32482161940123766	-0.5609754074514622	-0.10929642177906469	446.6108	436.1759	448.0745	435.22	0.029535637149028016	85245458	-0.023364638741382813	37718746800	440.5258	-0.014923323415018567
27	2022-04-21	4	0.5108256237659907	-0.2666286632539486	-0.7939518796819109	-0.03509131981127006	0.28591995745838167	-0.3050971140534591	0.19760530907354404	444.9978	442.7973	445.645	441.5726	0.009222492518783907	64966310	-0.004944968267258798	28931442900	443.5587	-0.00858321257423217
28	2022-04-20	3	0.49783842823917956	-0.18768349993534003	-0.1941560144409575	-0.18378247743362947	-0.5210297939402324	0.4705438291328255	0.23239924528232697	435.9768	443.1259	443.8826	435.7975	0.018552424004268063	77562731	0.016397890896946755	34346333400	441.2383	-0.001968183274439545
29	2022-04-19	2	-0.10536051565782628	0.6151856390902335	0.31585294941847725	0.7627404723591404	1.0253731262997072	-0.016720646787078363	0.25131442828090617	434.9313	436.0863	437.8586	433.7364	0.009503929114549807	65751433	0.002655591814155414	28817620800	435.83	0.013429870040277143
30	2022-04-18	1	0.3617900446055028	0.2221861553578824	-0.13062018241706422	0.3076673648320378	0.04879016416943205	0.6931471805599453	0.4206399061273995	441.6423	435.9071	442.8173	435.7975	0.016107940040959334	97709067	-0.012986074929869633	43437489000	438.1305	0.0008012637071588182
31	2022-04-14	4	-0.14008879317068168	0.3201675275962692	0.5270203096859714	0.21045072451579083	-0.2666286632539486	0.03386451395275637	-0.4671906878691208	436.146	441.4033	442.1999	435.9568	0.014320455604775581	73888472	0.012053991094725129	32668012600	439.5113	-0.006155441817351352
32	2022-04-13	3	-0.7775142192964848	-0.1061900470202017	-0.13976194237515874	-0.08855339734144506	-0.07622736538788426	-0.5748660128882802	-0.19571648289805266	441.1743	436.4049	443.8328	434.7721	0.020840113705548256	84127618	-0.01081069318861053	37059792400	438.7707	0.006894977168439526
33	2022-04-12	2	0.3965958703673846	-0.6180265500918372	-0.5576016885637214	-0.6411874416292344	-0.43936665978384565	-0.23882378607107554	-0.3681338617428038	442.1999	438.0279	443.0861	437.5002	0.012767765591878543	89574019	-0.009434647090603198	39677215100	439.7191	0.0013541572641237703
34	2022-04-11	1	-0.7961794064581805	-0.3955710344629658	-0.1754486775061926	-0.4775508348811185	0.31753503560146207	-0.22006188477680164	-0.1775138552258515	446.0433	445.645	448.6918	444.022	0.010517046452653268	79234758	-0.0008929626338967676	35516971800	446.1547	-0.004478993109777796
35	2022-04-08	5	-0.47633944769482134	-0.16138834712748887	-0.31424909983650273	-0.06010392406970544	0.03300629646817008	0.06899287148695142	-0.018942070529074737	443.6735	446.8398	448.7516	441.6224	0.01614320288101321	77992126	0.00713655424540802	34860278500	445.0088	0.003616394321101747
36	2022-04-07	4	-0.35667494393873245	0.29305554051292415	0.659245628884264	0.05539877938978838	-0.02519024882855852	-0.039152456097181584	-0.3437433934773565	444.9679	444.5995	446.9992	441.5626	0.012312184048196109	106726348	-0.0008279248907618016	47640872700	443.9229	-0.0027606329266102363
37	2022-04-06	3	-0.47913611280900814	-0.1730622313811578	0.053345980705292714	-0.27698678333503296	-0.26998249535238006	-0.36347326331632945	0.3408534046367759	453.2621	449.0901	455.8609	447.8853	0.017807237701259773	74070558	-0.009204387483533189	33577011000	451.1279	-0.002159416397351328
38	2022-04-05	2	-0.16106155736710526	-0.037740327982847086	0.0	-0.058107630807280694	0.30770093934227283	0.5534920700848935	0.07651914983419614	451.1811	454.8353	454.9448	450.3148	0.010281696271141868	59412912	0.00809918677887882	27133778300	453.2896	-0.0037564254644250976
39	2022-04-04	1	0.19971329950582384	0.16430305129127634	0.23889190828234888	0.11568439899946231	0.21089492923801065	-0.3522205935893521	-0.07522342123758752	451.3603	450.972	451.5097	447.2082	0.009618562450330815	89005929	-0.0008602883328463208	40197856500	449.6157	0.005207988523959766
40	2022-04-01	5	-0.335567668490786	0.030305349495328843	-0.08269171584511341	0.06359110278153135	-0.54095536521802	-0.19770647563343408	-0.1022879149336897	455.9206	449.6975	456.7869	449.2196	0.01684543595159247	121444435	-0.013649525816556629	55030761600	452.8014	-0.00648591409554113
41	2022-03-31	4	-0.21190045974002947	0.30665418418737955	0.16430305129127634	0.3431118773911117	0.19319122903085853	-0.2722258142150891	0.20268606331901085	458.3601	456.7271	459.2114	454.5017	0.010362337478605686	79487691	-0.003562701029168947	36476320800	456.7923	8.735913494523598e-05
42	2022-03-30	3	-0.4408670351590804	0.2221674653411543	0.01526747213078838	0.3035135376684616	0.2736243329615493	0.30777407253446953	0.13226235692121777	458.0415	459.5649	460.0826	455.2137	0.010695855594855771	86425650	0.003325899509105699	39740211400	457.7403	-0.0014771369609996418
43	2022-03-29	2	0.36211466723455055	0.3667121218109311	0.09531017980432493	0.46448528650728876	0.10933666403746563	-0.003411032301062821	-0.18639400910546824	450.1157	453.9491	453.9491	448.1243	0.01299817929980584	68294305	0.008516476985806057	31036993600	451.1616	-0.0013802247496679416
44	2022-03-28	1	0.11778303565638346	-0.4872414192207908	-0.4088264558108691	-0.5285252008653917	0.12240198151267793	-0.27684773028607085	-0.3924610236849578	449.2196	450.743	451.0317	446.5013	0.010146443022674258	77019619	0.003391214452797654	34862140600	448.8113	-0.0036056362941662926
45	2022-03-25	5	0.014252022707201413	-0.07486487896417399	-0.03509131981127006	-0.0907543632684642	-0.02702867238791926	-0.05538513915108396	-0.39507154758090113	444.022	448.5524	448.5624	442.8471	0.012905808799470547	64517599	0.010203098044691447	28868979700	446.015	-0.004111896791609588
46	2022-03-24	4	-0.12260232209233239	-0.13405867974456967	0.1923718926474561	-0.2652811357626143	-0.746891456566636	-0.43142953751815305	-0.10653755287038473	444.9878	441.8912	446.561	441.8016	0.010772708835821262	79278840	-0.006958842467141721	35341929500	443.8254	0.005595174022003414
47	2022-03-23	3	-0.7173907921699381	-0.1844978362165501	-0.6118015411059929	-0.028399474521698	-0.14445128273854482	0.06441797385275268	-0.34577547774456663	443.9424	447.6563	448.6421	443.9424	0.01058628326557681	74514947	0.008365724922872802	33530534000	446.762	0.0019243678690434823
48	2022-03-22	2	-0.05657035148839435	-0.5962591800744036	-0.5447271754416722	-0.6110822275056411	-0.27625337662815824	-0.3438105970257291	-0.5391898308444539	442.4289	442.4787	444.5398	438.7846	0.01311623060608782	88091953	0.00011256045886696083	39060844800	441.6683	0.00634714154502689
49	2022-03-21	1	-0.30796674362328663	-0.7334627177384051	-0.7824453182076424	-0.7106914902108549	-0.43423317828460684	-0.4725172459860515	-0.38461959191548123	436.1162	442.6081	442.9467	435.3395	0.01747417819885408	106228288	0.014885711652078018	46876930800	439.7473	0.002530494666246651
50	2022-03-18	5	-0.7657863641999169	-0.7862376036259573	-0.2696635669491026	-0.9723578892969854	-0.5136484908486953	-0.11490888052652078	-0.35456509645663825	430.3881	437.8128	437.8128	429.991	0.0181906132919061	102201777	0.017251173998537535	44748380000	434.453	0.004318456797169305
51	2022-03-17	4	-0.5683954755874685	-0.6861048979345323	-0.3060312111199775	-0.8016734117557965	-0.14959964799183942	-0.2987039565482466	-0.4524338337094542	426.7154	432.4031	432.4626	421.663	0.02561192231711105	144680851	0.013329024450488561	62398973100	428.3068	0.005881403235498703
52	2022-03-16	3	-0.27958486221916157	-0.48996437180827357	-0.2231435513142097	-0.7095679107722729	-0.5445597974180157	-0.47267385780161447	-0.5943761243921337	416.6701	423.0229	423.6879	415.3301	0.020123270622572256	105959330	0.015246594368062413	45018858600	420.06	0.007257332928698354
53	2022-03-15	2	-0.2837681731306446	-0.38789878439026526	-0.7149662279545851	-0.24577117683614405	-0.28134434186723173	-0.8177334558890703	-0.304832733646284	417.7819	413.9206	421.4148	412.7195	0.021068304259915103	95422403	-0.009242382209473479	40145606000	415.7968	0.006599008957905487
54	2022-03-14	1	-0.8714653004940908	-0.3522664136539665	-0.12921173148000623	-0.44876191386148856	0.1673521916857943	-0.25131442828090605	-0.6371193490902828	424.9585	416.9679	425.6037	416.4319	0.022024729613653562	95510406	-0.018803247846554495	40450584300	420.5135	-0.0010453789515850736
55	2022-03-11	5	-0.3937566188432643	-0.4732877044469254	0.3022808718729337	-0.9270849770050356	-0.11551288712184435	-0.37443594976186245	-0.5338823021244593	419.3998	422.338	423.281	417.3352	0.0142470608757661	93619198	0.0070057258014905935	39648725200	420.3443	-0.008759021792352113
56	2022-03-10	4	-1.0724327830863387	-0.637695876023731	-0.9195640572191242	-0.5185306701403959	-0.5091435375830059	-0.33954632450163486	-0.3133767782832124	422.0005	424.2537	426.3382	419.6976	0.015822344468969917	116640216	0.005339330166670401	49666440800	423.3662	-0.001372781063674408
57	2022-03-09	3	0.11000089521432849	-0.15267684020895775	0.0	-0.20991778909494851	-0.6271538114051918	-0.35924928774800313	-0.5472298631818164	416.5212	413.1761	424.0552	412.0545	0.02912406004545514	164190393	-0.008031043798010767	68839614900	416.5015	0.0051980430906912725
58	2022-03-08	2	-0.2638616443329947	-0.4252550932592248	-0.7831303279387325	-0.2231435513142097	-0.5795221550522255	-0.6706125639074472	-0.36376244422231563	428.3631	416.3326	429.1094	416.2632	0.030860763094119323	137414054	-0.028084818697035205	58311348800	420.1884	-0.004193233263101635
59	2022-03-07	1	-0.03949409903915951	-0.707186977227428	-0.44757659345829137	-0.8067443582836507	-0.579818495252942	0.08187877376310947	-0.05872528601278242	428.5617	428.9786	430.1697	424.7202	0.012830800136183776	113973677	0.0009727887489712644	49115793000	427.2478	-0.017101147027916788
60	2022-03-04	5	-0.7680886018520641	-0.2411620568168881	0.11778303565638346	-0.32426869534048397	-0.5513492686996879	-0.4739197181664926	-0.15199275844058405	437.2173	432.4924	437.8525	430.5965	0.016851042681489584	104071597	-0.010806754444529179	45503370900	433.5256	-0.005744730136601862
61	2022-03-03	4	0.315935291219339	-0.4793933695955746	-0.4323123581443524	-0.5036571342873781	-0.5031035776720805	-0.10652771742442099	-0.2707561592159311	429.1771	434.6563	436.4728	428.383	0.018884502886435797	117541703	0.012766757592611516	51464518900	433.2514	-0.009309718435892029
62	2022-03-02	3	-0.38088286470282845	-0.01875787707055691	-0.15694788444831947	0.014535139619113223	-0.0025412974286725325	-0.46015976631920513	-0.04744408777827105	431.8274	426.8047	433.9416	423.9559	0.023553629044907758	137521230	-0.011631267492521285	59419576700	427.764	0.010916323604015739
63	2022-03-01	2	-0.39106042690561604	0.08872811560868422	0.21772348384487053	0.0	0.22443304214408158	-0.06096766845508332	-0.421483757263802	428.8396	433.4056	434.964	427.5194	0.0174134787801442	145302843	0.010647337605948643	63089900500	430.8784	-0.012091398096588999
64	2022-02-28	1	-0.26859347588925825	-0.266404674004496	0.22645298621557694	-0.44928942485817225	-0.5221020118339254	-0.6977238475873572	-0.3163373282121571	426.4375	434.5174	434.6067	424.7004	0.02332538420025031	121686081	0.018947442473985072	52825992700	431.4706	0.012176911682992196
65	2022-02-25	5	0.0819171224678868	-0.021713760223784247	-0.2033409240180301	0.04636592055792556	0.21292199724267172	-0.020408871631207123	-0.7883859725858275	407.9847	425.1371	425.5937	407.6076	0.04412601727740116	213444305	0.04204177264490556	89499945200	416.1922	0.01659722060575677
66	2022-02-24	4	-0.8801394604644582	-0.836891939226087	-0.7165774323683313	-0.9007865453381898	-0.7651577165362174	-0.7264022955075374	-0.270105683675118	429.4649	418.834	430.0605	418.2385	0.0282661687051766	131884132	-0.024753827379140874	56332708600	422.4409	0.01861132736332855
67	2022-02-23	3	-0.09097177820572676	0.10877084294387052	0.4818380868927384	-0.06481750007647082	0.14577366748921047	-0.46093996925512193	-0.3674934057605646	428.7006	426.3978	432.284	422.7152	0.02263651744720798	124054581	-0.005371581005484925	53384444100	427.1441	-0.008829715923066526
68	2022-02-22	2	0.16876202700832238	-0.45282187385463435	-0.47895041523554177	-0.4414673219808013	-0.46057744356519015	-0.6749538345987396	-0.09358752649287862	434.1005	431.0234	435.4206	428.6311	0.015839961216066626	132414754	-0.007088450715905717	57720378000	431.5143	-0.0015965549976882287
69	2022-02-18	5	-0.35753417354909145	0.30851086710327275	0.34450440831847723	0.2952086218381313	-0.3642221495741152	-0.5815411485643882	-0.3374300146495742	439.947	433.8325	443.2675	433.1972	0.02324645680997009	101972046	-0.013898265018286341	44836493200	436.0143	-0.009420803514128025
70	2022-02-17	4	-0.5399068330668324	-0.16887848653750173	-0.08338160893905101	-0.23995066963059103	-0.322773392263051	-0.3494466667066269	-0.5660158097808902	440.6517	443.302	444.7463	438.6764	0.013836851036436011	84454360	0.0060145007950724244	37550257200	441.3618	-0.004445246743700343
71	2022-02-16	3	-0.7222883154674448	-0.17318907323068206	-0.08565544457849389	-0.2374202376708927	-0.7049120221395316	-0.6046518697325707	-0.31031903760099955	440.4532	442.8057	442.9844	439.9073	0.006994882785532254	88435136	0.005341089586816535	39299045600	441.5936	-0.0007883415528237751
72	2022-02-15	2	0.2824962354194154	-0.014285957247476541	-0.1823215567939546	0.08503704268591215	-0.36270324877008275	-0.594564015523511	-0.022096647277590167	436.6713	435.778	438.3389	432.1252	0.014379397452405037	121882151	-0.002045703484520173	53454482200	435.3446	0.0041916437536002145
73	2022-02-14	1	-0.1347831139044915	-0.006825965070399871	-0.49247648509779407	0.16369273696046138	0.2572654643834668	-0.11874875277634238	-0.131811701744996	446.0913	437.2073	448.27	435.6986	0.028853432166180894	153033319	-0.019915205698923102	67912402900	440.4188	0.0007038596801144174
74	2022-02-11	5	-0.1627951344435993	-0.43335536208999687	-0.3813675565291038	-0.46803834856078175	-0.577836334048951	-0.3758384148994871	-0.2688026829625279	448.007	446.0019	454.33	443.8976	0.023501816635187873	139791176	-0.00447559971161171	63377768400	448.8976	-0.003248920734887621
75	2022-02-10	4	-0.6773988235918061	-0.4288124721051555	-0.25131442828090605	-0.47907692545141034	0.059423420470800806	-0.10791128717722932	0.23386432105931146	451.8583	454.1612	454.4987	451.6449	0.0063186808928872625	92330867	0.005096509237519865	42074122200	452.9821	0.01083488433948463
76	2022-02-09	3	0.8698976923044446	0.5990338889894665	0.6312717768418578	0.5811735090104017	0.3746934494414107	-0.024717026950899574	-0.22986985015441347	443.431	447.61	448.5827	441.9322	0.015048688463976974	80885636	0.009424239622399045	36300954100	445.7532	0.0013398936869210185
77	2022-02-08	2	-0.294799540220645	-0.47717211872434806	-0.551176919289558	-0.4485486942444762	-0.11352382629698722	-0.19220631602649657	-0.18444394881810522	446.1905	443.9571	447.6596	442.5575	0.011528671415578782	84235654	-0.005005485325214142	37763883100	445.0719	0.007634442304169129
78	2022-02-07	1	-0.026847250036188052	-0.4447922098992395	-0.6138104383234243	-0.3815008276694357	-0.06006424074265002	0.08455738802806297	-0.2804304090564607	443.0538	445.3865	449.4364	440.5525	0.020165360541592618	118358841	0.0052650490753041465	53028304400	445.0314	-0.002980891152605084
79	2022-02-04	5	-0.6091615244868525	0.04845238338594675	0.4260843953109001	-0.09576690509200841	0.7742288493659008	-0.3858527124195398	-0.344399349079296	447.6199	443.302	449.625	442.4186	0.016288646092185034	117684675	-0.009646353971304564	52896189400	445.9486	0.0010977932113644365
80	2022-02-03	4	-0.6498971967661286	-0.5289182225521467	-0.24027983355719704	-0.6454433826027342	-0.9957352720973537	0.08258048732600647	0.3605657700462535	452.1363	453.9726	454.7369	449.7044	0.01119068436955469	116960013	0.004061385913937886	53372635400	452.3641	-0.0017516629710174344
81	2022-02-02	3	0.6652902260569791	0.6581674616639185	0.6496620686202065	0.6574290979578661	1.1830661195066223	0.01680711831638119	0.35661165079652324	447.3519	449.6051	450.2801	443.6379	0.014972120280976902	122913902	0.005036750710123266	55355583800	447.2848	-0.001580749978237706
82	2022-02-01	2	0.272946373798028	0.3771683578956602	0.5877866649021191	0.2652811357626143	0.4260843953109001	0.34955217954567175	0.22804380613204972	437.9816	446.5876	446.9548	436.5621	0.023805777001714053	151541041	0.019649227273474488	67525380800	443.1457	0.0
83	2022-01-31	1	0.005277057100843819	0.47043015942921207	0.4369283775639494	0.4795730802618863	0.06038051098890748	0.1823215567939546	0.15667147773382537	429.4848	438.6863	438.736	424.6607	0.03314481420107858	164324755	0.02142450675786433	71488104800	431.9236	0.012328053119389238
84	2022-01-28	5	-0.5718761748518432	0.04614115599785513	0.14131353306657748	0.0	0.011614532420693083	-0.6281390656123828	-0.30422820531127187	435.0236	428.0554	438.329	426.2786	0.02826883639009799	149249329	-0.016017981553184627	65002626300	431.2045	0.009776052138975453
85	2022-01-27	4	0.4784902431230542	-0.822837562817043	-0.08119015473001323	-1.0926775531482953	-0.16846452213252847	-0.2753992435212817	0.2409268733727184	437.4654	430.1796	440.7609	425.693	0.03539616578144346	185897969	-0.01665457428176033	81160136000	433.6588	0.0016431603452631007
86	2022-01-26	3	0.49536936552929894	0.3602085165200435	0.2429461786103894	0.4175134466243388	0.03496216256213994	0.20910708779395978	0.028046930511406314	429.862	431.2616	436.4728	423.9956	0.029427663871983534	166965042	0.0032559286468679806	72413077200	429.6731	-4.560718829992769e-05
87	2022-01-25	2	-0.24485731153799395	-0.1984908580867306	-0.017699577099400975	-0.2779038824701456	0.6014799920341215	-0.016901810802603254	-0.1997506717395043	428.8396	436.5919	437.1279	417.6528	0.046629880130098486	251783860	0.018077388375513807	108284090000	426.7947	-0.007642223864602325
88	2022-01-24	1	-1.0170009532219468	0.2221674653411543	-0.007843177461025893	0.3103904718215932	0.4943821550408746	0.04106148679777392	-0.17979311044059593	442.2697	434.7457	444.7512	434.7159	0.023084731890413962	201887711	-0.017012243886479227	89842154200	438.6905	-0.014374001806021422
89	2022-01-21	5	-0.6756794875195545	-0.5924259114110803	-0.26646623330150826	-0.6977661264162398	-0.9762011455772582	-0.5067933602380522	-0.19085731885840956	450.3992	443.4509	455.3524	441.2175	0.03203612730682717	121930744	-0.01542698122021535	55157467600	448.9177	-0.0023790286391578695
90	2022-01-20	4	0.011834457647002798	0.38024553677604844	0.8198988861990891	0.21803963939603388	-0.7181769286257808	-0.15671368849214787	0.2972053152382378	454.7469	448.414	456.2183	448.1261	0.018057863623654125	108969473	-0.013926208183057422	49211657500	451.9845	0.00835335346209954
91	2022-01-19	3	0.8057488574743312	0.013544225107757253	0.25489224962879004	-0.09941955811765947	0.5877866649021191	0.22004996802721413	-0.16876678043613794	456.345	453.119	456.5633	451.9477	0.010212686113902181	109683487	-0.007069212985789258	50195955900	453.6529	-0.0031647641705287418
92	2022-01-18	2	-0.6349912604028712	-0.27752032219228157	-0.3275035666384526	-0.2547627075598221	0.7545161269362374	0.24994174446893383	0.22454117558084766	457.7843	461.2882	461.6555	456.5038	0.011285119641939465	95835295	0.007654041433924327	44335078600	459.2218	-0.0036324879265875517
93	2022-01-14	5	-0.9046530277939453	-0.2915565445593395	0.2602830982636665	-0.45558296891929767	-0.43864665255266877	-0.3542565630744507	0.3332223771369375	468.703	461.0996	469.3879	460.0176	0.020369438038892393	90855117	-0.01622221321391151	42521402500	463.9765	0.0038816003456174065
94	2022-01-13	4	0.6061358035703155	0.0	0.2651077504132419	-0.0986306034416273	0.5557473111575023	0.32066857144808736	0.8464871590862147	468.1075	467.5417	469.7056	465.477	0.009084444559022312	67439472	-0.0012086967203046826	31838024700	467.4091	-0.0026685304025115823
95	2022-01-12	3	0.9021918074946533	0.8519253559192518	0.8938178760220965	0.8229587920819358	1.0409594372408324	0.792731885989382	0.48803923914509945	461.7944	466.281	466.3803	458.6379	0.016881291319361037	74130151	0.009715579054228483	34816342200	462.9267	-0.0013358778638208856
96	2022-01-11	2	0.3617900446055028	0.8458682675776092	0.8266785731844679	0.8437200390393197	0.9408390130794164	0.3379272526405814	-0.09203302331328757	459.2831	462.0724	462.3007	453.2255	0.020023586492816478	119107793	0.006073160540851657	55054957300	457.2978	0.005008383131533225
97	2022-01-10	1	-0.9269210521759114	0.278020161540044	0.12445417447340605	0.3513978868378886	0.09352605801082355	0.29626581614317243	-0.17848278048678892	464.4943	462.6481	465.7351	461.2187	0.00979231761418168	85057124	-0.003974645114052013	39700804100	463.254	-0.00695915279819938
98	2022-01-07	5	-0.44294820136290486	-0.1714222663359189	-0.616186139423817	0.0	0.4465056579784316	-0.36159987301829355	-0.4849888866510558	464.4348	464.4844	467.3431	461.9929	0.011580697452276804	86687445	0.00010679647606079064	40768080000	464.8419	-0.0006252804776527449
99	2022-01-06	4	-0.3706311554325318	-0.6760792720477973	-0.5692363859224051	-0.7411968782016536	-0.31052834130295065	-0.49609626751979463	0.079188997029577	473.6363	464.9212	474.4503	464.822	0.020713950716618457	104052139	-0.018400405543240683	49212118900	469.1135	0.002863982217298063
100	2022-01-05	3	0.18986876242933745	-0.2804304090564607	-0.38641691313746984	-0.22808997524953534	-0.34945943214802416	0.24958907297876823	0.4981350981219458	475.6811	474.0234	476.4355	472.068	0.009251845073167439	70901714	-0.0034848977602852708	33861857700	474.2079	-0.001341156746457995
101	2022-01-04	2	0.6870309535425092	0.6888645187679444	0.3980301296206463	0.8275343712683639	0.982410281009045	0.3025326447751071	0.771962571519415	472.7827	474.1823	474.3212	470.3508	0.008441359087727678	72512823	0.002960345207216806	34657945500	472.8259	-0.003630824447993331
102	2022-01-03	1	0.4179652708723958	0.8249993116647478	0.8064758658669485	0.8285518175661483	1.047626733935242	0.5537276453102001	0.2261241794523476	472.1276	471.4526	473.3385	471.1647	0.004613673307868838	65207243	-0.0014296982425936432	32261980100	472.0309	-0.002057353990396185
103	2021-12-31	5	-0.16454938704815686	0.10379679368164356	0.5306282510621704	0.0	-0.5910630544466656	0.1544099150847049	0.16961490552483982	474.4006	472.6437	475.4627	472.1573	0.007000633051739247	55086856	-0.0037034101558892914	26293546900	473.8248	-0.0005887300260059101
104	2021-12-30	4	0.41954984798990336	0.35493429946094834	0.11441035117774412	0.4331896561230193	0.6111735976002727	-0.008915363657952393	0.09962984094884134	473.4577	473.954	475.026	472.4055	0.005547141174266584	54270803	0.0010482457038929122	27338412200	473.7407	0.0005230234939297757
105	2021-12-29	3	-0.19220631602649657	0.1950605825713843	0.3308542443169896	0.14126006999618076	0.5108256237659907	0.025226562945675563	0.7924350150073295	474.1922	473.3485	475.2741	472.5444	0.005776600040123171	47153836	-0.0017792363518421698	22494216200	473.6382	-0.0009127499879129564
106	2021-12-28	2	0.7205461547480596	0.48653293119694613	0.9808292530117262	0.31015492830383945	0.5294627497647352	0.9691149449048337	0.7157896573097051	468.574	473.7356	473.7852	468.5244	0.011228444025540529	56659505	0.011015549304912275	26919395700	472.0358	0.0006069993285314755
107	2021-12-27	1	0.7124403834946241	0.4134651507752406	-0.41773520069997866	0.8456157742042189	1.1128474044899817	0.659245628884264	0.5947071077466928	465.2884	467.1248	468.703	465.1792	0.007575145234352685	56378653	0.00394679944739643	26522126700	467.4072	0.006757615557818375
108	2021-12-23	4	1.2628133043488694	1.0986122886681098	0.7621400520468967	1.2329603411991883	1.3503623518938273	1.1159663033612612	0.9218859093624359	459.3724	464.2363	464.3554	459.164	0.011306199963411739	58790256	0.010588141560093729	27441630100	462.4141	0.005440000001739261
109	2021-12-22	3	0.8710058673390016	0.6037405928443607	0.6684545679695738	0.5748059534293978	0.8569741547177356	1.0095914377713486	0.8106530927560545	455.2233	459.6404	459.7893	452.9403	0.015121198091669138	69216331	0.009703150080411097	31839353900	457.0713	0.007940452012014512
110	2021-12-21	2	1.035151934750884	1.0748016399743912	1.1349799328389845	1.0399444405793068	1.280568281575705	0.5649063229426087	-0.07025170094194672	451.1238	451.6201	452.037	447.8085	0.009442652383775648	106753957	0.0011001414689270714	48479929400	450.0517	0.002562089792105549
111	2021-12-20	1	0.07055822531558854	-0.22818497358713577	-0.5715919789821384	-0.035357218328236684	-0.06351340572232586	0.20479441264601322	0.12814582269193003	458.1416	456.474	461.308	454.6774	0.014583086821557473	135500227	-0.0036399226789271986	64626841600	457.6633	-0.0034548015140027895
112	2021-12-17	5	0.0	-0.29961927334350585	-0.3552032733272762	-0.27369583047704105	0.18506504273970542	0.19756670952456007	0.942233344627287	467.4347	461.3812	467.7314	459.7491	0.017362296087148423	116048052	-0.01295047201245445	54365710800	463.1373	-0.00013002773926674914
113	2021-12-16	4	1.715317773728113	0.9388530691812418	1.2498432583920334	0.7367376166348071	1.2705675931288747	0.7409378443962937	0.16294953372043516	458.3841	465.4861	465.7433	455.7332	0.02196482503359414	116481717	0.015493556604603066	54319512500	460.6749	-0.00664451827162553
114	2021-12-15	3	0.1894535279312261	0.11831966030033139	-0.08576682175742506	0.2127190339783256	0.23440070583884418	0.1528182345934796	-0.28277644247951716	458.0577	458.3248	460.6789	455.2486	0.01192820801645516	97109342	0.0005831143107079541	44958834200	457.3791	-0.00431573950273047
115	2021-12-14	2	-0.6703076885901226	0.10354067894084036	-0.04348511193973878	0.15535044001916243	-0.5292593254548287	-0.1828204343298688	0.42079107858639114	465.0806	461.4999	465.4465	461.2031	0.009200718728907088	87575650	-0.007699095597623248	40970340100	462.5256	-0.004383975812810411
116	2021-12-13	1	0.09028684667210053	0.7032995520239632	0.4289956055183586	0.8347976976229722	0.6752895631599388	0.0	0.3406044739061235	464.131	465.6246	465.7828	461.4405	0.00941031400581445	76938003	0.003218056970984517	36065910500	463.9462	-0.006072013439892006
117	2021-12-10	5	0.5846455360012581	-0.3205656643216781	-0.6286086594223742	-0.1688985364618139	0.15773362884120823	-0.06001800972625292	0.321098069371625	463.0627	461.2823	464.5257	461.0746	0.00748490591327303	61177455	-0.003844835699355586	29141130600	462.4662	-0.0011507725090351543
118	2021-12-09	4	-0.056089466651043585	0.27727305653704537	0.4131871542020747	0.22471711576164025	0.7110581071264755	0.35686985671588195	0.505603679784839	463.6067	464.4178	464.8926	461.7571	0.006790366623491087	72113171	0.0017495433090160483	33847165200	463.4045	-0.00034179270080841764
119	2021-12-08	3	0.22060869571102168	0.7584522789677121	0.4340384805522204	0.8569364892249722	0.5889743134977752	0.4659381895160594	0.6142886056476257	459.3634	463.1913	463.7848	453.6705	0.02229437444136221	94488145	0.008333053961199346	44082244300	462.3907	-0.001219970131524172
120	2021-12-07	2	1.4884520788731932	1.0053356631995487	1.2078115806331018	0.8383291904044432	0.766008528824817	0.3096249865850249	0.4994175144520288	451.1733	453.8044	455.7827	448.6313	0.015940483867264647	98800899	0.005831683745469875	45289795700	452.9351	0.008010335916261853
121	2021-12-06	1	-0.08338160893905101	0.7982499310404197	0.7375989431307791	0.8172593512679763	0.6128663492991424	0.4855078157817008	0.40062248363237635	454.1803	448.4928	455.298	444.0417	0.025349646215659497	137115345	-0.012522559873248577	62072063100	447.4137	0.0027624915028112277
122	2021-12-03	5	0.47000362924573563	0.011614532420693083	0.8335045382548677	-0.2914344220703313	-0.0856307333905023	0.0745073066016243	-0.10735851832049939	445.832	452.4295	454.0814	445.4166	0.019453248935939874	127263724	0.014798175097346142	58081004700	451.0168	-0.018824592735924846
123	2021-12-02	4	-0.04773140282118992	0.1266648057911639	0.06979576193554192	0.14967639943233715	-0.16967090858635517	-0.15068447185077202	0.2473683740612656	456.6235	445.6045	459.6205	445.3968	0.03193489490719289	131826934	-0.02413147812147208	60294763100	452.5375	0.013335626166112214
124	2021-12-01	3	1.2396908869280152	0.6603573577369545	0.6519891080664378	0.6605710101253326	0.5538335681631547	-0.08914195152865059	0.26798864356141305	456.9796	450.6095	458.9875	450.3524	0.019174095663751372	148060767	-0.01393957191962175	67888322700	452.9823	0.002231175806781128
125	2021-11-30	2	0.22808997524953534	-0.3090048419206021	-0.6403046991855653	0.4993969279423679	0.8389575284709847	0.5389965007326869	0.8326321529845729	459.0271	459.5513	461.49	456.7125	0.010460628951473918	85615337	0.001141980506161853	40206816500	459.3625	-0.010173380375494128
126	2021-11-29	1	0.9646738127894411	0.8113401362876561	0.3575517524122669	1.0421981993880183	1.0952224549135983	0.39722103833308225	0.40210940026119213	457.3159	453.9825	458.8589	452.7955	0.013391034142344615	112669636	-0.0072890533655181975	51941042200	454.8638	0.0008403542416637976
127	2021-11-26	5	0.07762516203053625	-0.05415089277599332	-0.09833590072086183	-0.01204833851617448	0.34377153910282454	1.498212277323876	0.8675467560144701	460.9954	464.3387	464.4673	460.1349	0.009415499671944046	61796860	0.007252350023449256	28949781400	462.8276	-0.007461395390340304
128	2021-11-24	3	0.14953173397096384	0.5201933737695908	0.9753796482441615	0.27570588140506525	0.6995369786587163	0.19004360288786487	0.1848604347048613	462.1428	463.1023	463.9975	459.4029	0.010001242917709083	73093920	0.0020761980928838257	34115116600	461.6977	0.004269836501947798
129	2021-11-23	2	0.660990068925414	0.1941560144409574	0.16941815195804674	0.2097205309820691	-0.08506243854384907	0.19335264022622822	0.805708272235177	465.7729	462.489	468.3941	462.2714	0.013244816789444365	72566163	-0.007050431658862113	34120245200	465.3643	-0.0021190068480644916
130	2021-11-22	1	1.0258529343856813	0.8323443107201453	0.2135741002980591	0.9808292530117262	0.47171449364936496	0.7519876805828787	0.10648348040245013	464.5069	463.7947	465.8224	463.4089	0.005208143391290066	57286086	-0.0015332387958068992	26869332200	464.2326	-0.0015504863849074002
131	2021-11-19	5	0.24613306953890854	0.9226198669258026	1.0055218656020977	0.8891208265222271	0.4401506660960544	0.023763494452185792	0.21849598291766276	464.1409	464.6255	464.9025	461.2724	0.007869753317128816	50496691	0.0010440795025820832	23663811300	463.6181	0.0008518431762516435
132	2021-11-18	4	0.995428052432879	0.25022450991688056	0.4653632496892333	0.15790302944580875	0.5993284253422905	-0.030698986888806623	0.7257426588093967	463.9035	463.0528	464.0914	462.4	0.003657871972318435	47362632	-0.0018337865525912555	22175766000	463.1155	-0.000490164737772272
133	2021-11-17	3	0.8846853924588238	0.5139457511022343	0.26826398659467937	0.5596157879354227	0.6545323444321658	0.748343889646951	0.1941560144409574	462.0736	464.1804	465.3723	461.9945	0.00731134245104645	48675247	0.004559446806742522	22823501700	464.1637	0.0002025629553768076
134	2021-11-16	2	0.26495382137422485	0.03846628082779614	-1.1394342831883648	0.5559460590464603	0.6437544252303689	0.11421013093480877	0.6994829990090312	463.5474	462.3505	463.7155	461.1636	0.005533611065574226	46799977	-0.0025820444683757712	21864337300	462.1888	0.005501798253100911
135	2021-11-15	1	1.2302901126433095	0.09909090264423097	0.22314355131420976	0.053345980705292714	0.7308875085427924	0.9223330463301177	0.4338645826298623	460.0656	462.1923	462.7759	459.0666	0.008080091211166276	53422571	0.0046226016463738456	24949928000	461.3909	-0.003735623600755417
136	2021-11-12	5	0.43213335519032575	0.04362062247589035	-0.03922071315328127	0.08149303425118301	0.5251554493208156	-0.5924332049581145	-0.11557309000558061	460.1547	458.7303	460.2338	458.7105	0.0033208308944311263	34703506	-0.0030954807155071794	16110681100	459.2834	0.0042998731545068215
137	2021-11-11	4	0.5217889285632602	0.2500510042341342	-0.40546510810816444	0.4400890726742123	0.07924937165414048	-0.33049513099655564	-0.2903666378224498	460.5206	458.5819	462.3011	457.0191	0.011557503832990873	69222364	-0.004209800821070725	32162026400	459.4256	-0.0010727030388447854
138	2021-11-10	3	-0.31044728322479337	-0.32668423025505006	-0.2113090936672069	-0.3900564827553194	-0.30861528211824674	-0.26564618405260054	0.1196560461309055	464.22	462.3011	464.4673	460.8174	0.007920490849520878	50952751	-0.004133600448063435	23796932200	461.9517	0.0027277413819997436
139	2021-11-09	2	0.5798184952529422	0.006389798098770988	-0.13005312824819779	0.050430853626891904	0.1982754847361963	0.018904154639152654	0.23160188701694803	464.5959	463.8342	465.1201	463.1152	0.0043291604335162475	50239635	-0.0016394892852045447	23600691900	463.9101	-0.005859291770588016
140	2021-11-08	1	0.544401919299595	0.04750233398500326	0.07197349962508924	0.03306086226088821	0.17471695740873533	0.14439450488189357	0.14660347419187544	464.1804	463.4386	465.5356	461.8461	0.007988591870755235	66319829	-0.001598085571902674	31080690300	463.7797	-0.002171737603402817
141	2021-11-05	5	1.0883557885009205	0.48258241145259567	0.5389965007326869	0.4550620492475365	0.4476978717314373	0.21039468248425253	0.6017696199494622	460.303	461.8362	461.9252	459.9371	0.00432254758313698	52703117	0.0033308494622021193	24546927200	460.9996	4.261666421672938e-05
142	2021-11-04	4	1.0791942028110082	0.7556675375412792	0.9267620317414504	0.6997917232786138	0.8090452015205574	0.4833530091639838	0.6244253485108912	456.2872	459.67	460.0953	455.8223	0.009374267121200574	52331361	0.007413751689725313	24218578200	457.8648	0.0018695203720584738
143	2021-11-03	3	0.6519891080664378	0.402562348450203	-0.46081520319132935	0.9509762898620452	1.0336543923933372	0.6006663277657801	0.3222121248043797	455.2189	456.8806	457.207	455.0804	0.004673020415733124	48800836	0.0036503317414984223	22585864100	456.3878	0.00023866814083222155
144	2021-11-02	2	0.5075946031845443	0.1923718926474561	0.5020919437972361	0.0750351859429141	0.9628107475090479	0.18597786799706506	0.9566420273977225	455.298	455.0408	455.6958	453.2208	0.005460914415225477	48302712	-0.0005649047437063454	22184445300	454.3596	0.002614024031385482
145	2021-11-01	1	0.8124939381925116	0.9850575891212473	0.664976303593249	1.0826119473216687	1.1972838161751393	0.7389567165912395	0.9128951428730169	450.9162	454.2594	454.5661	450.6095	0.008780551675009027	70102583	0.007414237944877617	32227603800	453.19	-0.001824639917333292
146	2021-10-29	5	-0.30892718106551703	-0.4408670351590804	-0.5725191927713306	-0.3764775712349121	-0.4274440148269396	0.13590199823885904	-0.08306659869861344	450.5106	453.3395	453.4187	450.5007	0.006477237438254827	51074817	0.00627931950990715	23328954500	452.311	0.004892174714827367
147	2021-10-28	4	-0.0734274685548172	-0.20148205453303036	0.09844007281325251	-0.29689872755670493	0.09065436826813084	-0.10307218513981406	0.20192816183344126	451.4899	449.0071	452.1921	448.928	0.007270876398887984	72263547	-0.005499126337045408	32882918500	450.0806	0.0035127777291703087
148	2021-10-27	3	0.37385976869283327	-0.031252543504104426	0.5596157879354227	-0.23017757797158975	0.14536585027152543	0.24074829224302416	0.6297613973021825	452.2317	451.0052	453.5077	450.6095	0.006431733019388127	55933202	-0.0027121053212324285	25540480300	451.8758	-0.0012049248567728202
149	2021-10-26	2	0.878550403891308	0.6995369786587163	-0.07145896398214498	0.9631743177730056	0.706392407309966	0.5511769192895581	1.074514737089049	449.3434	450.5996	450.9458	447.474	0.00775866307316186	45124658	0.0027956346972049335	20512438300	449.7781	-8.749097755242207e-05
150	2021-10-25	1	1.6397432619294294	1.1039742318094952	1.001448540214462	1.127811443360372	0.8842024173226545	0.6549259677397475	1.0859538917961862	448.2059	448.196	449.7292	446.1485	0.008025803067812575	58749806	-2.2088062651471487e-05	26602026100	447.9414	0.001408915794008598
151	2021-10-22	5	0.16430305129127634	0.5292593254548287	0.29849298855599654	0.5947071077466928	0.11620200765906463	0.673046001238858	0.31277942045190693	446.8607	448.6609	448.8973	446.4057	0.005581469949868356	41167937	0.004028548493971428	18622179500	447.5319	-0.0029328684290140235
152	2021-10-21	4	0.5877866649021191	-0.16561970717602317	-0.2231435513142097	-0.13580154115906176	0.32449604557449724	0.39116689483225375	0.4643056081310978	446.2277	447.4938	447.8123	446.109	0.0038181251667193735	49369392	0.002837340667107834	22302651000	447.0031	0.00039843283225086105
153	2021-10-20	3	0.02985296314968113	0.47000362924573563	0.7121953755306397	0.37763030911472034	0.6196800286780728	0.4917609215610004	0.6994037181742504	444.0417	445.743	445.8122	443.3988	0.005442955641738373	46859167	0.003831396916100455	21075440600	444.9372	0.003058985213637829
154	2021-10-19	2	1.3940765015619456	0.3847389775910475	0.49247648509779424	0.34228620648663277	0.6610588660084448	0.6346230194440629	0.19011886725398638	439.1455	442.3305	442.6866	438.4531	0.00965553670392567	62069232	0.007252721478416482	27695002600	441.4165	0.002840086427139854
155	2021-10-18	1	-0.006644542718668613	0.25131442828090617	-0.25857398829371026	0.47499117075677466	0.26101382536961965	0.29849298855599654	0.535755006808516	439.917	441.0248	441.4106	439.2642	0.004886353133262331	66219398	0.0025182022972516506	29504698800	440.4191	0.006361015382854927
156	2021-10-15	5	0.8801307504597112	0.3717440781407086	0.9162907318741551	0.1865859555804121	0.6892024022689289	0.2154522257708141	0.14732471475685852	434.3086	437.6915	437.8497	433.8141	0.009302602197577229	70110973	0.0077891619000867275	30866262500	436.4721	8.993614539810988e-05
157	2021-10-14	4	0.8717224123942785	0.9328200338253656	0.6102595207541776	1.0722949803507364	0.5916777203950857	-0.28580060435207544	-0.21145662437230248	429.9861	430.451	431.3115	426.8506	0.010450729130988776	72818323	0.0010811977410432572	31592666200	429.1749	0.006126725276880159
158	2021-10-13	3	0.3418740053266331	0.2538801769623398	0.07410797215372183	0.29873190863836585	-0.32109806937162494	-0.4930631674261503	-0.3180601078109528	430.9357	428.9079	431.361	428.0771	0.007671281645292442	70987440	-0.004705574404719807	30924699700	429.4978	-0.0024156256469518396
159	2021-10-12	2	0.4327147505555399	-0.4168073847120989	-0.18514243313559597	-0.4730477716269638	-0.3717440781407086	-0.47133658193286215	0.09058523007567204	432.4095	429.9663	435.4758	429.8971	0.01297682631494832	64965761	-0.005650199637149485	28626448100	432.2643	-0.0008262755634629274
160	2021-10-11	1	-0.3285040669720361	0.4865707033928372	0.30796674362328663	0.5458730155313929	-0.3263965846324714	0.6299682789384138	0.16251892949777494	434.7043	433.1019	435.1098	432.4392	0.0061756658508293856	74488516	-0.0036861839185855505	32638954200	433.4883	0.005650492989325657
161	2021-10-08	5	0.2559333741372007	-0.3488180724435122	-0.49247648509779407	-0.29757614609697935	-0.32016752759626926	-0.13852536192417747	0.4151403736315828	433.6261	433.8932	436.8804	433.4382	0.007941616590323636	72304488	0.0006159684576181434	31773954000	435.1476	-0.0026052924990347262
162	2021-10-07	4	0.9829278896686474	1.331583928918582	1.6283063967384832	1.2363959910311628	1.256616537811358	-0.034994362650099815	-0.3106028566427958	424.6052	430.174	430.3915	422.894	0.017729029023821577	112594324	0.013115242111966487	48583611100	426.6842	0.006763075660073519
163	2021-10-06	3	-0.6291253217950142	-0.8119680990287489	-0.9028677115420143	-0.7707054149058198	-0.31296222912485944	0.015357655654319765	-0.24289846982480756	425.5647	428.3936	430.7576	424.7239	0.01420617017314074	90379503	0.0066474028508473	39126928200	428.7448	0.004134637783787347
164	2021-10-05	2	0.24329835329266997	0.04130380614123579	0.3114361584598881	-0.01795380361659582	0.0	-0.47251230022864577	0.1390205609004493	428.2947	423.9821	429.2443	421.7268	0.017825521166783764	128320235	-0.01006923503839757	55158372800	423.7351	0.009912380599426843
165	2021-10-04	1	0.05100255445237279	-0.15769364190360244	-0.17261274266699378	-0.14964108932128328	0.8668106746107854	0.3622929362429557	0.25782910930209985	426.2966	429.5212	431.2946	422.5874	0.020604495070132237	129162348	0.0075642170263614805	55882046400	427.0054	-0.010669253153722415
166	2021-10-01	5	0.4250352043022616	-0.465613954798663	-0.06317890162153156	-0.5677459140186729	-0.48817725233647413	-0.5045356127881113	-0.15752123283916072	431.2819	424.4766	432.0237	424.1205	0.018634326800991762	140084658	-0.015779238590814936	60478097900	427.15	0.0010673349106916465
167	2021-09-30	4	-0.47922028435065966	0.47000362924573563	0.5169606123335067	0.4429226706430648	0.16520991632123347	-0.34624202821701794	0.003525563964038824	430.4609	429.7289	432.2908	429.1354	0.007352924042155427	82102466	-0.0017005028795878346	35719966500	430.4712	-0.00855527522934927
168	2021-09-29	3	-0.271630363441273	0.10103222523156813	0.40075921707075174	-0.013072081567352775	0.1275133202989595	-0.008176660437245444	-0.07542752369773068	434.912	429.0069	435.2582	428.2353	0.016399628895609475	128341327	-0.013577689279670381	55868894200	430.1931	0.0012430196480922764
169	2021-09-28	2	-0.582920475250946	-0.1992711151077279	-1.0986122886681098	0.023669744085904703	-0.0953101798043249	0.26149958650613736	0.4497897331796215	437.9981	437.8299	439.2246	437.098	0.004865270488540319	61221513	-0.0003840199306800943	27110708100	438.0292	-0.01166704571234726
170	2021-09-27	1	-0.3459509805757568	0.971457113182863	0.6325225587435105	1.058202750330233	0.9484938723687899	0.216223108469636	0.41383335777868097	436.643	439.0861	439.8379	436.4155	0.007842067937550297	62014843	0.0055951887468710495	27533243700	438.4283	-0.00018066031356870214
171	2021-09-24	5	-0.36885536249560347	0.2999021837865562	-0.09097177820572676	0.4754236967150748	0.6375773294051346	0.700839526183101	0.5727792852914213	435.0702	438.3641	440.0555	434.823	0.012033632075580216	76238216	0.00757096211140181	33747866800	438.3075	0.003986861479651943
172	2021-09-23	4	0.6333286853490351	0.8979415932059586	1.0712133144799951	0.8155491620726233	0.6931471805599453	0.49122726569736225	-0.09127015891877507	431.3115	433.1019	435.2483	429.0336	0.014485345669896236	101567181	0.004151060196632774	44463190500	433.0808	0.008867289633162826
173	2021-09-22	3	0.30843301655681993	0.3364722366212129	0.1941560144409574	0.3681811927302281	-0.4228568508200336	-0.2833624113072645	0.24582406992269937	431.7863	428.9178	433.1513	428.3639	0.011176011797446029	92368752	-0.006643332592997933	40277052800	430.2421	0.006558429646940053
174	2021-09-21	2	0.42679487491449863	0.821838552980467	1.0795640936974151	0.7284289947045851	0.8089441182446994	-0.015430573226645691	-0.14677057252963568	430.1543	429.3234	431.816	424.1997	0.017954515290793387	165823914	-0.0019316324398012193	72099184300	428.0217	-0.0015462500557279462
175	2021-09-20	1	-0.31365755885504165	-0.34617827913338944	-0.36051372024589806	-0.33692278855494406	0.9624020838335607	0.5621189181535412	0.26826398659467937	440.0852	436.6034	440.5303	436.2275	0.009863660589944446	118079136	-0.00791164983507731	52542593100	437.2146	-0.0046062222641960375
176	2021-09-17	5	0.18361271255757444	0.7482990006350254	1.0082282271998408	0.6201220455450555	0.27103483901862463	0.3921247358193783	0.4608003673865979	441.0459	440.898	442.0713	437.7921	0.00977450255497987	77614457	-0.0003353392470035269	34772427900	439.9316	-0.005956394695527518
177	2021-09-16	4	0.30843301655681993	0.09072885338976219	-0.04348511193973878	0.13353139262452257	0.7073318155519017	0.5358022753933507	-0.36360276274725245	438.3837	441.598	442.1206	437.2203	0.011207851053576459	78594879	0.00733216130070538	35048873100	440.0311	-0.004627042492839553
178	2021-09-15	3	0.04590970130407795	-0.08247622182423854	-0.12516314295400605	-0.059423420470800764	0.44980092192821614	-0.6922409729764072	-0.2248171918722394	441.8346	437.94	442.0516	437.0034	0.01155185520295725	77843235	-0.008814610716317882	35065218300	438.4103	0.0016845467021316405
179	2021-09-14	2	0.46931658009469723	0.11081436634029011	-0.3973017974690035	0.415221283053529	0.6655972287917147	-0.6295214846797338	0.33135713595444244	442.3473	440.3162	442.6234	437.8809	0.010830570595794443	83574373	-0.004591641002443188	37259541600	439.5893	-0.0046862447575496706
180	2021-09-13	1	0.3746934494414107	0.08732818358185646	0.20840126957700633	0.02710192977779118	0.5773153650348236	0.49995595152908684	0.30843301655681993	444.7137	439.1922	445.1574	439.0641	0.013877928074738971	89815996	-0.012415853165755863	40189949200	441.1284	-0.007243954084188087
181	2021-09-10	5	0.5531599875925515	0.23280546222594672	0.8846853924588238	-0.06371581438610774	-0.5389965007326869	-0.2535172589607052	-0.07071218085920387	444.3785	442.6826	446.2222	442.4262	0.008579962036606313	57569115	-0.0038163412496329025	25907827300	443.7691	-0.006884395370567448
182	2021-09-09	4	0.3173578405978975	-0.5809351899530173	-0.7742727253723137	-0.4266459301876113	0.20067069546215124	-0.052133919556459886	0.16877262623563882	444.5658	444.5855	445.3348	442.5643	0.006260107288364583	56092572	4.431290036255662e-05	25262738100	443.9685	0.0011759746155207468
183	2021-09-08	3	-0.048790164169432056	-0.3300066968565711	-0.7496593908232877	-0.043017385083690816	0.009389740349839137	0.421533107079984	0.7244323180569797	446.3603	445.1278	446.4589	444.4202	0.004587325238591778	51477698	-0.002761222268199067	23264347700	445.2307	-0.003360021290354776
184	2021-09-07	2	0.07333127308554951	0.7359671777428735	0.6931471805599453	0.741156399746306	0.8855190732074014	1.4434527749598391	0.6262076978848359	445.6405	446.7251	447.2674	445.2165	0.004606522893917932	47155405	0.002433800339062592	21411423700	446.4231	-0.003136735143904828
185	2021-09-03	5	-0.10039772631569728	0.6183459674772469	0.7537718023763802	0.5725191927713306	0.28946619424528225	0.09572520367415427	0.21614562212656518	446.9617	446.8335	447.6815	445.5715	0.00473549138578211	42479834	-0.00028682547072823584	19236301500	446.5462	0.0013496172398658832
186	2021-09-02	4	0.7672551527136672	0.23124076154682918	0.22314355131420976	0.23219338683412774	0.21905356606268467	0.06216039873260373	0.0314350086081597	446.2124	445.463	446.7546	445.2116	0.0034657677383069228	48667698	-0.0016794692393128925	22104765900	445.8704	0.0003308847850818167
187	2021-09-01	3	0.3184537311185346	0.2923010183080754	0.7711087220296572	0.09097177820572679	-0.07145896398214498	-0.08671530000745212	0.24522149244752492	445.7884	445.2264	446.1433	444.5954	0.0034815924771152084	58631140	-0.0012606878061430307	26483918100	445.2823	-0.0004640063636828483
188	2021-08-31	2	-0.3752014504683375	0.24994174446893383	0.5930637220029628	-0.05129329438755058	0.2192142731743202	0.4205711355391776	1.0020460902770585	444.6447	445.887	446.7152	444.3883	0.005236186461254642	48224255	0.002793916131239167	21792763500	445.9166	0.0004423506524777256
189	2021-08-30	1	1.4484261422268967	0.4915098344666992	0.6744550475477928	0.42401851600391216	1.6719582694154342	0.8622235106038793	0.5470545620624493	440.8487	443.9348	444.3292	440.7895	0.008030363699679868	77186885	0.007000360894792222	34682113400	443.2603	0.004250648572072216
190	2021-08-27	5	0.09823843958341326	0.10499144386917487	0.06252035698133393	0.11672427430814139	-0.5308764208115518	-0.7279131384031589	0.07532517059992484	442.3178	440.0007	442.5643	439.9021	0.00605180107119285	57345958	-0.005238541157511595	25632784000	440.7602	0.006217848355730247
191	2021-08-26	4	-0.1296778233085326	-0.33976984884276956	-0.09097177820572676	-0.40546510810816444	0.21425460389696366	0.2470490721677642	0.08875000391267006	441.8839	442.6136	443.1529	441.4895	0.003767700024575822	40445719	0.0016513387339978593	18147411200	442.5358	-0.0024709658721104996
192	2021-08-25	3	0.3898397902050835	0.19873458643528474	0.7841189587656721	0.04839654086185024	0.09763846956391607	-0.007707167244937778	0.3507402084189178	441.6867	441.6867	442.2487	441.1445	0.0025030347199160178	38537671	0.0	17258518800	441.7258	0.002041635986594337
193	2021-08-24	2	-0.10146946016485965	0.4201066581011124	0.5108256237659907	0.3861221452650334	0.2657031657330057	0.43738632432190455	1.1207861461624318	438.9162	440.9867	441.9431	437.2158	0.010812280800465156	54881722	0.004717301389194524	24508105100	440.8952	0.00014510224180665267
194	2021-08-23	1	1.497885426528353	1.519825753744413	1.466337068793427	1.519825753744413	0.5942072327050417	0.46262352194811296	0.7613554305864789	434.0553	437.1414	437.4865	433.5426	0.009096914582327054	71974868	0.0071099235512156805	31829059700	436.3286	0.0057730754538067594
195	2021-08-20	5	0.8952373226763226	0.35006632871837606	0.33377317965204784	0.35493429946094834	0.7919930151965779	0.3122812314651488	-0.25287433229011796	430.1508	433.6905	434.9525	430.003	0.01151038481126876	92486728	0.008228974582867176	40670705400	432.8185	0.005065879146353149
196	2021-08-19	4	-0.31096513697688244	-0.5004920419114453	-0.8658598782472632	-0.3053816495511819	-0.37385976869283327	-0.09233636999521921	0.259856650758706	436.747	433.02	438.3887	432.7637	0.012997855411625328	88752030	-0.008533544592178154	39194975700	435.5325	0.010211566231126986
197	2021-08-18	3	0.27131509498757567	1.060391075847912	0.7339691750802005	1.1609554192422453	0.36545977349446523	0.11411330676742105	0.26148809618714125	438.0091	437.8119	438.719	434.6666	0.00932300756487841	92410022	-0.00045021895663813693	40967395700	436.8009	0.0009746461062714305
198	2021-08-17	2	-0.07410797215372185	0.2565914853817499	-0.14732471475685843	0.5345421503833068	0.6131044728864089	0.24401057466617612	-0.14063246842872726	438.295	440.7008	440.8388	436.6583	0.009573847559979955	73629881	0.005488997136631719	32801187000	438.5793	-0.002656446966612674
199	2021-08-16	1	-0.05679759839313319	-0.29225873947919273	-0.056352936551131744	-0.38299225225610584	-0.11778303565638351	0.022305757514298186	0.40195016600071987	439.3401	439.6655	439.6852	438.8274	0.0019547548762907634	39386813	0.0007406562706204189	17882729200	439.276	-0.0007873484357092432
200	2021-08-13	5	0.5108256237659907	0.8873031950009027	1.3862943611198906	0.6931471805599453	0.4382549309311553	0.5246427693191327	0.2648604521455425	437.3978	438.8669	439.012	436.4512	0.005867322623926865	38899214	0.0033587274558764786	17273815400	437.916	-8.99991020169776e-05
201	2021-08-12	4	0.36464311358790924	0.6190392084062235	0.27443684570176036	0.7444404749474958	0.7156200364120039	0.10195157043970277	0.1920068625284184	437.595	437.5555	437.6561	436.4118	0.0028512061314564657	43975545	-9.026611364396825e-05	19492542100	437.1339	0.0005766066314887351
202	2021-08-11	3	0.47818177568962783	0.6359887667199967	0.4828517717235845	0.7025369209097845	0.8448317678920101	-0.1136930504048583	0.4918391770652616	436.4019	436.4709	437.2203	435.6822	0.003530325544628598	43256166	0.00015811113562970276	19137383900	436.3635	-0.002410724342727018
203	2021-08-10	2	0.8823891801984737	0.604854573414267	0.11778303565638346	0.7731898882334817	0.5002435144354538	0.35743511121212995	0.3040184917714744	436.254	435.9287	436.5843	435.1202	0.0033648173539173164	40879010	-0.0007456665153787174	18073140200	435.8677	0.000994125622011834
204	2021-08-09	1	0.4430030274272296	0.3364722366212129	-0.15123096972392353	0.5108256237659907	0.04779066383634848	0.5753641449035618	0.6753425559264385	435.8991	436.2836	436.7273	435.6033	0.002580329396035392	46740792	0.0008820848678054228	20747156700	436.1125	-0.00022601424060842085
205	2021-08-06	5	0.4599532933922342	0.5688494638823681	0.20067069546215124	0.6505875661411494	0.5596157879354227	0.38054875684362993	-0.005564844633407396	434.0454	435.5638	435.6526	433.7102	0.004478566563571759	38881646	0.0034982515653893403	17129220300	434.6606	0.0010178692600610888
206	2021-08-05	4	0.3237870770938972	0.40876000400501694	-0.11441035117774422	0.6131044728864089	0.1009259185899605	-0.2008596777928658	0.21962860920676536	433.6116	432.8228	434.9371	432.5763	0.005457534312443801	46586717	-0.001819139524865196	20476188200	433.3548	0.0015290429567548875
207	2021-08-04	3	-0.4906229164484712	0.015504186535965254	0.47000362924573563	-0.09622803209455377	-0.006042314455962586	0.5342232219800294	-0.41401549055397735	432.2904	434.9624	435.0906	429.9832	0.011878138494713244	57941151	0.0061810301593559	25433921800	432.9143	-0.0008188185008376529
208	2021-08-03	2	-0.30368241379822203	-0.43117346481837143	0.20067069546215124	-0.5773153650348236	-0.3321338350226148	-0.45563021171182794	0.8565532903613643	434.1638	431.4523	434.7455	431.0777	0.008508442909480123	58643425	-0.006245338740816257	25703410000	432.7127	0.0030521657802658644
209	2021-08-02	1	0.3794896217049037	0.9467174185048631	-0.2076393647782445	1.3004784415350346	0.8873031950009027	0.9966131207129881	0.5918558465088448	431.7678	432.3594	433.8877	431.6298	0.00523110313514036	68886510	0.0013701809166870972	30223328600	432.3437	-0.0033813276386190196
210	2021-07-30	5	0.07312226482896259	-0.43558786756327267	-0.6838447878976319	-0.3364722366212129	-0.7511787281321302	0.8522118751896326	0.6820031779812761	433.6461	434.4694	435.6033	433.6412	0.004524708445599643	47226700	0.0018985527599579876	20810962000	434.7026	0.00102751455616771
211	2021-07-29	4	0.8318733900615719	0.8458240207689032	1.1895840668738364	0.718789611173283	0.6105605895506713	0.6279509810034034	0.21023310742209847	433.513	432.6749	434.1243	431.1763	0.00683711048125785	52393179	-0.0019332753573710528	23038805300	432.7105	0.0031147690063892852
212	2021-07-28	3	1.0103196815224313	0.3126341220652705	-0.3746934494414107	0.6218580968126436	0.035627177643151035	0.08587090927430319	0.6080084632936074	433.7398	432.8524	433.7694	429.8748	0.009059847192717567	67277189	-0.0020459270742505383	29466853300	431.6859	-0.00097816693273418
213	2021-07-27	2	0.5108256237659907	0.41253227533125686	0.127833371509885	0.6007738604289301	0.8342257788198509	0.6245659164054155	0.17915198203267552	433.1482	434.8342	434.8441	433.0989	0.0040295646098385636	43624057	0.0038924321975712596	19460426800	434.0322	-0.005273566247798962
214	2021-07-26	1	0.09455858262501257	-0.31237468504215243	-0.6706743247078867	-0.15624931648417947	0.9682504708048661	0.6830968447064438	0.7835312420282142	431.3833	433.7694	434.1243	430.6636	0.008035738334978929	63728627	0.005531275781885852	28034448900	432.6672	0.0031754342029742125
215	2021-07-23	5	1.1927995037278107	0.9409833444645266	0.8898574748059996	0.9536782639457755	0.9632709407983476	0.20836304108530682	0.7127282257590519	428.6423	429.3522	429.6086	427.607	0.004680933661048571	47799782	0.0016561594597640146	20780355900	428.7253	0.0027426690741208727
216	2021-07-22	4	-0.023905520853554366	0.6859786910813328	0.5596157879354227	0.7348198769605134	0.7681823665028594	0.9270023874690827	1.004958521925899	426.276	428.455	428.6029	424.9657	0.008558808393241973	64535777	0.005111711660989532	28019437300	427.584	-0.0006325037957473096
217	2021-07-21	3	0.6931471805599453	0.04969966855227254	0.4737843520856415	-0.10092591858996053	0.8898574748059996	1.3751210605217654	0.3082187320981795	419.7094	425.0139	426.3548	418.8713	0.017865869540357605	99467729	0.01263850654762548	42882398400	424.0849	0.0037954482381750776
218	2021-07-20	2	-0.20316508438332337	0.8312975190407624	0.5031035776720804	0.9499520144472869	0.9976363713281075	0.15444158892021898	0.19568936511194707	420.2122	419.0093	425.3579	416.0514	0.022368630414415072	147621845	-0.002862601323807352	62613443300	417.6088	0.012922628698209626
219	2021-07-19	1	0.0	0.1550719143465791	0.012903404835907782	0.19716806491094901	0.38837067474886433	1.0238110755854113	0.6312717768418578	429.8945	425.29	429.9438	424.8759	0.01192795355067211	75770228	-0.010710767409213128	34518228800	426.7681	-0.00292136940677691
220	2021-07-16	5	1.273706142340611	0.6257058997644128	0.6306268235786113	0.6181119946170313	0.18924199963852834	0.10287074022973733	0.26878964532286187	428.7113	428.6522	429.4212	426.6506	0.006493838283597871	54960051	-0.00013785500872032255	23922301200	428.1292	-0.005453982525358297
221	2021-07-15	4	-0.007168489478612516	-0.02797385204240618	0.02298951822469878	-0.049761509559063825	0.18721154208814636	0.39871454549843394	0.18477210939435296	431.265	430.1213	431.7777	428.8099	0.006921015582895717	63980764	-0.0026519657287282	27905892700	430.2289	-0.0001911135643918406
222	2021-07-14	3	0.7025369209097845	0.3127557100038969	-0.02247285585205863	0.4519851237430572	0.2833624113072646	0.0	0.5101211503307269	430.1213	429.4804	431.6988	429.2043	0.005811917541366702	52749759	-0.0014900447850409748	23009388600	430.1288	-0.00544161693724822
223	2021-07-13	2	0.19448829555383368	0.6131044728864089	-0.18924199963852842	0.9637930658591584	0.6834852696482084	0.612352084016366	0.7794075248443523	429.3226	430.9495	431.2157	428.8691	0.00547159960929809	52816541	0.0037894580904894773	23081649600	430.4289	0.003289096701758803
224	2021-07-12	1	0.6567795363890705	0.2249437318183577	0.4519851237430572	0.13353139262452257	1.5743465926228302	1.2378743560016172	1.0271533246859648	426.4633	429.4114	429.7269	424.6728	0.011901162494984387	76172391	0.0069129043460480905	33080172500	428.5852	0.0026870607695466194
225	2021-07-09	5	1.2390641241372062	-0.10420377753000264	0.5555258026838976	-0.3352072143146262	0.3265219057680448	0.44830526678465676	-0.02578411715571467	422.7659	424.8759	425.6745	421.5236	0.00984737272124274	97474530	0.004990941795447584	41906061200	423.5827	0.004993526910026299
226	2021-07-08	4	-0.3333521092849694	0.0979042149813714	-0.22884157242884753	0.3429447511268304	0.377294231141468	0.12801853955041037	0.0948520945924664	427.5775	428.3662	428.662	425.4576	0.0075316553282864475	63416603	0.0018445778835415936	27494102900	427.6019	0.005014226408920698
227	2021-07-07	3	0.9034425893963061	0.5596157879354227	0.659245628884264	0.5187937934151675	0.480126636877184	-0.16448163866562357	0.564256167491925	427.6958	426.8577	427.9225	423.9787	0.009301882382298947	68649124	-0.001959570330127154	29655075300	425.7271	0.00024211400002948247
228	2021-07-06	2	0.6711682738411701	0.4940185054496094	0.24116205681688804	0.6549259677397475	0.3387737336094922	0.8167611365271219	1.2158423798813198	425.6154	427.6366	428.0113	424.4833	0.008311281032728544	57677437	0.004748888315601279	24957778700	426.8323	-0.005994098117608426
229	2021-07-02	5	1.0647107369924282	0.6306268235786113	0.7221347174331975	0.5877866649021191	0.879249460193806	0.7729290980377149	0.7238488528740092	422.8546	424.3928	424.5604	422.7856	0.00419787239678936	53355724	0.003637657010234765	22941222600	423.764	0.0018069358557656955
230	2021-07-01	4	1.1470646720540565	0.5557473111575023	0.7985076962177716	0.4567584024957149	1.2712250313351035	0.5255860393491113	0.6979898050357333	421.2179	422.056	422.7659	421.1883	0.0037455931230757386	64715126	0.0019897065153213983	28093116300	422.0037	0.001538891997641615
231	2021-06-30	3	0.6200249157309827	1.052092273033217	1.0296194171811581	1.0414538748281612	1.1155618469818829	0.5517106084283094	0.52507998160964	421.8785	421.7011	422.549	421.139	0.003348063228530172	35906853	-0.00042050021510927287	15358896700	421.8327	0.0018258854370368162
232	2021-06-29	2	1.6529230243738393	0.3894647667617233	0.5007752879124892	0.3474013071534032	0.8084580270709397	0.3446802170390426	0.9776596782504472	421.1785	421.4743	421.6518	419.9164	0.00413272737144815	52999843	0.000702315051694335	22885465400	420.8302	0.00022201448927809155
233	2021-06-28	1	0.8903152454708944	0.5389965007326869	0.8167611365271219	0.4054651081081644	1.252762968495368	1.634130525024472	1.128465251817791	419.9263	420.6263	421.1038	419.5812	0.003628856583659979	58055071	0.001666959178312929	24749066700	420.302	-0.0014690045892253357
234	2021-06-25	5	0.8823891801984737	0.7439195059333684	0.5260930958967791	0.7985076962177716	0.9976363713281075	0.4316348258415491	0.5148104144036794	418.9305	419.1375	419.5812	418.6643	0.0021900601508177274	45017888	0.0004941153723588844	19122296700	419.1057	0.0008921863257140553
235	2021-06-24	4	1.740940220831842	0.42634269312971956	0.20359895524123955	0.5389965007326869	0.5804740180558324	0.2498397192686209	0.8462805663015062	417.2543	416.6726	418.1022	416.5838	0.003644884894707825	49325332	-0.001394113853350372	20989217500	417.1996	-0.00027065828829486607
236	2021-06-23	3	0.7023638356648694	0.9444616088408515	0.6737290947028437	1.0608719606852626	0.30854721091574266	0.934009910859258	0.6938694630037694	414.9471	417.1754	418.0529	414.1879	0.009331513547353771	57542673	0.005370082114081643	24286397100	416.3255	0.0002599305284343264
237	2021-06-22	2	0.45107561936021673	-0.05826890812397576	-0.4834266495778762	0.131028262406404	0.7904104859851522	0.9376356437704515	0.5628111428691724	410.9539	414.957	415.1542	410.0961	0.012333938313483169	72663528	0.009740995279519231	30493280800	413.6244	0.0028038493521350995
238	2021-06-21	1	1.1322288994670946	0.1083862365743632	0.5596157879354227	-0.14562018994352663	0.8669941103629276	0.9555114450274363	0.702716631576096	411.2399	409.1003	411.9676	408.8834	0.007542981691112943	118540258	-0.0052028025490716565	49383353400	410.2072	0.007891770011694544
239	2021-06-18	5	-0.060624621816434854	0.7021970160798632	0.6931471805599453	0.6931471805599453	0.8153648132841944	0.4335504455341559	0.36255066705787853	414.3999	414.6947	415.7266	412.0904	0.00882379206115947	90822202	0.0007113901330574869	38312449500	414.4617	-0.0007914169253567661
240	2021-06-17	4	0.9103910097469667	0.08999645383308315	0.2336148511815051	0.035297782081023896	0.28768207245178085	0.3856003670817246	0.7765778079054177	417.3088	414.8323	417.5447	412.68	0.011788068236890497	80180171	-0.005934454293798846	33853854400	414.9012	-0.0008775050382037335
241	2021-06-16	3	1.1245877750713704	0.5375830729355401	0.20067069546215124	0.6443570163905132	0.4155154439616658	0.8357102452148159	0.8051522389364402	418.0852	417.1614	418.1245	416.2376	0.0045332281370064256	51437531	-0.0022095974696066055	21831971500	417.0373	-0.0009655237384009462
242	2021-06-15	2	0.7631057691668558	1.087801372563894	1.410986973710262	0.9995213860238787	1.120884924277233	0.5447271754416719	1.187491578142144	417.1123	417.928	418.0361	415.8052	0.0053652527674015685	42182624	0.001955588459031279	17901748100	416.6445	-0.0035492666419373615
243	2021-06-14	1	0.8183103235139513	1.0628942060660305	0.6505875661411494	1.466337068793427	1.7227665977411035	1.0445450673978338	0.41074216520900814	416.8862	416.9943	417.1123	415.53	0.0038079079729502856	45531125	0.00025930337823616093	19288866400	416.404	-0.002336891213463125
244	2021-06-11	5	1.5105920777974677	0.5730028687178821	0.14660347419187544	0.7351113796589775	0.6513000706244448	0.21946707658490106	0.23647285053474942	415.6676	416.3064	417.3088	414.2819	0.007306377613890473	50944876	0.0015368048892913553	21663664300	416.0837	-0.001968457530540281
245	2021-06-10	4	0.6041135581895478	0.2824050153509371	0.1758906664636642	0.31585294941847725	-0.13353139262452263	0.11226730187108121	0.4851596869705261	415.8838	414.3802	415.9624	414.1443	0.004390015750548819	48327939	-0.0036154329646887083	20404531700	415.0255	0.0011821448844100868
246	2021-06-09	3	0.8593825996022756	0.7482069577429727	0.8649974374866045	0.6799019538099246	0.3272129112084162	0.3755764517062887	0.48914592415062946	415.815	414.9993	415.9133	413.0731	0.006875780582177783	47044569	-0.0019616896937339743	19845617000	414.7809	-0.0016423659515371841
247	2021-06-08	2	0.73331322228528	0.2661095871976531	0.24116205681688804	0.2711527705005703	0.6931471805599453	0.43423317828460695	0.6769743213143443	415.304	414.9109	415.4907	413.9281	0.0037750517541573813	51410759	-0.0009465355498621423	21687776500	414.5612	-0.002635061682221202
248	2021-06-07	1	0.7621400520468967	0.34377153910282454	0.44802472252696035	0.29213642280116114	0.8898574748059996	0.8564722366632449	0.4834266495778763	413.4957	415.3138	415.6283	411.6208	0.00973590255886012	55904606	0.004396901829934423	23566568100	414.6983	-0.0025320050171524287
249	2021-06-04	5	0.6811709895132296	0.0	0.13720112151348496	-0.0662493855412006	0.6931471805599453	0.6103031441101293	0.3507546759068558	410.6457	411.5498	412.7488	409.1028	0.008912185396922278	58051341	0.0022016546136974726	24297428000	411.3042	0.0018893034529727714
250	2021-06-03	4	-0.07453305186256687	0.42744401482693967	-0.07145896398214498	0.6384887680220812	0.626455806061273	0.48048490671331845	0.33274356458290105	413.1223	413.083	413.9674	412.0609	0.00462674327993749	48963529	-9.512921476271991e-05	20774703500	412.8896	0.00393747905644113
251	2021-06-02	3	0.6372667221654887	0.5555258026838976	0.1451820098444979	0.7907856501238614	0.5525652299387559	0.16681737025798946	1.1122179407238884	415.2843	412.4343	415.4317	411.9724	0.008396921735533703	54046290	-0.006862768469696461	22694987100	412.9047	0.0011025738631447015
252	2021-06-01	2	1.6529230243738393	1.1786549963416462	0.84078317936601	1.3971052772241064	1.0090001299784226	0.44349250369740373	0.8955646013570382	413.7119	412.798	413.9871	412.5523	0.0034778620795472373	58481347	-0.0022090251694476576	24579669200	413.1779	-0.0054190922423730005
253	2021-05-28	5	0.597003320007043	0.5555258026838976	0.0	0.7720411230296083	0.877940926499289	0.1599646496926782	0.420768526248051	412.9257	412.0609	413.4662	411.7612	0.004140749541239051	56564265	-0.0020943235066260162	23732631500	412.4655	-7.126229437814662e-05
254	2021-05-27	4	0.9337838893216722	0.16779345623104486	0.17693070815907824	0.16184302545041396	1.1216018068928084	0.20817493562028852	-0.08701137698962981	411.6481	411.8447	412.3754	410.5573	0.004428370899750207	42961526	0.0004775923901992732	17985500500	411.5252	0.00026179879448931097
255	2021-05-26	3	-0.11641035184441134	0.31424909983650273	0.14165051706302684	0.3936306504611616	0.5491078103370076	-0.34604168763736365	0.7712405698774322	413.083	411.029	413.4564	410.4197	0.007399011304769231	57317554	-0.004972366328316658	24088290400	411.4814	0.000931076469620636
256	2021-05-25	2	0.4376222197426958	0.9444616088408515	1.246532418744732	0.7052685410922901	0.5910979262057751	0.8109302162163288	0.35969052672322016	410.1445	411.943	413.0731	409.889	0.007768200659202859	51244581	0.004385039906667016	21489876700	411.8902	-0.003473626608963578
257	2021-05-24	1	0.4539174914941112	0.5465437063680699	0.20067069546215124	0.6603573577369545	0.6035350218702581	-0.2336148511815052	0.43721380642274466	409.6826	407.7859	410.9897	407.3043	0.009048271771253127	76503496	-0.00462968161205761	31809245100	408.7315	0.0044564774661836355
258	2021-05-21	5	0.9631743177730056	0.46661953126149497	0.322773392263051	0.5108256237659907	0.55748131540679	0.6258651734766233	0.21679195140675908	404.7	408.12	409.4418	404.5723	0.012036167577463945	77701442	0.008450704225352152	32185690000	407.5003	-0.002136020150098325
259	2021-05-20	4	0.6061358035703155	0.6177234187427034	0.8855190732074014	0.48460242866688824	0.2151113796169455	0.08237714161873115	-0.42155124585978876	399.9042	403.7762	403.963	398.3416	0.014112008386771539	106322020	0.009682318915380269	43420424600	401.0136	0.009155151898433894
260	2021-05-19	3	-0.6254623537330092	-0.35723975615369113	-0.4870149750722722	-0.2974764700440686	-0.5892010922949297	-0.25489224962879004	-0.07595435377132478	408.6311	404.8376	408.8866	404.6705	0.010418599823807228	59156797	-0.00928343437393775	24441670300	407.001	0.0034897151707019174
261	2021-05-18	2	-0.09798040836020379	0.7909449238360718	1.2110902720948	0.6505875661411494	0.4212134650763035	-0.3278830315974202	0.26374930624015275	408.2281	408.3559	409.2109	406.2331	0.007330274170174715	64894713	0.000313060271941192	26898619500	407.5598	-0.0021405551015613268
262	2021-05-17	1	0.2330938821673778	0.13815033848081718	-0.07550755250814517	0.2127190339783256	0.5717863235556778	0.053345980705292714	0.6562426236244944	406.0857	409.3976	410.2919	406.0562	0.010431314680086177	82116172	0.008155667633704011	34299884600	408.6364	-0.002937069670139319
263	2021-05-14	5	0.47862968396550293	0.07673379423138943	-0.037740327982847086	0.127833371509885	0.11466290832013973	-0.04528070453315662	-0.22292542501822	400.0516	403.2062	405.2405	400.0024	0.013095171428971361	106176483	0.00788548277272236	43536203700	403.1188	0.0052757677701427315
264	2021-05-13	4	0.16974277458709455	0.21985947611301987	-0.25131442828090605	0.39518752534992413	0.003220614700042157	-0.4475451941480269	-0.13785927958411454	404.1398	398.4202	405.4764	397.0345	0.021262383999375453	134501239	-0.014152528407249069	54921049600	400.5389	0.006424272202753302
265	2021-05-12	3	-0.2886658403619137	-0.2747530012529236	-0.009389740349839032	-0.4277377437172877	0.11701645838618796	-0.08183001824763224	-0.6109090823229733	405.9776	407.0685	408.1102	402.99	0.012705526191716944	116730491	0.0026870940662735493	48276403700	405.9621	-0.008461594572151593
266	2021-05-11	2	-0.8465573938594799	-0.9496463255750383	-1.0296194171811581	-0.9274953308870181	-0.3984475354495178	-0.4034750577001544	0.3416535953632105	415.2155	410.7342	415.4514	410.6064	0.011799621243117423	81590940	-0.010792708846370217	34313184200	412.8914	0.002251270878793326
267	2021-05-10	1	0.18805223150293962	0.0408219945202552	-0.6744550475477927	0.37561214495848316	0.6104554647148319	0.758529939822797	0.4832648241871193	412.6505	414.8421	415.5251	411.9331	0.008719862521365689	67665550	0.005311031975000621	28518446200	414.4788	-0.00036684654101941833
268	2021-05-07	5	0.42260139035115163	0.24116205681688804	-0.09097177820572676	0.3196336722583833	0.28223246768421617	-0.11588514174830461	-0.41801959458742705	408.6605	411.8447	411.9823	406.5427	0.01338014432432309	73785226	0.007791797837079863	30842807600	409.3224	0.006299268855674294
269	2021-05-06	4	-0.17351092711179977	-0.2719337154836418	-0.17693070815907821	-0.302810954048081	-0.6312717768418579	-0.45888554066175863	-0.013869847864150502	410.1838	408.5819	410.4295	407.9923	0.005973642149619046	39766516	-0.003905322443255927	25001335900	408.9758	0.002537033474061604
270	2021-05-05	3	0.5221893824163057	0.5181382706122772	-0.10536051565782628	0.7487170317147561	0.5783716659675171	-0.2788855343224449	-0.06860632335689672	408.8964	408.4542	409.4173	404.5723	0.011975609798298172	101405337	-0.0010814475255835315	42024017600	406.588	0.0003713464290805183
271	2021-05-04	2	-0.5221893824163059	-0.1036784294748415	0.2595111954850846	-0.22078783762175064	0.19716806491094901	0.05213800793911607	0.7797814125328474	412.1985	410.9897	412.6014	410.4639	0.005207522512942036	68059131	-0.002932567682803301	28458294300	411.3469	-0.009488787944507984
272	2021-05-03	1	1.3682758556172123	0.661398482245365	0.5245244681241527	0.7077459799810979	0.8001193001121131	0.29423947299793995	0.1361321743245799	410.4295	410.1052	411.3238	409.1617	0.005284218928604533	85438751	-0.0007901478816702839	35665628800	409.9448	-0.0014736666443618562
273	2021-04-30	5	-0.2282586519809802	-0.21271903397832562	-0.25423413838424086	-0.1941560144409575	0.27155269052189734	-0.060624621816434854	0.31585294941847725	413.0731	412.8176	413.4662	409.26	0.010277574158236876	78235850	-0.000618534588672038	32757760500	411.6585	-1.1972033604532045e-05
274	2021-04-29	4	1.3914891779969945	0.6067498656098751	0.923163611161917	0.5638711135055611	0.28544743465036454	-0.019682694458425028	0.240889910945022	410.6064	410.2035	411.7857	409.7121	0.005061114865780139	51067861	-0.0009812316612697422	21324894700	410.4667	-0.0065904548927061294
275	2021-04-28	3	0.3991559389148996	0.17034536574723894	0.08004270767353636	0.21029540883636075	0.38027485927960586	0.1955473190132159	0.7264465946289945	410.7243	410.3214	410.9307	409.1224	0.004419948651063775	51207385	-0.0009809499949237118	21380427600	410.1131	-0.0012878443381883057
276	2021-04-27	2	0.8247235383486646	0.7375989431307791	1.5459245067117746	0.24613306953890854	0.38566248081198473	0.7937518796812443	0.5358617019273155	410.2428	410.4098	411.0093	409.6247	0.0033801672604214968	52071760	0.0004070760047465306	21741808400	410.3889	-0.0009451343524768544
277	2021-04-26	1	0.9367692632176958	0.5913644862500029	0.659245628884264	0.5596157879354227	0.09716374845364767	0.994622575144062	1.1544927470625663	405.7516	409.5548	411.0388	405.673	0.013226909358029691	73190644	0.009373222434612714	30455780800	408.9972	0.0006470855992128462
278	2021-04-23	5	-0.19470561599367628	-0.041385216162854364	-0.1442496088445468	0.0	-0.12629372532429212	-0.12121813239116565	0.7738443385186207	408.7195	405.1619	409.5942	404.0416	0.013742644321772768	97345662	-0.008704258054729417	40309272800	406.3727	0.008236647693350922
279	2021-04-22	4	1.0116009116784799	1.119665697865942	1.3397743454849977	1.0238110755854113	0.6523251860396901	0.6963574561901935	-0.31435031953394227	404.415	408.8964	409.1126	404.2676	0.011984635919376102	66278473	0.011081191350469215	27467506400	407.3994	0.00042077422446842275
280	2021-04-21	3	-0.3022808718729337	-0.1670540846631662	0.18805223150293962	-0.29423947299793995	-0.11865754380131599	-0.3876929383623667	-0.06746744065845643	406.7736	405.0636	407.9293	403.5109	0.010949890077318902	81734548	-0.004203812636808238	33894813800	405.0158	0.008164653852647452
281	2021-04-20	2	-0.29689872755670493	0.34228620648663277	0.29849298855599654	0.3513978868378886	0.5908683314395271	-0.23421604499872817	0.3386846269041537	409.0831	408.0512	409.5548	406.6557	0.007129126678907921	78253813	-0.002522470373378923	32490670200	407.7213	-0.005871125178059894
282	2021-04-19	1	0.16705408466316624	0.30436899123679567	0.127833371509885	0.3433333270011582	0.3746934494414107	0.6061358035703155	-0.13353139262452263	410.0561	410.0659	410.7047	408.5623	0.005243753523024541	81977568	2.3899168918555937e-05	34167077700	409.7091	-0.003291607604310886
283	2021-04-16	5	0.5596157879354227	-0.04478360262697331	0.42744401482693967	-0.12083647314327374	0.4295626596872249	0.050099922051495493	-0.1720402445780334	406.6066	408.6999	408.9848	406.5574	0.005970620630690856	60068179	0.005148219433722913	24901589900	407.8209	-0.0020610650444616526
284	2021-04-15	4	0.9271407478982209	0.37037378829689427	0.6466271649250525	0.2529965144638909	0.19948936041632	-0.4843735695286882	0.2052631260363614	405.7123	404.3561	406.8228	403.7861	0.007520565963018529	61470392	-0.0033427628395786895	24288826000	405.0541	0.0025376416843626787
285	2021-04-14	3	0.23795863709935047	0.377294231141468	0.7576857016975165	0.2436220826577505	0.42381424677636087	0.12196714217895752	0.2192650719856389	404.4347	405.7417	406.3992	404.0317	0.005859688732344533	56407742	0.0032316712685631563	23276959600	405.1305	0.0013685357897225455
286	2021-04-13	2	0.2951170509392991	0.3513978868378886	0.41985384556026406	0.31508104663989545	0.3184537311185346	0.15236336925316252	0.2515770678096647	403.7664	404.5428	404.8278	403.1276	0.004217523186207176	56606037	0.0019228940298153185	23267608800	403.9317	0.0013048549359662377
287	2021-04-12	1	0.3279068737622899	0.16251892949777494	0.5965203448708737	-0.007547205635382966	0.17893745880971418	0.630233355149376	0.6332490389788763	401.3488	404.3954	404.5723	401.2211	0.008352501899825324	61050476	0.007590903473487431	25014495900	402.7346	0.0007058537168102189
288	2021-04-09	5	-0.11394425934921772	0.14126006999618076	-0.06252035698133393	0.19259310711578442	0.5564826261033857	0.4709671751690068	0.16826157122565602	400.8967	401.4766	401.5355	399.914	0.004054621743674955	57708004	0.0014465072922775597	23527068000	400.9132	0.0023996082276260687
289	2021-04-08	4	0.8068064990324668	0.7402651035370152	1.0245043165143877	0.6216882165778004	0.8250747236024933	-0.179516505866346	0.023430251808386003	398.9411	399.5798	399.9435	398.4595	0.0037243433774322874	55602070	0.0016009882160548804	22576039300	399.2201	-9.80584425945708e-05
290	2021-04-07	3	0.14660347419187544	0.4970323016336548	0.550046336919272	0.47633944769482134	0.607134305899905	-0.18949004627256724	0.5037283618952291	398.7642	399.118	400.2186	398.4104	0.0045385361426308135	61764823	0.0008872411314756398	25110058200	399.2732	0.0003448785538943857
291	2021-04-06	2	0.9203640572617908	0.006269613013595395	0.25423413838424086	-0.085522173438162	0.7605884613554778	0.5289299772319788	1.2828587738716488	396.5038	399.3538	399.9238	396.4252	0.00882537235271625	91531401	0.007187825186038484	37040695000	398.6893	0.0034502304252442112
292	2021-04-05	1	2.169053700369523	1.0936982738656806	0.7932306391169279	1.1755733298042381	1.1363526166509568	0.8823891801984737	0.6104554647148319	391.5311	393.703	393.7619	391.3148	0.006253532961186325	99561023	0.005547196633932767	39637216200	392.4523	0.00676596693779052
293	2021-04-01	4	0.7375989431307791	0.6621849549559784	0.9597758438138939	0.5530005488167035	0.046189382469374714	0.46787822993342215	0.29454821026498024	388.5238	389.4967	391.138	388.4943	0.006804990446449194	112637562	0.0025040937003086594	44624702400	389.8359	0.001961345383331311
294	2021-03-31	3	0.9835429588833224	0.6621849549559784	0.41773520069997877	0.7537718023763802	0.4503156742735161	0.08178943300847807	0.703526515256894	387.6197	387.9243	388.6319	386.2438	0.006182882417788846	76063403	0.0007858217732483501	29988823300	387.3496	0.004527748268539412
295	2021-03-30	2	-0.0881072675102669	0.5513717181603406	0.4393666597838457	0.5952913905561867	1.0498221244986776	0.7880105328322604	0.345361184038459	387.6	388.9562	389.9095	386.0374	0.010030375295243386	107950258	0.0034989680082559366	42658494000	388.112	-0.0009127789050254228
296	2021-03-29	1	0.6931471805599453	0.3151782614360638	0.2476345713225055	0.3623549844544359	0.23767165187711956	0.2340726218464	0.4599532933922342	384.1898	389.1528	389.5754	383.5609	0.015680691123625995	113004977	0.01291809412951625	44418319400	385.9349	0.0006846015368205282
297	2021-03-26	5	0.6499750086947366	0.27193371548364176	0.651761964397091	0.13976194237515863	0.6158555062582988	0.1560722456207273	-0.4314926033529398	379.3252	382.9811	383.8164	377.2811	0.017322097502366293	115819990	0.009637904362800128	44850386700	380.4869	0.0023324636816401258
298	2021-03-25	4	-0.4092458309480705	-0.1670540846631662	0.0	-0.21926507198563897	-0.3916717859758286	-0.5489540375206631	0.05936740695285721	384.2586	380.8386	385.9785	380.7895	0.013626951373396645	97307495	-0.008900256233692665	37985173000	383.3477	0.002305938436916629
299	2021-03-24	3	0.17246926035094298	0.19105523676270922	0.06899287148695142	0.23211222129697015	0.3663623820944218	-0.05260416321851534	0.5424869056724555	385.153	382.7845	386.6762	381.959	0.012350016624820966	90295602	-0.006149504222997198	35306552400	384.2499	0.0012660817970586405
300	2021-03-23	2	0.3953127366441464	0.013513719166722855	0.034486176071169404	0.0	0.7556675375412792	0.706392407309966	0.6699062165204945	383.3054	385.8212	387.2757	383.2464	0.010513601693323089	73478843	0.00656343479637896	29571336100	385.5013	0.002398632269922958
301	2021-03-22	1	0.4409717965650742	0.6425461672661558	0.9932517730102834	0.5301498965923935	0.6931471805599453	0.9444616088408515	0.4872951263557966	383.158	382.7648	384.8178	380.475	0.011414153360930296	113538246	-0.0010262085092834698	44376545600	382.8871	0.005922165821249573
302	2021-03-19	5	0.09065436826813084	0.3927260823307346	0.31691171076671926	0.43178241642553783	0.47986339816202384	0.22812455518971542	0.6941970494227822	386.4084	383.4746	388.6075	382.7595	0.015278523459247944	115061371	-0.007592485049496757	45501956400	385.4086	0.0015644635936271501
303	2021-03-18	4	0.004228336109521105	0.737296965172875	0.26991961611194054	1.0382691587606412	1.2677757608845532	0.780073519920373	0.16419770496513197	386.4622	389.1364	389.9788	385.2574	0.012255183158065126	97490129	0.006919693568995842	38577394400	387.4139	0.003751964711419587
304	2021-03-17	3	-0.008032171697264267	0.37129621249291445	0.24613306953890854	0.42444100956717007	0.024692612590371414	0.1748410730847046	0.9230704188595339	388.9503	387.814	389.6948	387.001	0.006960705527892719	73563598	-0.0029214529465589963	29161584400	388.3254	-0.0009758199414888541
305	2021-03-16	2	1.1647520911726548	1.0512100497735257	1.0198314108149955	1.0449081096962487	1.3741238254996355	0.6838792736291638	0.9053786984231724	386.2663	388.3038	388.5732	384.0134	0.011874064811280012	73359180	0.005274858303714361	28947406700	386.3456	-5.2887400679250924e-05
306	2021-03-15	1	0.5861750610077775	1.0844777777332049	1.067840630001356	1.0826119473216687	0.8914226652961417	0.8858315243894465	1.0651962917482658	384.0525	386.0018	386.1488	383.2003	0.007694409425044727	64605404	0.005075608152531213	25597182400	384.6597	-0.0032837183357228494
307	2021-03-12	5	0.19207773173931925	0.26053108338583014	-0.3509769228240947	0.6286086594223741	1.2547180033311713	0.6286086594223741	0.449970348044716	384.2093	385.4827	387.5593	383.7293	0.00998099441455209	85942671	0.0033143393457681475	33775067500	385.7283	0.0008798775827094223
308	2021-03-11	4	0.8358034809614685	1.11365016603265	1.5040773967762742	0.9927442875895974	0.6871048661039827	0.1646219796945536	0.36515184431574266	381.7212	381.6135	383.3962	380.2325	0.008320435523002389	109578581	-0.0002821430929170886	42664334800	381.6903	0.006603268490727736
309	2021-03-10	3	0.7519876805828787	0.5702490442367915	0.35839759725017867	0.6819738799618201	0.4318772076479416	0.1829296443773017	0.2510005058171759	377.9597	379.2527	381.9367	373.9239	0.02142895920800989	113384705	0.0034209996462585992	43888132800	379.9211	0.0011163292026691973
310	2021-03-09	2	0.595029324601422	0.5857886622394459	0.4382549309311553	0.6554068525770982	0.2613647641344075	0.05646045534014373	0.2600413830513514	376.7941	373.9142	379.7523	373.6203	0.016412384444849503	122821473	-0.0076431663871595135	47213805100	376.8021	0.007953868082679375
311	2021-03-08	1	0.4286184130828813	-0.04676176590803933	-0.11211729812070612	-0.01532597047822682	0.37106368139083196	0.7119565125174416	0.4098414827079632	372.68	375.7851	376.892	365.0199	0.032524528114768504	151947829	0.008331812815283871	57562342500	371.3799	0.0015598596129907088
312	2021-03-05	5	0.9505239035163974	0.5663954749208014	0.8125872174239583	0.4928879230793234	0.18113882454490524	0.044393712473583716	0.16830019074341343	373.4244	368.9968	376.1476	364.2754	0.032591275721610684	182750121	-0.011856750656893294	69107985900	370.1469	-0.012012722445550916
313	2021-03-04	4	0.49859645523957874	0.4247583110428433	1.224723748430975	0.05129329438755048	0.188163832418183	-0.04629906998662325	0.22846009430872322	377.901	373.6203	378.9197	373.5126	0.014476352337243661	119377351	-0.011327569919105862	45987013800	375.9165	0.004616998950310448
314	2021-03-03	3	0.24392067925596778	0.8487545248836676	0.6567795363890705	0.9078041179968362	0.299045831102096	0.03152625364677395	0.5997506243558531	381.8486	378.6356	382.0934	378.1067	0.01054384913041738	79257736	-0.00841432965840379	30755349600	380.08	-0.001192111333453851
315	2021-03-02	2	0.615760516944525	0.3296867992210855	0.26236426446749106	0.36211466723455055	1.0986122886681098	0.577274084513032	1.4702740817527666	377.705	381.6135	382.9261	372.7897	0.027190665407332976	104868878	0.010348022927946423	40893103800	380.5877	-0.0058746568842471085
316	2021-03-01	1	0.8440824235332293	1.747796345806939	1.457246097092175	1.8692347813963457	1.6202879284581662	1.3239040685206092	1.2884810510974474	376.4904	372.582	377.6953	370.4956	0.019432619442713895	152515934	-0.010381141192444824	58254449600	374.2259	0.009803158796273479
317	2021-02-26	5	0.91220074662263	0.5599684594255884	0.6011647908482951	0.5289182225521467	0.22998028580591495	0.1647552330760555	0.6344883913447621	382.4265	374.5117	383.8664	372.9923	0.02915368494202159	145861445	-0.020696264510958205	56255301300	377.4532	-0.0023152965662488452
318	2021-02-25	4	0.24242548086366003	0.5793882952032873	0.4248831939652659	0.6505875661411494	0.4054651081081644	0.8109302162163288	0.7146754338235947	378.4299	383.7587	384.2093	377.3916	0.018065319948827697	72175134	0.014081339767285834	28095415200	381.5698	-0.010602607114841942
319	2021-02-24	3	0.7044467358138787	0.5811968552230634	0.39903421777787396	0.7371640659767196	0.7912650365184687	0.7467233150453185	0.2017284488926958	376.7941	379.576	380.9914	372.4253	0.023000854131016355	106784202	0.007383077388950643	41102536900	376.8639	0.009349745023886306
320	2021-02-23	2	-0.028987536873252298	0.6093772974944864	0.16430305129127634	0.7164040427242125	0.39979937057248705	0.11461984107062298	0.150202007371842	379.145	379.1156	381.6526	378.8315	0.007446846421166142	67037479	-7.754289256091902e-05	25996953600	379.7464	-0.0016639367695501224
321	2021-02-22	1	0.11573595203465857	-0.02867579997666631	-0.2411620568168881	0.216223108469636	0.4054651081081644	0.6039160468320027	0.7235446577443163	384.0525	382.0543	384.3562	381.5841	0.007264715694390891	83131146	-0.005202934494632888	32902017300	382.5844	0.0024539512782378427
322	2021-02-19	5	1.3256697393034558	0.4716049106127094	1.1363526166509568	0.26060111384911017	0.8493079113152278	0.46392047429232997	0.4783800296394251	381.6233	382.7301	383.5089	379.8111	0.009735892394929934	59504656	0.0029002422021926367	23203936400	381.7782	-0.0008161807849200708
323	2021-02-18	4	-0.04502368137395513	0.7492366472109889	1.0628942060660305	0.6151856390902335	1.2554547601610795	0.4111308456438418	0.03350641188984272	382.4363	384.366	384.6305	381.3686	0.008553142550278047	52577673	0.005045807628616761	20570022700	383.121	-0.00164283697586309
324	2021-02-17	3	-0.33821288109899694	0.32132043160061075	-0.5653138090500603	0.7215851158804787	0.29354719190417894	-0.023779191766114063	0.8298785759151387	385.9039	384.2778	386.1096	383.5236	0.00674274021207564	50591044	-0.004213743369787162	19868527500	384.7598	0.0002304914595843077
325	2021-02-16	2	0.1841924647297664	1.2381641690742153	0.6190392084062235	1.40649706843741	0.926078738240318	0.8244831826210323	0.7617284447144752	381.8779	384.6109	384.8656	381.7996	0.0080303908123528	50445601	0.007156737794986314	19847724700	383.5985	-0.00494898735959642
326	2021-02-12	5	0.6234672599219555	-0.013423020332140661	-0.2006706954621511	0.08004270767353636	0.24419696051204215	-0.05957573179544219	0.43576293091196344	383.2395	382.7204	383.6803	380.1637	0.00925022562648665	42636902	-0.0013545054724266085	16630768800	382.1246	0.003898935486980435
327	2021-02-11	4	0.9257694758286988	0.5596157879354227	0.4054651081081644	0.6013396313068224	0.1730191641316411	0.39812831804431	0.8814034728737145	384.1015	382.1032	384.2582	379.576	0.012335342592787651	58679398	-0.0052025311018050495	22871122900	381.7747	-0.001942392719331498
328	2021-02-10	3	1.1631508098056809	0.9892397315203226	0.5198754592859086	1.1234582872546406	0.9382696385929302	0.7618132012513738	0.47324894851241817	381.6428	382.2698	382.8967	381.2118	0.004419852690813945	35432483	0.0016428974947253103	13826208400	382.2637	-0.006610303492322497
329	2021-02-09	2	0.27763173659827955	0.6847789308894288	0.659245628884264	0.682218110027755	0.9522558805676702	0.24494497999542622	1.0725096647654724	381.3098	382.5244	382.5734	380.4086	0.005690723080393066	37887680	0.003185336437720768	14745368000	381.473	0.0013092365351764065
330	2021-02-08	1	1.1882244473577968	0.9707789171582248	0.47000362924573563	1.085367061918089	1.2459370034249682	0.9382696385929302	0.9218309122497704	380.2617	379.7817	380.5262	378.2481	0.006022766538681872	48617945	-0.0012622885765251094	18827617100	379.6368	-0.0010506036466458337
331	2021-02-05	5	0.8056251639866356	0.6267721116150727	1.425008873300581	0.32542240043462795	0.5630940523117475	0.5909306153920868	0.5220964211346126	375.1288	378.2928	378.3418	374.1547	0.011190825613041843	46906736	0.00843443638558273	18056784500	376.9164	-0.002369668247680211
332	2021-02-04	4	0.888639200543645	0.23638877806423034	0.34627623671783375	0.1587483890758878	0.9229352745928237	0.47715703656428077	0.5247410918279654	374.6146	374.0415	375.8537	372.6995	0.008463118410408393	51991929	-0.0015298389331329073	19870212400	374.5263	0.004208945870600656
333	2021-02-03	3	0.8472978603872037	0.4895482253187058	0.3908663086870116	0.5218754599525757	0.8828255755796084	0.33902000870001153	0.5197409874239429	371.8865	373.7477	375.3835	368.6228	0.018340428210083703	63804009	0.005004752794199296	24328291300	374.1279	0.0006275330115256526
334	2021-02-02	2	0.8153648132841944	0.8586616190375187	0.30673026742247544	1.087801372563894	0.4824261492442928	0.34962769842332936	0.9460253308170341	366.0778	368.5365	369.6238	362.8022	0.018802532068438363	75411978	0.0067163318835503395	28508397500	367.4047	0.00906240944078893
335	2021-02-01	1	1.1619245680824366	1.3171905695507444	1.33072450996508	1.3072511537794378	0.3592916048299041	1.1747359841409104	0.7716804539846274	367.9487	362.5024	368.9675	360.7392	0.022809553272835306	126601429	-0.014801791662805036	47157843400	363.9934	0.0037728780908676865
336	2021-01-29	5	0.821859286748519	0.1460078224319825	0.03922071315328133	0.22006188477680166	0.4519851237430572	0.292707208654454	0.6426716591496847	368.6638	369.9078	374.1199	368.2034	0.016068564277244547	93773398	0.0033743481188010004	35466356400	371.3476	-0.006921622918550039
337	2021-01-28	4	1.1069110914828049	0.7440672709872023	0.3629054936893685	0.9000678963672677	0.3622431689052491	0.6011282818396931	0.5904658359621674	372.4449	366.7537	372.5428	364.4027	0.02233819892113867	122536313	-0.015280649567224676	46132192200	368.0234	0.011346424680167978
338	2021-01-27	3	0.07188722951331587	0.6931471805599453	0.8622235106038793	0.620387826277517	0.9162907318741551	0.7219827301998326	0.593579584794903	377.5287	375.9419	377.9597	375.697	0.0060226725259983314	42235069	-0.004203124159832191	16247403100	376.4767	-0.010388449095402827
339	2021-01-26	2	1.2662766876620908	0.1901735320766399	0.8342257788198509	-0.10919929196499197	0.913301193025789	0.5427139771328194	1.5428035326064418	375.8243	376.5296	376.9018	370.7209	0.016672650503384106	70171998	0.0018766748185256314	26845282500	374.7259	-0.004594847046841924
340	2021-01-25	1	1.0229004669324133	1.66571874833269	1.4307461236907244	1.717651497074333	2.286669637688146	0.9664405155596266	0.7753852787969173	374.4334	375.0505	376.2706	374.0268	0.005999035363241409	52004127	0.0016480901543505294	20419771200	375.2043	-0.003466520705337546
341	2021-01-22	5	-0.030583423372080278	-0.21551962620355042	-0.2025242641114741	-0.21950056003570867	0.28768207245178085	0.3947411447451887	0.9893102217801084	376.6275	376.3827	377.0781	375.4129	0.0044356493876476465	47879222	-0.0006499790907461561	18582989400	376.3905	0.003689167975194208
342	2021-01-21	4	0.371563556432483	0.9721711902686117	0.8534898306351247	1.001762462678192	0.8965856607948226	1.1083328998387316	0.8034952377288107	373.3167	376.0398	376.9214	372.9053	0.010769758434648138	61591623	0.0072943428461678455	23937345400	375.3952	-0.0009363052351920695
343	2021-01-20	3	1.4561640410803767	0.9844989819006886	1.0986122886681098	0.9242589015233319	1.2556741787028265	0.458746474721101	1.1054475852739671	370.6033	370.907	371.4751	369.0458	0.006582651800941813	50947554	0.0008194746242140642	19255996600	370.5925	0.004775649437646333
344	2021-01-19	2	0.9509762898620452	1.2982253425721253	1.0159205728229963	1.363304842895192	1.3031439927877204	0.6350395497526646	0.39099307549962997	369.0164	368.0173	369.8588	366.0582	0.010382502017438688	106950042	-0.0027074677439810225	40395138700	368.0152	-0.0016617320510354128
345	2021-01-15	5	0.501140318031527	0.16106155736710526	0.09531017980432493	0.1920068625284184	0.21608351190348474	0.35635540407341565	0.8959948322542524	372.8073	370.7209	373.3363	370.3682	0.008013916961553375	49658211	-0.005596456936331521	18851246000	371.8901	-0.001459970270927035
346	2021-01-14	4	0.7227059828014898	1.4461128563308008	1.0608719606852626	1.5314763709643886	1.109785589266235	0.5400876083150216	0.527768655175866	370.9461	372.0237	373.0718	370.1233	0.00796626421519538	44998111	0.002905004258031067	17157042200	371.9402	-0.0006830601106906745
347	2021-01-13	3	0.7453329337305156	1.08422355121601	0.44183275227903923	1.4685324593568627	0.7556675375412792	0.23877826546161188	0.41672226263279893	371.1421	371.0245	372.0922	368.6638	0.009299529815512157	52431698	-0.00031685976880563684	19846150200	370.8066	0.0023501452338705034
348	2021-01-12	2	0.9162907318741551	0.3923070235306533	0.3566749439387324	0.40101075775878414	0.6049544685244844	0.30079448554427574	-0.2404291876012354	370.1233	370.9461	372.7975	369.9949	0.007574699002607985	50959417	0.0022230429697347597	19312799400	371.1945	-0.0014781575837444871
349	2021-01-11	1	-0.06765864847381481	-0.3345571386851134	-0.4462871026284195	-0.28457165003738844	-0.07490130817311771	-0.4595323293784402	0.1582240052148942	372.8073	373.4636	373.6889	369.3887	0.011641395635546021	71621384	0.0017604269015118199	27212601200	372.2669	0.005019316258562849
350	2021-01-08	5	0.5428649775106072	0.8405999117030759	0.9963334395476915	0.7841189587656721	0.66857591982944	0.580327919614443	0.7014217471196253	368.4091	371.3478	372.1314	368.223	0.010614220187223427	68370104	0.007976730216490263	25863000000	370.9082	-0.0008933732713313932
351	2021-01-07	4	0.7073318155519017	1.137641632573845	0.8503327640823577	1.256004462419539	0.5864362258042476	0.6135391610045337	0.6511340006695371	362.1498	365.9113	369.2711	361.5718	0.021293972594101623	106584393	0.010386585882416489	39820294100	366.329	0.00716583796442127
352	2021-01-06	3	0.5124372276603323	0.5840403399424976	1.2729656758128876	0.29441610463312506	0.8109302162163288	0.750418505821004	0.26363842051160585	360.5727	363.7367	364.8827	360.5237	0.012090744658395497	65933390	0.008774929438640217	24412201000	363.0307	0.015390441156958666
353	2021-01-05	2	0.5016931402027182	0.5141813316129631	0.44393138893596046	0.5360852905252286	0.6043159668533296	0.1021450788038519	0.8621305262716723	367.6353	361.2486	367.7724	357.3598	0.029137580667999024	109895248	-0.017372379638190247	40602476200	361.1415	0.004509766631789868
354	2021-01-04	1	1.3573068242466384	0.720849783109281	0.659245628884264	0.7419373447293773	0.7114963192281419	0.831733343846092	0.7576857016975165	364.1775	366.2345	366.9986	363.6407	0.009234114883180098	78460847	0.0056483445572557784	29354619800	365.4915	-0.022326424041170304
355	2020-12-31	4	-0.027779564107075706	-0.45547552868282576	-0.5565716455541946	-0.3894647667617233	-0.19574457712609536	0.39153201380424024	0.20585205420414882	364.726	364.3832	365.4705	363.9717	0.004117902573194611	49371084	-0.0009398836386767357	18367243000	364.5665	-0.0011028027343249786
356	2020-12-30	3	0.41773520069997877	0.43632309646806966	0.36772478012531734	0.46081520319132935	0.5947071077466928	-0.05631843059022361	0.8939535520280029	366.1659	363.864	366.3521	363.2469	0.008548455609669416	53488413	-0.006286494728209388	19922095200	364.2203	0.00032200021494264584
357	2020-12-29	2	1.2192402764567245	1.615480226890063	1.9459101490553132	1.425515074273172	1.3454723665996355	0.4958671398356549	1.107474975925955	364.1383	364.5595	364.9709	363.482	0.004096213842776105	38819442	0.0011567033734160865	14427832100	364.38	-0.003290353645257404
358	2020-12-28	1	1.347679524992111	1.4547621603973515	1.555853666299994	1.423681893191511	0.8272219038145145	0.31424909983650273	0.3262969085795605	360.5531	361.4543	361.4837	359.936	0.004299931098862076	26457853	0.0024994931398454683	9746357840	360.9078	0.00020173763216171854
359	2020-12-24	4	0.24946085963158324	0.5679840376059393	0.055569851154810786	0.8043728156701697	0.1937068790190799	0.5285661584538145	0.49869561417358244	360.749	360.0535	362.0616	359.708	0.0065430849466788935	46017000	-0.0019279332721644084	16947922100	361.0121	-0.0004619063126111612
360	2020-12-23	3	0.9162907318741551	0.8109302162163288	1.1868050007035706	0.713937950229019	0.14660347419187544	0.20552445387361845	0.6487837325066036	360.6805	359.7303	360.7997	358.545	0.0062884714610438215	47924878	-0.002634464574602717	17605093900	359.8211	0.0021449322573506625
361	2020-12-22	2	0.6863674935745665	0.41268535608165147	0.29804485948732756	0.47661886836445483	0.18625083493384426	0.8384677809389316	0.43469795892874474	357.5067	360.3376	370.7209	354.6268	0.04538320284874118	96001141	0.007918452996824914	35166824000	358.5474	-0.0031367969369695456
362	2020-12-21	1	0.12152135776699059	0.45525577261118	0.37538765287088643	0.5032784181306077	0.6437222972324224	0.8662803112994937	0.5603713603174205	363.384	361.6306	363.5603	359.5148	0.011252666093301318	134859608	-0.004825198687889393	51661596400	361.4757	0.0009589829293938334
363	2020-12-18	5	0.8737311174553593	0.8693738120864033	1.13036098698269	0.7081850579244858	0.8754687373538999	0.9943734781194835	0.8225915378043039	362.7876	363.0802	363.2948	361.9195	0.0038000163019676516	63975083	0.0008065325275725882	23766324900	362.7619	-0.006495956872423774
364	2020-12-17	4	1.2636920390275583	1.1819938976071607	1.4069136483226263	1.023388867430522	1.0861897686695525	0.6096454587146182	0.5052155108752239	360.7197	361.0611	362.0268	359.7908	0.006214722555440523	58259306	0.0009464412395553153	21544601800	360.9019	-0.0006883570857688873
365	2020-12-16	3	0.8547885321163613	0.43311663943867446	0.6241543090729939	0.34377153910282454	0.7862376036259573	0.36092123482018346	0.3374435820108448	358.3593	360.4954	360.4954	356.9157	0.010029539188105209	63757779	0.005960777353901514	23444589300	359.2123	0.0010004055712023575
366	2020-12-15	2	0.8241754429663494	0.36856055117271347	0.05715841383994862	0.5074300347648525	0.4511351449413527	0.18621261228692126	1.1947561492210121	359.5688	355.6867	360.7002	355.5014	0.014623852395518009	68955094	-0.01079654297035793	25361846800	357.5772	-0.0007084535396000822
367	2020-12-14	1	1.3535045382968998	0.9747869385557637	0.16362942378180212	1.4604023332736125	1.2702221898671366	1.2858238307562562	0.7384950005384046	355.9208	357.2864	357.7157	354.3212	0.009580290425749436	57635696	0.003836808638326361	21056674600	356.2344	-0.0023278715209207324
368	2020-12-11	5	-0.1898687624293376	0.2641515750415869	0.09352605801082355	0.35793996624531915	0.6263071624340949	0.595109549230426	0.037129443438991945	356.3793	357.7058	358.808	355.4624	0.009411965935074963	57571461	0.0037221578245425872	21115934000	357.629	-0.0016167927223282666
369	2020-12-10	4	-0.15535044001916237	-0.019293202934678896	0.06899287148695142	-0.05310982531394841	0.5245244681241527	-0.02936589480436454	0.5723656419073052	361.7537	357.8228	361.9195	356.945	0.013936320721679907	73910295	-0.01086623301986962	27196667900	358.7915	0.002764396759307602
370	2020-12-09	3	0.6931471805599453	0.4976551605762456	0.3364722366212129	0.5762828404206344	1.1151415906193203	0.42513787370686923	0.2429461786103894	358.6714	361.0611	361.6561	358.6227	0.008458471814528115	42050942	0.006662644414915727	15537064800	360.4515	-0.0031008170003445816
371	2020-12-08	2	0.3591410364339258	0.24946085963158324	0.07796154146971192	0.3141153295199365	0.6437544252303689	0.06375451482536251	0.4989911661189878	359.9394	360.0077	360.5247	358.6714	0.0051671251178655175	48688807	0.00018975416417325253	17954971300	359.6893	0.005276040250636773
372	2020-12-07	1	0.6701576623352465	0.011236073266925752	-0.12516314295400605	0.06108769197983828	0.8902110190911033	0.62057648772511	0.5527898228650229	358.2813	360.749	360.749	358.1837	0.007161967448546754	50683910	0.006887604795449934	18587792000	359.8742	0.0010839520894626025
373	2020-12-04	5	1.1069110914828049	0.831070323765447	0.44802472252696035	0.9602099658089904	0.5196362534481456	0.4744579795951159	0.8128116843160345	357.657	357.6668	359.1299	356.5061	0.0073597618666272945	62573520	2.7400554162343e-05	23333944700	357.8208	0.004819211502659002
374	2020-12-03	4	0.8084580270709397	0.7996306609623954	0.4547361571149471	0.9473813189441862	0.8680886300562773	0.7931193734700815	0.18063876295973855	355.8428	357.7643	357.9301	355.238	0.007578299618847033	45730228	0.005399856341058412	16788622900	357.0306	0.0025575405733856745
375	2020-12-02	3	0.10426101032440946	0.24323030988094702	1.1895840668738364	-0.08855339734144506	0.14536585027152543	0.1862819580100515	0.6589233081723679	356.5743	357.0133	358.6324	355.9501	0.007535606816798191	74071535	0.0012311599574058518	27432979700	357.2279	0.0038374037227911265
376	2020-12-01	2	1.2332691738143668	1.074514737089049	0.8109302162163288	1.1534205251631047	1.0421981993880183	0.208217901097534	-0.025507759547212638	353.9018	353.1507	354.1846	350.3318	0.010997574299564019	83263669	-0.002122340151985687	30105163400	352.4508	0.0018871382459114342
377	2020-11-30	1	0.12733942237660148	-0.5024890843902239	-0.9019019944220554	-0.24273068458951466	0.3770761048454784	1.3951833085371366	1.0414538748281612	354.8869	354.7211	355.2185	353.6579	0.004412738977412981	28514072	-0.0004671910966565602	10367607400	354.6195	-0.006753218113961703
378	2020-11-27	5	1.8852855272388784	0.6990123000123434	0.723918839226699	0.6744550475477928	0.5690945318899664	0.3028109540480811	0.6511176483162968	354.1944	353.7359	354.2236	352.585	0.004647389991065975	47697035	-0.0012944868693575003	17293363500	353.5057	-0.001154385289145045
379	2020-11-25	3	0.29105475693042027	0.3626451109252362	0.18473410319933856	0.46747518289237694	0.993597853650526	0.7948166822725627	0.8218312539501431	351.3462	354.2822	354.8576	350.4489	0.012580150772338023	61936834	0.008356430210430563	22415734400	353.3217	-0.0026987580189394415
380	2020-11-24	2	1.0049268045907869	1.0402767116551463	0.6580558607486753	1.1526795099383853	1.419520008748211	0.4492989558840444	0.678944230381952	348.4883	348.6639	349.9904	346.1328	0.011144855384985324	62600765	0.0005038906614656253	22819668000	348.1662	0.007550312281869917
381	2020-11-23	1	0.12221763272424911	0.5108256237659907	0.5335170349680614	0.48991893894667704	1.2802120843336546	0.6858744212308655	0.6759941013336959	348.7029	346.5863	348.9175	346.5083	0.0069527916070120065	70397637	-0.006069923708693003	25572294500	347.5167	-0.004086888367194297
382	2020-11-20	5	-0.06305813596713691	0.056618893999507904	0.1361321743245799	0.03096222560396689	-0.6028245422666596	0.0854452059568848	-0.1868773733298153	346.8497	348.976	349.3662	345.4353	0.011379555013630652	58706307	0.006130321000710148	21117602200	347.6665	-0.0016784155730668704
383	2020-11-19	4	-0.06453852113757118	-0.13205972201306637	0.07145896398214505	-0.22137207166582765	-0.32449604557449724	-0.18160752606029756	0.16582396413198291	352.029	347.5129	352.6045	347.4739	0.014765425547069746	70248410	-0.012828772629527665	25539445600	350.1828	0.0009333783297359126
384	2020-11-18	3	0.36366797942970297	-0.050515790136901835	-0.4978384282391796	0.25782910930209985	0.02210034700066592	0.2605550369159827	-0.12713898731394296	351.1121	351.7461	353.0141	349.5222	0.009990495596560067	65799745	0.0018056911168826554	23709906700	351.4116	0.0008035021602601221
385	2020-11-17	2	-0.6286086594223742	-0.4092892045465678	-0.580669197133255	-0.3353555419211378	0.4164421667393153	-0.08393445148515052	0.6111340288991102	352.0973	353.6481	353.853	350.7415	0.00887120571703102	73883690	0.0044044643341484896	26834253500	352.2636	0.002277841050592264
386	2020-11-16	1	0.2837681731306446	0.7329686747466169	1.1875597746846058	0.49200556443922083	0.8194409058842373	0.4161603972249123	0.24464975653517335	346.5278	349.2881	350.0685	345.9816	0.011812477888997442	62869342	0.007965594679560983	22361426100	348.0655	0.0019386822488234852
387	2020-11-13	5	0.5151640253645889	0.24724110289327028	0.4382549309311553	0.17563256864315796	0.028013036227673888	-0.5022689401692725	0.07223770041922835	346.8302	344.5185	347.9403	342.6165	0.015538656194316403	67507704	-0.006665221194694042	23862067800	344.6623	0.0027583101112215063
388	2020-11-12	4	-0.18038169197612808	-0.10221656516785847	-0.12604072089536505	-0.09124867146514504	0.5918558465088448	0.04331887471884226	0.24981179839637108	347.63	347.8933	348.7614	346.323	0.007040826049670399	58212209	0.0007574144924201455	20837148500	347.511	-0.0009842519707870803
389	2020-11-11	3	0.6853040030989194	0.43573517241092075	0.0408219945202552	0.5866039326530695	0.4968672715152837	0.011376686982108048	0.01729674437426864	344.7916	345.3281	346.44	341.8849	0.013323489864571327	85128759	0.0015560123854525155	30185332400	344.7084	0.001402918071205797
390	2020-11-10	2	0.02173998663640582	-0.05406722127027582	0.3889358061569539	-0.23412596798281876	-0.16136619161796661	0.13431233760759406	1.0410467086987576	355.0137	345.8353	355.4136	345.3476	0.02914744448781452	171657520	-0.025853650154909386	61423178100	350.7306	0.00039610683543676677
391	2020-11-09	1	1.734066152995037	1.1556542270551282	0.8129483803725659	1.2914602584490518	0.7295148247308201	0.15984870094189604	0.24267835733485202	341.3192	341.5435	342.8603	339.0953	0.011103073383795016	74861233	0.0006571561166203691	26193645800	341.3107	-0.011678665639696877
392	2020-11-06	5	0.7344509867011811	0.03174869831458027	0.1008046991219655	0.005449604767564685	0.13226796857775067	0.10017812415084308	0.3964449567487806	340.6462	341.6216	343.5236	340.2755	0.009545500631106162	81130176	0.002863381420370986	28380187600	341.8433	0.0013146237608624275
393	2020-11-05	4	0.461345566502621	0.6958462375291103	0.5203043677205345	0.7713119534092816	0.6931471805599453	0.17356099407637537	0.7198599542133453	332.4724	335.0864	339.3782	331.2336	0.02458868907019085	126447049	0.007862306765915103	43786963600	335.7895	0.002949261252084213
394	2020-11-04	3	0.7691330875378674	0.9965630343139394	0.3894647667617233	1.3305746485865744	0.8024997174873091	0.4559612721226966	0.24701103272085306	325.4788	327.7612	329.9266	322.1659	0.024089141650311174	91206668	0.007012438290911714	30789377800	328.0755	0.017194331151832956
395	2020-11-03	2	0.8817383503674953	0.9691542214312229	1.4284947156102672	0.798954025169613	0.6280482783485893	-0.3379592257427912	0.35653166719946583	322.0747	322.0747	324.1815	319.1875	0.015645976111219984	85762360	0.0	28241865200	321.4642	0.009619418640317843
396	2020-11-02	1	0.35726300629028673	0.35834718513109454	-0.1421744887805426	0.5458730155313929	0.21158272891313376	0.5276327420823719	-0.08376988306545882	320.2019	318.5048	321.5772	314.6617	0.02197757146802426	120273295	-0.005300093472274944	39148025000	317.1212	0.0009397334941896003
397	2020-10-30	5	-0.03352269203864356	-0.6053309745530285	-1.0628942060660305	-0.25571972174882246	-0.8245696093096474	-0.024912320379896456	-0.26063101643077313	318.8656	321.8601	325.1911	317.0904	0.025546973355232507	90058126	0.00939110396355084	29663898100	321.5637	-0.010388423458645093
398	2020-10-29	4	-0.2972515234679316	0.11394425934921769	-0.10178269430994236	0.2345073099645248	-0.12961749330338632	-0.3932526500786603	-0.4050304199900395	323.9279	318.6218	329.9249	318.1048	0.03715788004456383	126587320	-0.0163804970180093	41750113700	320.4384	0.00468033037703932
399	2020-10-28	3	-0.7086513670959105	-0.26013212068355035	-0.5937747067467416	-0.10241500542806953	-0.5401219932544216	-0.19814224910879244	0.05750713230314321	331.3994	329.8973	331.7506	329.673	0.006302002287114862	65498368	-0.0045325972225660075	22232345700	330.4549	-0.007286441240023421
400	2020-10-27	2	0.2451224580329849	0.32449604557449724	0.21570857282669165	0.3652990663828297	0.3153140111138668	-0.09211528890780563	0.39465419200394874	333.7111	331.0385	334.5402	327.3613	0.021929592777154776	91097668	-0.008008723713415553	30899554900	330.3947	8.830541766856514e-05
401	2020-10-26	1	0.26768140574511146	-0.09381875521765486	-0.8223589120399515	0.30918827767274454	0.7857399673877702	0.9444616088408515	0.6870309535425092	337.4176	337.2713	337.4761	334.6865	0.008334964212778078	49076459	-0.0004335873410278437	16920816800	336.2837	-0.010159013183852506
402	2020-10-23	5	0.8539204011476971	1.061174761595979	0.4635727389154451	1.2349487322202408	1.1160040313799788	0.3870448102568453	-0.07574965394983124	334.5207	336.1301	336.7446	332.2675	0.01347438434393977	55195327	0.004811062514218255	18950426600	334.9227	-0.005145549679248473
403	2020-10-22	4	0.9614111671546247	-0.20613220548767316	0.1967102942460543	-0.35937400090789745	-0.06744128079553253	-0.17185025692665928	0.22586711178125032	334.8816	334.2964	340.1045	333.9745	0.018354694744658638	62962684	-0.0017474832896163485	21628387900	335.1497	-0.0018080018656724717
404	2020-10-21	3	0.40088844108075256	0.6448286032891376	0.38193461069797024	0.7827593392496325	0.10648348040245013	0.12661590065489223	0.001972387227204354	335.0084	334.9304	338.3442	334.2086	0.01237430754325296	60528214	-0.00023282998277050526	21342632200	335.768	-0.0006029009143139293
405	2020-10-20	2	0.34967374847974886	0.15327387135372375	0.22884157242884745	0.13062018241706422	0.4223533261366861	-0.23712979328894968	1.1126970285498485	340.0707	333.5941	340.734	332.6479	0.02430828512670601	68105062	-0.01904486331812756	23461280700	335.6041	0.0021299828177615047
406	2020-10-19	1	1.0560526742493137	1.1802903196823769	1.2878542883066382	1.130947669311046	1.1799579281220622	0.8472978603872037	0.5596157879354227	340.3731	338.7442	342.119	338.5588	0.01051575088285996	89365349	-0.004785630826878047	31123083300	339.92	-0.006783890768827976
407	2020-10-16	5	1.155307632344655	0.7825270242294217	0.8602012652231116	0.7466358655109315	0.9075570519054004	0.6758157242083054	0.20494394535657218	335.2522	338.949	339.4562	334.6865	0.01425124706254958	60110712	0.011026922418406191	20796947100	337.4487	0.001404212637075665
408	2020-10-15	4	-0.3588308915938006	0.470979715218791	0.5322168137473082	0.441056053210867	0.6440144919823007	0.22198681318638608	0.22057248862094533	342.119	339.3684	343.27	338.5978	0.013798672052801214	57667512	-0.008039892552006815	20376305200	340.2112	0.005616342682126135
409	2020-10-14	3	0.82773733453271	0.4191452120122446	0.11778303565638346	0.5349231753450512	0.5828906942899124	-0.09185196310136796	0.636595011055024	343.6114	341.5143	343.7919	340.4999	0.009668137934842192	73104042	-0.006103115321552229	25673150100	342.1902	-0.00724224452622179
410	2020-10-13	2	0.6838447878976317	0.30673026742247544	0.8075575317376894	0.1141923675256548	1.2347444629926896	0.6381451017873426	1.1717119421077145	340.9876	343.7577	345.3085	340.4706	0.014209450096425331	80213667	0.008123755819859765	28213205000	343.4543	-0.0023560803896097654
411	2020-10-12	1	1.6236225474260568	1.0793809267402221	1.8718021769015913	0.7822749604559527	0.7841189587656721	1.410199881973445	0.4115813351256004	337.0567	338.315	338.8027	336.4032	0.007132809676007805	59442159	0.003733199785080729	20562749500	337.7679	0.006150413365079388
412	2020-10-09	5	1.1260112628562242	0.8577691602544989	0.6931471805599453	0.9075570519054004	0.7427441216993175	0.2593724896106685	0.7781724595779457	334.4134	335.3205	335.3888	333.4478	0.005821001068233262	44791050	0.0027125109221100502	15383110100	334.7243	0.0039641203692724735
413	2020-10-08	4	1.0722255334949147	1.3569421491073632	1.067840630001356	1.438289656238271	0.7919930151965779	0.4563743041618204	-0.05463299214816815	329.7998	332.3748	333.2234	329.7705	0.010470615170247185	56804789	0.00780776701501938	19314133000	331.8611	-0.0012832852085235824
414	2020-10-07	3	0.5315765678710297	0.17913756502060108	0.3920420877760237	0.11588514174830464	-0.41180283869271356	-0.0953101798043249	0.7412290039878776	331.5458	326.6883	333.7501	326.1518	0.023296820682884457	89427438	-0.014651067816271415	30170080900	329.1638	0.0037560629335619262
415	2020-10-06	2	1.201266442728193	0.8592740514339193	0.6216882165778004	0.9555114450274363	0.7922380832041763	0.6147697522054701	0.8938178760220965	327.7905	331.3994	331.5945	327.7417	0.011755598997625271	45479113	0.011009776061234251	15380494400	330.2383	-0.002943128543085585
416	2020-10-05	1	1.1239300966523995	0.8323787596238124	-0.11332868530700312	1.3192836508369303	1.0955773849729555	0.599953403661998	0.620387826277517	323.5378	325.6251	328.7196	323.0403	0.017580778621119446	89197169	0.006451487275984354	29810313500	326.0083	0.0070700788569204795
417	2020-10-02	5	0.07493101746767278	-0.24284351447601465	-0.27670501382063	-0.18879407129957204	0.45366720992604215	0.2451224580329849	0.3897167511400252	329.3804	328.7464	330.4045	326.7663	0.011133951083694932	88247637	-0.0019248261280878113	30276699300	328.3103	0.0034373586613942707
418	2020-10-01	4	0.664976303593249	1.0486978972863967	1.1927995037278107	0.9688530619650105	0.5503991328304987	0.10055858566241893	0.45410691533051023	324.8936	326.6493	329.9656	324.6887	0.016252182475090794	103429944	0.005403923007409165	35331349700	327.1234	-0.0012735835073850483
419	2020-09-30	3	0.681847625306012	0.403680986314663	0.014493007302566824	0.572734640364537	0.8036890549597692	0.3283786672602911	0.7096764825111558	325.7519	324.1913	326.5322	323.4606	0.00949605608843856	51252801	-0.004790762540448622	17114716700	324.7494	0.01140935567318605
420	2020-09-29	2	0.6384887680220812	0.979067138018327	0.879249460193806	1.007957920399979	0.9529004774867161	0.5491078103370076	0.8914226652961417	325.0204	325.9665	326.7176	323.9767	0.008460176302802056	64343534	0.0029108942084866097	21698384700	325.563	-0.0055389221541412015
421	2020-09-28	1	1.7872447888735283	0.5947071077466928	0.7519876805828787	0.5294020093389261	0.6639905962684898	0.7472144018302211	1.0818051703517284	314.6422	320.6409	321.4699	313.7253	0.0246859274658435	70994467	0.019065147650251572	23145964400	318.1341	0.0014404897660988624
422	2020-09-25	5	-0.3101549283038396	0.371563556432483	0.1650797503594486	0.45309315709741904	0.4503156742735161	-0.19961305390401568	-0.22020137424557298	313.3157	315.5396	318.7554	311.9306	0.0218792256995626	76447251	0.0070979526401007504	24867748800	315.3617	0.005580876198304002
423	2020-09-24	4	-0.20212418409013436	0.20163734609324613	-0.3483066942682157	0.4972726573612871	-0.42308670945798393	-0.3360991718901559	0.5962433749203425	322.7575	314.7007	323.0501	314.174	0.028252178728984605	92413677	-0.024962394367288164	30200954800	317.3925	0.01030478503091386
424	2020-09-23	3	1.5686159179138452	0.6931471805599453	0.719122666963206	0.6737290947028437	0.7292521852020617	0.382699897335152	0.28828502694698505	320.4848	322.1722	322.7575	317.8415	0.015466828592238574	63387489	0.005265148300324908	20820043300	320.696	-0.010274697045834162
425	2020-09-22	2	0.6410908186038922	0.1373584160478243	0.1445812288111075	0.13353139262452257	0.8705547225514708	0.13256004723489076	0.24128541461634137	317.6854	318.9242	319.0802	313.8131	0.016784194158879825	98947307	0.003899455247235061	32225626000	316.2206	-0.0028913169214818527
426	2020-09-21	1	-0.3289690751180576	0.4140636133633962	-0.059423420470800764	0.7731898882334817	0.5570150062353653	0.7419373447293773	0.9546749748824704	327.1175	322.5136	327.2345	319.8996	0.022928756397319672	105778275	-0.014074147668651203	35120688500	323.3048	-0.006325227218050222
427	2020-09-18	5	1.1948403207626634	0.7358721252262866	1.2595426554807467	0.583584978048419	0.9365959980349006	0.22838233017048923	0.09232112397785981	324.0545	326.2695	328.0761	323.5017	0.014140265723487599	91253235	0.006835269993164653	30591392200	325.2814	-0.007037213743214249
428	2020-09-17	4	-0.04189094170916014	-0.16058157015754876	0.19207773173931925	-0.2972515234679316	0.26826398659467937	0.2598449181646376	0.8061908708524322	331.7779	329.1646	333.2838	328.8732	0.013411247860877652	82026784	-0.007876654834453956	27924919200	330.8101	0.0049469328998933805
429	2020-09-16	3	1.2070929316621797	1.5214691394881432	1.7047480922384253	1.4412101187160054	1.1580357091389104	0.45058554338863394	1.016566294936579	331.3991	330.4761	332.2734	328.8229	0.010493490568935365	52723858	-0.002785161456382959	17966225900	331.0381	0.0004392129316417703
430	2020-09-15	2	1.7473077066572211	1.3457090810048122	1.32687094064909	1.3300546427970146	1.122142786078304	0.7918465558509895	1.322108511472485	327.8725	328.8149	330.6802	324.6965	0.018428594087093634	65339233	0.0028742880235458007	22175661700	329.2231	0.0006449910572548938
431	2020-09-14	1	0.9162907318741551	1.5296234892039706	1.4469189829363254	1.5518087995974639	1.4240346891027378	0.8075575317376894	0.9808292530117262	326.2501	324.5403	327.3673	321.5675	0.01803602665070321	84625708	-0.005240764677160169	28331604200	324.5163	0.006904112836758913
432	2020-09-11	5	0.6352532021410426	1.0509842396788551	1.1249295969854831	1.0086640520051702	0.6331291708336924	-0.029031832680661385	0.9170872273364148	332.0791	324.3751	332.7689	323.3647	0.029082333353021975	90308318	-0.02319929197591781	30497942400	327.5521	-0.002977963073341494
433	2020-09-10	4	1.540445040947149	0.49643688631389105	0.9932517730102834	0.26947610795520843	0.6746851177202099	0.9941332186380891	0.3230269098204996	327.9308	330.107	332.7009	327.0176	0.017379186930611606	90487209	0.006636156164654407	30585548500	330.2201	-0.006919453467983584
434	2020-09-09	3	1.2992829841302609	0.876076824937247	1.023388867430522	0.7864791203521645	-0.026976587698202083	0.020121403199421028	0.7582337970798316	327.1147	323.7145	332.8757	323.3939	0.02931966249208789	113175601	-0.010394519109046584	38291853400	325.4445	0.007998814991202616
435	2020-09-08	2	-0.26706278524904525	0.7999151559856514	1.5173226235262947	0.5425213545761226	1.4844863872991045	1.7227665977411035	0.899829454820083	336.2663	332.8077	337.9178	325.3272	0.038701344369606955	139050726	-0.01028530066795272	48046134000	331.3538	-0.0034457151319556277
436	2020-09-04	5	0.7403126490023755	0.9028677115420144	0.9295359586241757	0.8843820634203263	0.19044696423787166	0.1049348931785344	0.8430676414551431	345.7287	335.5474	346.2242	332.8272	0.04025211881721203	147331052	-0.02944881347715715	52148987200	337.393	-0.019935858540874096
437	2020-09-03	4	0.4640334622592317	0.790310929013593	0.5245244681241527	0.8754687373538999	1.3761075158128977	0.7997264654119011	1.1086374352874886	344.5629	347.5066	348.5267	343.3583	0.015052497638763996	69289967	0.008543287742238002	24678114200	345.9366	-0.02202927870984684
438	2020-09-02	3	1.1620341151056057	1.326075501126836	1.4017985476558559	1.2934006142271943	1.202656148441189	0.9298114786700018	0.5709295478356962	340.23	342.5519	342.6588	339.2877	0.00993581553354281	54878241	0.006824501072803606	19260444100	341.1583	0.0002960415021493973
439	2020-09-01	2	0.615760516944525	0.9883311636635209	0.8347976976229722	1.0307896923293485	0.09466522654107827	0.597499105837724	1.440853345370325	340.366	339.3557	341.289	339.1128	0.0064173337013524534	65880282	-0.002968275327147754	23505024400	340.1933	0.0015707718247964075
440	2020-08-31	1	0.6125174461598362	1.6393653329755735	0.28768207245178085	2.161358664147723	1.7027258468576574	1.7129785913749407	1.3962446919730587	339.482	340.5895	340.7255	338.2287	0.007381987394919495	48471618	0.003262323186501667	16864145500	339.6763	-0.0005994005993000065
441	2020-08-28	5	1.0094845087721023	1.337975783849083	1.148622709242771	1.411438542920916	1.074514737089049	0.7237738381389368	0.9797340826032827	338.5785	338.4036	339.9289	336.6549	0.009725092372040332	57874325	-0.0005165714893297609	20164290800	338.5673	-0.00025759180239402817
442	2020-08-27	4	1.1848726329525165	0.9678138848996559	0.6711682738411701	1.0459685551826878	0.7328875092094594	1.0013133776813103	1.1263049917465722	334.9353	337.6653	337.947	334.3621	0.010721609895379902	50614415	0.008150827936022325	17527681600	336.5879	0.0029266613093551
443	2020-08-26	3	1.5686159179138452	0.9690782364762074	1.6451559950361796	0.8458240207689032	1.5371172508544744	1.0060195018402847	1.1540212517202486	333.7404	334.3136	334.401	332.5163	0.0056679928171942525	38323825	0.0017175025858421266	13157946700	333.605	0.0036695384799098544
444	2020-08-25	2	1.0163741904311376	2.016861885027598	1.739115735742633	2.0568672196412967	1.3256697393034558	0.5260930958967791	1.2299482907291965	332.3706	333.1478	333.2255	329.777	0.010457066441868366	48392385	0.002338353632962703	16704943300	332.2998	-0.0024160214243005166
445	2020-08-24	1	1.2321436812926323	1.318853080324358	1.4847344339331432	1.2210142701807878	1.0012381246429334	1.4205834345985229	1.049097224140729	328.2903	329.8058	330.039	327.9308	0.00642879534340785	55067460	0.004616341085922961	18961573700	329.2021	-0.001081428655326535
446	2020-08-21	5	0.2531958963806116	0.962036753662359	0.41773520069997877	1.1083684636134743	1.0833448165373212	0.8754687373538999	0.0763473361151707	325.8032	328.64	329.1452	325.6672	0.010679614035432518	42018356	0.008707096799540282	14176728200	327.8959	0.00011836770941358285
447	2020-08-20	4	0.34627623671783375	-0.21952691084402126	0.6671716941566846	-0.4185800501859925	-0.07673379423138944	0.20815576034871797	0.6430630761625339	329.3881	327.6199	329.9321	327.0273	0.008882438866724478	67780680	-0.005368135643030321	22922769600	328.4856	0.006977784404065108
448	2020-08-19	3	0.25782910930209985	1.0296194171811581	1.0414538748281612	1.0162127569010428	0.9468062758001056	0.5152462182713873	0.6372444029787989	328.6983	328.9897	329.4366	327.0176	0.007397155382462542	38613268	0.0008865272500649078	13059921100	328.7186	0.0012725985802977103
449	2020-08-18	2	1.0736109864626924	0.7930305390662352	0.6554068525770982	0.8239867815187566	0.8865185735404849	0.3258338384161571	1.288938064287868	328.3097	328.2805	328.6983	327.2524	0.004418302203436841	35268645	-8.894041205606475e-05	11914040400	328.2876	0.000147784706636503
450	2020-08-17	1	1.3454723665996355	1.308736126774016	1.0021520224805474	1.4722367909206153	1.1050020867668806	1.479076094570857	0.7509667514487716	326.8233	327.241	327.8045	326.0558	0.005363192435160001	47235830	0.0012780606523462921	16613899300	326.9657	0.00017754105503953884
451	2020-08-14	5	0.3161972427598022	0.7086513670959106	0.990398704027877	0.5736020299101626	0.8664189018339821	0.38491102483072803	0.3676382487360019	327.0176	327.2313	328.6122	326.2598	0.007210204873539397	41648531	0.0006534816474708402	14041221900	327.5348	0.0019914989743394776
452	2020-08-13	4	0.5839478885949534	0.5311308899267363	0.13062018241706422	0.6997917232786138	0.48985250038571176	0.26553132966419213	0.26220790452658926	325.8809	327.8239	328.64	323.3528	0.01635118050624576	53717285	0.005962300951052927	18110254100	327.5785	0.0032681680421291406
453	2020-08-12	3	0.7873343956196464	0.10705399616415942	0.547639596888707	-0.12260232209233239	0.20566892079094581	0.22356451532800373	0.9976229303775632	327.2507	323.3162	327.9211	322.5487	0.01665608945253857	69079473	-0.01202289254079522	23146511100	325.5185	0.005216406343301841
454	2020-08-11	2	1.1100409844917325	1.155307632344655	1.0691984034618165	1.17599895228353	0.8142251121131813	0.9516578757114463	1.0499839237062145	325.5118	326.0072	326.2015	323.4667	0.008454657001787222	43858140	0.0015219110336400028	15268532800	325.443	-0.0007421260427070922
455	2020-08-10	1	1.4438182052580772	1.563975538357343	1.5860905484371093	1.5343474610790304	0.4719857904497268	0.8566524655544239	0.984374098978266	323.7825	325.0357	325.3369	322.8304	0.007764138693258184	57232209	0.0038704994865380077	19088288000	324.1687	-0.0003954633639022914
456	2020-08-07	5	0.30782663854424835	0.2027535956111606	0.15906469462968728	0.2169130015635736	1.1432625624058486	0.712652675184202	0.4834266495778763	322.0337	324.8026	324.9289	321.6938	0.010056457413851272	43528383	0.00859816845255628	14510299100	323.5143	0.0008101296192846118
457	2020-08-06	4	0.3687637412577365	0.2923010183080754	-0.1590646946296874	0.38193461069797024	1.0596101308648405	0.4661648529385698	0.6451089460099476	322.0241	322.6458	322.9178	321.7423	0.0036535450887247327	42721487	0.001930600846334273	14173216400	322.4108	0.0005128359827523771
458	2020-08-05	3	0.4881568239532778	0.664976303593249	0.8079226951523736	0.5753641449035618	0.9457379332004561	0.5756073059989848	0.6673544259982165	318.5169	320.6542	320.6542	318.5169	0.006710162003962684	41670062	0.006710162003962684	13708020400	319.7144	0.0005128669258842705
459	2020-08-04	2	0.24946085963158324	0.9555114450274363	1.1986957472250923	0.8642115828292655	1.0098167898849786	0.5323496335110843	0.8319495834404042	318.9638	319.4204	320.2268	318.3906	0.005767130059744286	52960449	0.0014315104096451709	17400164200	319.4394	0.004819277108825539
460	2020-08-03	1	1.3156767939059373	0.9860240698888302	0.7591051483517427	1.0586069540544105	0.2175202937598476	0.861138911799075	0.7334984760835127	316.6128	317.2151	317.322	312.173	0.016494059383739147	84971566	0.0019023235952558262	27640030400	314.8838	0.002162326785380791
461	2020-07-31	5	1.2187566005101729	0.5355182363563621	0.5355182363563621	0.53208562319284	1.4509875732624884	0.525973471517188	0.11718225462299321	312.7268	314.7281	315.1653	310.5312	0.01492313815809809	61488306	0.006399515487639555	19839244000	313.3615	-0.008186309105125335
462	2020-07-30	4	-0.20840126957700628	0.19139485299962947	-0.4795730802618862	0.5725191927713306	0.6102595207541776	0.16007094785913492	0.20534889006526494	312.9405	315.855	316.4476	312.8968	0.0113481505723294	48311447	0.00931327201177231	15644952100	314.9955	0.002453873392751879
463	2020-07-29	3	0.3483066942682158	0.4248831939652659	0.03846628082779614	0.633427945858323	0.5053311044483499	0.0028368813351997567	0.40120589874876816	313.2417	312.0176	314.4172	311.7067	0.008695674491436878	57358517	-0.003907844964447469	18489545200	313.106	0.00487426264931689
464	2020-07-28	2	-0.5139457511022344	0.8289487217190071	0.3237870770938972	0.9840707469358971	1.215767380818773	0.10969891725642453	0.5703516030800176	312.4645	314.0092	314.1937	311.6338	0.008214449138700522	48120593	0.004943601593141091	15509729800	313.3198	0.0017980433694817753
465	2020-07-27	1	0.09952959534703307	0.8483177482879491	0.5549968420791281	0.9126477405956539	0.3025706849455315	0.8152498773608452	0.8389575284709847	311.8039	311.7358	312.8142	310.1484	0.008595240214039625	73784253	-0.00021840650485774993	23736966600	311.4501	0.0008705926257537877
466	2020-07-24	5	-0.014084739881738972	-0.2614062570494982	-0.5313041551095313	-0.06856267143729666	0.2652811357626143	0.030988395051138717	0.5108256237659907	317.1665	313.7566	317.9049	312.3187	0.017886216867577957	75564104	-0.010751135444632373	24495855000	314.7155	0.0011839850440495423
467	2020-07-23	4	0.08201315166083507	0.9949338591932683	1.3737155789130306	0.8410673106365676	0.49995595152908684	0.46852324407530127	0.20130400770624465	315.3693	317.5454	317.8757	315.2527	0.008320309389895758	57544452	0.006900164347005122	18747535600	316.5769	0.0006126700134336571
468	2020-07-22	3	0.10354067894084036	0.6076250071217834	-0.05406722127027582	0.9672762866070227	0.589606501619105	-0.04000533461369913	0.8843127621503526	317.1471	315.7482	317.6134	314.7086	0.009230125900595099	57245315	-0.004410886935431621	18635381800	316.3977	0.0030498136201839933
469	2020-07-21	2	0.877450898557891	1.3833137329817529	1.7509374747078	1.1631508098056809	0.9372460970501431	0.6902103208866356	0.5449312362525016	312.2702	315.0778	315.8647	311.4833	0.014066243679837866	56150230	0.008990931571440491	18139352400	313.9916	-0.0013784230846589545
470	2020-07-20	1	0.954161005929565	0.09888800115220882	0.16034265007517948	0.07748749547837433	0.8232003088081431	1.0917863235977099	0.6355180677233089	312.7074	312.5519	313.3777	310.6235	0.00886668265601291	64421802	-0.0004972699718651293	20706182200	312.2915	0.004417620706684656
471	2020-07-17	5	0.3203072997678576	0.4571002244098276	0.39019763597737595	0.47328770444692553	0.2651077504132419	0.1587116911548208	0.08756585440888139	310.6769	311.6484	312.1244	309.9969	0.006862971855525	54433414	0.003127042918221444	17420191500	310.8916	-0.0015223064472324496
472	2020-07-16	4	0.03468555798789011	-0.12157810662493511	-0.1466034741918754	-0.11401857840094085	0.5748474825309218	0.06737081111508332	0.48974903357259975	313.2222	312.6782	313.8343	310.1669	0.01182395671491699	86921534	-0.0017367862175796695	27928338700	312.2373	6.25429967743767e-05
473	2020-07-15	3	1.023388867430522	0.9288695140810153	0.9971428285032501	0.9013029409086633	0.7588642522169607	0.12736754504769474	-0.27497003686341914	304.3719	309.8317	310.6478	303.1089	0.024871918970376695	92791839	0.017937923967357137	29324274100	307.0607	-0.008188839606458736
474	2020-07-14	2	-0.32261520195978677	0.16196932794505617	0.2772107725844855	0.11668232008019801	-0.24194381581435695	-0.44008907267421243	0.8707760961757077	311.0072	305.868	313.5137	305.1782	0.027313549919358485	102549097	-0.01652437628453623	32651014300	309.5502	0.00865013246525083
475	2020-07-13	1	1.085189268335969	0.8675005677047231	0.9123614537342655	0.8424434819224055	0.9067212808580044	0.5133540701193494	0.7507170323814232	305.3531	308.5396	308.8213	303.8472	0.016370399332296042	57454436	0.010435459800473694	18139509600	306.8643	0.005029521100211007
476	2020-07-10	5	0.30356511862478397	0.07410797215372183	-0.2759310559162621	0.3460928346081954	0.2979596552100212	-0.18968588512336354	0.35755853136091975	307.811	305.4211	308.0636	301.8265	0.02066452084227196	83079092	-0.00776417996757736	26071683200	304.6975	0.004995545374737925
477	2020-07-09	4	0.661398482245365	0.5477301807014416	0.7487170317147561	0.46112595521371813	1.168110083165031	0.011774736544533537	0.029244441177812268	305.6445	307.1698	307.2864	303.789	0.011512595913611182	54202602	0.0049904382378875315	17061257600	305.8679	-0.014518368891952772
478	2020-07-08	3	0.10354067894084036	0.18641154204547966	-0.19105523676270922	0.43078291609245434	-0.005277057100843781	-0.05027988972207475	0.23777742609158017	306.3926	304.8382	308.4716	304.4399	0.013243007897453652	82583406	-0.0050732295753880595	26039838300	306.2743	-0.0014621741893566843
479	2020-07-07	2	0.31435031953394227	0.2559333741372007	-0.3130917879771492	0.4421971173768943	0.7231280127718812	-0.007566240383315813	1.2325091115908702	307.3544	308.015	308.627	306.5675	0.0067179332447177675	61149258	0.002149310372651207	19326975500	307.394	0.004344241502287707
480	2020-07-06	1	1.1451323043030026	1.6247053845648887	1.7743677265161857	1.5497996461143693	0.9109668506214053	0.923163611161917	0.7490757332191701	305.283	303.3323	306.7035	302.6329	0.013450619545991242	69214995	-0.006389808800359143	21675453600	304.4628	0.0002054491464867567
481	2020-07-02	4	1.0960047252610288	0.7205461547480596	0.8183103235139513	0.6760527472006452	0.4773776896984506	0.3444382174902954	0.5206893532883309	300.7481	301.6711	303.002	300.2624	0.009124019524256103	71910372	0.0030690135698280448	22317480500	301.6896	-0.0020397707562811087
482	2020-07-01	3	0.6329283205668906	0.6371193490902828	0.3889358061569539	0.7635279773217449	0.6014020669201166	0.42698382153764003	0.4048464876120982	295.3272	299.5726	301.3602	295.162	0.020999315630060925	112828251	0.01437524210435076	34690971200	298.6678	0.0022936520755232653
483	2020-06-30	2	-0.2142546038969637	0.5147204680275317	0.1975309754574835	0.6931471805599453	0.8122680090579887	0.3268858867195434	0.13342057088118314	292.8207	295.7838	295.9295	290.4114	0.01900097585700838	79411577	0.010119161657628703	24140036500	293.8416	0.009210829306565062
484	2020-06-29	1	0.40062248363237635	0.31569510867945483	-0.06952606264861022	0.46571688774437314	0.08156693224734918	-0.42199441005937505	-0.07509045135506995	297.4353	291.4994	297.6588	290.8874	0.02327842319742956	127811745	-0.019956945258346955	38597076400	292.7804	0.00428002654306159
485	2020-06-26	5	0.09156719352549043	0.4572901759727504	0.9284612674944103	0.21741287660522474	0.47494733610108886	0.40637544044230983	-0.27630656198801395	294.822	298.5914	298.8731	292.6944	0.02110973083188489	88966079	0.012785341663783634	27240813800	295.9307	-0.011714948235132182
486	2020-06-25	4	0.14660347419187544	-0.28316156104046264	-0.4228568508200336	-0.23262229526875347	-0.2982438605028895	-0.3881041760555533	0.17438500719821828	301.0105	295.4243	301.6614	293.491	0.027838673076857653	132067392	-0.01855815660915471	40280429700	296.1691	0.0011862396216533908
487	2020-06-24	3	-0.01160554612030789	0.49933124434025555	0.44628710262841953	0.518955749849241	0.17814618538347404	0.109199291964992	0.7322655971554166	304.5468	303.1575	305.5377	302.7301	0.00927426773882075	68066900	-0.004561860443123985	21299809300	304.1062	-0.020591272915211897
488	2020-06-23	2	1.3521825266130274	0.5522328128801428	0.6862743012721833	0.5148578872939291	1.3781087765334512	0.4621604517847096	0.5483162326814893	299.2132	301.7682	302.186	298.0085	0.014018056531944397	74007212	0.008539061779360025	22895497900	300.6966	0.0011165342763245969
489	2020-06-22	1	0.3708595789306888	0.7777045685880083	0.4340384805522204	0.9129703082368525	0.4201066581011124	0.41173472112175985	0.47156490981268806	305.2171	299.8447	305.4211	297.7948	0.02560924502375466	135211345	-0.01760189714141189	42371482400	301.0078	0.0037346971923023515
490	2020-06-19	5	1.2555601731164292	0.4746416174617599	0.8232003088081431	0.34550164334060723	1.0012950836040173	-0.059157030847765024	-0.04815841230054624	299.851	301.5679	302.0709	299.3722	0.009014531075363623	80355844	0.0057258438357717985	24817387200	300.8984	-0.007893815448771315
491	2020-06-18	4	-0.026126304592220036	-0.2571576142411348	0.08586129060639236	-0.3917009945689987	0.0902250915927255	0.04112729142386279	0.37939286779838927	303.7829	301.4518	304.0924	300.678	0.011355669520217644	82814592	-0.00767357214642428	25483145300	302.2751	0.0029997741876828573
492	2020-06-17	3	0.6379607649926544	0.2758007445650282	0.8340526336371831	0.06942850643176293	0.7604803006285322	0.2604904882612989	1.1264133069383666	305.1467	302.7092	305.3015	297.5925	0.025904550685921197	137048347	-0.007987961200301362	42158385100	302.3119	-0.0030567407523436896
493	2020-06-16	2	1.8665734068187922	1.6477740611776475	1.5002386204691083	1.7070763819980164	1.4646990667891886	0.6758797077624898	-0.037240024216559586	288.2586	296.9928	298.1825	287.0205	0.038889208262127536	134968796	0.030299876569163893	40491194500	293.7561	-0.010269413630343432
494	2020-06-15	1	0.24370982889568676	-0.4439313889359605	-1.1960676248188227	0.021053409197832263	0.08417449565443019	0.5207144558952379	0.4165431932813189	298.1438	294.2458	298.9563	288.8196	0.03509699480229188	194450402	-0.013074227939672146	58114835600	293.3687	0.013069592647639128
495	2020-06-12	5	0.846172367865469	0.2729871031798024	0.0619916760279678	0.3679607126497102	0.25314174719960475	-0.440641566908886	0.049848806278370725	301.2584	290.7637	301.9258	290.1834	0.0404654435780957	208285190	-0.03483620705679916	62937028200	294.7584	-0.00976543490107661
496	2020-06-11	4	-0.36085467834144036	-0.09551262944566824	-0.5862840350175841	0.27670501382062995	-0.22557960611209085	0.473955087957663	0.8422430897255796	310.8921	308.5514	311.8304	307.7978	0.013101458165068114	93944722	-0.007528978703543855	29641690700	309.5106	-0.011013357306912774
497	2020-06-10	3	0.8820477084519424	1.194532410546849	1.255932543256647	1.1601701816675432	0.6221361449167566	0.7231494308637442	0.5315058290035294	309.8088	310.2828	312.6959	308.8996	0.01228975369343299	77174695	0.0015299759077211155	24521827000	310.3545	-0.005412972468943005
498	2020-06-09	2	0.24226459276098808	0.45645940413797825	0.7102416139192453	0.3475977257876158	0.7790896103606699	0.6246368181293998	0.7224956631147919	309.7314	312.6138	312.817	309.1608	0.011826208238560686	73310274	0.00930612782559346	23178599300	310.8861	0.0011866100412331459
499	2020-06-08	1	1.2699307721177333	0.18768349993534006	0.0670107102829603	0.2401411276827808	1.112877865826932	1.0296194171811581	0.5674813987413734	306.8394	308.8803	310.7519	306.7717	0.012974469287747103	150302461	0.0066513622435709525	47473519200	308.7443	0.0019673974131624544
500	2020-06-05	5	1.0033021088637848	0.6623755218931916	0.9862493204810654	0.43078291609245434	0.5544637930259947	-0.10173950989087403	0.17892158869076719	300.9198	301.1616	302.7479	298.9563	0.012682790093401668	75471787	0.0008035363575278596	23204330100	300.906	0.009645086049855884
501	2020-06-04	4	-0.06426193421836912	-0.14554230529065817	-0.12095261041766256	-0.15229366908004557	0.3337078948470631	0.3434550333239519	0.3417492937220567	300.0783	301.9548	302.9607	299.7882	0.010582471224684482	91750087	0.006253367870985555	28520816400	301.3881	0.001353219121337374
502	2020-06-03	3	0.857859648438312	0.7442023513602295	0.9034425893963061	0.6900937430730549	0.7632567467469719	-0.17987557106569427	0.12507093881397477	296.5092	297.9891	298.0374	295.1067	0.009930984284667212	73635043	0.004991076162223588	22255779200	296.5151	0.004770500257798587
503	2020-06-02	2	0.7198154276421066	0.11375888535665796	0.4015358299682748	-0.008097210232619362	-0.21266227384662686	0.04186234536091187	0.21819775466239225	293.6752	295.5419	296.1755	293.1335	0.010377524233838756	55696013	0.006356341972355787	16803717700	295.072	-0.0022508563053125225
504	2020-06-01	1	-0.16068238169047347	0.5964175541013942	0.33332757994174117	0.6983419974370493	0.11612328423801901	0.11999395851145384	0.27625337662815813	292.5453	294.3522	294.9713	289.6611	0.018332458172671474	119067393	0.006176479334995245	35681012900	292.4597	0.0046277997350282025
505	2020-05-29	5	-0.27698678333503296	-0.3060312111199775	-0.5577092096648412	-0.21511137961694557	-0.35714653083735665	-0.24463790320824064	0.0690339468396919	294.6714	293.0464	296.7897	292.3404	0.015219586482059934	90232213	-0.005514617299133883	27158892400	294.5593	-0.0025789386691652924
506	2020-05-28	4	0.09408643908460829	0.10510275048047439	-0.3955147772549963	0.32565482344555213	0.09975040276705942	0.028399474521697957	0.19662040525889282	292.2243	293.5881	293.6268	287.1462	0.022568990987866043	104086252	0.004666963014369336	31000198200	290.6048	0.0028333716242903385
507	2020-05-27	3	0.8135722256791674	0.5632720991385332	0.3386021628790379	0.6380874033769178	-0.04420609250449568	-0.2219107588835772	0.8415671856782185	292.0405	289.2839	292.292	285.7869	0.022762065021174765	88604807	-0.009439101768419078	26200880400	290.6032	-0.008473734732718282
508	2020-05-26	2	1.33500106673234	0.9659159691610086	0.8794291385699968	1.0290432143418222	0.5179430915348546	0.3355954281476784	0.4855078157817008	284.9022	285.7631	285.9469	283.6158	0.008219217688154359	63697627	0.003021738687872593	18531433900	284.7774	-0.005127500331229863
509	2020-05-22	5	0.32228760162925646	-1.0608719606852628	-1.1345873911263875	-1.0176432261344426	-0.2864794264860205	-0.6286086594223742	-0.14739546050551056	287.0689	285.2214	287.92	284.0691	0.013556208683028264	77863922	-0.006435737204552525	23563703400	285.6726	-0.0019521303700528307
510	2020-05-21	4	0.21217451994363576	-0.28610354015873113	-0.17720645612718416	-0.3299575556000192	0.22943947977102444	-0.28837244182680155	-0.2962658161431724	286.1113	287.2043	288.1135	285.8888	0.007781696939509293	85279592	0.003820191652688869	25104221900	287.0268	-0.006469220658742314
511	2020-05-20	3	-0.19105523676270922	0.11555834063427235	-0.3139727676834986	0.3376924930264422	-0.5859016502063478	-0.41380544002438335	0.17435338714477774	284.7088	282.4067	286.503	282.3874	0.01457430466090191	94317356	-0.0080858055669512	27394499500	284.8245	0.005949563925339956
512	2020-05-19	2	0.0055710450494554295	0.2621052306621313	0.894431938061656	-0.08376988306545882	0.18030339263771739	0.17224590480521307	0.5995935443303974	283.4514	285.3375	287.0302	283.1128	0.013836887629241724	119719465	0.006654050747323877	34758008000	285.1545	0.003668727495491841
513	2020-05-18	1	0.949929091022985	0.457469893098479	0.494696241836107	0.44183275227903923	0.7992067525202695	0.03559094510270253	-0.17081773231247005	273.1212	276.9031	276.9515	272.1249	0.017736708401178962	111015834	0.013846966108819116	31093345500	274.8821	0.006790650060330644
514	2020-05-15	5	-0.5500463369192721	0.09340117508840079	0.07770898432731632	0.10109611687136881	0.3323989112335771	-0.15555369654285	-0.6251231208639401	269.8132	275.636	275.7714	264.0484	0.04439716355031885	121473094	0.021580856681585738	33672285400	271.471	0.0026203966005322477
515	2020-05-14	4	-1.0706104591196166	-0.31365755885504165	-0.08855339734144506	-0.4172398446526979	-0.07503518594291408	-0.7317928956576049	-0.5152834782704229	276.6903	272.3764	277.7833	269.8277	0.02948400034540562	144035915	-0.015591077822388388	40222464000	272.9235	0.002974833298744618
516	2020-05-13	3	-0.615813977156775	0.10815381356343902	-0.0228146777661714	0.16133978339972763	-1.0701527697597355	-0.47420826052776743	0.0406812386610602	284.1671	277.2803	284.6024	277.1353	0.02694387903670163	94484342	-0.024235036357129286	27098100300	280.9413	-0.0146128299240449
517	2020-05-12	2	0.45563920819869985	-0.2114547070638966	0.3927260823307346	-0.4350392478906411	-0.35080669557030025	0.19357150395183648	0.28716218681490885	280.8301	282.9194	284.3703	280.3852	0.014212947045707079	78982891	0.007439729573147536	22783003600	282.6214	-0.004119569660626691
518	2020-05-11	1	-0.29771224681171826	0.38284701952039196	-0.2876820724517809	0.7751354141389731	0.5674344360532205	0.6364211991591677	0.2317028047098796	281.5556	282.8614	283.3546	280.3659	0.0106599982380168	76446082	0.0046378051084758265	22027819500	281.9512	0.005604505371739402
519	2020-05-08	5	0.018349138668196617	0.6026331730191135	0.2631910524434851	0.7156200364120039	0.40042731407820714	-0.1713702185143687	-0.11349747592264568	278.325	278.2573	280.2885	277.7253	0.009229263592477872	74788296	-0.00024324081559328877	21263799000	278.7703	0.0023363683225187987
520	2020-05-07	4	0.3478122566808871	0.3278638620846127	0.4888467170472154	0.21936282847430366	-0.5790996740886493	-0.32489566879221526	0.06528697993834204	278.6055	274.9396	279.0117	274.485	0.01649161156347343	72980387	-0.013158031697148914	20735933800	276.7455	0.005978034199534472
521	2020-05-06	3	0.3240041616491837	-0.0739122582867697	0.16164135155641599	-0.1880522315029396	-0.28007747306656156	0.15531144606322062	0.5459895362236576	277.2513	276.8161	279.7758	274.4206	0.019514569970330308	79199214	-0.0015696950744685737	22419039100	278.247	-0.006493281015700904
522	2020-05-05	2	0.37747619820593153	1.2729656758128876	1.2039728043259361	1.290066329025337	0.39794627569413704	0.33090401165469613	0.23079100255140084	271.5446	274.2819	274.6011	269.9873	0.017088951961814387	80462952	0.010080480333617404	22323930700	272.2643	0.007622004395468137
523	2020-05-04	1	0.2598797911398292	0.4615884323204511	0.028170876966696224	0.663017439107916	-0.18970166409157724	0.20763936477824455	0.23841102344499815	275.9649	273.5274	281.1369	272.299	0.03245660101579531	125045778	-0.0088326450211603	34995026900	273.8816	0.002457877673789791
524	2020-05-01	5	-0.30305010268009486	-0.41119578281714947	-0.9883311636635208	-0.1302364967276701	-0.9504820966224343	-0.1531134429331031	0.00952626908346453	282.1553	280.9656	283.7163	279.1375	0.016403385428328338	121537052	-0.004216472276083476	34844587100	280.7459	-0.009077845152562186
525	2020-04-30	4	-0.21149293409423453	0.3580628692135805	0.6221954445876609	0.24873909850317352	0.36366797942970297	-0.16763540760442175	-0.21276483043597771	281.9812	283.6061	285.2214	280.8978	0.015392074982431328	118066585	0.00576244090031543	33955903300	283.343	-0.007233211064494602
526	2020-04-29	3	0.06295785015248136	0.38351458185795256	0.31177962403084153	0.4128452154057869	-0.034420223886479306	-0.5820138858163779	0.07875983386064721	281.4879	276.3711	281.8554	276.0519	0.021023220633511256	104797847	-0.01817769076397249	29952425800	278.1915	0.004664700033175659
527	2020-04-28	2	0.5743871052557353	-0.35355724850614645	-0.2809023854664022	-0.37977562199285353	0.03319806940959583	0.10257887269594952	0.4502683851240027	275.7811	277.6479	278.8279	275.2975	0.01282394500494914	77516422	0.006769136826272766	22069773200	277.2251	-0.014534084659753083
528	2020-04-27	1	0.5560675878793254	0.4409477964690726	0.026145280104322207	0.6989108852766954	0.4491695423428936	0.33111747148355297	0.17423253392087099	271.5349	273.7015	274.4076	269.3779	0.018671539127745784	85042563	0.007979084824823684	23610483700	271.7324	0.006737078491539218
529	2020-04-24	5	-0.05505977718302743	-0.5140205146625099	-0.6037405928443605	-0.4700036292457356	-0.9078041179968365	-0.6431724710825112	-0.28652933457197266	271.3028	269.9389	274.6398	269.6198	0.018618810636310767	103685412	-0.005027224193779058	28766216300	271.7505	-0.004844501445153378
530	2020-04-23	4	-0.13300824325344907	-0.057340546615244896	-0.2490672363240014	0.0495150645273805	-0.6688150799004146	-0.2831510270921808	-0.5179430915348547	269.2329	269.9583	271.7961	267.84	0.014770385304659683	92831657	0.0026943215335125687	25547954400	269.7103	0.006417341084872972
531	2020-04-22	3	0.26072626246325264	-0.5834198457357785	-0.6742191706744265	-0.5366262697107238	-0.5245244681241525	-0.7089983282975639	-0.641019319908713	267.6659	264.0968	268.933	263.1102	0.022130650959179734	125772551	-0.013334160234830243	34175530800	265.2597	0.0012215276248625229
532	2020-04-21	2	-1.388130908927192	-0.5472953035473822	-0.7079622663450859	-0.48909590718057566	-0.4134514597408143	-0.5359460438495179	-0.3295312072669782	273.3533	272.3667	277.3976	272.1346	0.019339694401226577	99323028	-0.003609248543917377	27914125900	274.2554	-0.010952862925849705
533	2020-04-20	1	-1.0851116014492073	-0.28839610318543796	-0.6051138310746226	-0.1519672728463148	-0.07598590697792199	0.3681473451009692	-0.08968270293859644	276.0326	277.2513	277.8897	273.1502	0.017351259490199975	146455688	0.004415058221384042	41113909700	275.159	0.011690195665612503
534	2020-04-17	5	0.13353139262452257	0.1796672752090818	-0.2072280960083102	0.35256556562539776	0.4615005572034892	-0.6807246605613883	-0.5218500808522635	270.0067	269.9583	270.8578	266.7277	0.015484331023736829	126144324	-0.00017925481108437344	35031387700	268.7858	-0.006517854012634508
535	2020-04-16	4	-0.4694274264063997	-0.19814224910879244	0.25733491606248904	-0.38915153261664054	-1.0601849115342243	-0.4869337023412605	-0.5083757482579008	268.4784	268.6622	274.6404	266.4375	0.030787332864180155	121155983	0.0006845988355113947	33548463500	268.1069	0.0023291647253118027
536	2020-04-15	3	-1.2254790095468997	-0.2749754211826662	-0.44413424926731854	-0.18637835748956907	-0.35034580888708483	-0.34614349188639076	-0.45873346227469586	271.7767	274.4947	275.5683	266.4865	0.03407977514808459	133510280	0.010000857321470227	37160657200	273.303	-0.005116010953518692
537	2020-04-14	2	-0.25872348374683524	0.2344431065681431	0.3008923041885873	0.20836304108530682	-0.41698155016972355	-0.9045043731184821	-0.22036190835233296	268.0625	266.631	268.4204	262.5202	0.022475222859040883	114353986	-0.005340172534390406	31074972000	265.0184	0.0007866448366063263
538	2020-04-13	1	-0.18007688694013071	-0.6378253145272981	-1.3360325263390023	-0.39136050192662236	-0.3375964638334939	0.3640279182439912	-0.3994949411216606	268.4784	269.0878	271.9895	266.4472	0.020800744012322184	189948139	0.002269828783246599	52357751200	269.4164	-0.012888993112714955
539	2020-04-09	4	-0.4590745587135453	-0.19574457712609536	-0.23867449334508634	-0.177760545466392	-0.352355282794216	-0.4830339957685514	-0.6607896542204705	259.1832	265.0544	266.9598	256.566	0.04051121348892683	152670223	0.022652702798638135	40966081900	262.3592	0.006592219017313346
540	2020-04-08	3	-0.45706988046116725	-0.46694188165916545	-0.1475061371085897	-0.6389525301719439	-0.8109302162163288	-0.727623279795241	-0.27392599000738077	265.2285	256.4459	266.0216	256.2137	0.03828015441797203	199187791	-0.03311333435132349	53192063900	260.9985	0.01044815105048614
541	2020-04-07	2	0.08650924290928252	-0.2660829606483192	0.32542240043462795	-0.5345797097740979	-0.45532588408845753	-0.3225863750008127	-0.12160713209478687	249.3946	256.1847	258.2546	240.0412	0.07587614126241653	186692564	0.027226331283837037	48044974900	253.3076	-0.010001458628922384
542	2020-04-06	1	-0.14529322599319733	0.11044311872129209	0.08455738802806297	0.1204250451192221	-0.4156027763926195	-0.205189747697614	-0.940060951208067	242.5465	240.0607	245.0227	237.188	0.03303160362244295	134538553	-0.010248756424025956	33050036600	240.1095	0.011477761836281472
543	2020-04-03	5	-0.5993642182445618	-0.7631573461325942	-1.3197335946015516	-0.47253848484892363	-0.4387223298646469	-0.9857729598670796	-1.0130193037301305	237.159	243.5815	244.4037	236.5786	0.03307611085702592	176669824	0.027080987860464978	43613280900	241.0118	-0.010062215840081828
544	2020-04-02	4	-0.9103660425164555	-0.7238194800930289	-0.9644622755475208	-0.6254011920275572	-1.0027119642612339	-1.1717345534970722	-1.181066127808534	239.8576	238.0875	249.2197	235.9112	0.05641317580513337	188373330	-0.007379795345238113	46454886300	239.3713	0.022818107669205494
545	2020-04-01	3	-1.422599126050326	-1.2871503108048439	-1.5787841713430981	-1.1482838984653474	-1.5248132952554523	-0.9564308796399607	-0.4131342327488393	252.0256	249.3076	254.7048	247.8277	0.027749521139081763	193290928	-0.010784618705401313	49731996200	251.0649	0.003226456945794452
