# Supplementary material for: Stock price movement prediction based on Stocktwits investor sentiment using FinBERT and ensemble SVM
Source: PeerJ Comput Sci. 2023 Jun 7;9:e1403. doi: 10.7717/peerj-cs.1403 (PMC10280432; doi:10.7717/peerj-cs.1403)
Supplement: Supplemental Information 2 [file peerj-cs-09-1403-s002.zip › stock_price_movement_prediction_new/processed_2020_with_1200_10.csv]

	Date	day_of_the_week	positive_percent_pre_market	positive_percent_55_135	positive_percent_55_95	positive_percent_95_135	positive_percent_after_market	positive_percent_yesterday_market	positive_percent_the_day_before_yesterday	Prev Open	Prev Close	Prev High	Prev Low	Prev HLPCT	Prev Volume	Prev Change Percent	Prev Trade Value	Prev VWAP	percentage_change
0	2022-03-07	1	0.1056107972258954	-0.3787765244557649	-0.3121884826396035	-0.40493163250202074	-0.23052365861183238	-0.01779406380046805	0.011279946065066838	431.75	432.17	433.37	427.88	0.012830700196316746	113973677	0.0009727851766068695	49115793000	430.4263	-0.017101147027916788
1	2022-03-04	5	-0.27898636548422706	0.0	0.09143420595963185	-0.025900728432157124	-0.2222698072656129	-0.20781448955509524	0.026219129533729773	440.47	435.71	441.11	433.8	0.016851083448593828	104071597	-0.010806638363566299	45503370900	436.7508	-0.005744730136601862
2	2022-03-03	4	0.20445826689004956	-0.09375496953751838	-0.059423420470800764	-0.11145544092532282	-0.16034265007517937	0.0594089774305406	-0.07980019870308241	432.37	437.89	439.72	431.57	0.01888453785017502	117541703	0.012766843212988833	51464518900	436.4746	-0.009309718435892029
3	2022-03-02	3	-0.07584612503752115	0.0928644635440847	-0.018750549345375917	0.1246054184554442	0.10961244871794833	-0.23187501016883133	0.07047016190376681	435.04	429.98	437.17	427.11	0.023553651284212503	137521230	-0.011631114380286875	59419576700	430.9464	0.010916323604015739
4	2022-03-01	2	-0.11486833149259591	0.10840929850718496	0.14408436966045224	0.08894748601649612	0.24817962947553468	0.05872094715053331	-0.14123616542323475	432.03	436.63	438.2	430.7	0.017413512885999537	145302843	0.01064740874476315	63089900500	434.084	-0.012091398096588999
5	2022-02-28	1	-0.0445618280599109	-0.08940049607909697	0.17062551703076345	-0.19626623355046316	-0.2276787064796011	-0.2067709322442906	0.019274973155605044	429.61	437.75	437.84	427.86	0.02332538680876913	121686081	0.018947417425106458	52825992700	434.6805	0.012176911682992196
6	2022-02-25	5	0.1515114595040677	0.0	0.03800111817861384	-0.014755465565919322	0.2167140867537103	0.05118155630150758	-0.4383792796548759	411.02	428.3	428.76	410.64	0.04412624196376389	213444305	0.04204174979319748	89499945200	419.2885	0.01659722060575677
7	2022-02-24	4	-0.4403118394383325	-0.3821752170270774	-0.3144467803853806	-0.42109982225556647	-0.4215100982915108	-0.4822593701276838	-0.12355339211771993	432.66	421.95	433.26	421.35	0.028266286934852183	131884132	-0.02475384828733887	56332708600	425.5837	0.01861132736332855
8	2022-02-23	3	-0.031513265706076744	0.05213391955645981	0.29074486198232674	-0.041499730906752734	0.20021604667050513	-0.251356261408566	-0.15986875126821576	431.89	429.57	435.5	425.86	0.022636547222091734	124054581	-0.005371738174072086	53384444100	430.3219	-0.008829715923066526
9	2022-02-22	2	0.21586767928515843	-0.23926608976473154	-0.32643505874901424	-0.2027224212507334	-0.19708724540107547	-0.3390506652091574	0.09576882527941875	437.33	434.23	438.66	431.82	0.015839933305544052	132414754	-0.007088468662108627	57720378000	434.7246	-0.0015965549976882287
10	2022-02-18	5	-0.2319491756030534	0.16820031043136716	0.0088496152769826	0.2133051023139218	-0.16577449395754107	-0.2559477173266959	-0.03067937532844488	443.22	437.06	446.5652	436.42	0.02324641400485768	101972046	-0.013898289788367007	44836493200	439.2581	-0.009420803514128025
11	2022-02-17	4	-0.07423902516485231	0.07789513820264665	0.10992753571607454	0.057867382320548735	0.0557300776085409	-0.07296590488806087	-0.18954958440152664	443.93	446.6	448.055	441.94	0.013836719916730798	84454360	0.006014461739463465	37550257200	444.6453	-0.004445246743700343
12	2022-02-16	3	-0.1729855456011039	0.18529332718311206	0.1839622462514146	0.1855751037030475	-0.18436445842375493	-0.295593208080149	-0.013968481089536851	443.73	446.1	446.28	443.18	0.006994900491899377	88435136	0.0053410857954161416	39299045600	444.8789	-0.0007883415528237751
13	2022-02-15	2	0.3411707574027672	0.1600113157889898	0.07885857491231962	0.20042159843757262	0.05215647959436173	-0.20818818209074114	0.14590784559554665	439.92	439.02	441.6	435.34	0.01437956539716095	121882151	-0.0020458265139116976	53454482200	438.5834	0.0041916437536002145
14	2022-02-14	1	0.024352712204057363	0.12442757837505208	-0.19920334376820137	0.22800974096538265	0.4212134650763035	0.09754315430863729	0.09205307857464927	449.41	440.46	451.605	438.94	0.02885360185902406	153033319	-0.019914999666229154	67912402900	443.6954	0.0007038596801144174
15	2022-02-11	5	-0.02159328163056802	-0.18357233869560727	-0.1454410212856179	-0.2069974750328596	-0.2508680993290647	-0.19602415540615561	-0.03896450564146585	451.34	449.32	457.71	447.2	0.023501788908765635	139791176	-0.004475561660832149	63377768400	452.2372	-0.003248920734887621
16	2022-02-10	4	-0.32093000147179795	-0.003095977705128121	0.025001302205417186	-0.012320484388040624	0.1993329026204913	0.019562803657643568	0.19923178291411897	455.22	457.54	457.88	455.005	0.006318611883385897	92330867	0.005096436887658699	42074122200	456.3521	0.01083488433948463
17	2022-02-09	3	0.6327903800190479	0.39448990296439634	0.42941834913065724	0.3796723535464355	0.4470799893437986	-0.009036206063937445	-0.04016604172533476	446.73	450.94	451.92	445.22	0.015048739948789336	80885636	0.009424036890291629	36300954100	449.0694	0.0013398936869210185
18	2022-02-08	2	-0.13157635778871932	-0.07296052509724504	-0.05018974452385528	-0.08284990614837771	0.05675281659244942	-0.0378042196226477	0.05767132830438992	449.51	447.26	450.99	445.85	0.011528540989121872	84235654	-0.0050054503793019066	37763883100	448.383	0.007634442304169129
19	2022-02-07	1	0.10769891658975733	-0.06779311129504738	-0.15886989575890478	-0.03151776032040507	0.10885440491208208	0.19702770418365015	0.07232066157962608	446.35	448.7	452.78	443.83	0.020165378635964196	118358841	0.0052649266270862905	53028304400	448.3423	-0.002980891152605084
20	2022-02-04	5	-0.32095686133665313	0.15277874930613128	0.4288124721051555	0.04456182805991091	0.5563085420590382	-0.16883062705293922	-0.20591668424127474	450.95	446.6	452.97	445.71	0.016288618159790106	117684675	-0.009646302250803783	52896189400	449.2663	0.0010977932113644365
21	2022-02-03	4	-0.37001835911241676	-0.3050971140534591	-0.17783724434662596	-0.34729447525329626	-0.6122882129439362	0.07159545247467085	0.29884079993293483	455.5	457.35	458.12	453.05	0.01119081779053083	116960013	0.004061470911086768	53372635400	455.7295	-0.0017516629710174344
22	2022-02-02	3	0.4069722673987357	0.42129217734365104	0.3387737336094922	0.45529748185604013	0.8490687126296801	0.09812638310683175	0.33977925656610725	450.68	452.95	453.63	446.9384	0.01497208563864728	122913902	0.005036833229786061	55355583800	450.6124	-0.001580749978237706
23	2022-02-01	2	0.32390333588609926	0.42893846429380655	0.6045937832185002	0.34627623671783375	0.38213425134546897	0.309750806253482	0.2520808987222202	441.24	449.91	450.28	439.81	0.023805734294354314	151541041	0.019649170519445234	67525380800	446.4425	0.0
24	2022-01-31	1	0.09809182276620167	0.408025928969838	0.3635741663990042	0.421533107079984	0.18698356989976597	0.216223108469636	0.2949084588403907	432.68	441.95	442.0	427.82	0.03314478051516995	164324755	0.021424609411112096	71488104800	435.1369	0.012328053119389238
25	2022-01-28	5	-0.28857453123480054	0.10521257572117071	0.06453852113757116	0.12276702603736425	0.019988907741928602	-0.32330395958459257	-0.1289244577061259	438.26	431.24	441.59	429.45	0.028268715799278116	149249329	-0.016017888924382745	65002626300	434.4125	0.009776052138975453
26	2022-01-27	4	0.3306774357118436	-0.4893594061125342	-0.01788042527784841	-0.6547172547755067	-0.06368781925725832	-0.09692053413198966	0.23590727576779177	440.72	433.38	444.04	428.86	0.035396166581168696	185897969	-0.016654565256852494	81160136000	436.8851	0.0016431603452631007
27	2022-01-26	3	0.3492002695220266	0.32665987120261597	0.2888606229712252	0.3429447511268304	0.13376833137696392	0.2195897469816759	0.12405515870698941	433.06	434.47	439.72	427.15	0.029427601545124783	166965042	0.00325589987530602	72413077200	432.8697	-4.560718829992769e-05
28	2022-01-25	2	0.02102574170575038	0.06141142455313512	0.20258274193377665	0.008328424106481689	0.491311662601501	0.06077505431013703	-0.06629608168304646	432.03	439.84	440.38	420.76	0.04662990778591122	251783860	0.018077448325347783	108284090000	429.9699	-0.007642223864602325
29	2022-01-24	1	-0.5840589145862519	0.21700479661588484	-0.012072581234269249	0.30473166577789196	0.45469515250192244	0.03278982282299097	-0.0740284271510947	445.56	437.98	448.06	437.95	0.023084827035049695	201887711	-0.01701229912918571	89842154200	441.9541	-0.014374001806021422
30	2022-01-21	5	-0.30071157274211474	-0.3019680296992574	-0.205189747697614	-0.33234284327920177	-0.4942686461550598	-0.2900377861442399	-0.07556040523403684	453.75	446.75	458.74	444.5	0.03203599550056245	121930744	-0.015426997245179064	55157467600	452.2575	-0.0023790286391578695
31	2022-01-20	4	0.06113599999173131	0.22906656961733182	0.3272129112084162	0.1912218062642187	-0.30903519692234993	-0.060248510268063285	0.18690693490213847	458.13	451.75	459.6124	451.46	0.018057856731493377	108969473	-0.013926178159037818	49211657500	455.3471	0.00835335346209954
32	2022-01-19	3	0.6654104255883456	-0.030839448383079702	0.07435856731854665	-0.08161133544616292	0.3139609569156214	0.14252624105830558	-0.028936178882365587	459.74	456.49	459.96	455.31	0.010212822033339872	109683487	-0.007069213033453691	50195955900	457.0279	-0.0031647641705287418
33	2022-01-18	2	-0.28226787406090836	-0.12330486084069134	-0.05826890812397576	-0.15379613275742132	0.4070898038351663	0.3022808718729337	0.2903707623757092	461.19	464.72	465.09	459.9	0.011285061969993472	95835295	0.007654112188035364	44335078600	462.6382	-0.0036324879265875517
34	2022-01-14	5	-0.45085868036852655	-0.20497624735876083	0.0	-0.27076119496344375	-0.14766658779708908	-0.19722496229652955	0.2646848357061051	472.19	464.53	472.88	463.44	0.02036941135853616	90855117	-0.016222283402867542	42521402500	467.4283	0.0038816003456174065
35	2022-01-13	4	0.49972980951093626	0.08880961520123146	0.22314355131420976	0.03944173205129662	0.4519851237430572	0.22747747616614916	0.5872568419728461	471.59	471.02	473.2	468.94	0.009084317823175654	67439472	-0.001208677028774981	31838024700	470.8865	-0.0026685304025115823
36	2022-01-12	3	0.5494696593895944	0.5721754202078708	0.6756028709090358	0.5208141816494966	0.7011793522572095	0.5768266824688443	0.40224909676028325	465.23	469.75	469.85	462.05	0.016881289903690103	74130151	0.009715624529802423	34816342200	466.3707	-0.0013358778638208856
37	2022-01-11	2	0.3613956450736698	0.5855165163675798	0.6021754023542185	0.5784015626743971	0.6789808135779638	0.30158169759335135	0.07884679277580577	462.7	465.51	465.74	456.5973	0.02002355248268001	119107793	0.006073049492111525	55054957300	460.6999	0.005008383131533225
38	2022-01-10	1	-0.49306890217673155	0.3479009324448358	0.28234872647641834	0.3768098523477882	0.22314355131420976	0.4106870520893161	0.22016672581167865	467.95	466.09	469.2	464.65	0.009792316797589608	85057124	-0.003974783630729808	39700804100	466.7004	-0.00695915279819938
39	2022-01-07	5	-0.1859381972641431	0.012739025777429712	-0.18825629231376917	0.09097177820572679	0.38201948953348364	-0.1571067195145902	-0.22754708124821588	467.89	467.94	470.82	465.43	0.011580688825387247	86687445	0.0001068627241445882	40768080000	468.3001	-0.0006252804776527449
40	2022-01-06	4	-0.18721154208814647	-0.34530621633197267	-0.23157694544258461	-0.40879955601261614	-0.09247508576484846	-0.2417330177596396	0.06551275163200122	477.16	468.38	477.98	468.2801	0.0207138847027666	104052139	-0.018400536507670442	49212118900	472.6036	0.002863982217298063
41	2022-01-05	3	0.21108962697039713	-0.10944853385553584	-0.10919929196499197	-0.10919929196499197	0.061243625240718594	0.09171826353877775	0.3936864089155517	479.22	477.55	479.98	475.58	0.009251860885655482	70901714	-0.00348482951462797	33861857700	477.7358	-0.001341156746457995
42	2022-01-04	2	0.6521965769468501	0.5396205257139354	0.5270203096859714	0.5443741719668056	0.6318339957472219	0.23933061658986496	0.6240379691275424	476.3	477.71	477.85	473.85	0.008441489922971404	72512823	0.002960319126600815	34657945500	476.3436	-0.003630824447993331
43	2022-01-03	1	0.3955147772549963	0.6218580968126436	0.6435502394205732	0.611152213858331	0.7997117902825762	0.5732214399912013	0.39825972438689416	475.64	474.96	476.86	474.67	0.004613731645142937	65207243	-0.0014296526784963561	32261980100	475.5427	-0.002057353990396185
44	2021-12-31	5	0.04593709518702561	0.18363821267870142	0.292524696927569	0.15344321605526762	-0.19733338604763287	0.20469181171225476	0.23986569870040225	477.93	476.16	479.0	475.67	0.0070006517123215335	55086856	-0.0037034712196346363	26293546900	477.3499	-0.0005887300260059101
45	2021-12-30	4	0.40900493481328837	0.4357904378230765	0.3746934494414107	0.4598365118902913	0.3412228393798108	0.14248809852346261	0.20386505848022177	476.98	477.48	478.56	475.92	0.005547150781643945	54270803	0.0010482619816344501	27338412200	477.2651	0.0005230234939297757
46	2021-12-29	3	0.01680711831638119	0.19994315814377417	0.24921579162398483	0.1792303642242817	0.45539906731489455	0.1765850807965034	0.6589016020467778	477.72	476.87	478.81	476.06	0.005776582783682729	47153836	-0.0017792849367831004	22494216200	477.1619	-0.0009127499879129564
47	2021-12-28	2	0.7250987803665477	0.4247648437668912	0.7060505853958531	0.3173578405978975	0.5457188506710403	0.7410906234951632	0.5093508526148856	472.06	477.26	477.31	472.01	0.011228575665769817	56659505	0.011015548870906217	26919395700	475.5476	0.0006069993285314755
48	2021-12-27	1	0.7667589979031912	0.40041714181085963	-0.06453852113757118	0.6496620686202065	0.5998350034182934	0.3180058027795783	0.6720937713621129	468.75	470.6	472.19	468.64	0.007575110959371824	56378653	0.0039466666666667155	26522126700	470.8845	0.006757615557818375
49	2021-12-23	4	1.0164201981144287	0.721626651881814	0.5527898228650229	0.8062243251789162	0.9555114450274363	0.7897676903180771	0.5278211247805323	462.79	467.69	467.81	462.58	0.011306152449306106	58790256	0.010587955660234615	27441630100	465.8542	0.005440000001739261
50	2021-12-22	3	0.5140358993962388	0.3413347859441011	0.3741145782240884	0.3270431463323613	0.5825733179317867	0.5553529040376701	0.5386321356348319	458.61	463.06	463.21	456.31	0.015121299116828421	69216331	0.009703233684394123	31839353900	460.4717	0.007940452012014512
51	2021-12-21	2	0.5829113505389448	0.7150298918094529	0.7334210796978852	0.7044833343462816	0.7329477719550483	0.40631508690986884	0.0544398967115511	454.48	454.98	455.4	451.14	0.009442745045883742	106753957	0.001100158422812885	48479929400	453.3999	0.002562089792105549
52	2021-12-20	1	0.17647878645709122	-0.12826261747440956	-0.3158529494184773	-0.02947042230878193	0.03440142671733232	0.4363045564912441	0.3733238988963674	461.55	459.87	464.74	458.06	0.014583242369995211	135500227	-0.0036399090022749578	64626841600	461.0682	-0.0034548015140027895
53	2021-12-17	5	0.2135741002980591	0.043371932153527845	0.060259191518196746	0.036456041960987694	0.27816725281044236	0.18909924591904176	0.6348782724359695	470.9122	464.8137	471.2112	463.1695	0.017362326318982556	116048052	-0.012950397122860698	54365710800	466.5829	-0.00013002773926674914
54	2021-12-16	4	1.0643081334843396	0.7968596323193864	1.070174353347576	0.6344395797331673	0.8170579751974855	0.468693871363672	0.19038782850656724	461.7943	468.9491	469.2082	459.1237	0.02196466878098428	116481717	0.01549347837337959	54319512500	464.1021	-0.00664451827162553
55	2021-12-15	3	0.21345824557974613	0.22226980726561296	0.3096171493180365	0.18728434613608366	0.34153356726236983	0.13668298678686738	-0.11075437231359044	461.4655	461.7345	464.1062	458.6354	0.011928429423459237	97109342	0.0005829254841369625	44958834200	460.7819	-0.00431573950273047
56	2021-12-14	2	-0.23271300233036044	0.11441035117774412	0.016667052485211643	0.1531224021016924	-0.20176275628925944	-0.10763066419236544	0.4992393974718822	468.5406	464.9333	468.9093	464.6343	0.009200784358795676	87575650	-0.007699012636258223	40970340100	465.9666	-0.004383975812810411
57	2021-12-13	1	0.22957444164450017	0.5071826324874896	0.27103483901862463	0.6000567574939334	0.8846392893261079	0.3172825422280717	0.41848854799445107	467.5839	469.0886	469.2481	464.8735	0.009410301942356456	76938003	0.003218032100763001	36065910500	467.3978	-0.006072013439892006
58	2021-12-10	5	0.3418923040905521	-0.11447219600908211	-0.36221512431434777	0.006430890330290331	0.22951143959691278	0.051469335229480426	0.3091375695335703	466.5077	464.714	467.9816	464.5048	0.007484960327643602	61177455	-0.0038449526127864583	29141130600	465.9068	-0.0011507725090351543
59	2021-12-09	4	0.09146155414303059	0.26737680629103544	0.5676094356161683	0.16058157015754865	0.6148153372900383	0.31498528642340407	0.3997862079726978	467.0558	467.8729	468.3512	465.1924	0.006790308698078441	72113171	0.0017494697635700896	33847165200	466.852	-0.00034179270080841764
60	2021-12-08	3	0.3223502013976578	0.5766421003490538	0.2832474753839152	0.6732370206006155	0.546675276659688	0.31820733466539697	0.4563066687777693	462.7808	466.6373	467.2352	457.0456	0.02229449315341848	94488145	0.008333318927665069	44082244300	465.8307	-0.001219970131524172
61	2021-12-07	2	0.9533892674839706	0.6854725458068366	0.870636142515691	0.5561591650675118	0.5858608097089048	0.24573960594765773	0.4436415170573002	454.5299	457.1806	459.1735	451.9689	0.015940477320452735	98800899	0.00583173956212788	45289795700	456.3048	0.008010335916261853
62	2021-12-06	1	0.06632264293107251	0.5920510636885765	0.47499117075677466	0.6410621204936607	0.5404405443049207	0.49425065867177803	0.3675768401886617	457.5592	451.8294	458.6853	447.3452	0.025349774625948836	137115345	-0.012522532603431327	62072063100	450.7423	0.0027624915028112277
63	2021-12-03	5	0.3472637082539773	0.10575884268958165	0.6338705706304051	-0.06551460711062657	0.0	0.06974606851632077	0.011021181249337247	449.1488	455.7954	457.4596	448.7303	0.019453333104539682	127263724	0.014798213865872463	58081004700	454.3722	-0.018824592735924846
64	2021-12-02	4	-0.008080852053938672	0.14527488191329008	0.056512210263342404	0.1823215567939546	0.03330172454903994	-0.026699662175021673	0.2435422831141614	460.0206	448.9196	463.0399	448.7104	0.031934851521159296	131826934	-0.024131528022875496	60294763100	455.9042	0.013335626166112214
65	2021-12-01	3	0.8754687373538999	0.5368978640757658	0.43363598507486073	0.5755490390521888	0.3957089331627997	0.013257337026195604	0.28215501534963505	460.3793	453.9619	462.4022	453.7028	0.019174225947029572	148060767	-0.013939375640911715	67888322700	456.3523	0.002231175806781128
66	2021-11-30	2	0.2098322066759704	-0.13773240058030475	-0.32636959444340335	0.2489675602710906	0.679095427104295	0.499065723434959	0.665489855167769	462.442	462.9702	464.9233	460.1103	0.01046053522383652	85615337	0.001142197291768416	40206816500	462.78	-0.010173380375494128
67	2021-11-29	1	0.8099800973800084	0.6428655200472391	0.23132913590064913	0.8604559449647147	0.78061733628864	0.44235782448852995	0.4951478110467609	460.7181	457.3599	462.2726	456.1641	0.013391014330150032	112669636	-0.007289055932467187	51941042200	458.2478	0.0008403542416637976
68	2021-11-26	5	0.19782574332991987	0.14766658779708913	0.0750351859429141	0.210166154761446	0.32449604557449724	0.990398704027877	0.655957674826475	464.4251	467.7932	467.9227	463.5581	0.00941543249918402	61796860	0.007252192011155355	28949781400	466.2709	-0.007461395390340304
69	2021-11-24	3	0.19470561599367617	0.5558690619338139	0.8678641379686807	0.39322505321366247	0.5252143612180903	0.1999668170632723	0.1993008874239419	465.581	466.5476	467.4494	462.8207	0.010001065207325511	73093920	0.0020761156490491906	34115116600	465.1326	0.004269836501947798
70	2021-11-23	2	0.4471378045087324	0.2803667508754081	0.23031204079282225	0.31177962403084153	0.011696039763191236	0.20327534809748463	0.6150089762508022	469.2381	465.9298	471.8788	465.7105	0.013244923616710355	72566163	-0.007050365262326257	34120245200	468.8264	-0.0021190068480644916
71	2021-11-22	1	0.8170464432337647	0.5402843309171156	0.3930425881096072	0.5885743766403683	0.46239902986051623	0.6090640633494039	0.3692438446738461	467.9626	467.2451	469.2879	466.8565	0.005208024307255006	57286086	-0.0015332421864482965	26869332200	467.6863	-0.0015504863849074002
72	2021-11-19	5	0.31501730161995345	0.6451379613735847	0.7381708619339005	0.616258338983431	0.503720798142246	0.1388364448542159	0.30600583491777855	467.5939	468.0822	468.3612	464.7041	0.007869739044695354	50496691	0.0010442822286603419	23663811300	467.0672	0.0008518431762516435
73	2021-11-18	4	0.6486954179891115	0.2151113796169455	0.22567199766756846	0.2090917978585594	0.5138978228029609	0.20587931738930834	0.5559114563716699	467.3547	466.4978	467.5441	465.8401	0.003657907509465174	47362632	-0.0018335110356224	22175766000	466.5609	-0.000490164737772272
74	2021-11-17	3	0.6406098470320637	0.5263469996686141	0.6805683983530852	0.4744579795951159	0.5190392223033795	0.5555679443219492	0.28121792583189165	465.5112	467.6338	468.8345	465.4315	0.00731149481717495	48675247	0.004559718434271902	22823501700	467.6169	0.0002025629553768076
75	2021-11-16	2	0.4289956055183586	0.06826797112900287	-0.34445100235301823	0.2830631265954864	0.5796358301688649	0.24026768237215262	0.6040996214900367	466.996	465.7903	467.1654	464.5945	0.005533642778810328	46799977	-0.00258182082930042	21864337300	465.6273	0.005501798253100911
76	2021-11-15	1	1.0498221244986776	0.2421400520048648	0.4818380868927384	0.17480272437992733	0.556810737007814	0.7207987118904553	0.3821654642801118	463.4884	465.6308	466.2187	462.4819	0.008079883774911012	53422571	0.0046223379053283945	24949928000	464.8234	-0.003735623600755417
77	2021-11-12	5	0.4945447381618532	0.07477323440245097	0.14763599880606468	0.0457460217882038	0.40266005718055575	-0.2876820724517809	-0.055626411174433364	463.578	462.1431	463.6578	462.1232	0.003320759485782172	34703506	-0.003095271993062593	16110681100	462.7003	0.0042998731545068215
78	2021-11-11	4	0.3245866293872318	0.13805287734336855	-0.06744128079553253	0.20633643299782858	0.1616022791356791	-0.20565742594351094	-0.07158480554778011	463.9467	461.9936	465.7404	460.4192	0.011557293874799385	69222364	-0.004209750818359105	32162026400	462.8435	-0.0010727030388447854
79	2021-11-10	3	-0.09609021104512372	-0.08058048665933931	-0.06021885999305472	-0.09051400754083186	-0.1114028301137889	-0.049647461499087824	0.22281145411737882	467.6736	465.7404	467.9227	464.2457	0.007920374922158722	50952751	-0.004133652188192789	23796932200	465.3884	0.0027277413819997436
80	2021-11-09	2	0.6046443789836455	0.18473410319933856	0.33986782562235107	0.1287489827443076	0.2699989685957149	0.13402583021185138	0.32834211053796264	468.0523	467.285	468.5804	466.5606	0.004329126805821098	50239635	-0.0016393467140316956	23600691900	467.3614	-0.005859291770588016
81	2021-11-08	1	0.5386176410956492	0.14429416120471542	0.07410797215372183	0.17366349405084008	0.43915895389463705	0.22853439994908623	0.2590417394586233	467.6338	466.8864	468.999	465.282	0.007988703624898537	66319829	-0.0015982591506431471	31080690300	467.2301	-0.002171737603402817
82	2021-11-05	5	0.8351174418303325	0.43311663943867446	0.40016005587847125	0.4441796202888547	0.3517039312167119	0.1679741083858131	0.4396043576296655	463.7275	465.2721	465.3618	463.3588	0.0043227839851105515	52703117	0.003330835458324129	24546927200	464.4292	4.261666421672938e-05
83	2021-11-04	4	0.88560899722167	0.3969440583762305	0.5007752879124892	0.36451450449506917	0.5281446592232019	0.3670685044659957	0.3734196424358152	459.6818	463.0898	463.5183	459.2134	0.009374508670696526	52331361	0.007413824084399286	24218578200	461.2711	0.0018695203720584738
84	2021-11-03	3	0.6271892127681479	0.13584353238290223	-0.266404674004496	0.2847365622220241	0.4678082386822999	0.3933959960906674	0.26530551396606383	458.6055	460.2797	460.6085	458.466	0.004673192777654142	48800836	0.0036506321882314643	22585864100	459.7832	0.00023866814083222155
85	2021-11-02	2	0.21336617847591485	0.21592330334072274	0.504837581921368	0.10299923947214644	0.47328770444692553	0.2299710197472561	0.7750031253576625	458.6853	458.4262	459.086	456.5926	0.005460885699855863	48302712	-0.000564875307754553	22184445300	457.7399	0.002614024031385482
86	2021-11-01	1	0.5596157879354227	0.7197366347491847	0.5852582185487603	0.7594482603811854	1.052361271017354	0.7809227914423309	0.6911125918621578	454.2708	457.639	457.9479	453.9619	0.008780472546264323	70102583	0.007414520149655231	32227603800	456.5616	-0.001824639917333292
87	2021-10-29	5	0.10845170822749914	-0.09119023806459665	-0.3390900391632917	0.017452449951226207	-0.010416760858255715	0.21619563254541282	0.08094635177785225	453.8622	456.7122	456.7919	453.8523	0.006476997031853721	51074817	0.006279439001529589	23328954500	455.6761	0.004892174714827367
88	2021-10-28	4	0.2630762616495807	-0.03255260303774846	-0.1296778233085326	-0.004819286435948883	0.24901293129262678	0.022756987122616278	0.17026253497364768	454.8488	452.3476	455.5563	452.2679	0.007270911775962929	72263547	-0.005498970207242457	32882918500	453.429	0.0035127777291703087
89	2021-10-27	3	0.337302456677202	0.18721154208814636	0.45953232937844013	0.11332868530700327	0.16841865162496325	0.13756998909420748	0.5036365201935213	455.5961	454.3605	456.8816	453.9619	0.006431597012877022	55933202	-0.002712051310360156	25540480300	455.2376	-0.0012049248567728202
90	2021-10-26	2	0.906405972641613	0.5116763256463036	0.12604072089536497	0.6290030589542072	0.5883393037666953	0.4018915486172994	0.57580341572108	452.6864	453.9519	454.3007	450.803	0.0077588214807798725	45124658	0.002795533508406772	20512438300	453.1243	-8.749097755242207e-05
91	2021-10-25	1	0.9462715640860909	0.5923817332975416	0.5455111817538808	0.6054998735011895	0.4360485314802446	0.3566749439387324	0.6044663541007744	451.5404	451.5305	453.075	449.4677	0.008025715752210914	58749806	-2.1924948465207464e-05	26602026100	451.2739	0.001408915794008598
92	2021-10-22	5	0.32542240043462795	0.05874950407219055	0.01142869582362285	0.07598590697792205	-0.041141943331175185	0.4575639387700962	0.22197327616601936	450.1852	451.9988	452.237	449.7268	0.005581610880205488	41167937	0.0040285642442266165	18622179500	450.8614	-0.0029328684290140235
93	2021-10-21	4	0.48809737268843456	-0.07612369547280069	-0.2923879634891936	0.03265596297405272	0.21779594498761454	0.2581713862074551	0.39281746429055653	449.5474	450.8229	451.1438	449.4279	0.0038179650173030565	49369392	0.002837298135858471	22302651000	450.3287	0.00039843283225086105
94	2021-10-20	3	0.17415824615479364	0.32982769390254435	0.40162633180099866	0.29804485948732756	0.431107538721502	0.43909028308064246	0.5342582907873199	447.3452	449.0592	449.1289	446.6975	0.005443057102401505	46859167	0.0038314929946716737	21075440600	448.2474	0.003058985213637829
95	2021-10-19	2	0.8466300807296673	0.41725306386020655	0.5138062519041284	0.37836317833037314	0.5262898494635723	0.4747122061123107	0.224281423616007	442.4126	445.6213	445.98	441.715	0.00965554712880487	62069232	0.00725273195202854	27695002600	444.7004	0.002840086427139854
96	2021-10-18	1	0.09737416402517637	0.23223911679869497	-0.09745533615071303	0.37493851744900897	0.27229715361230145	0.3270431463323613	0.6110189663953874	443.1898	444.3059	444.6945	442.5321	0.004886425188138874	66219398	0.002518334131336094	29504698800	443.6957	0.006361015382854927
97	2021-10-15	5	0.7463617051253897	0.23908720171134584	0.49247648509779424	0.15333401992070234	0.5866823025590657	0.22856516539334154	0.21462786338319748	437.5397	440.9477	441.1071	437.0415	0.009302549071426896	70110973	0.00778900748892047	30866262500	439.7193	8.993614539810988e-05
98	2021-10-14	4	0.6462044213127538	0.7151260872787205	0.5753641449035618	0.7753125806034356	0.5579468028470345	-0.06960290658288676	-0.03691983915993186	433.185	433.6534	434.5203	430.0262	0.010450758581686426	72818323	0.001081293211907093	31592666200	432.3678	0.006126725276880159
99	2021-10-13	3	0.263673532399772	0.13935552091051134	0.32803336797534827	0.08628436859701241	-0.09998126653809025	-0.16682697968291335	-0.08017703863836911	434.1417	432.0989	434.5702	431.2618	0.0076714422654638225	70987440	-0.004705376147925895	30924699700	432.6931	-0.0024156256469518396
100	2021-10-12	2	0.40949737163610284	-0.28516381375505756	-0.14473884564491168	-0.32616089836347234	-0.011928570865273845	-0.1587216414530812	0.05292240145434253	435.6264	433.1651	438.7156	433.0954	0.01297681757875981	64965761	-0.005650024883707677	28626448100	435.4801	-0.0008262755634629274
101	2021-10-11	1	-0.09309042306601198	0.25565282987950433	0.07466152876901956	0.3173578405978975	-0.11152127443240727	0.05105517080028417	0.18020962359081105	437.9383	436.324	438.3469	435.6563	0.006175969451147654	74488516	-0.0036861356953708188	32638954200	436.7133	0.005650492989325657
102	2021-10-08	5	0.2591087000077249	0.022395423508529955	0.24705910271076764	-0.0770567394949745	0.045408039538994985	-0.014106336334738416	0.38417990085176185	436.8521	437.1212	440.1306	436.6628	0.007941597040095952	72304488	0.0006159979544563946	31773954000	438.3849	-0.0026052924990347262
103	2021-10-07	4	0.7025369209097845	0.8194409058842373	0.7756682042479488	0.8348834572388217	0.8347976976229722	0.11725126217934795	-0.10706543621299221	427.7641	433.3744	433.5935	426.0402	0.017729078148024477	112594324	0.013115406365330788	48583611100	429.8586	0.006763075660073519
104	2021-10-06	3	-0.2938511234784961	-0.45146451635602775	-0.41431472338514685	-0.4649910874221912	-0.06437866181343561	0.12172656943647076	-0.06728300436224643	428.7307	431.5807	433.9623	427.8837	0.014206196683818645	90379503	0.0066475295564324315	39126928200	431.9345	0.004134637783787347
105	2021-10-05	2	0.293825136965495	0.06540220335622289	0.06846779927746083	0.06453852113757116	0.17366349405084008	-0.22964530985092646	0.27095527864646746	431.481	427.1363	432.4377	424.8643	0.017825456269213467	128320235	-0.010069273038673752	55158372800	426.8875	0.009912380599426843
106	2021-10-04	1	0.3499623237854769	-0.05024604734295232	-0.04317217186520878	-0.05016096630321072	0.7937907063396328	0.48455769694538053	0.28168325422252743	429.4681	432.7167	434.5033	425.7313	0.020604545637119113	129162348	0.007564240510529212	55882046400	430.1822	-0.010669253153722415
107	2021-10-01	5	0.2885957317204556	-0.2003838748664662	-0.20106759961500997	-0.19991597844519535	-0.08812516956810892	-0.20295109415172394	-0.02794730792910467	434.4904	427.6346	435.2378	427.2758	0.018634334076491083	140084658	-0.015778944713162924	60478097900	430.3279	0.0010673349106916465
108	2021-09-30	4	-0.1489423347201201	0.2406760300758504	0.18735935082391178	0.27038532807751225	0.15491026968527688	-0.12911276175476438	0.06576358988623611	433.6634	432.9259	435.5069	432.3281	0.0073527489885574565	82102466	-0.0017006277218691072	35719966500	433.6738	-0.00855527522934927
109	2021-09-29	3	-0.005665737535677308	0.19848524345274854	0.36444608866361905	0.1388782465053871	0.18331707703545627	0.011746926463962927	0.017950805533869726	438.1476	432.1985	438.4963	431.4212	0.016399518614291602	128341327	-0.013577844543710811	55868894200	433.3936	0.0012430196480922764
110	2021-09-28	2	-0.37776250555882857	-0.15082288973458366	-0.5645298027378518	-0.014472032608534432	-0.01227009259181436	0.31629716353698334	0.2728957165198327	441.2566	441.0872	442.4923	440.3498	0.0048654501489497305	61221513	-0.00038390360620100866	27110708100	441.288	-0.01166704571234726
111	2021-09-27	1	-0.17008898835832023	0.5528703997958911	-0.2544248506952985	0.8709429118956958	0.46108826558778326	0.2301122206303031	0.3691751067029638	439.8914	442.3528	443.1101	439.6622	0.007842157001443391	62014843	0.005595471973309836	27533243700	441.6901	-0.00018066031356870214
112	2021-09-24	5	-0.12570639979203072	0.11851860023533742	-0.15226921172755278	0.25930488230094034	0.30992422118550167	0.559351691802896	0.4241968804028511	438.307	441.6253	443.3293	438.0579	0.012033569078425411	76238216	0.007570720978674685	33747866800	441.5684	0.003986861479651943
113	2021-09-23	4	0.3922870157276095	0.5488436909535116	0.7629429424954872	0.45997451377653603	0.4588395686995394	0.4002290213957399	0.02409095429384326	434.5203	436.324	438.4864	432.2254	0.014485497613051025	101567181	0.004151014348466555	44463190500	436.3028	0.008867289633162826
114	2021-09-22	3	0.2563522223108632	0.3604414267342092	0.37985253225143806	0.3551687935410474	-0.2227505467895994	-0.1079021066747804	0.19175593944042404	434.9987	432.1088	436.3738	431.5508	0.011175972793933035	92368752	-0.006643468129904783	40277052800	433.4429	0.006558429646940053
115	2021-09-21	2	0.44670806664221346	0.5674344360532205	0.5132179694046105	0.5892475855417938	0.4784386501912745	-0.007034026657379936	-0.05845474782744246	433.3544	432.5174	435.0285	427.3556	0.017954368680321558	165823914	-0.0019314445636181127	72099184300	431.206	-0.0015462500557279462
116	2021-09-20	1	-0.20660196050100907	-0.2035468434092362	-0.22719331097113013	-0.19079407196623913	0.6931471805599453	0.5944478052689012	0.2808467758459235	443.3592	439.8516	443.8076	439.4729	0.009863406822127139	118079136	-0.007911418100718262	52542593100	440.4673	-0.0046062222641960375
117	2021-09-17	5	0.2991107682754037	0.5092619017898079	0.5688494638823681	0.4803664162812822	0.5170561735166267	0.2727687886010633	0.39718704443652864	444.3271	444.1781	445.3601	441.0492	0.009774192992527827	77614457	-0.0003353385377574335	34772427900	443.2046	-0.005956394695527518
118	2021-09-16	4	0.30673026742247544	0.05563708030539568	0.0905140075408319	0.044451762570833796	0.6122287394036967	0.46612257334360213	-0.11448319765382808	441.6451	444.8833	445.4098	440.473	0.011207951452188909	78594879	0.007332131614275821	35048873100	443.3048	-0.004627042492839553
119	2021-09-15	3	0.08909999478604598	0.021978906718775167	0.006006024060211949	0.02985296314968113	0.4066422712811792	-0.3098124876772513	-0.02180537522857189	445.1217	441.1981	445.3402	440.2545	0.011551727466726574	77843235	-0.008814667988552266	35065218300	441.6719	0.0016845467021316405
120	2021-09-14	2	0.39979937057248705	0.19375025261757736	-0.14518200984449783	0.35611923400500944	0.42205770320158414	-0.2756437753900778	0.3229849205557488	445.6382	443.592	445.9164	441.1386	0.010830609699536638	83574373	-0.004591617145926896	37259541600	442.8597	-0.0046862447575496706
121	2021-09-13	1	0.4377660528964856	0.14850000831844395	0.15963014559188393	0.14165051706302684	0.4299982946320364	0.35976295462730895	0.3559375714093163	448.0222	442.4597	448.4692	442.3305	0.013878084373562367	89815996	-0.012415679401601081	40189949200	444.4103	-0.007243954084188087
122	2021-09-10	5	0.4323381263592608	0.267160436730984	0.5465437063680699	0.1517668884719821	-0.19992526121220253	-0.04875617426443047	0.11657719926283457	447.6845	445.976	449.5419	445.7177	0.008579870173430445	57569115	-0.0038163036692135084	25907827300	447.0706	-0.006884395370567448
123	2021-09-09	4	0.47000362924573563	-0.21889926293388254	-0.2366642981100565	-0.20337496599178698	0.2025242641114741	0.12195544172723631	0.2030017620314933	447.8732	447.8931	448.648	445.8568	0.0062603059995944964	56092572	4.443221876193287e-05	25262738100	447.2714	0.0011759746155207468
124	2021-09-08	3	0.1445004239950965	-0.08167803101426724	-0.268754062566262	0.04380262265839284	0.018762276455523034	0.3668791141129741	0.5187525996189475	449.681	448.4394	449.7803	447.7265	0.004587175429642927	51477698	-0.0027610684018226374	23264347700	448.5431	-0.003360021290354776
125	2021-09-07	2	0.24116205681688804	0.4425688583115415	0.4872951263557966	0.4271579327194242	0.6556092612408801	0.7870246953627744	0.6365001448952933	448.9559	450.0485	450.5949	448.5288	0.0046063931680641376	47155405	0.0024336466009245105	21411423700	449.7444	-0.003136735143904828
126	2021-09-03	5	-0.08116777810910589	0.4248831939652659	0.7472144018302211	0.2993162597331217	0.19574457712609533	0.08857103418127651	0.3034580350459485	450.2869	450.1578	451.012	448.8864	0.004735273779735853	42479834	-0.0002867060978233966	19236301500	449.8683	0.0013496172398658832
127	2021-09-02	4	0.6828906803927562	0.34070654076000123	0.41173472112175985	0.29898162770571424	0.23313210919771557	0.20883165477839905	0.22295714065097996	449.532	448.7771	450.0783	448.5238	0.0034658138542481326	48667698	-0.001679302029666328	22104765900	449.1875	0.0003308847850818167
128	2021-09-01	3	0.45343282576933797	0.4181667932832859	0.635327609671119	0.3267495406426905	0.3025171388557219	0.06972028667723909	0.3329617576081131	449.1049	448.5387	449.4625	447.903	0.003481780653400306	58631140	-0.0012607299541821538	26483918100	448.595	-0.0004640063636828483
129	2021-08-31	2	0.1200349265870866	0.2536883166360684	0.40773011473901644	0.1389988748066561	0.25940129933683403	0.44577633391041127	0.6804081547825156	447.9527	449.2042	450.0386	447.6944	0.005236161095604504	48224255	0.0027938217584133804	21792763500	449.234	0.0004423506524777256
130	2021-08-30	1	1.1335920075641364	0.29322225282739633	0.461345566502621	0.24082665517027574	1.0696247517948574	0.5159082268294566	0.371563556432483	444.1284	447.2375	447.6348	444.0688	0.008030287198740316	77186885	0.007000453022144074	34682113400	446.558	0.004250648572072216
131	2021-08-27	5	0.19574457712609533	0.2276866309436102	0.11155248590574728	0.26926534566554977	-0.18067002875548163	-0.3225225771125012	0.24250088659795904	445.6084	443.2742	445.8568	443.1748	0.006051788143188684	57345958	-0.005238231595275156	25632784000	444.0393	0.006217848355730247
132	2021-08-26	4	0.03154835773492606	-0.01376168507268149	0.23638877806423034	-0.09274205169861474	0.3859713134271632	0.3520519090979576	0.2872371336235284	445.1714	445.9064	446.4498	444.7741	0.003767530528418823	40445719	0.001651049460949229	18147411200	445.8281	-0.0024709658721104996
133	2021-08-25	3	0.5151640253645889	0.2754119798599666	0.2259564926908245	0.28998356944006015	0.31171969893719054	0.2292120571505906	0.44143804139963005	444.9727	444.9727	445.5389	444.4264	0.002503226631001244	38537671	0.0	17258518800	445.012	0.002041635986594337
134	2021-08-24	2	0.42304025292967196	0.3801135169107499	0.4054651081081644	0.3672925346031347	0.39256170327225653	0.4722835202621234	0.6341731781003941	442.1815	444.2675	445.231	440.4686	0.010812121454287579	54881722	0.0047175198419652465	24508105100	444.1753	0.00014510224180665267
135	2021-08-23	1	0.9770341820431746	0.7482069577429727	0.5217249142240264	0.8195287214715606	0.42596908830587177	0.2946507417678743	0.2454817179614045	437.2845	440.3936	440.7412	436.768	0.009096820279874029	71974868	0.0071100164766874025	31829059700	439.5748	0.0057730754538067594
136	2021-08-20	5	0.5912260492040285	0.12504259566918755	0.0	0.18814321917417304	0.22884157242884745	0.2381685698130673	-0.10143740352535445	433.351	436.917	438.1884	433.202	0.011510565509854532	92486728	0.008228895283499921	40670705400	436.0385	0.005065879146353149
137	2021-08-19	4	-0.11643985210991581	-0.2692200096120455	-0.5930637220029626	-0.08310053899763074	-0.15828835734979835	0.0011668612759203679	0.2424620151124145	439.9962	436.2415	441.6501	435.9833	0.012997745555850473	88752030	-0.008533482789169575	39194975700	438.7727	0.010211566231126986
138	2021-08-18	3	0.19770647563343396	0.5806289775342389	0.19105523676270922	0.7200108228294936	0.262866903332057	0.16946517684989812	0.20237140565810402	441.2677	441.069	441.9829	437.9004	0.00932289625677433	92410022	-0.0004502935519639754	40967395700	440.0505	0.0009746461062714305
139	2021-08-17	2	-0.016667052485211647	0.09184679649110337	-0.15324034749311294	0.23141116699047817	0.24521064534288822	0.2727649857485437	-0.1068837451983478	441.5557	443.9794	444.1185	439.9068	0.009574073417369332	73629881	0.0054890017273018935	32801187000	441.8422	-0.002656446966612674
140	2021-08-16	1	0.03215711163453144	-0.22527650626435128	-0.13142242874970214	-0.265356785403945	-0.06108769197983815	-0.07280504037330585	0.23767165187711956	442.6086	442.9364	442.9563	442.0921	0.0019547962969706594	39386813	0.0007406091973810899	17882729200	442.5441	-0.0007873484357092432
141	2021-08-13	5	0.589606501619105	0.43078291609245434	0.7366322924996842	0.3154389564504447	0.5284700877456995	0.5605206834817409	0.3845472094464835	440.6518	442.1319	442.2781	439.6983	0.005867204853873616	38899214	0.003358887901967025	17273815400	441.1739	-8.99991020169776e-05
142	2021-08-12	4	0.7041970167465302	0.6488469216633653	0.14903557916048796	0.853294879859578	0.6635153829535742	0.19969270027417446	0.20884533803829916	440.8505	440.8108	440.9121	439.6585	0.002851303909739049	43975545	-9.005320397740033e-05	19492542100	440.386	0.0005766066314887351
143	2021-08-11	3	0.44259234213705784	0.3667121218109311	0.2420120356185925	0.4304380290395443	0.5447271754416719	0.022884293833587806	0.4311036712444701	439.6486	439.7181	440.473	438.9235	0.003530227932658022	43256166	0.0001580807945254574	19137383900	439.6099	-0.002410724342727018
144	2021-08-10	2	0.712949807856125	0.2990847045495925	0.16833531481921474	0.34274184963480825	0.49177742879529623	0.38842892095559645	0.31662166953739734	439.4996	439.1718	439.8323	438.3573	0.0033648350329741647	40879010	-0.0007458482328538363	18073140200	439.1103	0.000994125622011834
145	2021-08-09	1	0.48492927946241116	0.3300551023005794	0.16705408466316624	0.38097408809986855	0.1609766448976581	0.4030290533102833	0.49833923311460815	439.142	439.5294	439.9764	438.844	0.0025804158197446432	46740792	0.000882174786287838	20747156700	439.3571	-0.00022601424060842085
146	2021-08-06	5	0.4326608509166544	0.43750446185278097	0.24116205681688804	0.5108256237659907	0.5965203448708737	0.3992105772546362	0.19036930469389682	437.2746	438.8043	438.8937	436.9369	0.00447844986312679	38881646	0.0034982594461237656	17129220300	437.8943	0.0010178692600610888
147	2021-08-05	4	0.44882722638192196	0.31408324172773433	0.1967102942460543	0.36772478012531734	0.18299067692597887	0.10310749026435659	0.30928918504252023	436.8375	436.0429	438.1728	435.7945	0.005457388746301221	46586717	-0.0018189830314476268	20476188200	436.5788	0.0015290429567548875
148	2021-08-04	3	-0.06687728266057597	0.1360705391431989	0.2371297932889497	0.1013524942602875	0.15551029934329794	0.4935057655050322	-0.04377652968914199	435.5065	438.1984	438.3275	433.1821	0.011878145472769986	57941151	0.006181078812830521	25433921800	436.135	-0.0008188185008376529
149	2021-08-03	2	-0.007782140442054963	0.0783690671155068	0.7960045659996531	-0.1498449681160464	0.02049852154834097	-0.10561174037966016	0.6121212853133533	437.3938	434.6622	437.9798	434.2847	0.00850847381913299	58643425	-0.006245173114022225	25703410000	435.9319	0.0030521657802658644
150	2021-08-02	1	0.45581899425377903	0.6846074190118108	0.25131442828090617	0.8599988155817682	0.6540966656880721	0.537142932083364	0.48222912432000253	434.98	435.576	437.1156	434.841	0.005230877493152587	68886510	0.0013701779392156044	30223328600	435.5602	-0.0033813276386190196
151	2021-07-30	5	0.22537155075052256	-0.15195045891765585	-0.3546458597119514	-0.0726391836399716	-0.2865968851504939	0.578361830756478	0.4725384848489236	436.8723	437.7017	438.844	436.8673	0.004524714942043028	47226700	0.0018984952811153762	20810962000	437.9366	0.00102751455616771
152	2021-07-29	4	0.7183374293885038	0.5443858202582926	0.6990123000123434	0.47179627986025546	0.4401506660960544	0.41437565714121216	0.14402487512348902	436.7382	435.8939	437.354	434.384	0.00683726840767609	52393179	-0.0019331947606140989	23038805300	435.9297	0.0031147690063892852
153	2021-07-28	3	0.759572656541651	-0.01515180502060222	-0.20377918413241852	0.06823929194865186	0.023183335455657282	0.12634416795841716	0.3390941810734164	436.9667	436.0727	436.9965	433.0729	0.009059906542293506	67277189	-0.0020459224924920033	29466853300	434.8974	-0.00097816693273418
154	2021-07-27	2	0.30986998742714317	0.08028083126080289	0.15860503017663857	0.025190248828558495	0.502990128242042	0.3902915547377174	0.1374637610422437	436.3707	438.0692	438.0792	436.321	0.00402960205903449	43624057	0.0038923328261957647	19460426800	437.2612	-0.005273566247798962
155	2021-07-26	1	0.11737595240223742	-0.43409692078249157	-0.4725172459860515	-0.4153956763107652	1.042653635020065	0.8512582616033005	0.430421840082032	434.5926	436.9965	437.354	433.8675	0.008035863483667199	63728627	0.005531387326889647	28034448900	435.8861	0.0031754342029742125
156	2021-07-23	5	0.9074467070777023	0.8329091229351039	0.8880475195607601	0.7967455812243723	0.8275078752361433	0.3228785170988903	0.6560434303565682	431.8312	432.5464	432.8047	430.7883	0.004680721365923896	47799782	0.0016562027014258849	20780355900	431.9148	0.0027426690741208727
157	2021-07-22	4	0.38478490287062567	0.5098682278096633	0.1981769285837487	0.6407007051874027	0.786531505171056	0.7455936559324878	0.783376371344925	429.4473	431.6425	431.7915	428.1273	0.008558669349046403	64535777	0.005111686579470869	28019437300	430.765	-0.0006325037957473096
158	2021-07-21	3	0.7339691750802005	0.26258215312724836	0.29316153821640645	0.2508918633052543	0.6959840618951451	0.9768999748718367	0.3065529956348162	422.8319	428.1759	429.5268	421.9875	0.01786616902159417	99467729	0.012638592310561227	42882398400	427.24	0.0037954482381750776
159	2021-07-20	2	0.05115516330092983	0.5489389170940248	0.14269176202318687	0.7410032017375805	0.732113149093329	0.19238581237240254	-0.05927660992954019	423.3385	422.1266	428.5224	419.1467	0.022368540656529073	147621845	-0.0028627209667913835	62613443300	420.7157	0.012922628698209626
160	2021-07-19	1	-0.10684309561804915	-0.1365078805845086	0.09884583463663264	-0.21089492923801062	0.04417121831313746	0.22314355131420976	0.3539604195754444	433.0927	428.454	433.1424	428.0368	0.01192794638218018	75770228	-0.01071064000847849	34518228800	429.9431	-0.00292136940677691
161	2021-07-16	5	0.9534302788236119	0.5337398832888665	0.6804081547825156	0.4744579795951159	0.2367904651553916	0.137353864893993	0.2476817081528766	431.9008	431.8412	432.616	429.8248	0.006493808640171538	54960051	-0.000137994650623451	23922301200	431.3143	-0.005453982525358297
162	2021-07-15	4	0.11621686462363848	0.02388173200338738	0.127833371509885	-0.016529301951210582	0.25077751551632993	0.3256474786502578	0.2571066080179466	434.4734	433.3212	434.99	432.0001	0.006921063212716928	63980764	-0.002651946010964193	27905892700	433.4296	-0.0001911135643918406
163	2021-07-14	3	0.6551537841207307	0.1721691853299367	0.06394872460027351	0.2186892009648295	0.3332688169036752	0.15794287246432112	0.413975797776073	433.3212	432.6756	434.9105	432.3974	0.005812014595832465	52749759	-0.0014898878707065378	23009388600	433.3288	-0.00544161693724822
164	2021-07-13	2	0.22820116254464837	0.3797256099065889	0.04879016416943205	0.5232481437645479	0.4752608700437063	0.4953214372300254	0.722586536010627	432.5166	434.1556	434.4238	432.0597	0.005471697545501253	52816541	0.00378944993093909	23081649600	433.6311	0.003289096701758803
165	2021-07-12	1	0.7362066700203923	0.2836252717561666	0.11778303565638346	0.3429447511268304	1.1292895409151567	1.0086640520051702	0.8360743980173541	429.636	432.606	432.9239	427.8322	0.011901161249667516	76172391	0.006912828533921669	33080172500	431.7737	0.0026870607695466194
166	2021-07-09	5	0.9072951689655772	0.1306719784443204	0.3726752852851735	0.04214562145076353	0.446896054235586	0.3633437668999618	0.14901564209515683	425.9111	428.0368	428.8414	424.6596	0.00984741661321211	97474530	0.004990947641421066	41906061200	426.734	0.004993526910026299
167	2021-07-08	4	-0.0797567073855867	0.15733793352143738	-0.11159106540846235	0.33213383502261484	0.4271579327194242	0.27610568795561086	0.23885232548502747	430.7585	431.5531	431.8511	428.6229	0.00753156212605523	63416603	0.0018446530944832098	27494102900	430.7831	0.005014226408920698
168	2021-07-07	3	0.7091475219063864	0.4310822724784647	0.647684806483188	0.3353101214410356	0.44468582126144574	0.09400597355490045	0.5761450898866332	430.8777	430.0334	431.1061	427.1329	0.009302022859864038	68649124	-0.0019594887365951695	29655075300	428.8944	0.00024211400002948247
169	2021-07-06	2	0.5661474897986379	0.483332483185792	0.3615019846870483	0.5397146336181277	0.5128236264286637	0.7771471549726836	0.7817736319248731	428.7818	430.8181	431.1955	427.6413	0.008311171067901954	57677437	0.004749035523429492	24957778700	430.0078	-0.005994098117608426
170	2021-07-02	5	0.7212460917823049	0.3302416868705768	0.184922338494012	0.3867729750960119	0.793058091450207	0.4714985219749156	0.539889756709902	426.0005	427.5501	427.7189	425.931	0.00419762825434175	53355724	0.0036375544160159395	22941222600	426.9167	0.0018069358557656955
171	2021-07-01	4	0.7004199398890252	0.4919289898747012	0.6836684366054016	0.4120657921395164	0.7416415304985559	0.453155570109304	0.46265542241864765	424.3516	425.1959	425.9111	424.3218	0.003745506358617399	64715126	0.0019896236988383585	28093116300	425.1433	0.001538891997641615
172	2021-06-30	3	0.5877866649021191	0.5587389794618881	0.5776342934381009	0.5450940806008056	0.562449989171298	0.3766217361598356	0.41062680166952686	425.0171	424.8383	425.6926	424.2722	0.0033478507429900643	35906853	-0.0004206889558091282	15358896700	424.971	0.0018258854370368162
173	2021-06-29	2	1.0385083645984043	0.3247037514637059	0.4818380868927384	0.25782910930209985	0.49783842823917956	0.30028066428810263	0.6175694304455097	424.3119	424.6099	424.7887	423.0405	0.004132464858565544	52999843	0.000702313557550476	22885465400	423.9611	0.00022201448927809155
174	2021-06-28	1	0.6257058997644128	0.40344286272739666	0.3136575588550416	0.44445055482111806	0.9255500572869518	0.6003654471089791	0.5440696823451452	423.0504	423.7556	424.2367	422.7027	0.003629028156195813	58055071	0.0016669408656746116	24749066700	423.4288	-0.0014690045892253357
175	2021-06-25	5	1.0602514207956635	0.8527773261518292	0.7550225842780328	0.8867682926078333	0.7994163741539896	0.38145890158511625	0.24077975728054887	422.0471	422.2557	422.7027	421.779	0.0021900094599304294	45017888	0.000494257631434951	19122296700	422.2237	0.0008921863257140553
176	2021-06-24	4	0.7242670892737498	0.20893520531204468	0.49561620510246196	0.11011111841642421	0.1853336072639462	0.13135384948347348	0.6469093120666576	420.3585	419.7725	421.2128	419.6831	0.0036448930157063535	49325332	-0.001394048175545428	20989217500	420.3034	-0.00027065828829486607
177	2021-06-23	3	0.5251115810134671	0.7475083897788327	0.6757554378480761	0.7757087812529657	0.6374863334543915	0.6429323117756841	0.543375823884673	418.0342	420.2791	421.1631	417.2693	0.009331623486319263	57542673	0.0053701347880150225	24286397100	419.4228	0.0002599305284343264
178	2021-06-22	2	0.39738098970820535	-0.021245108613736154	-0.1498122782286601	0.0402738991379399	0.7055082773835193	0.7104925120217191	0.49460497389618924	414.0113	418.0441	418.2428	413.1471	0.0123338636529216	72663528	0.00974079692993889	30493280800	416.7016	0.0028038493521350995
179	2021-06-21	1	0.8820261379000591	0.19134170815333837	0.4751075411639114	0.05346484790105841	0.7073318155519017	0.7275486072772777	0.5297935264728016	414.2993	412.1439	415.0325	411.9253	0.007543115220162574	118540258	-0.00520251904842717	49383353400	413.259	0.007891770011694544
180	2021-06-18	5	0.14007319412846247	0.45830758948254424	0.36772478012531734	0.4938760654522174	0.69945634975321	0.3310240801645194	0.3603870537901728	417.4828	417.7798	418.8194	415.1562	0.008823666851175438	90822202	0.00071140655375509	38312449500	417.5451	-0.0007914169253567661
181	2021-06-17	4	0.5186996801968966	0.2108790323768456	0.04725288485054551	0.267160436730984	0.3015849776207724	0.3885576939188743	0.5097321299446194	420.4134	417.9185	420.6511	415.7502	0.011788088135615998	80180171	-0.005934396953094334	33853854400	417.988	-0.0008775050382037335
182	2021-06-16	3	0.9346398705423516	0.2631910524434851	0.11980119981262058	0.31569510867945483	0.35611923400500944	0.5222434452373169	0.5338908966969867	421.1956	420.2649	421.2352	419.3343	0.0045331374037373895	51437531	-0.002209662209196871	21831971500	420.1399	-0.0009655237384009462
183	2021-06-15	2	0.4956826436634271	0.4829526035865387	0.7172447321390059	0.41516450519687786	0.8192586403228106	0.4405788336194455	0.6341910134268256	420.2154	421.0372	421.1461	418.8986	0.00536526023242857	42182624	0.0019556636905739204	17901748100	419.7442	-0.0035492666419373615
184	2021-06-14	1	0.5088434625619994	0.42634269312971956	0.012578782206860185	0.7117235661328808	1.0670069492527785	0.626455806061273	0.5119678283447677	419.9877	420.0966	420.2154	418.6214	0.0038077365371192063	45531125	0.0002592933078754581	19288866400	419.5019	-0.002336891213463125
185	2021-06-11	5	0.9673898326500652	0.5097076806646494	0.2265276492984503	0.6158555062582988	0.24976283758948714	0.19949989332903914	0.20676652203288706	418.76	419.4036	420.4134	417.364	0.0073063321225598	50944876	0.0015369185213487252	21663664300	419.1792	-0.001968457530540281
186	2021-06-10	4	0.52213863516299	0.13307508415208308	0.018349138668196617	0.20012618142746136	0.07082605256861242	0.09856456705555453	0.3920899644457317	418.9778	417.463	419.057	417.2254	0.004389953248292259	48327939	-0.003615466022304713	20404531700	418.1131	0.0011821448844100868
187	2021-06-09	3	0.544401919299595	0.4601235206460285	0.30010459245033816	0.5291442042896753	0.4961194763762953	0.31923937997392576	0.3156798042358094	418.9085	418.0868	419.0075	416.1462	0.006875708585107761	47044569	-0.001961526204409844	19845617000	417.8667	-0.0016423659515371841
188	2021-06-08	2	0.5176985030537526	0.03578910785158529	0.0870113769896297	0.01634913800152941	0.5079437773911019	0.29855431379441766	0.5995808592269897	418.3937	417.9977	418.5818	417.0076	0.0037749911512403177	51410759	-0.0009464769665509184	21687776500	417.6454	-0.002635061682221202
189	2021-06-07	1	0.7375989431307791	0.42552047492151274	0.5627853626967018	0.3733238988963674	0.688827519415429	0.615760516944525	0.3768098523477882	416.572	418.4036	418.7204	414.6831	0.009735868184644995	55904606	0.004396838961812076	23566568100	417.7835	-0.0025320050171524287
190	2021-06-04	5	0.685425134466035	0.13353139262452257	0.2657031657330057	0.08237099743312756	0.2978344439157989	0.4069454932785986	0.26900240990022506	413.7008	414.6116	415.8195	412.1463	0.008912369224229378	58051341	0.0022015911015883815	24297428000	414.3641	0.0018893034529727714
191	2021-06-03	4	-0.02802731225465585	0.578077850775158	0.4248831939652659	0.653926467406664	0.3442214828674457	0.29482860618585505	0.25860340279800437	416.1957	416.1561	417.0472	415.1265	0.004626782438605952	48963529	-9.51475471755407e-05	20774703500	415.9613	0.00393747905644113
192	2021-06-02	3	0.5264177185258269	0.38757554335738925	0.20067069546215124	0.48485013736273	0.26743123151532605	0.15906469462968728	0.720849783109281	418.3739	415.5027	418.5224	415.0374	0.008396833634751985	54046290	-0.006862760798414976	22694987100	415.9766	0.0011025738631447015
193	2021-06-01	2	1.102669089363724	0.6271892127681479	0.5508309583796898	0.6603573577369545	0.6709240437752351	0.5358822036033283	0.7256859363467192	416.7898	415.869	417.067	415.6215	0.00347792402462332	58481347	-0.002209267117381437	24579669200	416.2518	-0.0054190922423730005
194	2021-05-28	5	0.4467467670814683	0.5987374960888706	0.3539314579929815	0.6964749706526201	0.5851286037206426	0.24487623145404416	0.3656795070318141	415.9977	415.1265	416.5423	414.8246	0.0041407862503815744	56564265	-0.00209424234797449	23732631500	415.5341	-7.126229437814662e-05
195	2021-05-27	4	0.7139812674627873	0.17246926035094298	0.10536051565782635	0.20119004109833744	0.6931471805599453	0.25076827862232787	0.04291605712440557	414.7106	414.9086	415.4433	413.6117	0.004428307999991386	42961526	0.00047744137719165866	17985500500	414.5867	0.00026179879448931097
196	2021-05-26	3	0.16579225484274404	0.296831267105369	0.30873548164961323	0.28907774609075576	0.4583875095625069	-0.13144974505890625	0.555933854920245	416.1561	414.0869	416.5324	413.473	0.0073992739550103204	57317554	-0.004972172701541481	24088290400	414.5426	0.000931076469620636
197	2021-05-25	2	0.6418538861723947	0.5042927027243677	0.7944009142651182	0.3592522649530329	0.4269713133291279	0.5868324663564372	0.32828120091361407	413.1958	415.0077	416.1462	412.9384	0.007768228869003271	51244581	0.004385088134971314	21489876700	414.9545	-0.003473626608963578
198	2021-05-24	1	0.5276327420823719	0.39903421777787396	0.028573372444055948	0.5389965007326869	0.5205344378929515	-0.08112554481236846	0.4379354931389485	412.7305	410.8197	414.0473	410.3345	0.00904822772640374	76503496	-0.0046296554289057745	31809245100	411.7723	0.0044564774661836355
199	2021-05-21	5	0.946596081369484	0.3058352671593232	0.3279068737622899	0.2951839831035756	0.6963471832906162	0.5314614356607478	0.2350242211133454	407.7108	411.1563	412.4879	407.5821	0.0120363480143019	77701442	0.008450843097607377	32185690000	410.532	-0.002136020150098325
200	2021-05-20	4	0.5535182080673041	0.4935567487871616	0.6931471805599453	0.4173598957603135	0.3231049022942654	0.12163973382966772	-0.14199986204474566	402.8793	406.7802	406.9683	401.3051	0.01411195621486001	106322020	0.009682552565991796	43420424600	403.997	0.009155151898433894
201	2021-05-19	3	-0.4127804296845372	-0.06478455386116436	-0.1761295865460335	-0.021164811192043272	-0.19663494481302313	-0.009469767737031962	0.13566586515315518	411.6711	407.8494	411.9285	407.6811	0.010418437352136193	59156797	-0.009283381806495575	24441670300	410.0289	0.0034897151707019174
202	2021-05-18	2	0.005333345975362603	0.5750402582610544	0.7233002187306328	0.516327700919974	0.6320594885801072	-0.028830825717709164	0.1514851962411183	411.2652	411.3939	412.2553	409.2553	0.007330387657777432	64894713	0.00031293676197251974	26898619500	410.5918	-0.0021405551015613268
203	2021-05-17	1	0.10589228913486178	0.06831924397747723	-0.008658062743114541	0.09821762814544617	0.3188506352713934	0.1375297985912179	0.4107007221621094	409.1068	412.4434	413.3443	409.0771	0.010431285447168768	82116172	0.008155816525171363	34299884600	411.6765	-0.002937069670139319
204	2021-05-14	5	0.48454178769176276	0.15048095093829597	0.07864312731911313	0.1809431968238333	0.2902560764469537	0.025642430613337652	-0.06495789627477237	403.0278	406.2059	408.2554	402.9783	0.013095246071562709	106176483	0.007885560251674877	43536203700	406.1179	0.0052757677701427315
205	2021-05-13	4	0.17630064255413505	0.1605268969665343	-0.16968497278944247	0.2694944194520823	0.13648663162884564	-0.23508984654783177	-0.0172898079907763	407.1465	401.3843	408.493	399.9883	0.021262371924378822	134501239	-0.01415264530089294	54921049600	403.5188	0.006424272202753302
206	2021-05-12	3	-0.15175355522753686	-0.14530392884978988	0.07973861766054996	-0.27678103471796656	0.1933409520435652	0.032598928482428395	-0.2534226511278146	408.9979	410.0969	411.1464	405.9881	0.012705544817693065	116730491	0.0026870553614089204	48276403700	408.9823	-0.008461594572151593
207	2021-05-11	2	-0.42783213825506056	-0.3793084294594361	-0.37750903084157433	-0.37913790120183477	-0.13382003456620048	-0.1398986571200568	0.30408526304649675	418.3046	413.7899	418.5422	413.6612	0.011799511290882423	81590940	-0.010792852863678776	34313184200	415.9632	0.002251270878793326
208	2021-05-10	1	0.2595111954850846	0.1658467195904496	-0.12306009275722725	0.30309069780462594	0.41468176321308836	0.4679005790489568	0.4043421433635406	415.7205	417.9284	418.6165	414.9978	0.00871980526161823	67665550	0.005311020264817335	28518446200	417.5623	-0.00036684654101941833
209	2021-05-07	5	0.2749686191787957	0.25629575863111026	-0.17095779814363954	0.37121518506508583	0.4458856842782109	0.07123207799138162	-0.13299649023145318	411.7008	414.9086	415.0473	409.5672	0.013380221853703111	73785226	0.007791580681893169	30842807600	412.3676	0.006299268855674294
210	2021-05-06	4	-0.06684001812585046	-0.015504186535965199	0.2468600779315258	-0.10935253692736377	-0.21536141087215477	-0.15759029163221597	0.07633022821277856	413.2354	411.6216	413.4829	411.0276	0.005973564792242579	39766516	-0.0039052801381489243	25001335900	412.0185	0.002537033474061604
211	2021-05-05	3	0.39248994924503094	0.3874059265697669	0.04785602117763514	0.5249387612424553	0.49792221893008276	-0.11734143706232263	0.031820866611078975	411.9384	411.4929	412.4632	407.5821	0.011975746726855635	101405337	-0.0010814723754813374	42024017600	409.6129	0.0003713464290805183
212	2021-05-04	2	-0.19890391055026535	0.06391951771328731	0.3070250352949119	-0.012578782206860073	0.17807526591250344	0.06842290851911359	0.6101119519499549	415.2651	414.0473	415.671	413.5176	0.005207517164928352	68059131	-0.002932584510472975	28458294300	414.4072	-0.009488787944507984
213	2021-05-03	1	0.8109302162163288	0.5180533268874438	0.26358452087272044	0.617864120139397	0.7759831861390944	0.33377317965204784	0.4265185173059967	413.4829	413.1562	414.3839	412.2058	0.005284011044968247	85438751	-0.0007901173180316763	35665628800	412.9946	-0.0014736666443618562
214	2021-04-30	5	0.019737482838321337	0.017341475036487173	-0.03448617607116932	0.04329680575332426	0.371435359521853	0.05852566479953147	0.3091414867833475	416.1462	415.8888	416.5423	412.3048	0.010277590753248595	78235850	-0.0006185326214681722	32757760500	414.7211	-1.1972033604532045e-05
215	2021-04-29	4	0.6852627770357964	0.5040228764432382	0.8997614299229445	0.4566040695993518	0.3418598581535918	0.10945169611585628	0.3268413435602517	413.6612	413.2552	414.8492	412.7602	0.0050610499752640845	51067861	-0.000981479529624741	21324894700	413.5204	-0.0065904548927061294
216	2021-04-28	3	0.37106368139083196	0.22103606897464512	0.01342302033214077	0.3315762660090062	0.39794627569413704	0.3253482247123078	0.5093207325865703	413.78	413.374	413.9879	412.1662	0.004419818995347074	51207385	-0.0009811977379282446	21380427600	413.1642	-0.0012878443381883057
217	2021-04-27	2	0.7806665585765019	0.5768081884757955	0.7884573603642703	0.43995128417933366	0.39696888027907873	0.48509637780017156	0.5520685823000399	413.2948	413.4631	414.0671	412.6722	0.003380164692460522	52071760	0.0004072153823372273	21741808400	413.442	-0.0009451343524768544
218	2021-04-26	1	0.7604508624560519	0.5294431827820612	0.22677331936478853	0.666478933477784	0.20391218938632222	0.9748590860252224	0.6630948354935435	408.7702	412.6018	414.0968	408.691	0.013227108010697567	73190644	0.00937348172640774	30455780800	412.04	0.0006470855992128462
219	2021-04-23	5	-0.15082288973458366	-0.19030244512496752	-0.16761540940425917	-0.19782574332991992	-0.013270336920896698	-0.025590622063188306	0.6046571465438287	411.7602	408.1762	412.6414	407.0475	0.01374262217554453	97345662	-0.008704095247670861	40309272800	409.396	0.008236647693350922
220	2021-04-22	4	0.7582864827309068	0.5964393764889825	0.6811709895132296	0.5658077581833438	0.5800496823999666	0.586389040635481	-0.05145397936499866	407.4237	411.9384	412.1562	407.2752	0.011984525451095546	66278473	0.011081093220644761	27467506400	410.4303	0.00042077422446842275
221	2021-04-21	3	0.05100255445237279	-0.12516314295400605	0.31237468504215243	-0.3032552459147509	0.09061823392062285	-0.0864783279364963	0.0971740193484995	409.7999	408.0772	410.9641	406.5129	0.010949714018915443	81734548	-0.004203758956505297	33894813800	408.029	0.008164653852647452
222	2021-04-20	2	-0.1412033098644819	0.30712002460868554	0.13157635778871926	0.3616902790544649	0.5987682440326043	-0.0025895569067337885	0.3807441021561589	412.1265	411.087	412.6018	409.6811	0.007129203665973389	78253813	-0.0025222838133437966	32490670200	410.7546	-0.005871125178059894
223	2021-04-19	1	0.4156692782824061	0.3585688838988031	0.24256163717131127	0.3908663086870116	0.32228760162925646	0.445164977954849	0.08786135579133425	413.1067	413.1166	413.7602	411.6018	0.005243903209363934	81977568	2.396475293190841e-05	34167077700	412.7571	-0.003291607604310886
224	2021-04-16	5	0.5225904653455771	-0.0696196342777606	0.20479441264601322	-0.14755395425582776	0.30470376002121163	0.10834495615907654	-0.005317875718220815	409.6316	411.7404	412.0275	409.5821	0.005970475760537264	60068179	0.005148040336731909	24901589900	410.855	-0.0020610650444616526
225	2021-04-15	4	0.5924332049581146	0.21449380973472668	0.29213642280116114	0.18340322266469566	0.13815033848081718	-0.16668684264655256	0.23976871675588338	408.7306	407.3643	409.8494	406.7901	0.007520586169624107	61470392	-0.0033427886240960845	24288826000	408.0675	0.0025376416843626787
226	2021-04-14	3	0.2614257378852267	0.2178196700614599	0.14660347419187544	0.2505783222484037	0.46523685140808174	0.19123488286038098	0.27845718929826196	407.4435	408.7603	409.4227	407.0376	0.005859655225954611	56407742	0.003231859141206083	23276959600	408.1445	0.0013685357897225455
227	2021-04-13	2	0.310993151320228	0.45953232937844013	0.5108256237659907	0.4392032477400145	0.4272232886368811	0.19627990904466155	0.3591109987366135	406.7703	407.5524	407.8395	406.1267	0.004217403091202718	56606037	0.0019227067462888935	23267608800	406.9368	0.0013048549359662377
228	2021-04-12	1	0.44718895147956417	0.25518290505882646	0.42215998668033444	0.17824823140631876	0.35332360957880693	0.532620283593411	0.634375863144532	404.3347	407.4039	407.5821	404.206	0.008352424258917503	61050476	0.007590741037066627	25014495900	405.7308	0.0007058537168102189
229	2021-04-09	5	0.08175065001869261	0.20117702458689246	0.02955880224154443	0.25940129933683403	0.47832645637303617	0.37537927348584954	0.19111641443287872	403.8793	404.4634	404.5228	402.8892	0.004054712809377867	57708004	0.0014462241565734568	23527068000	403.8959	0.0023996082276260687
230	2021-04-08	4	0.5951224763923324	0.4402690303028566	0.5789089908701016	0.3808440237178162	0.5805139055730392	-0.03149866705937105	0.16149742098150352	401.909	402.5526	402.9189	401.4239	0.003724242627307454	55602070	0.0016013575212299107	22576039300	402.1902	-9.80584425945708e-05
231	2021-04-07	3	0.35097692282409465	0.3430947773817064	0.11980119981262058	0.4075333611722234	0.5373926511507124	-0.0008572653761183422	0.31160564246221456	401.7308	402.0872	403.1961	401.3744	0.004538655180798828	61764823	0.0008871612532571758	25110058200	402.2437	0.0003448785538943857
232	2021-04-06	2	0.6740261391131669	0.09097177820572679	0.050858417233490945	0.10905737753915237	0.45457915892010387	0.2862016872813466	0.6785106730372026	399.4537	402.3249	402.8991	399.3744	0.008825553165150284	91531401	0.00718781676074095	37040695000	401.6554	0.0034502304252442112
233	2021-04-05	1	1.066964077717328	0.4167966741177143	0.291910408561302	0.4535335111491868	0.6441977680423784	0.7524637577163648	0.5153099362133193	394.4439	396.632	396.6914	394.2261	0.0062535179684957785	99561023	0.005547303431489294	39637216200	395.372	0.00676596693779052
234	2021-04-01	4	0.6432025040436883	0.49801666547340956	0.47692407209030935	0.5084130773606068	0.27443684570176036	0.37929061672912256	0.45354457825012645	391.4143	392.3945	394.0479	391.3846	0.00680481551905734	112637562	0.0025042518885997982	44624702400	392.7362	0.001961345383331311
235	2021-03-31	3	0.9956274741106761	0.44236966504361536	0.2180021518137911	0.5203043677205345	0.5008999839660206	0.36256308656395486	0.4307243320683009	390.5034	390.8103	391.5232	389.1173	0.006182968477628659	76063403	0.0007859086502191393	29988823300	390.2314	0.004527748268539412
236	2021-03-30	2	0.3331444465285383	0.2595111954850846	0.12361395596717663	0.3141153295199365	0.6842318169019929	0.43846341007655026	0.2258225230012663	390.4836	391.8499	392.8103	388.9094	0.010030356684615951	107950258	0.0034989945800539815	42658494000	390.9994	-0.0009127789050254228
237	2021-03-29	1	0.523428795919316	0.15195721546897703	0.12317835897462019	0.1710318146493541	0.1360705391431989	0.22624753725180086	0.41031242734248924	387.0481	392.0479	392.4737	386.4144	0.015680833840560827	113004977	0.012917774302470547	44418319400	388.8061	0.0006846015368205282
238	2021-03-26	5	0.4790408822716771	0.0809430408576096	-0.04115807249350744	0.1265167156251381	0.6777622617204658	0.2167075781020851	-0.14804599357298584	382.1472	385.8303	386.6718	380.0879	0.01732204576888669	115819990	0.009637909161705292	44850386700	383.3175	0.0023324636816401258
239	2021-03-25	4	-0.18895218656593046	-0.061195561026919795	-0.15257958759521706	-0.03359094443603555	-0.05563708030539573	-0.18553389492413835	0.1971256761637422	387.1174	383.6719	388.85	383.6224	0.01362694149246758	97307495	-0.008900400756979617	37985173000	386.1997	0.002305938436916629
240	2021-03-24	3	0.2559333741372007	0.5161096519125958	0.6115973135958376	0.4756693667814129	0.35809741928527533	0.06994935171290825	0.44440986131330945	388.0183	385.6323	389.553	384.8006	0.012350292593098928	90295602	-0.006149194509640458	35306552400	387.1086	0.0012660817970586405
241	2021-03-23	2	0.514739523087127	0.0	0.08376988306545874	-0.03974032864951411	0.4585749334221128	0.5933860686896124	0.6911153478257184	386.157	388.6916	390.1569	386.0976	0.010513662866591264	73478843	0.006563651571770062	29571336100	388.3692	0.002398632269922958
242	2021-03-22	1	0.5239837083435018	0.6596992464924052	0.7896851076025926	0.6120216357475768	0.8062619849977769	0.7770286645406473	0.5001730596497833	386.0085	385.6125	387.6807	383.3056	0.011414130135327985	113538246	-0.0010258841450382957	44376545600	385.7357	0.005922165821249573
243	2021-03-19	5	0.2173012756899813	0.45613096555494986	0.4430030274272296	0.4609990661526538	0.48142836836363234	0.1703608517362906	0.5175325570227087	389.2831	386.3275	391.4985	385.6071	0.015278245654709097	115061371	-0.007592417960091266	45501956400	388.2759	0.0015644635936271501
244	2021-03-18	4	0.08380795727209217	0.5690945318899664	0.20846683689827697	0.7934951543942274	1.0065118421710086	0.5352814098306845	0.1988763801257032	389.3374	392.0314	392.8801	388.1236	0.012255116669019912	97490129	0.0069194482728862335	38577394400	390.2961	0.003751964711419587
245	2021-03-17	3	0.1119179162039854	0.2844510518703345	0.2952292780871638	0.2782033284972371	0.01642073021232749	0.24460778998250962	0.5451146972446228	391.8439	390.6992	392.5939	389.8801	0.006960601477223361	73563598	-0.002921316371136568	29161584400	391.2144	-0.0009758199414888541
246	2021-03-16	2	0.5419896188008189	0.3739340518603017	0.4328640822962789	0.3429447511268304	0.7559480817989758	0.5266192040241319	0.5759098475091914	389.14	391.1926	391.464	386.8703	0.011874005319095347	73359180	0.005274708331191964	28947406700	389.2198	-5.2887400679250924e-05
247	2021-03-15	1	0.5823328142196552	0.5157087865910627	0.6092656965792432	0.47000362924573563	0.7433369250838007	0.4898062565419152	0.8549902060103592	386.9097	388.8736	389.0216	386.0512	0.007694316194328586	64605404	0.005075861370237096	25597182400	387.5214	-0.0032837183357228494
248	2021-03-12	5	0.3438209449969577	0.24036955908686222	-0.1912902267767151	0.46052488529119184	0.9838152211902882	0.6333325462858141	0.43166748050218845	387.0676	388.3505	390.4426	386.5841	0.009981010600280895	85942671	0.0033144081292259637	33775067500	388.5979	0.0008798775827094223
249	2021-03-11	4	0.7510944246056637	0.8966296874749979	0.8109302162163288	0.917432936452932	0.6165547350785615	0.22360321576725853	0.3614369722263037	384.5611	384.4525	386.2486	383.0613	0.008320600384324894	109578581	-0.0002823998579160087	42664334800	384.5299	0.006603268490727736
250	2021-03-10	3	0.4603727361847742	0.4942669958715824	0.5514966634969185	0.46575733836428446	0.39106042690561593	0.2760070408712776	0.2423134674219299	380.7716	382.0742	384.7782	376.7057	0.021429195257730498	113384705	0.00342094841106858	43888132800	382.7476	0.0011163292026691973
251	2021-03-09	2	0.4667656339719602	0.5037833411405778	0.41173472112175985	0.5407530443074637	0.22793206804600694	0.11943021112352054	0.23074173054528116	379.5973	376.696	382.5775	376.3999	0.016412331671714003	122821473	-0.00764309967431273	47213805100	379.6053	0.007953868082679375
252	2021-03-08	1	0.38223619022300637	0.019121041446778377	-0.05296553557991268	0.05186347400957396	0.24924617521684697	0.5184519715010548	0.40450954186249566	375.4526	378.5808	379.696	367.7355	0.0325247358495441	151947829	0.00833181072657372	57562342500	374.1428	0.0015598596129907088
253	2021-03-05	5	0.5742859776832165	0.29864676964891423	0.4490639921624807	0.25063357719077517	0.08825068809136594	0.02182852593285971	0.16595833824071754	376.2025	371.742	378.946	366.9855	0.032591205919579994	182750121	-0.011856646354024674	69107985900	372.9007	-0.012012722445550916
254	2021-03-04	4	0.3905920355092089	0.2911676110102149	0.9826524075732413	0.0204785313435407	0.10963707242508657	0.06346035391722576	0.32048726345802236	380.7124	376.3999	381.7387	376.2914	0.014476280882316162	119377351	-0.011327448226009975	45987013800	378.7132	0.004616998950310448
255	2021-03-03	3	0.40886069710930256	0.4971322966339881	0.20763936477824455	0.6024506190891331	0.2798612007356005	0.2539206847681996	0.3972481350058836	384.6894	381.4525	384.9361	380.9196	0.010544219830116401	79257736	-0.008414320748115212	30755349600	382.9077	-0.001192111333453851
256	2021-03-02	2	0.48513251084203574	0.10253963931618496	-0.05374427600669069	0.1953087523207657	0.6526171994743831	0.42379589966740605	1.0932846255603221	380.515	384.4525	385.7749	375.5631	0.027190637205838333	104868878	0.010347818088643023	40893103800	383.4192	-0.0058746568842471085
257	2021-03-01	1	0.8873031950009027	1.2939210409888755	1.1256932472707804	1.3641205036255686	1.1778828949006384	0.8051863750370768	0.8637726975907087	379.2914	375.3539	380.5052	373.2519	0.019432720905104634	152515934	-0.010381200311950126	58254449600	377.01	0.009803158796273479
258	2021-02-26	5	0.6234377200061421	0.400500423478762	0.4389537778622082	0.3767257409842935	0.2403641490658803	0.06142480948933447	0.5047695870889491	385.2716	377.2979	386.7222	375.7673	0.029153414892674295	145861445	-0.02069630878580189	56255301300	380.2613	-0.0023152965662488452
259	2021-02-25	4	0.19616696361600766	0.3979631974563698	0.14141165404982847	0.512203983736112	0.4704880080394153	0.6160447866778046	0.4610165357619568	381.2453	386.6137	387.0676	380.1992	0.01806526683906754	72175134	0.014081222771795503	28095415200	384.4085	-0.010602607114841942
260	2021-02-24	3	0.3543734469504532	0.2843110121921968	0.07079305199109939	0.45752147006421756	0.48606106614159417	0.5430206510324124	0.20551331993793906	379.5973	382.3999	383.8259	375.196	0.02300104478725776	106784202	0.0073830872875017385	41102536900	379.6676	0.009349745023886306
261	2021-02-23	2	0.049109704034748854	0.3658202767609241	0.03278982282299097	0.48788405452358397	0.3095238143668297	0.20872134273931822	0.2525258154672032	381.9657	381.9361	384.492	381.6499	0.0074468773606386806	67037479	-7.749386921395371e-05	25996953600	382.5716	-0.0016639367695501224
262	2021-02-22	1	0.1651470519040445	0.0783983392635478	-0.15866536018178498	0.27100684545714193	0.5941157999537665	0.6000567574939334	0.496062003460391	386.9097	384.8966	387.2157	384.4229	0.007264915799761147	83131146	-0.005203022824188715	32902017300	385.4307	0.0024539512782378427
263	2021-02-19	5	0.9853809222264454	0.31968480353795464	0.9223330463301177	0.1207027457597183	0.4054651081081644	0.4754236967150748	0.37465394170776667	384.4624	385.5775	386.3621	382.6367	0.009736128290882655	59504656	0.002900413668540757	23203936400	384.6185	-0.0008161807849200708
264	2021-02-18	4	0.04154900291287248	0.28675913745318	0.2615709284480952	0.299045831102096	0.8289487217190071	0.39934139025763526	0.24343489736248056	385.2815	387.2255	387.492	384.2058	0.008553228504098604	52577673	0.0050456614189884974	20570022700	385.9712	-0.00164283697586309
265	2021-02-17	3	0.13079840376845386	0.5434580777948885	-0.08338160893905101	0.7772918570674989	0.28889492887699025	0.1694342447814524	0.5898247623388195	388.7749	387.1367	388.9821	386.3769	0.006742639117400717	50591044	-0.004213749395858589	19868527500	387.6223	0.0002304914595843077
266	2021-02-16	2	0.3364722366212129	0.6998511162821355	0.07232066157962608	0.9273405680607401	0.49573913073261044	0.7949298748698876	0.35800738917251096	384.719	387.4722	387.7288	384.64	0.008030366056572358	50445601	0.007156392067976867	19847724700	386.4523	-0.00494898735959642
267	2021-02-12	5	0.5841959967713904	0.1570037488096647	0.39117915086068794	0.028573372444055948	0.2798035848797011	0.1020637028201047	0.35655409071482547	386.0907	385.5676	386.5347	382.992	0.009250062664494213	42636902	-0.0013548629894478148	16630768800	384.9675	0.003898935486980435
268	2021-02-11	4	0.4916651260269149	0.48477494656604814	0.50626980723013	0.47671756718508396	0.08532304297386187	0.3651912089702245	0.5904161694411437	386.9591	384.9459	387.117	382.3999	0.012335515778116092	58679398	-0.005202617020765201	22871122900	384.615	-0.001942392719331498
269	2021-02-10	3	0.8510502100057541	0.584871210941995	0.3387737336094922	0.6598612029264785	0.7072319204416844	0.4953758782567967	0.40457582392328023	384.4821	385.1137	385.7453	384.0479	0.004419761180831764	35432483	0.00164272927140169	13826208400	385.1076	-0.006610303492322497
270	2021-02-09	2	0.346624608085231	0.4620354595965586	0.6039160468320027	0.41658869332682674	0.6484747405083527	0.29566027979248954	0.9110920569649175	384.1466	385.3703	385.4196	383.2387	0.005690709210734742	37887680	0.0031855026180109573	14745368000	384.311	0.0013092365351764065
271	2021-02-08	1	0.7608931690923334	0.9889358405447147	0.5533852381847866	1.0768076587012567	1.044390734501471	0.668083211896729	0.7757507090951553	383.0907	382.6071	383.3571	381.0621	0.006022640404280604	48617945	-0.001262364239069296	18827617100	382.4611	-0.0010506036466458337
272	2021-02-05	5	0.7726803340823292	0.6173871346784097	0.9675840262617057	0.4692971650694085	0.6494243695461137	0.4487178433310045	0.4277903951560003	377.9196	381.1071	381.1565	376.9382	0.011190959154577592	46906736	0.008434333651919614	18056784500	379.7205	-0.002369668247680211
273	2021-02-04	4	0.7021970160798632	0.24557058710165397	0.4714230758999618	0.12861737782209354	0.6394029045532547	0.3863046103690886	0.4393856692030135	377.4016	376.8243	378.6499	375.4723	0.008462941207646965	51991929	-0.0015296702504705327	19870212400	377.3127	0.004208945870600656
274	2021-02-03	3	0.6931471805599453	0.4091619699894905	0.3128723212803394	0.4402080565520373	0.6428371704207435	0.323692509974814	0.4674381156523994	374.6532	376.5282	378.1762	371.3652	0.018340436852995322	63804009	0.00500462828023356	24328291300	376.9113	0.0006275330115256526
275	2021-02-02	2	0.6894088584493382	0.6132773486755853	0.33451337213587995	0.710742942450325	0.36426935166989705	0.39895890428542624	0.6422816936655505	368.8013	371.2782	372.3736	365.5013	0.01880239550447562	75411978	0.00671608261684544	28508397500	370.138	0.00906240944078893
276	2021-02-01	1	0.8028030935374374	0.9571555062280033	0.9184389604124447	0.9674421722292669	0.26790006349974277	0.5742424397943618	0.45081644421775424	370.6861	365.1993	371.7124	363.423	0.02280923331764913	126601429	-0.014801741959032229	47157843400	366.7014	0.0037728780908676865
277	2021-01-29	5	0.5378262255844967	0.10584583476465852	0.07762516203053625	0.12114438335908838	0.3384272714570163	0.2168560198831686	0.3890818084037639	371.4065	372.6598	376.9032	370.9427	0.016068519477536625	93773398	0.0033744697521449524	35466356400	374.1103	-0.006921622918550039
278	2021-01-28	4	0.5671064596645803	0.48396816959610806	0.1923718926474561	0.5996940115028332	0.18845385809601847	0.3986391430377646	0.4066660209461404	375.2157	369.4822	375.3144	367.1138	0.022338032511989337	122536313	-0.015280543964445115	46132192200	370.7613	0.011346424680167978
279	2021-01-27	3	-0.03526813883745799	0.4831329206875282	0.7227059828014898	0.401712758489614	0.6210438866586013	0.5314063314660114	0.45412391469681207	380.3374	378.7387	380.7716	378.492	0.006022848567472917	42235069	-0.0042033731102963	16247403100	379.2775	-0.010388449095402827
280	2021-01-26	2	0.8761515642838107	0.1971366425790952	0.5683954755874685	0.042232763623272995	0.6652902260569791	0.4192730810744991	1.023788496870365	378.6203	379.3308	379.7058	373.4789	0.01667269556593425	70171998	0.00187655020082131	26845282500	377.5137	-0.004594847046841924
281	2021-01-25	1	0.6838447878976317	1.1198896871153945	0.8556661100577203	1.1962507582320256	1.3294187127278885	0.7865811872060424	0.5648928450362665	377.219	377.8407	379.0699	376.8095	0.005998787185567254	52004127	0.001648114225423514	20419771200	377.9956	-0.003466520705337546
282	2021-01-22	5	0.07134808079746621	-0.015345569674660421	-0.10008345855698253	0.022059718064732257	0.3261283658716434	0.3872686091533015	0.6576404921030355	379.4295	379.1828	379.8835	378.2058	0.004435944662932233	47879222	-0.0006501866618173667	18582989400	379.1907	0.003689167975194208
283	2021-01-21	4	0.377294231141468	0.7087724984630261	0.8171998292299242	0.6756685832859857	0.5568961778827806	0.7076482712507453	0.6044845482413519	376.094	378.8374	379.7256	375.6795	0.010770084606692584	61591623	0.0072944529824990785	23937345400	378.188	-0.0009363052351920695
284	2021-01-20	3	0.8193240083447975	0.7700127608588095	0.8589394354026894	0.7225610657662387	0.8967461358011849	0.3783691734084141	0.806634818896663	373.3605	373.6664	374.2387	371.7914	0.006582454569955046	50947554	0.0008193153801754826	19255996600	373.3495	0.004775649437646333
285	2021-01-19	2	0.7498425242364906	0.8585276246650819	0.6931471805599453	0.8933699476831402	0.886553569778393	0.6479220825550094	0.40782638429384416	371.7618	370.7552	372.6105	368.7815	0.010382841872490913	106950042	-0.00270764774648711	40395138700	370.7531	-0.0016617320510354128
286	2021-01-15	5	0.43500678720863933	0.1770802930612543	-0.11483925961237011	0.32693183468348236	0.31088246562221655	0.4204450586728548	0.6167019396081974	375.5808	373.4789	376.1137	373.1236	0.008013698409856638	49658211	-0.0055963989639513005	18851246000	374.6568	-0.001459970270927035
287	2021-01-14	4	0.5544637930259947	0.8232003088081431	0.5142679679569634	0.8966111739277093	0.8177445526360589	0.4387362787142156	0.4213753690675906	373.7058	374.7914	375.8473	372.8769	0.007966167922979515	44998111	0.0029049589275842104	17157042200	374.7073	-0.0006830601106906745
288	2021-01-13	3	0.596609253517298	0.6339043469970845	0.3004863446977688	0.8228250038684779	0.4919289898747012	0.27977689294466773	0.414831703577997	373.9032	373.7848	374.8604	371.4065	0.009299514144205965	52431698	-0.00031665949903613626	19846150200	373.5652	0.0023501452338705034
289	2021-01-12	2	0.5607957290752713	0.31210662445885584	0.44393138893596046	0.26311081172127565	0.6368663446613557	0.3556133727137737	0.05160683407901801	372.8769	373.7058	375.571	372.7475	0.00757483282919409	50959417	0.0022229856555877636	19312799400	373.956	-0.0014781575837444871
290	2021-01-11	1	0.15718558352241235	-0.046771114192395484	-0.06099451270284191	-0.040718093018784915	0.11525458930302471	0.06520319381076208	0.36123491536042723	375.5808	376.242	376.469	372.1368	0.011641417887185574	71621384	0.001760473378830888	27212601200	375.0364	0.005019316258562849
291	2021-01-08	5	0.4301577206985359	0.6303291956708219	0.7985076962177716	0.5711687536734591	0.49725075467492186	0.49014468238154063	0.46261215734317496	371.1499	374.1105	374.8999	370.9624	0.010614283280461847	68370104	0.007976830924647965	25863000000	373.6676	-0.0008933732713313932
292	2021-01-07	4	0.6275498980741321	0.6329415322645278	0.611317162312313	0.6395150256441501	0.45083371313801535	0.39039855057624445	0.5308271274114561	364.844	368.6335	372.0184	364.2618	0.021294025341114527	106584393	0.010386630998454223	39820294100	369.0543	0.00716583796442127
293	2021-01-06	3	0.40742397259349733	0.5022785631875323	0.7134868647970681	0.4161603972249123	0.6110114836337995	0.6032084010113566	0.27593788516456674	363.2552	366.4427	367.5973	363.2059	0.012090662624147992	65933390	0.008774822769226703	24412201000	365.7316	0.015390441156958666
294	2021-01-05	2	0.3161669704604674	0.5050396866989468	0.4684780759368985	0.5134196589430373	0.569352963213281	0.1465024589890015	0.7416054496051889	370.3703	363.9361	370.5085	360.0184	0.02913767740759928	109895248	-0.017372343300745163	40602476200	363.8283	0.004509766631789868
295	2021-01-04	1	1.0625072840259935	0.7034036807271343	0.818835395723442	0.6490223756510074	0.530926803087078	0.8205456749157707	0.7192356166442432	366.8868	368.9592	369.7289	366.346	0.009234166607524052	78460847	0.005648608780692072	29354619800	368.2107	-0.022326424041170304
296	2020-12-31	4	0.4668996433081445	-0.05389576820513224	-0.13353139262452263	-0.009804000096620856	0.21706450523782758	0.36459611116727586	0.28098215360704915	367.4394	367.094	368.1894	366.6796	0.0041174911284946976	49371084	-0.0009400189527850953	18367243000	367.2787	-0.0011028027343249786
297	2020-12-30	3	0.461345566502621	0.43838447300012323	0.33243997309327444	0.47557467429519096	0.5555258026838976	0.11298225831302691	0.6596848032435406	368.8901	366.571	369.0776	365.9493	0.008548451930363098	53488413	-0.006286696227412966	19922095200	366.9299	0.00032200021494264584
298	2020-12-29	2	0.9343092373768334	0.8337841412204808	0.9701339638949782	0.7588985581227258	1.039963561586602	0.4024898009445099	0.8347004355502406	366.8473	367.2717	367.6861	366.1861	0.004096277821577608	38819442	0.0011568846220211828	14427832100	367.0908	-0.003290353645257404
299	2020-12-28	1	0.9295359586241757	1.0229748744624896	1.0736109864626924	1.0090419631060825	0.7154198161690686	0.43178241642553783	0.4551885434605949	363.2355	364.1434	364.173	362.6138	0.004299891509920405	26457853	0.002499480364666955	9746357840	363.5928	0.00020173763216171854
300	2020-12-24	4	0.4027514022365681	0.48477494656604814	0.2528353411216128	0.5861750610077775	0.2931021399211201	0.5026940604871115	0.4708270134009408	363.4329	362.7322	364.7552	362.384	0.006543335246589219	46017000	-0.0019280037663074539	16947922100	363.6979	-0.0004619063126111612
301	2020-12-23	3	0.7318616927406357	0.6697495823459066	0.9617082115649479	0.6032100635949948	0.1973594341584952	0.3111800437190849	0.5397369672604106	363.3638	362.4065	363.4839	361.2125	0.0062882652178427615	47924878	-0.0026345497267477717	17605093900	362.4981	0.0021449322573506625
302	2020-12-22	2	0.6432200066034381	0.37789345217208165	0.24430177682155577	0.4476146343522568	0.3184537311185346	0.6377715723438939	0.33360279419326005	360.1664	363.0184	373.4789	357.2651	0.04538310627038575	96001141	0.007918562086857562	35166824000	361.2148	-0.0031367969369695456
303	2020-12-21	1	0.1939042415387841	0.37454319776957823	0.3826850797763445	0.36886796401660726	0.37998602280717947	0.5616840409994817	0.40090929157230365	366.0875	364.321	366.2651	362.1894	0.011252952184685803	134859608	-0.004825349131013627	51661596400	364.1649	0.0009589829293938334
304	2020-12-18	5	0.7148086773411247	0.5912071422169508	0.8700778887190236	0.4601662438212213	0.5964535557574742	0.6514138076158991	0.5730028687178821	365.4866	365.7814	365.9976	364.612	0.0038002040525269435	63975083	0.0008065959189748934	23766324900	365.4607	-0.006495956872423774
305	2020-12-17	4	0.5930637220029628	0.7949298748698876	0.6931471805599453	0.8699503946154531	0.6101238447482711	0.5026844661822908	0.46001954010671364	363.4034	363.7473	364.7201	362.4675	0.006214626138895293	58259306	0.0009463312671263373	21544601800	363.5868	-0.0006883570857688873
306	2020-12-16	3	0.6024506190891331	0.4770746404862876	0.36464311358790924	0.5249193868418502	0.6356758266454666	0.3597731016062997	0.36659623920879136	361.0254	363.1774	363.1774	359.571	0.010029729872542421	63757779	0.005960799434056404	23444589300	361.8847	0.0010004055712023575
307	2020-12-15	2	0.752336051950276	0.44078178003306423	0.42172562897994464	0.44628710262841953	0.521171915820135	0.2073228589993718	0.9264469222382917	362.2438	358.3329	363.3837	358.1462	0.014623916154910911	68955094	-0.010796320047437738	25361846800	360.2374	-0.0007084535396000822
308	2020-12-14	1	0.9757141523449557	0.8147543126547323	0.36890751237436675	1.0033021088637848	0.9808292530117262	0.9523667883479646	0.6865754153967109	358.5687	359.9444	360.377	356.9572	0.009580420285681334	57635696	0.0038366427409865806	21056674600	358.8846	-0.0023278715209207324
309	2020-12-11	5	0.11179140598811663	0.38853604600771635	0.23111172096338664	0.4651033744278955	0.5399687905516262	0.5516736765786474	0.15932838026242996	359.0306	360.367	361.4774	358.1069	0.009411994016311868	57571461	0.0037222454019240313	21115934000	360.2896	-0.0016167927223282666
310	2020-12-10	4	0.08223809823697201	0.1218353528613314	0.29423947299793995	0.05592855265922477	0.2360469561501176	0.16486815492912035	0.5245410465109102	364.445	360.4849	364.612	359.6005	0.013936298753755938	73910295	-0.010866111484586183	27196667900	361.4607	0.002764396759307602
311	2020-12-09	3	0.7371640659767196	0.4272524622930716	0.3364722366212129	0.4667303039007665	0.7080357930536959	0.46005329839256753	0.3520563723450703	361.3398	363.7473	364.3467	361.2907	0.008458562592394388	42050942	0.006662703637960641	15537064800	363.1331	-0.0031008170003445816
312	2020-12-08	2	0.3347495833097668	0.2346473757956944	0.3429447511268304	0.1898262824480223	0.7768901699763376	0.25912502054303876	0.5046047638908883	362.6172	362.686	363.2068	361.3398	0.005166881699718552	48688807	0.00018973176120700656	17954971300	362.3653	0.005276040250636773
313	2020-12-07	1	0.7333719818704543	0.22249609256708544	0.16034265007517948	0.2467167190322766	0.627350006015178	0.5986563371390229	0.5047465776896085	360.9467	363.4328	363.4328	360.8485	0.007161731308291387	50683910	0.006887720541564626	18587792000	362.5515	0.0010839520894626025
314	2020-12-04	5	0.737296965172875	0.5806691971332549	0.6466271649250525	0.5566557463069458	0.41830225486884515	0.365535449851946	0.5286196875664587	360.3178	360.3277	361.8016	359.1583	0.007359707404785051	62573520	2.7475745022910352e-05	23333944700	360.4829	0.004819211502659002
315	2020-12-03	4	0.6602030248405912	0.4461264471537387	0.22567199766756846	0.5316597106688327	0.6436465367869146	0.4970323016336548	0.22963997566487193	358.4901	360.4259	360.593	357.8809	0.007578219457925865	45730228	0.0053998701777260485	16788622900	359.6867	0.0025575405733856745
316	2020-12-02	3	0.3726752852851735	0.2483861685018177	0.8109302162163288	0.06624938554120066	0.1905909482764614	0.20778369616335476	0.5471817191925026	359.2271	359.6693	361.3005	358.5982	0.0075357321927438	74071535	0.0012309761707844811	27432979700	359.8855	0.0038374037227911265
317	2020-12-01	2	0.6626104566998636	0.7394875178186472	0.5823958162672426	0.7827593392496325	0.8411010938496921	0.3229280115134557	0.25325995418639746	356.5346	355.778	356.8196	352.9382	0.010997392744678772	83263669	-0.0021220941810415925	30105163400	355.0729	0.0018871382459114342
318	2020-11-30	1	0.6401816449800326	-0.1141509410748602	-0.3364722366212129	0.054239768936996655	0.3389753668393314	0.9835429588833224	0.7656736246282079	357.5271	357.3601	357.8612	356.289	0.004412709906845312	28514072	-0.0004670974591856953	10367607400	357.2577	-0.006753218113961703
319	2020-11-27	5	1.316090102446642	0.6072047507592205	0.6409614273893751	0.5848060367639812	0.44926773076655735	0.4401506660960544	0.544185214708777	356.8294	356.3676	356.8589	355.2081	0.004647416542584485	47697035	-0.0012941758722796923	17293363500	356.1356	-0.001154385289145045
320	2020-11-25	3	0.3668928333219246	0.2690968341484421	0.13443026908953976	0.3463896732785589	0.7649351243785936	0.5083411504383287	0.6305313103141341	353.9601	356.9179	357.4976	353.0561	0.012580153692288456	61936834	0.00835630908681505	22415734400	355.9503	-0.0026987580189394415
321	2020-11-24	2	0.9217802241589266	0.8011043220650377	0.7396671961948382	0.8179973834394213	0.9703115806340467	0.3692260564919578	0.6131592239061603	351.0809	351.2578	352.5942	348.7078	0.011145147885995037	62600765	0.0005038724692798417	22819668000	350.7565	0.007550312281869917
322	2020-11-23	1	0.33420208808667373	0.48028889990590906	0.626455806061273	0.39002078568069076	0.9198347403088842	0.7282385003712155	0.5310028530519415	351.2971	349.1648	351.5133	349.0862	0.006952723997683081	70397637	-0.006069791068585498	25572294500	350.1021	-0.004086888367194297
323	2020-11-20	5	0.21181198530465978	0.22627998880433997	0.2798388949907551	0.20698584117367574	-0.19753097545748338	0.22419452356018477	0.015979035057889193	349.4301	351.5723	351.9653	348.0053	0.011379137041878491	58706307	0.006130553721617006	21117602200	350.253	-0.0016784155730668704
324	2020-11-19	4	0.17034536574723894	0.03462396456604808	0.132351451484674	-0.007604599385219304	-0.09763846956391606	0.013351333174864196	0.27999241554636234	354.648	350.0983	355.2277	350.059	0.014765225290593873	70248410	-0.012828776702533299	25539445600	352.788	0.0009333783297359126
325	2020-11-18	3	0.4789322599900369	0.15337398075908595	-0.1643030512912763	0.35176092913630336	0.1593320385692558	0.31523512272296983	0.08195403013282213	353.7243	354.363	355.6404	352.1226	0.009990270434218147	65799745	0.0018056435478138527	23709906700	354.0259	0.0008035021602601221
326	2020-11-17	2	-0.08599044785552253	-0.1316778239751997	-0.24740817331384096	-0.08214797160899881	0.4584761240746681	0.05346895622102255	0.5083686200729385	354.7167	356.2792	356.4855	353.3509	0.008871068391222373	73883690	0.004404923703902297	26834253500	354.8843	0.002277841050592264
327	2020-11-16	1	0.448122872401898	0.5480549655343466	0.7066914056677026	0.46370770078892076	0.6618946370558408	0.3273967347383456	0.1314497450589063	349.1058	351.8867	352.6728	348.5555	0.011812466020475936	62869342	0.007965780001363573	22361426100	350.655	0.0019386822488234852
328	2020-11-13	5	0.29737520165744064	0.2421400520048648	0.5179430915348546	0.14191811139162394	0.1338691734080079	-0.14704647478978777	0.16293768997290614	349.4104	347.0816	350.5289	345.1654	0.015538927134643405	67507704	-0.006664941856338567	23862067800	347.2265	0.0027583101112215063
329	2020-11-12	4	0.10454385575127033	-0.020000666706669543	-0.022141125877213518	-0.019152432214756123	0.4261517467168862	0.17178898429406136	0.359075343206116	350.2162	350.4815	351.3561	348.8995	0.007040996046139468	58212209	0.0007575320616235567	20837148500	350.0963	-0.0009842519707870803
330	2020-11-11	3	0.5848584051230307	0.38693703054712214	0.1424203400417687	0.46798546508949834	0.572418634673805	0.21987379363265305	0.13391446100691234	347.3567	347.8972	349.0174	344.4284	0.01332352384414293	85128759	0.001556037352957374	30185332400	347.2729	0.001402918071205797
331	2020-11-10	2	0.08275396102891228	0.09073799679028444	0.4260843953109001	-0.03542282984248454	0.03636764417087479	0.20675796485080136	0.7681028897775766	357.6549	348.4081	358.0578	347.9168	0.029147773260733492	171657520	-0.02585397264234324	61423178100	353.34	0.00039610683543676677
332	2020-11-09	1	0.9948390086302591	0.7837067576056724	0.6147565466142226	0.84585381681497	0.7171291452464307	0.402562348450203	0.3326707910319722	343.8585	344.0845	345.4111	341.618	0.011103337646142714	74861233	0.0006572470943716648	26193645800	343.85	-0.011678665639696877
333	2020-11-06	5	0.4895482253187058	0.20542373928729984	0.16632121544751352	0.22314355131420976	0.28041553053955104	0.29973902856397855	0.40828939886992616	343.1804	344.1631	346.0793	342.807	0.009545604377973532	81130176	0.002863508522048362	28380187600	344.3864	0.0013146237608624275
334	2020-11-05	4	0.3847389775910475	0.5732822945926731	0.556287997842748	0.5794184152316023	0.5117220828130278	0.3035542442724875	0.5718736703456105	334.9458	337.5793	341.903	333.6979	0.024588407658543896	126447049	0.007862466106456535	43786963600	338.2876	0.002949261252084213
335	2020-11-04	3	0.6222728409732883	0.68556917868786	0.4586398705954205	0.8170357737788139	0.6500410113744693	0.40199288239741526	0.36800294424393987	327.9002	330.1996	332.3811	324.5627	0.024089028098422883	91206668	0.0070124995349194405	30789377800	330.5162	0.017194331151832956
336	2020-11-03	2	0.8229262235659174	0.709190305400521	0.8005674291807822	0.676587464520927	0.6560076336104885	-0.00544536545857206	0.3722010144676519	324.4708	324.4708	326.5933	321.5622	0.015645806627768998	85762360	0.0	28241865200	323.8557	0.009619418640317843
337	2020-11-02	1	0.45777106081010116	0.32029065376997123	-0.03636764417087483	0.44811549545853446	0.23772597460847986	0.49504337366290274	0.1373121154644286	322.5841	320.8743	323.9697	317.0027	0.021977730789043703	120273295	-0.005300323233538085	39148025000	319.4805	0.0009397334941896003
338	2020-10-30	5	0.15338644593450237	-0.25839410386896783	-0.5342458979740892	-0.04703494870497334	-0.32302143889708973	0.08082732913395425	-0.07376211593999377	321.2379	324.2546	327.6104	319.4495	0.025546760912131733	90058126	0.009390859546771902	29663898100	323.956	-0.010388423458645093
339	2020-10-29	4	-0.10735851832049939	0.2314242698016866	0.08961215868968714	0.2993586021136166	0.0801920617175748	-0.19155949777889097	-0.06009262201668737	326.3378	320.9922	332.3795	320.4714	0.03715807401222072	126587320	-0.016380572523317833	41750113700	322.8223	0.00468033037703932
340	2020-10-28	3	-0.3772260392494576	0.0316649146439687	-0.20516104876377736	0.131028262406404	-0.08276194796228943	0.08938408251125525	0.14197026127038728	333.8649	332.3516	334.2187	332.1256	0.006302133891515717	65498368	-0.004532671748362761	22232345700	332.9134	-0.007286441240023421
341	2020-10-27	2	0.2657031657330057	0.2943443222771973	0.27443684570176036	0.30010459245033816	0.34922538978528833	0.04358125720156828	0.4071643438611242	336.1938	333.5013	337.0291	329.7968	0.021929563901165836	91097668	-0.008008773510992754	30899554900	332.8527	8.830541766856514e-05
342	2020-10-26	1	0.43102560508769955	0.14801740161018473	-0.18746295629437323	0.35950780702303653	0.5451503663070653	0.5753641449035618	0.6634307082314683	339.9279	339.7805	339.9868	337.1765	0.008334803878680871	49076459	-0.0004336213650012389	16920816800	338.7855	-0.010159013183852506
343	2020-10-23	5	0.7087724984630261	0.4504321274428375	0.29849298855599654	0.47698261495834116	0.7546671911841493	0.3366297293375003	0.07954994077750012	337.0094	338.6308	339.2498	334.7395	0.01347405967924303	55195327	0.0048111417663720775	18950426600	337.4144	-0.005145549679248473
344	2020-10-22	4	0.6931471805599453	-0.009216655104923952	0.2154215052202995	-0.09111478857422217	0.13675893711538914	-0.006354270784606832	0.22108728364884228	337.373	336.7834	342.6348	336.4591	0.01835497984747628	62962684	-0.0017476205861169049	21628387900	337.6431	-0.0018080018656724717
345	2020-10-21	3	0.35515094059575725	0.5115716141027122	0.324861075693535	0.6039944751289723	0.24469188752041268	0.11464331565171582	0.10769751134637269	337.5007	337.4221	340.8614	336.695	0.012374404134305558	60528214	-0.0002328884058610677	21342632200	338.266	-0.0006029009143139293
346	2020-10-20	2	0.45981678393874253	0.21462250158227592	0.13217177310848302	0.24384822467590092	0.2847103020626234	-0.04364040349995461	0.7892022393558807	342.6007	336.0759	343.2689	335.1227	0.02430811162598047	68105062	-0.019044911466906015	23461280700	338.1009	0.0021299828177615047
347	2020-10-19	1	0.7218965938459311	0.8662557741318178	0.8299061176753344	0.8760168327362151	0.8283219589281978	0.6545323444321658	0.4886377087906285	342.9053	341.2643	344.6642	341.0776	0.01051549559396447	89365349	-0.00478557782571462	31123083300	342.4489	-0.006783890768827976
348	2020-10-16	5	0.9065345569287903	0.5021628733287763	0.5647660139117384	0.48204160780521454	0.6118842164811795	0.5440662200829377	0.23735873791547452	337.7464	341.4706	341.9816	337.1765	0.0142509931741982	60110712	0.011026616419893732	20796947100	339.9592	0.001404212637075665
349	2020-10-15	4	-0.021004272770532125	0.32542240043462795	0.4340384805522204	0.278020161540044	0.5324647988694718	0.23972767932974506	0.2679676024786983	344.6642	341.8932	345.8238	341.1169	0.013798495471787	57667512	-0.008039709375096151	20376305200	342.7422	0.005616342682126135
350	2020-10-14	3	0.6099165264102215	0.4115515541645666	0.4135623183407838	0.40893131608465055	0.5432828339133724	0.08599044785552251	0.45294816021459794	346.1677	344.055	346.3496	343.033	0.009668457553646424	73104042	-0.006103111295479092	25673150100	344.736	-0.00724224452622179
351	2020-10-13	2	0.7595922799680981	0.34778599652148634	0.5725191927713306	0.25439609481831427	0.6931471805599453	0.3753631072712976	0.8235089984231889	343.5244	346.3151	347.8775	343.0036	0.014209471853939701	80213667	0.008123731531151668	28213205000	346.0095	-0.0023560803896097654
352	2020-10-12	1	0.9576263559320624	0.6931471805599453	1.039188868197309	0.5379065823686613	0.7748252115742124	0.9547570127019511	0.4978931972508864	339.5643	340.8319	341.3232	338.9059	0.007132658357378883	59442159	0.003733019048233327	20562749500	340.2808	0.006150413365079388
353	2020-10-09	5	0.7319527549817404	0.5998350034182934	0.41419878807691896	0.6601073264817452	0.603236410411313	0.28768207245178085	0.5351727057907462	336.9013	337.8152	337.884	335.9285	0.005821179209266345	44791050	0.00271266391670205	15383110100	337.2145	0.0039641203692724735
354	2020-10-08	4	0.6021754023542185	0.8329091229351039	0.8243393908312956	0.8336922083314249	0.6100466415623146	0.3073255612175344	0.06084633375019591	332.2534	334.8476	335.7025	332.2239	0.010470649462606308	56804789	0.007807896021530557	19314133000	334.3301	-0.0012832852085235824
355	2020-10-07	3	0.30479991596874945	0.23723390805326094	0.3356461316589075	0.20524519669589172	-0.21733607463905666	0.0785980680661879	0.5467576329920539	334.0123	329.1187	336.2331	328.5783	0.023296730185772968	89427438	-0.014650957464740048	30170080900	331.6127	0.0037560629335619262
356	2020-10-06	2	0.9956643194156672	0.6761254929905147	0.7254080427781667	0.6557327447096876	0.5304274680075856	0.4469869743471772	0.6705821205678555	330.2291	333.8649	334.0615	330.18	0.01175570900720824	45479113	0.011009932195557449	15380494400	332.6952	-0.002943128543085585
357	2020-10-05	1	0.835985522558476	0.6397593071418839	0.1141923675256548	0.8598241202063839	0.8172337039949212	0.46697135488421637	0.47649826837938364	325.9448	328.0476	331.1652	325.4436	0.017580926464677824	89197169	0.006451399132613872	29810313500	328.4337	0.0070700788569204795
358	2020-10-02	5	0.1564101750094537	0.006799443388923675	-0.005132603226520202	0.022422464055832307	0.49407969185400946	0.16736203754880868	0.35720029199389347	331.8308	331.1921	332.8626	329.1973	0.011134052436031529	88247637	-0.0019247761208423945	30276699300	330.7528	0.0034373586613942707
359	2020-10-01	4	0.5197244589081208	0.48665526283817767	0.6931471805599453	0.40413620425811064	0.4773296693378085	0.25414438869606076	0.38194889131203685	327.3107	329.0794	332.4204	327.1043	0.016252002801552742	103429944	0.005403734127848628	35331349700	329.5571	-0.0012735835073850483
360	2020-09-30	3	0.554842509182765	0.3284648889274073	0.13090557054685498	0.3954513694476623	0.6169198151720611	0.31149272114549953	0.5075505116681858	328.1754	326.6032	328.9615	325.867	0.009496205507154704	51252801	-0.004790730810414215	17114716700	327.1654	0.01140935567318605
361	2020-09-29	2	0.565501620112684	0.8186849255037224	0.6830968447064438	0.8708283577973978	0.7951277575261186	0.30783952987676116	0.699723747924509	327.4384	328.3916	329.1482	326.387	0.008459895767907342	64343534	0.0029110819012063984	21698384700	327.985	-0.0055389221541412015
362	2020-09-28	1	1.2198832943762117	0.5774949788655714	0.6596992464924052	0.5450940806008056	0.5356407928857148	0.5775169982646629	0.8209805520698303	316.983	323.0263	323.8616	316.0593	0.024686190218101485	70994467	0.019065060271370983	23145964400	320.5009	0.0014404897660988624
363	2020-09-25	5	-0.1519672728463148	0.29821957775456676	0.14035735769492244	0.3597190863199605	0.3952348398573494	-0.054415714042577806	-0.10557462549699136	315.6466	317.8871	321.1268	314.2512	0.021879311837154546	76447251	0.0070981280964217495	24867748800	317.7078	0.005580876198304002
364	2020-09-24	4	-0.11458303292571258	0.15539756278182149	-0.1971680649109491	0.34545987311859244	-0.2798199212788324	-0.14279071803731938	0.4528565834931983	325.1587	317.042	325.4534	316.5113	0.02825207188495318	92413677	-0.02496227226889527	30200954800	319.7538	0.01030478503091386
365	2020-09-23	3	1.0049268045907869	0.4519851237430572	0.3302416868705768	0.48905182421643	0.5789089908701016	0.32565482344555213	0.2883793739234489	322.8691	324.5691	325.1587	320.2061	0.015466913341126287	63387489	0.005265291723487904	20820043300	323.0819	-0.010274697045834162
366	2020-09-22	2	0.5366950037444078	0.24441409220326532	0.09333193979221913	0.30147539458411676	0.6388351912062055	0.17090659355569726	0.21937577840340305	320.0489	321.2968	321.4541	316.1478	0.016784238258181663	98947307	0.003899091670054218	32225626000	318.5731	-0.0028913169214818527
367	2020-09-21	1	-0.13790776722432152	0.30136752553703516	-0.10939859440710664	0.5959834321062976	0.46608972992459924	0.5412666492672262	0.6048269028598856	329.5511	324.913	329.669	322.2795	0.022928855232802577	105778275	-0.01407399338069273	35120688500	325.7101	-0.006325227218050222
368	2020-09-18	5	0.7915872533731978	0.47816693988489645	0.7489385401883608	0.3958956570920137	0.5608792119821947	0.18741533951421097	0.16239647302069463	326.4653	328.6969	330.5169	325.9084	0.01414047628106563	91253235	0.00683564225661966	30591392200	327.7014	-0.007037213743214249
369	2020-09-17	4	0.15415067982725836	-0.06481140966430217	0.09265883048270476	-0.13353139262452263	0.44731221804366483	0.21776370344388657	0.6628651643849878	334.2463	331.6135	335.7633	331.3198	0.013411513588985714	82026784	-0.007876826160828201	27924919200	333.2712	0.0049469328998933805
370	2020-09-16	3	0.9622758451159784	0.8796009746388105	0.8219800524029137	0.8930724417721478	0.8873031950009027	0.4535273819142685	0.7047445693747744	333.8645	332.9348	334.7454	331.2692	0.01049358044756351	52723858	-0.002784662640083103	17966225900	333.5009	0.0004392129316417703
371	2020-09-15	2	1.1233923176665965	0.8779718675720184	1.0001722158548572	0.8303483020734302	0.8427882698812285	0.5325112108375798	0.7590016911570648	330.3118	331.2611	333.1403	327.1121	0.01842854483218452	65339233	0.0028739512182125912	22175661700	331.6724	0.0006449910572548938
372	2020-09-14	1	0.5713423066757419	0.8593825996022756	0.9944085111381071	0.8005405123671929	0.8370413602200144	0.5382245979541052	0.5324247355694525	328.6773	326.9547	329.8028	323.9598	0.018036188440664607	84625708	-0.005241006908600016	28331604200	326.9306	0.006904112836758913
373	2020-09-11	5	0.49689931406779625	0.639658495608959	0.8092193518126993	0.5660883024410402	0.37001835911241676	0.01425540890472177	0.6275118947678399	334.5497	326.7883	335.2446	325.7704	0.029082445796180367	90308318	-0.023199542549283355	30497942400	329.9889	-0.002977963073341494
374	2020-09-10	4	0.8032135872551843	0.35020242943311497	0.7925196543731491	0.1830043837238654	0.45578163551650014	0.7477131549577669	0.21471396135844165	330.3705	332.5628	335.176	329.4505	0.017378938565884742	90487209	0.006635883046458412	30585548500	332.6768	-0.006919453467983584
375	2020-09-09	3	0.7843631888316068	0.5524260762711364	0.6885494713113158	0.479160709122022	-0.05878807400913338	0.08367247572411504	0.5407598315840351	329.5483	326.1228	335.3522	325.7998	0.029319846114085942	113175601	-0.010394530938257	38291853400	327.8657	0.007998814991202616
376	2020-09-08	2	-0.1156020097100233	0.672643200362238	1.1279399037626296	0.5080439808041138	0.9942522733438669	0.914402157186287	0.6984635141871781	338.768	335.2837	340.4318	327.7475	0.038701439370246934	139050726	-0.010285209937184039	48046134000	333.8189	-0.0034457151319556277
377	2020-09-04	5	0.4706428111147328	0.5054575127156189	0.52415107836314	0.49571198595594246	0.1339165264632905	0.058129908228001806	0.5292822453764435	348.3008	338.0437	348.8	335.3033	0.040252213443768774	147331052	-0.029448970545000126	52148987200	339.9031	-0.019935858540874096
378	2020-09-03	4	0.3364722366212129	0.5032628513842909	0.35783705911890984	0.5561591650675118	0.8969749425748635	0.4770587612951732	0.7136457021082863	347.1263	350.0919	351.1196	345.9127	0.015052641894905908	69289967	0.008543288134606898	24678114200	348.5102	-0.02202927870984684
379	2020-09-02	3	0.6603573577369545	0.7689254894470241	0.6574290979578661	0.7990661994436828	0.8638166603981806	0.6342507693240035	0.4332606267002855	342.7612	345.1004	345.208	341.8118	0.009935876994299266	54878241	0.006824576410632258	19260444100	343.6964	0.0002960415021493973
380	2020-09-01	2	0.2859914549738735	0.6045535247591861	0.8086600676817896	0.5389965007326869	0.19340638921844766	0.49120111825700535	0.9643815138027003	342.8982	341.8804	343.828	341.6357	0.00641706941048605	65880282	-0.00296822788804364	23505024400	342.7242	0.0015707718247964075
381	2020-08-31	1	0.5275678049090642	1.125886706587769	0.29965826349849656	1.4190841839428816	1.0729997128113833	0.9439058989071284	0.7181769286257806	342.0076	343.1233	343.2604	340.745	0.007382059898164315	48471618	0.0032622082082384924	16864145500	342.2034	-0.0005994005993000065
382	2020-08-28	5	0.6488743568819572	0.633427945858323	0.5871089285156215	0.6484969068222065	0.7670522100442745	0.4975956349951096	0.6092914770365531	341.0974	340.9212	342.4578	339.1595	0.009724922934489644	57874325	-0.0005165679949480541	20164290800	341.0861	-0.00025759180239402817
383	2020-08-27	4	0.6797839527477781	0.5427772235725931	0.48905182421643	0.554920943631215	0.6437318209965949	0.600373285051676	0.6468620997317246	337.4271	340.1774	340.4612	336.8497	0.010721398890959485	50614415	0.008150797609320595	17527681600	339.092	0.0029266613093551
384	2020-08-26	3	1.0182307702171496	0.5615496504603734	1.0279947214541563	0.47650088122491613	0.9593743180104668	0.5313041551095313	0.7078154316601202	336.2233	336.8007	336.8888	334.9901	0.00566792869401221	38323825	0.0017173110846274231	13157946700	336.0869	0.0036695384799098544
385	2020-08-25	2	0.4916651260269149	1.0055888695218522	0.8023464725249373	1.042629653917173	0.9435746908226235	0.39718593603914376	0.8391619824710959	334.8433	335.6263	335.7046	332.2305	0.010456896642541914	48392385	0.0023384072490027887	16704943300	334.7719	-0.0024160214243005166
386	2020-08-24	1	0.8259680935808693	0.8974916494413372	1.0597724553518457	0.8221035168144539	0.7649729151312009	0.8555058408050332	0.6377620414088614	330.7326	332.2594	332.4943	330.3705	0.006428540078487689	55067460	0.004616418218222325	18961573700	331.6513	-0.001081428655326535
387	2020-08-21	5	0.22456098599518315	0.6723130936571032	0.45953232937844013	0.7310558445418431	0.7939518796819108	0.5662281109036743	0.13463786560367655	328.2271	331.085	331.5939	328.09	0.010679691548050976	42018356	0.008707081164230412	14176728200	330.3353	0.00011836770941358285
388	2020-08-20	4	0.4043189761775418	-0.02710192977779127	0.3112125698619751	-0.1119812788601691	0.06351340572232593	0.17660593144021558	0.4458016172048648	331.8386	330.0573	332.3867	329.4603	0.008882405558423885	67780680	-0.005367971055808419	22922769600	330.9294	0.006977784404065108
389	2020-08-19	3	0.19105523676270922	0.576659985437362	0.6346509738783368	0.561057749252324	0.6931471805599453	0.38772170883912077	0.4949754804473132	331.1437	331.4373	331.8875	329.4505	0.0073971658868328075	38613268	0.0008866241453482866	13059921100	331.1642	0.0012725985802977103
390	2020-08-18	2	0.8539204011476971	0.5197942937487511	0.44183275227903923	0.5386783839811574	0.6118842164811795	0.3437433934773565	0.8628810345802269	330.7522	330.7228	331.1437	329.687	0.004418433241225805	35268645	-8.88882976440055e-05	11914040400	330.73	0.000147784706636503
391	2020-08-17	1	1.072969858054772	0.8782122232996508	1.0185695809945732	0.8117780331386683	0.7119094570154684	0.8069060659166033	0.5251799372176738	329.2547	329.6756	330.2432	328.4815	0.00536316352671313	47235830	0.0012783416607263633	16613899300	329.3982	0.00017754105503953884
392	2020-08-14	5	0.3059958373072074	0.6164392719400402	0.7631057691668558	0.5468550873452083	0.46775895939191164	0.32577694750446495	0.32473735159810957	329.4505	329.6658	331.057	328.6871	0.007210200826257038	41648531	0.0006535124396533421	14041221900	329.9715	0.0019914989743394776
393	2020-08-13	4	0.5808542281264741	0.415366179090876	0.3060312111199775	0.4572901759727504	0.5565716455541946	0.18618043699593317	0.2484704875087771	328.3054	330.2628	331.085	325.7584	0.016351381883015097	53717285	0.00596213160063772	18110254100	330.0156	0.0032681680421291406
394	2020-08-12	3	0.4550108446595942	0.22105804482318833	0.5696661237889241	0.06431996578755905	0.3437371683454614	0.15854278111813555	0.6042841961110035	329.6854	325.7215	330.3607	324.9483	0.016656188076687863	69079473	-0.012023280375776494	23146511100	327.9402	0.005216406343301841
395	2020-08-11	2	0.6790482561804436	0.7331104373717827	0.7632147431766622	0.7189735801198438	0.4529799837156775	0.5809753820713481	0.6937712055411936	327.9334	328.4326	328.6283	325.8732	0.008454515437292871	43858140	0.001522260312612175	15268532800	327.8642	-0.0007421260427070922
396	2020-08-10	1	0.8091649906917596	0.8538445286135179	0.8292793548845252	0.8643631209413907	0.4664111183252444	0.6181495286322369	0.5886681105299247	326.1913	327.4539	327.7573	325.2321	0.007764301248246972	57232209	0.0038707347498230745	19088288000	326.5804	-0.0003954633639022914
397	2020-08-07	5	0.27951269913055005	0.11618467933939146	0.2151113796169455	0.07940677760441041	0.7178397931503168	0.4940383753020764	0.3765537646137444	324.4295	327.219	327.3462	324.087	0.010056558886965604	43528383	0.008598170018447692	14510299100	325.9211	0.0008101296192846118
398	2020-08-06	4	0.26920022858798126	0.2957142441490451	0.29423947299793995	0.2952292780871638	0.6405034470745233	0.3780661339200499	0.49810894285929674	324.4198	325.0462	325.3202	324.136	0.0036534047436877597	42721487	0.0019308315953588209	14173216400	324.8094	0.0005128359827523771
399	2020-08-05	3	0.468305355415544	0.5054882111712697	0.4936578201436253	0.5096484605929759	0.6908821739290932	0.4313013002266976	0.5666078455082734	320.8866	323.0398	323.0398	320.8866	0.006710158666644312	41670062	0.006710158666644312	13708020400	322.093	0.0005128669258842705
400	2020-08-04	2	0.4380086558406358	0.6634420261460295	0.7178397931503168	0.6367942440088136	0.8100944451689326	0.4855078157817008	0.5976183179541512	321.3368	321.7968	322.6091	320.7593	0.005766941130000022	52960449	0.0014315198259273025	17400164200	321.8159	0.004819277108825539
401	2020-08-03	1	0.9998013647473248	0.7474943178572413	0.5075946031845443	0.8427882698812285	0.2239529402697682	0.4651843428097866	0.5734167246191663	318.9683	319.5751	319.6827	314.4955	0.0164937177161518	84971566	0.0019023834029902693	27640030400	317.2264	0.002162326785380791
402	2020-07-31	5	0.8447662134654239	0.3079967138029601	0.2917062227515063	0.31420882678520956	1.0396329335055774	0.450256866310901	0.24909207518191195	315.0533	317.0695	317.51	312.8414	0.014923216684236707	61488306	0.006399552075791704	19839244000	315.6928	-0.008186309105125335
403	2020-07-30	4	-0.009033485097667944	0.1996820646352118	-0.008733679968754553	0.32404971662265575	0.5845133395571499	0.3135247714253897	0.26396554583446485	315.2687	318.2049	318.8019	315.2246	0.011348416335527049	48311447	0.009313325426850129	15644952100	317.339	0.002453873392751879
404	2020-07-29	3	0.47215648260683657	0.29395730595317854	-0.028170876966696335	0.4530478230991793	0.39998564234353884	0.17798315519535643	0.3839136826647096	315.5721	314.3389	316.7563	314.0257	0.008695466644927591	57358517	-0.003907823283490378	18489545200	315.4354	0.00487426264931689
405	2020-07-28	2	-0.0697333380146752	0.5956040262513081	0.28768207245178085	0.7064985137348095	0.8145865274194393	0.2290542855859583	0.46281640457963014	314.7891	316.3453	316.5312	313.9523	0.008214305166740403	48120593	0.004943627336524644	15509729800	315.6508	0.0017980433694817753
406	2020-07-27	1	0.2451224580329849	0.6066735825561185	0.2652811357626143	0.6892936112439554	0.26515295939175265	0.6142742004732867	0.5590077003520756	314.1236	314.055	315.1414	312.4558	0.00859513569599273	73784253	-0.0002183853744195073	23736966600	313.7672	0.0008705926257537877
407	2020-07-24	5	-0.018462062839735442	-0.16370399777788416	-0.38929224886256336	-0.003120127336243634	0.17212869212266665	0.049257563102923646	0.2978344439157989	319.5261	316.0908	320.27	314.6423	0.017886024860611572	75564104	-0.010751234406203387	24495855000	317.0569	0.0011839850440495423
408	2020-07-23	4	0.18632957819149354	0.6174353588242489	1.0133147081562146	0.46734051182625186	0.29959710702965214	0.216686515846106	0.18850805465145343	317.7155	319.9079	320.2406	317.598	0.008320581363862363	57544452	0.0069005131949809295	18747535600	318.9321	0.0006126700134336571
409	2020-07-22	3	0.1395859015332288	0.40213731801548974	0.08306659869861348	0.5871478913256243	0.4494654373706019	0.03752785586901264	0.5800943192789634	319.5066	318.0972	319.9764	317.05	0.00923008989118436	57245315	-0.00441117648273934	18635381800	318.7516	0.0030498136201839933
410	2020-07-21	2	0.7002310354483503	0.7778000658902822	0.963692970768739	0.6508277486810335	0.47227377778027463	0.5023458636868756	0.48818941688387396	314.5933	317.4219	318.2146	313.8006	0.014066257362159424	56150230	0.008991291295777738	18139352400	316.3276	-0.0013784230846589545
411	2020-07-20	1	0.7334210796978852	0.17777166269197733	0.28958865072236245	0.1361321743245799	0.6805047871447688	0.8605271573557008	0.5847674691646167	315.0338	314.8772	315.7091	312.9344	0.008866714557427997	64421802	-0.0004970895186483768	20706182200	314.6148	0.004417620706684656
412	2020-07-17	5	0.4847144797623049	0.3940364122845416	0.35222059358935215	0.4067317327233574	0.18428042127928765	0.1766730516606099	0.13587271806930215	312.9882	313.967	314.4465	312.3031	0.006863204367808205	54433414	0.0031272744467682116	17420191500	313.2045	-0.0015223064472324496
413	2020-07-16	4	0.17627924233799197	0.026668247082161273	0.1481301920456754	-0.009195467093100275	0.488752815925028	0.073496334335438	0.39903655785961295	315.5525	315.0044	316.1691	312.4744	0.011824008622786417	86921534	-0.001736953438809813	27928338700	314.5602	6.25429967743767e-05
414	2020-07-15	3	0.8016278235540152	0.6104126812206975	0.6561059088795962	0.5911822539032572	0.5453862988314581	0.15954152846213474	-0.08425713796039574	306.6363	312.1367	312.9589	305.3639	0.02487196423676809	92791839	0.017937863194931628	29324274100	309.3452	-0.008188839606458736
415	2020-07-14	2	-0.12988942193695385	0.1518313900361674	0.29707181280161993	0.08680144731529939	-0.0031397200046677527	-0.19279285666125	0.6380278813388658	313.321	308.1435	315.8461	307.4486	0.027313508664537682	102549097	-0.016524586606068564	32651014300	311.8531	0.00865013246525083
416	2020-07-13	1	0.8337291311811347	0.6134656793198106	0.6647092452394118	0.5877866649021191	0.695053758830527	0.3837251214717585	0.5066611200897506	307.6248	310.835	311.1189	306.1078	0.016370376710426845	57454436	0.01043543953543403	18139509600	309.1473	0.005029521100211007
417	2020-07-10	5	0.26295732566901925	0.06422752751043387	-0.10086061033497395	0.18081892690941961	0.32803336797534827	0.01285364740338109	0.30751452867904316	310.101	307.6933	310.3554	304.072	0.020664184798337145	83079092	-0.007764244552581182	26071683200	306.9644	0.004995545374737925
418	2020-07-09	4	0.5893145490801722	0.3394617754695789	0.38566248081198473	0.3172825422280717	0.7511905502098605	0.09670542070968448	0.07884516792996303	307.9184	309.455	309.5725	306.049	0.011512862319432552	54202602	0.00499028313994865	17061257600	308.1435	-0.014518368891952772
419	2020-07-08	3	0.2257153487025812	0.25007080170599766	0.0842603436177398	0.3487488786663117	0.08580641239028654	-0.03994957615930908	0.2850189550322972	308.672	307.1061	310.7665	306.7048	0.013243027171404003	82583406	-0.00507302249637155	26039838300	308.5529	-0.0014621741893566843
420	2020-07-07	2	0.36702840126709174	0.2972515234679317	0.03333642026759171	0.3953127366441464	0.5115716141027122	0.16245810039711447	0.9098948792055461	309.641	310.3065	310.9231	308.8482	0.006718187122346696	61149258	0.0021492631789718046	19326975500	309.6809	0.004344241502287707
421	2020-07-06	1	0.777093601713955	1.0416284101283686	1.1342724690669939	0.9965281625548299	0.7797616533967162	0.8970593699462676	0.6581785827221985	307.5542	305.589	308.9852	304.8843	0.013450676207335125	69214995	-0.006389768047388011	21675453600	306.7279	0.0002054491464867567
422	2020-07-02	4	0.6723440529301821	0.5615924638112952	0.6213214459886898	0.5357985446973706	0.43018213505906394	0.28836864989035443	0.44283193045760494	302.9856	303.9154	305.2563	302.4962	0.009124412141375736	71910372	0.0030687927083003293	22317480500	303.9341	-0.0020397707562811087
423	2020-07-01	3	0.4812376665804946	0.5468452745247583	0.30138091680994283	0.6882571952657535	0.5446044685269834	0.3677889340948661	0.3337371269429834	297.5243	301.8013	303.6022	297.3579	0.020999273938913376	112828251	0.014375296404361068	34690971200	300.8898	0.0022936520755232653
424	2020-06-30	2	0.16310930637214976	0.36874311015221795	0.20544397421480887	0.4548720543768265	0.5853281510639117	0.26392493587283566	0.15013857013063592	294.9992	297.9843	298.1311	292.5719	0.0190011412579266	79411577	0.010119010492231998	24140036500	296.0277	0.009210829306565062
425	2020-06-29	1	0.21851238193864167	0.23550210201800661	0.0323914957912355	0.31604947098735187	0.1362541925054403	-0.0589098457460638	0.09481865853613484	299.6481	293.6681	299.8732	293.0515	0.023278161005830106	127811745	-0.019956742592394272	38597076400	294.9585	0.00428002654306159
426	2020-06-26	5	0.1018844495885852	0.41164750801648187	0.6177977433181585	0.3134069636902168	0.3667317313843255	0.27124680996586853	-0.11059293162019933	297.0153	300.8128	301.0967	294.8719	0.021110183778108447	88966079	0.012785536637338064	27240813800	298.1323	-0.011714948235132182
427	2020-06-25	4	0.10198945539824229	-0.14129529304614824	-0.2163572916298507	-0.11571049605441101	0.025130664725579517	-0.19811818374726942	0.21559869383804617	303.2499	297.6222	303.9056	295.6745	0.0278383830868065	132067392	-0.018557961601965916	40280429700	298.3725	0.0011862396216533908
428	2020-06-24	3	0.12147989753770959	0.352253418680855	0.33135713595444244	0.359933723300211	0.1923718926474561	0.2010497274190825	0.48460847737715196	306.8125	305.4129	307.8107	304.9823	0.009273980817903163	68066900	-0.004561743735995179	21299809300	306.3687	-0.020591272915211897
429	2020-06-23	2	0.8467524554104985	0.3807349149544559	0.5238551240563246	0.339507140316367	0.7858841842902412	0.3432449362432384	0.4377615666703215	301.4392	304.0133	304.4341	300.2256	0.014017791953784138	74007212	0.008539367142694073	22895497900	302.9337	0.0011165342763245969
430	2020-06-22	1	0.36232561544754677	0.5910834777398407	0.19885085874516517	0.7504545258172517	0.3163760241587615	0.36184448563227406	0.2978798974282269	307.4878	302.0754	307.6933	300.0103	0.025609120753520963	135211345	-0.017601999168747478	42371482400	303.2472	0.0037346971923023515
431	2020-06-19	5	0.7271640658381997	0.346624608085231	0.625526992884966	0.24381018812276875	0.6340095478650887	0.053004367892284555	0.04689540862883716	302.0818	303.8114	304.3181	301.5995	0.009013940672978695	80355844	0.005725601476156475	24817387200	303.137	-0.007893815448771315
432	2020-06-18	4	0.07955263170195369	-0.06800129976465645	0.19055727011618373	-0.1670540846631662	0.12014431184206321	0.08189728244460717	0.2686863588122461	306.0429	303.6945	306.3547	302.9149	0.011355664577741112	82814592	-0.007673434018563965	25483145300	304.5239	0.0029997741876828573
433	2020-06-17	3	0.46463208544382467	0.20455419548854886	0.5372123789391856	0.06933469340106417	0.490206336563255	0.19378868249119216	0.7381891623721966	307.4169	304.9613	307.5728	299.8065	0.025904374988534082	137048347	-0.007987849724592253	42158385100	304.561	-0.0030567407523436896
434	2020-06-16	2	1.136319517768041	0.9674761067695419	0.8778468597588673	1.0044358463941974	1.0060392965689493	0.4531018184431323	-0.02895682544296733	290.4031	299.2023	300.4009	289.1558	0.038889415325578734	134968796	0.03029995203219244	40491194500	295.9416	-0.010269413630343432
435	2020-06-15	1	0.12086470219379164	-0.3124235620919434	-0.7103889869944514	-0.013667638728663757	0.08509067397084127	0.38907129833248794	0.36024001010322854	300.3619	296.4349	301.1804	290.9683	0.03509695042380913	194450402	-0.013074228122807733	58114835600	295.5512	0.013069592647639128
436	2020-06-12	5	0.5617944380346449	0.242610945620324	0.1050527760031434	0.30830135965451666	0.18281307806214467	-0.24574992233474352	0.06727371124779365	303.4996	292.9269	304.172	292.3423	0.040465235444887726	208285190	-0.03483596024508763	62937028200	296.9513	-0.00976543490107661
437	2020-06-11	4	-0.2441969605120421	-0.013500687218902576	-0.28223246768421634	0.22031126133669754	-0.13210384063333724	0.34306421830336575	0.5961989121967709	313.2051	310.8469	314.1503	310.0877	0.013101454846483855	93944722	-0.007529251599032106	29641690700	311.8132	-0.011013357306912774
438	2020-06-10	3	0.6276131391808725	0.7142499566276813	0.830768558435993	0.6610769216016166	0.5287819073229687	0.5471156251711912	0.3834547869544536	312.1137	312.5912	315.0223	311.1977	0.01228993659014824	77174695	0.0015298911902938592	24521827000	312.6634	-0.005412972468943005
439	2020-06-09	2	0.21776512882145133	0.4336757235954008	0.49091031406504926	0.40649022352340963	0.5122844132296506	0.3816210612329738	0.6007738604289301	312.0357	314.9396	315.1442	311.4608	0.011826207342946548	73310274	0.009306306938596976	23178599300	313.199	0.0011866100412331459
440	2020-06-08	1	0.7612305476640563	0.2550242831655001	0.1402293413086503	0.305793822394827	0.8916350189719854	0.7736056022282444	0.45128423007497415	309.1221	311.1782	313.0638	309.0539	0.012974759418988131	150302461	0.006651417029063969	47473519200	311.0412	0.0019673974131624544
441	2020-06-05	5	0.7319870138762092	0.45160626410601945	0.6651341443322712	0.29515408729048187	0.4498748618151217	0.024008540052009055	0.21775864843272766	303.1586	303.4022	305.0003	301.1804	0.012683096243978563	75471787	0.0008035397973206596	23204330100	303.1446	0.009645086049855884
442	2020-06-04	4	0.128541085622934	0.07191258159028611	0.17151064068973892	0.04067103973092778	0.3616287932949865	0.25803910825287674	0.28057817009998276	302.3108	304.2012	305.2146	302.0185	0.010582464319238725	91750087	0.006253167270239766	28520816400	303.6303	0.001353219121337374
443	2020-06-03	3	0.6344395797331673	0.4742082605277674	0.6492279466251099	0.41118174270454744	0.4509274821849217	0.01121753762009608	0.20148447551519869	298.7151	300.206	300.2547	297.3022	0.009930972592870103	73635043	0.004991043305142628	22255779200	298.721	0.004770500257798587
444	2020-06-02	2	0.5189228339986101	0.23595550249419406	0.3171479637948101	0.2010196138187964	0.13088561922807226	0.10259808296191628	0.21143506204930954	295.86	297.7407	298.3789	295.3143	0.01037741822864651	55696013	0.006356722774285102	16803717700	297.2673	-0.0022508563053125225
445	2020-06-01	1	0.09772689080275525	0.3696703060308088	0.2239662580656733	0.4369472463785167	0.13353139262452257	0.1574674324532523	0.212360065913182	294.7217	296.5421	297.1657	291.8161	0.018332093397177226	119067393	0.006176674469508036	35681012900	294.6354	0.0046277997350282025
446	2020-05-29	5	-0.0715320180056278	-0.12727637186681723	-0.1362648795201831	-0.12286348688880243	-0.06311242331005629	-0.06724770274667878	0.0973064730667496	296.8637	295.2266	298.9977	294.5153	0.01521958281963614	90232213	-0.005514652010333279	27158892400	296.7507	-0.0025789386691652924
447	2020-05-28	4	0.08862645136492787	0.09097177820572679	-0.15718558352241238	0.2042788538056486	0.20067069546215124	0.06319111469073707	0.16393493054351524	294.3983	295.7723	295.8113	289.2825	0.022568942124048256	104086252	0.0046671465154519125	31000198200	292.7668	0.0028333716242903385
448	2020-05-27	3	0.5498449473304331	0.36350090900913223	0.30932124755526214	0.38245734986303626	0.13822623692873032	-0.08975335841693555	0.6038878177814849	294.2132	291.436	294.4665	287.913	0.022762084379656305	88604807	-0.009439413323399473	26200880400	292.7651	-0.008473734732718282
449	2020-05-26	2	0.8256114511111612	0.6481114276500681	0.6136501754920383	0.6708177041618566	0.3764009751642531	0.44947220883699684	0.4080128801869631	287.0218	287.8891	288.0742	285.7258	0.008219068771528601	63697627	0.0030217216950071397	18531433900	286.8961	-0.005127500331229863
450	2020-05-22	5	0.19485883747562777	-0.6811709895132297	-0.7323678937132265	-0.6521391568325683	-0.02702867238791926	-0.2960465041553268	-0.012832940617608736	289.2046	287.3434	290.0621	286.1824	0.013556738639413235	77863922	-0.006435582283269538	23563703400	287.7979	-0.0019521303700528307
451	2020-05-21	4	0.26236426446749106	-0.03394581807085469	0.05218575317057025	-0.07079305199109934	0.2494051198249858	-0.16395760616361724	-0.06437027010663675	288.2399	289.341	290.257	288.0157	0.007781867446809407	85279592	0.003820081813794797	25104221900	289.1621	-0.006469220658742314
452	2020-05-20	3	0.03174869831458027	0.1357579928421974	-0.17738675650810648	0.29270300350188055	-0.30613539949264934	-0.07000799694210658	0.21777504941234266	286.8269	284.5077	288.6345	284.4883	0.014574237323643966	94317356	-0.008085713020640753	27394499500	286.9435	0.005949563925339956
453	2020-05-19	2	0.18681594638179386	0.20152796083826952	0.6051784076139881	-0.03645050450982103	0.28185115214098766	0.20851188904614573	0.46153226553099475	285.5601	287.4603	289.1656	285.2191	0.013836731130558779	119719465	0.006654290988131888	34758008000	287.2759	0.003668727495491841
454	2020-05-18	1	0.635559305686984	0.3599230876612482	0.28055445852754884	0.3915133019880397	0.5962227954010793	0.18400364297693944	0.08272084022076166	275.1531	278.9632	279.0119	274.1494	0.017736679343452917	111015834	0.013847199977030886	31093345500	276.9271	0.006790650060330644
455	2020-05-15	5	-0.25423413838424086	0.06652898850681352	-0.014962872676712377	0.10561364817404942	0.29442908599837536	-0.026468461518001626	-0.40038212512057325	271.8205	277.6867	277.8231	266.0128	0.04439748763969246	121473094	0.02158115373932427	33672285400	273.4907	0.0026203966005322477
456	2020-05-14	4	-0.5929522082030145	-0.2231435513142097	-0.057410907213339045	-0.300193406340889	-0.007633624855071095	-0.4951765831702371	-0.22257447294710958	278.7488	274.4028	279.8499	271.8351	0.02948405117661398	144035915	-0.015591098508764892	40222464000	274.954	0.002974833298744618
457	2020-05-13	3	-0.29958697495809933	0.15300977839146662	-0.007843177461025893	0.21215087676646452	-0.5142212127671288	-0.20994203945567388	0.16813284761097982	286.2812	279.3432	286.7197	279.197	0.026944057421820385	94484342	-0.024234913085455796	27098100300	283.0314	-0.0146128299240449
458	2020-05-12	2	0.43816302339007673	-0.05102480197084835	0.34255128269759505	-0.1871641812697426	-0.06706423058054588	0.2909157050188457	0.21648013706926245	282.9194	285.0242	286.4859	282.4712	0.014212776382158622	78982891	0.007439574663314045	22783003600	284.724	-0.004119569660626691
459	2020-05-11	1	-0.13201815147825544	0.252939124007908	-0.17453941635189968	0.4734698372222218	0.44204281424809233	0.3811381548840527	0.20656119755789906	283.6502	284.9657	285.4627	282.4517	0.010660229695908954	76446082	0.004637754530051602	22027819500	284.0488	0.005604505371739402
460	2020-05-08	5	-0.029905482778904615	0.3620177883492279	0.16833531481921474	0.43618116333861134	0.23052365861183235	-0.07485417123694256	-0.035691740123513914	280.3956	280.3274	282.3737	279.7914	0.009229375885034261	74788296	-0.00024322778246160164	21263799000	280.8442	0.0023363683225187987
461	2020-05-07	4	0.14933505779764808	0.24973714088765744	0.326763422494252	0.2016859239757458	-0.3515693399030322	-0.1183676600518714	0.07268858846011363	280.6782	276.9851	281.0875	276.5271	0.016491692857589575	72980387	-0.013157772851614466	20735933800	278.8044	0.005978034199534472
462	2020-05-06	3	0.18116615516339887	0.005354765137659867	0.05617027146705449	-0.01742541671385917	-0.06899287148695143	0.118077716666325	0.33635589667576155	279.314	278.8755	281.8573	276.4622	0.019514783576199617	79199214	-0.0015699177270027036	22419039100	280.317	-0.006493281015700904
463	2020-05-05	2	0.2862765908430461	0.7343429369982126	0.5974400966027616	0.7845493439670647	0.3330560252896991	0.1767849431528334	0.11689375147149943	273.5648	276.3224	276.644	271.9959	0.01708886053061829	80462952	0.010080244241949348	22323930700	274.2898	0.007622004395468137
464	2020-05-04	1	0.1441135019550596	0.2712589971529373	0.024591403137322113	0.37790716404450647	-0.17471695740873536	0.12873386684313512	0.18710361483101284	278.018	275.5624	283.2285	274.3248	0.032456781158684944	125045778	-0.008832521635289612	34995026900	275.9192	0.002457877673789791
465	2020-05-01	5	-0.18339164785379905	-0.2851462985880172	-0.5832643281953083	-0.13580154115906176	-0.5609903585985893	0.010088357944340737	0.046676635159402964	284.2544	283.0558	285.827	281.2141	0.016403516039914162	121537052	-0.004216645371188622	34844587100	282.8345	-0.009077845152562186
466	2020-04-30	4	-0.14682810075116665	0.23245677346087756	0.40062248363237635	0.14935738125497858	0.30477650581108096	-0.055632702730834746	-0.03439203583038316	284.079	285.7161	287.3434	282.9876	0.015392193862911265	118066585	0.005762833577983502	33955903300	285.4509	-0.007233211064494602
467	2020-04-29	3	0.05260176693275825	0.257902184679384	0.11258821877927944	0.31633732821215704	0.10241500542806954	-0.2223885493908407	0.0919984029970257	283.582	278.4272	283.9523	278.1057	0.021022941996514156	104797847	-0.01817745837182884	29952425800	280.2611	0.004664700033175659
468	2020-04-28	2	0.3487590806138636	-0.13604760415242925	0.010050335853501506	-0.19494704941958219	0.10000135338020495	0.08731304521720343	0.30712375406636633	277.8328	279.7135	280.9023	277.3456	0.012824072204498773	77516422	0.006769179160991755	22069773200	279.2876	-0.014534084659753083
469	2020-04-27	1	0.29162996545936587	0.2880596446669518	-0.006872879287762064	0.47067725675520977	0.3533101161231327	0.2978909778220242	0.006976772485648235	273.555	275.7378	276.4491	271.382	0.01867146678851207	85042563	0.007979382573888198	23610483700	273.754	0.006737078491539218
470	2020-04-24	5	-0.01191503457787114	-0.15540302814372423	-0.21037950958911208	-0.13066269852004464	-0.3222192988841427	-0.32989168161692506	-0.09081279569346813	273.3212	271.9472	276.683	271.6256	0.018619010873790882	103685412	-0.0050270524203756125	28766216300	273.7722	-0.004844501445153378
471	2020-04-23	4	-0.10496518060622555	0.07730444773290976	0.02972618026520069	0.10271278273538519	-0.23287383595678585	-0.08849307825345143	-0.2655386446945069	271.2358	271.9667	273.8181	269.8327	0.014769892603824619	92831657	0.0026947032803192636	25547954400	271.7168	0.006417341084872972
472	2020-04-22	3	0.15415067982725836	-0.2721485151837481	-0.29833936692576885	-0.25932320789171215	-0.212691565601293	-0.3876919916835762	-0.29437236404281253	269.6573	266.0616	270.9338	265.0676	0.022130958291394314	125772551	-0.013334332131931982	34175530800	267.2331	0.0012215276248625229
473	2020-04-21	2	-0.6841245629603078	-0.20194865090764322	-0.20424691742292023	-0.20082742299166254	-0.04679216150675894	-0.30167436709075235	-0.17828347804467432	275.387	274.393	279.4613	274.1592	0.019339493257931873	99323028	-0.0036094659515519185	27914125900	276.2958	-0.010952862925849705
474	2020-04-20	1	-0.6529024891620585	-0.1266607096884009	-0.2955694372849467	-0.051735674399188865	-0.07084301077511287	0.2475019951462502	0.05970508152175635	278.0862	279.314	279.9571	275.1823	0.017351406685677195	146455688	0.004415177739851894	41113909700	277.2061	0.011690195665612503
475	2020-04-17	5	0.07726457733515019	0.05491575759611463	-0.14074007422146612	0.1353413478697621	0.28786862221447096	-0.27370414970235485	-0.19177132138838704	272.0154	271.9667	272.8729	268.712	0.015484608056208977	126144324	-0.00017903398116428935	35031387700	270.7855	-0.006517854012634508
476	2020-04-16	4	-0.16989903679539747	0.029163670735442515	0.2652357667995142	-0.07102551402334767	-0.40546510810816444	-0.21242642908973636	-0.22945930943421833	270.4758	270.6609	276.6837	268.4197	0.03078760612577993	121155983	0.0006843495795188849	33548463500	270.1015	0.0023291647253118027
477	2020-04-15	3	-0.6849912676563377	-0.06703540133615833	-0.11452342857934605	-0.04394212185649872	-0.094894033314757	-0.1746586840483855	-0.12719791841566955	273.7986	276.5368	277.6184	268.469	0.03407991239211981	133510280	0.010000781596399711	37160657200	275.3363	-0.005116010953518692
478	2020-04-14	2	-0.07111234352806799	0.26115531811835235	0.3229280115134557	0.23415283682257915	-0.02512695007742176	-0.3827446815424566	-0.09654551041231765	270.0568	268.6146	270.4173	264.4732	0.02247524512880697	114353986	-0.005340358028385191	31074972000	266.9901	0.0007866448366063263
479	2020-04-13	1	0.034752531990839594	-0.3682069402118039	-0.5524071063384791	-0.2855057930291854	-0.2076393647782445	0.2173543303097248	-0.1685913639820526	270.4758	271.0897	274.013	268.4295	0.020800619902059787	189948139	0.0022697039809106805	52357751200	271.4207	-0.012888993112714955
480	2020-04-09	4	-0.2618803544653066	-0.13338518310602254	-0.12361395596717664	-0.13924508926068827	-0.08594242980072477	-0.22723135581572407	-0.3318454760713967	261.1114	267.0263	268.9459	258.4748	0.040511105918255776	152670223	0.022652783447984225	40966081900	264.3111	0.006592219017313346
481	2020-04-08	3	-0.18767337186590188	-0.22545035741212477	-0.02170627858186306	-0.3270431463323612	-0.36419609399756897	-0.3968725135668699	-0.09083303769188673	267.2017	258.3537	268.0007	258.1199	0.03827988465825387	199187791	-0.03311356177748874	53192063900	262.9402	0.01044815105048614
482	2020-04-07	2	0.14111420762517232	-0.06813076868658416	0.24620882424520577	-0.20947254585990546	-0.10111699696741792	-0.17581315729816654	-0.03569836282017939	251.25	258.0906	260.1759	241.827	0.07587614286245958	186692564	0.027226268656716398	48044974900	255.1921	-0.010001458628922384
483	2020-04-06	1	-0.03364803411823276	0.10434990415190275	0.1755335023429557	0.07145896398214505	-0.1531111786941534	-0.13250120813040503	-0.2526784988784472	244.351	241.8467	246.8456	238.9526	0.03303165565053488	134538553	-0.010248781466005871	33050036600	241.8958	0.011477761836281472
484	2020-04-03	5	-0.32264590628633577	-0.4430693327300204	-0.7411563997463059	-0.2893363325478074	-0.17648851072546168	-0.5511956889390355	-0.5783064182468465	238.9234	245.3937	246.2219	238.3387	0.03307561885669435	176669824	0.027081064475057735	43613280900	242.8048	-0.010062215840081828
485	2020-04-02	4	-0.5434482923888431	-0.3841185899009938	-0.4370134658430903	-0.36148033521367084	-0.46242000103563685	-0.719294624180674	-0.6156703113401186	241.6421	239.8588	251.0738	237.6663	0.05641313051114104	188373330	-0.0073799226210995396	46454886300	241.1521	0.022818107669205494
486	2020-04-01	3	-0.7302648435164478	-0.6766568186605298	-0.8289082285117371	-0.6006295186272937	-0.6669066079074281	-0.535101933948285	-0.28170081133434965	253.9005	251.1623	256.5997	249.6715	0.02774926253096559	193290928	-0.010784539612958645	49731996200	252.9327	0.003226456945794452
