# Supplementary material for: Stock price movement prediction based on Stocktwits investor sentiment using FinBERT and ensemble SVM
Source: PeerJ Comput Sci. 2023 Jun 7;9:e1403. doi: 10.7717/peerj-cs.1403 (PMC10280432; doi:10.7717/peerj-cs.1403)
Supplement: Supplemental Information 2 [file peerj-cs-09-1403-s002.zip › stock_price_movement_prediction_new/processed_2020_with_1200_15.csv]

	Date	day_of_the_week	positive_percent_pre_market	positive_percent_55_135	positive_percent_55_95	positive_percent_95_135	positive_percent_after_market	positive_percent_yesterday_market	positive_percent_the_day_before_yesterday	Prev Open	Prev Close	Prev High	Prev Low	Prev HLPCT	Prev Volume	Prev Change Percent	Prev Trade Value	Prev VWAP	percentage_change
0	2022-05-31	2								406.1556	413.474	413.5935	405.9465	0.01883745764528082	84653856	0.018018710070721658	34898718400	410.766	0.0025632964965107046
1	2022-05-27	5								396.9553	403.5668	405.2893	396.7363	0.021558400378286526	81933455	0.016655527713069905	33104555200	402.7934	0.011277273842014175
2	2022-05-26	4								390.6227	395.6609	397.732	390.2045	0.01929116655497318	91225026	0.01289786794264649	36106475400	394.1357	0.014422232812945397
3	2022-05-25	3								390.8716	392.1959	393.4505	385.2957	0.021165042848907904	91251910	0.003388069125513324	35712086900	389.3216	0.00721349918350645
4	2022-05-24	2								391.1404	395.2128	396.0194	388.701	0.018827839393261134	75701431	0.010411606676272807	29891187800	393.375	-0.005846240066134584
5	2022-05-23	1								391.5586	387.9542	395.3224	378.9033	0.04333321984791374	131189558	-0.009205263273492137	50827535700	384.6333	0.009446693657741189
6	2022-05-20	5								386.9485	387.7849	392.4448	385.445	0.01816030821517984	98293185	0.0021615279552704538	38378127200	388.4754	-0.017927527017482743
7	2022-05-19	4								401.7645	390.1746	402.0633	388.8702	0.033926744708131444	117291039	-0.02884749648114754	46424435000	393.1064	0.008582973027872266
8	2022-05-18	3								404.7815	406.5638	406.8127	400.8509	0.014872861704938126	82867486	0.004403116249136931	33598123200	404.237	-0.017348203220547694
9	2022-05-17	2								398.2597	398.3692	402.2325	395.8899	0.01602112102379981	78415421	0.000274946222276491	31638530800	398.6918	-0.00246051271907377
10	2022-05-16	1								395.0038	399.9922	401.4459	393.9085	0.01913490061778304	104019586	0.012628739267824797	41616459500	398.4072	0.003650273768663231
11	2022-05-13	5								387.6953	390.6525	394.0977	383.4935	0.027651576884614712	124672517	0.007627639540639261	48948045000	388.0282	0.012276279303413493
12	2022-05-12	4								396.3579	391.0608	402.3022	390.2742	0.03081935726215061	141985583	-0.013364436535767297	56291887200	395.4077	-0.001677154229723846
13	2022-05-11	3								402.7503	397.3735	404.3335	393.1219	0.028519398181581928	132119012	-0.013350207312074015	53130873600	397.9441	0.008416239573530786
14	2022-05-10	2								403.3577	396.4575	404.662	394.7947	0.02499349661988877	155379604	-0.017106900401306434	63118228900	399.2363	-0.017503522954585612
15	2022-05-09	1								409.3319	409.5708	413.0159	403.985	0.02235454286669053	151665934	0.0005836339654935298	62199676700	408.2448	-0.007752320758190889
16	2022-05-06	5								422.724	412.0302	423.1721	407.679	0.03800318387751154	172366442	-0.025297357140829504	71576989200	412.9992	-0.0028948136609469573
17	2022-05-05	4								415.2861	427.2146	427.812	411.9305	0.038553833717095524	143814386	0.0287235715329746	60542808000	419.3615	-0.028657243816786162
18	2022-05-04	3								413.225	414.5892	417.1282	411.5821	0.013475075811119985	99872002	0.0033013491439288097	41630338200	414.2197	-0.004423717839145155
19	2022-05-03	2								410.2977	412.6973	414.1311	403.278	0.026912204484251516	158099510	0.005848436391429842	65055356000	409.0308	0.006963687622557101
20	2022-05-02	1								421.7681	410.228	424.0383	409.4414	0.035650767118322685	145170354	-0.027361244247727592	60600317900	414.6315	-0.0006795456750300519
21	2022-04-29	5								420.4737	425.97	427.7921	415.8039	0.02883137940745627	105073662	0.013071685577480873	44528642600	422.5992	-0.0072487721947309125
22	2022-04-28	4								415.4455	415.4753	421.101	413.225	0.019059834230745903	121700254	7.173022694919772e-05	51017534300	417.0914	-0.004002463054340325
23	2022-04-27	3								423.9985	414.3104	424.2076	414.2805	0.023962267111292943	103218473	-0.02284937328787711	43324112700	417.96	0.005871920238891829
24	2022-04-26	2								421.8478	426.667	426.8462	417.0386	0.02351724756413444	119449651	0.011424025442351405	50658829400	421.8209	-0.014901712111735157
25	2022-04-25	1								435.0308	424.2076	436.1983	423.6102	0.02971623440606481	132332418	-0.02487915798145783	56852993400	427.5945	-0.009298812867317275
26	2022-04-22	5								446.6108	436.1759	448.0745	435.22	0.029535637149028016	85245458	-0.023364638741382813	37718746800	440.5258	-0.014923323415018567
27	2022-04-21	4								444.9978	442.7973	445.645	441.5726	0.009222492518783907	64966310	-0.004944968267258798	28931442900	443.5587	-0.00858321257423217
28	2022-04-20	3								435.9768	443.1259	443.8826	435.7975	0.018552424004268063	77562731	0.016397890896946755	34346333400	441.2383	-0.001968183274439545
29	2022-04-19	2								434.9313	436.0863	437.8586	433.7364	0.009503929114549807	65751433	0.002655591814155414	28817620800	435.83	0.013429870040277143
30	2022-04-18	1								441.6423	435.9071	442.8173	435.7975	0.016107940040959334	97709067	-0.012986074929869633	43437489000	438.1305	0.0008012637071588182
31	2022-04-14	4								436.146	441.4033	442.1999	435.9568	0.014320455604775581	73888472	0.012053991094725129	32668012600	439.5113	-0.006155441817351352
32	2022-04-13	3								441.1743	436.4049	443.8328	434.7721	0.020840113705548256	84127618	-0.01081069318861053	37059792400	438.7707	0.006894977168439526
33	2022-04-12	2								442.1999	438.0279	443.0861	437.5002	0.012767765591878543	89574019	-0.009434647090603198	39677215100	439.7191	0.0013541572641237703
34	2022-04-11	1								446.0433	445.645	448.6918	444.022	0.010517046452653268	79234758	-0.0008929626338967676	35516971800	446.1547	-0.004478993109777796
35	2022-04-08	5								443.6735	446.8398	448.7516	441.6224	0.01614320288101321	77992126	0.00713655424540802	34860278500	445.0088	0.003616394321101747
36	2022-04-07	4							-0.06666666666666667	444.9679	444.5995	446.9992	441.5626	0.012312184048196109	106726348	-0.0008279248907618016	47640872700	443.9229	-0.0027606329266102363
37	2022-04-06	3	-0.2857142857142857	0.125	0.125					453.2621	449.0901	455.8609	447.8853	0.017807237701259773	74070558	-0.009204387483533189	33577011000	451.1279	-0.002159416397351328
38	2022-04-05	2								451.1811	454.8353	454.9448	450.3148	0.010281696271141868	59412912	0.00809918677887882	27133778300	453.2896	-0.0037564254644250976
39	2022-04-04	1								451.3603	450.972	451.5097	447.2082	0.009618562450330815	89005929	-0.0008602883328463208	40197856500	449.6157	0.005207988523959766
40	2022-04-01	5								455.9206	449.6975	456.7869	449.2196	0.01684543595159247	121444435	-0.013649525816556629	55030761600	452.8014	-0.00648591409554113
41	2022-03-31	4								458.3601	456.7271	459.2114	454.5017	0.010362337478605686	79487691	-0.003562701029168947	36476320800	456.7923	8.735913494523598e-05
42	2022-03-30	3								458.0415	459.5649	460.0826	455.2137	0.010695855594855771	86425650	0.003325899509105699	39740211400	457.7403	-0.0014771369609996418
43	2022-03-29	2								450.1157	453.9491	453.9491	448.1243	0.01299817929980584	68294305	0.008516476985806057	31036993600	451.1616	-0.0013802247496679416
44	2022-03-28	1								449.2196	450.743	451.0317	446.5013	0.010146443022674258	77019619	0.003391214452797654	34862140600	448.8113	-0.0036056362941662926
45	2022-03-25	5								444.022	448.5524	448.5624	442.8471	0.012905808799470547	64517599	0.010203098044691447	28868979700	446.015	-0.004111896791609588
46	2022-03-24	4								444.9878	441.8912	446.561	441.8016	0.010772708835821262	79278840	-0.006958842467141721	35341929500	443.8254	0.005595174022003414
47	2022-03-23	3								443.9424	447.6563	448.6421	443.9424	0.01058628326557681	74514947	0.008365724922872802	33530534000	446.762	0.0019243678690434823
48	2022-03-22	2								442.4289	442.4787	444.5398	438.7846	0.01311623060608782	88091953	0.00011256045886696083	39060844800	441.6683	0.00634714154502689
49	2022-03-21	1								436.1162	442.6081	442.9467	435.3395	0.01747417819885408	106228288	0.014885711652078018	46876930800	439.7473	0.002530494666246651
50	2022-03-18	5								430.3881	437.8128	437.8128	429.991	0.0181906132919061	102201777	0.017251173998537535	44748380000	434.453	0.004318456797169305
51	2022-03-17	4								426.7154	432.4031	432.4626	421.663	0.02561192231711105	144680851	0.013329024450488561	62398973100	428.3068	0.005881403235498703
52	2022-03-16	3							-0.06356968215158924	416.6701	423.0229	423.6879	415.3301	0.020123270622572256	105959330	0.015246594368062413	45018858600	420.06	0.007257332928698354
53	2022-03-15	2						-0.06356968215158924	0.012586206896551724	417.7819	413.9206	421.4148	412.7195	0.021068304259915103	95422403	-0.009242382209473479	40145606000	415.7968	0.006599008957905487
54	2022-03-14	1	-0.00441696113074205	-0.006704486848891181	-0.01876172607879925	-0.0021337126600284497	0.03949447077409163	0.028024606971975393	-0.0524602026049204	424.9585	416.9679	425.6037	416.4319	0.022024729613653562	95510406	-0.018803247846554495	40450584300	420.5135	-0.0010453789515850736
55	2022-03-11	5	0.03224128965158606	-0.05070118662351672	-0.036608863198458574	-0.056179775280898875	-0.022895125553914326	-0.02500940203083866	0.013237063778580024	419.3998	422.338	423.281	417.3352	0.0142470608757661	93619198	0.0070057258014905935	39648725200	420.3443	-0.008759021792352113
56	2022-03-10	4	-0.019679633867276888	0.006266318537859008	-0.025597269624573378	0.020316027088036117	0.04163997437540039	0.020093770931011386	-0.012210694333599361	422.0005	424.2537	426.3382	419.6976	0.015822344468969917	116640216	0.005339330166670401	49666440800	423.3662	-0.001372781063674408
57	2022-03-09	3	0.021181716833890748	0.004177545691906005	0.05084745762711865	-0.013728323699421965	-0.029533678756476684	-0.020606588303584385	-0.010986181443652905	416.5212	413.1761	424.0552	412.0545	0.02912406004545514	164190393	-0.008031043798010767	68839614900	416.5015	0.0051980430906912725
58	2022-03-08	2	0.010862619808306708	-0.029339853300733496	-0.05145413870246085	-0.016666666666666666	-0.006805807622504537	-0.010685335298452468	-0.017509727626459144	428.3631	416.3326	429.1094	416.2632	0.030860763094119323	137414054	-0.028084818697035205	58311348800	420.1884	-0.004193233263101635
59	2022-03-07	1	0.02983362019506598	-0.009687362395420519	-0.03307086614173228	-0.0006112469437652812	-0.04644808743169399	-0.06561461794019934	-0.036290322580645164	428.5617	428.9786	430.1697	424.7202	0.012830800136183776	113973677	0.0009727887489712644	49115793000	427.2478	-0.017101147027916788
60	2022-03-04	5	-0.030120481927710843	-0.08234019501625135	-0.05537459283387622	-0.0900232018561485	-0.00931098696461825	-0.007928300586004825	0.015554645927138764	437.2173	432.4924	437.8525	430.5965	0.016851042681489584	104071597	-0.010806754444529179	45503370900	433.5256	-0.005744730136601862
61	2022-03-03	4	0.013291634089132134	-0.05042016806722689	-0.10594795539033457	-0.02081268582755203	0.030375699440447643	0.030728709394205442	-0.011041684498844476	429.1771	434.6563	436.4728	428.383	0.018884502886435797	117541703	0.012766757592611516	51464518900	433.2514	-0.009309718435892029
62	2022-03-02	3	0.008632138114209827	-0.000999000999000999	0.022590361445783132	-0.007695596408721676	0.014554275318374773	-0.02950760318609703	-0.014765883038663299	431.8274	426.8047	433.9416	423.9559	0.023553629044907758	137521230	-0.011631267492521285	59419576700	427.764	0.010916323604015739
63	2022-03-01	2	-0.020523708421797595	-0.03141062250142775	-0.03770491803278689	-0.028045574057843997	0.02385685884691849	-0.018505338078291814	-0.032634920634920635	428.8396	433.4056	434.964	427.5194	0.0174134787801442	145302843	0.010647337605948643	63089900500	430.8784	-0.012091398096588999
64	2022-02-28	1	0.0125	-0.04052901023890785	0.008888888888888889	-0.06051527860994608	-0.04300423985463356	-0.05090909090909091	-0.03177124702144559	426.4375	434.5174	434.6067	424.7004	0.02332538420025031	121686081	0.018947442473985072	52825992700	431.4706	0.012176911682992196
65	2022-02-25	5	-0.0054288816503800215	-0.07548032936870998	-0.08333333333333333	-0.0725094577553594	-0.02785646836638338	-0.043409420767911336	-0.05139372822299652	407.9847	425.1371	425.5937	407.6076	0.04412601727740116	213444305	0.04204177264490556	89499945200	416.1922	0.01659722060575677
66	2022-02-24	4	-0.10237346296825851	-0.08302462410111135	-0.08988095238095238	-0.07909215955983494	-0.0040192926045016075	-0.02046343665362624	-0.020084255902811796	429.4649	418.834	430.0605	418.2385	0.0282661687051766	131884132	-0.024753827379140874	56332708600	422.4409	0.01861132736332855
67	2022-02-23	3	-0.05390835579514825	0.012108262108262107	-0.015228426395939087	0.02277227722772277	0.015930485155684286	-0.02917393372443317	-0.01884765625	428.7006	426.3978	432.284	422.7152	0.02263651744720798	124054581	-0.005371581005484925	53384444100	427.1441	-0.008829715923066526
68	2022-02-22	2	-0.0073937153419593345	-0.012644508670520232	-0.038834951456310676	-0.0015432098765432098	-0.034771679932970256	-0.02019856213625471	-0.007452703993884961	434.1005	431.0234	435.4206	428.6311	0.015839961216066626	132414754	-0.007088450715905717	57720378000	431.5143	-0.0015965549976882287
69	2022-02-18	5	-0.011425135297654841	0.003291020216267043	-0.023504273504273504	0.0108499095840868	-0.045636052481460354	-0.06212574850299401	-0.032937784185427525	439.947	433.8325	443.2675	433.1972	0.02324645680997009	101972046	-0.013898265018286341	44836493200	436.0143	-0.009420803514128025
70	2022-02-17	4	-0.05546218487394958	-0.08587088915956151	-0.044444444444444446	-0.11166007905138339	0.017674418604651163	-0.02133489919749462	-0.015803750442269136	440.6517	443.302	444.7463	438.6764	0.013836851036436011	84454360	0.0060145007950724244	37550257200	441.3618	-0.004445246743700343
71	2022-02-16	3	-0.038643533123028394	0.03599374021909233	0.0650759219088937	0.019583843329253364	0.007194244604316547	-0.0288321924911844	-0.023770659049173637	440.4532	442.8057	442.9844	439.9073	0.006994882785532254	88435136	0.005341089586816535	39299045600	441.5936	-0.0007883415528237751
72	2022-02-15	2	0.003443187407771766	0.021445591739475776	-0.023752969121140142	0.0441527446300716	-0.021103896103896104	-0.04566123531640773	0.037294878170064646	436.6713	435.778	438.3389	432.1252	0.014379397452405037	121882151	-0.002045703484520173	53454482200	435.3446	0.0041916437536002145
73	2022-02-14	1	0.017507723995880537	0.07528089887640449	0.06697459584295612	0.0779510022271715	0.0361247947454844	0.011893870082342177	0.01564673157162726	446.0913	437.2073	448.27	435.6986	0.028853432166180894	153033319	-0.019915205698923102	67912402900	440.4188	0.0007038596801144174
74	2022-02-11	5	0.035202086049543675	0.026330224904004388	0.012875536480686695	0.03469750889679715	0.039637599093997736	0.024266936299292215	0.048862770704102734	448.007	446.0019	454.33	443.8976	0.023501816635187873	139791176	-0.00447559971161171	63377768400	448.8976	-0.003248920734887621
75	2022-02-10	4	0.03648960739030023	0.045590433482810166	0.1027190332326284	0.026812313803376366	0.0808	0.046889089269612265	0.034178456366437876	451.8583	454.1612	454.4987	451.6449	0.0063186808928872625	92330867	0.005096509237519865	42074122200	452.9821	0.01083488433948463
76	2022-02-09	3	0.09408341416100872	0.04975609756097561	0.06920415224913495	0.042119565217391304	0.06430868167202572	0.008435767654856591	0.019654841802492808	443.431	447.61	448.5827	441.9322	0.015048688463976974	80885636	0.009424239622399045	36300954100	445.7532	0.0013398936869210185
77	2022-02-08	2	0.08732394366197183	-0.017857142857142856	-0.024475524475524476	-0.015015015015015015	0.055304740406320545	0.007549204637368563	0.04049561801148383	446.1905	443.9571	447.6596	442.5575	0.011528671415578782	84235654	-0.005005485325214142	37763883100	445.0719	0.007634442304169129
78	2022-02-07	1	0.03614457831325301	0.013278008298755186	0.0436046511627907	0.0011614401858304297	0.09385474860335195	0.01834862385321101	0.10156971375807941	443.0538	445.3865	449.4364	440.5525	0.020165360541592618	118358841	0.0052650490753041465	53028304400	445.0314	-0.002980891152605084
79	2022-02-04	5	0.031504065040650404	0.060862214708368556	0.011869436201780416	0.08037825059101655	0.1210958904109589	0.00823686553873553	0.03949967083607637	447.6199	443.302	449.625	442.4186	0.016288646092185034	117684675	-0.009646353971304564	52896189400	445.9486	0.0010977932113644365
80	2022-02-03	4	0.051217464315701094	0.03455882352941177	0.03582089552238806	0.03414634146341464	0.039180765805877114	0.037989344452165855	0.03233890214797136	452.1363	453.9726	454.7369	449.7044	0.01119068436955469	116960013	0.004061385913937886	53372635400	452.3641	-0.0017516629710174344
81	2022-02-02	3	0.08844133099824869	0.12109744560075686	0.14838709677419354	0.10977242302543508	0.08919506889050036	-0.016867971678467306	0.05397615616402463	447.3519	449.6051	450.2801	443.6379	0.014972120280976902	122913902	0.005036750710123266	55355583800	447.2848	-0.001580749978237706
82	2022-02-01	2	0.048314606741573035	0.0617399438727783	0.06686046511627906	0.05931034482758621	0.08354011579818031	0.04524076147816349	0.0670332547787379	437.9816	446.5876	446.9548	436.5621	0.023805777001714053	151541041	0.019649227273474488	67525380800	443.1457	0.0
83	2022-01-31	1	0.06329113924050633	0.032640949554896145	0.012345679012345678	0.0390625	0.10761421319796954	0.08045977011494253	0.052809749492213946	429.4848	438.6863	438.736	424.6607	0.03314481420107858	164324755	0.02142450675786433	71488104800	431.9236	0.012328053119389238
84	2022-01-28	5	0.030123456790123456	0.05060728744939271	0.013452914798206279	0.06660231660231661	0.09994256174612291	0.01010886469673406	0.018458596852478304	435.0236	428.0554	438.329	426.2786	0.02826883639009799	149249329	-0.016017981553184627	65002626300	431.2045	0.009776052138975453
85	2022-01-27	4	0.05099150141643059	-0.0030469226081657527	0.02103960396039604	-0.010913500404203719	0.044243070362473345	0.013183520599250936	0.018853305785123967	437.4654	430.1796	440.7609	425.693	0.03539616578144346	185897969	-0.01665457428176033	81160136000	433.6588	0.0016431603452631007
86	2022-01-26	3	0.04429611650485437	0.06013229104028864	0.06903353057199212	0.056228373702422146	0.01456726649528706	0.002009713615809747	0.022300788686429155	429.862	431.2616	436.4728	423.9956	0.029427663871983534	166965042	0.0032559286468679806	72413077200	429.6731	-4.560718829992769e-05
87	2022-01-25	2	0.02328508495909377	0.029769392033542976	0.03313253012048193	0.028471818710052294	0.07998289136013687	0.003930911256700417	0.015625	428.8396	436.5919	437.1279	417.6528	0.046629880130098486	251783860	0.018077388375513807	108284090000	426.7947	-0.007642223864602325
88	2022-01-24	1	-0.004359889021006738	0.030494216614090432	0.001949317738791423	0.04178674351585014	0.012668250197941409	0.04767580452920143	0.03727959697732997	442.2697	434.7457	444.7512	434.7159	0.023084731890413962	201887711	-0.017012243886479227	89842154200	438.6905	-0.014374001806021422
89	2022-01-21	5	0.03089321692411014	-0.0029585798816568047	-0.0061823802163833074	-0.0019445794846864365	0.0	0.021091581868640148	0.02213666987487969	450.3992	443.4509	455.3524	441.2175	0.03203612730682717	121930744	-0.01542698122021535	55157467600	448.9177	-0.0023790286391578695
90	2022-01-20	4	0.03987730061349693	0.06366366366366366	0.06652360515021459	0.06255212677231026	-0.0039164490861618795	0.020713218022635062	0.030227272727272728	454.7469	448.414	456.2183	448.1261	0.018057863623654125	108969473	-0.013926208183057422	49211657500	451.9845	0.00835335346209954
91	2022-01-19	3	0.07746478873239436	0.010122535961640916	0.06688417618270799	-0.01740506329113924	0.03671189146049481	0.026518391787852865	0.056349873843566024	456.345	453.119	456.5633	451.9477	0.010212686113902181	109683487	-0.007069212985789258	50195955900	453.6529	-0.0031647641705287418
92	2022-01-18	2	0.04578096947935368	0.02608047690014903	0.08755760368663594	-0.003303964757709251	0.042279411764705885	0.16225749559082892	0.07138461538461538	457.7843	461.2882	461.6555	456.5038	0.011285119641939465	95835295	0.007654041433924327	44335078600	459.2218	-0.0036324879265875517
93	2022-01-14	5	0.004656577415599534	0.016323633782824698	0.057971014492753624	0.002819548872180451	0.0456140350877193	0.014054265079055241	0.02532521450318295	468.703	461.0996	469.3879	460.0176	0.020369438038892393	90855117	-0.01622221321391151	42521402500	463.9765	0.0038816003456174065
94	2022-01-13	4	0.006305170239596469	0.024826216484607744	0.014925373134328358	0.028416779431664412	0.04575892857142857	0.024724061810154525	0.05946969696969697	468.1075	467.5417	469.7056	465.477	0.009084444559022312	67439472	-0.0012086967203046826	31838024700	467.4091	-0.0026685304025115823
95	2022-01-12	3	0.06103993971363979	0.07985143918291551	0.11944444444444445	0.0599721059972106	0.09259259259259259	0.04688531807175875	0.06858163826278176	461.7944	466.281	466.3803	458.6379	0.016881291319361037	74130151	0.009715579054228483	34816342200	462.9267	-0.0013358778638208856
96	2022-01-11	2	0.0875	0.08342989571263036	0.09547738693467336	0.07981927710843373	0.08796680497925312	0.05718175629680054	0.03536794067313177	459.2831	462.0724	462.3007	453.2255	0.020023586492816478	119107793	0.006073160540851657	55054957300	457.2978	0.005008383131533225
97	2022-01-10	1	0.012720156555772993	0.03	0.03812316715542522	0.026350461133069828	0.024	0.11198428290766209	0.07469244288224956	464.4943	462.6481	465.7351	461.2187	0.00979231761418168	85057124	-0.003974645114052013	39700804100	463.254	-0.00695915279819938
98	2022-01-07	5	-0.02892960462873674	0.028620988725065046	-0.006153846153846154	0.042270531400966184	0.07030430220356768	0.012213413327619455	0.04024338172502135	464.4348	464.4844	467.3431	461.9929	0.011580697452276804	86687445	0.00010679647606079064	40768080000	464.8419	-0.0006252804776527449
99	2022-01-06	4	0.036889332003988036	0.03373015873015873	0.012517385257301807	0.04548959136468774	0.0416221985058698	0.043585158694680375	0.045060964834776465	473.6363	464.9212	474.4503	464.822	0.020713950716618457	104052139	-0.018400405543240683	49212118900	469.1135	0.002863982217298063
100	2022-01-05	3	0.08102766798418973	0.03172866520787746	-0.0035335689045936395	0.04754358161648178	0.03850782190132371	0.0448943661971831	0.08223833257816039	475.6811	474.0234	476.4355	472.068	0.009251845073167439	70901714	-0.0034848977602852708	33861857700	474.2079	-0.001341156746457995
101	2022-01-04	2	0.10707070707070707	0.06008010680907877	0.10150375939849623	0.037267080745341616	0.11487481590574374	0.0746987951807229	0.09511754068716094	472.7827	474.1823	474.3212	470.3508	0.008441359087727678	72512823	0.002960345207216806	34657945500	472.8259	-0.003630824447993331
102	2022-01-03	1	0.0888030888030888	0.10860655737704918	0.10752688172043011	0.10903873744619799	0.08204518430439953	0.09767441860465116	0.13687782805429866	472.1276	471.4526	473.3385	471.1647	0.004613673307868838	65207243	-0.0014296982425936432	32261980100	472.0309	-0.002057353990396185
103	2021-12-31	5	0.05811623246492986	0.04927782497875956	0.027559055118110236	0.0552546045503792	0.019862490450725745	0.02390438247011952	0.038349917081260364	474.4006	472.6437	475.4627	472.1573	0.007000633051739247	55086856	-0.0037034101558892914	26293546900	473.8248	-0.0005887300260059101
104	2021-12-30	4	0.09406952965235174	0.06412213740458016	0.0979381443298969	0.049891540130151846	0.06815203145478375	0.015426808364758314	0.03288437991953822	473.4577	473.954	475.026	472.4055	0.005547141174266584	54270803	0.0010482457038929122	27338412200	473.7407	0.0005230234939297757
105	2021-12-29	3	0.006514657980456026	0.021566401816118047	-0.04838709677419355	0.04897314375987362	0.08520710059171598	0.027539236008291383	0.0831420137750082	474.1922	473.3485	475.2741	472.5444	0.005776600040123171	47153836	-0.0017792363518421698	22494216200	473.6382	-0.0009127499879129564
106	2021-12-28	2	0.08904109589041095	0.06511627906976744	0.1322314049586777	0.038834951456310676	0.07348837209302325	0.08942615787940576	0.07217651458489155	468.574	473.7356	473.7852	468.5244	0.011228444025540529	56659505	0.011015549304912275	26919395700	472.0358	0.0006069993285314755
107	2021-12-27	1	0.035940803382663845	0.04205607476635514	-0.006920415224913495	0.06701940035273368	0.07881773399014778	0.1425891181988743	0.14477611940298507	465.2884	467.1248	468.703	465.1792	0.007575145234352685	56378653	0.00394679944739643	26522126700	467.4072	0.006757615557818375
108	2021-12-23	4	0.07453416149068323	0.12430167597765363	0.09623430962343096	0.13836477987421383	0.11498257839721254	0.07014492753623189	0.04577836411609499	459.3724	464.2363	464.3554	459.164	0.011306199963411739	58790256	0.010588141560093729	27441630100	462.4141	0.005440000001739261
109	2021-12-22	3	0.06213364595545135	0.03505154639175258	0.10869565217391304	0.005763688760806916	0.08020477815699659	0.036205016357688115	0.034782608695652174	455.2233	459.6404	459.7893	452.9403	0.015121198091669138	69216331	0.009703150080411097	31839353900	457.0713	0.007940452012014512
110	2021-12-21	2	0.06455399061032864	0.07472067039106145	0.09829059829059829	0.06327800829875518	0.043065693430656936	0.011602073562083436	0.0009810333551340746	451.1238	451.6201	452.037	447.8085	0.009442652383775648	106753957	0.0011001414689270714	48479929400	450.0517	0.002562089792105549
111	2021-12-20	1	-0.006662225183211193	0.001201923076923077	0.019698725376593278	-0.008573178199632579	0.009345794392523364	0.0011976047904191617	0.022837370242214532	458.1416	456.474	461.308	454.6774	0.014583086821557473	135500227	-0.0036399226789271986	64626841600	457.6633	-0.0034548015140027895
112	2021-12-17	5	0.019286403085824494	0.0	-0.03954802259887006	0.016203703703703703	0.05456453305351522	0.05383822771767131	0.0771473424534649	467.4347	461.3812	467.7314	459.7491	0.017362296087148423	116048052	-0.01295047201245445	54365710800	463.1373	-0.00013002773926674914
113	2021-12-16	4	0.08261287223823247	0.08797127468581688	0.07373271889400922	0.09705882352941177	0.11195445920303605	0.06311522872032427	0.05456570155902005	458.3841	465.4861	465.7433	455.7332	0.02196482503359414	116481717	0.015493556604603066	54319512500	460.6749	-0.00664451827162553
114	2021-12-15	3	0.046875	0.0733519034354689	0.0196078431372549	0.0946822308690013	0.0712719298245614	0.04618872201756872	0.033780342895942964	458.0577	458.3248	460.6789	455.2486	0.01192820801645516	97109342	0.0005831143107079541	44958834200	457.3791	-0.00431573950273047
115	2021-12-14	2	0.022587268993839837	0.006857142857142857	-0.06	0.0336	0.08472803347280335	0.02916396629941672	0.0974561089215335	465.0806	461.4999	465.4465	461.2031	0.009200718728907088	87575650	-0.007699095597623248	40970340100	462.5256	-0.004383975812810411
116	2021-12-13	1	0.05163511187607573	0.1088139281828074	0.038314176245210725	0.13677811550151975	0.09631728045325778	0.1264957264957265	0.06680805938494168	464.131	465.6246	465.7828	461.4405	0.00941031400581445	76938003	0.003218056970984517	36065910500	463.9462	-0.006072013439892006
117	2021-12-10	5	0.07548526240115025	0.04569055036344756	0.0946372239747634	0.021671826625386997	0.052742616033755275	0.02099737532808399	0.03586045605145196	463.0627	461.2823	464.5257	461.0746	0.00748490591327303	61177455	-0.003844835699355586	29141130600	462.4662	-0.0011507725090351543
118	2021-12-09	4	0.015727391874180863	0.026068821689259645	0.0038910505836575876	0.03418803418803419	0.11838006230529595	0.025659559089266353	0.05065188071332234	463.6067	464.4178	464.8926	461.7571	0.006790366623491087	72113171	0.0017495433090160483	33847165200	463.4045	-0.00034179270080841764
119	2021-12-08	3	0.04755944931163955	0.09131205673758866	0.06909090909090909	0.0984759671746776	0.04501323918799647	0.04040963188486023	0.046325094123424455	459.3634	463.1913	463.7848	453.6705	0.02229437444136221	94488145	0.008333053961199346	44082244300	462.3907	-0.001219970131524172
120	2021-12-07	2	0.05379746835443038	0.05621301775147929	0.05411764705882353	0.057724957555178265	0.10581222056631892	0.02991944764096663	0.058333333333333334	451.1733	453.8044	455.7827	448.6313	0.015940483867264647	98800899	0.005831683745469875	45289795700	452.9351	0.008010335916261853
121	2021-12-06	1	0.05630026809651475	0.08392226148409894	0.1	0.0773067331670823	0.035496957403651115	0.05032467532467533	0.05922038980509745	454.1803	448.4928	455.298	444.0417	0.025349646215659497	137115345	-0.012522559873248577	62072063100	447.4137	0.0027624915028112277
122	2021-12-03	5	0.018145161290322582	0.028519417475728157	0.06954436450839328	0.01462225832656377	0.046493301812450746	0.035944700460829496	0.023299355107135426	445.832	452.4295	454.0814	445.4166	0.019453248935939874	127263724	0.014798175097346142	58081004700	451.0168	-0.018824592735924846
123	2021-12-02	4	0.0019474196689386564	0.04617713853141559	-0.016483516483516484	0.07112970711297072	0.029767911200807264	0.019303557910673733	0.02891626854412874	456.6235	445.6045	459.6205	445.3968	0.03193489490719289	131826934	-0.02413147812147208	60294763100	452.5375	0.013335626166112214
124	2021-12-01	3	0.10927573062261753	0.04872563718140929	0.01662049861495845	0.06063720452209661	0.06458966565349544	-0.001328609388839681	0.011821862348178138	456.9796	450.6095	458.9875	450.3524	0.019174095663751372	148060767	-0.01393957191962175	67888322700	452.9823	0.002231175806781128
125	2021-11-30	2	-0.040998217468805706	0.010428736964078795	-0.002586206896551724	0.037102473498233215	0.07600596125186289	0.01882530120481928	0.021831412977562158	459.0271	459.5513	461.49	456.7125	0.010460628951473918	85615337	0.001141980506161853	40206816500	459.3625	-0.010173380375494128
126	2021-11-29	1	0.03307888040712468	0.02577319587628866	-0.011881188118811881	0.04397705544933078	0.00398406374501992	0.032638259292837715	-0.0061755624172915745	457.3159	453.9825	458.8589	452.7955	0.013391034142344615	112669636	-0.0072890533655181975	51941042200	454.8638	0.0008403542416637976
127	2021-11-26	5	0.011175898931000973	0.010048510048510048	0.038834951456310676	-0.014867485455720749	0.08928571428571429	0.3076923076923077	0.10775731964986417	460.9954	464.3387	464.4673	460.1349	0.009415499671944046	61796860	0.007252350023449256	28949781400	462.8276	-0.007461395390340304
128	2021-11-24	3	0.11020408163265306	0.10564663023679417	0.08376963350785341	0.11731843575418995	0.13893653516295026	0.028590649175916583	0.0830130668716372	462.1428	463.1023	463.9975	459.4029	0.010001242917709083	73093920	0.0020761980928838257	34115116600	461.6977	0.004269836501947798
129	2021-11-23	2	0.1494949494949495	0.06067961165048544	0.13043478260869565	0.01593625498007968	0.08176691729323309	0.07834101382488479	0.07088744588744589	465.7729	462.489	468.3941	462.2714	0.013244816789444365	72566163	-0.007050431658862113	34120245200	465.3643	-0.0021190068480644916
130	2021-11-22	1	0.11732851985559567	0.036036036036036036	0.07913669064748201	0.021634615384615384	-0.0066518847006651885	0.1701388888888889	0.06547619047619048	464.5069	463.7947	465.8224	463.4089	0.005208143391290066	57286086	-0.0015332387958068992	26869332200	464.2326	-0.0015504863849074002
131	2021-11-19	5	0.0979631425800194	0.10660377358490566	-0.025	0.14512195121951219	0.07890499194847021	0.06293402777777778	0.05672748004561003	464.1409	464.6255	464.9025	461.2724	0.007869753317128816	50496691	0.0010440795025820832	23663811300	463.6181	0.0008518431762516435
132	2021-11-18	4	0.0847457627118644	0.09385665529010238	0.140625	0.07106598984771574	0.07407407407407407	0.0350609756097561	0.09672085974097548	463.9035	463.0528	464.0914	462.4	0.003657871972318435	47362632	-0.0018337865525912555	22175766000	463.1155	-0.000490164737772272
133	2021-11-17	3	0.11578947368421053	0.1843687374749499	0.09836065573770492	0.21220159151193635	0.0996309963099631	0.07291666666666667	0.04105960264900662	462.0736	464.1804	465.3723	461.9945	0.00731134245104645	48675247	0.004559446806742522	22823501700	464.1637	0.0002025629553768076
134	2021-11-16	2	0.0319634703196347	0.07116104868913857	-0.014705882352941176	0.11553030303030302	0.05891472868217054	0.02486772486772487	0.11693548387096774	463.5474	462.3505	463.7155	461.1636	0.005533611065574226	46799977	-0.0025820444683757712	21864337300	462.1888	0.005501798253100911
135	2021-11-15	1	0.11666666666666667	0.07003891050583658	0.08035714285714286	0.06716417910447761	0.0958904109589041	0.2087912087912088	0.10344827586206896	460.0656	462.1923	462.7759	459.0666	0.008080091211166276	53422571	0.0046226016463738456	24949928000	461.3909	-0.003735623600755417
136	2021-11-12	5	0.13958810068649885	0.06811594202898551	0.030927835051546393	0.08266129032258064	0.12096774193548387	-0.008538422903063787	0.04661086492696537	460.1547	458.7303	460.2338	458.7105	0.0033208308944311263	34703506	-0.0030954807155071794	16110681100	459.2834	0.0042998731545068215
137	2021-11-11	4	0.0856269113149847	0.08160442600276625	0.055865921787709494	0.0900735294117647	0.07953216374269007	0.02615902615902616	0.052221800227876945	460.5206	458.5819	462.3011	457.0191	0.011557503832990873	69222364	-0.004209800821070725	32162026400	459.4256	-0.0010727030388447854
138	2021-11-10	3	0.03290129611166501	0.0700218818380744	0.06976744186046512	0.0701468189233279	0.08755760368663594	0.044848035581912526	0.06611570247933884	464.22	462.3011	464.4673	460.8174	0.007920490849520878	50952751	-0.004133600448063435	23796932200	461.9517	0.0027277413819997436
139	2021-11-09	2	0.0898876404494382	0.1096938775510204	0.01932367149758454	0.14211438474870017	0.0045385779122541605	0.06338652482269504	0.09234507897934387	464.5959	463.8342	465.1201	463.1152	0.0043291604335162475	50239635	-0.0016394892852045447	23600691900	463.9101	-0.005859291770588016
140	2021-11-08	1	0.07852564102564102	0.07432432432432433	0.05454545454545454	0.08269230769230769	0.03315881326352531	0.19736842105263158	0.0957983193277311	464.1804	463.4386	465.5356	461.8461	0.007988591870755235	66319829	-0.001598085571902674	31080690300	463.7797	-0.002171737603402817
141	2021-11-05	5	0.10161090458488228	0.04576271186440678	-0.006024096385542169	0.0660377358490566	0.06341463414634146	0.09386828160484481	0.07484662576687116	460.303	461.8362	461.9252	459.9371	0.00432254758313698	52703117	0.0033308494622021193	24546927200	460.9996	4.261666421672938e-05
142	2021-11-04	4	0.09240246406570841	0.04201680672268908	0.024242424242424242	0.04735883424408015	0.14270270270270272	0.06146968426934898	0.07777207392197125	456.2872	459.67	460.0953	455.8223	0.009374267121200574	52331361	0.007413751689725313	24218578200	457.8648	0.0018695203720584738
143	2021-11-03	3	0.1431980906921241	0.041617122473246136	0.11607142857142858	0.014586709886547812	0.08723747980613894	0.07635101636093208	0.07987388334209143	455.2189	456.8806	457.207	455.0804	0.004673020415733124	48800836	0.0036503317414984223	22585864100	456.3878	0.00023866814083222155
144	2021-11-02	2	0.2235294117647059	0.08649468892261002	0.1746031746031746	0.05106382978723404	0.08552631578947369	0.04779933743492665	0.08119891008174387	455.298	455.0408	455.6958	453.2208	0.005460914415225477	48302712	-0.0005649047437063454	22184445300	454.3596	0.002614024031385482
145	2021-11-01	1	0.04484304932735426	0.08662900188323917	0.136	0.07142857142857142	0.08264462809917356	0.11497326203208556	0.0959902794653706	450.9162	454.2594	454.5661	450.6095	0.008780551675009027	70102583	0.007414237944877617	32227603800	453.19	-0.001824639917333292
146	2021-10-29	5	0.0884450784593438	0.04027617951668585	-0.011029411764705883	0.06208053691275168	0.02951096121416526	0.06092436974789916	0.09328621908127209	450.5106	453.3395	453.4187	450.5007	0.006477237438254827	51074817	0.00627931950990715	23328954500	452.311	0.004892174714827367
147	2021-10-28	4	0.11545988258317025	0.09137931034482759	0.08783783783783784	0.09048723897911833	0.17391304347826086	0.06655844155844155	0.09506057781919851	451.4899	449.0071	452.1921	448.928	0.007270876398887984	72263547	-0.005499126337045408	32882918500	450.0806	0.0035127777291703087
148	2021-10-27	3	0.06697459584295612	0.045307443365695796	0.03937007874015748	0.04693877551020408	0.09448818897637795	0.11218724778046812	0.09256878374903574	452.2317	451.0052	453.5077	450.6095	0.006431733019388127	55933202	-0.0027121053212324285	25540480300	451.8758	-0.0012049248567728202
149	2021-10-26	2	0.1724137931034483	0.08858858858858859	0.02	0.10852713178294573	0.12265758091993186	0.06996819627442072	0.0831858407079646	449.3434	450.5996	450.9458	447.474	0.00775866307316186	45124658	0.0027956346972049335	20512438300	449.7781	-8.749097755242207e-05
150	2021-10-25	1	0.04057971014492753	0.1128747795414462	0.1258741258741259	0.10849056603773585	0.058426966292134834	0.10946745562130178	0.08784773060029283	448.2059	448.196	449.7292	446.1485	0.008025803067812575	58749806	-2.2088062651471487e-05	26602026100	447.9414	0.001408915794008598
151	2021-10-22	5	0.0706436420722135	0.06997084548104957	0.10382513661202186	0.05765407554671968	0.06470028544243578	0.0929185427752763	0.083991683991684	446.8607	448.6609	448.8973	446.4057	0.005581469949868356	41167937	0.004028548493971428	18622179500	447.5319	-0.0029328684290140235
152	2021-10-21	4	0.125	0.12062256809338522	0.17254901960784313	0.09496124031007752	0.0594059405940594	0.07281041153710868	0.062296505317994355	446.2277	447.4938	447.8123	446.109	0.0038181251667193735	49369392	0.002837340667107834	22302651000	447.0031	0.00039843283225086105
153	2021-10-20	3	0.08668076109936575	0.10484927916120576	0.04680851063829787	0.13068181818181818	0.062034739454094295	0.045224171539961014	0.08469202898550725	444.0417	445.743	445.8122	443.3988	0.005442955641738373	46859167	0.003831396916100455	21075440600	444.9372	0.003058985213637829
154	2021-10-19	2	0.12534059945504086	0.09239940387481371	0.0967741935483871	0.09072164948453608	0.07858243451463791	0.07200338839474799	0.06725380304243395	439.1455	442.3305	442.6866	438.4531	0.00965553670392567	62069232	0.007252721478416482	27695002600	441.4165	0.002840086427139854
155	2021-10-18	1	0.04786324786324787	0.04962243797195254	0.08633093525179857	0.03389830508474576	0.10078740157480315	0.08547008547008547	0.10480887792848335	439.917	441.0248	441.4106	439.2642	0.004886353133262331	66219398	0.0025182022972516506	29504698800	440.4191	0.006361015382854927
156	2021-10-15	5	0.08801020408163265	0.08034026465028356	0.045112781954887216	0.09217171717171717	0.07709750566893424	0.09158186864014801	0.029083477440653985	434.3086	437.6915	437.8497	433.8141	0.009302602197577229	70110973	0.0077891619000867275	30866262500	436.4721	8.993614539810988e-05
157	2021-10-14	4	0.07876370887337986	0.046620046620046623	0.04633204633204633	0.04674457429048414	0.08719346049046321	0.0005310674455655868	0.02092946605141727	429.9861	430.451	431.3115	426.8506	0.010450729130988776	72818323	0.0010811977410432572	31592666200	429.1749	0.006126725276880159
158	2021-10-13	3	0.0581039755351682	0.054223149113660066	0.07441860465116279	0.04838709677419355	0.03176130895091434	-0.004855940433797346	0.033080522833629174	430.9357	428.9079	431.361	428.0771	0.007671281645292442	70987440	-0.004705574404719807	30924699700	429.4978	-0.0024156256469518396
159	2021-10-12	2	0.053864168618266976	0.052152317880794705	0.04797047970479705	0.05336179295624333	0.038204393505253106	0.018134715025906734	0.03495798319327731	432.4095	429.9663	435.4758	429.8971	0.01297682631494832	64965761	-0.005650199637149485	28626448100	432.2643	-0.0008262755634629274
160	2021-10-11	1	0.0499194847020934	0.016453382084095063	-0.0035971223021582736	0.023284313725490197	0.038944723618090454	0.05172413793103448	0.056962025316455694	434.7043	433.1019	435.1098	432.4392	0.0061756658508293856	74488516	-0.0036861839185855505	32638954200	433.4883	0.005650492989325657
161	2021-10-08	5	0.013582342954159592	0.0173841059602649	0.03234501347708895	0.010752688172043012	0.06597222222222222	0.05774896876841485	0.022701475595913734	433.6261	433.8932	436.8804	433.4382	0.007941616590323636	72304488	0.0006159684576181434	31773954000	435.1476	-0.0026052924990347262
162	2021-10-07	4	0.09891435464414958	0.10387157695939565	0.08278145695364239	0.11228533685601057	0.05431619786614937	-0.02131266650520707	0.021624007060900265	424.6052	430.174	430.3915	422.894	0.017729029023821577	112594324	0.013115242111966487	48583611100	426.6842	0.006763075660073519
163	2021-10-06	3	-0.012829169480081027	0.002142857142857143	0.06443298969072164	-0.021739130434782608	0.02040816326530612	0.04735647096983458	0.01184640522875817	425.5647	428.3936	430.7576	424.7239	0.01420617017314074	90379503	0.0066474028508473	39126928200	428.7448	0.004134637783787347
164	2021-10-05	2	0.04538799414348463	0.011494252873563218	-0.014814814814814815	0.017825311942959002	0.022835394862036156	0.0035570310647379654	0.028795811518324606	428.2947	423.9821	429.2443	421.7268	0.017825521166783764	128320235	-0.01006923503839757	55158372800	423.7351	0.009912380599426843
165	2021-10-04	1	0.028328611898016998	0.00830188679245283	0.09655172413793103	-0.01644100580270793	0.06830122591943957	0.039647577092511016	0.055449330783938815	426.2966	429.5212	431.2946	422.5874	0.020604495070132237	129162348	0.0075642170263614805	55882046400	427.0054	-0.010669253153722415
166	2021-10-01	5	0.01819560272934041	0.0045351473922902496	0.02676864244741874	-0.0023781212841854932	0.054332874828060526	-0.0054077438892494055	-0.0016466326362588506	431.2819	424.4766	432.0237	424.1205	0.018634326800991762	140084658	-0.015779238590814936	60478097900	427.15	0.0010673349106916465
167	2021-09-30	4	-0.02040816326530612	-0.0028517110266159697	0.0	-0.004477611940298508	0.04700352526439483	-0.009315866084425037	0.03280119730606136	430.4609	429.7289	432.2908	429.1354	0.007352924042155427	82102466	-0.0017005028795878346	35719966500	430.4712	-0.00855527522934927
168	2021-09-29	3	0.04076086956521739	0.03278688524590164	0.0111731843575419	0.04065040650406504	0.06190061028770706	0.024624373956594323	0.006196282230661603	434.912	429.0069	435.2582	428.2353	0.016399628895609475	128341327	-0.013577689279670381	55868894200	430.1931	0.0012430196480922764
169	2021-09-28	2	0.0018399264029438822	0.009211873080859774	-0.008064516129032258	0.013736263736263736	-0.009467455621301775	0.013371537726838587	0.05478364430329496	437.9981	437.8299	439.2246	437.098	0.004865270488540319	61221513	-0.0003840199306800943	27110708100	438.0292	-0.01166704571234726
170	2021-09-27	1	0.02571041948579161	0.07392197125256673	0.06772908366533864	0.07607192254495158	0.02850877192982456	0.09714285714285714	0.041371158392434985	436.643	439.0861	439.8379	436.4155	0.007842067937550297	62014843	0.0055951887468710495	27533243700	438.4283	-0.00018066031356870214
171	2021-09-24	5	-0.03854166666666667	0.0	0.0345821325648415	-0.017964071856287425	0.04986149584487535	0.06791720569210867	0.05636092670369869	435.0702	438.3641	440.0555	434.823	0.012033632075580216	76238216	0.00757096211140181	33747866800	438.3075	0.003986861479651943
172	2021-09-23	4	0.053613053613053616	0.05331882480957562	-0.04	0.09316770186335403	0.11786148238153099	0.04685212298682284	0.010136914165350184	431.3115	433.1019	435.2483	429.0336	0.014485345669896236	101567181	0.004151060196632774	44463190500	433.0808	0.008867289633162826
173	2021-09-22	3	0.0273972602739726	0.013734812466983624	0.031914893617021274	0.00922874093605801	0.011725293132328308	0.00449854458851548	0.0292147918082112	431.7863	428.9178	433.1513	428.3639	0.011176011797446029	92368752	-0.006643332592997933	40277052800	430.2421	0.006558429646940053
174	2021-09-21	2	0.04334975369458128	0.06162642947903431	0.09207708779443255	0.04878048780487805	0.03681392235609103	0.01688374336710082	0.031974285230925395	430.1543	429.3234	431.816	424.1997	0.017954515290793387	165823914	-0.0019316324398012193	72099184300	428.0217	-0.0015462500557279462
175	2021-09-20	1	0.028788484606157537	0.019116397621070518	-0.012180267965895249	0.03587736464448793	0.046153846153846156	0.10344827586206896	0.04807692307692308	440.0852	436.6034	440.5303	436.2275	0.009863660589944446	118079136	-0.00791164983507731	52542593100	437.2146	-0.0046062222641960375
176	2021-09-17	5	0.07776049766718507	0.09379310344827586	0.14096916299559473	0.07228915662650602	0.09242144177449169	0.055538602380225816	0.05230880230880231	441.0459	440.898	442.0713	437.7921	0.00977450255497987	77614457	-0.0003353392470035269	34772427900	439.9316	-0.005956394695527518
177	2021-09-16	4	0.04569190600522193	0.019428571428571427	0.009615384615384616	0.022488755622188907	0.14527503526093088	0.04226675015654352	0.011530398322851153	438.3837	441.598	442.1206	437.2203	0.011207851053576459	78594879	0.00733216130070538	35048873100	440.0311	-0.004627042492839553
178	2021-09-15	3	0.020066889632107024	-0.02200956937799043	-0.014534883720930232	-0.025677603423680456	0.06442953020134229	0.008395802098950524	0.061324167872648334	441.8346	437.94	442.0516	437.0034	0.01155185520295725	77843235	-0.008814610716317882	35065218300	438.4103	0.0016845467021316405
179	2021-09-14	2	0.07431693989071038	0.10676691729323308	0.05188679245283019	0.13245033112582782	0.10719530102790015	0.03919167176974893	0.06979203383856186	442.3473	440.3162	442.6234	437.8809	0.010830570595794443	83574373	-0.004591641002443188	37259541600	439.5893	-0.0046862447575496706
180	2021-09-13	1	0.051798561151079135	0.07253886010362694	0.1	0.056910569105691054	0.04896142433234421	0.1172962226640159	0.0715648854961832	444.7137	439.1922	445.1574	439.0641	0.013877928074738971	89815996	-0.012415853165755863	40189949200	441.1284	-0.007243954084188087
181	2021-09-10	5	0.0752212389380531	0.007627118644067797	0.0	0.010804321728691477	-0.009180790960451978	0.006664445184938354	0.03746567281286779	444.3785	442.6826	446.2222	442.4262	0.008579962036606313	57569115	-0.0038163412496329025	25907827300	443.7691	-0.006884395370567448
182	2021-09-09	4	0.036458333333333336	0.033	-0.008888888888888889	0.06727272727272728	0.06701940035273368	0.03294713975380159	0.07003591585428424	444.5658	444.5855	445.3348	442.5643	0.006260107288364583	56092572	4.431290036255662e-05	25262738100	443.9685	0.0011759746155207468
183	2021-09-08	3	0.10661764705882353	0.030726256983240222	0.027586206896551724	0.03286384976525822	0.08992805755395683	0.0686839577329491	0.0738255033557047	446.3603	445.1278	446.4589	444.4202	0.004587325238591778	51477698	-0.002761222268199067	23264347700	445.2307	-0.003360021290354776
184	2021-09-07	2	0.031007751937984496	0.057803468208092484	0.1440677966101695	0.032418952618453865	0.10996563573883161	0.10633484162895927	0.0675422138836773	445.6405	446.7251	447.2674	445.2165	0.004606522893917932	47155405	0.002433800339062592	21411423700	446.4231	-0.003136735143904828
185	2021-09-03	5	0.030234315948601664	0.06716417910447761	0.016877637130801686	0.08818342151675485	0.03911342894393742	0.07574304889741132	0.04733301297453148	446.9617	446.8335	447.6815	445.5715	0.00473549138578211	42479834	-0.00028682547072823584	19236301500	446.5462	0.0013496172398658832
186	2021-09-02	4	0.09715242881072027	0.0392156862745098	-0.03202846975088968	0.08057851239669421	0.022988505747126436	0.043359196713829304	0.053357314148681056	446.2124	445.463	446.7546	445.2116	0.0034657677383069228	48667698	-0.0016794692393128925	22104765900	445.8704	0.0003308847850818167
187	2021-09-01	3	0.0344311377245509	0.05387205387205387	0.02962962962962963	0.0644122383252818	0.1361079865016873	0.029342723004694836	0.06637261079605125	445.7884	445.2264	446.1433	444.5954	0.0034815924771152084	58631140	-0.0012606878061430307	26483918100	445.2823	-0.0004640063636828483
188	2021-08-31	2	0.07466666666666667	0.019101123595505618	0.021220159151193633	0.017543859649122806	0.043478260869565216	0.0864	0.059475806451612906	444.6447	445.887	446.7152	444.3883	0.005236186461254642	48224255	0.002793916131239167	21792763500	445.9166	0.0004423506524777256
189	2021-08-30	1	0.011467889908256881	0.07099697885196375	0.07236842105263158	0.07058823529411765	0.11954022988505747	0.031042128603104215	0.07547169811320754	440.8487	443.9348	444.3292	440.7895	0.008030363699679868	77186885	0.007000360894792222	34682113400	443.2603	0.004250648572072216
190	2021-08-27	5	0.06324110671936758	0.005162241887905605	0.0392156862745098	-0.007007007007007007	-0.06989576946658492	-0.08226915520628683	0.046695851573900354	442.3178	440.0007	442.5643	439.9021	0.00605180107119285	57345958	-0.005238541157511595	25632784000	440.7602	0.006217848355730247
191	2021-08-26	4	0.045180722891566265	0.02207505518763797	0.0861244019138756	0.0028735632183908046	0.05247376311844078	0.054296875	0.05720599067026762	441.8839	442.6136	443.1529	441.4895	0.003767700024575822	40445719	0.0016513387339978593	18147411200	442.5358	-0.0024709658721104996
192	2021-08-25	3	0.019801980198019802	0.08464849354375897	0.024096385542168676	0.10357815442561205	0.08276797829036635	0.048266166822867856	0.10364015766287966	441.6867	441.6867	442.2487	441.1445	0.0025030347199160178	38537671	0.0	17258518800	441.7258	0.002041635986594337
193	2021-08-24	2	0.11247443762781185	0.07727975270479134	0.1319796954314721	0.05333333333333334	0.129080118694362	0.10151878497202238	0.1155705996131528	438.9162	440.9867	441.9431	437.2158	0.010812280800465156	54881722	0.004717301389194524	24508105100	440.8952	0.00014510224180665267
194	2021-08-23	1	0.09308510638297872	0.13931523022432113	0.1794871794871795	0.1273006134969325	0.07627118644067797	0.13440860215053763	0.03215077605321508	434.0553	437.1414	437.4865	433.5426	0.009096914582327054	71974868	0.0071099235512156805	31829059700	436.3286	0.0057730754538067594
195	2021-08-20	5	0.08155080213903744	0.03789279112754159	0.0392156862745098	0.037241379310344824	0.05555555555555555	0.021421107628004178	0.017635223103325836	430.1508	433.6905	434.9525	430.003	0.01151038481126876	92486728	0.008228974582867176	40670705400	432.8185	0.005065879146353149
196	2021-08-19	4	0.043266301035953685	0.006662225183211193	0.0017605633802816902	0.00964630225080386	0.019836639439906652	0.009465478841870824	0.04571135079609656	436.747	433.02	438.3887	432.7637	0.012997855411625328	88752030	-0.008533544592178154	39194975700	435.5325	0.010211566231126986
197	2021-08-18	3	0.0781563126252505	0.10082063305978899	0.136986301369863	0.08832807570977919	0.029649595687331536	0.032025620496397116	0.029475078655406526	438.0091	437.8119	438.719	434.6666	0.00932300756487841	92410022	-0.00045021895663813693	40967395700	436.8009	0.0009746461062714305
198	2021-08-17	2	0.008141112618724558	0.04325437693099897	0.005747126436781609	0.06420545746388442	-0.005097706032285472	0.04311984781230184	-0.012873185428649686	438.295	440.7008	440.8388	436.6583	0.009573847559979955	73629881	0.005488997136631719	32801187000	438.5793	-0.002656446966612674
199	2021-08-16	1	0.03761755485893417	-0.01647940074906367	0.09296482412060302	-0.06296691568836713	-0.018028846153846152	-0.04018912529550828	0.019656019656019656	439.3401	439.6655	439.6852	438.8274	0.0019547548762907634	39386813	0.0007406562706204189	17882729200	439.276	-0.0007873484357092432
200	2021-08-13	5	0.08757062146892655	0.09074074074074075	0.04081632653061224	0.10941475826972011	0.08662900188323917	0.08045977011494253	0.06267452683834937	437.3978	438.8669	439.012	436.4512	0.005867322623926865	38899214	0.0033587274558764786	17273815400	437.916	-8.99991020169776e-05
201	2021-08-12	4	0.11835748792270531	0.05603448275862069	0.078125	0.047619047619047616	0.07692307692307693	0.04924831518921721	0.049132241505744315	437.595	437.5555	437.6561	436.4118	0.0028512061314564657	43975545	-9.026611364396825e-05	19492542100	437.1339	0.0005766066314887351
202	2021-08-11	3	0.06657789613848203	0.06884681583476764	0.1407035175879397	0.031413612565445025	0.074	0.03275785745905268	0.06494845360824743	436.4019	436.4709	437.2203	435.6822	0.003530325544628598	43256166	0.00015811113562970276	19137383900	436.3635	-0.002410724342727018
203	2021-08-10	2	0.09090909090909091	0.06099815157116451	0.04195804195804196	0.0678391959798995	0.06997742663656885	0.058403634003893576	0.053919347530584506	436.254	435.9287	436.5843	435.1202	0.0033648173539173164	40879010	-0.0007456665153787174	18073140200	435.8677	0.000994125622011834
204	2021-08-09	1	0.06043956043956044	0.025059665871121718	-0.014925373134328358	0.03767660910518053	0.09188361408882083	0.045454545454545456	0.11877394636015326	435.8991	436.2836	436.7273	435.6033	0.002580329396035392	46740792	0.0008820848678054228	20747156700	436.1125	-0.00022601424060842085
205	2021-08-06	5	0.07792207792207792	0.08557046979865772	0.10465116279069768	0.07783018867924528	0.07418397626112759	0.0011019283746556473	0.013455191673013456	434.0454	435.5638	435.6526	433.7102	0.004478566563571759	38881646	0.0034982515653893403	17129220300	434.6606	0.0010178692600610888
206	2021-08-05	4	0.1019522776572668	0.028528528528528527	0.0047169811320754715	0.039647577092511016	0.04203152364273205	-0.01651048639000446	0.048810250152532035	433.6116	432.8228	434.9371	432.5763	0.005457534312443801	46586717	-0.001819139524865196	20476188200	433.3548	0.0015290429567548875
207	2021-08-04	3	0.008108108108108109	0.06656580937972768	0.05952380952380952	0.06896551724137931	0.07932011331444759	0.04768683274021352	0.04181034482758621	432.2904	434.9624	435.0906	429.9832	0.011878138494713244	57941151	0.0061810301593559	25433921800	432.9143	-0.0008188185008376529
208	2021-08-03	2	0.019120458891013385	0.04875	0.054187192118226604	0.04690117252931323	0.09169054441260745	0.030927835051546393	0.0666403785488959	434.1638	431.4523	434.7455	431.0777	0.008508442909480123	58643425	-0.006245338740816257	25703410000	432.7127	0.0030521657802658644
209	2021-08-02	1	0.13421052631578947	0.08396946564885496	0.07228915662650602	0.08832335329341318	0.03319502074688797	0.03294573643410853	0.055290753098188754	431.7678	432.3594	433.8877	431.6298	0.00523110313514036	68886510	0.0013701809166870972	30223328600	432.3437	-0.0033813276386190196
210	2021-07-30	5	0.046031746031746035	0.01366742596810934	0.034759358288770054	0.005302226935312832	0.04094631483166515	0.08874239350912778	0.07667791526059242	433.6461	434.4694	435.6033	433.6412	0.004524708445599643	47226700	0.0018985527599579876	20810962000	434.7026	0.00102751455616771
211	2021-07-29	4	0.0781758957654723	0.07416267942583732	0.044444444444444446	0.08833922261484099	0.0650887573964497	0.07948877805486285	0.04773779836123976	433.513	432.6749	434.1243	431.1763	0.00683711048125785	52393179	-0.0019332753573710528	23038805300	432.7105	0.0031147690063892852
212	2021-07-28	3	0.08376068376068375	0.02376599634369287	-0.026785714285714284	0.04617414248021108	0.04263959390862944	0.0511864406779661	0.026456372424319512	433.7398	432.8524	433.7694	429.8748	0.009059847192717567	67277189	-0.0020459270742505383	29466853300	431.6859	-0.00097816693273418
213	2021-07-27	2	-0.007029876977152899	-0.0056657223796034	-0.03389830508474576	0.014598540145985401	0.10251798561151079	0.02619047619047619	0.045199719691660825	433.1482	434.8342	434.8441	433.0989	0.0040295646098385636	43624057	0.0038924321975712596	19460426800	434.0322	-0.005273566247798962
214	2021-07-26	1	0.05008347245409015	0.012461059190031152	0.06082725060827251	-0.010309278350515464	0.07679180887372014	0.0987012987012987	0.022788203753351208	431.3833	433.7694	434.1243	430.6636	0.008035738334978929	63728627	0.005531275781885852	28034448900	432.6672	0.0031754342029742125
215	2021-07-23	5	0.11228070175438597	0.10561497326203209	0.09818181818181818	0.10993657505285412	0.0982961992136304	0.03991769547325103	0.08589290568089154	428.6423	429.3522	429.6086	427.607	0.004680933661048571	47799782	0.0016561594597640146	20780355900	428.7253	0.0027426690741208727
216	2021-07-22	4	0.029513888888888888	0.04498269896193772	0.023809523809523808	0.05365853658536585	0.12898089171974522	0.10121244069583553	0.08546106773580925	426.276	428.455	428.6029	424.9657	0.008558808393241973	64535777	0.005111711660989532	28019437300	427.584	-0.0006325037957473096
217	2021-07-21	3	0.16630196936542668	0.011890606420927468	-0.0136986301369863	0.02090032154340836	0.05615942028985507	0.09968847352024922	0.035551763367463025	419.7094	425.0139	426.3548	418.8713	0.017865869540357605	99467729	0.01263850654762548	42882398400	424.0849	0.0037954482381750776
218	2021-07-20	2	0.02099737532808399	0.06096528365791702	0.025210084033613446	0.07645631067961164	0.1083844580777096	0.013621989783507663	0.05257784583971414	420.2122	419.0093	425.3579	416.0514	0.022368630414415072	147621845	-0.002862601323807352	62613443300	417.6088	0.012922628698209626
219	2021-07-19	1	0.03331067301155676	0.043134435657800146	0.036036036036036036	0.045368620037807186	0.05623100303951368	0.1507537688442211	0.09699769053117784	429.8945	425.29	429.9438	424.8759	0.01192795355067211	75770228	-0.010710767409213128	34518228800	426.7681	-0.00292136940677691
220	2021-07-16	5	0.12181818181818181	0.05	0.0205761316872428	0.06197654941373534	0.043689320388349516	0.04729214340198322	0.06431066365317444	428.7113	428.6522	429.4212	426.6506	0.006493838283597871	54960051	-0.00013785500872032255	23922301200	428.1292	-0.005453982525358297
221	2021-07-15	4	0.05636070853462158	0.09219858156028368	0.08762886597938144	0.09393346379647749	0.06882591093117409	0.058746307843780765	0.051716738197424894	431.265	430.1213	431.7777	428.8099	0.006921015582895717	63980764	-0.0026519657287282	27905892700	430.2289	-0.0001911135643918406
222	2021-07-14	3	0.07871720116618076	0.06648936170212766	0.017777777777777778	0.0872865275142315	0.0748502994011976	0.034064212999216914	0.0691156462585034	430.1213	429.4804	431.6988	429.2043	0.005811917541366702	52749759	-0.0014900447850409748	23009388600	430.1288	-0.00544161693724822
223	2021-07-13	2	0.06818181818181818	0.05263157894736842	0.04093567251461988	0.05764411027568922	0.13495575221238937	0.058337919647771054	0.12231404958677686	429.3226	430.9495	431.2157	428.8691	0.00547159960929809	52816541	0.0037894580904894773	23081649600	430.4289	0.003289096701758803
224	2021-07-12	1	0.135	0.06532663316582915	0.09202453987730061	0.055299539170506916	0.14634146341463414	0.17166212534059946	0.10806916426512968	426.4633	429.4114	429.7269	424.6728	0.011901162494984387	76172391	0.0069129043460480905	33080172500	428.5852	0.0026870607695466194
225	2021-07-09	5	0.08921161825726141	0.07977528089887641	0.016597510373443983	0.10323574730354391	0.04914933837429111	0.07163636363636364	0.06707550785741663	422.7659	424.8759	425.6745	421.5236	0.00984737272124274	97474530	0.004990941795447584	41906061200	423.5827	0.004993526910026299
226	2021-07-08	4	0.02003434459072696	0.06930693069306931	0.0380952380952381	0.08924949290060852	0.043478260869565216	0.10715873721654068	0.06891928130866184	427.5775	428.3662	428.662	425.4576	0.0075316553282864475	63416603	0.0018445778835415936	27494102900	427.6019	0.005014226408920698
227	2021-07-07	3	0.043701799485861184	0.11607142857142858	0.10638297872340426	0.12052117263843648	0.04112554112554113	0.06954732510288066	0.13906810035842293	427.6958	426.8577	427.9225	423.9787	0.009301882382298947	68649124	-0.001959570330127154	29655075300	425.7271	0.00024211400002948247
228	2021-07-06	2	0.17419354838709677	0.10330578512396695	0.12987012987012986	0.09090909090909091	0.1039426523297491	0.18944099378881987	0.2220795892169448	425.6154	427.6366	428.0113	424.4833	0.008311281032728544	57677437	0.004748888315601279	24957778700	426.8323	-0.005994098117608426
229	2021-07-02	5	0.06035889070146819	0.08108108108108109	0.013245033112582781	0.10899182561307902	0.2013129102844639	0.08304498269896193	0.07069127306850172	422.8546	424.3928	424.5604	422.7856	0.00419787239678936	53355724	0.003637657010234765	22941222600	423.764	0.0018069358557656955
230	2021-07-01	4	0.12441314553990611	0.05457746478873239	0.06432748538011696	0.05037783375314862	0.11385199240986717	0.04892601431980907	0.07113104774110862	421.2179	422.056	422.7659	421.1883	0.0037455931230757386	64715126	0.0019897065153213983	28093116300	422.0037	0.001538891997641615
231	2021-06-30	3	0.09631147540983606	0.10683760683760683	0.05732484076433121	0.13183279742765272	0.07727272727272727	0.0527536231884058	0.0827250608272506	421.8785	421.7011	422.549	421.139	0.003348063228530172	35906853	-0.00042050021510927287	15358896700	421.8327	0.0018258854370368162
232	2021-06-29	2	0.14873417721518986	0.051457975986277875	0.04678362573099415	0.05339805825242718	0.10426540284360189	0.07519280205655526	0.12490302560124127	421.1785	421.4743	421.6518	419.9164	0.00413272737144815	52999843	0.000702315051694335	22885465400	420.8302	0.00022201448927809155
233	2021-06-28	1	0.17894736842105263	0.0547945205479452	0.06338028169014084	0.05067567567567568	0.1786833855799373	0.11740890688259109	0.15883306320907617	419.9263	420.6263	421.1038	419.5812	0.003628856583659979	58055071	0.001666959178312929	24749066700	420.302	-0.0014690045892253357
234	2021-06-25	5	0.07707910750507099	0.13594040968342644	0.18421052631578946	0.11688311688311688	0.023722627737226276	0.09636184857423795	0.05664117813650524	418.9305	419.1375	419.5812	418.6643	0.0021900601508177274	45017888	0.0004941153723588844	19122296700	419.1057	0.0008921863257140553
235	2021-06-24	4	0.15664845173041894	0.061371841155234655	0.0	0.08333333333333333	0.005870841487279843	0.040166927490871154	0.05595092024539877	417.2543	416.6726	418.1022	416.5838	0.003644884894707825	49325332	-0.001394113853350372	20989217500	417.1996	-0.00027065828829486607
236	2021-06-23	3	0.12041884816753927	0.11663807890222985	0.13559322033898305	0.10837438423645321	0.09014675052410902	0.026975683890577508	0.0645006016847172	414.9471	417.1754	418.0529	414.1879	0.009331513547353771	57542673	0.005370082114081643	24286397100	416.3255	0.0002599305284343264
237	2021-06-22	2	0.044061302681992334	0.036818851251840944	-0.027906976744186046	0.0668103448275862	0.10543130990415335	0.0661512027491409	0.07252298263534218	410.9539	414.957	415.1542	410.0961	0.012333938313483169	72663528	0.009740995279519231	30493280800	413.6244	0.0028038493521350995
238	2021-06-21	1	0.05803571428571429	0.07741935483870968	0.06521739130434782	0.08342245989304813	0.054945054945054944	0.1111111111111111	0.12686567164179105	411.2399	409.1003	411.9676	408.8834	0.007542981691112943	118540258	-0.0052028025490716565	49383353400	410.2072	0.007891770011694544
239	2021-06-18	5	0.060832443970117396	0.15631691648822268	0.09558823529411764	0.18126888217522658	0.1482213438735178	0.040762902019446524	0.07451298701298702	414.3999	414.6947	415.7266	412.0904	0.00882379206115947	90822202	0.0007113901330574869	38312449500	414.4617	-0.0007914169253567661
240	2021-06-17	4	0.12215909090909091	0.09942084942084942	0.06415094339622641	0.11154345006485085	0.08342480790340286	0.05528640638358507	0.11067580803134182	417.3088	414.8323	417.5447	412.68	0.011788068236890497	80180171	-0.005934454293798846	33853854400	414.9012	-0.0008775050382037335
241	2021-06-16	3	0.2430379746835443	0.09368191721132897	0.1732283464566929	0.06325301204819277	0.05411255411255411	0.1001717229536348	0.1091916558018253	418.0852	417.1614	418.1245	416.2376	0.0045332281370064256	51437531	-0.0022095974696066055	21831971500	417.0373	-0.0009655237384009462
242	2021-06-15	2	0.05543710021321962	0.13989637305699482	0.1349206349206349	0.141280353200883	0.14285714285714285	0.09883720930232558	0.10889443059019119	417.1123	417.928	418.0361	415.8052	0.0053652527674015685	42182624	0.001955588459031279	17901748100	416.6445	-0.0035492666419373615
243	2021-06-14	1	0.12454212454212454	0.07042253521126761	0.005813953488372093	0.1141732283464567	0.15309446254071662	0.10152284263959391	0.14653465346534653	416.8862	416.9943	417.1123	415.53	0.0038079079729502856	45531125	0.00025930337823616093	19288866400	416.404	-0.002336891213463125
244	2021-06-11	5	0.072	0.10453648915187377	0.09219858156028368	0.10684931506849316	0.083984375	0.04504504504504504	0.04076607387140903	415.6676	416.3064	417.3088	414.2819	0.007306377613890473	50944876	0.0015368048892913553	21663664300	416.0837	-0.001968457530540281
245	2021-06-10	4	0.05668449197860963	0.0625	0.06306306306306306	0.06217616580310881	0.0870488322717622	0.010359536867763558	0.026252983293556086	415.8838	414.3802	415.9624	414.1443	0.004390015750548819	48327939	-0.0036154329646887083	20404531700	415.0255	0.0011821448844100868
246	2021-06-09	3	0.07780979827089338	0.044989775051124746	0.18493150684931506	-0.014577259475218658	0.015748031496062992	0.01282051282051282	0.05143496086470369	415.815	414.9993	415.9133	413.0731	0.006875780582177783	47044569	-0.0019616896937339743	19845617000	414.7809	-0.0016423659515371841
247	2021-06-08	2	0.014553014553014554	0.044061302681992334	0.0425531914893617	0.04461942257217848	0.05759162303664921	0.0662557781201849	0.11498973305954825	415.304	414.9109	415.4907	413.9281	0.0037750517541573813	51410759	-0.0009465355498621423	21687776500	414.5612	-0.002635061682221202
248	2021-06-07	1	0.07987220447284345	0.09523809523809523	0.06976744186046512	0.10451977401129943	0.13031914893617022	0.16319444444444445	0.1111111111111111	413.4957	415.3138	415.6283	411.6208	0.00973590255886012	55904606	0.004396901829934423	23566568100	414.6983	-0.0025320050171524287
249	2021-06-04	5	0.06382978723404255	0.07653910149750416	0.04819277108433735	0.08735632183908046	0.11202185792349727	0.08399098083427282	0.057158560043968125	410.6457	411.5498	412.7488	409.1028	0.008912185396922278	58051341	0.0022016546136974726	24297428000	411.3042	0.0018893034529727714
250	2021-06-03	4	0.0480295566502463	0.061224489795918366	0.1276595744680851	0.02564102564102564	0.10384615384615385	0.04638009049773756	0.06514762516046213	413.1223	413.083	413.9674	412.0609	0.00462674327993749	48963529	-9.512921476271991e-05	20774703500	412.8896	0.00393747905644113
251	2021-06-02	3	0.1524547803617571	0.022	-0.05421686746987952	0.059880239520958084	0.023622047244094488	0.07030796048808832	0.09432672590567327	415.2843	412.4343	415.4317	411.9724	0.008396921735533703	54046290	-0.006862768469696461	22694987100	412.9047	0.0011025738631447015
252	2021-06-01	2	0.1466275659824047	0.06206896551724138	0.07092198581560284	0.05782312925170068	0.08362369337979095	0.0925	0.13797169811320756	413.7119	412.798	413.9871	412.5523	0.0034778620795472373	58481347	-0.0022090251694476576	24579669200	413.1779	-0.0054190922423730005
253	2021-05-28	5	0.10300429184549356	0.10122699386503067	0.06951871657754011	0.11397849462365592	0.06920415224913495	0.06451612903225806	0.07799442896935933	412.9257	412.0609	413.4662	411.7612	0.004140749541239051	56564265	-0.0020943235066260162	23732631500	412.4655	-7.126229437814662e-05
254	2021-05-27	4	0.13673805601317957	0.08813559322033898	0.1534090909090909	0.06038647342995169	0.16704805491990846	0.03680981595092025	0.04286070271617244	411.6481	411.8447	412.3754	410.5573	0.004428370899750207	42961526	0.0004775923901992732	17985500500	411.5252	0.00026179879448931097
255	2021-05-26	3	0.06506024096385542	0.05688622754491018	0.04700854700854701	0.06221198156682028	0.04665314401622718	0.0344686089454247	0.09947643979057591	413.083	411.029	413.4564	410.4197	0.007399011304769231	57317554	-0.004972366328316658	24088290400	411.4814	0.000931076469620636
256	2021-05-25	2	0.11550151975683891	0.10316139767054909	0.06862745098039216	0.12090680100755667	0.11363636363636363	0.09239130434782608	0.07123136388735506	410.1445	411.943	413.0731	409.889	0.007768200659202859	51244581	0.004385039906667016	21489876700	411.8902	-0.003473626608963578
257	2021-05-24	1	0.12195121951219512	0.09437386569872959	0.08108108108108109	0.09925558312655088	0.05627705627705628	0.0255863539445629	0.13513513513513514	409.6826	407.7859	410.9897	407.3043	0.009048271771253127	76503496	-0.00462968161205761	31809245100	408.7315	0.0044564774661836355
258	2021-05-21	5	0.054404145077720206	0.11733800350262696	0.1746987951807229	0.09382716049382717	0.10816326530612246	0.07952500899604174	0.04055250575526828	404.7	408.12	409.4418	404.5723	0.012036167577463945	77701442	0.008450704225352152	32185690000	407.5003	-0.002136020150098325
259	2021-05-20	4	0.08671586715867159	0.07464788732394366	0.08421052631578947	0.07115384615384615	0.04633204633204633	0.02570480928689884	0.024905930836767603	399.9042	403.7762	403.963	398.3416	0.014112008386771539	106322020	0.009682318915380269	43420424600	401.0136	0.009155151898433894
260	2021-05-19	3	0.03924914675767918	0.007279344858962694	0.029508196721311476	-0.0012594458438287153	0.018231540565177756	0.02937189335743335	0.04993215739484396	408.6311	404.8376	408.8866	404.6705	0.010418599823807228	59156797	-0.00928343437393775	24441670300	407.001	0.0034897151707019174
261	2021-05-18	2	0.02278481012658228	0.039711191335740074	0.11038961038961038	0.0125	0.11538461538461539	0.04525862068965517	0.09845031905195989	408.2281	408.3559	409.2109	406.2331	0.007330274170174715	64894713	0.000313060271941192	26898619500	407.5598	-0.0021405551015613268
262	2021-05-17	1	0.18689320388349515	0.0611764705882353	0.03347280334728033	0.07201309328968904	0.06525573192239859	0.136986301369863	0.05738880918220947	406.0857	409.3976	410.2919	406.0562	0.010431314680086177	82116172	0.008155667633704011	34299884600	408.6364	-0.002937069670139319
263	2021-05-14	5	0.04122137404580153	0.04659949622166247	0.008298755186721992	0.06329113924050633	0.07972027972027972	0.03268551236749117	0.024868123587038434	400.0516	403.2062	405.2405	400.0024	0.013095171428971361	106176483	0.00788548277272236	43536203700	403.1188	0.0052757677701427315
264	2021-05-13	4	0.012195121951219513	0.038348082595870206	0.07407407407407407	0.028128031037827354	0.036875	0.020315169925954054	0.04311563471868815	404.1398	398.4202	405.4764	397.0345	0.021262383999375453	134501239	-0.014152528407249069	54921049600	400.5389	0.006424272202753302
265	2021-05-12	3	0.018196856906534328	0.04652730950775455	0.0595903165735568	0.039153439153439155	0.020506634499396863	0.05544610188573037	0.03674074074074074	405.9776	407.0685	408.1102	402.99	0.012705526191716944	116730491	0.0026870940662735493	48276403700	405.9621	-0.008461594572151593
266	2021-05-11	2	0.06648575305291723	0.06317204301075269	0.08695652173913043	0.05599300087489064	-0.012371134020618556	0.0241305890702626	0.07626076260762607	415.2155	410.7342	415.4514	410.6064	0.011799621243117423	81590940	-0.010792708846370217	34313184200	412.8914	0.002251270878793326
267	2021-05-10	1	0.06521739130434782	0.1016949152542373	0.16129032258064516	0.07425742574257425	0.017994858611825194	0.11076923076923077	0.12151898734177215	412.6505	414.8421	415.5251	411.9331	0.008719862521365689	67665550	0.005311031975000621	28518446200	414.4788	-0.00036684654101941833
268	2021-05-07	5	0.0111731843575419	0.08242612752721618	0.046153846153846156	0.09161793372319688	0.06944444444444445	0.04503582395087001	0.06875898418782941	408.6605	411.8447	411.9823	406.5427	0.01338014432432309	73785226	0.007791797837079863	30842807600	409.3224	0.006299268855674294
269	2021-05-06	4	0.12121212121212122	0.12076583210603829	0.17318435754189945	0.102	0.10149750415973377	0.03618421052631579	0.07175925925925926	410.1838	408.5819	410.4295	407.9923	0.005973642149619046	39766516	-0.003905322443255927	25001335900	408.9758	0.002537033474061604
270	2021-05-05	3	0.08043478260869565	0.04539559014267185	-0.009433962264150943	0.06618962432915922	0.11944869831546708	0.06727272727272728	0.06883259911894272	408.8964	408.4542	409.4173	404.5723	0.011975609798298172	101405337	-0.0010814475255835315	42024017600	406.588	0.0003713464290805183
271	2021-05-04	2	0.07801418439716312	0.046801872074883	0.013157894736842105	0.05725971370143149	0.12781954887218044	0.05530216647662486	0.11838624338624339	412.1985	410.9897	412.6014	410.4639	0.005207522512942036	68059131	-0.002932567682803301	28458294300	411.3469	-0.009488787944507984
272	2021-05-03	1	0.1702127659574468	0.027932960893854747	-0.006578947368421052	0.04155844155844156	0.18598382749326145	0.14181818181818182	0.18	410.4295	410.1052	411.3238	409.1617	0.005284218928604533	85438751	-0.0007901478816702839	35665628800	409.9448	-0.0014736666443618562
273	2021-04-30	5	0.043689320388349516	0.12295081967213115	0.1440329218106996	0.11247443762781185	0.1329479768786127	0.09468892261001517	0.09210100356102298	413.0731	412.8176	413.4662	409.26	0.010277574158236876	78235850	-0.000618534588672038	32757760500	411.6585	-1.1972033604532045e-05
274	2021-04-29	4	0.11627906976744186	0.09618320610687023	0.06306306306306306	0.10040160642570281	0.19767441860465115	0.06349734042553191	0.11299968523764557	410.6064	410.2035	411.7857	409.7121	0.005061114865780139	51067861	-0.0009812316612697422	21324894700	410.4667	-0.0065904548927061294
275	2021-04-28	3	0.13333333333333333	0.09832635983263599	0.0440251572327044	0.12539184952978055	0.1613588110403397	0.1006423982869379	0.08829691709069142	410.7243	410.3214	410.9307	409.1224	0.004419948651063775	51207385	-0.0009809499949237118	21380427600	410.1131	-0.0012878443381883057
276	2021-04-27	2	0.06593406593406594	0.12103174603174603	0.09183673469387756	0.1396103896103896	0.1539961013645224	0.06679668454412482	0.1641337386018237	410.2428	410.4098	411.0093	409.6247	0.0033801672604214968	52071760	0.0004070760047465306	21741808400	410.3889	-0.0009451343524768544
277	2021-04-26	1	0.19455252918287938	0.09903381642512077	0.09016393442622951	0.10273972602739725	0.178117048346056	0.21825396825396826	0.12903225806451613	405.7516	409.5548	411.0388	405.673	0.013226909358029691	73190644	0.009373222434612714	30455780800	408.9972	0.0006470855992128462
278	2021-04-23	5	0.07547169811320754	0.02936241610738255	0.028938906752411574	0.029511918274687854	0.11121239744758432	0.05962705984388551	0.09357744841615809	408.7195	405.1619	409.5942	404.0416	0.013742644321772768	97345662	-0.008704258054729417	40309272800	406.3727	0.008236647693350922
279	2021-04-22	4	0.11242603550295859	0.05451127819548872	0.18181818181818182	0.0125	0.16500994035785288	0.08317214700193423	0.031594892880328934	404.415	408.8964	409.1126	404.2676	0.011984635919376102	66278473	0.011081191350469215	27467506400	407.3994	0.00042077422446842275
280	2021-04-21	3	0.04607046070460705	0.048302872062663184	0.13761467889908258	0.012773722627737226	0.017543859649122806	0.029017857142857144	0.07304083185391834	406.7736	405.0636	407.9293	403.5109	0.010949890077318902	81734548	-0.004203812636808238	33894813800	405.0158	0.008164653852647452
281	2021-04-20	2	0.056842105263157895	0.13930348258706468	0.23972602739726026	0.10722100656455143	0.13179916317991633	0.04775869291998324	0.10071942446043165	409.0831	408.0512	409.5548	406.6557	0.007129126678907921	78253813	-0.002522470373378923	32490670200	407.7213	-0.005871125178059894
282	2021-04-19	1	0.13134328358208955	0.10714285714285714	0.19827586206896552	0.08173076923076923	0.055401662049861494	0.10963455149501661	0.1257396449704142	410.0561	410.0659	410.7047	408.5623	0.005243753523024541	81977568	2.3899168918555937e-05	34167077700	409.7091	-0.003291607604310886
283	2021-04-16	5	0.08189655172413793	0.050724637681159424	-0.0189873417721519	0.07142857142857142	0.0627177700348432	0.04893203883495146	0.06219653179190751	406.6066	408.6999	408.9848	406.5574	0.005970620630690856	60068179	0.005148219433722913	24901589900	407.8209	-0.0020610650444616526
284	2021-04-15	4	0.08484848484848485	0.05622489959839357	0.014705882352941176	0.0718232044198895	0.11885245901639344	0.049578059071729956	0.0847084708470847	405.7123	404.3561	406.8228	403.7861	0.007520565963018529	61470392	-0.0033427628395786895	24288826000	405.0541	0.0025376416843626787
285	2021-04-14	3	0.09302325581395349	0.15678776290630975	0.1144578313253012	0.17647058823529413	0.1394422310756972	0.0539568345323741	0.06472174552586418	404.4347	405.7417	406.3992	404.0317	0.005859688732344533	56407742	0.0032316712685631563	23276959600	405.1305	0.0013685357897225455
286	2021-04-13	2	0.06777493606138107	0.043478260869565216	-0.016129032258064516	0.06406685236768803	0.10556621880998081	0.05887483645878761	0.0757026291931097	403.7664	404.5428	404.8278	403.1276	0.004217523186207176	56606037	0.0019228940298153185	23267608800	403.9317	0.0013048549359662377
287	2021-04-12	1	0.036312849162011177	0.12453760789149199	0.1843137254901961	0.09712230215827339	0.026124818577648767	0.10057471264367816	0.15494978479196556	401.3488	404.3954	404.5723	401.2211	0.008352501899825324	61050476	0.007590903473487431	25014495900	402.7346	0.0007058537168102189
288	2021-04-09	5	0.05982905982905983	0.06302021403091558	0.06046511627906977	0.06389776357827476	0.09776833156216791	0.043271311120726956	0.05728848114169215	400.8967	401.4766	401.5355	399.914	0.004054621743674955	57708004	0.0014465072922775597	23527068000	400.9132	0.0023996082276260687
289	2021-04-08	4	0.08125	0.13105076741440377	0.17269076305220885	0.11371237458193979	0.11799410029498525	0.017586206896551725	0.06528863120746156	398.9411	399.5798	399.9435	398.4595	0.0037243433774322874	55602070	0.0016009882160548804	22576039300	399.2201	-9.80584425945708e-05
290	2021-04-07	3	0.1409090909090909	0.07289719626168224	0.09401709401709402	0.06698564593301436	0.1404109589041096	0.03156146179401993	0.10685954269715352	398.7642	399.118	400.2186	398.4104	0.0045385361426308135	61764823	0.0008872411314756398	25110058200	399.2732	0.0003448785538943857
291	2021-04-06	2	0.11138014527845036	0.08118556701030928	0.13636363636363635	0.056179775280898875	0.15091463414634146	0.10241704219582139	0.12087912087912088	396.5038	399.3538	399.9238	396.4252	0.00882537235271625	91531401	0.007187825186038484	37040695000	398.6893	0.0034502304252442112
292	2021-04-05	1	0.13443396226415094	0.10132890365448505	0.11510791366906475	0.09719222462203024	0.039337474120082816	0.26688102893890675	0.10881801125703565	391.5311	393.703	393.7619	391.3148	0.006253532961186325	99561023	0.005547196633932767	39637216200	392.4523	0.00676596693779052
293	2021-04-01	4	0.11015490533562823	0.1474036850921273	0.18055555555555555	0.13938053097345132	0.07605421686746988	0.09933035714285714	0.07108571428571428	388.5238	389.4967	391.138	388.4943	0.006804990446449194	112637562	0.0025040937003086594	44624702400	389.8359	0.001961345383331311
294	2021-03-31	3	0.10071942446043165	0.07282913165266107	0.01098901098901099	0.09398496240601503	0.09824046920821114	0.0585480093676815	0.04713205869275233	387.6197	387.9243	388.6319	386.2438	0.006182882417788846	76063403	0.0007858217732483501	29988823300	387.3496	0.004527748268539412
295	2021-03-30	2	0.07677543186180422	0.037162162162162164	-0.0718562874251497	0.08	0.10815939278937381	0.032540237928621416	0.05887909319899244	387.6	388.9562	389.9095	386.0374	0.010030375295243386	107950258	0.0034989680082559366	42658494000	388.112	-0.0009127789050254228
296	2021-03-29	1	0.09876543209876543	0.05178211163416274	0.07508532423208192	0.03662597114317425	0.04294478527607362	0.05531914893617021	0.08442982456140351	384.1898	389.1528	389.5754	383.5609	0.015680691123625995	113004977	0.01291809412951625	44418319400	385.9349	0.0006846015368205282
297	2021-03-26	5	0.023109243697478993	0.030735455543358946	0.024193548387096774	0.033182503770739065	0.13291925465838508	0.06745935452560058	0.014216366158113732	379.3252	382.9811	383.8164	377.2811	0.017322097502366293	115819990	0.009637904362800128	44850386700	380.4869	0.0023324636816401258
298	2021-03-25	4	0.0221606648199446	0.02727272727272727	-0.035	0.045588235294117645	0.05471478463329453	-0.004412763068567549	0.041058571706557696	384.2586	380.8386	385.9785	380.7895	0.013626951373396645	97307495	-0.008900256233692665	37985173000	383.3477	0.002305938436916629
299	2021-03-24	3	0.12080536912751678	0.041766109785202864	0.0125	0.05351170568561873	0.011220196353436185	0.03629417382999045	0.07582800697269029	385.153	382.7845	386.6762	381.959	0.012350016624820966	90295602	-0.006149504222997198	35306552400	384.2499	0.0012660817970586405
300	2021-03-23	2	0.05515587529976019	0.049204052098408106	0.06363636363636363	0.04246284501061571	0.1084070796460177	0.08235919234856535	0.06843940714908457	383.3054	385.8212	387.2757	383.2464	0.010513601693323089	73478843	0.00656343479637896	29571336100	385.5013	0.002398632269922958
301	2021-03-22	1	0.07228915662650602	0.0249728555917481	0.0975609756097561	-0.0014814814814814814	0.10160427807486631	0.11838790931989925	0.10743801652892562	383.158	382.7648	384.8178	380.475	0.011414153360930296	113538246	-0.0010262085092834698	44376545600	382.8871	0.005922165821249573
302	2021-03-19	5	0.09583333333333334	0.02217741935483871	-0.031055900621118012	0.04776119402985075	0.044147843942505136	0.031687125321153295	0.06389879987025625	386.4084	383.4746	388.6075	382.7595	0.015278523459247944	115061371	-0.007592485049496757	45501956400	385.4086	0.0015644635936271501
303	2021-03-18	4	0.02753195673549656	0.044585987261146494	0.014492753623188406	0.06197654941373534	0.10742705570291777	0.07037358818418767	0.05633484162895928	386.4622	389.1364	389.9788	385.2574	0.012255183158065126	97490129	0.006919693568995842	38577394400	387.4139	0.003751964711419587
304	2021-03-17	3	0.09667673716012085	0.095112285336856	0.08641975308641975	0.09922178988326848	0.07211538461538461	0.02860748843079512	0.10771349862258953	388.9503	387.814	389.6948	387.001	0.006960705527892719	73563598	-0.0029214529465589963	29161584400	388.3254	-0.0009758199414888541
305	2021-03-16	2	0.05398457583547558	0.07852564102564102	0.08241758241758242	0.07709750566893424	0.16522988505747127	0.10723581467985424	0.10682046138415245	386.2663	388.3038	388.5732	384.0134	0.011874064811280012	73359180	0.005274858303714361	28947406700	386.3456	-5.2887400679250924e-05
306	2021-03-15	1	0.16009852216748768	0.06861499364675985	0.047058823529411764	0.07894736842105263	0.08951965065502183	0.15451895043731778	0.13451776649746192	384.0525	386.0018	386.1488	383.2003	0.007694409425044727	64605404	0.005075608152531213	25597182400	384.6597	-0.0032837183357228494
307	2021-03-12	5	0.09419496166484119	0.06026962727993656	0.081145584725537	0.0498812351543943	0.16120906801007556	0.12337164750957855	0.08738057324840764	384.2093	385.4827	387.5593	383.7293	0.00998099441455209	85942671	0.0033143393457681475	33775067500	385.7283	0.0008798775827094223
308	2021-03-11	4	0.16399286987522282	0.12162162162162163	0.10795454545454546	0.12539184952978055	0.13513513513513514	0.05397350993377483	0.09468822170900693	381.7212	381.6135	383.3962	380.2325	0.008320435523002389	109578581	-0.0002821430929170886	42664334800	381.6903	0.006603268490727736
309	2021-03-10	3	0.07340553549939831	0.08073196986006459	0.12794612794612795	0.058544303797468354	0.09102564102564102	0.10734463276836158	0.07783985102420857	377.9597	379.2527	381.9367	373.9239	0.02142895920800989	113384705	0.0034209996462585992	43888132800	379.9211	0.0011163292026691973
310	2021-03-09	2	0.12071778140293637	0.06517094017094018	0.03308823529411765	0.0783132530120482	0.09225512528473805	0.06863744478423378	0.06202074875958503	376.7941	373.9142	379.7523	373.6203	0.016412384444849503	122821473	-0.0076431663871595135	47213805100	376.8021	0.007953868082679375
311	2021-03-08	1	0.03271028037383177	0.04732636754763368	0.03696498054474708	0.05211141060197664	0.07242582897033159	0.1353637901861252	0.11026615969581749	372.68	375.7851	376.892	365.0199	0.032524528114768504	151947829	0.008331812815283871	57562342500	371.3799	0.0015598596129907088
312	2021-03-05	5	0.0511968085106383	0.08044856167723062	0.14570858283433133	0.05935483870967742	0.03785271851342051	0.014960629921259842	0.05418034857287194	373.4244	368.9968	376.1476	364.2754	0.032591275721610684	182750121	-0.011856750656893294	69107985900	370.1469	-0.012012722445550916
313	2021-03-04	4	0.09363636363636364	0.05946255002858777	0.0841300191204589	0.04816326530612245	0.07297687861271676	0.03283582089552239	0.04690248192300176	377.901	373.6203	378.9197	373.5126	0.014476352337243661	119377351	-0.011327569919105862	45987013800	375.9165	0.004616998950310448
314	2021-03-03	3	0.02004008016032064	0.07792207792207792	0.1837837837837838	0.03937007874015748	0.0407185628742515	0.05094558085681204	0.09204931972789115	381.8486	378.6356	382.0934	378.1067	0.01054384913041738	79257736	-0.00841432965840379	30755349600	380.08	-0.001192111333453851
315	2021-03-02	2	0.11732851985559567	0.06458557588805167	-0.0029411764705882353	0.1035653650254669	0.13928012519561817	0.08481797056545314	0.09938048528652556	377.705	381.6135	382.9261	372.7897	0.027190665407332976	104868878	0.010348022927946423	40893103800	380.5877	-0.0058746568842471085
316	2021-03-01	1	0.17251461988304093	0.08319738988580751	0.022222222222222223	0.10854503464203233	0.07421576128538639	0.1035007610350076	0.09950248756218906	376.4904	372.582	377.6953	370.4956	0.019432619442713895	152515934	-0.010381141192444824	58254449600	374.2259	0.009803158796273479
317	2021-02-26	5	0.05459770114942529	0.0410414827890556	0.09824561403508772	0.0063784549964564135	0.034427966101694914	0.048878027105087755	0.11725408891960377	382.4265	374.5117	383.8664	372.9923	0.02915368494202159	145861445	-0.020696264510958205	56255301300	377.4532	-0.0023152965662488452
318	2021-02-25	4	0.1001669449081803	0.14211438474870017	0.13068181818181818	0.14713216957605985	0.13439306358381503	0.11079660331581076	0.0854371921182266	378.4299	383.7587	384.2093	377.3916	0.018065319948827697	72175134	0.014081339767285834	28095415200	381.5698	-0.010602607114841942
319	2021-02-24	3	0.03468208092485549	0.04971932638331997	0.023465703971119134	0.0707070707070707	0.1023936170212766	0.10627753303964757	0.06964436917866215	376.7941	379.576	380.9914	372.4253	0.023000854131016355	106784202	0.007383077388950643	41102536900	376.8639	0.009349745023886306
320	2021-02-23	2	0.06783719074221868	0.0925414364640884	0.05102040816326531	0.10795454545454546	0.04118404118404118	0.07313357034027425	0.08129770992366413	379.145	379.1156	381.6526	378.8315	0.007446846421166142	67037479	-7.754289256091902e-05	25996953600	379.7464	-0.0016639367695501224
321	2021-02-22	1	0.07977991746905089	0.07956600361663653	0.06882591093117409	0.08823529411764706	0.059845559845559844	0.13382899628252787	0.09174311926605505	384.0525	382.0543	384.3562	381.5841	0.007264715694390891	83131146	-0.005202934494632888	32902017300	382.5844	0.0024539512782378427
322	2021-02-19	5	0.1274131274131274	0.0499457111834962	0.10460251046025104	0.030791788856304986	0.14217252396166133	0.03707995365005794	0.05813953488372093	381.6233	382.7301	383.5089	379.8111	0.009735892394929934	59504656	0.0029002422021926367	23203936400	381.7782	-0.0008161807849200708
323	2021-02-18	4	0.004316546762589928	0.08233532934131736	0.04782608695652174	0.1004566210045662	0.10283687943262411	0.05626477541371158	0.08370044052863436	382.4363	384.366	384.6305	381.3686	0.008553142550278047	52577673	0.005045807628616761	20570022700	383.121	-0.00164283697586309
324	2021-02-17	3	0.03564356435643564	0.13435374149659865	0.05263157894736842	0.1628440366972477	0.10080645161290322	0.07599118942731277	0.10004856726566294	385.9039	384.2778	386.1096	383.5236	0.00674274021207564	50591044	-0.004213743369787162	19868527500	384.7598	0.0002304914595843077
325	2021-02-16	2	0.15690866510538642	0.040229885057471264	0.011560693641618497	0.0497131931166348	0.12352941176470589	0.11267605633802817	0.13598797896318557	381.8779	384.6109	384.8656	381.7996	0.0080303908123528	50445601	0.007156737794986314	19847724700	383.5985	-0.00494898735959642
326	2021-02-12	5	0.14123006833712984	0.10682492581602374	0.1134453781512605	0.10321100917431193	0.04887218045112782	0.049842837898518184	0.08832656958701361	383.2395	382.7204	383.6803	380.1637	0.00925022562648665	42636902	-0.0013545054724266085	16630768800	382.1246	0.003898935486980435
327	2021-02-11	4	0.088	0.09913043478260869	0.13008130081300814	0.09070796460176991	0.1524163568773234	0.07330618289522399	0.07198697068403909	384.1015	382.1032	384.2582	379.576	0.012335342592787651	58679398	-0.0052025311018050495	22871122900	381.7747	-0.001942392719331498
328	2021-02-10	3	0.12655086848635236	0.06666666666666667	0.06451612903225806	0.0673076923076923	0.013729977116704805	0.07657657657657657	0.12178387650085763	381.6428	382.2698	382.8967	381.2118	0.004419852690813945	35432483	0.0016428974947253103	13826208400	382.2637	-0.006610303492322497
329	2021-02-09	2	0.18051575931232092	0.09343936381709742	0.008547008547008548	0.11917098445595854	0.16720257234726688	0.09784871616932686	0.15861718352821555	381.3098	382.5244	382.5734	380.4086	0.005690723080393066	37887680	0.003185336437720768	14745368000	381.473	0.0013092365351764065
330	2021-02-08	1	0.15028901734104047	0.1543134872417983	0.08461538461538462	0.1673881673881674	0.129979035639413	0.221875	0.13344316309719934	380.2617	379.7817	380.5262	378.2481	0.006022766538681872	48617945	-0.0012622885765251094	18827617100	379.6368	-0.0010506036466458337
331	2021-02-05	5	0.125	0.061046511627906974	0.07042253521126761	0.056842105263157895	0.1526032315978456	0.11379716981132075	0.06354515050167224	375.1288	378.2928	378.3418	374.1547	0.011190825613041843	46906736	0.00843443638558273	18056784500	376.9164	-0.002369668247680211
332	2021-02-04	4	0.08746355685131195	0.004373177842565598	-0.06437768240343347	0.039735099337748346	0.08092485549132948	0.07696726019529006	0.11495754408883083	374.6146	374.0415	375.8537	372.6995	0.008463118410408393	51991929	-0.0015298389331329073	19870212400	374.5263	0.004208945870600656
333	2021-02-03	3	0.1540880503144654	0.09936575052854123	0.03333333333333333	0.12181303116147309	0.11356466876971609	0.11240073304825901	0.06863549357396773	371.8865	373.7477	375.3835	368.6228	0.018340428210083703	63804009	0.005004752794199296	24328291300	374.1279	0.0006275330115256526
334	2021-02-02	2	0.12469437652811736	0.05625879043600562	-0.03278688524590164	0.08712121212121213	0.09523809523809523	0.053326561706449976	0.07715213860314023	366.0778	368.5365	369.6238	362.8022	0.018802532068438363	75411978	0.0067163318835503395	28508397500	367.4047	0.00906240944078893
335	2021-02-01	1	0.04665314401622718	0.09770114942528736	0.14497041420118342	0.0825426944971537	0.06666666666666667	0.07492354740061162	0.10526315789473684	367.9487	362.5024	368.9675	360.7392	0.022809553272835306	126601429	-0.014801791662805036	47157843400	363.9934	0.0037728780908676865
336	2021-01-29	5	0.09899749373433583	-0.00583941605839416	0.014522821576763486	-0.016891891891891893	0.04108108108108108	0.011904761904761904	0.05661934631891714	368.6638	369.9078	374.1199	368.2034	0.016068564277244547	93773398	0.0033743481188010004	35466356400	371.3476	-0.006921622918550039
337	2021-01-28	4	0.0748663101604278	0.07279344858962693	0.0594059405940594	0.07788944723618091	0.05517241379310345	0.04645560908465245	0.08788133221382592	372.4449	366.7537	372.5428	364.4027	0.02233819892113867	122536313	-0.015280649567224676	46132192200	368.0234	0.011346424680167978
338	2021-01-27	3	0.06781750924784218	0.1715210355987055	0.22641509433962265	0.15250544662309368	0.07658321060382917	0.0689419795221843	0.08677884615384615	377.5287	375.9419	377.9597	375.697	0.0060226725259983314	42235069	-0.004203124159832191	16247403100	376.4767	-0.010388449095402827
339	2021-01-26	2	0.10900473933649289	0.08712613784135241	0.09606986899563319	0.08333333333333333	0.17025089605734767	0.06345914558274575	0.11655011655011654	375.8243	376.5296	376.9018	370.7209	0.016672650503384106	70171998	0.0018766748185256314	26845282500	374.7259	-0.004594847046841924
340	2021-01-25	1	0.2127659574468085	0.06427221172022685	-0.008620689655172414	0.0847457627118644	0.11363636363636363	0.10909090909090909	0.12364760432766615	374.4334	375.0505	376.2706	374.0268	0.005999035363241409	52004127	0.0016480901543505294	20419771200	375.2043	-0.003466520705337546
341	2021-01-22	5	0.13988095238095238	0.0774818401937046	0.05952380952380952	0.08536585365853659	0.08919382504288165	0.11117861482381532	0.12719205577857595	376.6275	376.3827	377.0781	375.4129	0.0044356493876476465	47879222	-0.0006499790907461561	18582989400	376.3905	0.003689167975194208
342	2021-01-21	4	0.1444141689373297	0.06577344701583435	0.13736263736263737	0.04538341158059468	0.13984168865435356	0.13957660566917832	0.13959938366718028	373.3167	376.0398	376.9214	372.9053	0.010769758434648138	61591623	0.0072943428461678455	23937345400	375.3952	-0.0009363052351920695
343	2021-01-20	3	0.17647058823529413	0.1858267716535433	0.20476190476190476	0.17647058823529413	0.16967509025270758	0.09852847088931542	0.10875216637781629	370.6033	370.907	371.4751	369.0458	0.006582651800941813	50947554	0.0008194746242140642	19255996600	370.5925	0.004775649437646333
344	2021-01-19	2	0.14030612244897958	0.12217194570135746	0.09316770186335403	0.12863070539419086	0.06239168110918544	0.11428571428571428	0.07615230460921844	369.0164	368.0173	369.8588	366.0582	0.010382502017438688	106950042	-0.0027074677439810225	40395138700	368.0152	-0.0016617320510354128
345	2021-01-15	5	0.12877263581488935	0.07028753993610223	0.03818615751789976	0.08643457382953182	0.08512544802867383	0.08234714003944774	0.060925449871465295	372.8073	370.7209	373.3363	370.3682	0.008013916961553375	49658211	-0.005596456936331521	18851246000	371.8901	-0.001459970270927035
346	2021-01-14	4	0.08585858585858586	0.04186046511627907	-0.1375	0.08285714285714285	0.09783845278725825	0.04561003420752566	0.06790645252183714	370.9461	372.0237	373.0718	370.1233	0.00796626421519538	44998111	0.002905004258031067	17157042200	371.9402	-0.0006830601106906745
347	2021-01-13	3	0.037578288100208766	0.0707070707070707	-0.01646090534979424	0.11777777777777777	0.13003663003663005	0.056253413435281265	0.06456200227531285	371.1421	371.0245	372.0922	368.6638	0.009299529815512157	52431698	-0.00031685976880563684	19846150200	370.8066	0.0023501452338705034
348	2021-01-12	2	0.0728862973760933	0.03757225433526012	0.010810810810810811	0.047337278106508875	0.06010016694490818	0.07438894792773645	0.057337220602526724	370.1233	370.9461	372.7975	369.9949	0.007574699002607985	50959417	0.0022230429697347597	19312799400	371.1945	-0.0014781575837444871
349	2021-01-11	1	0.0660377358490566	0.03655352480417755	0.0625	0.025830258302583026	0.07270408163265306	0.06891025641025642	0.049237170596393896	372.8073	373.4636	373.6889	369.3887	0.011641395635546021	71621384	0.0017604269015118199	27212601200	372.2669	0.005019316258562849
350	2021-01-08	5	0.006279434850863423	0.1070559610705596	0.056074766355140186	0.125	0.07806191117092867	0.09927470534904805	0.021025116490510285	368.4091	371.3478	372.1314	368.223	0.010614220187223427	68370104	0.007976730216490263	25863000000	370.9082	-0.0008933732713313932
351	2021-01-07	4	0.11942959001782531	-0.02070263488080301	-0.055288461538461536	-0.008488964346349746	0.012723845428840716	0.027421494913754976	0.12214438014011575	362.1498	365.9113	369.2711	361.5718	0.021293972594101623	106584393	0.010386585882416489	39820294100	366.329	0.00716583796442127
352	2021-01-06	3	0.16244239631336405	0.10638987998702562	0.12147505422993492	0.0999537251272559	0.1562881562881563	0.11414253897550111	0.12876657292085175	360.5727	363.7367	364.8827	360.5237	0.012090744658395497	65933390	0.008774929438640217	24412201000	363.0307	0.015390441156958666
353	2021-01-05	2	0.11885245901639344	0.1175115207373272	0.1834862385321101	0.0970724191063174	0.1872	0.12145478812145478	0.14293507910529188	367.6353	361.2486	367.7724	357.3598	0.029137580667999024	109895248	-0.017372379638190247	40602476200	361.1415	0.004509766631789868
354	2021-01-04	1	0.24193548387096775	0.06788079470198675	0.14736842105263157	0.03140096618357488	0.13211009174311927	0.1891025641025641	0.15902964959568733	364.1775	366.2345	366.9986	363.6407	0.009234114883180098	78460847	0.0056483445572557784	29354619800	365.4915	-0.022326424041170304
355	2020-12-31	4	0.18012422360248448	0.11010558069381599	0.1148936170212766	0.10747663551401869	0.09124767225325885	0.09979770734996629	0.0739636954754809	364.726	364.3832	365.4705	363.9717	0.004117902573194611	49371084	-0.0009398836386767357	18367243000	364.5665	-0.0011028027343249786
356	2020-12-30	3	0.19480519480519481	0.08258258258258258	0.045454545454545456	0.09591836734693877	0.10775862068965517	0.04106877783275606	0.11977520196698278	366.1659	363.864	366.3521	363.2469	0.008548455609669416	53488413	-0.006286494728209388	19922095200	364.2203	0.00032200021494264584
357	2020-12-29	2	0.1618705035971223	0.12596899224806202	0.13142857142857142	0.12316715542521994	0.16478190630048464	0.0899581589958159	0.12617702448210924	364.1383	364.5595	364.9709	363.482	0.004096213842776105	38819442	0.0011567033734160865	14427832100	364.38	-0.003290353645257404
358	2020-12-28	1	0.14588859416445624	0.1313304721030043	0.14351851851851852	0.1285563751317176	0.12464589235127478	0.09582309582309582	0.10834553440702782	360.5531	361.4543	361.4837	359.936	0.004299931098862076	26457853	0.0024994931398454683	9746357840	360.9078	0.00020173763216171854
359	2020-12-24	4	0.1069182389937107	0.1295971978984238	0.046511627906976744	0.16541353383458646	0.11659192825112108	0.07807417046193885	0.10155292194523907	360.749	360.0535	362.0616	359.708	0.0065430849466788935	46017000	-0.0019279332721644084	16947922100	361.0121	-0.0004619063126111612
360	2020-12-23	3	0.11410788381742738	0.13846954711087975	0.15675675675675677	0.134107027724049	0.05928853754940711	0.075635103926097	0.10683675503288818	360.6805	359.7303	360.7997	358.545	0.0062884714610438215	47924878	-0.002634464574602717	17605093900	359.8211	0.0021449322573506625
361	2020-12-22	2	0.12364425162689804	0.0908256880733945	0.04043126684636118	0.1168289290681502	0.10584518167456557	0.11048358630427109	0.07471663196854036	357.5067	360.3376	370.7209	354.6268	0.04538320284874118	96001141	0.007918452996824914	35166824000	358.5474	-0.0031367969369695456
362	2020-12-21	1	0.035736677115987464	0.0778727445394112	0.06666666666666667	0.084070796460177	0.09226467847157502	0.14119601328903655	0.06044905008635579	363.384	361.6306	363.5603	359.5148	0.011252666093301318	134859608	-0.004825198687889393	51661596400	361.4757	0.0009589829293938334
363	2020-12-18	5	0.09722222222222222	0.12804878048780488	0.15023474178403756	0.11738148984198646	0.1696	0.09910485933503836	0.11525341130604289	362.7876	363.0802	363.2948	361.9195	0.0038000163019676516	63975083	0.0008065325275725882	23766324900	362.7619	-0.006495956872423774
364	2020-12-17	4	0.10395010395010396	0.1080669710806697	0.06293706293706294	0.14285714285714285	0.19776119402985073	0.10123456790123457	0.09230769230769231	360.7197	361.0611	362.0268	359.7908	0.006214722555440523	58259306	0.0009464412395553153	21544601800	360.9019	-0.0006883570857688873
365	2020-12-16	3	0.118	0.10457516339869281	0.07567567567567568	0.117096018735363	0.08288288288288288	0.08380202474690664	0.06304222093695779	358.3593	360.4954	360.4954	356.9157	0.010029539188105209	63757779	0.005960777353901514	23444589300	359.2123	0.0010004055712023575
366	2020-12-15	2	0.09254498714652956	0.08022388059701492	0.01910828025477707	0.10554089709762533	0.08464849354375897	0.04357298474945534	0.13814432989690723	359.5688	355.6867	360.7002	355.5014	0.014623852395518009	68955094	-0.01079654297035793	25361846800	357.5772	-0.0007084535396000822
367	2020-12-14	1	0.10899182561307902	0.09475465313028765	0.04819277108433735	0.11294117647058824	0.15609756097560976	0.20708446866485014	0.14600550964187328	355.9208	357.2864	357.7157	354.3212	0.009580290425749436	57635696	0.003836808638326361	21056674600	356.2344	-0.0023278715209207324
368	2020-12-11	5	0.08389261744966443	0.10829817158931083	0.14655172413793102	0.08977035490605428	0.15138888888888888	0.11761297798377753	0.08869602032176122	356.3793	357.7058	358.808	355.4624	0.009411965935074963	57571461	0.0037221578245425872	21115934000	357.629	-0.0016167927223282666
369	2020-12-10	4	0.07744107744107744	0.08103975535168195	0.13259668508287292	0.0613107822410148	0.0957004160887656	0.0911070780399274	0.13261439813465462	361.7537	357.8228	361.9195	356.945	0.013936320721679907	73910295	-0.01086623301986962	27196667900	358.7915	0.002764396759307602
370	2020-12-09	3	0.13738019169329074	0.1478405315614618	0.24064171122994651	0.10602409638554217	0.1888	0.10840824960338445	0.11901681759379043	358.6714	361.0611	361.6561	358.6227	0.008458471814528115	42050942	0.006662644414915727	15537064800	360.4515	-0.0031008170003445816
371	2020-12-08	2	0.19128329297820823	0.08703374777975133	0.07407407407407407	0.09226932668329177	0.12660550458715597	0.10884786760025461	0.1318629751290474	359.9394	360.0077	360.5247	358.6714	0.0051671251178655175	48688807	0.00018975416417325253	17954971300	359.6893	0.005276040250636773
372	2020-12-07	1	0.16113744075829384	0.10155148095909731	0.09359605911330049	0.10474308300395258	0.140625	0.14484679665738162	0.1095066185318893	358.2813	360.749	360.749	358.1837	0.007161967448546754	50683910	0.006887604795449934	18587792000	359.8742	0.0010839520894626025
373	2020-12-04	5	0.05555555555555555	-0.007272727272727273	0.015037593984962405	-0.014388489208633094	0.13263785394932937	0.10107421875	0.09609803289261529	357.657	357.6668	359.1299	356.5061	0.0073597618666272945	62573520	2.7400554162343e-05	23333944700	357.8208	0.004819211502659002
374	2020-12-03	4	0.1609907120743034	0.07926829268292683	0.12021857923497267	0.06342494714587738	0.13851992409867173	0.07586206896551724	0.1048607318405243	355.8428	357.7643	357.9301	355.238	0.007578299618847033	45730228	0.005399856341058412	16788622900	357.0306	0.0025575405733856745
375	2020-12-02	3	0.1309823677581864	0.07401574803149606	0.049689440993788817	0.08227848101265822	0.13050314465408805	0.10130391173520562	0.12250794568043918	356.5743	357.0133	358.6324	355.9501	0.007535606816798191	74071535	0.0012311599574058518	27432979700	357.2279	0.0038374037227911265
376	2020-12-01	2	0.16666666666666666	0.10199004975124377	0.14367816091954022	0.09047619047619047	0.13738019169329074	0.1162079510703364	0.09251644736842106	353.9018	353.1507	354.1846	350.3318	0.010997574299564019	83263669	-0.002122340151985687	30105163400	352.4508	0.0018871382459114342
377	2020-11-30	1	0.10326086956521739	0.07274320771253287	0.06072874493927125	0.08191653786707882	0.07964601769911504	0.164804469273743	0.13225371120107962	354.8869	354.7211	355.2185	353.6579	0.004412738977412981	28514072	-0.0004671910966565602	10367607400	354.6195	-0.006753218113961703
378	2020-11-27	5	0.21428571428571427	0.10693069306930693	0.05	0.13846153846153847	0.10451977401129943	0.21978021978021978	0.1277219430485762	354.1944	353.7359	354.2236	352.585	0.004647389991065975	47697035	-0.0012944868693575003	17293363500	353.5057	-0.001154385289145045
379	2020-11-25	3	0.14316702819956617	0.10476190476190476	0.13398692810457516	0.08801498127340825	0.16646989374262103	0.11085766423357664	0.13084813610207655	351.3462	354.2822	354.8576	350.4489	0.012580150772338023	61936834	0.008356430210430563	22415734400	353.3217	-0.0026987580189394415
380	2020-11-24	2	0.16455696202531644	0.13221153846153846	0.07653061224489796	0.14937106918238993	0.15201900237529692	0.11410788381742738	0.1151622943530458	348.4883	348.6639	349.9904	346.1328	0.011144855384985324	62600765	0.0005038906614656253	22819668000	348.1662	0.007550312281869917
381	2020-11-23	1	0.1206896551724138	0.02247191011235955	0.0	0.03619909502262444	0.1262135922330097	0.23956043956043957	0.12513966480446928	348.7029	346.5863	348.9175	346.5083	0.0069527916070120065	70397637	-0.006069923708693003	25572294500	347.5167	-0.004086888367194297
382	2020-11-20	5	0.10923076923076923	0.07015590200445435	0.10619469026548672	0.05803571428571429	0.03783012134189864	0.031967582170193604	0.05405405405405406	346.8497	348.976	349.3662	345.4353	0.011379555013630652	58706307	0.006130321000710148	21117602200	347.6665	-0.0016784155730668704
383	2020-11-19	4	0.03968253968253968	0.08097686375321336	0.05603448275862069	0.09157509157509157	0.042735042735042736	0.05349439171699741	0.08818054909260122	352.029	347.5129	352.6045	347.4739	0.014765425547069746	70248410	-0.012828772629527665	25539445600	350.1828	0.0009333783297359126
384	2020-11-18	3	0.19425675675675674	0.08716707021791767	0.14240506329113925	0.052941176470588235	0.02666666666666667	0.08075117370892018	0.11144971702220287	351.1121	351.7461	353.0141	349.5222	0.009990495596560067	65799745	0.0018056911168826554	23709906700	351.4116	0.0008035021602601221
385	2020-11-17	2	0.10211946050096339	0.0903010033444816	0.045112781954887216	0.10935023771790808	0.1478723404255319	0.10679177837354781	0.10158227848101266	352.0973	353.6481	353.853	350.7415	0.00887120571703102	73883690	0.0044044643341484896	26834253500	352.2636	0.002277841050592264
386	2020-11-16	1	0.15258855585831063	0.10483870967741936	0.11764705882352941	0.09815950920245399	0.08343868520859671	0.060653188180404355	0.09024390243902439	346.5278	349.2881	350.0685	345.9816	0.011812477888997442	62869342	0.007965594679560983	22361426100	348.0655	0.0019386822488234852
387	2020-11-13	5	0.03260869565217391	0.04252873563218391	0.05128205128205128	0.03930817610062893	0.07785888077858881	0.02610587382160986	0.05125836989148003	346.8302	344.5185	347.9403	342.6165	0.015538656194316403	67507704	-0.006665221194694042	23862067800	344.6623	0.0027583101112215063
388	2020-11-12	4	0.05420560747663551	0.0028708133971291866	0.07220216606498195	-0.022135416666666668	0.03841387856257745	0.08131755018013381	0.09223977695167286	347.63	347.8933	348.7614	346.323	0.007040826049670399	58212209	0.0007574144924201455	20837148500	347.511	-0.0009842519707870803
389	2020-11-11	3	0.1446886446886447	0.07589285714285714	0.058823529411764705	0.08148148148148149	0.15363511659807957	0.06469760900140648	0.11614342082689998	344.7916	345.3281	346.44	341.8849	0.013323489864571327	85128759	0.0015560123854525155	30185332400	344.7084	0.001402918071205797
390	2020-11-10	2	0.13824057450628366	0.07736156351791532	0.07807807807807808	0.07709497206703911	0.10989010989010989	0.13176895306859207	0.11913357400722022	355.0137	345.8353	355.4136	345.3476	0.02914744448781452	171657520	-0.025853650154909386	61423178100	350.7306	0.00039610683543676677
391	2020-11-09	1	0.16448931116389548	0.08692528735632184	0.09809264305177112	0.08292682926829269	0.11212121212121212	0.09239130434782608	0.12202236266407389	341.3192	341.5435	342.8603	339.0953	0.011103073383795016	74861233	0.0006571561166203691	26193645800	341.3107	-0.011678665639696877
392	2020-11-06	5	0.08186195826645265	0.018474374255065554	0.03643724696356275	0.011834319526627219	0.038700760193503804	0.07747196738022426	0.08419083255378859	340.6462	341.6216	343.5236	340.2755	0.009545500631106162	81130176	0.002863381420370986	28380187600	341.8433	0.0013146237608624275
393	2020-11-05	4	0.045408678102926335	0.0795868772782503	0.043121149897330596	0.09490940465918896	0.14609164420485174	0.0672579453067258	0.15492957746478872	332.4724	335.0864	339.3782	331.2336	0.02458868907019085	126447049	0.007862306765915103	43786963600	335.7895	0.002949261252084213
394	2020-11-04	3	0.17816436712657469	0.14483532934131738	0.1276824034334764	0.15402298850574714	0.17939609236234458	0.13755020080321284	0.11532301121195943	325.4788	327.7612	329.9266	322.1659	0.024089141650311174	91206668	0.007012438290911714	30789377800	328.0755	0.017194331151832956
395	2020-11-03	2	0.22135706340378197	0.13412563667232597	0.19076923076923077	0.11384976525821597	0.1353811149032992	0.06458880961321818	0.11086535803151783	322.0747	322.0747	324.1815	319.1875	0.015645976111219984	85762360	0.0	28241865200	321.4642	0.009619418640317843
396	2020-11-02	1	0.12571428571428572	0.0812043795620438	0.060714285714285714	0.08823529411764706	0.10283687943262411	0.14375	0.12042875157629256	320.2019	318.5048	321.5772	314.6617	0.02197757146802426	120273295	-0.005300093472274944	39148025000	317.1212	0.0009397334941896003
397	2020-10-30	5	0.09820359281437126	0.061527057079318014	0.008460236886632826	0.10290237467018469	0.08011653313911143	0.04176516942474389	0.043851018973998596	318.8656	321.8601	325.1911	317.0904	0.025546973355232507	90058126	0.00939110396355084	29663898100	321.5637	-0.010388423458645093
398	2020-10-29	4	0.054136874361593465	0.07386888273314866	0.08908045977011494	0.06666666666666667	0.06601248884924175	0.026703967446592064	0.08061139028475713	323.9279	318.6218	329.9249	318.1048	0.03715788004456383	126587320	-0.0163804970180093	41750113700	320.4384	0.00468033037703932
399	2020-10-28	3	0.10232558139534884	0.09433962264150944	0.046413502109704644	0.11469534050179211	0.10681586978636826	0.04940197607904316	0.0771563981042654	331.3994	329.8973	331.7506	329.673	0.006302002287114862	65498368	-0.0045325972225660075	22232345700	330.4549	-0.007286441240023421
400	2020-10-27	2	0.08944954128440367	0.08930540242557883	0.09333333333333334	0.08797653958944282	0.16228748068006182	0.055403348554033484	0.07710843373493977	333.7111	331.0385	334.5402	327.3613	0.021929592777154776	91097668	-0.008008723713415553	30899554900	330.3947	8.830541766856514e-05
401	2020-10-26	1	0.06569343065693431	0.036020583190394515	-0.01809954751131222	0.06906077348066299	0.08022388059701492	0.14705882352941177	0.1316931982633864	337.4176	337.2713	337.4761	334.6865	0.008334964212778078	49076459	-0.0004335873410278437	16920816800	336.2837	-0.010159013183852506
402	2020-10-23	5	0.19437340153452684	0.07094062007356805	0.12280701754385964	0.06180469715698393	0.1486697965571205	0.09195912927587739	0.06435224386113463	334.5207	336.1301	336.7446	332.2675	0.01347438434393977	55195327	0.004811062514218255	18950426600	334.9227	-0.005145549679248473
403	2020-10-22	4	0.12873563218390804	0.09492273730684327	0.08298755186721991	0.09924812030075188	0.08673469387755102	0.03616775682954983	0.06625300240192154	334.8816	334.2964	340.1045	333.9745	0.018354694744658638	62962684	-0.0017474832896163485	21628387900	335.1497	-0.0018080018656724717
404	2020-10-21	3	0.09650924024640657	0.0955585464333782	0.13333333333333333	0.0775347912524851	0.07958115183246073	0.04873710423336891	0.07777541018538249	335.0084	334.9304	338.3442	334.2086	0.01237430754325296	60528214	-0.00023282998277050526	21342632200	335.768	-0.0006029009143139293
405	2020-10-20	2	0.11451942740286299	0.07170795306388526	0.1218274111675127	0.054385964912280704	0.0876979293544458	0.06957186544342507	0.14711632453567938	340.0707	333.5941	340.734	332.6479	0.02430828512670601	68105062	-0.01904486331812756	23461280700	335.6041	0.0021299828177615047
406	2020-10-19	1	0.17066666666666666	0.10899182561307902	0.12953367875647667	0.10166358595194085	0.15576923076923077	0.18225419664268586	0.0968096809680968	340.3731	338.7442	342.119	338.5588	0.01051575088285996	89365349	-0.004785630826878047	31123083300	339.92	-0.006783890768827976
407	2020-10-16	5	0.1885245901639344	0.07647058823529412	0.13389121338912133	0.058898847631242	0.12935323383084577	0.044404168554599006	0.06991720331186753	335.2522	338.949	339.4562	334.6865	0.01425124706254958	60110712	0.011026922418406191	20796947100	337.4487	0.001404212637075665
408	2020-10-15	4	0.11499436302142052	0.051787916152897656	0.09876543209876543	0.03169014084507042	0.15018315018315018	0.0370722433460076	0.07635791130936762	342.119	339.3684	343.27	338.5978	0.013798672052801214	57667512	-0.008039892552006815	20376305200	340.2112	0.005616342682126135
409	2020-10-14	3	0.05741626794258373	0.08798882681564246	0.1201923076923077	0.07480314960629922	0.14183123877917414	0.0589622641509434	0.11890243902439024	343.6114	341.5143	343.7919	340.4999	0.009668137934842192	73104042	-0.006103115321552229	25673150100	342.1902	-0.00724224452622179
410	2020-10-13	2	0.13253012048192772	0.0811764705882353	0.08366533864541832	0.08013355592654424	0.13744075829383887	0.12510566356720204	0.13926701570680627	340.9876	343.7577	345.3085	340.4706	0.014209450096425331	80213667	0.008123755819859765	28213205000	343.4543	-0.0023560803896097654
411	2020-10-12	1	0.16336633663366337	0.12168486739469579	0.15121951219512195	0.10779816513761468	0.13107822410147993	0.15306122448979592	0.1103448275862069	337.0567	338.315	338.8027	336.4032	0.007132809676007805	59442159	0.003733199785080729	20562749500	337.7679	0.006150413365079388
412	2020-10-09	5	0.11963882618510158	0.06326034063260341	0.0297029702970297	0.07419354838709677	0.10779082177161152	0.025106382978723404	0.06090863704443335	334.4134	335.3205	335.3888	333.4478	0.005821001068233262	44791050	0.0027125109221100502	15383110100	334.7243	0.0039641203692724735
413	2020-10-08	4	0.08532934131736528	0.06243550051599587	0.11413043478260869	0.05031847133757962	0.12427745664739884	0.03762449280708226	0.01560140915953699	329.7998	332.3748	333.2234	329.7705	0.010470615170247185	56804789	0.00780776701501938	19314133000	331.8611	-0.0012832852085235824
414	2020-10-07	3	0.0068415051311288486	0.0	0.0514018691588785	-0.016541353383458645	0.0019083969465648854	0.03543674230649674	0.09315134099616858	331.5458	326.6883	333.7501	326.1518	0.023296820682884457	89427438	-0.014651067816271415	30170080900	329.1638	0.0037560629335619262
415	2020-10-06	2	0.07062146892655367	0.08207934336525308	0.06315789473684211	0.08872458410351201	0.10494571773220748	0.09593280282935455	0.0982961992136304	327.7905	331.3994	331.5945	327.7417	0.011755598997625271	45479113	0.011009776061234251	15380494400	330.2383	-0.002943128543085585
416	2020-10-05	1	0.15898617511520738	0.07801418439716312	0.0539568345323741	0.08744710860366714	0.09523809523809523	0.09355246523388117	0.10243659870711089	323.5378	325.6251	328.7196	323.0403	0.017580778621119446	89197169	0.006451487275984354	29810313500	326.0083	0.0070700788569204795
417	2020-10-02	5	0.07395323545405111	0.06296641791044776	0.04742096505823627	0.08280254777070063	0.03488372093023256	0.04363155575143235	0.07262917617763022	329.3804	328.7464	330.4045	326.7663	0.011133951083694932	88247637	-0.0019248261280878113	30276699300	328.3103	0.0034373586613942707
418	2020-10-01	4	0.12072434607645875	0.03808487486398259	-0.0149812734082397	0.0598159509202454	0.1079136690647482	0.06646971935007386	0.08948111542534416	324.8936	326.6493	329.9656	324.6887	0.016252182475090794	103429944	0.005403923007409165	35331349700	327.1234	-0.0012735835073850483
419	2020-09-30	3	0.048672566371681415	0.05928853754940711	0.0947867298578199	0.047443331576172906	0.14440993788819875	0.12734288864388094	0.11407847016155621	325.7519	324.1913	326.5322	323.4606	0.00949605608843856	51252801	-0.004790762540448622	17114716700	324.7494	0.01140935567318605
420	2020-09-29	2	0.11337209302325581	0.13197026022304834	0.14556962025316456	0.12631578947368421	0.19343065693430658	0.08109794135995009	0.04285714285714286	325.0204	325.9665	326.7176	323.9767	0.008460176302802056	64343534	0.0029108942084866097	21698384700	325.563	-0.0055389221541412015
421	2020-09-28	1	0.13692946058091288	0.021151586368977675	0.038461538461538464	0.014586709886547812	-0.019230769230769232	0.07547169811320754	0.16776315789473684	314.6422	320.6409	321.4699	313.7253	0.0246859274658435	70994467	0.019065147650251572	23145964400	318.1341	0.0014404897660988624
422	2020-09-25	5	0.046232876712328765	0.11937716262975778	0.1125	0.12200956937799043	0.09821428571428571	0.04102920723226704	0.02870533099004101	313.3157	315.5396	318.7554	311.9306	0.0218792256995626	76447251	0.0070979526401007504	24867748800	315.3617	0.005580876198304002
423	2020-09-24	4	0.013157894736842105	0.0377541142303969	0.013927576601671309	0.050445103857566766	0.005994005994005994	0.03870162297128589	0.0693717277486911	322.7575	314.7007	323.0501	314.174	0.028252178728984605	92413677	-0.024962394367288164	30200954800	317.3925	0.01030478503091386
424	2020-09-23	3	0.11182108626198083	0.10212765957446808	0.16216216216216217	0.08356545961002786	0.15612648221343872	0.028312570781426953	0.10364861724378341	320.4848	322.1722	322.7575	317.8415	0.015466828592238574	63387489	0.005265148300324908	20820043300	320.696	-0.010274697045834162
425	2020-09-22	2	0.13670886075949368	0.06172839506172839	-0.04591836734693878	0.10131332082551595	0.12965722801788376	0.10366826156299841	0.08440366972477065	317.6854	318.9242	319.0802	313.8131	0.016784194158879825	98947307	0.003899455247235061	32225626000	316.2206	-0.0028913169214818527
426	2020-09-21	1	0.08018327605956473	0.08586956521739131	0.05093833780160858	0.10968921389396709	0.08688524590163935	0.08695652173913043	0.125	327.1175	322.5136	327.2345	319.8996	0.022928756397319672	105778275	-0.014074147668651203	35120688500	323.3048	-0.006325227218050222
427	2020-09-18	5	0.07216494845360824	0.09975961538461539	0.165	0.07911392405063292	0.1308411214953271	0.03981937602627258	0.04197710339814647	324.0545	326.2695	328.0761	323.5017	0.014140265723487599	91253235	0.006835269993164653	30591392200	325.2814	-0.007037213743214249
428	2020-09-17	4	0.05781057810578106	0.034646739130434784	0.06208425720620843	0.022526934378060724	0.07260273972602739	0.03215434083601286	0.09939959973315543	331.7779	329.1646	333.2838	328.8732	0.013411247860877652	82026784	-0.007876654834453956	27924919200	330.8101	0.0049469328998933805
429	2020-09-16	3	0.08488063660477453	0.11713286713286714	0.15671641791044777	0.1050228310502283	0.098	0.09683666881859264	0.08426395939086294	331.3991	330.4761	332.2734	328.8229	0.010493490568935365	52723858	-0.002785161456382959	17966225900	331.0381	0.0004392129316417703
430	2020-09-15	2	0.16153846153846155	0.07399577167019028	-0.08196721311475409	0.1282051282051282	0.1628440366972477	0.04830917874396135	0.1502231036192365	327.8725	328.8149	330.6802	324.6965	0.018428594087093634	65339233	0.0028742880235458007	22175661700	329.2231	0.0006449910572548938
431	2020-09-14	1	0.14331210191082802	0.1591187270501836	0.12396694214876033	0.17391304347826086	0.13989637305699482	0.15309446254071662	0.11463046757164404	326.2501	324.5403	327.3673	321.5675	0.01803602665070321	84625708	-0.005240764677160169	28331604200	324.5163	0.006904112836758913
432	2020-09-11	5	0.10588235294117647	0.11944444444444445	0.14285714285714285	0.10934393638170974	0.12076583210603829	-0.0027913468248429866	0.08722976370035193	332.0791	324.3751	332.7689	323.3647	0.029082333353021975	90308318	-0.02319929197591781	30497942400	327.5521	-0.002977963073341494
433	2020-09-10	4	0.08128544423440454	0.05674653215636822	0.09865470852017937	0.04035087719298246	0.13543307086614173	0.08560118753092529	0.07775590551181102	327.9308	330.107	332.7009	327.0176	0.017379186930611606	90487209	0.006636156164654407	30585548500	330.2201	-0.006919453467983584
434	2020-09-09	3	0.06506849315068493	0.104989604989605	0.10149253731343283	0.10685805422647528	0.09621993127147767	0.060759493670886074	0.0897560975609756	327.1147	323.7145	332.8757	323.3939	0.02931966249208789	113175601	-0.010394519109046584	38291853400	325.4445	0.007998814991202616
435	2020-09-08	2	0.05823068309070549	0.1029940119760479	0.11764705882352941	0.09715242881072027	0.12169312169312169	0.08846153846153847	0.0935593220338983	336.2663	332.8077	337.9178	325.3272	0.038701344369606955	139050726	-0.01028530066795272	48046134000	331.3538	-0.0034457151319556277
436	2020-09-04	5	0.06532180595581172	0.08240997229916898	0.026373626373626374	0.10819009100101112	0.10734072022160665	0.09458874458874458	0.0946	345.7287	335.5474	346.2242	332.8272	0.04025211881721203	147331052	-0.02944881347715715	52148987200	337.393	-0.019935858540874096
437	2020-09-03	4	0.13268608414239483	0.075	0.10185185185185185	0.06506849315068493	0.13080684596577016	0.08104196816208394	0.12999195926025195	344.5629	347.5066	348.5267	343.3583	0.015052497638763996	69289967	0.008543287742238002	24678114200	345.9366	-0.02202927870984684
438	2020-09-02	3	0.0975177304964539	0.15741935483870967	0.09411764705882353	0.17520661157024794	0.2056921086675291	0.09203211859172329	0.10026455026455026	340.23	342.5519	342.6588	339.2877	0.00993581553354281	54878241	0.006824501072803606	19260444100	341.1583	0.0002960415021493973
439	2020-09-01	2	0.14124293785310735	0.11094674556213018	0.1320754716981132	0.10444874274661509	0.13592233009708737	0.07642998027613412	0.14279569892473118	340.366	339.3557	341.289	339.1128	0.0064173337013524534	65880282	-0.002968275327147754	23505024400	340.1933	0.0015707718247964075
440	2020-08-31	1	0.16666666666666666	0.15965480043149946	0.10294117647058823	0.17565698478561548	0.12837837837837837	0.09736842105263158	0.1279887482419128	339.482	340.5895	340.7255	338.2287	0.007381987394919495	48471618	0.003262323186501667	16864145500	339.6763	-0.0005994005993000065
441	2020-08-28	5	0.11286089238845144	0.08036677454153182	0.14705882352941177	0.057329462989840346	0.0920138888888889	0.07152875175315568	0.10912379421221866	338.5785	338.4036	339.9289	336.6549	0.009725092372040332	57874325	-0.0005165714893297609	20164290800	338.5673	-0.00025759180239402817
442	2020-08-27	4	0.13936781609195403	0.08545034642032333	0.09944751381215469	0.08175182481751825	0.17266187050359713	0.08837209302325581	0.09701288024116196	334.9353	337.6653	337.947	334.3621	0.010721609895379902	50614415	0.008150827936022325	17527681600	336.5879	0.0029266613093551
443	2020-08-26	3	0.09294871794871795	0.03657362848893166	0.041666666666666664	0.03559127439724455	0.17953020134228187	0.10575793184488837	0.12448665297741274	333.7404	334.3136	334.401	332.5163	0.0056679928171942525	38323825	0.0017175025858421266	13157946700	333.605	0.0036695384799098544
444	2020-08-25	2	0.15384615384615385	0.10078627591136526	0.07042253521126761	0.10623946037099494	0.18234442836468887	0.11234396671289876	0.10550786838340487	332.3706	333.1478	333.2255	329.777	0.010457066441868366	48392385	0.002338353632962703	16704943300	332.2998	-0.0024160214243005166
445	2020-08-24	1	0.10942760942760943	0.10340909090909091	0.14855072463768115	0.08278145695364239	0.09652509652509653	0.11948529411764706	0.13739376770538245	328.2903	329.8058	330.039	327.9308	0.00642879534340785	55067460	0.004616341085922961	18961573700	329.2021	-0.001081428655326535
446	2020-08-21	5	0.06525037936267071	0.07536557930258718	0.08290155440414508	0.07327586206896551	0.15	0.07349785407725322	0.08481980342191482	325.8032	328.64	329.1452	325.6672	0.010679614035432518	42018356	0.008707096799540282	14176728200	327.8959	0.00011836770941358285
447	2020-08-20	4	0.10991957104557641	0.08633093525179857	0.07641196013289037	0.08876221498371335	0.11479591836734694	0.06652977412731007	0.09539207760711399	329.3881	327.6199	329.9321	327.0273	0.008882438866724478	67780680	-0.005368135643030321	22922769600	328.4856	0.006977784404065108
448	2020-08-19	3	0.15089514066496162	0.05738880918220947	0.1076923076923077	0.04585537918871252	0.10200364298724955	0.09594985535197685	0.05242500700869078	328.6983	328.9897	329.4366	327.0176	0.007397155382462542	38613268	0.0008865272500649078	13059921100	328.7186	0.0012725985802977103
449	2020-08-18	2	0.06950672645739911	0.07306434023991276	0.10638297872340426	0.0644718792866941	0.11557788944723618	0.012445550715619166	0.1060515278609946	328.3097	328.2805	328.6983	327.2524	0.004418302203436841	35268645	-8.894041205606475e-05	11914040400	328.2876	0.000147784706636503
450	2020-08-17	1	0.09177215189873418	0.14018691588785046	0.15841584158415842	0.1318181818181818	0.08633093525179857	0.07482993197278912	0.0947075208913649	326.8233	327.241	327.8045	326.0558	0.005363192435160001	47235830	0.0012780606523462921	16613899300	326.9657	0.00017754105503953884
451	2020-08-14	5	0.052715654952076675	0.0906515580736544	0.10176991150442478	0.08541666666666667	0.12859560067681894	0.056179775280898875	0.07758439924512477	327.0176	327.2313	328.6122	326.2598	0.007210204873539397	41648531	0.0006534816474708402	14041221900	327.5348	0.0019914989743394776
452	2020-08-13	4	0.08455882352941177	0.03409090909090909	-0.0196078431372549	0.056	0.10375	0.07975009187798604	0.09260337798485731	325.8809	327.8239	328.64	323.3528	0.01635118050624576	53717285	0.005962300951052927	18110254100	327.5785	0.0032681680421291406
453	2020-08-12	3	0.08303249097472924	0.11923509561304838	0.13309352517985612	0.11292962356792144	0.11077158135981666	0.0750625521267723	0.11967090501121914	327.2507	323.3162	327.9211	322.5487	0.01665608945253857	69079473	-0.01202289254079522	23146511100	325.5185	0.005216406343301841
454	2020-08-11	2	0.13043478260869565	0.13802435723951287	0.1218274111675127	0.14391143911439114	0.07417582417582418	0.12605042016806722	0.07602574416733708	325.5118	326.0072	326.2015	323.4667	0.008454657001787222	43858140	0.0015219110336400028	15268532800	325.443	-0.0007421260427070922
455	2020-08-10	1	0.05714285714285714	0.09497206703910614	0.16718266253869968	0.05419580419580419	0.09256449165402124	0.037109375	0.109375	323.7825	325.0357	325.3369	322.8304	0.007764138693258184	57232209	0.0038704994865380077	19088288000	324.1687	-0.0003954633639022914
456	2020-08-07	5	0.04239401496259352	0.039399624765478425	0.03484320557491289	0.0410783055198973	0.2025862068965517	0.09283246977547496	0.06891309855586522	322.0337	324.8026	324.9289	321.6938	0.010056457413851272	43528383	0.00859816845255628	14510299100	323.5143	0.0008101296192846118
457	2020-08-06	4	0.03208556149732621	0.11343612334801761	0.25274725274725274	0.07851239669421488	0.10362694300518134	0.04964953271028037	0.07663650878126663	322.0241	322.6458	322.9178	321.7423	0.0036535450887247327	42721487	0.001930600846334273	14173216400	322.4108	0.0005128359827523771
458	2020-08-05	3	0.09230769230769231	0.055401662049861494	0.112	0.025423728813559324	0.05154639175257732	0.08972911963882618	0.12504329754069968	318.5169	320.6542	320.6542	318.5169	0.006710162003962684	41670062	0.006710162003962684	13708020400	319.7144	0.0005128669258842705
459	2020-08-04	2	0.08211143695014662	0.10766721044045677	0.12432432432432433	0.10046728971962617	0.19419642857142858	0.12121212121212122	0.0925284512617516	318.9638	319.4204	320.2268	318.3906	0.005767130059744286	52960449	0.0014315104096451709	17400164200	319.4394	0.004819277108825539
460	2020-08-03	1	0.11839323467230443	0.128500823723229	0.15294117647058825	0.11899313501144165	0.025817555938037865	0.10555555555555556	0.12840466926070038	316.6128	317.2151	317.322	312.173	0.016494059383739147	84971566	0.0019023235952558262	27640030400	314.8838	0.002162326785380791
461	2020-07-31	5	0.17708333333333334	0.10655737704918032	0.12794612794612795	0.09720176730486009	0.10278745644599303	0.06276505513146735	0.05167378117277016	312.7268	314.7281	315.1653	310.5312	0.01492313815809809	61488306	0.006399515487639555	19839244000	313.3615	-0.008186309105125335
462	2020-07-30	4	0.008880994671403197	0.05196850393700787	0.0211864406779661	0.07017543859649122	0.08777969018932874	0.0644855381697487	0.09840175493575681	312.9405	315.855	316.4476	312.8968	0.0113481505723294	48311447	0.00931327201177231	15644952100	314.9955	0.002453873392751879
463	2020-07-29	3	0.1737704918032787	0.12259970457902511	0.08294930875576037	0.14130434782608695	0.09051724137931035	0.07740825688073394	0.06734006734006734	313.2417	312.0176	314.4172	311.7067	0.008695674491436878	57358517	-0.003907844964447469	18489545200	313.106	0.00487426264931689
464	2020-07-28	2	0.02356020942408377	0.09067688378033206	0.010101010101010102	0.11794871794871795	0.10801963993453355	0.04963112005365526	0.07832493214424195	312.4645	314.0092	314.1937	311.6338	0.008214449138700522	48120593	0.004943601593141091	15509729800	313.3198	0.0017980433694817753
465	2020-07-27	1	0.029850746268656716	0.09393939393939393	0.08021390374331551	0.09713574097135741	0.09418282548476455	0.05827067669172932	0.11731044349070101	311.8039	311.7358	312.8142	310.1484	0.008595240214039625	73784253	-0.00021840650485774993	23736966600	311.4501	0.0008705926257537877
466	2020-07-24	5	0.07174887892376682	0.09807355516637478	0.08823529411764706	0.10510510510510511	0.059788980070339975	0.046210106382978726	0.04608294930875576	317.1665	313.7566	317.9049	312.3187	0.017886216867577957	75564104	-0.010751135444632373	24495855000	314.7155	0.0011839850440495423
467	2020-07-23	4	0.0071174377224199285	0.15722379603399433	0.1568627450980392	0.15737051792828685	0.035868005738880916	0.020607934054611025	0.07286785379568884	315.3693	317.5454	317.8757	315.2527	0.008320309389895758	57544452	0.006900164347005122	18747535600	316.5769	0.0006126700134336571
468	2020-07-22	3	0.029357798165137616	0.05987261146496815	0.075	0.051587301587301584	0.08541392904073587	0.0840606338998622	0.1023276240667545	317.1471	315.7482	317.6134	314.7086	0.009230125900595099	57245315	-0.004410886935431621	18635381800	316.3977	0.0030498136201839933
469	2020-07-21	2	0.13117283950617284	0.13029315960912052	0.15223097112860892	0.11481481481481481	0.14439946018893388	0.06862745098039216	0.10359168241965974	312.2702	315.0778	315.8647	311.4833	0.014066243679837866	56150230	0.008990931571440491	18139352400	313.9916	-0.0013784230846589545
470	2020-07-20	1	0.13174946004319654	0.07844827586206897	0.029315960912052116	0.09613130128956623	0.09046052631578948	0.16183574879227053	0.06340819022457067	312.7074	312.5519	313.3777	310.6235	0.00886668265601291	64421802	-0.0004972699718651293	20706182200	312.2915	0.004417620706684656
471	2020-07-17	5	0.15369649805447472	0.13827433628318583	0.048034934497816595	0.1688888888888889	0.1016597510373444	0.021663442940038684	0.07	310.6769	311.6484	312.1244	309.9969	0.006862971855525	54433414	0.003127042918221444	17420191500	310.8916	-0.0015223064472324496
472	2020-07-16	4	0.0972972972972973	0.0443307757885763	0.040740740740740744	0.04540420819490587	0.06561679790026247	0.07452276064610866	0.07691218130311615	313.2222	312.6782	313.8343	310.1669	0.01182395671491699	86921534	-0.0017367862175796695	27928338700	312.2373	6.25429967743767e-05
473	2020-07-15	3	0.0810126582278481	0.10726351351351351	0.04229607250755287	0.1324736225087925	0.09523809523809523	0.055134807634050285	0.05762962962962963	304.3719	309.8317	310.6478	303.1089	0.024871918970376695	92791839	0.017937923967357137	29324274100	307.0607	-0.008188839606458736
474	2020-07-14	2	0.011282051282051283	0.045714285714285714	0.01837270341207349	0.058056872037914695	0.10421455938697317	0.05733662145499383	0.07722007722007722	311.0072	305.868	313.5137	305.1782	0.027313549919358485	102549097	-0.01652437628453623	32651014300	309.5502	0.00865013246525083
475	2020-07-13	1	0.09622641509433963	0.05992141453831041	0.04559270516717325	0.06676342525399129	0.08476658476658476	0.08024691358024691	0.08317757009345794	305.3531	308.5396	308.8213	303.8472	0.016370399332296042	57454436	0.010435459800473694	18139509600	306.8643	0.005029521100211007
476	2020-07-10	5	0.11159737417943107	0.06718146718146718	0.06954887218045112	0.0655307994757536	0.07290015847860538	0.03885929175806957	0.06734778982485405	307.811	305.4211	308.0636	301.8265	0.02066452084227196	83079092	-0.00776417996757736	26071683200	304.6975	0.004995545374737925
477	2020-07-09	4	0.13636363636363635	0.05369928400954654	0.07224334600760456	0.04521739130434783	0.04975124378109453	0.06067769897557131	0.055885588558855885	305.6445	307.1698	307.2864	303.789	0.011512595913611182	54202602	0.0049904382378875315	17061257600	305.8679	-0.014518368891952772
478	2020-07-08	3	0.07076350093109869	0.09142857142857143	0.08290155440414508	0.0963855421686747	0.060240963855421686	0.033921302578018994	0.10440783615316118	306.3926	304.8382	308.4716	304.4399	0.013243007897453652	82583406	-0.0050732295753880595	26039838300	306.2743	-0.0014621741893566843
479	2020-07-07	2	0.1213768115942029	0.0911062906724512	0.056910569105691054	0.10355029585798817	0.07827260458839407	0.12004405286343613	0.12884238064094178	307.3544	308.015	308.627	306.5675	0.0067179332447177675	61149258	0.002149310372651207	19326975500	307.394	0.004344241502287707
480	2020-07-06	1	0.1195079086115993	0.1185682326621924	0.19294117647058823	0.08406113537117904	0.15295815295815296	0.13406593406593406	0.18855218855218855	305.283	303.3323	306.7035	302.6329	0.013450619545991242	69214995	-0.006389808800359143	21675453600	304.4628	0.0002054491464867567
481	2020-07-02	4	0.06485963213939981	0.10949612403100775	0.10738255033557047	0.11035422343324251	0.11717861205915814	0.09336890243902439	0.05320061781362622	300.7481	301.6711	303.002	300.2624	0.009124019524256103	71910372	0.0030690135698280448	22317480500	301.6896	-0.0020397707562811087
482	2020-07-01	3	0.06311207834602829	0.04339051463168517	0.002824858757062147	0.06593406593406594	0.06120218579234973	0.05131622792402533	0.06153292551277438	295.3272	299.5726	301.3602	295.162	0.020999315630060925	112828251	0.01437524210435076	34690971200	298.6678	0.0022936520755232653
483	2020-06-30	2	0.07130434782608695	0.020905923344947737	0.06345177664974619	-0.001326259946949602	0.10268714011516315	0.06088825214899714	0.026120195370567	292.8207	295.7838	295.9295	290.4114	0.01900097585700838	79411577	0.010119161657628703	24140036500	293.8416	0.009210829306565062
484	2020-06-29	1	-0.015691868758915834	0.05058365758754864	0.045098039215686274	0.05275407292474787	0.021919879062736205	0.01580135440180587	0.08172362555720654	297.4353	291.4994	297.6588	290.8874	0.02327842319742956	127811745	-0.019956945258346955	38597076400	292.7804	0.00428002654306159
485	2020-06-26	5	0.035036496350364967	0.0425531914893617	0.0547945205479452	0.03669724770642202	0.026473099914602904	0.016971625563511006	0.011072074949430426	294.822	298.5914	298.8731	292.6944	0.02110973083188489	88966079	0.012785341663783634	27240813800	295.9307	-0.011714948235132182
486	2020-06-25	4	-0.002976190476190476	0.0021231422505307855	0.04583333333333333	-0.01282051282051282	0.04235463029432879	0.009430008382229673	0.06308724832214765	301.0105	295.4243	301.6614	293.491	0.027838673076857653	132067392	-0.01855815660915471	40280429700	296.1691	0.0011862396216533908
487	2020-06-24	3	0.04003813155386082	0.08742714404662781	-0.014285714285714285	0.12925969447708577	0.0942622950819672	0.050109729334308704	0.07171623296158612	304.5468	303.1575	305.5377	302.7301	0.00927426773882075	68066900	-0.004561860443123985	21299809300	304.1062	-0.020591272915211897
488	2020-06-23	2	0.12247191011235956	0.027062999112688554	0.043912175648702596	0.022247575584711923	0.11555075593952484	0.07795473595976529	0.07767215395316485	299.2132	301.7682	302.186	298.0085	0.014018056531944397	74007212	0.008539061779360025	22895497900	300.6966	0.0011165342763245969
489	2020-06-22	1	0.05398110661268556	0.0967548076923077	0.09523809523809523	0.0973377703826955	0.055865921787709494	0.08872901678657075	0.055217214778725134	305.2171	299.8447	305.4211	297.7948	0.02560924502375466	135211345	-0.01760189714141189	42371482400	301.0078	0.0037346971923023515
490	2020-06-19	5	0.13340683572216097	0.07703180212014134	0.11025641025641025	0.06439024390243903	0.07230046948356808	0.021104365423532813	0.05732094842336837	299.851	301.5679	302.0709	299.3722	0.009014531075363623	80355844	0.0057258438357717985	24817387200	300.8984	-0.007893815448771315
491	2020-06-18	4	0.025449101796407185	0.07653296449976948	0.056666666666666664	0.0841300191204589	0.08317214700193423	0.05023332418336536	0.06053268765133172	303.7829	301.4518	304.0924	300.678	0.011355669520217644	82814592	-0.00767357214642428	25483145300	302.2751	0.0029997741876828573
492	2020-06-17	3	0.0664488017429194	0.056741573033707866	-0.01893939393939394	0.08865814696485623	0.08922558922558922	0.05305282414818203	0.07346647646219687	305.1467	302.7092	305.3015	297.5925	0.025904550685921197	137048347	-0.007987961200301362	42158385100	302.3119	-0.0030567407523436896
493	2020-06-16	2	0.10241730279898219	0.09043062200956938	0.06862745098039216	0.09945872801082543	0.10719225449515905	0.04549319727891157	0.055926115956900974	288.2586	296.9928	298.1825	287.0205	0.038889208262127536	134968796	0.030299876569163893	40491194500	293.7561	-0.010269413630343432
494	2020-06-15	1	0.044105854049719326	0.03571428571428571	0.04633920296570899	0.027266028002947678	0.08097784568372804	0.09239766081871345	0.026473526473526472	298.1438	294.2458	298.9563	288.8196	0.03509699480229188	194450402	-0.013074227939672146	58114835600	293.3687	0.013069592647639128
495	2020-06-12	5	0.02722940776038121	0.08969641214351426	0.07725321888412018	0.09559322033898306	0.07799564270152505	0.05239520958083832	0.05657255145309753	301.2584	290.7637	301.9258	290.1834	0.0404654435780957	208285190	-0.03483620705679916	62937028200	294.7584	-0.00976543490107661
496	2020-06-11	4	0.08362543815723586	0.05651564689397478	0.03857868020304569	0.070995670995671	0.04093567251461988	0.04909819639278557	0.1111111111111111	310.8921	308.5514	311.8304	307.7978	0.013101458165068114	93944722	-0.007528978703543855	29641690700	309.5106	-0.011013357306912774
497	2020-06-10	3	0.10804020100502512	0.1133482475764355	0.14523809523809525	0.0988056460369164	0.1256218905472637	0.10633307271305707	0.08313856427378966	309.8088	310.2828	312.6959	308.8996	0.01228975369343299	77174695	0.0015299759077211155	24521827000	310.3545	-0.005412972468943005
498	2020-06-09	2	0.06583333333333333	0.08292282430213464	0.06735751295336788	0.09014423076923077	0.10387323943661972	0.08210180623973727	0.10208562019758508	309.7314	312.6138	312.817	309.1608	0.011826208238560686	73310274	0.00930612782559346	23178599300	310.8861	0.0011866100412331459
499	2020-06-08	1	0.11063829787234042	0.11621021465581051	0.048426150121065374	0.1460554371002132	0.10164271047227925	0.06188925081433225	0.05555555555555555	306.8394	308.8803	310.7519	306.7717	0.012974469287747103	150302461	0.0066513622435709525	47473519200	308.7443	0.0019673974131624544
500	2020-06-05	5	0.0853582554517134	0.07381507381507381	0.1051693404634581	0.049586776859504134	0.0755750273822563	0.0408285800060042	0.055485674353598885	300.9198	301.1616	302.7479	298.9563	0.012682790093401668	75471787	0.0008035363575278596	23204330100	300.906	0.009645086049855884
501	2020-06-04	4	0.07414829659318638	0.025084745762711864	-0.014044943820224719	0.03753351206434316	0.05263157894736842	0.06374613872507723	0.005185078496327236	300.0783	301.9548	302.9607	299.7882	0.010582471224684482	91750087	0.006253367870985555	28520816400	301.3881	0.001353219121337374
502	2020-06-03	3	0.03286852589641434	0.024339360222531293	0.02072538860103627	0.025665399239543727	0.010115606936416185	-0.014757779916586462	-0.01754131632357205	296.5092	297.9891	298.0374	295.1067	0.009930984284667212	73635043	0.004991076162223588	22255779200	296.5151	0.004770500257798587
503	2020-06-02	2	-0.02277227722772277	-0.018823529411764704	-0.0610236220472441	-0.0008389261744966443	-0.01897810218978102	-0.014199503017394392	-0.07799923342276735	293.6752	295.5419	296.1755	293.1335	0.010377524233838756	55696013	0.006356341972355787	16803717700	295.072	-0.0022508563053125225
504	2020-06-01	1	-0.10904255319148937	-0.051066217732884396	-0.07295373665480427	-0.040983606557377046	-0.06713164777680906	-0.09991386735572783	-0.10569105691056911	292.5453	294.3522	294.9713	289.6611	0.018332458172671474	119067393	0.006176479334995245	35681012900	292.4597	0.0046277997350282025
505	2020-05-29	5	-0.022954091816367265	-0.05180533751962323	-0.13192182410423453	-0.013878180416345412	0.01636788776305534	0.02642595499738357	0.026933793286453497	294.6714	293.0464	296.7897	292.3404	0.015219586482059934	90232213	-0.005514617299133883	27158892400	294.5593	-0.0025789386691652924
506	2020-05-28	4	0.0020181634712411706	0.0036079374624173183	-0.011472275334608031	0.010526315789473684	0.034048852701702444	0.04218573046432616	0.0782924015164002	292.2243	293.5881	293.6268	287.1462	0.022568990987866043	104086252	0.004666963014369336	31000198200	290.6048	0.0028333716242903385
507	2020-05-27	3	0.06948356807511737	0.09604904632152589	0.005089058524173028	0.12930232558139534	0.07758620689655173	0.072552783109405	0.10846881824799806	292.0405	289.2839	292.292	285.7869	0.022762065021174765	88604807	-0.009439101768419078	26200880400	290.6032	-0.008473734732718282
508	2020-05-26	2	0.1227364185110664	0.11967921036397286	0.11818181818181818	0.12070759625390219	0.09582689335394126	0.08032596041909197	0.08202357563850687	284.9022	285.7631	285.9469	283.6158	0.008219217688154359	63697627	0.003021738687872593	18531433900	284.7774	-0.005127500331229863
509	2020-05-22	5	0.06754385964912281	0.02467343976777939	0.02653631284916201	0.024444444444444446	0.0782851817334576	0.024328433857070453	0.014213602550478214	287.0689	285.2214	287.92	284.0691	0.013556208683028264	77863922	-0.006435737204552525	23563703400	285.6726	-0.0019521303700528307
510	2020-05-21	4	-0.00975177304964539	-0.001265022137887413	-0.016842105263157894	0.0054249547920434	0.05698529411764706	0.015545430179576521	0.024860476915271434	286.1113	287.2043	288.1135	285.8888	0.007781696939509293	85279592	0.003820191652688869	25104221900	287.0268	-0.006469220658742314
511	2020-05-20	3	-0.011839708561020037	0.04788557213930348	0.0149812734082397	0.06424581005586592	0.030897207367795602	0.02318259874069834	0.07609813427354194	284.7088	282.4067	286.503	282.3874	0.01457430466090191	94317356	-0.0080858055669512	27394499500	284.8245	0.005949563925339956
512	2020-05-19	2	0.05357142857142857	0.09159779614325068	0.15145985401459855	0.05530973451327434	0.08245755860953921	0.0726052471018914	0.07300275482093664	283.4514	285.3375	287.0302	283.1128	0.013836887629241724	119719465	0.006654050747323877	34758008000	285.1545	0.003668727495491841
513	2020-05-18	1	0.15537190082644628	0.0776566757493188	0.07783018867924528	0.07758620689655173	0.050352467270896276	-0.049635036496350364	-0.00912106135986733	273.1212	276.9031	276.9515	272.1249	0.017736708401178962	111015834	0.013846966108819116	31093345500	274.8821	0.006790650060330644
514	2020-05-15	5	-0.0416	-0.025984251968503937	-0.04106280193236715	-0.018691588785046728	0.07890499194847021	0.03169958546695928	0.026380011621150494	269.8132	275.636	275.7714	264.0484	0.04439716355031885	121473094	0.021580856681585738	33672285400	271.471	0.0026203966005322477
515	2020-05-14	4	0.01107011070110701	0.022267206477732792	0.053763440860215055	0.007866273352999017	0.058447488584474884	0.02460945859191098	0.04668523676880223	276.6903	272.3764	277.7833	269.8277	0.02948400034540562	144035915	-0.015591077822388388	40222464000	272.9235	0.002974833298744618
516	2020-05-13	3	0.05901911886949293	0.0935288169868554	0.08614232209737828	0.09626038781163435	0.053475935828877004	0.009815585960737656	0.05481120584652863	284.1671	277.2803	284.6024	277.1353	0.02694387903670163	94484342	-0.024235036357129286	27098100300	280.9413	-0.0146128299240449
517	2020-05-12	2	0.06168831168831169	0.031387319522912745	0.03902439024390244	0.028740490278951817	0.07678410117434507	0.057065217391304345	0.05270555165144062	280.8301	282.9194	284.3703	280.3852	0.014212947045707079	78982891	0.007439729573147536	22783003600	282.6214	-0.004119569660626691
518	2020-05-11	1	0.04231830726770929	0.024793388429752067	0.022774327122153208	0.025799793601651185	0.08797327394209355	0.07692307692307693	0.028635597978663673	281.5556	282.8614	283.3546	280.3659	0.0106599982380168	76446082	0.0046378051084758265	22027819500	281.9512	0.005604505371739402
519	2020-05-08	5	0.01549053356282272	0.027932960893854747	-0.024074074074074074	0.04758572428271519	0.040262172284644196	0.03222836095764273	0.008437008437008437	278.325	278.2573	280.2885	277.7253	0.009229263592477872	74788296	-0.00024324081559328877	21263799000	278.7703	0.0023363683225187987
520	2020-05-07	4	-0.016090104585679808	0.04640718562874251	0.047244094488188976	0.04589371980676329	0.001838235294117647	0.004210526315789474	0.01244212962962963	278.6055	274.9396	279.0117	274.485	0.01649161156347343	72980387	-0.013158031697148914	20735933800	276.7455	0.005978034199534472
521	2020-05-06	3	-0.05408163265306123	0.0012919896640826874	0.008281573498964804	-0.0018779342723004694	0.01303538175046555	0.03716012084592145	0.05429790026246719	277.2513	276.8161	279.7758	274.4206	0.019514569970330308	79199214	-0.0015696950744685737	22419039100	278.247	-0.006493281015700904
522	2020-05-05	2	0.06352941176470588	0.06798245614035088	0.04065040650406504	0.07807807807807808	0.0864461045891142	0.035022101326079566	0.08500455788514129	271.5446	274.2819	274.6011	269.9873	0.017088951961814387	80462952	0.010080480333617404	22323930700	272.2643	0.007622004395468137
523	2020-05-04	1	0.059065934065934064	0.066746126340882	0.062	0.06876061120543293	0.10420841683366733	0.11585365853658537	0.05318138651471985	275.9649	273.5274	281.1369	272.299	0.03245660101579531	125045778	-0.0088326450211603	34995026900	273.8816	0.002457877673789791
524	2020-05-01	5	0.025714285714285714	0.05910735826296743	0.02304964539007092	0.07769652650822668	0.040626529613313755	0.0777027027027027	0.026598073555166375	282.1553	280.9656	283.7163	279.1375	0.016403385428328338	121537052	-0.004216472276083476	34844587100	280.7459	-0.009077845152562186
525	2020-04-30	4	-0.005239520958083832	0.011860174781523096	0.0	0.017740429505135387	0.09549228944246738	0.01551418439716312	0.047593725073118855	281.9812	283.6061	285.2214	280.8978	0.015392074982431328	118066585	0.00576244090031543	33955903300	283.343	-0.007233211064494602
526	2020-04-29	3	0.03260869565217391	0.04005431093007468	0.021479713603818614	0.04743833017077799	0.06805807622504537	0.04975396391470749	0.036546762589928054	281.4879	276.3711	281.8554	276.0519	0.021023220633511256	104797847	-0.01817769076397249	29952425800	278.1915	0.004664700033175659
527	2020-04-28	2	0.02936630602782071	-0.001394700139470014	0.04578313253012048	-0.020608439646712464	0.05506783719074222	0.050185247558100374	0.04718875502008032	275.7811	277.6479	278.8279	275.2975	0.01282394500494914	77516422	0.006769136826272766	22069773200	277.2251	-0.014534084659753083
528	2020-04-27	1	0.06648936170212766	0.035826524198617225	0.020202020202020204	0.04513540621865597	0.06885919835560124	0.020989505247376312	-0.010970927043335162	271.5349	273.7015	274.4076	269.3779	0.018671539127745784	85042563	0.007979084824823684	23610483700	271.7324	0.006737078491539218
529	2020-04-24	5	0.03228476821192053	-0.004554326610279766	-0.03418803418803419	0.00841908325537886	0.018579234972677595	-0.025775547445255474	-0.0023987582898264428	271.3028	269.9389	274.6398	269.6198	0.018618810636310767	103685412	-0.005027224193779058	28766216300	271.7505	-0.004844501445153378
530	2020-04-23	4	-0.03919781221513218	-0.009950248756218905	0.0430327868852459	-0.03808487486398259	0.03621346886912325	-0.005651595744680851	0.014472154025067838	269.2329	269.9583	271.7961	267.84	0.014770385304659683	92831657	0.0026943215335125687	25547954400	269.7103	0.006417341084872972
531	2020-04-22	3	0.00782122905027933	-0.058125	-0.09251968503937008	-0.04212454212454213	0.06789716545814106	0.025489669975851892	0.02348230710962017	267.6659	264.0968	268.933	263.1102	0.022130650959179734	125772551	-0.013334160234830243	34175530800	265.2597	0.0012215276248625229
532	2020-04-21	2	0.05719921104536489	0.007730535615681944	0.03225806451612903	-0.0007429420505200594	0.06674272675413577	-0.00024061597690086623	0.020443255636224685	273.3533	272.3667	277.3976	272.1346	0.019339694401226577	99323028	-0.003609248543917377	27914125900	274.2554	-0.010952862925849705
533	2020-04-20	1	0.02514367816091954	0.005208333333333333	0.01509433962264151	0.0008347245409015025	0.04018691588785047	0.019157088122605363	0.024932003626473256	276.0326	277.2513	277.8897	273.1502	0.017351259490199975	146455688	0.004415058221384042	41113909700	275.159	0.011690195665612503
534	2020-04-17	5	0.039140445126630855	0.05705832628909552	0.037463976945244955	0.0651913875598086	0.09252336448598131	0.022095332671300892	-0.0018386859524393234	270.0067	269.9583	270.8578	266.7277	0.015484331023736829	126144324	-0.00017925481108437344	35031387700	268.7858	-0.006517854012634508
535	2020-04-16	4	-0.03933910306845004	0.005263157894736842	-0.01937984496124031	0.015912897822445562	-0.0038461538461538464	0.008847110865358032	0.0171196233682859	268.4784	268.6622	274.6404	266.4375	0.030787332864180155	121155983	0.0006845988355113947	33548463500	268.1069	0.0023291647253118027
536	2020-04-15	3	0.014192785334121822	0.007990165949600492	0.052434456928838954	-0.013723696248856358	0.016350210970464137	0.022265246853823813	0.025829383886255924	271.7767	274.4947	275.5683	266.4865	0.03407977514808459	133510280	0.010000857321470227	37160657200	273.303	-0.005116010953518692
537	2020-04-14	2	-0.0071315372424722665	0.038314176245210725	0.030575539568345324	0.041699449252557044	0.046228710462287104	0.02185055300782304	0.041833048108005325	268.0625	266.631	268.4204	262.5202	0.022475222859040883	114353986	-0.005340172534390406	31074972000	265.0184	0.0007866448366063263
538	2020-04-13	1	0.009416195856873822	0.042420461634435434	0.0873015873015873	0.02183803457688808	0.042483660130718956	0.06569343065693431	0.026835043409629045	268.4784	269.0878	271.9895	266.4472	0.020800744012322184	189948139	0.002269828783246599	52357751200	269.4164	-0.012888993112714955
539	2020-04-09	4	-0.0032017075773745998	-0.0015814443858724301	-0.030821917808219176	0.011432926829268292	0.027860696517412936	0.006542235905329998	0.019759366135185367	259.1832	265.0544	266.9598	256.566	0.04051121348892683	152670223	0.022652702798638135	40966081900	262.3592	0.006592219017313346
540	2020-04-08	3	0.0075	0.00991571641051066	0.015015015015015015	0.007401924500370096	0.023529411764705882	0.02517116391461941	0.04094085227831906	265.2285	256.4459	266.0216	256.2137	0.03828015441797203	199187791	-0.03311333435132349	53192063900	260.9985	0.01044815105048614
541	2020-04-07	2	0.0678484107579462	0.02888283378746594	0.10683012259194395	-0.006329113924050633	0.03145282076884673	0.040546308151941955	0.02908832919474991	249.3946	256.1847	258.2546	240.0412	0.07587614126241653	186692564	0.027226331283837037	48044974900	253.3076	-0.010001458628922384
542	2020-04-06	1	0.025362318840579712	0.0565262076053443	0.0738362760834671	0.04837490551776266	0.05392156862745098	-0.02932551319648094	-0.03077443354751437	242.5465	240.0607	245.0227	237.188	0.03303160362244295	134538553	-0.010248756424025956	33050036600	240.1095	0.011477761836281472
543	2020-04-03	5	-0.043478260869565216	-0.03495260663507109	-0.032590051457975985	-0.036231884057971016	-0.012633624878522837	-0.054649105563200316	-0.03663366336633663	237.159	243.5815	244.4037	236.5786	0.03307611085702592	176669824	0.027080987860464978	43613280900	241.0118	-0.010062215840081828
544	2020-04-02	4	-0.07626076260762607	-0.032937365010799136	-0.01838235294117647	-0.0389908256880734	-0.026748971193415638	-0.028437032285653197	-0.02859602142310635	239.8576	238.0875	249.2197	235.9112	0.05641317580513337	188373330	-0.007379795345238113	46454886300	239.3713	0.022818107669205494
545	2020-04-01	3	-0.03148024112525117	-0.04281345565749235	-0.0226928895612708	-0.053036126056879324	-0.01794145420207743	-0.02662297767765718	-0.017766990291262136	252.0256	249.3076	254.7048	247.8277	0.027749521139081763	193290928	-0.010784618705401313	49731996200	251.0649	0.003226456945794452
