# Supplementary material for: Stock price movement prediction based on Stocktwits investor sentiment using FinBERT and ensemble SVM
Source: PeerJ Comput Sci. 2023 Jun 7;9:e1403. doi: 10.7717/peerj-cs.1403 (PMC10280432; doi:10.7717/peerj-cs.1403)
Supplement: Supplemental Information 2 [file peerj-cs-09-1403-s002.zip › stock_price_movement_prediction_new/processed_2020_with_1200_14.csv]

	Date	day_of_the_week	positive_percent_pre_market	positive_percent_55_135	positive_percent_55_95	positive_percent_95_135	positive_percent_after_market	positive_percent_yesterday_market	positive_percent_the_day_before_yesterday	Prev Open	Prev Close	Prev High	Prev Low	Prev HLPCT	Prev Volume	Prev Change Percent	Prev Trade Value	Prev VWAP	percentage_change
0	2022-03-07	1	-0.11552132701421801	-0.13057471264367815	-0.1342062193126023	-0.12915601023017903	-0.1262482168330956	-0.1016949152542373	-0.12381363244176014	431.75	432.17	433.37	427.88	0.012830700196316746	113973677	0.0009727851766068695	49115793000	430.4263	-0.017101147027916788
1	2022-03-04	5	-0.17481203007518797	-0.13737297704177645	-0.14897260273972604	-0.13410516160154365	-0.1407359586830213	-0.1127433628318584	-0.09153293918918919	440.47	435.71	441.11	433.8	0.016851083448593828	104071597	-0.010806638363566299	45503370900	436.7508	-0.005744730136601862
2	2022-03-03	4	-0.0935720097640358	-0.10490463215258855	-0.13690476190476192	-0.08817427385892117	-0.10705394190871369	-0.08420107719928187	-0.10829268292682927	432.37	437.89	439.72	431.57	0.01888453785017502	117541703	0.012766843212988833	51464518900	436.4746	-0.009309718435892029
3	2022-03-02	3	-0.08914996544574982	-0.09078309078309078	-0.12283464566929134	-0.08174144824522435	-0.11020663744520977	-0.12238023952095808	-0.0949169602415702	435.04	429.98	437.17	427.11	0.023553651284212503	137521230	-0.011631114380286875	59419576700	430.9464	0.010916323604015739
4	2022-03-01	2	-0.11168258633357825	-0.10090634441087613	-0.10278745644599303	-0.09990749306197964	-0.0738950276243094	-0.0943327239488117	-0.1358535933742987	432.03	436.63	438.2	430.7	0.017413512885999537	145302843	0.01064740874476315	63089900500	434.084	-0.012091398096588999
5	2022-02-28	1	-0.12678682411435674	-0.11484970838941229	-0.07846153846153846	-0.12982900569981	-0.15756035578144853	-0.14898746383799422	-0.15347517730496454	429.61	437.75	437.84	427.86	0.02332538680876913	121686081	0.018947417425106458	52825992700	434.6805	0.012176911682992196
6	2022-02-25	5	-0.10736721873215306	-0.12269641125121242	-0.10600706713780919	-0.12901069518716576	-0.1086105675146771	-0.11207012811867835	-0.14611405197305102	411.02	428.3	428.76	410.64	0.04412624196376389	213444305	0.04204174979319748	89499945200	419.2885	0.01659722060575677
7	2022-02-24	4	-0.1539151225343694	-0.15615819209039547	-0.17067159581022798	-0.14780435558729024	-0.1447587354409318	-0.13567995037990385	-0.11380218889339279	432.66	421.95	433.26	421.35	0.028266286934852183	131884132	-0.02475384828733887	56332708600	425.5837	0.01861132736332855
8	2022-02-23	3	-0.12359550561797752	-0.12023898431665422	-0.10026385224274406	-0.128125	-0.1191553544494721	-0.10957117234632317	-0.14405223423791064	431.89	429.57	435.5	425.86	0.022636547222091734	124054581	-0.005371738174072086	53384444100	430.3219	-0.008829715923066526
9	2022-02-22	2	-0.12782316194137433	-0.13835043709616116	-0.1258023106546855	-0.14362850971922247	-0.13697442566103163	-0.16744520301832555	-0.12260536398467432	437.33	434.23	438.66	431.82	0.015839933305544052	132414754	-0.007088468662108627	57720378000	434.7246	-0.0015965549976882287
10	2022-02-18	5	-0.1418706842435656	-0.11960784313725491	-0.1622222222222222	-0.10754716981132076	-0.15398230088495576	-0.13532242540904715	-0.11402298850574713	443.22	437.06	446.5652	436.42	0.02324641400485768	101972046	-0.013898289788367007	44836493200	439.2581	-0.009420803514128025
11	2022-02-17	4	-0.15636042402826855	-0.14322087842138764	-0.146218487394958	-0.1413934426229508	-0.08783783783783784	-0.10080645161290322	-0.10962763351298384	443.93	446.6	448.055	441.94	0.013836719916730798	84454360	0.006014461739463465	37550257200	444.6453	-0.004445246743700343
12	2022-02-16	3	-0.1314475873544093	-0.09672131147540984	-0.07159353348729793	-0.11054637865311309	-0.10541044776119403	-0.10835117773019272	-0.10979479585360694	443.73	446.1	446.28	443.18	0.006994900491899377	88435136	0.0053410857954161416	39299045600	444.8789	-0.0007883415528237751
13	2022-02-15	2	-0.1115071283095723	-0.11232187761944677	-0.11363636363636363	-0.11166875784190715	-0.13142375737152484	-0.1035225048923679	-0.09889158295808798	439.92	439.02	441.6	435.34	0.01437956539716095	121882151	-0.0020458265139116976	53454482200	438.5834	0.0041916437536002145
14	2022-02-14	1	-0.10150375939849623	-0.1111111111111111	-0.10602409638554217	-0.11274131274131274	-0.08503401360544217	-0.08966861598440545	-0.12016369047619048	449.41	440.46	451.605	438.94	0.02885360185902406	153033319	-0.019914999666229154	67912402900	443.6954	0.0007038596801144174
15	2022-02-11	5	-0.1043360433604336	-0.13375430539609645	-0.14759036144578314	-0.12523191094619665	-0.11747516072472239	-0.10420692730786384	-0.10158266921091032	451.34	449.32	457.71	447.2	0.023501788908765635	139791176	-0.004475561660832149	63377768400	452.2372	-0.003248920734887621
16	2022-02-10	4	-0.11921793037672866	-0.10736677115987461	-0.11075949367088607	-0.10625	-0.10741049125728559	-0.08973471741637831	-0.08438451500652458	455.22	457.54	457.88	455.005	0.006318611883385897	92330867	0.005096436887658699	42074122200	456.3521	0.01083488433948463
17	2022-02-09	3	-0.055055055055055056	-0.09406952965235174	-0.06691449814126393	-0.10437235543018336	-0.07427937915742794	-0.09161065471745083	-0.11048252911813644	446.73	450.94	451.92	445.22	0.015048739948789336	80885636	0.009424036890291629	36300954100	449.0694	0.0013398936869210185
18	2022-02-08	2	-0.0874074074074074	-0.1005524861878453	-0.10869565217391304	-0.09697933227344992	-0.12987012987012986	-0.11306532663316583	-0.09542230818826564	449.51	447.26	450.99	445.85	0.011528540989121872	84235654	-0.0050054503793019066	37763883100	448.383	0.007634442304169129
19	2022-02-07	1	-0.08173076923076923	-0.09666080843585237	-0.09287925696594428	-0.09815950920245399	-0.08757396449704143	-0.12323232323232323	-0.09164149043303121	446.35	448.7	452.78	443.83	0.020165378635964196	118358841	0.0052649266270862905	53028304400	448.3423	-0.002980891152605084
20	2022-02-04	5	-0.13256180957390848	-0.1224307417336908	-0.12341772151898735	-0.12204234122042341	-0.08744394618834081	-0.12293956043956043	-0.11924638989169675	450.95	446.6	452.97	445.71	0.016288618159790106	117684675	-0.009646302250803783	52896189400	449.2663	0.0010977932113644365
21	2022-02-03	4	-0.1354895104895105	-0.14460596786534047	-0.153125	-0.14184397163120568	-0.15570776255707763	-0.08808903623016813	-0.09297163995067817	455.5	457.35	458.12	453.05	0.01119081779053083	116960013	0.004061470911086768	53372635400	455.7295	-0.0017516629710174344
22	2022-02-02	3	-0.11555959963603275	-0.0939060939060939	-0.11643835616438356	-0.0846262341325811	-0.07094846900672143	-0.09377007064868337	-0.08103727714748785	450.68	452.95	453.63	446.9384	0.01497208563864728	122913902	0.005036833229786061	55355583800	450.6124	-0.001580749978237706
23	2022-02-01	2	-0.08032596041909197	-0.11198428290766209	-0.11419753086419752	-0.11095100864553314	-0.06925675675675676	-0.07713562053879806	-0.08068057080131723	441.24	449.91	450.28	439.81	0.023805734294354314	151541041	0.019649170519445234	67525380800	446.4425	0.0
24	2022-01-31	1	-0.0922266139657444	-0.07906976744186046	-0.0970873786407767	-0.07339449541284404	-0.08718487394957983	-0.060653188180404355	-0.1130820399113082	432.68	441.95	442.0	427.82	0.03314478051516995	164324755	0.021424609411112096	71488104800	435.1369	0.012328053119389238
25	2022-01-28	5	-0.12461380020597322	-0.1274928774928775	-0.11057692307692307	-0.1346153846153846	-0.07411764705882352	-0.12241958713394142	-0.10220364741641337	438.26	431.24	441.59	429.45	0.028268715799278116	149249329	-0.016017888924382745	65002626300	434.4125	0.009776052138975453
26	2022-01-27	4	-0.0705950991831972	-0.13853503184713375	-0.11458333333333333	-0.1462900505902192	-0.10710382513661203	-0.09156886967263743	-0.10406431442608308	440.72	433.38	444.04	428.86	0.035396166581168696	185897969	-0.016654565256852494	81160136000	436.8851	0.0016431603452631007
27	2022-01-26	3	-0.09611712285168682	-0.09251101321585903	-0.0823045267489712	-0.09700815956482321	-0.12821650399290152	-0.09998270195467912	-0.10542253521126761	433.06	434.47	439.72	427.15	0.029427601545124783	166965042	0.00325589987530602	72413077200	432.8697	-4.560718829992769e-05
28	2022-01-25	2	-0.09736842105263158	-0.12920122217372326	-0.1152	-0.13445378151260504	-0.08685968819599109	-0.10535363457760315	-0.12899598393574296	432.03	439.84	440.38	420.76	0.04662990778591122	251783860	0.018077448325347783	108284090000	429.9699	-0.007642223864602325
29	2022-01-24	1	-0.15304852758191623	-0.10253583241455347	-0.12396694214876033	-0.09405568096313018	-0.10156895127993394	-0.15862944162436549	-0.14064171122994654	445.56	437.98	448.06	437.95	0.023084827035049695	201887711	-0.01701229912918571	89842154200	441.9541	-0.014374001806021422
30	2022-01-21	5	-0.11071932299012693	-0.1532567049808429	-0.12944983818770225	-0.1606425702811245	-0.13361024575977848	-0.10026585643752374	-0.10370222929936306	453.75	446.75	458.74	444.5	0.03203599550056245	121930744	-0.015426997245179064	55157467600	452.2575	-0.0023790286391578695
31	2022-01-20	4	-0.06496272630457935	-0.07992448080553807	-0.05869074492099323	-0.0881326352530541	-0.11641285956006768	-0.11171960569550932	-0.1104424778761062	458.13	451.75	459.6124	451.46	0.018057856731493377	108969473	-0.013926178159037818	49211657500	455.3471	0.00835335346209954
32	2022-01-19	3	-0.06680584551148225	-0.14198557958957295	-0.11282051282051282	-0.15599343185550082	-0.10889443059019119	-0.1075149634227444	-0.11616908069760568	459.74	456.49	459.96	455.31	0.010212822033339872	109683487	-0.007069213033453691	50195955900	457.0279	-0.0031647641705287418
33	2022-01-18	2	-0.1287593984962406	-0.12383177570093458	-0.10144927536231885	-0.13448275862068965	-0.09980430528375733	-0.08778625954198473	-0.1066056245912361	461.19	464.72	465.09	459.9	0.011285061969993472	95835295	0.007654112188035364	44335078600	462.6382	-0.0036324879265875517
34	2022-01-14	5	-0.1384335154826958	-0.10170749814402376	-0.07430340557275542	-0.1103515625	-0.12193362193362194	-0.103455202892728	-0.08613747483462755	472.19	464.53	472.88	463.44	0.02036941135853616	90855117	-0.016222283402867542	42521402500	467.4283	0.0038816003456174065
35	2022-01-13	4	-0.11330698287220026	-0.12852664576802508	-0.10843373493975904	-0.13559322033898305	-0.05680473372781065	-0.07785112679262463	-0.08085830171398666	471.59	471.02	473.2	468.94	0.009084317823175654	67439472	-0.001208677028774981	31838024700	470.8865	-0.0026685304025115823
36	2022-01-12	3	-0.09090909090909091	-0.09477756286266925	-0.08959537572254335	-0.09738372093023256	-0.0967741935483871	-0.07138001359619306	-0.07743677181017335	465.23	469.75	469.85	462.05	0.016881289903690103	74130151	0.009715624529802423	34816342200	466.3707	-0.0013358778638208856
37	2022-01-11	2	-0.07450980392156863	-0.0703883495145631	-0.052083333333333336	-0.0759493670886076	-0.06314878892733564	-0.08317800559179869	-0.1095395726752934	462.7	465.51	465.74	456.5973	0.02002355248268001	119107793	0.006073049492111525	55054957300	460.6999	0.005008383131533225
38	2022-01-10	1	-0.14431934493346982	-0.08846153846153847	-0.0877742946708464	-0.08876560332871013	-0.10144927536231885	-0.09832635983263599	-0.10787992495309569	467.95	466.09	469.2	464.65	0.009792316797589608	85057124	-0.003974783630729808	39700804100	466.7004	-0.00695915279819938
39	2022-01-07	5	-0.16650049850448653	-0.11545454545454545	-0.09032258064516129	-0.12531645569620253	-0.0755750273822563	-0.09780439121756487	-0.12139622224676902	467.89	467.94	470.82	465.43	0.011580688825387247	86687445	0.0001068627241445882	40768080000	468.3001	-0.0006252804776527449
40	2022-01-06	4	-0.13814432989690723	-0.1544041450777202	-0.14057971014492754	-0.1620967741935484	-0.1332227750138198	-0.0980888786553074	-0.09219208211143695	477.16	468.38	477.98	468.2801	0.0207138847027666	104052139	-0.018400536507670442	49212118900	472.6036	0.002863982217298063
41	2022-01-05	3	-0.08786610878661087	-0.10229885057471265	-0.1018867924528302	-0.1024793388429752	-0.06809583858764187	-0.09592760180995476	-0.06258790436005626	479.22	477.55	479.98	475.58	0.009251860885655482	70901714	-0.00348482951462797	33861857700	477.7358	-0.001341156746457995
42	2022-01-04	2	-0.0440251572327044	-0.0993006993006993	-0.09689922480620156	-0.10065645514223195	-0.03969465648854962	-0.06162117452440033	-0.06990068754774637	476.3	477.71	477.85	473.85	0.008441489922971404	72512823	0.002960319126600815	34657945500	476.3436	-0.003630824447993331
43	2022-01-03	1	-0.08048289738430583	-0.06911447084233262	-0.05384615384615385	-0.07507507507507508	-0.06289308176100629	-0.0725	-0.08014796547472257	475.64	474.96	476.86	474.67	0.004613731645142937	65207243	-0.0014296526784963561	32261980100	475.5427	-0.002057353990396185
44	2021-12-31	5	-0.09594882729211088	-0.11141060197663971	-0.07172995780590717	-0.12214611872146118	-0.11596505162827642	-0.08660130718954248	-0.10880274148639965	477.93	476.16	479.0	475.67	0.0070006517123215335	55086856	-0.0037034712196346363	26293546900	477.3499	-0.0005887300260059101
45	2021-12-30	4	-0.14925373134328357	-0.08108108108108109	-0.10270270270270271	-0.07207207207207207	-0.10583446404341927	-0.1090331686661962	-0.0888283378746594	476.98	477.48	478.56	475.92	0.005547150781643945	54270803	0.0010482619816344501	27338412200	477.2651	0.0005230234939297757
46	2021-12-29	3	-0.12307692307692308	-0.0761904761904762	-0.0641025641025641	-0.08085808580858085	-0.11386138613861387	-0.07976772616136919	-0.05998300764655905	477.72	476.87	478.81	476.06	0.005776582783682729	47153836	-0.0017792849367831004	22494216200	477.1619	-0.0009127499879129564
47	2021-12-28	2	-0.008658008658008658	-0.10513447432762836	-0.09251101321585903	-0.10998307952622674	-0.05689488910318226	-0.060533413245430025	-0.08605577689243028	472.06	477.26	477.31	472.01	0.011228575665769817	56659505	0.011015548870906217	26919395700	475.5476	0.0006069993285314755
48	2021-12-27	1	-0.06756756756756757	-0.0665024630541872	-0.08646616541353383	-0.056776556776556776	-0.07722513089005235	-0.1489795918367347	-0.07419354838709677	468.75	470.6	472.19	468.64	0.007575110959371824	56378653	0.0039466666666667155	26522126700	470.8845	0.006757615557818375
49	2021-12-23	4	-0.04068241469816273	-0.09691629955947137	-0.14285714285714285	-0.07333333333333333	-0.055757575757575756	-0.06451612903225806	-0.07156540777230433	462.79	467.69	467.81	462.58	0.011306152449306106	58790256	0.010587955660234615	27441630100	465.8542	0.005440000001739261
50	2021-12-22	3	-0.08888888888888889	-0.0978021978021978	-0.07307692307692308	-0.1076923076923077	-0.08340649692712906	-0.06001348617666891	-0.0852984772941652	458.61	463.06	463.21	456.31	0.015121299116828421	69216331	0.009703233684394123	31839353900	460.4717	0.007940452012014512
51	2021-12-21	2	-0.022058823529411766	-0.08541973490427099	-0.07126436781609195	-0.09209100758396534	-0.058025621703089676	-0.1076530612244898	-0.12207300275482094	454.48	454.98	455.4	451.14	0.009442745045883742	106753957	0.001100158422812885	48479929400	453.3999	0.002562089792105549
52	2021-12-20	1	-0.1281163434903047	-0.1288292068820814	-0.1275820170109356	-0.1294871794871795	-0.13398692810457516	-0.07001321003963012	-0.10617469879518072	461.55	459.87	464.74	458.06	0.014583242369995211	135500227	-0.0036399090022749578	64626841600	461.0682	-0.0034548015140027895
53	2021-12-17	5	-0.12398373983739837	-0.09482758620689655	-0.1033434650455927	-0.0914560770156438	-0.12472885032537961	-0.08216273522395971	-0.06930232558139535	470.9122	464.8137	471.2112	463.1695	0.017362326318982556	116048052	-0.012950397122860698	54365710800	466.5829	-0.00013002773926674914
54	2021-12-16	4	-0.03596403596403597	-0.07670720299345182	-0.06490384615384616	-0.08422664624808576	-0.061630218687872766	-0.07669322709163347	-0.09110414259778842	461.7943	468.9491	469.2082	459.1237	0.02196466878098428	116481717	0.01549347837337959	54319512500	464.1021	-0.00664451827162553
55	2021-12-15	3	-0.08665749656121045	-0.1023391812865497	-0.12758620689655173	-0.09239130434782608	-0.09216589861751152	-0.08842350203606748	-0.11202954625395709	461.4655	461.7345	464.1062	458.6354	0.011928429423459237	97109342	0.0005829254841369625	44958834200	460.7819	-0.00431573950273047
56	2021-12-14	2	-0.1073326248671626	-0.1404561824729892	-0.16170212765957448	-0.13210702341137123	-0.10355987055016182	-0.10820770519262982	-0.0701951951951952	468.5406	464.9333	468.9093	464.6343	0.009200784358795676	87575650	-0.007699012636258223	40970340100	465.9666	-0.004383975812810411
57	2021-12-13	1	-0.11531531531531532	-0.04948216340621404	-0.05416666666666667	-0.04769475357710652	-0.07894736842105263	-0.046762589928057555	-0.11222222222222222	467.5839	469.0886	469.2481	464.8735	0.009410301942356456	76938003	0.003218032100763001	36065910500	467.3978	-0.006072013439892006
58	2021-12-10	5	-0.08841010401188708	-0.13434452871072589	-0.13333333333333333	-0.1348314606741573	-0.1337719298245614	-0.11343686698176908	-0.09497991967871486	466.5077	464.714	467.9816	464.5048	0.007484960327643602	61177455	-0.0038449526127864583	29141130600	465.9068	-0.0011507725090351543
59	2021-12-09	4	-0.14884979702300405	-0.10344827586206896	-0.10887096774193548	-0.10147058823529412	-0.08414239482200647	-0.07977736549165121	-0.07356357441536317	467.0558	467.8729	468.3512	465.1924	0.006790308698078441	72113171	0.0017494697635700896	33847165200	466.852	-0.00034179270080841764
60	2021-12-08	3	-0.08289473684210526	-0.05312208760484623	-0.11969111969111969	-0.03194103194103194	-0.06764168190127971	-0.07960339943342776	-0.0737677245104659	462.7808	466.6373	467.2352	457.0456	0.02229449315341848	94488145	0.008333318927665069	44082244300	465.8307	-0.001219970131524172
61	2021-12-07	2	-0.0732519422863485	-0.059244126659857	-0.03201970443349754	-0.07853403141361257	-0.07716049382716049	-0.07744405182567726	-0.100878521660103	454.5299	457.1806	459.1735	451.9689	0.015940477320452735	98800899	0.00583173956212788	45289795700	456.3048	0.008010335916261853
62	2021-12-06	1	-0.10623229461756374	-0.09369202226345083	-0.109375	-0.0870712401055409	-0.1111111111111111	-0.09090909090909091	-0.11657414750198256	457.5592	451.8294	458.6853	447.3452	0.025349774625948836	137115345	-0.012522532603431327	62072063100	450.7423	0.0027624915028112277
63	2021-12-03	5	-0.12879581151832462	-0.11217335882727852	-0.07231920199501247	-0.12585616438356165	-0.1278501628664495	-0.08764469643278998	-0.11053874221936037	449.1488	455.7954	457.4596	448.7303	0.019453333104539682	127263724	0.014798213865872463	58081004700	454.3722	-0.018824592735924846
64	2021-12-02	4	-0.1334012219959267	-0.1216	-0.1416184971098266	-0.11517165005537099	-0.1258415328845158	-0.09776915615906887	-0.10498892796665364	460.0206	448.9196	463.0399	448.7104	0.031934851521159296	131826934	-0.024131528022875496	60294763100	455.9042	0.013335626166112214
65	2021-12-01	3	-0.07712765957446809	-0.09353078721745908	-0.0953757225433526	-0.09284951974386339	-0.10530482977038796	-0.11306532663316583	-0.1041841707276088	460.3793	453.9619	462.4022	453.7028	0.019174225947029572	148060767	-0.013939375640911715	67888322700	456.3523	0.002231175806781128
66	2021-11-30	2	-0.133086876155268	-0.13493975903614458	-0.13774597495527727	-0.12915129151291513	-0.0804953560371517	-0.07803355442840422	-0.09482207543149371	462.442	462.9702	464.9233	460.1103	0.01046053522383652	85615337	0.001142197291768416	40206816500	462.78	-0.010173380375494128
67	2021-11-29	1	-0.07588075880758807	-0.08434547908232119	-0.13513513513513514	-0.059940059940059943	-0.08500345542501728	-0.13742690058479531	-0.1165644171779141	460.7181	457.3599	462.2726	456.1641	0.013391014330150032	112669636	-0.007289055932467187	51941042200	458.2478	0.0008403542416637976
68	2021-11-26	5	-0.11353269133299544	-0.15390147428982381	-0.1578538102643857	-0.1505016722408027	-0.11342592592592593	-0.01730103806228374	-0.06341768197438301	464.4251	467.7932	467.9227	463.5581	0.00941543249918402	61796860	0.007252192011155355	28949781400	466.2709	-0.007461395390340304
69	2021-11-24	3	-0.13142857142857142	-0.06285714285714286	-0.07222222222222222	-0.057971014492753624	-0.08718861209964412	-0.10555555555555556	-0.08809006517874778	465.581	466.5476	467.4494	462.8207	0.010001065207325511	73093920	0.0020761156490491906	34115116600	465.1326	0.004269836501947798
70	2021-11-23	2	-0.08860759493670886	-0.11435832274459974	-0.10032362459546926	-0.12343096234309624	-0.10115606936416185	-0.0756150506512301	-0.07277936962750717	469.2381	465.9298	471.8788	465.7105	0.013244923616710355	72566163	-0.007050365262326257	34120245200	468.8264	-0.0021190068480644916
71	2021-11-22	1	-0.05313092979127135	-0.060836501901140684	-0.05303030303030303	-0.06345177664974619	-0.09859154929577464	-0.09398496240601503	-0.07928802588996764	467.9626	467.2451	469.2879	466.8565	0.005208024307255006	57286086	-0.0015332421864482965	26869332200	467.6863	-0.0015504863849074002
72	2021-11-19	5	-0.09819639278557114	-0.06060606060606061	-0.10638297872340426	-0.046954314720812185	-0.11980033277870217	-0.0889584264640143	-0.07846018219218337	467.5939	468.0822	468.3612	464.7041	0.007869739044695354	50496691	0.0010442822286603419	23663811300	467.0672	0.0008518431762516435
73	2021-11-18	4	-0.043037974683544304	-0.06315789473684211	-0.03804347826086957	-0.07512953367875648	-0.08190476190476191	-0.08943514644351465	-0.07216200798630919	467.3547	466.4978	467.5441	465.8401	0.003657907509465174	47362632	-0.0018335110356224	22175766000	466.5609	-0.000490164737772272
74	2021-11-17	3	-0.0898876404494382	-0.06041666666666667	-0.07627118644067797	-0.055248618784530384	-0.07869481765834933	-0.07026523964634714	-0.09065934065934066	465.5112	467.6338	468.8345	465.4315	0.00731149481717495	48675247	0.004559718434271902	22823501700	467.6169	0.0002025629553768076
75	2021-11-16	2	-0.07058823529411765	-0.08984375	-0.11538461538461539	-0.07692307692307693	-0.09523809523809523	-0.09417528579205225	-0.04858548585485855	466.996	465.7903	467.1654	464.5945	0.005533642778810328	46799977	-0.00258182082930042	21864337300	465.6273	0.005501798253100911
76	2021-11-15	1	0.007653061224489796	-0.10429447852760736	-0.10576923076923077	-0.1038961038961039	-0.045454545454545456	-0.03669724770642202	-0.07256894049346879	463.4884	465.6308	466.2187	462.4819	0.008079883774911012	53422571	0.0046223379053283945	24949928000	464.8234	-0.003735623600755417
77	2021-11-12	5	-0.052256532066508314	-0.05972434915773354	-0.043243243243243246	-0.06623931623931624	-0.03872053872053872	-0.10956072351421188	-0.1074464467868072	463.578	462.1431	463.6578	462.1232	0.003320759485782172	34703506	-0.003095271993062593	16110681100	462.7003	0.0042998731545068215
78	2021-11-11	4	-0.10793650793650794	-0.08011444921316166	-0.040229885057471264	-0.09333333333333334	-0.09146341463414634	-0.11599249933029734	-0.11753259388986184	463.9467	461.9936	465.7404	460.4192	0.011557293874799385	69222364	-0.004209750818359105	32162026400	462.8435	-0.0010727030388447854
79	2021-11-10	3	-0.12037037037037036	-0.13146067415730336	-0.09523809523809523	-0.1493288590604027	-0.06583072100313479	-0.12428950359984843	-0.0781021897810219	467.6736	465.7404	467.9227	464.2457	0.007920374922158722	50952751	-0.004133652188192789	23796932200	465.3884	0.0027277413819997436
80	2021-11-09	2	-0.08333333333333333	-0.10624169986719788	-0.1	-0.10849909584086799	-0.09501557632398754	-0.062301045929968164	-0.0751911639762107	468.0523	467.285	468.5804	466.5606	0.004329126805821098	50239635	-0.0016393467140316956	23600691900	467.3614	-0.005859291770588016
81	2021-11-08	1	-0.07166666666666667	-0.0754985754985755	-0.11822660098522167	-0.05811623246492986	-0.09872029250457039	-0.053465346534653464	-0.07844905320108206	467.6338	466.8864	468.999	465.282	0.007988703624898537	66319829	-0.0015982591506431471	31080690300	467.2301	-0.002171737603402817
82	2021-11-05	5	-0.09455958549222798	-0.062385321100917435	-0.057692307692307696	-0.06426735218508997	-0.07263513513513513	-0.07447633824670287	-0.08027481468088953	463.7275	465.2721	465.3618	463.3588	0.0043227839851105515	52703117	0.003330835458324129	24546927200	464.4292	4.261666421672938e-05
83	2021-11-04	4	-0.059322033898305086	-0.10218978102189781	-0.04516129032258064	-0.11886792452830189	-0.036954087346024636	-0.08991669060614765	-0.08415184496947173	459.6818	463.0898	463.5183	459.2134	0.009374508670696526	52331361	0.007413824084399286	24218578200	461.2711	0.0018695203720584738
84	2021-11-03	3	-0.0906801007556675	-0.12098765432098765	-0.16666666666666666	-0.105	-0.0775716694772344	-0.06964921199796645	-0.08281292424653815	458.6055	460.2797	460.6085	458.466	0.004673192777654142	48800836	0.0036506321882314643	22585864100	459.7832	0.00023866814083222155
85	2021-11-02	2	-0.07654320987654321	-0.07507987220447285	-0.023255813953488372	-0.0947136563876652	-0.07288135593220339	-0.08927704997573993	-0.05034324942791762	458.6853	458.4262	459.086	456.5926	0.005460885699855863	48302712	-0.000564875307754553	22184445300	457.7399	0.002614024031385482
86	2021-11-01	1	-0.04408352668213457	-0.0546875	-0.11382113821138211	-0.03598971722365039	-0.05470459518599562	-0.04597701149425287	-0.07066666666666667	454.2708	457.639	457.9479	453.9619	0.008780472546264323	70102583	0.007414520149655231	32227603800	456.5616	-0.001824639917333292
87	2021-10-29	5	-0.14792899408284024	-0.11501210653753027	-0.1828793774319066	-0.08626760563380281	-0.12045060658578856	-0.08885017421602788	-0.1028083028083028	453.8622	456.7122	456.7919	453.8523	0.006476997031853721	51074817	0.006279439001529589	23328954500	455.6761	0.004892174714827367
88	2021-10-28	4	-0.16155419222903886	-0.08133086876155268	-0.08759124087591241	-0.08188585607940446	-0.07473841554559044	-0.10350584307178631	-0.0768301522106789	454.8488	452.3476	455.5563	452.2679	0.007270911775962929	72263547	-0.005498970207242457	32882918500	453.429	0.0035127777291703087
89	2021-10-27	3	-0.04066985645933014	-0.10865874363327674	-0.049586776859504134	-0.12633832976445397	-0.0856353591160221	-0.07267441860465117	-0.06863270777479893	455.5961	454.3605	456.8816	453.9619	0.006431597012877022	55933202	-0.002712051310360156	25540480300	455.2376	-0.0012049248567728202
90	2021-10-26	2	-0.06904761904761905	-0.07556270096463022	-0.11347517730496454	-0.06444906444906445	-0.08199643493761141	-0.06299952985425482	-0.08625	452.6864	453.9519	454.3007	450.803	0.0077588214807798725	45124658	0.002795533508406772	20512438300	453.1243	-8.749097755242207e-05
91	2021-10-25	1	-0.09090909090909091	-0.05860805860805861	-0.014598540145985401	-0.07334963325183375	-0.1079136690647482	-0.10097719869706841	-0.08814102564102565	451.5404	451.5305	453.075	449.4677	0.008025715752210914	58749806	-2.1924948465207464e-05	26602026100	451.2739	0.001408915794008598
92	2021-10-22	5	-0.1	-0.0791476407914764	-0.06857142857142857	-0.08298755186721991	-0.15670910871694418	-0.07233502538071065	-0.09004122369277501	450.1852	451.9988	452.237	449.7268	0.005581610880205488	41167937	0.0040285642442266165	18622179500	450.8614	-0.0029328684290140235
93	2021-10-21	4	-0.10583153347732181	-0.1273972602739726	-0.12345679012345678	-0.1293634496919918	-0.1122754491017964	-0.07207863123407353	-0.08967391304347826	449.5474	450.8229	451.1438	449.4279	0.0038179650173030565	49369392	0.002837298135858471	22302651000	450.3287	0.00039843283225086105
94	2021-10-20	3	-0.1	-0.09444444444444444	-0.11574074074074074	-0.08531746031746032	-0.08888888888888889	-0.08665860540104796	-0.08484136310223267	447.3452	449.0592	449.1289	446.6975	0.005443057102401505	46859167	0.0038314929946716737	21075440600	448.2474	0.003058985213637829
95	2021-10-19	2	-0.06901408450704226	-0.07740916271721959	-0.11560693641618497	-0.06304347826086956	-0.11378205128205128	-0.0835155225185833	-0.06401017380245867	442.4126	445.6213	445.98	441.715	0.00965554712880487	62069232	0.00725273195202854	27695002600	444.7004	0.002840086427139854
96	2021-10-18	1	-0.09515260323159784	-0.048109965635738834	-0.043137254901960784	-0.05016181229773463	-0.06291390728476821	-0.055384615384615386	-0.09128065395095368	443.1898	444.3059	444.6945	442.5321	0.004886425188138874	66219398	0.002518334131336094	29504698800	443.6957	0.006361015382854927
97	2021-10-15	5	-0.047058823529411764	-0.07254901960784314	-0.08076923076923077	-0.06973684210526315	-0.06367924528301887	-0.05981012658227848	-0.103983023179889	437.5397	440.9477	441.1071	437.0415	0.009302549071426896	70110973	0.00778900748892047	30866262500	439.7193	8.993614539810988e-05
98	2021-10-14	4	-0.09538784067085954	-0.1111111111111111	-0.13168724279835392	-0.10229276895943562	-0.11063829787234042	-0.10336341263330599	-0.11338064739484162	433.185	433.6534	434.5203	430.0262	0.010450758581686426	72818323	0.001081293211907093	31592666200	432.3678	0.006126725276880159
99	2021-10-13	3	-0.08807733619763695	-0.12321232123212321	-0.13	-0.12129760225669958	-0.13580246913580246	-0.11096121416526138	-0.11269734632180047	434.1417	432.0989	434.5702	431.2618	0.0076714422654638225	70987440	-0.004705376147925895	30924699700	432.6931	-0.0024156256469518396
100	2021-10-12	2	-0.0960591133004926	-0.14850615114235502	-0.16342412451361868	-0.1441543700340522	-0.13095238095238096	-0.09746328437917223	-0.1129319558247239	435.6264	433.1651	438.7156	433.0954	0.01297681757875981	64965761	-0.005650024883707677	28626448100	435.4801	-0.0008262755634629274
101	2021-10-11	1	-0.10490693739424704	-0.09639727361246349	-0.12109375	-0.08819714656290532	-0.14285714285714285	-0.11032863849765258	-0.10452961672473868	437.9383	436.324	438.3469	435.6563	0.006175969451147654	74488516	-0.0036861356953708188	32638954200	436.7133	0.005650492989325657
102	2021-10-08	5	-0.16429840142095914	-0.09569798068481124	-0.05475504322766571	-0.11363636363636363	-0.11244019138755981	-0.08487982963188317	-0.07971227246036407	436.8521	437.1212	440.1306	436.6628	0.007941597040095952	72304488	0.0006159979544563946	31773954000	438.3849	-0.0026052924990347262
103	2021-10-07	4	-0.044529262086514	-0.0439453125	-0.013605442176870748	-0.056164383561643834	-0.0671414038657172	-0.09878079124160238	-0.11448633796366967	427.7641	433.3744	433.5935	426.0402	0.017729078148024477	112594324	0.013115406365330788	48583611100	429.8586	0.006763075660073519
104	2021-10-06	3	-0.12825933756166313	-0.1592787377911345	-0.18699186991869918	-0.14864864864864866	-0.09625	-0.093	-0.12189966178128524	428.7307	431.5807	433.9623	427.8837	0.014206196683818645	90379503	0.0066475295564324315	39126928200	431.9345	0.004134637783787347
105	2021-10-05	2	-0.10445468509984639	-0.13944817300521997	-0.1423076923076923	-0.13876040703052728	-0.10396039603960396	-0.12338138284876618	-0.11507798960138649	431.481	427.1363	432.4377	424.8643	0.017825456269213467	128320235	-0.010069273038673752	55158372800	426.8875	0.009912380599426843
106	2021-10-04	1	-0.12035661218424963	-0.13844936708860758	-0.14652014652014653	-0.13636363636363635	-0.059813084112149535	-0.10653753026634383	-0.10922587486744433	429.4681	432.7167	434.5033	425.7313	0.020604545637119113	129162348	0.007564240510529212	55882046400	430.1822	-0.010669253153722415
107	2021-10-01	5	-0.09040880503144653	-0.13408876298394712	-0.15139442231075698	-0.12871287128712872	-0.1375886524822695	-0.09335124244459368	-0.11159094835031957	434.4904	427.6346	435.2378	427.2758	0.018634334076491083	140084658	-0.015778944713162924	60478097900	430.3279	0.0010673349106916465
108	2021-09-30	4	-0.14978601997146934	-0.09797979797979799	-0.07713498622589532	-0.11004784688995216	-0.11358024691358025	-0.1070559610705596	-0.10988726188933523	433.6634	432.9259	435.5069	432.3281	0.0073527489885574565	82102466	-0.0017006277218691072	35719966500	433.6738	-0.00855527522934927
109	2021-09-29	3	-0.11432706222865413	-0.09119251753702261	-0.07894736842105263	-0.09564293304994687	-0.11823104693140794	-0.11242986620630126	-0.1181151832460733	438.1476	432.1985	438.4963	431.4212	0.016399518614291602	128341327	-0.013577844543710811	55868894200	433.3936	0.0012430196480922764
110	2021-09-28	2	-0.15063168124392615	-0.1237785016286645	-0.14705882352941177	-0.1158357771260997	-0.15356265356265356	-0.08453505718547986	-0.10876005078290309	441.2566	441.0872	442.4923	440.3498	0.0048654501489497305	61221513	-0.00038390360620100866	27110708100	441.288	-0.01166704571234726
111	2021-09-27	1	-0.133428981348637	-0.09869848156182212	-0.15966386554621848	-0.07748538011695906	-0.0979020979020979	-0.09841269841269841	-0.10673443456162643	439.8914	442.3528	443.1101	439.6622	0.007842157001443391	62014843	0.005595471973309836	27533243700	441.6901	-0.00018066031356870214
112	2021-09-24	5	-0.14977973568281938	-0.12200208550573514	-0.13622291021671826	-0.11477987421383648	-0.09691629955947137	-0.0665551839464883	-0.07793122886133033	438.307	441.6253	443.3293	438.0579	0.012033569078425411	76238216	0.007570720978674685	33747866800	441.5684	0.003986861479651943
113	2021-09-23	4	-0.09316770186335403	-0.09259259259259259	-0.1377952755905512	-0.07377049180327869	-0.07643312101910828	-0.07281344248168893	-0.12103825136612022	434.5203	436.324	438.4864	432.2254	0.014485497613051025	101567181	0.004151014348466555	44463190500	436.3028	0.008867289633162826
114	2021-09-22	3	-0.11554921540656206	-0.09217101610216547	-0.11815561959654179	-0.0859697386519945	-0.13228894691035684	-0.13273371490869446	-0.10890888866417231	434.9987	432.1088	436.3738	431.5508	0.011175972793933035	92368752	-0.006643468129904783	40277052800	433.4429	0.006558429646940053
115	2021-09-21	2	-0.08350730688935282	-0.0884308510638298	-0.0979498861047836	-0.08450704225352113	-0.09915611814345991	-0.1204197201865423	-0.13731396172927002	433.3544	432.5174	435.0285	427.3556	0.017954368680321558	165823914	-0.0019314445636181127	72099184300	431.206	-0.0015462500557279462
116	2021-09-20	1	-0.14017521902377972	-0.14691522414558367	-0.15012722646310434	-0.14519427402862986	-0.11916264090177134	-0.09115281501340483	-0.09389671361502347	443.3592	439.8516	443.8076	439.4729	0.009863406822127139	118079136	-0.007911418100718262	52542593100	440.4673	-0.0046062222641960375
117	2021-09-17	5	-0.11456628477905073	-0.09379509379509379	-0.08411214953271028	-0.09812108559498957	-0.11220472440944881	-0.08592035120727501	-0.08841121495327103	444.3271	444.1781	445.3601	441.0492	0.009774192992527827	77614457	-0.0003353385377574335	34772427900	443.2046	-0.005956394695527518
118	2021-09-16	4	-0.11156462585034013	-0.1341317365269461	-0.1414141414141414	-0.13186813186813187	-0.04685212298682284	-0.07975460122699386	-0.12133285041651576	441.6451	444.8833	445.4098	440.473	0.011207951452188909	78594879	0.007332131614275821	35048873100	443.3048	-0.004627042492839553
119	2021-09-15	3	-0.08290155440414508	-0.14457831325301204	-0.14678899082568808	-0.14349775784753363	-0.13183730715287517	-0.11877513145685122	-0.10766355140186916	445.1217	441.1981	445.3402	440.2545	0.011551727466726574	77843235	-0.008814667988552266	35065218300	441.6719	0.0016845467021316405
120	2021-09-14	2	-0.094211123723042	-0.12264150943396226	-0.1902439024390244	-0.09048723897911833	-0.09494640122511486	-0.11104120792702107	-0.08669877732493517	445.6382	443.592	445.9164	441.1386	0.010830609699536638	83574373	-0.004591617145926896	37259541600	442.8597	-0.0046862447575496706
121	2021-09-13	1	-0.0911854103343465	-0.08747300215982722	-0.03273809523809524	-0.11864406779661017	-0.07550077041602465	-0.0944206008583691	-0.09879032258064516	448.0222	442.4597	448.4692	442.3305	0.013878084373562367	89815996	-0.012415679401601081	40189949200	444.4103	-0.007243954084188087
122	2021-09-10	5	-0.08702290076335878	-0.09793351302785265	-0.08307692307692308	-0.10406091370558376	-0.15021770682148042	-0.1305545986910093	-0.1275820170109356	447.6845	445.976	449.5419	445.7177	0.008579870173430445	57569115	-0.0038163036692135084	25907827300	447.0706	-0.006884395370567448
123	2021-09-09	4	-0.13132694938440492	-0.16507936507936508	-0.1976470588235294	-0.13846153846153847	-0.11070780399274047	-0.11697416974169741	-0.08993861756071524	447.8732	447.8931	448.648	445.8568	0.0062603059995944964	56092572	4.443221876193287e-05	25262738100	447.2714	0.0011759746155207468
124	2021-09-08	3	-0.11627906976744186	-0.08124076809453472	-0.06909090909090909	-0.08955223880597014	-0.11007462686567164	-0.08077304261645193	-0.09465550547327753	449.681	448.4394	449.7803	447.7265	0.004587175429642927	51477698	-0.0027610684018226374	23264347700	448.5431	-0.003360021290354776
125	2021-09-07	2	-0.09973045822102426	-0.09979633401221996	-0.11818181818181818	-0.09448818897637795	-0.11956521739130435	-0.06746987951807229	-0.07336683417085427	448.9559	450.0485	450.5949	448.5288	0.0046063931680641376	47155405	0.0024336466009245105	21411423700	449.7444	-0.003136735143904828
126	2021-09-03	5	-0.14453125	-0.12975098296199214	-0.16216216216216217	-0.11645101663585952	-0.10483870967741936	-0.09886866699458928	-0.10390256027839921	450.2869	450.1578	451.012	448.8864	0.004735273779735853	42479834	-0.0002867060978233966	19236301500	449.8683	0.0013496172398658832
127	2021-09-02	4	-0.1183533447684391	-0.10833333333333334	-0.16287878787878787	-0.07675438596491228	-0.10118043844856661	-0.09920075223319229	-0.10789418871068528	449.532	448.7771	450.0783	448.5238	0.0034658138542481326	48667698	-0.001679302029666328	22104765900	449.1875	0.0003308847850818167
128	2021-09-01	3	-0.1320754716981132	-0.09917355371900827	-0.1124031007751938	-0.0933786078098472	-0.06744186046511629	-0.11879576891781937	-0.09233791748526522	449.1049	448.5387	449.4625	447.903	0.003481780653400306	58631140	-0.0012607299541821538	26483918100	448.595	-0.0004640063636828483
129	2021-08-31	2	-0.11966987620357634	-0.1455621301775148	-0.18457300275482094	-0.11618257261410789	-0.0775716694772344	-0.0691225165562914	-0.09090909090909091	447.9527	449.2042	450.0386	447.6944	0.005236161095604504	48224255	0.0027938217584133804	21792763500	449.234	0.0004423506524777256
130	2021-08-30	1	-0.0855106888361045	-0.11164274322169059	-0.10204081632653061	-0.11458333333333333	-0.06553398058252427	-0.09026128266033254	-0.11800486618004866	444.1284	447.2375	447.6348	444.0688	0.008030287198740316	77186885	0.007000453022144074	34682113400	446.558	0.004250648572072216
131	2021-08-27	5	-0.06986301369863014	-0.11145996860282574	-0.13994169096209913	-0.10096670247046187	-0.1299615877080666	-0.14752851711026616	-0.10110413509417623	445.6084	443.2742	445.8568	443.1748	0.006051788143188684	57345958	-0.005238231595275156	25632784000	444.0393	0.006217848355730247
132	2021-08-26	4	-0.1271585557299843	-0.11723329425556858	-0.1306532663316583	-0.11179173047473201	-0.08087091757387248	-0.09412711182622686	-0.0821673874332231	445.1714	445.9064	446.4498	444.7741	0.003767530528418823	40445719	0.001651049460949229	18147411200	445.8281	-0.0024709658721104996
133	2021-08-25	3	-0.1329243353783231	-0.09653092006033183	-0.16883116883116883	-0.07465618860510806	-0.08603667136812412	-0.0642512077294686	-0.05875270888514327	444.9727	444.9727	445.5389	444.4264	0.002503226631001244	38537671	0.0	17258518800	445.012	0.002041635986594337
134	2021-08-24	2	-0.08210526315789474	-0.09328968903436989	-0.11170212765957446	-0.0851063829787234	-0.06103286384976526	-0.04491141326740832	-0.07230142566191446	442.1815	444.2675	445.231	440.4686	0.010812121454287579	54881722	0.0047175198419652465	24508105100	444.1753	0.00014510224180665267
135	2021-08-23	1	-0.03305785123966942	-0.0416156670746634	-0.031914893617021274	-0.04451510333863275	-0.1393258426966292	-0.10059171597633136	-0.11884753901560624	437.2845	440.3936	440.7412	436.768	0.009096820279874029	71974868	0.0071100164766874025	31829059700	439.5748	0.0057730754538067594
136	2021-08-20	5	-0.0925414364640884	-0.1566147859922179	-0.16569767441860464	-0.15204678362573099	-0.11706629055007052	-0.10551948051948051	-0.11832202344231955	433.351	436.917	438.1884	433.202	0.011510565509854532	92486728	0.008228895283499921	40670705400	436.0385	0.005065879146353149
137	2021-08-19	4	-0.12707535121328226	-0.15269886363636365	-0.19001919385796545	-0.13077790304396844	-0.13580998781973203	-0.09231651376146789	-0.09864672364672365	439.9962	436.2415	441.6501	435.9833	0.012997745555850473	88752030	-0.008533482789169575	39194975700	438.7727	0.010211566231126986
138	2021-08-18	3	-0.10559006211180125	-0.07169344870210136	-0.06896551724137931	-0.07260726072607261	-0.10028248587570622	-0.103429203539823	-0.11210147411724375	441.2677	441.069	441.9829	437.9004	0.00932289625677433	92410022	-0.0004502935519639754	40967395700	440.0505	0.0009746461062714305
139	2021-08-17	2	-0.15558698727015557	-0.1454940282301846	-0.1276595744680851	-0.1554054054054054	-0.09361329833770779	-0.098922624877571	-0.11722141823444283	441.5557	443.9794	444.1185	439.9068	0.009574073417369332	73629881	0.0054890017273018935	32801187000	441.8422	-0.002656446966612674
140	2021-08-16	1	-0.11037891268533773	-0.11217183770883055	-0.08776595744680851	-0.12258796821793416	-0.13408521303258145	-0.11349306431273644	-0.10825439783491204	442.6086	442.9364	442.9563	442.0921	0.0019547962969706594	39386813	0.0007406091973810899	17882729200	442.5441	-0.0007873484357092432
141	2021-08-13	5	-0.09880239520958084	-0.08032128514056225	-0.14184397163120568	-0.056022408963585436	-0.08914728682170543	-0.07489786654561961	-0.09572759396080951	440.6518	442.1319	442.2781	439.6983	0.005867204853873616	38899214	0.003358887901967025	17273815400	441.1739	-8.99991020169776e-05
142	2021-08-12	4	-0.09595959595959595	-0.13013698630136986	-0.13675213675213677	-0.1277258566978193	-0.10864197530864197	-0.08484525080042689	-0.09433485078401618	440.8505	440.8108	440.9121	439.6585	0.002851303909739049	43975545	-9.005320397740033e-05	19492542100	440.386	0.0005766066314887351
143	2021-08-11	3	-0.0670391061452514	-0.09454545454545454	-0.12365591397849462	-0.07967032967032966	-0.10559006211180125	-0.10068027210884353	-0.09559346126510306	439.6486	439.7181	440.473	438.9235	0.003530227932658022	43256166	0.0001580807945254574	19137383900	439.6099	-0.002410724342727018
144	2021-08-10	2	-0.05851063829787234	-0.08187134502923976	-0.045454545454545456	-0.09448818897637795	-0.1276595744680851	-0.10053262316910785	-0.09465215333648841	439.4996	439.1718	439.8323	438.3573	0.0033648350329741647	40879010	-0.0007458482328538363	18073140200	439.1103	0.000994125622011834
145	2021-08-09	1	-0.1329479768786127	-0.09523809523809523	-0.09326424870466321	-0.09586776859504133	-0.08201892744479496	-0.07761194029850746	-0.07797537619699042	439.142	439.5294	439.9764	438.844	0.0025804158197446432	46740792	0.000882174786287838	20747156700	439.3571	-0.00022601424060842085
146	2021-08-06	5	-0.13880597014925372	-0.09306569343065693	-0.152317880794702	-0.07052896725440806	-0.13169984686064318	-0.08581235697940504	-0.09952731092436974	437.2746	438.8043	438.8937	436.9369	0.00447844986312679	38881646	0.0034982594461237656	17129220300	437.8943	0.0010178692600610888
147	2021-08-05	4	-0.053811659192825115	-0.06771653543307087	-0.06666666666666667	-0.06818181818181818	-0.10126582278481013	-0.11775528978840846	-0.09295952782462058	436.8375	436.0429	438.1728	435.7945	0.005457388746301221	46586717	-0.0018189830314476268	20476188200	436.5788	0.0015290429567548875
148	2021-08-04	3	-0.10364145658263306	-0.0949367088607595	-0.1375	-0.08050847457627118	-0.09315866084425037	-0.08963482109922538	-0.10434782608695652	435.5065	438.1984	438.3275	433.1821	0.011878145472769986	57941151	0.006181078812830521	25433921800	436.135	-0.0008188185008376529
149	2021-08-03	2	-0.09486166007905138	-0.11241830065359477	-0.16753926701570682	-0.09407665505226481	-0.10682492581602374	-0.1031496062992126	-0.10557184750733138	437.3938	434.6622	437.9798	434.2847	0.00850847381913299	58643425	-0.006245173114022225	25703410000	435.9319	0.0030521657802658644
150	2021-08-02	1	-0.10220994475138122	-0.1258741258741259	-0.15948275862068967	-0.1134185303514377	-0.08645533141210375	-0.09936575052854123	-0.11491935483870967	434.98	435.576	437.1156	434.841	0.005230877493152587	68886510	0.0013701779392156044	30223328600	435.5602	-0.0033813276386190196
151	2021-07-30	5	-0.10437710437710437	-0.12063492063492064	-0.1278409090909091	-0.11784140969162996	-0.1500465983224604	-0.07475169890224778	-0.0870071858613323	436.8723	437.7017	438.844	436.8673	0.004524714942043028	47226700	0.0018984952811153762	20810962000	437.9366	0.00102751455616771
152	2021-07-29	4	-0.1414141414141414	-0.11543287327478043	-0.07936507936507936	-0.13211009174311927	-0.08012326656394453	-0.07076230299131553	-0.10014754703061601	436.7382	435.8939	437.354	434.384	0.00683726840767609	52393179	-0.0019331947606140989	23038805300	435.9297	0.0031147690063892852
153	2021-07-28	3	-0.08333333333333333	-0.13105413105413105	-0.205607476635514	-0.09836065573770492	-0.10348468848996832	-0.09097270818754374	-0.09310889005786428	436.9667	436.0727	436.9965	433.0729	0.009059906542293506	67277189	-0.0020459224924920033	29466853300	434.8974	-0.00097816693273418
154	2021-07-27	2	-0.11978221415607986	-0.12797619047619047	-0.1392857142857143	-0.11989795918367346	-0.053406998158379376	-0.08497053045186641	-0.12509170946441672	436.3707	438.0692	438.0792	436.321	0.00402960205903449	43624057	0.0038923328261957647	19460426800	437.2612	-0.005273566247798962
155	2021-07-26	1	-0.12105263157894737	-0.15951417004048582	-0.18575063613231552	-0.14726840855106887	-0.08718861209964412	-0.07242339832869081	-0.08146067415730338	434.5926	436.9965	437.354	433.8675	0.008035863483667199	63728627	0.005531387326889647	28034448900	435.8861	0.0031754342029742125
156	2021-07-23	5	-0.0948905109489051	-0.11065006915629322	-0.15037593984962405	-0.087527352297593	-0.08672086720867209	-0.11670190274841438	-0.07952622673434856	431.8312	432.5464	432.8047	430.7883	0.004680721365923896	47799782	0.0016562027014258849	20780355900	431.9148	0.0027426690741208727
157	2021-07-22	4	-0.13736263736263737	-0.12363636363636364	-0.1794871794871795	-0.10152284263959391	-0.06229508196721312	-0.05489130434782609	-0.0744773519163763	429.4473	431.6425	431.7915	428.1273	0.008558669349046403	64535777	0.005111686579470869	28019437300	430.765	-0.0006325037957473096
158	2021-07-21	3	-0.083710407239819	-0.10234278668310727	-0.10784313725490197	-0.10049423393739704	-0.09177820267686425	-0.06178977272727273	-0.11731843575418995	422.8319	428.1759	429.5268	421.9875	0.01786616902159417	99467729	0.012638592310561227	42882398400	427.24	0.0037954482381750776
159	2021-07-20	2	-0.14634146341463414	-0.1	-0.1457142857142857	-0.07974683544303797	-0.09401709401709402	-0.12236710130391174	-0.11496399039743932	423.3385	422.1266	428.5224	419.1467	0.022368540656529073	147621845	-0.0028627209667913835	62613443300	420.7157	0.012922628698209626
160	2021-07-19	1	-0.11197732104890148	-0.1247182569496619	-0.18006430868167203	-0.10784313725490197	-0.1060126582278481	-0.10666666666666667	-0.11822660098522167	433.0927	428.454	433.1424	428.0368	0.01192794638218018	75770228	-0.01071064000847849	34518228800	429.9431	-0.00292136940677691
161	2021-07-16	5	-0.08178438661710037	-0.12267657992565056	-0.11790393013100436	-0.1245674740484429	-0.10067114093959731	-0.1129347401328644	-0.10725686316237497	431.9008	431.8412	432.616	429.8248	0.006493808640171538	54960051	-0.000137994650623451	23922301200	431.3143	-0.005453982525358297
162	2021-07-15	4	-0.12690355329949238	-0.12058823529411765	-0.11413043478260869	-0.12298387096774194	-0.12314225053078556	-0.0977341900574907	-0.09910913140311804	434.4734	433.3212	434.99	432.0001	0.006921063212716928	63980764	-0.002651946010964193	27905892700	433.4296	-0.0001911135643918406
163	2021-07-14	3	-0.049924357034795766	-0.1506276150627615	-0.25943396226415094	-0.10495049504950495	-0.10802469135802469	-0.09496753246753246	-0.08235294117647059	433.3212	432.6756	434.9105	432.3974	0.005812014595832465	52749759	-0.0014898878707065378	23009388600	433.3288	-0.00544161693724822
164	2021-07-13	2	-0.09113607990012484	-0.10810810810810811	-0.19393939393939394	-0.07179487179487179	-0.083710407239819	-0.06997742663656885	-0.07701149425287357	432.5166	434.1556	434.4238	432.0597	0.005471697545501253	52816541	0.00378944993093909	23081649600	433.6311	0.003289096701758803
165	2021-07-12	1	-0.10539845758354756	-0.10452961672473868	-0.09554140127388536	-0.1079136690647482	-0.027586206896551724	-0.06140350877192982	-0.07453416149068323	429.636	432.606	432.9239	427.8322	0.011901161249667516	76172391	0.006912828533921669	33080172500	431.7737	0.0026870607695466194
166	2021-07-09	5	-0.07860262008733625	-0.12131919905771496	-0.1645021645021645	-0.10517799352750809	-0.08266129032258064	-0.08859813084112149	-0.11890606420927467	425.9111	428.0368	428.8414	424.6596	0.00984741661321211	97474530	0.004990947641421066	41906061200	426.734	0.004993526910026299
167	2021-07-08	4	-0.15879574970484062	-0.1422976501305483	-0.15488215488215487	-0.13432835820895522	-0.08226221079691516	-0.0864815657715066	-0.09749303621169916	430.7585	431.5531	431.8511	428.6229	0.00753156212605523	63416603	0.0018446530944832098	27494102900	430.7831	0.005014226408920698
168	2021-07-07	3	-0.14171122994652408	-0.13947990543735225	-0.2153846153846154	-0.10580204778156997	-0.08863636363636364	-0.08457288567785805	-0.08491281273692192	430.8777	430.0334	431.1061	427.1329	0.009302022859864038	68649124	-0.0019594887365951695	29655075300	428.8944	0.00024211400002948247
169	2021-07-06	2	-0.04713804713804714	-0.09327548806941431	-0.11724137931034483	-0.08227848101265822	-0.12927756653992395	-0.07046979865771812	-0.047619047619047616	428.7818	430.8181	431.1955	427.6413	0.008311171067901954	57677437	0.004749035523429492	24957778700	430.0078	-0.005994098117608426
170	2021-07-02	5	-0.11564625850340136	-0.10975609756097561	-0.08450704225352113	-0.12	-0.06561085972850679	-0.08671399594320486	-0.08287112561174552	426.0005	427.5501	427.7189	425.931	0.00419762825434175	53355724	0.0036375544160159395	22941222600	426.9167	0.0018069358557656955
171	2021-07-01	4	-0.07785888077858881	-0.1	-0.0759493670886076	-0.1099476439790576	-0.055666003976143144	-0.08690254500310367	-0.10826115922718188	424.3516	425.1959	425.9111	424.3218	0.003745506358617399	64715126	0.0019896236988383585	28093116300	425.1433	0.001538891997641615
172	2021-06-30	3	-0.13983050847457626	-0.133630289532294	-0.2214765100671141	-0.09	-0.11510791366906475	-0.0907451923076923	-0.10607695073714492	425.0171	424.8383	425.6926	424.2722	0.0033478507429900643	35906853	-0.0004206889558091282	15358896700	424.971	0.0018258854370368162
173	2021-06-29	2	-0.12337662337662338	-0.14389799635701275	-0.13664596273291926	-0.14690721649484537	-0.08557457212713937	-0.09438943894389439	-0.07698744769874477	424.3119	424.6099	424.7887	423.0405	0.004132464858565544	52999843	0.000702313557550476	22885465400	423.9611	0.00022201448927809155
174	2021-06-28	1	-0.05343511450381679	-0.12745098039215685	-0.09090909090909091	-0.14492753623188406	-0.033003300330033	-0.07207207207207207	-0.07692307692307693	423.0504	423.7556	424.2367	422.7027	0.003629028156195813	58055071	0.0016669408656746116	24749066700	423.4288	-0.0014690045892253357
175	2021-06-25	5	-0.056485355648535567	-0.06936416184971098	-0.08783783783783784	-0.06199460916442048	-0.05273069679849341	-0.07579585649317837	-0.10751748251748251	422.0471	422.2557	422.7027	421.779	0.0021900094599304294	45017888	0.000494257631434951	19122296700	422.2237	0.0008921863257140553
176	2021-06-24	4	-0.10922787193973635	-0.10634328358208955	-0.18115942028985507	-0.08040201005025126	-0.12121212121212122	-0.10374331550802139	-0.07969735182849937	420.3585	419.7725	421.2128	419.6831	0.0036448930157063535	49325332	-0.001394048175545428	20989217500	420.3034	-0.00027065828829486607
177	2021-06-23	3	-0.10597826086956522	-0.06927175843694494	-0.0935672514619883	-0.058673469387755105	-0.07912087912087912	-0.07835531419705198	-0.07568637150630719	418.0342	420.2791	421.1631	417.2693	0.009331623486319263	57542673	0.0053701347880150225	24286397100	419.4228	0.0002599305284343264
178	2021-06-22	2	-0.10059171597633136	-0.11042944785276074	-0.12560386473429952	-0.10337078651685393	-0.05098684210526316	-0.06678383128295255	-0.1174785100286533	414.0113	418.0441	418.2428	413.1471	0.0123338636529216	72663528	0.00974079692993889	30493280800	416.7016	0.0028038493521350995
179	2021-06-21	1	-0.06885758998435054	-0.15297663903541825	-0.1252847380410023	-0.16666666666666666	-0.07984790874524715	-0.13	-0.10422163588390501	414.2993	412.1439	415.0325	411.9253	0.007543115220162574	118540258	-0.00520251904842717	49383353400	413.259	0.007891770011694544
180	2021-06-18	5	-0.10287610619469026	-0.14285714285714285	-0.21705426356589147	-0.11285266457680251	-0.07692307692307693	-0.10303729334871203	-0.09989943010392223	417.4828	417.7798	418.8194	415.1562	0.008823666851175438	90822202	0.00071140655375509	38312449500	417.5451	-0.0007914169253567661
181	2021-06-17	4	-0.1224188790560472	-0.10692464358452139	-0.13438735177865613	-0.09739368998628258	-0.1036036036036036	-0.09245172615564658	-0.0703125	420.4134	417.9185	420.6511	415.7502	0.011788088135615998	80180171	-0.005934396953094334	33853854400	417.988	-0.0008775050382037335
182	2021-06-16	3	-0.04509283819628647	-0.14318706697459585	-0.1694915254237288	-0.13333333333333333	-0.09862385321100918	-0.05005889281507656	-0.09158249158249158	421.1956	420.2649	421.2352	419.3343	0.0045331374037373895	51437531	-0.002209662209196871	21831971500	420.1399	-0.0009655237384009462
183	2021-06-15	2	-0.16079295154185022	-0.06474820143884892	-0.056910569105691054	-0.06697459584295612	-0.05977382875605816	-0.09395973154362416	-0.09098862642169729	420.2154	421.0372	421.1461	418.8986	0.00536526023242857	42182624	0.0019556636905739204	17901748100	419.7442	-0.0035492666419373615
184	2021-06-14	1	-0.12030075187969924	-0.09732360097323602	-0.14457831325301204	-0.0653061224489796	-0.03103448275862069	-0.13068181818181818	-0.08668076109936575	419.9877	420.0966	420.2154	418.6214	0.0038077365371192063	45531125	0.0002592933078754581	19288866400	419.5019	-0.002336891213463125
185	2021-06-11	5	-0.07923497267759563	-0.075	-0.12878787878787878	-0.05763688760806916	-0.10141987829614604	-0.10202286719437115	-0.11280746395250212	418.76	419.4036	420.4134	417.364	0.0073063321225598	50944876	0.0015369185213487252	21663664300	419.1792	-0.001968457530540281
186	2021-06-10	4	-0.09507829977628636	-0.13458262350936967	-0.17592592592592593	-0.1105121293800539	-0.10262008733624454	-0.11764705882352941	-0.09660297239915075	418.9778	417.463	419.057	417.2254	0.004389953248292259	48327939	-0.003615466022304713	20404531700	418.1131	0.0011821448844100868
187	2021-06-09	3	-0.1027190332326284	-0.08225108225108226	-0.04316546762589928	-0.09907120743034056	-0.05962059620596206	-0.10757211538461539	-0.1087962962962963	418.9085	418.0868	419.0075	416.1462	0.006875708585107761	47044569	-0.001961526204409844	19845617000	417.8667	-0.0016423659515371841
188	2021-06-08	2	-0.13304721030042918	-0.10379241516966067	-0.2462686567164179	-0.051771117166212535	-0.0862533692722372	-0.10845295055821372	-0.08063354931605471	418.3937	417.9977	418.5818	417.0076	0.0037749911512403177	51410759	-0.0009464769665509184	21687776500	417.6454	-0.002635061682221202
189	2021-06-07	1	-0.0915032679738562	-0.07391304347826087	-0.08264462809917356	-0.07079646017699115	-0.09577464788732394	-0.0599250936329588	-0.08303886925795052	416.572	418.4036	418.7204	414.6831	0.009735868184644995	55904606	0.004396838961812076	23566568100	417.7835	-0.0025320050171524287
190	2021-06-04	5	-0.16006884681583478	-0.10720562390158173	-0.0880503144654088	-0.11463414634146342	-0.1339031339031339	-0.09053975623911782	-0.10393656188048711	413.7008	414.6116	415.8195	412.1463	0.008912369224229378	58051341	0.0022015911015883815	24297428000	414.3641	0.0018893034529727714
191	2021-06-03	4	-0.14195183776932827	-0.07364341085271318	-0.07428571428571429	-0.07331378299120235	-0.06313645621181263	-0.10720461095100864	-0.1061061061061061	416.1957	416.1561	417.0472	415.1265	0.004626782438605952	48963529	-9.51475471755407e-05	20774703500	415.9613	0.00393747905644113
192	2021-06-02	3	-0.11796246648793565	-0.1461864406779661	-0.16352201257861634	-0.13738019169329074	-0.10245901639344263	-0.09314903846153846	-0.07775377969762419	418.3739	415.5027	418.5224	415.0374	0.008396833634751985	54046290	-0.006862760798414976	22694987100	415.9766	0.0011025738631447015
193	2021-06-01	2	-0.01892744479495268	-0.09785202863961814	-0.11851851851851852	-0.0880281690140845	-0.10545454545454545	-0.08465608465608465	-0.07509386733416772	416.7898	415.869	417.067	415.6215	0.00347792402462332	58481347	-0.002209267117381437	24579669200	416.2518	-0.0054190922423730005
194	2021-05-28	5	-0.1091314031180401	-0.12599681020733652	-0.16477272727272727	-0.11086474501108648	-0.0658682634730539	-0.11308950914340712	-0.098567335243553	415.9977	415.1265	416.5423	414.8246	0.0041407862503815744	56564265	-0.00209424234797449	23732631500	415.5341	-7.126229437814662e-05
195	2021-05-27	4	-0.10321489001692047	-0.13380281690140844	-0.13372093023255813	-0.13383838383838384	-0.04589371980676329	-0.0980699008868023	-0.11030554117037804	414.7106	414.9086	415.4433	413.6117	0.004428307999991386	42961526	0.00047744137719165866	17985500500	414.5867	0.00026179879448931097
196	2021-05-26	3	-0.08883248730964467	-0.09936908517350158	-0.12844036697247707	-0.08413461538461539	-0.12738853503184713	-0.11341515023275497	-0.05410279531109107	416.1561	414.0869	416.5324	413.473	0.0073992739550103204	57317554	-0.004972172701541481	24088290400	414.5426	0.000931076469620636
197	2021-05-25	2	-0.06984126984126984	-0.0706713780918728	-0.08376963350785341	-0.064	-0.02736842105263158	-0.0532724505327245	-0.0951276102088167	413.1958	415.0077	416.1462	412.9384	0.007768228869003271	51244581	0.004385088134971314	21489876700	414.9545	-0.003473626608963578
198	2021-05-24	1	-0.07371794871794872	-0.06439393939393939	-0.05673758865248227	-0.06718346253229975	-0.0744920993227991	-0.16818181818181818	-0.09248554913294797	412.7305	410.8197	414.0473	410.3345	0.00904822772640374	76503496	-0.0046296554289057745	31809245100	411.7723	0.0044564774661836355
199	2021-05-21	5	-0.03561643835616438	-0.07789855072463768	-0.04375	-0.09183673469387756	-0.06581740976645435	-0.07566765578635015	-0.0947059901080784	407.7108	411.1563	412.4879	407.5821	0.0120363480143019	77701442	0.008450843097607377	32185690000	410.532	-0.002136020150098325
200	2021-05-20	4	-0.10784313725490197	-0.0723781388478582	-0.01098901098901099	-0.09494949494949495	-0.10185185185185185	-0.09556313993174062	-0.12307406719881195	402.8793	406.7802	406.9683	401.3051	0.01411195621486001	106322020	0.009682552565991796	43420424600	403.997	0.009155151898433894
201	2021-05-19	3	-0.13814616755793227	-0.13503305004721436	-0.13651877133105803	-0.13446475195822455	-0.1366223908918406	-0.10269516728624535	-0.09798923817615407	411.6711	407.8494	411.9285	407.6811	0.010418437352136193	59156797	-0.009283381806495575	24441670300	410.0289	0.0034897151707019174
202	2021-05-18	2	-0.13934426229508196	-0.0847457627118644	-0.060810810810810814	-0.09399477806788512	-0.06582278481012659	-0.10004466279589103	-0.11627906976744186	411.2652	411.3939	412.2553	409.2553	0.007330387657777432	64894713	0.00031293676197251974	26898619500	410.5918	-0.0021405551015613268
203	2021-05-17	1	-0.16071428571428573	-0.12484548825710753	-0.13973799126637554	-0.11896551724137931	-0.08768656716417911	-0.08868501529051988	-0.08398133748055987	409.1068	412.4434	413.3443	409.0771	0.010431285447168768	82116172	0.008155816525171363	34299884600	411.6765	-0.002937069670139319
204	2021-05-14	5	-0.11556982343499198	-0.11725955204216074	-0.18502202643171806	-0.08834586466165413	-0.08733624454148471	-0.09608972415883602	-0.12106321197230288	403.0278	406.2059	408.2554	402.9783	0.013095246071562709	106176483	0.007885560251674877	43536203700	406.1179	0.0052757677701427315
205	2021-05-13	4	-0.1151219512195122	-0.12538226299694188	-0.15286624203821655	-0.11581067472306143	-0.12924281984334204	-0.1186873649046964	-0.12080831746961487	407.1465	401.3843	408.493	399.9883	0.021262371924378822	134501239	-0.01415264530089294	54921049600	403.5188	0.006424272202753302
206	2021-05-12	3	-0.16055846422338568	-0.13143254520166897	-0.1946564885496183	-0.09529025191675794	-0.11083437110834371	-0.10546194073213248	-0.15009208103130756	408.9979	410.0969	411.1464	405.9881	0.012705544817693065	116730491	0.0026870553614089204	48276403700	408.9823	-0.008461594572151593
207	2021-05-11	2	-0.15242165242165243	-0.17589348283111422	-0.20552147239263804	-0.16712079927338783	-0.1504237288135593	-0.13535206129149946	-0.08810289389067524	418.3046	413.7899	418.5422	413.6612	0.011799511290882423	81590940	-0.010792852863678776	34313184200	415.9632	0.002251270878793326
208	2021-05-10	1	-0.09803921568627451	-0.08084358523725835	-0.1043956043956044	-0.06976744186046512	-0.0921409214092141	-0.08681672025723473	-0.11081441922563418	415.7205	417.9284	418.6165	414.9978	0.00871980526161823	67665550	0.005311020264817335	28518446200	417.5623	-0.00036684654101941833
209	2021-05-07	5	-0.16361556064073227	-0.12317666126418152	-0.21774193548387097	-0.09939148073022312	-0.12207792207792208	-0.11417597765363129	-0.11403726708074534	411.7008	414.9086	415.0473	409.5672	0.013380221853703111	73785226	0.007791580681893169	30842807600	412.3676	0.006299268855674294
210	2021-05-06	4	-0.1497695852534562	-0.09384615384615384	-0.06321839080459771	-0.10504201680672269	-0.10154905335628227	-0.11610169491525424	-0.1001788908765653	413.2354	411.6216	413.4829	411.0276	0.005973564792242579	39766516	-0.0039052801381489243	25001335900	412.0185	0.002537033474061604
211	2021-05-05	3	-0.09750566893424037	-0.09798657718120805	-0.13658536585365855	-0.08333333333333333	-0.06913183279742766	-0.10704312752094322	-0.11211267605633803	411.9384	411.4929	412.4632	407.5821	0.011975746726855635	101405337	-0.0010814723754813374	42024017600	409.6129	0.0003713464290805183
212	2021-05-04	2	-0.14970930232558138	-0.10952380952380952	-0.12	-0.10625	-0.12452107279693486	-0.09415204678362574	-0.05832747716092762	415.2651	414.0473	415.671	413.5176	0.005207517164928352	68059131	-0.002932584510472975	28458294300	414.4072	-0.009488787944507984
213	2021-05-03	1	-0.022950819672131147	-0.09233791748526522	-0.0979020979020979	-0.09016393442622951	-0.034482758620689655	-0.06513409961685823	-0.07868852459016394	413.4829	413.1562	414.3839	412.2058	0.005284011044968247	85438751	-0.0007901173180316763	35665628800	412.9946	-0.0014736666443618562
214	2021-04-30	5	-0.13377926421404682	-0.07338129496402877	-0.034334763948497854	-0.09307359307359307	-0.061933534743202415	-0.09127725856697819	-0.07607607607607608	416.1462	415.8888	416.5423	412.3048	0.010277590753248595	78235850	-0.0006185326214681722	32757760500	414.7211	-1.1972033604532045e-05
215	2021-04-29	4	-0.035211267605633804	-0.07150368033648791	-0.04784688995215311	-0.0744240992321323	-0.05811965811965812	-0.09053778080326753	-0.055115511551155114	413.6612	413.2552	414.8492	412.7602	0.0050610499752640845	51067861	-0.000981479529624741	21324894700	413.5204	-0.0065904548927061294
216	2021-04-28	3	-0.026706231454005934	-0.0639269406392694	-0.09868421052631579	-0.045454545454545456	-0.02631578947368421	-0.06559199555308505	-0.07797878976918278	413.78	413.374	413.9879	412.1662	0.004419818995347074	51207385	-0.0009811977379282446	21380427600	413.1642	-0.0012878443381883057
217	2021-04-27	2	-0.06504065040650407	-0.07383966244725738	-0.06521739130434782	-0.07931034482758621	-0.08	-0.08006042296072508	-0.05379746835443038	413.2948	413.4631	414.0671	412.6722	0.003380164692460522	52071760	0.0004072153823372273	21741808400	413.442	-0.0009451343524768544
218	2021-04-26	1	-0.045454545454545456	-0.02977667493796526	-0.04132231404958678	-0.024822695035460994	-0.08616187989556136	-0.05084745762711865	-0.03879310344827586	408.7702	412.6018	414.0968	408.691	0.013227108010697567	73190644	0.00937348172640774	30455780800	412.04	0.0006470855992128462
219	2021-04-23	5	-0.0918918918918919	-0.1037489102005231	-0.09731543624161074	-0.10600706713780919	-0.11385199240986717	-0.09758820902188477	-0.07808260476334036	411.7602	408.1762	412.6414	407.0475	0.01374262217554453	97345662	-0.008704095247670861	40309272800	409.396	0.008236647693350922
220	2021-04-22	4	-0.11320754716981132	-0.12698412698412698	-0.06349206349206349	-0.14814814814814814	-0.08506224066390042	-0.058618976651763535	-0.140625	407.4237	411.9384	412.1562	407.2752	0.011984525451095546	66278473	0.011081093220644761	27467506400	410.4303	0.00042077422446842275
221	2021-04-21	3	-0.12103746397694524	-0.13261163734776726	-0.09004739336492891	-0.14962121212121213	-0.14857881136950904	-0.1431297709923664	-0.09476439790575916	409.7999	408.0772	410.9641	406.5129	0.010949714018915443	81734548	-0.004203758956505297	33894813800	408.029	0.008164653852647452
222	2021-04-20	2	-0.12444444444444444	-0.08904109589041095	-0.11428571428571428	-0.08108108108108109	-0.08078602620087336	-0.09321305841924399	-0.08984910836762688	412.1265	411.087	412.6018	409.6811	0.007129203665973389	78253813	-0.0025222838133437966	32490670200	410.7546	-0.005871125178059894
223	2021-04-19	1	-0.06269592476489028	-0.1015625	-0.14912280701754385	-0.08793969849246232	-0.09090909090909091	-0.0979020979020979	-0.09667194928684628	413.1067	413.1166	413.7602	411.6018	0.005243903209363934	81977568	2.396475293190841e-05	34167077700	412.7571	-0.003291607604310886
224	2021-04-16	5	-0.05869074492099323	-0.1062215477996965	-0.08275862068965517	-0.11284046692607004	-0.09289617486338798	-0.11053677932405567	-0.09438470728793309	409.6316	411.7404	412.0275	409.5821	0.005970475760537264	60068179	0.005148040336731909	24901589900	410.855	-0.0020610650444616526
225	2021-04-15	4	-0.04025423728813559	-0.13034188034188035	-0.1076923076923077	-0.1390532544378698	-0.10151187904967603	-0.09633357296908698	-0.08330963889678704	408.7306	407.3643	409.8494	406.7901	0.007520586169624107	61470392	-0.0033427886240960845	24288826000	408.0675	0.0025376416843626787
226	2021-04-14	3	-0.0681198910081744	-0.06349206349206349	-0.036585365853658534	-0.07647058823529412	-0.07660455486542443	-0.09200184928340269	-0.09371833839918946	407.4435	408.7603	409.4227	407.0376	0.005859655225954611	56407742	0.003231859141206083	23276959600	408.1445	0.0013685357897225455
227	2021-04-13	2	-0.0796812749003984	-0.08137044967880086	-0.15517241379310345	-0.05698005698005698	-0.10020040080160321	-0.09959623149394348	-0.09351145038167939	406.7703	407.5524	407.8395	406.1267	0.004217403091202718	56606037	0.0019227067462888935	23267608800	406.9368	0.0013048549359662377
228	2021-04-12	1	-0.09792284866468842	-0.11424903722721438	-0.09836065573770492	-0.12149532710280374	-0.10599078341013825	-0.015197568389057751	-0.062402496099843996	404.3347	407.4039	407.5821	404.206	0.008352424258917503	61050476	0.007590741037066627	25014495900	405.7308	0.0007058537168102189
229	2021-04-09	5	-0.11229946524064172	-0.115	-0.11822660098522167	-0.11390284757118928	-0.09955752212389381	-0.0654577620521893	-0.0936384631534747	403.8793	404.4634	404.5228	402.8892	0.004054712809377867	57708004	0.0014462241565734568	23527068000	403.8959	0.0023996082276260687
230	2021-04-08	4	-0.07081545064377683	-0.07644882860665844	-0.058333333333333334	-0.0840630472854641	-0.0701219512195122	-0.10777385159010601	-0.09036458333333333	401.909	402.5526	402.9189	401.4239	0.003724242627307454	55602070	0.0016013575212299107	22576039300	402.1902	-9.80584425945708e-05
231	2021-04-07	3	-0.08333333333333333	-0.05353728489483748	-0.07017543859649122	-0.0488997555012225	-0.08718861209964412	-0.1006423982869379	-0.08017387104564115	401.7308	402.0872	403.1961	401.3744	0.004538655180798828	61764823	0.0008871612532571758	25110058200	402.2437	0.0003448785538943857
232	2021-04-06	2	-0.10335917312661498	-0.11378848728246319	-0.08974358974358974	-0.12475633528265107	-0.05564387917329094	-0.07232968881412952	-0.04555940023068051	399.4537	402.3249	402.8991	399.3744	0.008825553165150284	91531401	0.00718781676074095	37040695000	401.6554	0.0034502304252442112
233	2021-04-05	1	0.0048543689320388345	-0.044905008635578586	-0.06060606060606061	-0.040268456375838924	-0.0989247311827957	-0.03237410071942446	-0.06570841889117043	394.4439	396.632	396.6914	394.2261	0.0062535179684957785	99561023	0.005547303431489294	39637216200	395.372	0.00676596693779052
234	2021-04-01	4	-0.06340579710144928	-0.09649122807017543	-0.10948905109489052	-0.09027777777777778	-0.07137315748642359	-0.058666666666666666	-0.0842603550295858	391.4143	392.3945	394.0479	391.3846	0.00680481551905734	112637562	0.0025042518885997982	44624702400	392.7362	0.001961345383331311
235	2021-03-31	3	-0.04040404040404041	-0.08029197080291971	-0.06857142857142857	-0.08431372549019608	-0.09647779479326186	-0.08912083500602168	-0.08933916647478701	390.5034	390.8103	391.5232	389.1173	0.006182968477628659	76063403	0.0007859086502191393	29988823300	390.2314	0.004527748268539412
236	2021-03-30	2	-0.12103174603174603	-0.07651245551601424	-0.1320754716981132	-0.05459057071960298	-0.10441767068273092	-0.08348326736236056	-0.1062124248496994	390.4836	391.8499	392.8103	388.9094	0.010030356684615951	107950258	0.0034989945800539815	42658494000	390.9994	-0.0009127789050254228
237	2021-03-29	1	-0.05818181818181818	-0.12005751258087707	-0.1560798548094374	-0.09642857142857143	-0.11594202898550725	-0.1087962962962963	-0.09718969555035128	387.0481	392.0479	392.4737	386.4144	0.015680833840560827	113004977	0.012917774302470547	44418319400	388.8061	0.0006846015368205282
238	2021-03-26	5	-0.09429824561403509	-0.08086560364464693	-0.03375527426160337	-0.09828393135725429	-0.08527131782945736	-0.09118012422360249	-0.13704303979830723	382.1472	385.8303	386.6718	380.0879	0.01732204576888669	115819990	0.009637909161705292	44850386700	383.3175	0.0023324636816401258
239	2021-03-25	4	-0.13513513513513514	-0.14388489208633093	-0.14736842105263157	-0.14285714285714285	-0.17049576783555018	-0.12605042016806722	-0.11185140318998586	387.1174	383.6719	388.85	383.6224	0.01362694149246758	97307495	-0.008900400756979617	37985173000	386.1997	0.002305938436916629
240	2021-03-24	3	-0.09655172413793103	-0.12342569269521411	-0.10043668122270742	-0.13274336283185842	-0.12371134020618557	-0.10837438423645321	-0.07503001200480192	388.0183	385.6323	389.553	384.8006	0.012350292593098928	90295602	-0.006149194509640458	35306552400	387.1086	0.0012660817970586405
241	2021-03-23	2	-0.09900990099009901	-0.08748114630467571	-0.056338028169014086	-0.10222222222222223	-0.08924485125858124	-0.06181619256017506	-0.0718562874251497	386.157	388.6916	390.1569	386.0976	0.010513662866591264	73478843	0.006563651571770062	29571336100	388.3692	0.002398632269922958
242	2021-03-22	1	-0.08673469387755102	-0.11238532110091744	-0.11440677966101695	-0.11163522012578617	-0.066543438077634	0.03278688524590164	-0.08060453400503778	386.0085	385.6125	387.6807	383.3056	0.011414130135327985	113538246	-0.0010258841450382957	44376545600	385.7357	0.005922165821249573
243	2021-03-19	5	-0.13682678311499272	-0.10793650793650794	-0.12052117263843648	-0.10188087774294671	-0.12379935965848453	-0.11489861886570672	-0.06996986943421493	389.2831	386.3275	391.4985	385.6071	0.015278245654709097	115061371	-0.007592417960091266	45501956400	388.2759	0.0015644635936271501
244	2021-03-18	4	-0.10380267214799589	-0.07166482910694598	-0.09009009009009009	-0.06097560975609756	-0.036834924965893585	-0.0669443617970842	-0.09536143159877561	389.3374	392.0314	392.8801	388.1236	0.012255116669019912	97490129	0.0069194482728862335	38577394400	390.2961	0.003751964711419587
245	2021-03-17	3	-0.10047846889952153	-0.07202216066481995	-0.07692307692307693	-0.06967213114754098	-0.13377926421404682	-0.09130434782608696	-0.055776892430278883	391.8439	390.6992	392.5939	389.8801	0.006960601477223361	73563598	-0.002921316371136568	29161584400	391.2144	-0.0009758199414888541
246	2021-03-16	2	-0.0855614973262032	-0.04054054054054054	-0.017543859649122806	-0.05	-0.05357142857142857	-0.05543710021321962	-0.07288935500786575	389.14	391.1926	391.464	386.8703	0.011874005319095347	73359180	0.005274708331191964	28947406700	389.2198	-5.2887400679250924e-05
247	2021-03-15	1	-0.04591836734693878	-0.07631578947368421	-0.10121457489878542	-0.06432748538011696	-0.06880733944954129	-0.10344827586206896	-0.038821954484605084	386.9097	388.8736	389.0216	386.0512	0.007694316194328586	64605404	0.005075861370237096	25597182400	387.5214	-0.0032837183357228494
248	2021-03-12	5	-0.06947608200455581	-0.08881578947368421	-0.09876543209876543	-0.08384710234278668	-0.01937984496124031	-0.03188976377952756	-0.07015384615384615	387.0676	388.3505	390.4426	386.5841	0.009981010600280895	85942671	0.0033144081292259637	33775067500	388.5979	0.0008798775827094223
249	2021-03-11	4	-0.025735294117647058	-0.05405405405405406	-0.06172839506172839	-0.05203252032520325	-0.05175292153589316	-0.08629441624365482	-0.06561627443159154	384.5611	384.4525	386.2486	383.0613	0.008320600384324894	109578581	-0.0002823998579160087	42664334800	384.5299	0.006603268490727736
250	2021-03-10	3	-0.057571964956195244	-0.10159817351598173	-0.060714285714285714	-0.12080536912751678	-0.084	-0.05061823802163833	-0.09992283950617284	380.7716	382.0742	384.7782	376.7057	0.021429195257730498	113384705	0.00342094841106858	43888132800	382.7476	0.0011163292026691973
251	2021-03-09	2	-0.09931506849315068	-0.11185682326621924	-0.10852713178294573	-0.11320754716981132	-0.12114014251781473	-0.09008379888268156	-0.08811717458067564	379.5973	376.696	382.5775	376.3999	0.016412331671714003	122821473	-0.00764309967431273	47213805100	379.6053	0.007953868082679375
252	2021-03-08	1	-0.06401551891367604	-0.13251454427925016	-0.16149068322981366	-0.1193609022556391	-0.0631768953068592	-0.05850091407678245	-0.0686106346483705	375.4526	378.5808	379.696	367.7355	0.0325247358495441	151947829	0.00833181072657372	57562342500	374.1428	0.0015598596129907088
253	2021-03-05	5	-0.10027662517289074	-0.1114519427402863	-0.11228813559322035	-0.11118598382749326	-0.15014367816091953	-0.10617604149781164	-0.13694142314244528	376.2025	371.742	378.946	366.9855	0.032591205919579994	182750121	-0.011856646354024674	69107985900	372.9007	-0.012012722445550916
254	2021-03-04	4	-0.11792905081495686	-0.13001797483523067	-0.1120162932790224	-0.13848768054375532	-0.13378176382660686	-0.14688634459648142	-0.10018141503729087	380.7124	376.3999	381.7387	376.2914	0.014476280882316162	119377351	-0.011327448226009975	45987013800	378.7132	0.004616998950310448
255	2021-03-03	3	-0.08597748208802457	-0.10566615620214395	-0.0872093023255814	-0.11226611226611227	-0.11397058823529412	-0.09980119284294235	-0.07776560788608981	384.6894	381.4525	384.9361	380.9196	0.010544219830116401	79257736	-0.008414320748115212	30755349600	382.9077	-0.001192111333453851
256	2021-03-02	2	-0.09962406015037593	-0.12946428571428573	-0.15709969788519637	-0.11327433628318584	-0.05787781350482315	-0.05964214711729622	-0.0521314146076568	380.515	384.4525	385.7749	375.5631	0.027190637205838333	104868878	0.010347818088643023	40893103800	383.4192	-0.0058746568842471085
257	2021-03-01	1	-0.051593323216995446	-0.06476683937823834	-0.07164179104477612	-0.061968408262454436	-0.04	-0.05357142857142857	-0.07793345008756568	379.2914	375.3539	380.5052	373.2519	0.019432720905104634	152515934	-0.010381200311950126	58254449600	377.01	0.009803158796273479
258	2021-02-26	5	-0.11065989847715736	-0.12361111111111112	-0.12317073170731707	-0.12388059701492538	-0.12287438288535381	-0.12729748127978216	-0.06554262645452387	385.2716	377.2979	386.7222	375.7673	0.029153414892674295	145861445	-0.02069630878580189	56255301300	380.2613	-0.0023152965662488452
259	2021-02-25	4	-0.1314878892733564	-0.03090909090909091	-0.005917159763313609	-0.04199475065616798	-0.0944527736131934	-0.04966887417218543	-0.08733555238548106	381.2453	386.6137	387.0676	380.1992	0.01806526683906754	72175134	0.014081222771795503	28095415200	384.4085	-0.010602607114841942
260	2021-02-24	3	-0.0757396449704142	-0.12093411175979983	-0.13345864661654136	-0.11094452773613193	-0.10606060606060606	-0.07487990957897711	-0.11009174311926606	379.5973	382.3999	383.8259	375.196	0.02300104478725776	106784202	0.0073830872875017385	41102536900	379.6676	0.009349745023886306
261	2021-02-23	2	-0.13415637860082305	-0.10349854227405247	-0.08839779005524862	-0.10891089108910891	-0.10887096774193548	-0.09782608695652174	-0.10115491835921943	381.9657	381.9361	384.492	381.6499	0.0074468773606386806	67037479	-7.749386921395371e-05	25996953600	382.5716	-0.0016639367695501224
262	2021-02-22	1	-0.09626436781609195	-0.12394366197183099	-0.14042553191489363	-0.11092436974789915	-0.06639839034205232	-0.08695652173913043	-0.04878048780487805	386.9097	384.8966	387.2157	384.4229	0.007264915799761147	83131146	-0.005203022824188715	32902017300	385.4307	0.0024539512782378427
263	2021-02-19	5	-0.0642570281124498	-0.12471395881006865	-0.1072961373390558	-0.1310452418096724	-0.10231023102310231	-0.10298210735586481	-0.10912343470483005	384.4624	385.5775	386.3621	382.6367	0.009736128290882655	59504656	0.002900413668540757	23203936400	384.6185	-0.0008161807849200708
264	2021-02-18	4	-0.17189835575485798	-0.134375	-0.16216216216216217	-0.11961722488038277	-0.08272058823529412	-0.08786407766990291	-0.10491206791995149	385.2815	387.2255	387.492	384.2058	0.008553228504098604	52577673	0.0050456614189884974	20570022700	385.9712	-0.00164283697586309
265	2021-02-17	3	-0.1670061099796334	-0.06890459363957598	-0.12162162162162163	-0.050239234449760764	-0.07708333333333334	-0.10675752413401476	-0.058346017250126836	388.7749	387.1367	388.9821	386.3769	0.006742639117400717	50591044	-0.004213749395858589	19868527500	387.6223	0.0002304914595843077
266	2021-02-16	2	-0.019002375296912115	-0.08144796380090498	-0.12804878048780488	-0.06613226452905811	-0.061224489795918366	-0.05793450881612091	-0.07357594936708861	384.719	387.4722	387.7288	384.64	0.008030366056572358	50445601	0.007156392067976867	19847724700	386.4523	-0.00494898735959642
267	2021-02-12	5	-0.10613207547169812	-0.08166409861325115	-0.04310344827586207	-0.10311750599520383	-0.07003891050583658	-0.10189027201475334	-0.09582309582309582	386.0907	385.5676	386.5347	382.992	0.009250062664494213	42636902	-0.0013548629894478148	16630768800	384.9675	0.003898935486980435
268	2021-02-11	4	-0.06944444444444445	-0.0683453237410072	0.025423728813559324	-0.09360730593607305	-0.0916030534351145	-0.10608365019011406	-0.06370913942628419	386.9591	384.9459	387.117	382.3999	0.012335515778116092	58679398	-0.005202617020765201	22871122900	384.615	-0.001942392719331498
269	2021-02-10	3	-0.005089058524173028	-0.08116385911179173	-0.0915032679738562	-0.078	-0.11475409836065574	-0.05708661417322835	-0.06506364922206506	384.4821	385.1137	385.7453	384.0479	0.004419761180831764	35432483	0.00164272927140169	13826208400	385.1076	-0.006610303492322497
270	2021-02-09	2	-0.09763313609467456	-0.07818930041152264	-0.11403508771929824	-0.06720430107526881	-0.05950413223140496	-0.055039313795568263	-0.0519893899204244	384.1466	385.3703	385.4196	383.2387	0.005690709210734742	37887680	0.0031855026180109573	14745368000	384.311	0.0013092365351764065
271	2021-02-08	1	-0.04477611940298507	-0.04683544303797468	-0.09016393442622951	-0.038922155688622756	-0.04946236559139785	-0.0782312925170068	0.005309734513274336	383.0907	382.6071	383.3571	381.0621	0.006022640404280604	48617945	-0.001262364239069296	18827617100	382.4611	-0.0010506036466458337
272	2021-02-05	5	-0.07740585774058577	-0.060240963855421686	-0.04854368932038835	-0.06550218340611354	-0.06386861313868614	-0.06873479318734793	-0.06240200689871433	377.9196	381.1071	381.1565	376.9382	0.011190959154577592	46906736	0.008434333651919614	18056784500	379.7205	-0.002369668247680211
273	2021-02-04	4	-0.033846153846153845	-0.08623298033282904	-0.06167400881057269	-0.09907834101382489	-0.043912175648702596	-0.06404230317273796	-0.06167846309403438	377.4016	376.8243	378.6499	375.4723	0.008462941207646965	51991929	-0.0015296702504705327	19870212400	377.3127	0.004208945870600656
274	2021-02-03	3	-0.05263157894736842	-0.07256235827664399	-0.14912280701754385	-0.045871559633027525	-0.05374592833876222	-0.06343283582089553	-0.07746677975685609	374.6532	376.5282	378.1762	371.3652	0.018340436852995322	63804009	0.00500462828023356	24328291300	376.9113	0.0006275330115256526
275	2021-02-02	2	-0.03787878787878788	-0.0950965824665676	-0.14534883720930233	-0.07784431137724551	-0.08623853211009175	-0.07700312174817898	-0.09521126760563381	368.8013	371.2782	372.3736	365.5013	0.01880239550447562	75411978	0.00671608261684544	28508397500	370.138	0.00906240944078893
276	2021-02-01	1	-0.10020876826722339	-0.04480955937266617	-0.058823529411764705	-0.040354330708661415	-0.12398921832884097	-0.14862681744749595	-0.10477787091366303	370.6861	365.1993	371.7124	363.423	0.02280923331764913	126601429	-0.014801741959032229	47157843400	366.7014	0.0037728780908676865
277	2021-01-29	5	-0.127129750982962	-0.15945330296127563	-0.16304347826086957	-0.15752625437572929	-0.14983351831298558	-0.14502529510961215	-0.13953488372093023	371.4065	372.6598	376.9032	370.9427	0.016068519477536625	93773398	0.0033744697521449524	35466356400	374.1103	-0.006921622918550039
278	2021-01-28	4	-0.11796982167352538	-0.13295346628679963	-0.10175438596491228	-0.14453125	-0.14105594956658787	-0.14683098591549296	-0.10014388489208634	375.2157	369.4822	375.3144	367.1138	0.022338032511989337	122536313	-0.015280543964445115	46132192200	370.7613	0.011346424680167978
279	2021-01-27	3	-0.1620253164556962	-0.09715242881072027	-0.046052631578947366	-0.1146067415730337	-0.0770392749244713	-0.07784011220196353	-0.07797029702970297	380.3374	378.7387	380.7716	378.492	0.006022848567472917	42235069	-0.0042033731102963	16247403100	379.2775	-0.010388449095402827
280	2021-01-26	2	-0.041463414634146344	-0.10547945205479452	-0.06363636363636363	-0.12352941176470589	-0.048598130841121495	-0.0824524312896406	-0.0599388379204893	378.6203	379.3308	379.7058	373.4789	0.01667269556593425	70171998	0.00187655020082131	26845282500	377.5137	-0.004594847046841924
281	2021-01-25	1	0.006329113924050633	-0.09580838323353294	-0.05357142857142857	-0.10796915167095116	-0.043137254901960784	-0.09740259740259741	-0.044481054365733116	377.219	377.8407	379.0699	376.8095	0.005998787185567254	52004127	0.001648114225423514	20419771200	377.9956	-0.003466520705337546
282	2021-01-22	5	-0.09733124018838304	-0.13762626262626262	-0.13278008298755187	-0.1397459165154265	-0.10854092526690391	-0.07577639751552795	-0.05111402359108781	379.4295	379.1828	379.8835	378.2058	0.004435944662932233	47879222	-0.0006501866618173667	18582989400	379.1907	0.003689167975194208
283	2021-01-21	4	-0.06552706552706553	-0.08192457737321196	-0.10179640718562874	-0.07641196013289037	-0.03125	-0.04592211609110948	-0.056068811723478815	376.094	378.8374	379.7256	375.6795	0.010770084606692584	61591623	0.0072944529824990785	23937345400	378.188	-0.0009363052351920695
284	2021-01-20	3	-0.010660980810234541	-0.0636215334420881	-0.09	-0.05084745762711865	-0.058161350844277676	-0.0662729658792651	-0.0438957475994513	373.3605	373.6664	374.2387	371.7914	0.006582454569955046	50947554	0.0008193153801754826	19255996600	373.3495	0.004775649437646333
285	2021-01-19	2	0.0027472527472527475	-0.04142011834319527	-0.11920529801324503	-0.024495677233429394	-0.05860805860805861	-0.06944444444444445	-0.09513742071881606	371.7618	370.7552	372.6105	368.7815	0.010382841872490913	106950042	-0.00270764774648711	40395138700	370.7531	-0.0016617320510354128
286	2021-01-15	5	-0.1518987341772152	-0.1025	-0.12814070351758794	-0.08977556109725686	-0.07434944237918216	-0.06533945890760592	-0.10795755968169761	375.5808	373.4789	376.1137	373.1236	0.008013698409856638	49658211	-0.0055963989639513005	18851246000	374.6568	-0.001459970270927035
287	2021-01-14	4	-0.10471204188481675	-0.06513872135102533	-0.13157894736842105	-0.050221565731166914	-0.1423444976076555	-0.11265969802555169	-0.0877039627039627	373.7058	374.7914	375.8473	372.8769	0.007966167922979515	44998111	0.0029049589275842104	17157042200	374.7073	-0.0006830601106906745
288	2021-01-13	3	-0.12337662337662338	-0.10703363914373089	-0.15217391304347827	-0.08254716981132075	-0.08067542213883677	-0.07347167694896242	-0.10345846881466154	373.9032	373.7848	374.8604	371.4065	0.009299514144205965	52431698	-0.00031665949903613626	19846150200	373.5652	0.0023501452338705034
289	2021-01-12	2	-0.051515151515151514	-0.130568356374808	-0.125	-0.13263157894736843	-0.09375	-0.10624315443592552	-0.1375770020533881	372.8769	373.7058	375.571	372.7475	0.00757483282919409	50959417	0.0022229856555877636	19312799400	373.956	-0.0014781575837444871
290	2021-01-11	1	-0.12574850299401197	-0.15482695810564662	-0.1557632398753894	-0.15444015444015444	-0.136	-0.1169284467713787	-0.10647803425167536	375.5808	376.242	376.469	372.1368	0.011641417887185574	71621384	0.001760473378830888	27212601200	375.0364	0.005019316258562849
291	2021-01-08	5	-0.12666666666666668	-0.08311688311688312	-0.09045226130653267	-0.08056042031523643	-0.07539118065433854	-0.07265155020823692	-0.12026359143327842	371.1499	374.1105	374.8999	370.9624	0.010614283280461847	68370104	0.007976830924647965	25863000000	373.6676	-0.0008933732713313932
292	2021-01-07	4	-0.02626641651031895	-0.10963455149501661	-0.116751269035533	-0.10711071107110712	-0.13225963884821865	-0.12967581047381546	-0.06589268904926263	364.844	368.6335	372.0184	364.2618	0.021294025341114527	106584393	0.010386630998454223	39820294100	369.0543	0.00716583796442127
293	2021-01-06	3	-0.0743801652892562	-0.08012068387529332	-0.06313416009019165	-0.08730916030534351	-0.06926952141057935	-0.036	-0.09328358208955224	363.2552	366.4427	367.5973	363.2059	0.012090662624147992	65933390	0.008774822769226703	24412201000	365.7316	0.015390441156958666
294	2021-01-05	2	-0.08602150537634409	-0.07451923076923077	-0.07211538461538461	-0.0754414125200642	-0.08375209380234507	-0.10170648464163823	-0.08157444381061038	370.3703	363.9361	370.5085	360.0184	0.02913767740759928	109895248	-0.017372343300745163	40602476200	363.8283	0.004509766631789868
295	2021-01-04	1	-0.05965909090909091	-0.11168384879725086	-0.03867403314917127	-0.14463840399002495	-0.0779467680608365	-0.05460750853242321	-0.0715307582260372	366.8868	368.9592	369.7289	366.346	0.009234166607524052	78460847	0.005648608780692072	29354619800	368.2107	-0.022326424041170304
296	2020-12-31	4	-0.08823529411764706	-0.11538461538461539	-0.12831858407079647	-0.10804020100502512	-0.07736943907156674	-0.08281141266527488	-0.0949845895208742	367.4394	367.094	368.1894	366.6796	0.0041174911284946976	49371084	-0.0009400189527850953	18367243000	367.2787	-0.0011028027343249786
297	2020-12-30	3	-0.04778156996587031	-0.08280254777070063	-0.1144578313253012	-0.07142857142857142	-0.09375	-0.1062753036437247	-0.05217391304347826	368.8901	366.571	369.0776	365.9493	0.008548451930363098	53488413	-0.006286696227412966	19922095200	366.9299	0.00032200021494264584
298	2020-12-29	2	0.0078125	-0.028629856850715747	-0.01818181818181818	-0.033950617283950615	-0.046357615894039736	-0.073706591070163	-0.06585173501577288	366.8473	367.2717	367.6861	366.1861	0.004096277821577608	38819442	0.0011568846220211828	14427832100	367.0908	-0.003290353645257404
299	2020-12-28	1	0.005494505494505495	-0.059608540925266906	-0.06829268292682927	-0.05767138193688792	-0.0787518573551263	-0.13066666666666665	-0.0903522205206738	363.2355	364.1434	364.173	362.6138	0.004299891509920405	26457853	0.002499480364666955	9746357840	363.5928	0.00020173763216171854
300	2020-12-24	4	-0.10163934426229508	-0.10968921389396709	-0.1393939393939394	-0.0968586387434555	-0.12872841444270017	-0.0794392523364486	-0.085671768707483	363.4329	362.7322	364.7552	362.384	0.006543335246589219	46017000	-0.0019280037663074539	16947922100	363.6979	-0.0004619063126111612
301	2020-12-23	3	-0.0525164113785558	-0.07326407873154729	-0.04941860465116279	-0.07878787878787878	-0.10684931506849316	-0.09893364928909952	-0.06729779790080263	363.3638	362.4065	363.4839	361.2125	0.0062882652178427615	47924878	-0.0026345497267477717	17605093900	362.4981	0.0021449322573506625
302	2020-12-22	2	-0.016203703703703703	-0.09455587392550144	-0.1807909604519774	-0.050505050505050504	-0.060655737704918035	-0.0664259927797834	-0.09821428571428571	360.1664	363.0184	373.4789	357.2651	0.04538310627038575	96001141	0.007918562086857562	35166824000	361.2148	-0.0031367969369695456
303	2020-12-21	1	-0.11398963730569948	-0.1112214498510427	-0.11452513966480447	-0.10939907550077041	-0.07170542635658915	-0.08021390374331551	-0.08263695450324977	366.0875	364.321	366.2651	362.1894	0.011252952184685803	134859608	-0.004825349131013627	51661596400	364.1649	0.0009589829293938334
304	2020-12-18	5	-0.050724637681159424	-0.10158730158730159	-0.07352941176470588	-0.11502347417840375	-0.04318936877076412	-0.054901960784313725	-0.05768748432405317	365.4866	365.7814	365.9976	364.612	0.0038002040525269435	63975083	0.0008065959189748934	23766324900	365.4607	-0.006495956872423774
305	2020-12-17	4	-0.06881720430107527	-0.0490506329113924	-0.04779411764705882	-0.05	-0.0674373795761079	-0.05567271193589203	-0.06486486486486487	363.4034	363.7473	364.7201	362.4675	0.006214626138895293	58259306	0.0009463312671263373	21544601800	363.5868	-0.0006883570857688873
306	2020-12-16	3	-0.12108559498956159	-0.0273972602739726	0.0	-0.03902439024390244	-0.08921933085501858	-0.05436668594563331	-0.0885432246485193	361.0254	363.1774	363.1774	359.571	0.010029729872542421	63757779	0.005960799434056404	23444589300	361.8847	0.0010004055712023575
307	2020-12-15	2	-0.1	-0.056640625	-0.02040816326530612	-0.07123287671232877	-0.07988165680473373	-0.09859154929577464	-0.042702702702702704	362.2438	358.3329	363.3837	358.1462	0.014623916154910911	68955094	-0.010796320047437738	25361846800	360.2374	-0.0007084535396000822
308	2020-12-14	1	-0.056338028169014086	-0.05026929982046679	-0.09740259740259741	-0.03225806451612903	-0.020338983050847456	-0.05459770114942529	-0.06398809523809523	358.5687	359.9444	360.377	356.9572	0.009580420285681334	57635696	0.0038366427409865806	21056674600	358.8846	-0.0023278715209207324
309	2020-12-11	5	-0.09090909090909091	-0.12053571428571429	-0.14746543778801843	-0.1076923076923077	-0.045714285714285714	-0.05207100591715976	-0.09485390318360226	359.0306	360.367	361.4774	358.1069	0.009411994016311868	57571461	0.0037222454019240313	21115934000	360.2896	-0.0016167927223282666
310	2020-12-10	4	-0.10051993067590988	-0.11624203821656051	-0.08187134502923976	-0.12910284463894967	-0.09183673469387756	-0.08942486085343228	-0.06920311563810665	364.445	360.4849	364.612	359.6005	0.013936298753755938	73910295	-0.010866111484586183	27196667900	361.4607	0.002764396759307602
311	2020-12-09	3	-0.006557377049180328	-0.09598603839441536	-0.06857142857142857	-0.10804020100502512	-0.0755336617405583	-0.06915180983252296	-0.0707374040707374	361.3398	363.7473	364.3467	361.2907	0.008458562592394388	42050942	0.006662703637960641	15537064800	363.1331	-0.0031008170003445816
312	2020-12-08	2	-0.05808080808080808	-0.08671586715867159	-0.09271523178807947	-0.08439897698209718	-0.07047619047619047	-0.06844850065189048	-0.08687164470473402	362.6172	362.686	363.2068	361.3398	0.005166881699718552	48688807	0.00018973176120700656	17954971300	362.3653	0.005276040250636773
313	2020-12-07	1	-0.031862745098039214	-0.12809315866084425	-0.11458333333333333	-0.13333333333333333	-0.06514657980456026	-0.10914454277286136	-0.08194622279129321	360.9467	363.4328	363.4328	360.8485	0.007161731308291387	50683910	0.006887720541564626	18587792000	362.5515	0.0010839520894626025
314	2020-12-04	5	-0.10933940774487472	-0.0916030534351145	-0.04032258064516129	-0.1075	-0.04878048780487805	-0.06019900497512438	-0.07815098104423013	360.3178	360.3277	361.8016	359.1583	0.007359707404785051	62573520	2.7475745022910352e-05	23333944700	360.4829	0.004819211502659002
315	2020-12-03	4	-0.08974358974358974	-0.11605723370429252	-0.15028901734104047	-0.10307017543859649	-0.08171206225680934	-0.059278350515463915	-0.060050747110234004	358.4901	360.4259	360.593	357.8809	0.007578219457925865	45730228	0.0053998701777260485	16788622900	359.6867	0.0025575405733856745
316	2020-12-02	3	-0.08997429305912596	-0.0845771144278607	-0.10067114093959731	-0.07929515418502203	-0.061488673139158574	-0.04594734124935467	-0.06442992874109264	359.2271	359.6693	361.3005	358.5982	0.0075357321927438	74071535	0.0012309761707844811	27432979700	359.8855	0.0038374037227911265
317	2020-12-01	2	-0.02849740932642487	-0.051347881899871634	-0.08235294117647059	-0.042692939244663386	-0.05901639344262295	-0.08160703075957314	-0.10258620689655172	356.5346	355.778	356.8196	352.9382	0.010997392744678772	83263669	-0.0021220941810415925	30105163400	355.0729	0.0018871382459114342
318	2020-11-30	1	-0.0807799442896936	-0.12029384756657484	-0.12210526315789473	-0.11889250814332247	-0.10740740740740741	-0.060240963855421686	-0.07132667617689016	357.5271	357.3601	357.8612	356.289	0.004412709906845312	28514072	-0.0004670974591856953	10367607400	357.2577	-0.006753218113961703
319	2020-11-27	5	-0.021897810218978103	-0.081419624217119	-0.08235294117647059	-0.08090614886731391	-0.08187134502923976	-0.060324825986078884	-0.06848721283051581	356.8294	356.3676	356.8589	355.2081	0.004647416542584485	47697035	-0.0012941758722796923	17293363500	356.1356	-0.001154385289145045
320	2020-11-25	3	-0.12527964205816555	-0.08084577114427861	-0.08996539792387544	-0.07572815533980583	-0.052121212121212124	-0.0619757688723206	-0.0542555926973515	353.9601	356.9179	357.4976	353.0561	0.012580153692288456	61936834	0.00835630908681505	22415734400	355.9503	-0.0026987580189394415
321	2020-11-24	2	0.0	-0.08239700374531835	-0.10416666666666667	-0.0755336617405583	-0.04727272727272727	-0.05623342175066313	-0.06419868791002811	351.0809	351.2578	352.5942	348.7078	0.011145147885995037	62600765	0.0005038724692798417	22819668000	350.7565	0.007550312281869917
322	2020-11-23	1	-0.045146726862302484	-0.09896602658788774	-0.08139534883720931	-0.10978520286396182	-0.06949152542372881	-0.02122641509433962	-0.08353221957040573	351.2971	349.1648	351.5133	349.0862	0.006952723997683081	70397637	-0.006069791068585498	25572294500	350.1021	-0.004086888367194297
323	2020-11-20	5	-0.056179775280898875	-0.11551925320886815	-0.0779816513761468	-0.12832550860719874	-0.11929307805596466	-0.09367789570835255	-0.11256370485264791	349.4301	351.5723	351.9653	348.0053	0.011379137041878491	58706307	0.006130553721617006	21117602200	350.253	-0.0016784155730668704
324	2020-11-19	4	-0.11551155115511551	-0.11796246648793565	-0.06637168141592921	-0.14038461538461539	-0.13149171270718232	-0.1023936170212766	-0.09318564892848544	354.648	350.0983	355.2277	350.059	0.014765225290593873	70248410	-0.012828776702533299	25539445600	352.788	0.0009333783297359126
325	2020-11-18	3	-0.045060658578856154	-0.10718789407313997	-0.1	-0.11156186612576065	-0.11871508379888268	-0.09240445089501693	-0.07699214365881032	353.7243	354.363	355.6404	352.1226	0.009990270434218147	65799745	0.0018056435478138527	23709906700	354.0259	0.0008035021602601221
326	2020-11-17	2	-0.12103174603174603	-0.12266355140186916	-0.148	-0.11221122112211221	-0.02631578947368421	-0.0700870361887311	-0.07631055076310551	354.7167	356.2792	356.4855	353.3509	0.008871068391222373	73883690	0.004404923703902297	26834253500	354.8843	0.002277841050592264
327	2020-11-16	1	-0.04895104895104895	-0.09294871794871795	-0.07384615384615385	-0.10310965630114566	-0.06447368421052632	-0.0978441127694859	-0.12423979148566464	349.1058	351.8867	352.6728	348.5555	0.011812466020475936	62869342	0.007965780001363573	22361426100	350.655	0.0019386822488234852
328	2020-11-13	5	-0.10820895522388059	-0.14216867469879518	-0.14285714285714285	-0.14192495921696574	-0.08385481852315395	-0.12709653373089824	-0.1093525179856115	349.4104	347.0816	350.5289	345.1654	0.015538927134643405	67507704	-0.006664941856338567	23862067800	347.2265	0.0027583101112215063
329	2020-11-12	4	-0.15922330097087378	-0.145748987854251	-0.13584905660377358	-0.14937759336099585	-0.10143042912873862	-0.08012651555086979	-0.09176300578034682	350.2162	350.4815	351.3561	348.8995	0.007040996046139468	58212209	0.0007575320616235567	20837148500	350.0963	-0.0009842519707870803
330	2020-11-11	3	-0.003838771593090211	-0.12	-0.19902912621359223	-0.09472049689440994	-0.07605633802816901	-0.10767745050700145	-0.1064773735581189	347.3567	347.8972	349.0174	344.4284	0.01332352384414293	85128759	0.001556037352957374	30185332400	347.2729	0.001402918071205797
331	2020-11-10	2	-0.08662900188323917	-0.12953367875647667	-0.1365079365079365	-0.1269276393831554	-0.11092985318107668	-0.09852941176470588	-0.07014237855946398	357.6549	348.4081	358.0578	347.9168	0.029147773260733492	171657520	-0.02585397264234324	61423178100	353.34	0.00039610683543676677
332	2020-11-09	1	-0.0389768574908648	-0.06576980568011959	-0.08732394366197183	-0.05798575788402848	-0.09331919406150584	-0.11137162954279015	-0.09166021172217918	343.8585	344.0845	345.4111	341.618	0.011103337646142714	74861233	0.0006572470943716648	26193645800	343.85	-0.011678665639696877
333	2020-11-06	5	-0.08825978351373855	-0.142049025769956	-0.1503267973856209	-0.138815207780725	-0.13275613275613277	-0.0814116002795248	-0.09033033033033033	343.1804	344.1631	346.0793	342.807	0.009545604377973532	81130176	0.002863508522048362	28380187600	344.3864	0.0013146237608624275
334	2020-11-05	4	-0.08195020746887967	-0.10370835952231301	-0.1300639658848614	-0.09269162210338681	-0.08813747228381374	-0.08802017654476671	-0.06270022883295194	334.9458	337.5793	341.903	333.6979	0.024588407658543896	126447049	0.007862466106456535	43786963600	338.2876	0.002949261252084213
335	2020-11-04	3	-0.07923832923832924	-0.08023255813953488	-0.12334801762114538	-0.056818181818181816	-0.04153940134392181	-0.04941257774706289	-0.08161004431314624	327.9002	330.1996	332.3811	324.5627	0.024089028098422883	91206668	0.0070124995349194405	30789377800	330.5162	0.017194331151832956
336	2020-11-03	2	-0.07373271889400922	-0.06995515695067264	-0.0462046204620462	-0.07891491985203453	-0.07368421052631578	-0.09193173002327386	-0.112565445026178	324.4708	324.4708	326.5933	321.5622	0.015645806627768998	85762360	0.0	28241865200	323.8557	0.009619418640317843
337	2020-11-02	1	-0.06035502958579882	-0.12225405921680993	-0.12962962962962962	-0.11969111969111969	-0.12623762376237624	-0.14363143631436315	-0.1369209809264305	322.5841	320.8743	323.9697	317.0027	0.021977730789043703	120273295	-0.005300323233538085	39148025000	319.4805	0.0009397334941896003
338	2020-10-30	5	-0.10112359550561797	-0.15092879256965944	-0.2049469964664311	-0.10881542699724518	-0.11901197604790419	-0.09681323114158935	-0.13070660075603374	321.2379	324.2546	327.6104	319.4495	0.025546760912131733	90058126	0.009390859546771902	29663898100	323.956	-0.010388423458645093
339	2020-10-29	4	-0.14421052631578948	-0.0921435499515034	-0.11314984709480122	-0.08238636363636363	-0.12429906542056075	-0.13953488372093023	-0.11255975662755324	326.3378	320.9922	332.3795	320.4714	0.03715807401222072	126587320	-0.016380572523317833	41750113700	322.8223	0.00468033037703932
340	2020-10-28	3	-0.13211186113789777	-0.13811420982735723	-0.17699115044247787	-0.12144212523719165	-0.138801261829653	-0.07791509940891994	-0.10255909357296347	333.8649	332.3516	334.2187	332.1256	0.006302133891515717	65498368	-0.004532671748362761	22232345700	332.9134	-0.007286441240023421
341	2020-10-27	2	-0.04265402843601896	-0.08581235697940504	-0.06511627906976744	-0.09256449165402124	-0.09630818619582665	-0.11625	-0.11105424769703173	336.1938	333.5013	337.0291	329.7968	0.021929563901165836	91097668	-0.008008773510992754	30899554900	332.8527	8.830541766856514e-05
342	2020-10-26	1	-0.10211946050096339	-0.1410488245931284	-0.18867924528301888	-0.11143695014662756	-0.12549019607843137	-0.05913978494623656	-0.09553158705701079	339.9279	339.7805	339.9868	337.1765	0.008334803878680871	49076459	-0.0004336213650012389	16920816800	338.7855	-0.010159013183852506
343	2020-10-23	5	-0.020887728459530026	-0.08773841961852862	-0.15985130111524162	-0.07535121328224777	-0.03618421052631579	-0.07913998170173833	-0.1046207497820401	337.0094	338.6308	339.2498	334.7395	0.01347405967924303	55195327	0.0048111417663720775	18950426600	337.4144	-0.005145549679248473
344	2020-10-22	4	-0.10141509433962265	-0.1359447004608295	-0.17982456140350878	-0.1203125	-0.10935441370223979	-0.09302325581395349	-0.06644723307961325	337.373	336.7834	342.6348	336.4591	0.01835497984747628	62962684	-0.0017476205861169049	21628387900	337.6431	-0.0018080018656724717
345	2020-10-21	3	-0.09725158562367865	-0.07433380084151472	-0.12121212121212122	-0.05186721991701245	-0.08775731310942579	-0.051962209302325583	-0.09482001755926252	337.5007	337.4221	340.8614	336.695	0.012374404134305558	60528214	-0.0002328884058610677	21342632200	338.266	-0.0006029009143139293
346	2020-10-20	2	-0.037894736842105266	-0.11081081081081082	-0.13157894736842105	-0.10363636363636364	-0.07585335018963338	-0.10666666666666667	-0.05897435897435897	342.6007	336.0759	343.2689	335.1227	0.02430811162598047	68105062	-0.019044911466906015	23461280700	338.1009	0.0021299828177615047
347	2020-10-19	1	-0.010958904109589041	-0.04971590909090909	-0.042328042328042326	-0.05242718446601942	-0.08853118712273642	-0.08333333333333333	-0.10144927536231885	342.9053	341.2643	344.6642	341.0776	0.01051549559396447	89365349	-0.00478557782571462	31123083300	342.4489	-0.006783890768827976
348	2020-10-16	5	-0.03389830508474576	-0.08868501529051988	-0.06578947368421052	-0.09561752988047809	-0.06960950764006792	-0.07106598984771574	-0.11163895486935867	337.7464	341.4706	341.9816	337.1765	0.0142509931741982	60110712	0.011026616419893732	20796947100	339.9592	0.001404212637075665
349	2020-10-15	4	-0.14918414918414918	-0.13471502590673576	-0.13793103448275862	-0.13333333333333333	-0.0888468809073724	-0.0931253047294003	-0.07579859231185707	344.6642	341.8932	345.8238	341.1169	0.013798495471787	57667512	-0.008039709375096151	20376305200	342.7422	0.005616342682126135
350	2020-10-14	3	-0.0392156862745098	-0.0689149560117302	-0.11	-0.05186721991701245	-0.07276119402985075	-0.086073500967118	-0.06544754571703561	346.1677	344.055	346.3496	343.033	0.009668457553646424	73104042	-0.006103111295479092	25673150100	344.736	-0.00724224452622179
351	2020-10-13	2	-0.07142857142857142	-0.1211750305997552	-0.11203319502074689	-0.125	-0.04091653027823241	-0.0512489233419466	-0.036894273127753306	343.5244	346.3151	347.8775	343.0036	0.014209471853939701	80213667	0.008123731531151668	28213205000	346.0095	-0.0023560803896097654
352	2020-10-12	1	0.015424164524421594	-0.0361247947454844	-0.010256410256410256	-0.04830917874396135	-0.05333333333333334	-0.07336956521739131	-0.09674027339642481	339.5643	340.8319	341.3232	338.9059	0.007132658357378883	59442159	0.003733019048233327	20562749500	340.2808	0.006150413365079388
353	2020-10-09	5	-0.0477326968973747	-0.09685534591194969	-0.125	-0.087893864013267	-0.07378854625550661	-0.08490153172866521	-0.06688389641570915	336.9013	337.8152	337.884	335.9285	0.005821179209266345	44791050	0.00271266391670205	15383110100	337.2145	0.0039641203692724735
354	2020-10-08	4	-0.04314329738058552	-0.0768409818569904	-0.07627118644067797	-0.07697368421052632	-0.03474320241691843	-0.07369614512471655	-0.12317136886102403	332.2534	334.8476	335.7025	332.2239	0.010470649462606308	56804789	0.007807896021530557	19314133000	334.3301	-0.0012832852085235824
355	2020-10-07	3	-0.12114014251781473	-0.12246117084826762	-0.09336609336609336	-0.13180741910023677	-0.1636904761904762	-0.09795134443021766	-0.0658578856152513	334.0123	329.1187	336.2331	328.5783	0.023296730185772968	89427438	-0.014650957464740048	30170080900	331.6127	0.0037560629335619262
356	2020-10-06	2	-0.026785714285714284	-0.08142857142857143	-0.07142857142857142	-0.08494208494208494	-0.04987531172069826	-0.07269422989550205	-0.06627545736969279	330.2291	333.8649	334.0615	330.18	0.01175570900720824	45479113	0.011009932195557449	15380494400	332.6952	-0.002943128543085585
357	2020-10-05	1	-0.024271844660194174	-0.055378061767838126	-0.11583011583011583	-0.03235294117647059	-0.07634543178973717	-0.09236947791164658	-0.08162190626645603	325.9448	328.0476	331.1652	325.4436	0.017580926464677824	89197169	0.006451399132613872	29810313500	328.4337	0.0070700788569204795
358	2020-10-02	5	-0.11367473269555431	-0.10822510822510822	-0.10656436487638533	-0.11037527593818984	-0.06182795698924731	-0.10829179882193023	-0.07554033811256153	331.8308	331.1921	332.8626	329.1973	0.011134052436031529	88247637	-0.0019247761208423945	30276699300	330.7528	0.0034373586613942707
359	2020-10-01	4	-0.10084033613445378	-0.10259301014656144	-0.12840466926070038	-0.09206349206349207	-0.07196401799100449	-0.06280741581536133	-0.10422740524781342	327.3107	329.0794	332.4204	327.1043	0.016252002801552742	103429944	0.005403734127848628	35331349700	329.5571	-0.0012735835073850483
360	2020-09-30	3	-0.1050228310502283	-0.12735462735462735	-0.15422885572139303	-0.11854268624252311	-0.0959349593495935	-0.07497181510710259	-0.04856361149110807	328.1754	326.6032	328.9615	325.867	0.009496205507154704	51252801	-0.004790730810414215	17114716700	327.1654	0.01140935567318605
361	2020-09-29	2	-0.05740181268882175	-0.05304518664047151	-0.06	-0.05013927576601671	0.0019193857965451055	-0.062060140754958415	-0.07935735150925025	327.4384	328.3916	329.1482	326.387	0.008459895767907342	64343534	0.0029110819012063984	21698384700	327.985	-0.0055389221541412015
362	2020-09-28	1	-0.012987012987012988	-0.11851851851851852	-0.09009009009009009	-0.1292517006802721	-0.09242144177449169	-0.04564315352697095	-0.0840630472854641	316.983	323.0263	323.8616	316.0593	0.024686190218101485	70994467	0.019065060271370983	23145964400	320.5009	0.0014404897660988624
363	2020-09-25	5	-0.12874779541446207	-0.0712979890310786	-0.05263157894736842	-0.07848101265822785	-0.0913312693498452	-0.09311452015697468	-0.15074868474301903	315.6466	317.8871	321.1268	314.2512	0.021879311837154546	76447251	0.0070981280964217495	24867748800	317.7078	0.005580876198304002
364	2020-09-24	4	-0.1664145234493192	-0.14893617021276595	-0.1565217391304348	-0.14485981308411214	-0.177319587628866	-0.1359724612736661	-0.06414584740040513	325.1587	317.042	325.4534	316.5113	0.02825207188495318	92413677	-0.02496227226889527	30200954800	319.7538	0.01030478503091386
365	2020-09-23	3	-0.016556291390728478	-0.0738255033557047	-0.027522935779816515	-0.08875739644970414	-0.04693877551020408	-0.07491289198606271	-0.08502994011976048	322.8691	324.5691	325.1587	320.2061	0.015466913341126287	63387489	0.005265291723487904	20820043300	323.0819	-0.010274697045834162
366	2020-09-22	2	-0.09162303664921466	-0.10086455331412104	-0.0962566844919786	-0.10256410256410256	-0.047619047619047616	-0.08946078431372549	-0.12974203338391502	320.0489	321.2968	321.4541	316.1478	0.016784238258181663	98947307	0.003899091670054218	32225626000	318.5731	-0.0028913169214818527
367	2020-09-21	1	-0.13002364066193853	-0.11915367483296214	-0.12672176308539945	-0.11401869158878504	-0.14720812182741116	-0.12624584717607973	-0.0983397190293742	329.5511	324.913	329.669	322.2795	0.022928855232802577	105778275	-0.01407399338069273	35120688500	325.7101	-0.006325227218050222
368	2020-09-18	5	-0.10192837465564739	-0.08894536213468869	-0.1164021164021164	-0.0802675585284281	-0.06741573033707865	-0.10155920775389803	-0.10676156583629894	326.4653	328.6969	330.5169	325.9084	0.01414047628106563	91253235	0.00683564225661966	30591392200	327.7014	-0.007037213743214249
369	2020-09-17	4	-0.1258023106546855	-0.1570827489481066	-0.1310344827586207	-0.16851664984863773	-0.0723589001447178	-0.08104789193614409	-0.06135815236125474	334.2463	331.6135	335.7633	331.3198	0.013411513588985714	82026784	-0.007876826160828201	27924919200	333.2712	0.0049469328998933805
370	2020-09-16	3	-0.01643835616438356	-0.04909090909090909	-0.03937007874015748	-0.05200945626477541	-0.05845511482254697	-0.0776376907763769	-0.05318404478656403	333.8645	332.9348	334.7454	331.2692	0.01049358044756351	52723858	-0.002784662640083103	17966225900	333.5009	0.0004392129316417703
371	2020-09-15	2	-0.007978723404255319	-0.06593406593406594	-0.058823529411764705	-0.06845238095238096	-0.011990407673860911	-0.07080745341614907	-0.044201768070722826	330.3118	331.2611	333.1403	327.1121	0.01842854483218452	65339233	0.0028739512182125912	22175661700	331.6724	0.0006449910572548938
372	2020-09-14	1	-0.07590759075907591	-0.02064516129032258	-0.013157894736842105	-0.02376599634369287	-0.05945945945945946	-0.04482758620689655	-0.1050080775444265	328.6773	326.9547	329.8028	323.9598	0.018036188440664607	84625708	-0.005241006908600016	28331604200	326.9306	0.006904112836758913
373	2020-09-11	5	-0.084	-0.08211143695014662	-0.04830917874396135	-0.0968421052631579	-0.09076923076923077	-0.1262482168330956	-0.07574974146845916	334.5497	326.7883	335.2446	325.7704	0.029082445796180367	90308318	-0.023199542549283355	30497942400	329.9889	-0.002977963073341494
374	2020-09-10	4	-0.07524752475247524	-0.11125827814569536	-0.08372093023255814	-0.12222222222222222	-0.08723747980613894	-0.058823529411764705	-0.11232544019429265	330.3705	332.5628	335.176	329.4505	0.017378938565884742	90487209	0.006635883046458412	30585548500	332.6768	-0.006919453467983584
375	2020-09-09	3	-0.09010600706713781	-0.0755939524838013	-0.1	-0.0627062706270627	-0.1492007104795737	-0.11450710288420146	-0.08166723144696712	329.5483	326.1228	335.3522	325.7998	0.029319846114085942	113175601	-0.010394530938257	38291853400	327.8657	0.007998814991202616
376	2020-09-08	2	-0.12023121387283237	-0.09125	-0.04329004329004329	-0.11072056239015818	-0.055762081784386616	-0.045454545454545456	-0.10364546104360257	338.768	335.2837	340.4318	327.7475	0.038701439370246934	139050726	-0.010285209937184039	48046134000	333.8189	-0.0034457151319556277
377	2020-09-04	5	-0.13663366336633664	-0.08972503617945007	-0.07603686635944701	-0.09599156118143459	-0.12776588151320487	-0.0995804813424597	-0.07573574809631611	348.3008	338.0437	348.8	335.3033	0.040252213443768774	147331052	-0.029448970545000126	52148987200	339.9031	-0.019935858540874096
378	2020-09-03	4	-0.12331081081081081	-0.09009009009009009	-0.06796116504854369	-0.09807355516637478	-0.03666245259165613	-0.07261948869951834	-0.06788584095317263	347.1263	350.0919	351.1196	345.9127	0.015052641894905908	69289967	0.008543288134606898	24678114200	348.5102	-0.02202927870984684
379	2020-09-02	3	-0.12754158964879853	-0.0856760374832664	-0.09036144578313253	-0.08433734939759036	-0.07219251336898395	-0.036872218690400506	-0.08852192744991878	342.7612	345.1004	345.208	341.8118	0.009935876994299266	54878241	0.006824576410632258	19260444100	343.6964	0.0002960415021493973
380	2020-09-01	2	-0.055232558139534885	-0.0781010719754977	-0.026143790849673203	-0.094	-0.0625	-0.10692771084337349	-0.05535553555355536	342.8982	341.8804	343.828	341.6357	0.00641706941048605	65880282	-0.00296822788804364	23505024400	342.7242	0.0015707718247964075
381	2020-08-31	1	-0.029055690072639227	-0.05875706214689266	-0.09947643979057591	-0.04755043227665706	-0.07205623901581722	-0.05070422535211268	-0.08643815201192251	342.0076	343.1233	343.2604	340.745	0.007382059898164315	48471618	0.0032622082082384924	16864145500	342.2034	-0.0005994005993000065
382	2020-08-28	5	-0.09315068493150686	-0.06371191135734072	-0.0782608695652174	-0.058736059479553904	-0.07027027027027027	-0.06299212598425197	-0.07278742762613731	341.0974	340.9212	342.4578	339.1595	0.009724922934489644	57874325	-0.0005165679949480541	20164290800	341.0861	-0.00025759180239402817
383	2020-08-27	4	-0.08345752608047691	-0.10481927710843374	-0.13609467455621302	-0.09682299546142209	-0.07274969173859433	-0.059429477020602216	-0.07189173949816746	337.4271	340.1774	340.4612	336.8497	0.010721398890959485	50614415	0.008150797609320595	17527681600	339.092	0.0029266613093551
384	2020-08-26	3	-0.04276315789473684	-0.070506454816286	-0.05	-0.0743801652892562	-0.04317789291882556	-0.08811104405552203	-0.0632577754348972	336.2233	336.8007	336.8888	334.9901	0.00566792869401221	38323825	0.0017173110846274231	13157946700	336.0869	0.0036695384799098544
385	2020-08-25	2	-0.0847457627118644	-0.06296296296296296	-0.029850746268656716	-0.06875543951261967	-0.05794947994056464	-0.06069160197600565	-0.05083487940630798	334.8433	335.6263	335.7046	332.2305	0.010456896642541914	48392385	0.0023384072490027887	16704943300	334.7719	-0.0024160214243005166
386	2020-08-24	1	-0.027586206896551724	-0.05146198830409357	-0.04428044280442804	-0.0547945205479452	-0.05241935483870968	-0.07364341085271318	-0.12816691505216096	330.7326	332.2594	332.4943	330.3705	0.006428540078487689	55067460	0.004616418218222325	18961573700	331.6513	-0.001081428655326535
387	2020-08-21	5	-0.13070866141732285	-0.1254355400696864	-0.12299465240641712	-0.1261127596439169	-0.06049149338374291	-0.07819383259911894	-0.1099476439790576	328.2271	331.085	331.5939	328.09	0.010679691548050976	42018356	0.008707081164230412	14176728200	330.3353	0.00011836770941358285
388	2020-08-20	4	-0.1310344827586207	-0.12979152656355078	-0.15151515151515152	-0.12436974789915967	-0.10252996005326231	-0.09350104821802935	-0.08268156424581005	331.8386	330.0573	332.3867	329.4603	0.008882405558423885	67780680	-0.005367971055808419	22922769600	330.9294	0.006977784404065108
389	2020-08-19	3	-0.0975609756097561	-0.10542168674698796	-0.12195121951219512	-0.10166358595194085	-0.045454545454545456	-0.08221892025755324	-0.08540822235089751	331.1437	331.4373	331.8875	329.4505	0.0073971658868328075	38613268	0.0008866241453482866	13059921100	331.1642	0.0012725985802977103
390	2020-08-18	2	-0.045346062052505964	-0.12782805429864252	-0.17045454545454544	-0.1172316384180791	-0.07772020725388601	-0.07506361323155217	-0.05989911727616646	330.7522	330.7228	331.1437	329.687	0.004418433241225805	35268645	-8.88882976440055e-05	11914040400	330.73	0.000147784706636503
391	2020-08-17	1	0.013071895424836602	-0.05040650406504065	-0.02072538860103627	-0.06398104265402843	-0.10473815461346633	-0.09848484848484848	-0.07646176911544228	329.2547	329.6756	330.2432	328.4815	0.00536316352671313	47235830	0.0012783416607263633	16613899300	329.3982	0.00017754105503953884
392	2020-08-14	5	-0.10163934426229508	-0.09838472834067548	-0.11363636363636363	-0.0911062906724512	-0.09265734265734266	-0.08953229398663697	-0.08304572907679034	329.4505	329.6658	331.057	328.6871	0.007210200826257038	41648531	0.0006535124396533421	14041221900	329.9715	0.0019914989743394776
393	2020-08-13	4	-0.15630885122410546	-0.1253731343283582	-0.13829787234042554	-0.12033195020746888	-0.04798962386511025	-0.06794294294294294	-0.08932853717026379	328.3054	330.2628	331.085	325.7584	0.016351381883015097	53717285	0.00596213160063772	18110254100	330.0156	0.0032681680421291406
394	2020-08-12	3	-0.0762081784386617	-0.11840562719812427	-0.09926470588235294	-0.12736660929432014	-0.06509803921568627	-0.09499358151476252	-0.05822005642472429	329.6854	325.7215	330.3607	324.9483	0.016656188076687863	69079473	-0.012023280375776494	23146511100	327.9402	0.005216406343301841
395	2020-08-11	2	-0.051560379918588875	-0.07563025210084033	-0.08376963350785341	-0.07265774378585087	-0.07988587731811697	-0.045220377790498	-0.08930817610062892	327.9334	328.4326	328.6283	325.8732	0.008454515437292871	43858140	0.001522260312612175	15268532800	327.8642	-0.0007421260427070922
396	2020-08-10	1	-0.08641975308641975	-0.06162790697674419	-0.06070287539936102	-0.062157221206581355	-0.10031847133757962	-0.12601626016260162	-0.08077197998570407	326.1913	327.4539	327.7573	325.2321	0.007764301248246972	57232209	0.0038707347498230745	19088288000	326.5804	-0.0003954633639022914
397	2020-08-07	5	-0.1329032258064516	-0.13883495145631067	-0.19148936170212766	-0.11898395721925134	-0.061377245508982034	-0.1011037527593819	-0.10825688073394496	324.4295	327.219	327.3462	324.087	0.010056558886965604	43528383	0.008598170018447692	14510299100	325.9211	0.0008101296192846118
398	2020-08-06	4	-0.16061452513966482	-0.10562571756601608	-0.06285714285714286	-0.11637931034482758	-0.059964726631393295	-0.10355207706201083	-0.07601536772777168	324.4198	325.0462	325.3202	324.136	0.0036534047436877597	42721487	0.0019308315953588209	14173216400	324.8094	0.0005128359827523771
399	2020-08-05	3	-0.0766488413547237	-0.07492795389048991	-0.08571428571428572	-0.06904231625835189	-0.09682299546142209	-0.06828703703703703	-0.06258890469416785	320.8866	323.0398	323.0398	320.8866	0.006710158666644312	41670062	0.006710158666644312	13708020400	322.093	0.0005128669258842705
400	2020-08-04	2	-0.08868501529051988	-0.08445945945945946	-0.10555555555555556	-0.07524271844660194	-0.03908045977011494	-0.05486968449931413	-0.08043591074208614	321.3368	321.7968	322.6091	320.7593	0.005766941130000022	52960449	0.0014315198259273025	17400164200	321.8159	0.004819277108825539
401	2020-08-03	1	-0.05739514348785872	-0.054982817869415807	-0.06707317073170732	-0.050239234449760764	-0.1140819964349376	-0.09969788519637462	-0.09631728045325778	318.9683	319.5751	319.6827	314.4955	0.0164937177161518	84971566	0.0019023834029902693	27640030400	317.2264	0.002162326785380791
402	2020-07-31	5	-0.03305785123966942	-0.13191489361702127	-0.12631578947368421	-0.13435114503816795	-0.05625	-0.1035528596187175	-0.11379310344827587	315.0533	317.0695	317.51	312.8414	0.014923216684236707	61488306	0.006399552075791704	19839244000	315.6928	-0.008186309105125335
403	2020-07-30	4	-0.16802906448683017	-0.14686468646864687	-0.15486725663716813	-0.14210526315789473	-0.07092198581560284	-0.08706108706108706	-0.11237046632124352	315.2687	318.2049	318.8019	315.2246	0.011348416335527049	48311447	0.009313325426850129	15644952100	317.339	0.002453873392751879
404	2020-07-29	3	-0.11073825503355705	-0.1	-0.1073170731707317	-0.09655172413793103	-0.12780269058295965	-0.11332941867293013	-0.0824905183312263	315.5721	314.3389	316.7563	314.0257	0.008695466644927591	57358517	-0.003907823283490378	18489545200	315.4354	0.00487426264931689
405	2020-07-28	2	-0.14673913043478262	-0.07209612817089453	-0.06735751295336788	-0.0737410071942446	-0.06451612903225806	-0.07887517146776406	-0.10687022900763359	314.7891	316.3453	316.5312	313.9523	0.008214305166740403	48120593	0.004943627336524644	15509729800	315.6508	0.0017980433694817753
406	2020-07-27	1	-0.14953271028037382	-0.1032325338894682	-0.18435754189944134	-0.08461538461538462	-0.09090909090909091	-0.10891089108910891	-0.11459968602825746	314.1236	314.055	315.1414	312.4558	0.00859513569599273	73784253	-0.0002183853744195073	23736966600	313.7672	0.0008705926257537877
407	2020-07-24	5	-0.15384615384615385	-0.12036199095022625	-0.16268980477223427	-0.09006211180124224	-0.11650485436893204	-0.10533469249065579	-0.09957850368809273	319.5261	316.0908	320.27	314.6423	0.017886024860611572	75564104	-0.010751234406203387	24495855000	317.0569	0.0011839850440495423
408	2020-07-23	4	-0.181651376146789	-0.08676470588235294	-0.04060913705583756	-0.10559006211180125	-0.07320644216691069	-0.09004237288135593	-0.08781190019193857	317.7155	319.9079	320.2406	317.598	0.008320581363862363	57544452	0.0069005131949809295	18747535600	318.9321	0.0006126700134336571
409	2020-07-22	3	-0.12260536398467432	-0.0847682119205298	-0.12313432835820895	-0.06378600823045268	-0.0796221322537112	-0.08325581395348837	-0.06762525275219052	319.5066	318.0972	319.9764	317.05	0.00923008989118436	57245315	-0.00441117648273934	18635381800	318.7516	0.0030498136201839933
410	2020-07-21	2	-0.05555555555555555	-0.0592841163310962	-0.0456989247311828	-0.06896551724137931	-0.07142857142857142	-0.07320379575237235	-0.10367762128325508	314.5933	317.4219	318.2146	313.8006	0.014066257362159424	56150230	0.008991291295777738	18139352400	316.3276	-0.0013784230846589545
411	2020-07-20	1	-0.10786516853932585	-0.10320284697508897	-0.09333333333333334	-0.10679611650485436	-0.13322091062394603	-0.05583756345177665	-0.08217270194986072	315.0338	314.8772	315.7091	312.9344	0.008866714557427997	64421802	-0.0004970895186483768	20706182200	314.6148	0.004417620706684656
412	2020-07-17	5	-0.10956175298804781	-0.1093210586881473	-0.14622641509433962	-0.0974124809741248	-0.0925531914893617	-0.11875737318128195	-0.1010850942318675	312.9882	313.967	314.4465	312.3031	0.006863204367808205	54433414	0.0031272744467682116	17420191500	313.2045	-0.0015223064472324496
413	2020-07-16	4	-0.14206128133704735	-0.13692579505300354	-0.08914728682170543	-0.15102974828375287	-0.0889487870619946	-0.07819548872180451	-0.07275902211874273	315.5525	315.0044	316.1691	312.4744	0.011824008622786417	86921534	-0.001736953438809813	27928338700	314.5602	6.25429967743767e-05
414	2020-07-15	3	-0.03926701570680628	-0.07961504811898512	-0.10461538461538461	-0.06968215158924206	-0.06962025316455696	-0.07995041834521227	-0.1087287104622871	306.6363	312.1367	312.9589	305.3639	0.02487196423676809	92791839	0.017937863194931628	29324274100	309.3452	-0.008188839606458736
415	2020-07-14	2	-0.16474291710388247	-0.11438183347350715	-0.13114754098360656	-0.10692588092345079	-0.12885375494071147	-0.08175505050505051	-0.06066109698510715	313.321	308.1435	315.8461	307.4486	0.027313508664537682	102549097	-0.016524586606068564	32651014300	311.8531	0.00865013246525083
416	2020-07-13	1	-0.02862595419847328	-0.06339468302658487	-0.08201892744479496	-0.05446293494704992	-0.05793450881612091	-0.09649122807017543	-0.08081791626095423	307.6248	310.835	311.1189	306.1078	0.016370376710426845	57454436	0.01043543953543403	18139509600	309.1473	0.005029521100211007
417	2020-07-10	5	-0.06749156355455568	-0.11750599520383694	-0.13320463320463322	-0.10641200545702592	-0.1400329489291598	-0.09977614326830828	-0.10055626872058195	310.101	307.6933	310.3554	304.072	0.020664184798337145	83079092	-0.007764244552581182	26071683200	306.9644	0.004995545374737925
418	2020-07-09	4	-0.12292358803986711	-0.1161928306551298	-0.15019762845849802	-0.10071942446043165	-0.09183673469387756	-0.0927793465106898	-0.10102156640181612	307.9184	309.455	309.5725	306.049	0.011512862319432552	54202602	0.00499028313994865	17061257600	308.1435	-0.014518368891952772
419	2020-07-08	3	-0.09826589595375723	-0.11932938856015779	-0.16260162601626016	-0.09457364341085271	-0.1001410437235543	-0.09338881183541378	-0.07477704093299795	308.672	307.1061	310.7665	306.7048	0.013243027171404003	82583406	-0.00507302249637155	26039838300	308.5529	-0.0014621741893566843
420	2020-07-07	2	-0.08097928436911488	-0.10404191616766467	-0.12640449438202248	-0.09591836734693877	-0.06629055007052186	-0.054535336672231496	-0.05329260013577732	309.641	310.3065	310.9231	308.8482	0.006718187122346696	61149258	0.0021492631789718046	19326975500	309.6809	0.004344241502287707
421	2020-07-06	1	-0.054249547920433995	-0.04311008468052348	-0.028985507246376812	-0.04971751412429379	-0.04783258594917788	-0.09176470588235294	-0.07609988109393578	307.5542	305.589	308.9852	304.8843	0.013450676207335125	69214995	-0.006389768047388011	21675453600	306.7279	0.0002054491464867567
422	2020-07-02	4	-0.12387612387612387	-0.0967741935483871	-0.08996539792387544	-0.09957325746799431	-0.07904191616766468	-0.06993006993006994	-0.08627381792519408	302.9856	303.9154	305.2563	302.4962	0.009124412141375736	71910372	0.0030687927083003293	22317480500	303.9341	-0.0020397707562811087
423	2020-07-01	3	-0.08211473565804274	-0.11334745762711865	-0.16467065868263472	-0.08524590163934426	-0.10201793721973094	-0.07409925220938138	-0.10342261904761904	297.5243	301.8013	303.6022	297.3579	0.020999273938913376	112828251	0.014375296404361068	34690971200	300.8898	0.0022936520755232653
424	2020-06-30	2	-0.14183123877917414	-0.11131554737810488	-0.15691489361702127	-0.08720112517580872	-0.11243781094527364	-0.08914159941305942	-0.13859416445623343	294.9992	297.9843	298.1311	292.5719	0.0190011412579266	79411577	0.010119010492231998	24140036500	296.0277	0.009210829306565062
425	2020-06-29	1	-0.09867452135493372	-0.13483796296296297	-0.13114754098360656	-0.13629032258064516	-0.145426114151681	-0.16825775656324582	-0.14069037656903766	299.6481	293.6681	299.8732	293.0515	0.023278161005830106	127811745	-0.019956742592394272	38597076400	294.9585	0.00428002654306159
426	2020-06-26	5	-0.1620795107033639	-0.10724106324472961	-0.08587257617728532	-0.1178082191780822	-0.09018567639257294	-0.11766296997565594	-0.1293679482966371	297.0153	300.8128	301.0967	294.8719	0.021110183778108447	88966079	0.012785536637338064	27240813800	298.1323	-0.011714948235132182
427	2020-06-25	4	-0.14831804281345565	-0.1321996708721887	-0.12419700214132762	-0.13495575221238937	-0.10855018587360594	-0.1289490651192779	-0.09612054035330793	303.2499	297.6222	303.9056	295.6745	0.0278383830868065	132067392	-0.018557961601965916	40280429700	298.3725	0.0011862396216533908
428	2020-06-24	3	-0.12067260138476756	-0.11197916666666667	-0.17313432835820897	-0.08690330477356181	-0.08456659619450317	-0.08405253283302064	-0.08963093145869948	306.8125	305.4129	307.8107	304.9823	0.009273980817903163	68066900	-0.004561743735995179	21299809300	306.3687	-0.020591272915211897
429	2020-06-23	2	-0.038238702201622246	-0.11713367018833257	-0.11752577319587629	-0.11702127659574468	-0.06584821428571429	-0.09212225570383126	-0.11132576672301377	301.4392	304.0133	304.4341	300.2256	0.014017791953784138	74007212	0.008539367142694073	22895497900	302.9337	0.0011165342763245969
430	2020-06-22	1	-0.11142061281337047	-0.1062111801242236	-0.10961968680089486	-0.10490111779879621	-0.11197663096397274	-0.12086513994910941	-0.10436270316509838	307.4878	302.0754	307.6933	300.0103	0.025609120753520963	135211345	-0.017601999168747478	42371482400	303.2472	0.0037346971923023515
431	2020-06-19	5	-0.06561085972850679	-0.09030347890451518	-0.06756756756756757	-0.09887869520897044	-0.09826589595375723	-0.12958579881656804	-0.11649874055415617	302.0818	303.8114	304.3181	301.5995	0.009013940672978695	80355844	0.005725601476156475	24817387200	303.137	-0.007893815448771315
432	2020-06-18	4	-0.13580246913580246	-0.12799616490891658	-0.10726643598615918	-0.1359416445623342	-0.11519364448857994	-0.10306955787102225	-0.09523216730984688	306.0429	303.6945	306.3547	302.9149	0.011355664577741112	82814592	-0.007673434018563965	25483145300	304.5239	0.0029997741876828573
433	2020-06-17	3	-0.09876543209876543	-0.11716461628588166	-0.11623246492985972	-0.11754966887417219	-0.08093994778067885	-0.0896149358226371	-0.06882803483370055	307.4169	304.9613	307.5728	299.8065	0.025904374988534082	137048347	-0.007987849724592253	42158385100	304.561	-0.0030567407523436896
434	2020-06-16	2	-0.05287508261731659	-0.05644355644355644	-0.06984667802385008	-0.05088339222614841	-0.05602836879432624	-0.08340573414422242	-0.1290896159317212	290.4031	299.2023	300.4009	289.1558	0.038889415325578734	134968796	0.03029995203219244	40491194500	295.9416	-0.010269413630343432
435	2020-06-15	1	-0.10963455149501661	-0.13769655758606034	-0.13575525812619502	-0.13925019127773527	-0.12330946698488465	-0.1419753086419753	-0.11685514270328487	300.3619	296.4349	301.1804	290.9683	0.03509695042380913	194450402	-0.013074228122807733	58114835600	295.5512	0.013069592647639128
436	2020-06-12	5	-0.07708479327259986	-0.07965860597439545	-0.09867452135493372	-0.07062937062937064	-0.1079136690647482	-0.1334353221145674	-0.11918697456635097	303.4996	292.9269	304.172	292.3423	0.040465235444887726	208285190	-0.03483596024508763	62937028200	296.9513	-0.00976543490107661
437	2020-06-11	4	-0.14270887389724962	-0.10211946050096339	-0.1279916753381894	-0.07989228007181329	-0.1411371237458194	-0.1082328802256989	-0.07437242412888723	313.2051	310.8469	314.1503	310.0877	0.013101454846483855	93944722	-0.007529251599032106	29641690700	311.8132	-0.011013357306912774
438	2020-06-10	3	-0.08735332464146023	-0.0933852140077821	-0.12990196078431374	-0.07639680729760548	-0.07022106631989597	-0.06197854588796186	-0.09274469541409994	312.1137	312.5912	315.0223	311.1977	0.01228993659014824	77174695	0.0015298911902938592	24521827000	312.6634	-0.005412972468943005
439	2020-06-09	2	-0.11986301369863013	-0.11694915254237288	-0.12634408602150538	-0.11262376237623763	-0.07887579329102448	-0.0739657333890514	-0.09777015437392796	312.0357	314.9396	315.1442	311.4608	0.011826207342946548	73310274	0.009306306938596976	23178599300	313.199	0.0011866100412331459
440	2020-06-08	1	-0.050872093023255814	-0.12942989214175654	-0.09644670050761421	-0.14380530973451328	-0.07470651013874066	-0.12	-0.12048192771084337	309.1221	311.1782	313.0638	309.0539	0.012974759418988131	150302461	0.006651417029063969	47473519200	311.0412	0.0019673974131624544
441	2020-06-05	5	-0.09282970550576185	-0.07623682076236821	-0.05827067669172932	-0.0898716119828816	-0.10159817351598173	-0.11691086691086691	-0.10750215579189422	303.1586	303.4022	305.0003	301.1804	0.012683096243978563	75471787	0.0008035397973206596	23204330100	303.1446	0.009645086049855884
442	2020-06-04	4	-0.12538860103626942	-0.12491178546224418	-0.1378299120234604	-0.120817843866171	-0.09285051067780872	-0.10002857959416976	-0.11298432416444838	302.3108	304.2012	305.2146	302.0185	0.010582464319238725	91750087	0.006253167270239766	28520816400	303.6303	0.001353219121337374
443	2020-06-03	3	-0.06389452332657201	-0.12961622013034033	-0.10752688172043011	-0.1377601585728444	-0.1025260029717682	-0.12594293210888816	-0.1133085501858736	298.7151	300.206	300.2547	297.3022	0.009930972592870103	73635043	0.004991043305142628	22255779200	298.721	0.004770500257798587
444	2020-06-02	2	-0.08130081300813008	-0.13260340632603407	-0.1443089430894309	-0.12760416666666666	-0.10827067669172932	-0.1153289949385394	-0.1600633914421553	295.86	297.7407	298.3789	295.3143	0.01037741822864651	55696013	0.006356722774285102	16803717700	297.2673	-0.0022508563053125225
445	2020-06-01	1	-0.17297297297297298	-0.13533834586466165	-0.1537037037037037	-0.12699747687132043	-0.17721518987341772	-0.1686310063463282	-0.17657466383581033	294.7217	296.5421	297.1657	291.8161	0.018332093397177226	119067393	0.006176674469508036	35681012900	294.6354	0.0046277997350282025
446	2020-05-29	5	-0.16324435318275154	-0.15577342047930284	-0.17428087986463622	-0.14698795180722893	-0.1289031224979984	-0.10784837159636947	-0.11331252544442937	296.8637	295.2266	298.9977	294.5153	0.01521958281963614	90232213	-0.005514652010333279	27158892400	296.7507	-0.0025789386691652924
447	2020-05-28	4	-0.16735537190082644	-0.12290502793296089	-0.12896825396825398	-0.12014453477868112	-0.06641509433962264	-0.11168831168831168	-0.08218022274721566	294.3983	295.7723	295.8113	289.2825	0.022568942124048256	104086252	0.0046671465154519125	31000198200	292.7668	0.0028333716242903385
448	2020-05-27	3	-0.09587727708533078	-0.06891701828410689	-0.0967741935483871	-0.05904761904761905	-0.06629834254143646	-0.08962818003913894	-0.06728596535274918	294.2132	291.436	294.4665	287.913	0.022762084379656305	88604807	-0.009439413323399473	26200880400	292.7651	-0.008473734732718282
449	2020-05-26	2	-0.05654450261780105	-0.06353240152477764	-0.0696594427244582	-0.059267241379310345	-0.08108108108108109	-0.07636363636363637	-0.09670781893004116	287.0218	287.8891	288.0742	285.7258	0.008219068771528601	63697627	0.0030217216950071397	18531433900	286.8961	-0.005127500331229863
450	2020-05-22	5	-0.13464991023339318	-0.1531936127744511	-0.1741654571843251	-0.14231354642313546	-0.10779595765158806	-0.13231880319834924	-0.11484823625922888	289.2046	287.3434	290.0621	286.1824	0.013556738639413235	77863922	-0.006435582283269538	23563703400	287.7979	-0.0019521303700528307
451	2020-05-21	4	-0.16469517743403095	-0.12524590163934426	-0.10176991150442478	-0.13513513513513514	-0.09829867674858223	-0.10022026431718062	-0.10657124268054652	288.2399	289.341	290.257	288.0157	0.007781867446809407	85279592	0.003820081813794797	25104221900	289.1621	-0.006469220658742314
452	2020-05-20	3	-0.1104868913857678	-0.06829896907216494	-0.07509881422924901	-0.06500956022944551	-0.13483831604636973	-0.10890510948905109	-0.07593210063655653	286.8269	284.5077	288.6345	284.4883	0.014574237323643966	94317356	-0.008085713020640753	27394499500	286.9435	0.005949563925339956
453	2020-05-19	2	-0.10062893081761007	-0.08108108108108109	-0.04519774011299435	-0.10285714285714286	-0.06365159128978225	-0.07211988760536997	-0.07402999285884314	285.5601	287.4603	289.1656	285.2191	0.013836731130558779	119719465	0.006654290988131888	34758008000	287.2759	0.003668727495491841
454	2020-05-18	1	-0.04078164825828377	-0.07784854918612881	-0.09382716049382717	-0.07142857142857142	-0.06770833333333333	-0.13517665130568357	-0.13215859030837004	275.1531	278.9632	279.0119	274.1494	0.017736679343452917	111015834	0.013847199977030886	31093345500	276.9271	0.006790650060330644
455	2020-05-15	5	-0.16570008285004142	-0.10040816326530612	-0.10275689223057644	-0.09927360774818401	-0.08326394671107411	-0.11025385764061722	-0.14811725452812202	271.8205	277.6867	277.8231	266.0128	0.04439748763969246	121473094	0.02158115373932427	33672285400	273.4907	0.0026203966005322477
456	2020-05-14	4	-0.20333839150227617	-0.143256464011181	-0.1346578366445916	-0.147239263803681	-0.11864406779661017	-0.1405806592447064	-0.11915431460415948	278.7488	274.4028	279.8499	271.8351	0.02948405117661398	144035915	-0.015591098508764892	40222464000	274.954	0.002974833298744618
457	2020-05-13	3	-0.13733905579399142	-0.10094637223974763	-0.10567514677103718	-0.09920920201294033	-0.1307300509337861	-0.11497407746264104	-0.10620581304006284	286.2812	279.3432	286.7197	279.197	0.026944057421820385	94484342	-0.024234913085455796	27098100300	283.0314	-0.0146128299240449
458	2020-05-12	2	-0.1016949152542373	-0.13543721236028927	-0.10256410256410256	-0.14677276746242263	-0.12954333643988816	-0.0835065835065835	-0.11116540434888834	282.9194	285.0242	286.4859	282.4712	0.014212776382158622	78982891	0.007439574663314045	22783003600	284.724	-0.004119569660626691
459	2020-05-11	1	-0.11352885525070956	-0.10548823948681398	-0.16059957173447537	-0.07799145299145299	-0.13904982618771727	-0.08701298701298701	-0.13628212791392708	283.6502	284.9657	285.4627	282.4517	0.010660229695908954	76446082	0.004637754530051602	22027819500	284.0488	0.005604505371739402
460	2020-05-08	5	-0.1251109139307897	-0.11244769874476987	-0.13957934990439771	-0.10223182145428365	-0.10800385728061716	-0.1156015037593985	-0.1327056054141533	280.3956	280.3274	282.3737	279.7914	0.009229375885034261	74788296	-0.00024322778246160164	21263799000	280.8442	0.0023363683225187987
461	2020-05-07	4	-0.15091210613598674	-0.11377708978328173	-0.10141987829614604	-0.1214017521902378	-0.13225499524262607	-0.13396981829380966	-0.12250669842214945	280.6782	276.9851	281.0875	276.5271	0.016491692857589575	72980387	-0.013157772851614466	20735933800	278.8044	0.005978034199534472
462	2020-05-06	3	-0.1523809523809524	-0.14496644295302014	-0.16414686825053995	-0.13631937682570594	-0.11567877629063097	-0.1056533827618165	-0.09494743981010512	279.314	278.8755	281.8573	276.4622	0.019514783576199617	79199214	-0.0015699177270027036	22419039100	280.317	-0.006493281015700904
463	2020-05-05	2	-0.09336609336609336	-0.0806697108066971	-0.08547008547008547	-0.07892004153686397	-0.09111111111111111	-0.10313588850174216	-0.10559886605244508	273.5648	276.3224	276.644	271.9959	0.01708886053061829	80462952	0.010080244241949348	22323930700	274.2898	0.007622004395468137
464	2020-05-04	1	-0.11126961483594865	-0.10024449877750612	-0.09090909090909091	-0.10416666666666667	-0.13584117032392895	-0.07987220447284345	-0.10802624936900555	278.018	275.5624	283.2285	274.3248	0.032456781158684944	125045778	-0.008832521635289612	34995026900	275.9192	0.002457877673789791
465	2020-05-01	5	-0.13004926108374384	-0.09300873907615481	-0.12431444241316271	-0.07677725118483412	-0.16467661691542287	-0.12649089767733834	-0.11962742677589495	284.2544	283.0558	285.827	281.2141	0.016403516039914162	121537052	-0.004216645371188622	34844587100	282.8345	-0.009077845152562186
466	2020-04-30	4	-0.19815668202764977	-0.13082901554404144	-0.12427184466019417	-0.13411078717201166	-0.0784313725490196	-0.10782765621475299	-0.1278974638669212	284.079	285.7161	287.3434	282.9876	0.015392193862911265	118066585	0.005762833577983502	33955903300	285.4509	-0.007233211064494602
467	2020-04-29	3	-0.1422829581993569	-0.11649122807017544	-0.11	-0.11902439024390243	-0.12686567164179105	-0.12778396436525613	-0.11656532700578377	283.582	278.4272	283.9523	278.1057	0.021022941996514156	104797847	-0.01817745837182884	29952425800	280.2611	0.004664700033175659
468	2020-04-28	2	-0.10969793322734499	-0.16040462427745664	-0.16414141414141414	-0.15890688259109312	-0.09472817133443164	-0.10772428126082438	-0.1212994498297092	277.8328	279.7135	280.9023	277.3456	0.012824072204498773	77516422	0.006769179160991755	22069773200	279.2876	-0.014534084659753083
469	2020-04-27	1	-0.15143246930422918	-0.10765239948119326	-0.10652920962199312	-0.10833333333333334	-0.11447084233261338	-0.13008130081300814	-0.145550972304066	273.555	275.7378	276.4491	271.382	0.01867146678851207	85042563	0.007979382573888198	23610483700	273.754	0.006737078491539218
470	2020-04-24	5	-0.12211784799316823	-0.10899182561307902	-0.12751677852348994	-0.10088148873653281	-0.14891243725599554	-0.13868101028999064	-0.14432690914360238	273.3212	271.9472	276.683	271.6256	0.018619010873790882	103685412	-0.0050270524203756125	28766216300	273.7722	-0.004844501445153378
471	2020-04-23	4	-0.22838345864661655	-0.14603409933283915	-0.11814345991561181	-0.16114285714285714	-0.12516297262059975	-0.12326447680325094	-0.1381509032943677	271.2358	271.9667	273.8181	269.8327	0.014769892603824619	92831657	0.0026947032803192636	25547954400	271.7168	0.006417341084872972
472	2020-04-22	3	-0.0922722029988466	-0.16472114137483787	-0.16666666666666666	-0.16380952380952382	-0.12203389830508475	-0.14434687156970363	-0.14280962412684334	269.6573	266.0616	270.9338	265.0676	0.022130958291394314	125772551	-0.013334332131931982	34175530800	267.2331	0.0012215276248625229
473	2020-04-21	2	-0.1589225589225589	-0.14081282198053807	-0.13876651982378854	-0.14153132250580047	-0.10584795321637427	-0.153298994358597	-0.13888340895640167	275.387	274.393	279.4613	274.1592	0.019339493257931873	99323028	-0.0036094659515519185	27914125900	276.2958	-0.010952862925849705
474	2020-04-20	1	-0.16458486407053638	-0.13381123058542413	-0.0872093023255814	-0.15457685664939552	-0.12667946257197696	-0.125	-0.14087206516530906	278.0862	279.314	279.9571	275.1823	0.017351406685677195	146455688	0.004415177739851894	41113909700	277.2061	0.011690195665612503
475	2020-04-17	5	-0.11358220810166798	-0.10118785745710515	-0.10892586989409984	-0.09801488833746898	-0.07880521131236098	-0.14517766497461929	-0.14594662956873655	272.0154	271.9667	272.8729	268.712	0.015484608056208977	126144324	-0.00017903398116428935	35031387700	270.7855	-0.006517854012634508
476	2020-04-16	4	-0.1937857726901063	-0.12706169822846672	-0.07862903225806452	-0.1481156879929886	-0.12747688243064728	-0.1460515142938013	-0.12600684100187576	270.4758	270.6609	276.6837	268.4197	0.03078760612577993	121155983	0.0006843495795188849	33548463500	270.1015	0.0023291647253118027
477	2020-04-15	3	-0.15696969696969698	-0.12491909385113269	-0.12079207920792079	-0.12692307692307692	-0.1120174007612833	-0.12012906428394142	-0.13502624832132828	273.7986	276.5368	277.6184	268.469	0.03407991239211981	133510280	0.010000781596399711	37160657200	275.3363	-0.005116010953518692
478	2020-04-14	2	-0.15390946502057612	-0.12485681557846506	-0.10754716981132076	-0.13240131578947367	-0.125	-0.13801652892561983	-0.1331877729257642	270.0568	268.6146	270.4173	264.4732	0.02247524512880697	114353986	-0.005340358028385191	31074972000	266.9901	0.0007866448366063263
479	2020-04-13	1	-0.13307240704500978	-0.1473069435431538	-0.14345114345114346	-0.1490566037735849	-0.1293322062552832	-0.11996904024767802	-0.15498938428874734	270.4758	271.0897	274.013	268.4295	0.020800619902059787	189948139	0.0022697039809106805	52357751200	271.4207	-0.012888993112714955
480	2020-04-09	4	-0.16630076838638858	-0.14584479911942763	-0.12367491166077739	-0.156	-0.1397021058038007	-0.13917829762138786	-0.1319024586860137	261.1114	267.0263	268.9459	258.4748	0.040511105918255776	152670223	0.022652783447984225	40966081900	264.3111	0.006592219017313346
481	2020-04-08	3	-0.16363636363636364	-0.13983488132094943	-0.12577639751552794	-0.14683153013910355	-0.12563323201621074	-0.12373893349804406	-0.11194256244311862	267.2017	258.3537	268.0007	258.1199	0.03827988465825387	199187791	-0.03311356177748874	53192063900	262.9402	0.01044815105048614
482	2020-04-07	2	-0.1013215859030837	-0.11891279728199321	-0.08	-0.13651315789473684	-0.10210364289379169	-0.1169284467713787	-0.13697104677060135	251.25	258.0906	260.1759	241.827	0.07587614286245958	186692564	0.027226268656716398	48044974900	255.1921	-0.010001458628922384
483	2020-04-06	1	-0.11596958174904944	-0.11367292225201073	-0.116751269035533	-0.11224489795918367	-0.1438183347350715	-0.18174726989079562	-0.15865039483129936	244.351	241.8467	246.8456	238.9526	0.03303165565053488	134538553	-0.010248781466005871	33050036600	241.8958	0.011477761836281472
484	2020-04-03	5	-0.18939984411535463	-0.14594928880643165	-0.16129032258064516	-0.13799621928166353	-0.12805181863477827	-0.15145395799676897	-0.15222936435057646	238.9234	245.3937	246.2219	238.3387	0.03307561885669435	176669824	0.027081064475057735	43613280900	242.8048	-0.010062215840081828
485	2020-04-02	4	-0.1989795918367347	-0.14745762711864407	-0.14149139579349904	-0.14995990376904572	-0.14089709762532981	-0.14298226406831618	-0.1456999310412767	241.6421	239.8588	251.0738	237.6663	0.05641313051114104	188373330	-0.0073799226210995396	46454886300	241.1521	0.022818107669205494
486	2020-04-01	3	-0.13485477178423236	-0.16666666666666666	-0.1865203761755486	-0.15659777424483307	-0.13469985358711567	-0.1453781512605042	-0.1224244848969794	253.9005	251.1623	256.5997	249.6715	0.02774926253096559	193290928	-0.010784539612958645	49731996200	252.9327	0.003226456945794452
