# Supplementary material for: Stock price movement prediction based on Stocktwits investor sentiment using FinBERT and ensemble SVM
Source: PeerJ Comput Sci. 2023 Jun 7;9:e1403. doi: 10.7717/peerj-cs.1403 (PMC10280432; doi:10.7717/peerj-cs.1403)
Supplement: Supplemental Information 2 [file peerj-cs-09-1403-s002.zip › stock_price_movement_prediction_new/OrginalSVM/experiment5_SVM.ipynb]

# %% [markdown]
<a href="https://colab.research.google.com/gist/tyty9798123/f302c49c7154e98c52067822e08ede89/experiment4.ipynb" target="_parent"><img src="https://colab.research.google.com/assets/colab-badge.svg" alt="Open In Colab"/></a>

# %% [code]
from google.colab import drive
drive.mount('/content/drive')

# %% [markdown]
# Import packages

# %% [code]
import numpy as np
import pandas as pd
import os

import time
import datetime
import glob

import warnings
warnings.filterwarnings("ignore")

from pandas.core.frame import DataFrame
import matplotlib.pyplot as plt
plt.rcParams["figure.figsize"] = (6.4, 4.8)
plt.rcParams["figure.dpi"] = 300
from xgboost import XGBClassifier

from sklearn.pipeline import Pipeline
from sklearn.preprocessing import PolynomialFeatures
from sklearn.preprocessing import StandardScaler
from sklearn.linear_model import LinearRegression
from sklearn.model_selection import train_test_split
from sklearn.linear_model import Ridge
from sklearn.linear_model import Lasso
from sklearn.linear_model import ElasticNet
from sklearn.pipeline import make_pipeline
from sklearn.model_selection import GridSearchCV
from sklearn.metrics import mean_squared_error
from sklearn.metrics import confusion_matrix
from sklearn.metrics import f1_score
from sklearn.metrics import precision_score
from sklearn.metrics import recall_score
from sklearn.metrics import roc_auc_score
from sklearn.metrics import roc_curve
from sklearn.metrics import roc_auc_score
from sklearn.preprocessing import StandardScaler
from sklearn.preprocessing import RobustScaler
from imblearn.over_sampling import SMOTE
from sklearn.model_selection import GridSearchCV
from sklearn.pipeline import make_pipeline
from sklearn.preprocessing import PolynomialFeatures
from sklearn.linear_model import LogisticRegression
from sklearn.svm import SVC
from sklearn.model_selection import train_test_split
from imblearn.under_sampling import ClusterCentroids
from sklearn.ensemble import BaggingClassifier

import math
from sklearn.metrics import confusion_matrix
from sklearn.metrics import accuracy_score
from sklearn.metrics import precision_score
from sklearn.metrics import recall_score
from sklearn.metrics import f1_score

# %% [markdown]
# Data Preprocessing

# %% [markdown]
## Change Time Zone

# %% [code]
!date -R
os.environ["TZ"] = "America/New_York"
time.tzset()
!date -R

# %% [markdown]
## Load Data

# %% [code]
dir = './drive/MyDrive/stocktwits_dataset'
symbol = 'SPY'
my_dir = os.path.join(dir, symbol)

# %% [code]
saved_path = os.path.join(my_dir, 'Vader.csv') # read machine-labeled and user-labeled
print(saved_path)
df = pd.read_csv(saved_path)

# %% [code]
df.head()

# %% [markdown]
## Load Historical Stock Data

# %% [code]
fin_dir = os.path.join('./drive/MyDrive/stocktwits_dataset', 'Financial', symbol+'.csv')
fin_df = pd.read_csv(fin_dir)
fin_df.head()

# %% [markdown]
## Load Historcial Stock Price (Intraday)

# %% [code]
# intraday stock price (15 mins update)
path_15mins = './drive/MyDrive/stocktwits_dataset/fifteen_mins/' + symbol
all_files = glob.glob(
    os.path.join(path_15mins, '*.csv')
)
li = []
for filename in all_files:
    df = pd.read_csv(filename, index_col=None, header=0)
    li.append(df)

fifteen_mins_df = pd.concat(li, axis=0, ignore_index=True)
fifteen_mins_df = fifteen_mins_df.drop_duplicates(subset=['time'])
# Divide DateTime
Dates = []
Times = []
for index, row in fifteen_mins_df.iterrows():
  Dates.append(
      row["time"].split(" ")[0]
  )
  Times.append(
      row["time"].split(" ")[1]
  )
fifteen_mins_df["Date"] = Dates
fifteen_mins_df["Time"] = Times
fifteen_mins_df = fifteen_mins_df.drop(columns=['time'])
fifteen_mins_df.head()

# %% [markdown]
## Add Column Open Timestamp

# %% [code]
# Open Timestamp is the timestamp at open(9:30 AM)
Open_Timestamp = []
for i in range(len(fin_df)):
    temp = time.mktime(datetime.datetime.strptime(fin_df["Date"][i], "%Y-%m-%d").timetuple()) + (9.5*60*60)
    Open_Timestamp.append(int(temp))
fin_df["Open Timestamp"] = Open_Timestamp
fin_df.head()

# %% [markdown]
## Keey Only Date, Open Timestamp, Change Percent

# %% [code]
fin_tmp_df = DataFrame()
fin_tmp_df["Date"] = fin_df["Date"]
fin_tmp_df["Open Timestamp"] = fin_df["Open Timestamp"]
fin_tmp_df["Change Percent"] = fin_df["Change Percent"]
fin_tmp_df.head()

# %% [markdown]
## Get Sentiment Index

# %% [code]
def get_sentiment_index_three_class(concated, timestamp, hour_1, hour_2):
  open_timestamp = timestamp
  filter1 = concated['Timestamp'] < (open_timestamp - hour_1 *(60*60) ) * 1000 #小於Open
  filter2 = concated["Timestamp"] > (open_timestamp - hour_2 *(60*60) ) * 1000 #大於Open - 43200(12小時前)
  concated = concated.where(filter1 & filter2)
  tmp = concated.dropna(subset=["Timestamp"])
  p = tmp.where( tmp['Sentiment'] == 'Positive' )
  p = p.dropna(subset=["Timestamp"])
  
  neg = tmp.where( tmp['Sentiment'] == 'Negative' )
  neg = neg.dropna(subset=["Timestamp"])

  neu = tmp.where( tmp['Sentiment'] == 'Neutral' )
  neu = neu.dropna(subset=["Timestamp"])

  num_of_positive = p.count()["Sentiment"]
  num_of_negative = neg.count()["Sentiment"]
  num_of_neutral = neu.count()["Sentiment"]

  return (num_of_positive - num_of_negative) / (num_of_positive + num_of_negative + num_of_neutral)

# %% [markdown]
## Get Previous Financial Data

# %% [code]
def getPrevFinancialData(Date):
  current_index = fin_df.where(fin_df["Date"] == Date).dropna(subset=["Date"]).index[0]
  prev_index = current_index + 1
  return fin_df.iloc[prev_index]

# %% [code]
def getPrevFinancialDataWithDay(Date, num_of_days):
  current_index = fin_df.where(fin_df["Date"] == Date).dropna(subset=["Date"]).index[0]
  prev_index = current_index + num_of_days
  return fin_df.iloc[prev_index]

# %% [markdown]
## Function of Get Percentage Change

# %% [code]
def get_percentage_change_with_mins(date, time):
  tmp = fifteen_mins_df[(fifteen_mins_df.Date == date) & (fifteen_mins_df.Time == time)]
  tmp = tmp.dropna(subset=["Time"])
  tmp['open'] = tmp['open'].apply(lambda x: float(x))
  tmp['high'] = tmp['high'].apply(lambda x: float(x))
  tmp['low'] = tmp['low'].apply(lambda x: float(x))
  tmp['close'] = tmp['close'].apply(lambda x: float(x))

  return tmp

# %% [code]
float( get_percentage_change_with_mins('2022-02-15', "16:00:00")["close"] )

# %% [code]
def split(word):
    return [char for char in word]

# %% [code]
time = "1200"
num = 15
generated_file_name = f'processed_2020_with_{time}_{num}.csv'
print(generated_file_name)

# %% [markdown]

## Generate the data Before training.

# %% [code]
dataset = DataFrame()
concat_path = saved_path
concated = pd.read_csv(concat_path)

#Features
positive_percent_pre_market = [] #04:00~9:30 0, 5.5
positive_percent_55_95 = [] #00:00~04:00
positive_percent_95_135 = [] #20:00~00:00
positive_percent_after_market = [] #16:00~20:00
positive_percent_55_135 = []
positive_percent_yesterday_market = []
positive_percent_the_day_before_yesterday = []
positive_sum_pre_market = []
negative_sum_pre_market = []

positive_sum_55_95 = []
negative_sum_55_95 = []

positive_sum_95_135 = []
negative_sum_95_135 = []

positive_sum_after_market = []
negative_sum_after_market = []

positive_sum_yesterday_market = []
negative_sum_yesterday_market = []

sentiment_number_24hr = []
dates = []

prev_open = []
prev_high = []
prev_low =[]
prev_close = []
prev_volume = []
prev_change_percent = []
prev_vwap = []
prev_trade_value = []
prev_hlpct = []
today_open = []
day_of_the_week = []
premarkets = []
percentage_change = []
for index, row in fin_tmp_df.iterrows():
  timestamp = row['Open Timestamp']# + 2 * 60 * 60
  print(row["Date"])
  print(index+1)
  try:

    open = float(get_percentage_change_with_mins(row["Date"], "09:30:00")['close'])
    close = float(get_percentage_change_with_mins(row["Date"], 
         f"{split(time)[0]}{split(time)[1]}:{split(time)[2]}{split(time)[3]}:00")['close'])
  except:
    print("error")
    break
  # 星期幾欄位
  
  temp = pd.Timestamp(row["Date"])
  day_of_the_week.append(int(temp.dayofweek+1))
  dates.append(
      row["Date"]
  )
  # Positive Percent
  positive_percent_pre_market.append(
      get_sentiment_index_three_class(concated, timestamp, 0, 5.5) #0~5.5為正常
  )
  positive_percent_55_95.append(
      get_sentiment_index_three_class(concated, timestamp, 5.5, 9.5)
  )

  positive_percent_95_135.append(
      get_sentiment_index_three_class(concated, timestamp, 9.5, 13.5)
  )
  positive_percent_55_135.append(
      get_sentiment_index_three_class(concated, timestamp, 5.5, 13.5)
  )
  
  positive_percent_after_market.append(
      get_sentiment_index_three_class(concated, timestamp, 13.5, 17.5)
  )
  positive_percent_yesterday_market.append(
      get_sentiment_index_three_class(concated, timestamp, 17.5, 24)
  )
  positive_percent_the_day_before_yesterday.append(
      get_sentiment_index_three_class(concated, timestamp, 24, 48)
  )
  """
  sentiment_number_24hr.append(
      getSentimentSum(concated, timestamp, 0, 24)[0] + getSentimentSum(concated, timestamp, 0, 24)[1]
  )"""

  # Previous Day Data
  prev_open.append(
      getPrevFinancialData(row["Date"])["Open"]
  )
  prev_high.append(
      getPrevFinancialData(row["Date"])["High"]
  )
  prev_low.append(
      getPrevFinancialData(row["Date"])["Low"]
  )
  prev_close.append(
      getPrevFinancialData(row["Date"])["Close"]
  )
  prev_hlpct.append(
      (getPrevFinancialData(row["Date"])["High"] - getPrevFinancialData(row["Date"])["Low"]) / getPrevFinancialData(row["Date"])["Low"]
  )
  prev_volume.append(
      getPrevFinancialData(row["Date"])["Volume"]
  )
  
  prev_change_percent.append(
      ( getPrevFinancialData(row["Date"])["Close"] - getPrevFinancialData(row["Date"])["Open"] ) / getPrevFinancialData(row["Date"])["Open"]
      #getPrevFinancialData(row["Date"])["Change Percent"]
  )
  prev_vwap.append(
      getPrevFinancialData(row["Date"])["VWAP"]
  )
  prev_trade_value.append(
      getPrevFinancialData(row["Date"])["Trade Value"]
  )
  # Label
  percentage_change.append(
      ( close - open ) / open
  )
  print("totally appended")
# Features
dataset["Date"] = dates
dataset["day_of_the_week"] = day_of_the_week
dataset["positive_percent_pre_market"] = positive_percent_pre_market
dataset["positive_percent_55_135"] = positive_percent_55_135
dataset["positive_percent_55_95"] = positive_percent_55_95
dataset["positive_percent_95_135"] = positive_percent_95_135
dataset["positive_percent_after_market"] = positive_percent_after_market
dataset["positive_percent_yesterday_market"] = positive_percent_yesterday_market
dataset['positive_percent_the_day_before_yesterday'] = positive_percent_the_day_before_yesterday

#dataset["sentiment_number_24hr"] = sentiment_number_24hr

dataset["Prev Open"] = prev_open
dataset["Prev Close"] = prev_close
dataset["Prev High"] = prev_high
dataset["Prev Low"] = prev_low
dataset["Prev HLPCT"] = prev_hlpct
dataset["Prev Volume"] = prev_volume
dataset["Prev Change Percent"] = prev_change_percent
dataset["Prev Trade Value"] = prev_trade_value
dataset["Prev VWAP"] = prev_vwap
#dataset["Premarket Changed"] = premarkets
# Label
dataset["percentage_change"] = percentage_change

# 刪除有0或是空的列
print(dataset)

processed_path = os.path.join('./drive/MyDrive/stocktwits_dataset', symbol, generated_file_name)
dataset.to_csv(processed_path)

# %% [code]
processed_path = os.path.join('./drive/MyDrive/stocktwits_dataset', symbol, generated_file_name)
print(processed_path)

dataset = pd.read_csv(processed_path)
"""
dataset = dataset.drop(
    [
     'positive_percent_95_115',
     'positive_percent_115_135'
    ],
    axis=1
)"""
# Dele
dataset = dataset.drop(
    [
     #'sentiment_number_24hr',
     #'positive_percent_yesterday_market',
     #'Prev Open',
     #'Prev Close',
     #'Prev High',
     #'positive_percent_the_day_before_yesterday', #c
     #'Prev Low',
     #'Prev Volume',
     #'Prev Trade Value',
     'Prev VWAP',#c
     #'positive_percent_pre_market',
     'positive_percent_55_95',
     'positive_percent_55_135',
     'positive_percent_the_day_before_yesterday',
     'positive_percent_95_135',
     #'positive_percent_after_market',
     #'positive_percent_yesterday_market',
     'Prev HLPCT',#c
     #'Premarket Changed'
     #'positive_percent_55_135'#c,


     #"positive_percent_pre_market",
     #"positive_percent_after_market",
     #"positive_percent_yesterday_market"
    ],
    axis=1
)


dataset = dataset.drop(
    [
     'Unnamed: 0',
     #'day_of_the_week',
    ],
    axis=1
)
dataset["percentage_change"] = dataset["percentage_change"] * 100


days_of_week = pd.get_dummies(dataset.day_of_the_week)
dataset = pd.concat([dataset, days_of_week], axis=1)
temp_percentage_change = dataset["percentage_change"]
dataset = dataset.drop(["percentage_change"], axis=1)
dataset["percentage_change"] = temp_percentage_change
dataset = dataset.drop(['day_of_the_week'], axis=1)
dataset = dataset.drop(
    [
     1, 
     2, 
     3, 
     4, 
     5
    ],
    axis=1
)
end_index = dataset[dataset['Date']=='2022-02-28'].index[0]
start_testing_index = (len(dataset.index) - dataset[dataset['Date']=='2021-04-05'].index[0]) - 1
dataset = dataset[end_index:]
dataset = dataset.iloc[::-1]
print("End Index", end_index)
print("Start Testing Index", start_testing_index)
dataset

# %% [markdown]
# Traning

# %% [code]
dataset.drop(["Date"], inplace=True, axis=1)
X, y = np.hsplit( dataset.to_numpy(), [-1])
_y = np.array(y>=0, dtype=int)

# %% [markdown]
## Rolling Window

# %% [code]
def movement_data(X, y, current, n):
  #X_train = X[:current]
  #y_train = y[:current]
  X_train = X[current-n:current]
  y_train = y[current-n:current]
  
  X_test = X[current]
  y_test = y[current]
  return (X_train, np.array([X_test]), y_train, np.array([y_test]))

# %% [code]
from sklearn.ensemble import BaggingClassifier
from sklearn.preprocessing import RobustScaler

history = []
history_w = []
history_score = []
range__ = [i for i in range(232, start_testing_index+1) if i % 2 == 0]

best_score = 0
best_n = 0
print(range__)
pred_his = []
c = 1
g = 'scale'
for i in range__:
  n=i
  score = 0
  count = 0
  preds = []
  while(True):
    try:
      start_num = n + count
      print(start_num, n)
      
      X_train, X_test, y_train, y_test = movement_data(X, _y, start_num, n)
      X_train, y_train = SMOTE(random_state=0, k_neighbors=5, n_jobs=-1).fit_resample(X_train, y_train)
      #標準化
      #scaler = StandardScaler()
      scaler = RobustScaler()
      scaler.fit(X_train) 
      X_train = scaler.transform(X_train)
      X_test = scaler.transform(X_test)

      #訓練      
      bagging_clf = SVC().fit(X_train, y_train)
      #計算分數 0 or 1
      pred = bagging_clf.predict(X_test)[0]
      preds.append(pred)
      real = y_test[0][0]

      count+=1
      #答對
      if pred == real:
        score+=1
      #print("Score:", score)
      history.append(
          score / count
      )
      print(score / count)
    except:
      print("some exception occur")
      break
  pred_his.append(preds)
  if (score/count) > best_score:
    best_score = score/count
    best_n = n
    best_c = c
    best_g = g
  history_w.append(n)
  history_score.append(score / count)
  print("N:", n)
  print("Current Accuracy:", score / count)
  print("Best N:", best_n)
  print("Best Score:", best_score)

# %% [code]
pred_his =  np.array(pred_his)

f1_scores = []
for his in pred_his:
  labels = _y[start_testing_index:]
  preds = his[-(len(dataset)-start_testing_index):]
  #print( confusion_matrix(labels, preds) )
  #print( "Accuracy Score:", accuracy_score(labels, preds) )
  #print( "Precision。Score:", precision_score(labels, preds) )
  #print( "Recall Score:", recall_score(labels, preds) )
  print( "F1 Score:", f1_score(labels, preds) )
  f1_scores.append(f1_score(labels, preds))

# %% [code]
sum(f1_scores) / len(f1_scores)

# %% [code]
d = pd.DataFrame()
d["Window Size"] = [str(i) for i in range__]
d["F1 Score"] = f1_scores
d.plot(x="Window Size", y="F1 Score", kind="hist") 

# %% [code]
d.plot(x="Window Size", y="F1 Score", kind="line") 

# %% [code]
d.plot(x="Window Size", y="F1 Score", kind="density") 

# %% [markdown]
## Confusion Matrix

# %% [code]
start = start_testing_index
_y = _y[start:]
preds = preds[- ( len(X) - start ):]
print( confusion_matrix(_y, preds) )
print( "Accuracy Score:", accuracy_score(_y, preds) )
print( "Precision Score:", precision_score(_y, preds) )
print( "Recall Score:", recall_score(_y, preds) )
print( "F1 Score:", f1_score(_y, preds) )
