# Supplementary material for: Stock price movement prediction based on Stocktwits investor sentiment using FinBERT and ensemble SVM
Source: PeerJ Comput Sci. 2023 Jun 7;9:e1403. doi: 10.7717/peerj-cs.1403 (PMC10280432; doi:10.7717/peerj-cs.1403)
Supplement: Supplemental Information 3 [file peerj-cs-09-1403-s003.zip]

Archive with 3 entries (2 files):
- Financial/
- Financial/SPY.csv
- __MACOSX/Financial/._SPY.csv
