# Supplementary material for: Stock price movement prediction based on Stocktwits investor sentiment using FinBERT and ensemble SVM
Source: PeerJ Comput Sci. 2023 Jun 7;9:e1403. doi: 10.7717/peerj-cs.1403 (PMC10280432; doi:10.7717/peerj-cs.1403)
Supplement: Supplemental Information 3 [file peerj-cs-09-1403-s003.zip › Financial/SPY.csv]

Date	Open	High	Low	Close	VWAP	Volume	Change Percent	Change	Trade Value
2022-05-31	411.7713	414.6688	408.2665	411.154	411.4038	95718004	-0.561	-2.32	39554271900
2022-05-27	406.1556	413.5935	405.9465	413.474	410.766	84653856	2.455	9.9072	34898718400
2022-05-26	396.9553	405.2893	396.7363	403.5668	402.7934	81933455	1.998	7.9059	33104555200
2022-05-25	390.6227	397.732	390.2045	395.6609	394.1357	91225026	0.883	3.465	36106475400
2022-05-24	390.8716	393.4505	385.2957	392.1959	389.3216	91251910	-0.763	-3.017	35712086900
2022-05-23	391.1404	396.0194	388.701	395.2128	393.375	75701431	1.871	7.2586	29891187800
2022-05-20	391.5586	395.3224	378.9033	387.9542	384.6333	131189558	0.044	0.169268	50827535700
2022-05-19	386.9485	392.4448	385.445	387.7849	388.4754	98293185	-0.612	-2.3897	38378127200
2022-05-18	401.7645	402.0633	388.8702	390.1746	393.1064	117291039	-4.031	-16.3892	46424435000
2022-05-17	404.7815	406.8127	400.8509	406.5638	404.237	82867486	2.057	8.1946	33598123200
2022-05-16	398.2597	402.2325	395.8899	398.3692	398.6918	78415421	-0.406	-1.623	31638530800
2022-05-13	395.0038	401.4459	393.9085	399.9922	398.4072	104019586	2.391	9.3397	41616459500
2022-05-12	387.6953	394.0977	383.4935	390.6525	388.0282	124672517	-0.104	-0.408236	48948045000
2022-05-11	396.3579	402.3022	390.2742	391.0608	395.4077	141985583	-1.589	-6.3127	56291887200
2022-05-10	402.7503	404.3335	393.1219	397.3735	397.9441	132119012	0.231	0.916043	53130873600
2022-05-09	403.3577	404.662	394.7947	396.4575	399.2363	155379604	-3.202	-13.1134	63118228900
2022-05-06	409.3319	413.0159	403.985	409.5708	408.2448	151665934	-0.597	-2.4594	62199676700
2022-05-05	422.724	423.1721	407.679	412.0302	412.9992	172366442	-3.554	-15.1844	71576989200
2022-05-04	415.2861	427.812	411.9305	427.2146	419.3615	143814386	3.045	12.6255	60542808000
2022-05-03	413.225	417.1282	411.5821	414.5892	414.2197	99872002	0.458	1.8918	41630338200
2022-05-02	410.2977	414.1311	403.278	412.6973	409.0308	158099510	0.602	2.4693	65055356000
2022-04-29	421.7681	424.0383	409.4414	410.228	414.6315	145170354	-3.696	-15.742	60600317900
2022-04-28	420.4737	427.7921	415.8039	425.97	422.5992	105073662	2.526	10.4947	44528642600
2022-04-27	415.4455	421.101	413.225	415.4753	417.0914	121700254	0.281	1.165	51017534300
2022-04-26	423.9985	424.2076	414.2805	414.3104	417.96	103218473	-2.896	-12.3566	43324112700
2022-04-25	421.8478	426.8462	417.0386	426.667	421.8209	119449651	0.58	2.4594	50658829400
2022-04-22	435.0308	436.1983	423.6102	424.2076	427.5945	132332418	-2.744	-11.9683	56852993400
2022-04-21	446.6108	448.0745	435.22	436.1759	440.5258	85245458	-1.495	-6.6214	37718746800
2022-04-20	444.9978	445.645	441.5726	442.7973	443.5587	64966310	-0.074	-0.328581	28931442900
2022-04-19	435.9768	443.8826	435.7975	443.1259	441.2383	77562731	1.614	7.0396	34346333400
2022-04-18	434.9313	437.8586	433.7364	436.0863	435.83	65751433	0.041	0.179226	28817620800
2022-04-14	441.6423	442.8173	435.7975	435.9071	438.1305	97709067	-1.245	-5.4963	43437489000
2022-04-13	436.146	442.1999	435.9568	441.4033	439.5113	73888472	1.145	4.9984	32668012600
2022-04-12	441.1743	443.8328	434.7721	436.4049	438.7707	84127618	-0.371	-1.623	37059792400
2022-04-11	442.1999	443.0861	437.5002	438.0279	439.7191	89574019	-1.709	-7.6171	39677215100
2022-04-08	446.0433	448.6918	444.022	445.645	446.1547	79234758	-0.267	-1.1948	35516971800
2022-04-07	443.6735	448.7516	441.6224	446.8398	445.0088	77992126	0.504	2.2403	34860278500
2022-04-06	444.9679	446.9992	441.5626	444.5995	443.9229	106726348	-1	-4.4906	47640872700
2022-04-05	453.2621	455.8609	447.8853	449.0901	451.1279	74070558	-1.263	-5.7452	33577011000
2022-04-04	451.1811	454.9448	450.3148	454.8353	453.2896	59412912	0.857	3.8633	27133778300
2022-04-01	451.3603	451.5097	447.2082	450.972	449.6157	89005929	0.283	1.2745	40197856500
2022-03-31	455.9206	456.7869	449.2196	449.6975	452.8014	121444435	-1.539	-7.0296	55030761600
2022-03-30	458.3601	459.2114	454.5017	456.7271	456.7923	79487691	-0.617	-2.8377	36476320800
2022-03-29	458.0415	460.0826	455.2137	459.5649	457.7403	86425650	1.237	5.6157	39740211400
2022-03-28	450.1157	453.9491	448.1243	453.9491	451.1616	68294305	0.711	3.2062	31036993600
2022-03-25	449.2196	451.0317	446.5013	450.743	448.8113	77019619	0.488	2.1905	34862140600
2022-03-24	444.022	448.5624	442.8471	448.5524	446.015	64517599	1.507	6.6612	28868979700
2022-03-23	444.9878	446.561	441.8016	441.8912	443.8254	79278840	-1.288	-5.7651	35341929500
2022-03-22	443.9424	448.6421	443.9424	447.6563	446.762	74514947	1.17	5.1776	33530534000
2022-03-21	442.4289	444.5398	438.7846	442.4787	441.6683	88091953	-0.029	-0.12944	39060844800
2022-03-18	436.1162	442.9467	435.3395	442.6081	439.7473	106228288	1.095	4.7953	46876930800
2022-03-17	430.3881	437.8128	429.991	437.8128	434.453	102201777	1.251	5.4098	44748380000
2022-03-16	426.7154	432.4626	421.663	432.4031	428.3068	144680851	2.217	9.3802	62398973100
2022-03-15	416.6701	423.6879	415.3301	423.0229	420.06	105959330	2.199	9.1023	45018858600
2022-03-14	417.7819	421.4148	412.7195	413.9206	415.7968	95422403	-0.731	-3.0473	40145606000
2022-03-11	424.9585	425.6037	416.4319	416.9679	420.5135	95510406	-1.272	-5.37	40450584300
2022-03-10	419.3998	423.281	417.3352	422.338	420.3443	93619198	-0.452	-1.9157	39648725200
2022-03-09	422.0005	426.3382	419.6976	424.2537	423.3662	116640216	2.681	11.0776	49666440800
2022-03-08	416.5212	424.0552	412.0545	413.1761	416.5015	164190393	-0.758	-3.1565	68839614900
2022-03-07	428.3631	429.1094	416.2632	416.3326	420.1884	137414054	-2.948	-12.6459	58311348800
2022-03-04	428.5617	430.1697	424.7202	428.9786	427.2478	113973677	-0.812	-3.5139	49115793000
2022-03-03	437.2173	437.8525	430.5965	432.4924	433.5256	104071597	-0.498	-2.1639	45503370900
2022-03-02	429.1771	436.4728	428.383	434.6563	433.2514	117541703	1.84	7.8516	51464518900
2022-03-01	431.8274	433.9416	423.9559	426.8047	427.764	137521230	-1.523	-6.6009	59419576700
2022-02-28	428.8396	434.964	427.5194	433.4056	430.8784	145302843	-0.256	-1.1117	63089900500
2022-02-25	426.4375	434.6067	424.7004	434.5174	431.4706	121686081	2.206	9.3802	52825992700
2022-02-24	407.9847	425.5937	407.6076	425.1371	416.1922	213444305	1.505	6.3031	89499945200
2022-02-23	429.4649	430.0605	418.2385	418.834	422.4409	131884132	-1.774	-7.5637	56332708600
2022-02-22	428.7006	432.284	422.7152	426.3978	427.1441	124054581	-1.073	-4.6256	53384444100
2022-02-18	434.1005	435.4206	428.6311	431.0234	431.5143	132414754	-0.648	-2.8091	57720378000
2022-02-17	439.947	443.2675	433.1972	433.8325	436.0143	101972046	-2.136	-9.4695	44836493200
2022-02-16	440.6517	444.7463	438.6764	443.302	441.3618	84454360	0.112	0.496308	37550257200
2022-02-15	440.4532	442.9844	439.9073	442.8057	441.5936	88435136	1.613	7.0277	39299045600
2022-02-14	436.6713	438.3389	432.1252	435.778	435.3446	121882151	-0.327	-1.4294	53454482200
2022-02-11	446.0913	448.27	435.6986	437.2073	440.4188	153033319	-1.972	-8.7946	67912402900
2022-02-10	448.007	454.33	443.8976	446.0019	448.8976	139791176	-1.797	-8.1593	63377768400
2022-02-09	451.8583	454.4987	451.6449	454.1612	452.9821	92330867	1.464	6.5513	42074122200
2022-02-08	443.431	448.5827	441.9322	447.61	445.7532	80885636	0.823	3.6528	36300954100
2022-02-07	446.1905	447.6596	442.5575	443.9571	445.0719	84235654	-0.321	-1.4294	37763883100
2022-02-04	443.0538	449.4364	440.5525	445.3865	445.0314	118358841	0.47	2.0845	53028304400
2022-02-03	447.6199	449.625	442.4186	443.302	445.9486	117684675	-2.35	-10.6706	52896189400
2022-02-02	452.1363	454.7369	449.7044	453.9726	452.3641	116960013	0.971	4.3675	53372635400
2022-02-01	447.3519	450.2801	443.6379	449.6051	447.2848	122913902	0.676	3.0175	55355583800
2022-01-31	437.9816	446.9548	436.5621	446.5876	443.1457	151541041	1.801	7.9012	67525380800
2022-01-28	429.4848	438.736	424.6607	438.6863	431.9236	164324755	2.484	10.6309	71488104800
2022-01-27	435.0236	438.329	426.2786	428.0554	431.2045	149249329	-0.494	-2.1242	65002626300
2022-01-26	437.4654	440.7609	425.693	430.1796	433.6588	185897969	-0.251	-1.082	81160136000
2022-01-25	429.862	436.4728	423.9956	431.2616	429.6731	166965042	-1.221	-5.3303	72413077200
2022-01-24	428.8396	437.1279	417.6528	436.5919	426.7947	251783860	0.425	1.8463	108284090000
2022-01-21	442.2697	444.7512	434.7159	434.7457	438.6905	201887711	-1.963	-8.7052	89842154200
2022-01-20	450.3992	455.3524	441.2175	443.4509	448.9177	121930744	-1.107	-4.9631	55157467600
2022-01-19	454.7469	456.2183	448.1261	448.414	451.9845	108969473	-1.038	-4.705	49211657500
2022-01-18	456.345	456.5633	451.9477	453.119	453.6529	109683487	-1.771	-8.1692	50195955900
2022-01-14	457.7843	461.6555	456.5038	461.2882	459.2218	95835295	0.041	0.188596	44335078600
2022-01-13	468.703	469.3879	460.0176	461.0996	463.9765	90855117	-1.378	-6.4421	42521402500
2022-01-12	468.1075	469.7056	465.477	467.5417	467.4091	67439472	0.27	1.2606	31838024700
2022-01-11	461.7944	466.3803	458.6379	466.281	462.9267	74130151	0.911	4.2087	34816342200
2022-01-10	459.2831	462.3007	453.2255	462.0724	457.2978	119107793	-0.124	-0.575716	55054957300
2022-01-07	464.4943	465.7351	461.2187	462.6481	463.254	85057124	-0.395	-1.8363	39700804100
2022-01-06	464.4348	467.3431	461.9929	464.4844	464.8419	86687445	-0.094	-0.436751	40768080000
2022-01-05	473.6363	474.4503	464.822	464.9212	469.1135	104052139	-1.92	-9.1023	49212118900
2022-01-04	475.6811	476.4355	472.068	474.0234	474.2079	70901714	-0.033	-0.158817	33861857700
2022-01-03	472.7827	474.3212	470.3508	474.1823	472.8259	72512823	0.579	2.7297	34657945500
2021-12-31	472.1276	473.3385	471.1647	471.4526	472.0309	65207243	-0.252	-1.1911	32261980100
2021-12-30	474.4006	475.4627	472.1573	472.6437	473.8248	55086856	-0.276	-1.3103	26293546900
2021-12-29	473.4577	475.026	472.4055	473.954	473.7407	54270803	0.128	0.605495	27338412200
2021-12-28	474.1922	475.2741	472.5444	473.3485	473.6382	47153836	-0.082	-0.38712	22494216200
2021-12-27	468.574	473.7852	468.5244	473.7356	472.0358	56659505	1.415	6.6108	26919395700
2021-12-23	465.2884	468.703	465.1792	467.1248	467.4072	56378653	0.622	2.8885	26522126700
2021-12-22	459.3724	464.3554	459.164	464.2363	462.4141	58790256	1	4.5958	27441630100
2021-12-21	455.2233	459.7893	452.9403	459.6404	457.0713	69216331	1.776	8.0203	31839353900
2021-12-20	451.1238	452.037	447.8085	451.6201	450.0517	106753957	-1.063	-4.8539	48479929400
2021-12-17	458.1416	461.308	454.6774	456.474	457.6633	135500227	-1.064	-4.9072	64626841600
2021-12-16	467.4347	467.7314	459.7491	461.3812	463.1373	116048052	-0.882	-4.1049	54365710800
2021-12-15	458.3841	465.7433	455.7332	465.4861	460.6749	116481717	1.563	7.1613	54319512500
2021-12-14	458.0577	460.6789	455.2486	458.3248	457.3791	97109342	-0.688	-3.1751	44958834200
2021-12-13	465.0806	465.4465	461.2031	461.4999	462.5256	87575650	-0.886	-4.1247	40970340100
2021-12-10	464.131	465.7828	461.4405	465.6246	463.9462	76938003	0.941	4.3423	36065910500
2021-12-09	463.0627	464.5257	461.0746	461.2823	462.4662	61177455	-0.675	-3.1356	29141130600
2021-12-08	463.6067	464.8926	461.7571	464.4178	463.4045	72113171	0.265	1.2265	33847165200
2021-12-07	459.3634	463.7848	453.6705	463.1913	462.3907	94488145	2.068	9.3869	44082244300
2021-12-06	451.1733	455.7827	448.6313	453.8044	452.9351	98800899	1.184	5.3116	45289795700
2021-12-03	454.1803	455.298	444.0417	448.4928	447.4137	137115345	-0.87	-3.9368	62072063100
2021-12-02	445.832	454.0814	445.4166	452.4295	451.0168	127263724	1.532	6.825	58081004700
2021-12-01	456.6235	459.6205	445.3968	445.6045	452.5375	131826934	-1.111	-5.005	60294763100
2021-11-30	456.9796	458.9875	450.3524	450.6095	452.9823	148060767	-1.946	-8.9418	67888322700
2021-11-29	459.0271	461.49	456.7125	459.5513	459.3625	85615337	1.227	5.5688	40206816500
2021-11-26	457.3159	458.8589	452.7955	453.9825	454.8638	112669636	-2.23	-10.3562	51941042200
2021-11-24	460.9954	464.4673	460.1349	464.3387	462.8276	61796860	0.267	1.2364	28949781400
2021-11-23	462.1428	463.9975	459.4029	463.1023	461.6977	73093920	0.133	0.613262	34115116600
2021-11-22	465.7729	468.3941	462.2714	462.489	465.3643	72566163	-0.282	-1.3057	34120245200
2021-11-19	464.5069	465.8224	463.4089	463.7947	464.2326	57286086	-0.179	-0.830871	26869332200
2021-11-18	464.1409	464.9025	461.2724	464.6255	463.6181	50496691	0.34	1.5727	23663811300
2021-11-17	463.9035	464.0914	462.4	463.0528	463.1155	47362632	-0.243	-1.1276	22175766000
2021-11-16	462.0736	465.3723	461.9945	464.1804	464.1637	48675247	0.396	1.8299	22823501700
2021-11-15	463.5474	463.7155	461.1636	462.3505	462.1888	46799977	0.034	0.158263	21864337300
2021-11-12	460.0656	462.7759	459.0666	462.1923	461.3909	53422571	0.755	3.462	24949928000
2021-11-11	460.1547	460.2338	458.7105	458.7303	459.2834	34703506	0.032	0.14837	16110681100
2021-11-10	460.5206	462.3011	457.0191	458.5819	459.4256	69222364	-0.804	-3.7191	32162026400
2021-11-09	464.22	464.4673	460.8174	462.3011	461.9517	50952751	-0.331	-1.5332	23796932200
2021-11-08	464.5959	465.1201	463.1152	463.8342	463.9101	50239635	0.085	0.395653	23600691900
2021-11-05	464.1804	465.5356	461.8461	463.4386	463.7797	66319829	0.347	1.6024	31080690300
2021-11-04	460.303	461.9252	459.9371	461.8362	460.9996	52703117	0.471	2.1662	24546927200
2021-11-03	456.2872	460.0953	455.8223	459.67	457.8648	52331361	0.611	2.7894	24218578200
2021-11-02	455.2189	457.207	455.0804	456.8806	456.3878	48800836	0.404	1.8398	22585864100
2021-11-01	455.298	455.6958	453.2208	455.0408	454.3596	48302712	0.172	0.781414	22184445300
2021-10-29	450.9162	454.5661	450.6095	454.2594	453.19	70102583	0.203	0.919896	32227603800
2021-10-28	450.5106	453.4187	450.5007	453.3395	452.311	51074817	0.965	4.3324	23328954500
2021-10-27	451.4899	452.1921	448.928	449.0071	450.0806	72263547	-0.443	-1.9981	32882918500
2021-10-26	452.2317	453.5077	450.6095	451.0052	451.8758	55933202	0.09	0.405545	25540480300
2021-10-25	449.3434	450.9458	447.474	450.5996	449.7781	45124658	0.536	2.4036	20512438300
2021-10-22	448.2059	449.7292	446.1485	448.196	447.9414	58749806	-0.104	-0.464893	26602026100
2021-10-21	446.8607	448.8973	446.4057	448.6609	447.5319	41167937	0.261	1.1672	18622179500
2021-10-20	446.2277	447.8123	446.109	447.4938	447.0031	49369392	0.393	1.7508	22302651000
2021-10-19	444.0417	445.8122	443.3988	445.743	444.9372	46859167	0.771	3.4125	21075440600
2021-10-18	439.1455	442.6866	438.4531	442.3305	441.4165	62069232	0.296	1.3057	27695002600
2021-10-15	439.917	441.4106	439.2642	441.0248	440.4191	66219398	0.762	3.3334	29504698800
2021-10-14	434.3086	437.8497	433.8141	437.6915	436.4721	70110973	1.682	7.2405	30866262500
2021-10-13	429.9861	431.3115	426.8506	430.451	429.1749	72818323	0.36	1.543	31592666200
2021-10-12	430.9357	431.361	428.0771	428.9079	429.4978	70987440	-0.246	-1.0584	30924699700
2021-10-11	432.4095	435.4758	429.8971	429.9663	432.2643	64965761	-0.724	-3.1356	28626448100
2021-10-08	434.7043	435.1098	432.4392	433.1019	433.4883	74488516	-0.182	-0.791307	32638954200
2021-10-07	433.6261	436.8804	433.4382	433.8932	435.1476	72304488	0.865	3.7191	31773954000
2021-10-06	424.6052	430.3915	422.894	430.174	426.6842	112594324	0.416	1.7804	48583611100
2021-10-05	425.5647	430.7576	424.7239	428.3936	428.7448	90379503	1.041	4.4115	39126928200
2021-10-04	428.2947	429.2443	421.7268	423.9821	423.7351	128320235	-1.29	-5.5391	55158372800
2021-10-01	426.2966	431.2946	422.5874	429.5212	427.0054	129162348	1.188	5.0446	55882046400
2021-09-30	431.2819	432.0237	424.1205	424.4766	427.15	140084658	-1.222	-5.2523	60478097900
2021-09-29	430.4609	432.2908	429.1354	429.7289	430.4712	82102466	0.168	0.722067	35719966500
2021-09-28	434.912	435.2582	428.2353	429.0069	430.1931	128341327	-2.015	-8.8231	55868894200
2021-09-27	437.9981	439.2246	437.098	437.8299	438.0292	61221513	-0.286	-1.2562	27110708100
2021-09-24	436.643	439.8379	436.4155	439.0861	438.4283	62014843	0.165	0.722067	27533243700
2021-09-23	435.0702	440.0555	434.823	438.3641	438.3075	76238216	1.215	5.2622	33747866800
2021-09-22	431.3115	435.2483	429.0336	433.1019	433.0808	101567181	0.975	4.184	44463190500
2021-09-21	431.7863	433.1513	428.3639	428.9178	430.2421	92368752	-0.094	-0.405545	40277052800
2021-09-20	430.1543	431.816	424.1997	429.3234	428.0217	165823914	-1.667	-7.28	72099184300
2021-09-17	440.0852	440.5303	436.2275	436.6034	437.2146	118079136	-0.974	-4.2946	52542593100
2021-09-16	441.0459	442.0713	437.7921	440.898	439.9316	77614457	-0.159	-0.700041	34772427900
2021-09-15	438.3837	442.1206	437.2203	441.598	440.0311	78594879	0.835	3.658	35048873100
2021-09-14	441.8346	442.0516	437.0034	437.94	438.4103	77843235	-0.54	-2.3762	35065218300
2021-09-13	442.3473	442.6234	437.8809	440.3162	439.5893	83574373	0.256	1.124	37259541600
2021-09-10	444.7137	445.1574	439.0641	439.1922	441.1284	89815996	-0.788	-3.4903	40189949200
2021-09-09	444.3785	446.2222	442.4262	442.6826	443.7691	57569115	-0.428	-1.9029	25907827300
2021-09-08	444.5658	445.3348	442.5643	444.5855	443.9685	56092572	-0.122	-0.542287	25262738100
2021-09-07	446.3603	446.4589	444.4202	445.1278	445.2307	51477698	-0.358	-1.5973	23264347700
2021-09-03	445.6405	447.2674	445.2165	446.7251	446.4231	47155405	-0.024	-0.108457	21411423700
2021-09-02	446.9617	447.6815	445.5715	446.8335	446.5462	42479834	0.308	1.3705	19236301500
2021-09-01	446.2124	446.7546	445.2116	445.463	445.8704	48667698	0.053	0.236633	22104765900
2021-08-31	445.7884	446.1433	444.5954	445.2264	445.2823	58631140	-0.148	-0.660602	26483918100
2021-08-30	444.6447	446.7152	444.3883	445.887	445.9166	48224255	0.44	1.9522	21792763500
2021-08-27	440.8487	444.3292	440.7895	443.9348	443.2603	77186885	0.894	3.934	34682113400
2021-08-26	442.3178	442.5643	439.9021	440.0007	440.7602	57345958	-0.59	-2.6128	25632784000
2021-08-25	441.8839	443.1529	441.4895	442.6136	442.5358	40445719	0.21	0.926816	18147411200
2021-08-24	441.6867	442.2487	441.1445	441.6867	441.7258	38537671	0.159	0.700041	17258518800
2021-08-23	438.9162	441.9431	437.2158	440.9867	440.8952	54881722	0.88	3.8453	24508105100
2021-08-20	434.0553	437.4865	433.5426	437.1414	436.3286	71974868	0.796	3.4509	31829059700
2021-08-19	430.1508	434.9525	430.003	433.6905	432.8185	92486728	0.155	0.670463	40670705400
2021-08-18	436.747	438.3887	432.7637	433.02	435.5325	88752030	-1.094	-4.7918	39194975700
2021-08-17	438.0091	438.719	434.6666	437.8119	436.8009	92410022	-0.656	-2.8889	40967395700
2021-08-16	438.295	440.8388	436.6583	440.7008	438.5793	73629881	0.235	1.0353	32801187000
2021-08-13	439.3401	439.6852	438.8274	439.6655	439.276	39386813	0.182	0.798639	17882729200
2021-08-12	437.3978	439.012	436.4512	438.8669	437.916	38899214	0.3	1.3113	17273815400
2021-08-11	437.595	437.6561	436.4118	437.5555	437.1339	43975545	0.248	1.0846	19492542100
2021-08-10	436.4019	437.2203	435.6822	436.4709	436.3635	43256166	0.124	0.542286	19137383900
2021-08-09	436.254	436.5843	435.1202	435.9287	435.8677	40879010	-0.081	-0.35495	18073140200
2021-08-06	435.8991	436.7273	435.6033	436.2836	436.1125	46740792	0.165	0.71976	20747156700
2021-08-05	434.0454	435.6526	433.7102	435.5638	434.6606	38881646	0.633	2.741	17129220300
2021-08-04	433.6116	434.9371	432.5763	432.8228	433.3548	46586717	-0.492	-2.1396	20476188200
2021-08-03	432.2904	435.0906	429.9832	434.9624	432.9143	57941151	0.814	3.5101	25433921800
2021-08-02	434.1638	434.7455	431.0777	431.4523	432.7127	58643425	-0.21	-0.907096	25703410000
2021-07-30	431.7678	433.8877	431.6298	432.3594	432.3437	68886510	-0.486	-2.11	30223328600
2021-07-29	433.6461	435.6033	433.6412	434.4694	434.7026	47226700	0.415	1.7945	20810962000
2021-07-28	433.513	434.1243	431.1763	432.6749	432.7105	52393179	-0.041	-0.177475	23038805300
2021-07-27	433.7398	433.7694	429.8748	432.8524	431.6859	67277189	-0.456	-1.9818	29466853300
2021-07-26	433.1482	434.8441	433.0989	434.8342	434.0322	43624057	0.245	1.0649	19460426800
2021-07-23	431.3833	434.1243	430.6636	433.7694	432.6672	63728627	1.029	4.4172	28034448900
2021-07-22	428.6423	429.6086	427.607	429.3522	428.7253	47799782	0.209	0.897236	20780355900
2021-07-21	426.276	428.6029	424.9657	428.455	427.584	64535777	0.81	3.4411	28019437300
2021-07-20	419.7094	426.3548	418.8713	425.0139	424.0849	99467729	1.433	6.0046	42882398400
2021-07-19	420.2122	425.3579	416.0514	419.0093	417.6088	147621845	-1.477	-6.2807	62613443300
2021-07-16	429.8945	429.9438	424.8759	425.29	426.7681	75770228	-0.784	-3.3622	34518228800
2021-07-15	428.7113	429.4212	426.6506	428.6522	428.1292	54960051	-0.342	-1.4691	23922301200
2021-07-14	431.265	431.7777	428.8099	430.1213	430.2289	63980764	0.149	0.640881	27905892700
2021-07-13	430.1213	431.6988	429.2043	429.4804	430.1288	52749759	-0.341	-1.4691	23009388600
2021-07-12	429.3226	431.2157	428.8691	430.9495	430.4289	52816541	0.358	1.5381	23081649600
2021-07-09	426.4633	429.7269	424.6728	429.4114	428.5852	76172391	1.067	4.5355	33080172500
2021-07-08	422.7659	425.6745	421.5236	424.8759	423.5827	97474530	-0.815	-3.4903	41906061200
2021-07-07	427.5775	428.662	425.4576	428.3662	427.6019	63416603	0.353	1.5085	27494102900
2021-07-06	427.6958	427.9225	423.9787	426.8577	425.7271	68649124	-0.182	-0.778918	29655075300
2021-07-02	425.6154	428.0113	424.4833	427.6366	426.8323	57677437	0.764	3.2439	24957778700
2021-07-01	422.8546	424.5604	422.7856	424.3928	423.764	53355724	0.554	2.3368	22941222600
2021-06-30	421.2179	422.7659	421.1883	422.056	422.0037	64715126	0.084	0.35495	28093116300
2021-06-29	421.8785	422.549	421.139	421.7011	421.8327	35906853	0.054	0.226774	15358896700
2021-06-28	421.1785	421.6518	419.9164	421.4743	420.8302	52999843	0.202	0.847937	22885465400
2021-06-25	419.9263	421.1038	419.5812	420.6263	420.302	58055071	0.355	1.4888	24749066700
2021-06-24	418.9305	419.5812	418.6643	419.1375	419.1057	45017888	0.592	2.4649	19122296700
2021-06-23	417.2543	418.1022	416.5838	416.6726	417.1996	49325332	-0.121	-0.502847	20989217500
2021-06-22	414.9471	418.0529	414.1879	417.1754	416.3255	57542673	0.535	2.2184	24286397100
2021-06-21	410.9539	415.1542	410.0961	414.957	413.6244	72663528	1.432	5.8567	30493280800
2021-06-18	411.2399	411.9676	408.8834	409.1003	410.2072	118540258	-1.349	-5.5944	49383353400
2021-06-17	414.3999	415.7266	412.0904	414.6947	414.4617	90822202	-0.033	-0.137585	38312449500
2021-06-16	417.3088	417.5447	412.68	414.8323	414.9012	80180171	-0.558	-2.3291	33853854400
2021-06-15	418.0852	418.1245	416.2376	417.1614	417.0373	51437531	-0.183	-0.76655	21831971500
2021-06-14	417.1123	418.0361	415.8052	417.928	416.6445	42182624	0.224	0.933621	17901748100
2021-06-11	416.8862	417.1123	415.53	416.9943	416.404	45531125	0.165	0.68793	19288866400
2021-06-10	415.6676	417.3088	414.2819	416.3064	416.0837	50944876	0.465	1.9262	21663664300
2021-06-09	415.8838	415.9624	414.1443	414.3802	415.0255	48327939	-0.149	-0.619138	20404531700
2021-06-08	415.815	415.9133	413.0731	414.9993	414.7809	47044569	0.021	0.088448	19845617000
2021-06-07	415.304	415.4907	413.9281	414.9109	414.5612	51410759	-0.097	-0.40293	21687776500
2021-06-04	413.4957	415.6283	411.6208	415.3138	414.6983	55904606	0.915	3.764	23566568100
2021-06-03	410.6457	412.7488	409.1028	411.5498	411.3042	58051341	-0.371	-1.5331	24297428000
2021-06-02	413.1223	413.9674	412.0609	413.083	412.8896	48963529	0.157	0.648621	20774703500
2021-06-01	415.2843	415.4317	411.9724	412.4343	412.9047	54046290	-0.088	-0.363622	22694987100
2021-05-28	413.7119	413.9871	412.5523	412.798	413.1779	58481347	0.179	0.73707	24579669200
2021-05-27	412.9257	413.4662	411.7612	412.0609	412.4655	56564265	0.052	0.216206	23732631500
2021-05-26	411.6481	412.3754	410.5573	411.8447	411.5252	42961526	0.198	0.815691	17985500500
2021-05-25	413.083	413.4564	410.4197	411.029	411.4814	57317554	-0.222	-0.913966	24088290400
2021-05-24	410.1445	413.0731	409.889	411.943	411.8902	51244581	1.019	4.1571	21489876700
2021-05-21	409.6826	410.9897	407.3043	407.7859	408.7315	76503496	-0.082	-0.334137	31809245100
2021-05-20	404.7	409.4418	404.5723	408.12	407.5003	77701442	1.076	4.3438	32185690000
2021-05-19	399.9042	403.963	398.3416	403.7762	401.0136	106322020	-0.262	-1.0614	43420424600
2021-05-18	408.6311	408.8866	404.6705	404.8376	407.001	59156797	-0.862	-3.5183	24441670300
2021-05-17	408.2281	409.2109	406.2331	408.3559	407.5598	64894713	-0.254	-1.0417	26898619500
2021-05-14	406.0857	410.2919	406.0562	409.3976	408.6364	82116172	1.536	6.1914	34299884600
2021-05-13	400.0516	405.2405	400.0024	403.2062	403.1188	106176483	1.201	4.786	43536203700
2021-05-12	404.1398	405.4764	397.0345	398.4202	400.5389	134501239	-2.125	-8.6483	54921049600
2021-05-11	405.9776	408.1102	402.99	407.0685	405.9621	116730491	-0.892	-3.6657	48276403700
2021-05-10	415.2155	415.4514	410.6064	410.7342	412.8914	81590940	-0.99	-4.1079	34313184200
2021-05-07	412.6505	415.5251	411.9331	414.8421	414.4788	67665550	0.728	2.9974	28518446200
2021-05-06	408.6605	411.9823	406.5427	411.8447	409.3224	73785226	0.799	3.2628	30842807600
2021-05-05	410.1838	410.4295	407.9923	408.5819	408.9758	39766516	0.031	0.127759	25001335900
2021-05-04	408.8964	409.4173	404.5723	408.4542	406.588	101405337	-0.617	-2.5355	42024017600
2021-05-03	412.1985	412.6014	410.4639	410.9897	411.3469	68059131	0.216	0.884484	28458294300
2021-04-30	410.4295	411.3238	409.1617	410.1052	409.9448	85438751	-0.657	-2.7124	35665628800
2021-04-29	413.0731	413.4662	409.26	412.8176	411.6585	78235850	0.637	2.6141	32757760500
2021-04-28	410.6064	411.7857	409.7121	410.2035	410.4667	51067861	-0.029	-0.11793	21324894700
2021-04-27	410.7243	410.9307	409.1224	410.3214	410.1131	51207385	-0.022	-0.088448	21380427600
2021-04-26	410.2428	411.0093	409.6247	410.4098	410.3889	52071760	0.209	0.854999	21741808400
2021-04-23	405.7516	411.0388	405.673	409.5548	408.9972	73190644	1.084	4.3929	30455780800
2021-04-22	408.7195	409.5942	404.0416	405.1619	406.3727	97345662	-0.913	-3.7345	40309272800
2021-04-21	404.415	409.1126	404.2676	408.8964	407.3994	66278473	0.946	3.8328	27467506400
2021-04-20	406.7736	407.9293	403.5109	405.0636	405.0158	81734548	-0.732	-2.9876	33894813800
2021-04-19	409.0831	409.5548	406.6557	408.0512	407.7213	78253813	-0.491	-2.0147	32490670200
2021-04-16	410.0561	410.7047	408.5623	410.0659	409.7091	81977568	0.334	1.366	34167077700
2021-04-15	406.6066	408.9848	406.5574	408.6999	407.8209	60068179	1.074	4.3438	24901589900
2021-04-14	405.7123	406.8228	403.7861	404.3561	405.0541	61470392	-0.342	-1.3857	24288826000
2021-04-13	404.4347	406.3992	404.0317	405.7417	405.1305	56407742	0.296	1.199	23276959600
2021-04-12	403.7664	404.8278	403.1276	404.5428	403.9317	56606037	0.036	0.147414	23267608800
2021-04-09	401.3488	404.5723	401.2211	404.3954	402.7346	61050476	0.727	2.9188	25014495900
2021-04-08	400.8967	401.5355	399.914	401.4766	400.9132	57708004	0.475	1.8967	23527068000
2021-04-07	398.9411	399.9435	398.4595	399.5798	399.2201	55602070	0.116	0.461895	22576039300
2021-04-06	398.7642	400.2186	398.4104	399.118	399.2732	61764823	-0.059	-0.235862	25110058200
2021-04-05	396.5038	399.9238	396.4252	399.3538	398.6893	91531401	1.435	5.6509	37040695000
2021-04-01	391.5311	393.7619	391.3148	393.703	392.4523	99561023	1.08	4.2062	39637216200
2021-03-31	388.5238	391.138	388.4943	389.4967	389.8359	112637562	0.405	1.5724	44624702400
2021-03-30	387.6197	388.6319	386.2438	387.9243	387.3496	76063403	-0.265	-1.0319	29988823300
2021-03-29	387.6	389.9095	386.0374	388.9562	388.112	107950258	-0.051	-0.196552	42658494000
2021-03-26	384.1898	389.5754	383.5609	389.1528	385.9349	113004977	1.611	6.1717	44418319400
2021-03-25	379.3252	383.8164	377.2811	382.9811	380.4869	115819990	0.563	2.1424	44850386700
2021-03-24	384.2586	385.9785	380.7895	380.8386	383.3477	97307495	-0.508	-1.9459	37985173000
2021-03-23	385.153	386.6762	381.959	382.7845	384.2499	90295602	-0.787	-3.0367	35306552400
2021-03-22	383.3054	387.2757	383.2464	385.8212	385.5013	73478843	0.799	3.0564	29571336100
2021-03-19	383.158	384.8178	380.475	382.7648	382.8871	113538246	-0.185	-0.709757	44376545600
2021-03-18	386.4084	388.6075	382.7595	383.4746	385.4086	115061371	-1.455	-5.6618	45501956400
2021-03-17	386.4622	389.9788	385.2574	389.1364	387.4139	97490129	0.341	1.3224	38577394400
2021-03-16	388.9503	389.6948	387.001	387.814	388.3254	73563598	-0.126	-0.489774	29161584400
2021-03-15	386.2663	388.5732	384.0134	388.3038	386.3456	73359180	0.596	2.3019	28947406700
2021-03-12	384.0525	386.1488	383.2003	386.0018	384.6597	64605404	0.135	0.519165	25597182400
2021-03-11	384.2093	387.5593	383.7293	385.4827	385.7283	85942671	1.014	3.8692	33775067500
2021-03-10	381.7212	383.3962	380.2325	381.6135	381.6903	109578581	0.622	2.3607	42664334800
2021-03-09	377.9597	381.9367	373.9239	379.2527	379.9211	113384705	1.428	5.3386	43888132800
2021-03-08	376.7941	379.7523	373.6203	373.9142	376.8021	122821473	-0.498	-1.8709	47213805100
2021-03-05	372.68	376.892	365.0199	375.7851	371.3799	151947829	1.84	6.7883	57562342500
2021-03-04	373.4244	376.1476	364.2754	368.9968	370.1469	182750121	-1.237	-4.6235	69107985900
2021-03-03	377.901	378.9197	373.5126	373.6203	375.9165	119377351	-1.325	-5.0153	45987013800
2021-03-02	381.8486	382.0934	378.1067	378.6356	380.08	79257736	-0.78	-2.9778	30755349600
2021-03-01	377.705	382.9261	372.7897	381.6135	380.5877	104868878	2.424	9.0315	40893103800
2021-02-26	376.4904	377.6953	370.4956	372.582	374.2259	152515934	-0.515	-1.9297	58254449600
2021-02-25	382.4265	383.8664	372.9923	374.5117	377.4532	145861445	-2.41	-9.247	56255301300
2021-02-24	378.4299	384.2093	377.3916	383.7587	381.5698	72175134	1.102	4.1827	28095415200
2021-02-23	376.7941	380.9914	372.4253	379.576	376.8639	106784202	0.121	0.46039	41102536900
2021-02-22	379.145	381.6526	378.8315	379.1156	379.7464	67037479	-0.769	-2.9387	25996953600
2021-02-19	384.0525	384.3562	381.5841	382.0543	382.5844	83131146	-0.177	-0.675889	32902017300
2021-02-18	381.6233	383.5089	379.8111	382.7301	381.7782	59504656	-0.426	-1.6359	23203936400
2021-02-17	382.4363	384.6305	381.3686	384.366	383.121	52577673	0.023	0.088161	20570022700
2021-02-16	385.9039	386.1096	383.5236	384.2778	384.7598	50591044	-0.087	-0.333046	19868527500
2021-02-12	381.8779	384.8656	381.7996	384.6109	383.5985	50445601	0.494	1.8905	19847724700
2021-02-11	383.2395	383.6803	380.1637	382.7204	382.1246	42636902	0.162	0.617117	16630768800
2021-02-10	384.1015	384.2582	379.576	382.1032	381.7747	58679398	-0.044	-0.166524	22871122900
2021-02-09	381.6428	382.8967	381.2118	382.2698	382.2637	35432483	-0.067	-0.254682	13826208400
2021-02-08	381.3098	382.5734	380.4086	382.5244	381.473	37887680	0.722	2.7427	14745368000
2021-02-05	380.2617	380.5262	378.2481	379.7817	379.6368	48617945	0.394	1.4889	18827617100
2021-02-04	375.1288	378.3418	374.1547	378.2928	376.9164	46906736	1.137	4.2513	18056784500
2021-02-03	374.6146	375.8537	372.6995	374.0415	374.5263	51991929	0.079	0.293865	19870212400
2021-02-02	371.8865	375.3835	368.6228	373.7477	374.1279	63804009	1.414	5.2112	24328291300
2021-02-01	366.0778	369.6238	362.8022	368.5365	367.4047	75411978	1.665	6.034	28508397500
2021-01-29	367.9487	368.9675	360.7392	362.5024	363.9934	126601429	-2.002	-7.4054	47157843400
2021-01-28	368.6638	374.1199	368.2034	369.9078	371.3476	93773398	0.86	3.1542	35466356400
2021-01-27	372.4449	372.5428	364.4027	366.7537	368.0234	122536313	-2.444	-9.1882	46132192200
2021-01-26	377.5287	377.9597	375.697	375.9419	376.4767	42235069	-0.156	-0.587731	16247403100
2021-01-25	375.8243	376.9018	370.7209	376.5296	374.7259	70171998	0.394	1.4791	26845282500
2021-01-22	374.4334	376.2706	374.0268	375.0505	375.2043	52004127	-0.354	-1.3322	20419771200
2021-01-21	376.6275	377.0781	375.4129	376.3827	376.3905	47879222	0.091	0.342843	18582989400
2021-01-20	373.3167	376.9214	372.9053	376.0398	375.3952	61591623	1.384	5.1328	23937345400
2021-01-19	370.6033	371.4751	369.0458	370.907	370.5925	50947554	0.785	2.8897	19255996600
2021-01-15	369.0164	369.8588	366.0582	368.0173	368.0152	106950042	-0.729	-2.7036	40395138700
2021-01-14	372.8073	373.3363	370.3682	370.7209	371.8901	49658211	-0.35	-1.3028	18851246000
2021-01-13	370.9461	373.0718	370.1233	372.0237	371.9402	44998111	0.269	0.999141	17157042200
2021-01-12	371.1421	372.0922	368.6638	371.0245	370.8066	52431698	0.021	0.078364	19846150200
2021-01-11	370.1233	372.7975	369.9949	370.9461	371.1945	50959417	-0.674	-2.5174	19312799400
2021-01-08	372.8073	373.6889	369.3887	373.4636	372.2669	71621384	0.57	2.1158	27212601200
2021-01-07	368.4091	372.1314	368.223	371.3478	370.9082	68370104	1.486	5.4365	25863000000
2021-01-06	362.1498	369.2711	361.5718	365.9113	366.329	106584393	0.598	2.1746	39820294100
2021-01-05	360.5727	364.8827	360.5237	363.7367	363.0307	65933390	0.689	2.4881	24412201000
2021-01-04	367.6353	367.7724	357.3598	361.2486	361.1415	109895248	-1.361	-4.9859	40602476200
2020-12-31	364.1775	366.9986	363.6407	366.2345	365.4915	78460847	0.508	1.8514	29354619800
2020-12-30	364.726	365.4705	363.9717	364.3832	364.5665	49371084	0.143	0.519161	18367243000
2020-12-29	366.1659	366.3521	363.2469	363.864	364.2203	53488413	-0.191	-0.69548	19922095200
2020-12-28	364.1383	364.9709	363.482	364.5595	364.38	38819442	0.859	3.1052	14427832100
2020-12-24	360.5531	361.4837	359.936	361.4543	360.9078	26457853	0.389	1.4008	9746357840
2020-12-23	360.749	362.0616	359.708	360.0535	361.0121	46017000	0.09	0.323251	16947922100
2020-12-22	360.6805	360.7997	358.545	359.7303	359.8211	47924878	-0.169	-0.60732	17605093900
2020-12-21	357.5067	370.7209	354.6268	360.3376	358.5474	96001141	-0.358	-1.293	35166824000
2020-12-18	363.384	363.5603	359.5148	361.6306	361.4757	134859608	-0.399	-1.4496	51661596400
2020-12-17	362.7876	363.2948	361.9195	363.0802	362.7619	63975083	0.559	2.0191	23766324900
2020-12-16	360.7197	362.0268	359.7908	361.0611	360.9019	58259306	0.157	0.565727	21544601800
2020-12-15	358.3593	360.4954	356.9157	360.4954	359.2123	63757779	1.352	4.8087	23444589300
2020-12-14	359.5688	360.7002	355.5014	355.6867	357.5772	68955094	-0.448	-1.5996	25361846800
2020-12-11	355.9208	357.7157	354.3212	357.2864	356.2344	57635696	-0.117	-0.419419	21056674600
2020-12-10	356.3793	358.808	355.4624	357.7058	357.629	57571461	-0.033	-0.117048	21115934000
2020-12-09	361.7537	361.9195	356.945	357.8228	358.7915	73910295	-0.897	-3.2383	27196667900
2020-12-08	358.6714	361.6561	358.6227	361.0611	360.4515	42050942	0.293	1.0534	15537064800
2020-12-07	359.9394	360.5247	358.6714	360.0077	359.6893	48688807	-0.205	-0.741298	17954971300
2020-12-04	358.2813	360.749	358.1837	360.749	359.8742	50683910	0.862	3.0822	18587792000
2020-12-03	357.657	359.1299	356.5061	357.6668	357.8208	62573520	-0.027	-0.09754	23333944700
2020-12-02	355.8428	357.9301	355.238	357.7643	357.0306	45730228	0.21	0.751054	16788622900
2020-12-01	356.5743	358.6324	355.9501	357.0133	357.2279	74071535	1.094	3.8626	27432979700
2020-11-30	353.9018	354.1846	350.3318	353.1507	352.4508	83263669	-0.443	-1.5704	30105163400
2020-11-27	354.8869	355.2185	353.6579	354.7211	354.6195	28514072	0.278	0.985146	10367607400
2020-11-25	354.1944	354.2236	352.585	353.7359	353.5057	47697035	-0.154	-0.546217	17293363500
2020-11-24	351.3462	354.8576	350.4489	354.2822	353.3217	61936834	1.611	5.6183	22415734400
2020-11-23	348.4883	349.9904	346.1328	348.6639	348.1662	62600765	0.599	2.0776	22819668000
2020-11-20	348.7029	348.9175	346.5083	346.5863	347.5167	70397637	-0.685	-2.3897	25572294500
2020-11-19	346.8497	349.3662	345.4353	348.976	347.6665	58706307	0.421	1.4631	21117602200
2020-11-18	352.029	352.6045	347.4739	347.5129	350.1828	70248410	-1.203	-4.2332	25539445600
2020-11-17	351.1121	353.0141	349.5222	351.7461	351.4116	65799745	-0.538	-1.902	23709906700
2020-11-16	352.0973	353.853	350.7415	353.6481	352.2636	73883690	1.248	4.36	26834253500
2020-11-13	346.5278	350.0685	345.9816	349.2881	348.0655	62869342	1.384	4.7697	22361426100
2020-11-12	346.8302	347.9403	342.6165	344.5185	344.6623	67507704	-0.97	-3.3749	23862067800
2020-11-11	347.63	348.7614	346.323	347.8933	347.511	58212209	0.743	2.5653	20837148500
2020-11-10	344.7916	346.44	341.8849	345.3281	344.7084	85128759	-0.147	-0.507206	30185332400
2020-11-09	355.0137	355.4136	345.3476	345.8353	350.7306	171657520	1.257	4.2917	61423178100
2020-11-06	341.3192	342.8603	339.0953	341.5435	341.3107	74861233	-0.023	-0.078033	26193645800
2020-11-05	340.6462	343.5236	340.2755	341.6216	341.8433	81130176	1.95	6.5351	28380187600
2020-11-04	332.4724	339.3782	331.2336	335.0864	335.7895	126447049	2.235	7.3252	43786963600
2020-11-03	325.4788	329.9266	322.1659	327.7612	328.0755	91206668	1.766	5.6865	30789377800
2020-11-02	322.0747	324.1815	319.1875	322.0747	321.4642	85762360	1.121	3.5699	28241865200
2020-10-30	320.2019	321.5772	314.6617	318.5048	317.1212	120273295	-1.042	-3.3554	39148025000
2020-10-29	318.8656	325.1911	317.0904	321.8601	321.5637	90058126	1.016	3.2383	29663898100
2020-10-28	323.9279	329.9249	318.1048	318.6218	320.4384	126587320	-3.418	-11.2755	41750113700
2020-10-27	331.3994	331.7506	329.673	329.8973	330.4549	65498368	-0.345	-1.1412	22232345700
2020-10-26	333.7111	334.5402	327.3613	331.0385	330.3947	91097668	-1.848	-6.2328	30899554900
2020-10-23	337.4176	337.4761	334.6865	337.2713	336.2837	49076459	0.34	1.1412	16920816800
2020-10-22	334.5207	336.7446	332.2675	336.1301	334.9227	55195327	0.549	1.8337	18950426600
2020-10-21	334.8816	340.1045	333.9745	334.2964	335.1497	62962684	-0.189	-0.634005	21628387900
2020-10-20	335.0084	338.3442	334.2086	334.9304	335.768	60528214	0.401	1.3363	21342632200
2020-10-19	340.0707	340.734	332.6479	333.5941	335.6041	68105062	-1.52	-5.1501	23461280700
2020-10-16	340.3731	342.119	338.5588	338.7442	339.92	89365349	-0.06	-0.204831	31123083300
2020-10-15	335.2522	339.4562	334.6865	338.949	337.4487	60110712	-0.124	-0.41942	20796947100
2020-10-14	342.119	343.27	338.5978	339.3684	340.2112	57667512	-0.628	-2.1459	20376305200
2020-10-13	343.6114	343.7919	340.4999	341.5143	342.1902	73104042	-0.653	-2.2434	25673150100
2020-10-12	340.9876	345.3085	340.4706	343.7577	343.4543	80213667	1.609	5.4427	28213205000
2020-10-09	337.0567	338.8027	336.4032	338.315	337.7679	59442159	0.893	2.9945	20562749500
2020-10-08	334.4134	335.3888	333.4478	335.3205	334.7243	44791050	0.886	2.9457	15383110100
2020-10-07	329.7998	333.2234	329.7705	332.3748	331.8611	56804789	1.741	5.6865	19314133000
2020-10-06	331.5458	333.7501	326.1518	326.6883	329.1638	89427438	-1.422	-4.7111	30170080900
2020-10-05	327.7905	331.5945	327.7417	331.3994	330.2383	45479113	1.773	5.7743	15380494400
2020-10-02	323.5378	328.7196	323.0403	325.6251	326.0083	89197169	-0.949	-3.1213	29810313500
2020-10-01	329.3804	330.4045	326.7663	328.7464	328.3103	88247637	0.642	2.0971	30276699300
2020-09-30	324.8936	329.9656	324.6887	326.6493	327.1234	103429944	0.758	2.458	35331349700
2020-09-29	325.7519	326.5322	323.4606	324.1913	324.7494	51252801	-0.545	-1.7752	17114716700
2020-09-28	325.0204	326.7176	323.9767	325.9665	325.563	64343534	1.661	5.3256	21698384700
2020-09-25	314.6422	321.4699	313.7253	320.6409	318.1341	70994467	1.617	5.1013	23145964400
2020-09-24	313.3157	318.7554	311.9306	315.5396	315.3617	76447251	0.267	0.838839	24867748800
2020-09-23	322.7575	323.0501	314.174	314.7007	317.3925	92413677	-2.319	-7.4715	30200954800
2020-09-22	320.4848	322.7575	317.8415	322.1722	320.696	63387489	1.018	3.2481	20820043300
2020-09-21	317.6854	319.0802	313.8131	318.9242	316.2206	98947307	-1.113	-3.5894	32225626000
2020-09-18	327.1175	327.2345	319.8996	322.5136	323.3048	105778275	-1.151	-3.7559	35120688500
2020-09-17	324.0545	328.0761	323.5017	326.2695	325.2814	91253235	-0.88	-2.8951	30591392200
2020-09-16	331.7779	333.2838	328.8732	329.1646	330.8101	82026784	-0.397	-1.3115	27924919200
2020-09-15	331.3991	332.2734	328.8229	330.4761	331.0381	52723858	0.505	1.6613	17966225900
2020-09-14	327.8725	330.6802	324.6965	328.8149	329.2231	65339233	1.317	4.2746	22175661700
2020-09-11	326.2501	327.3673	321.5675	324.5403	324.5163	84625708	0.051	0.165156	28331604200
2020-09-10	332.0791	332.7689	323.3647	324.3751	327.5521	90308318	-1.736	-5.7319	30497942400
2020-09-09	327.9308	332.7009	327.0176	330.107	330.2201	90487209	1.975	6.3925	30585548500
2020-09-08	327.1147	332.8757	323.3939	323.7145	325.4445	113175601	-2.732	-9.0933	38291853400
2020-09-04	336.2663	337.9178	325.3272	332.8077	331.3538	139050726	-0.816	-2.7396	48046134000
2020-09-03	345.7287	346.2242	332.8272	335.5474	337.393	147331052	-3.441	-11.9592	52148987200
2020-09-02	344.5629	348.5267	343.3583	347.5066	345.9366	69289967	1.446	4.9547	24678114200
2020-09-01	340.23	342.6588	339.2877	342.5519	341.1583	54878241	0.942	3.1962	19260444100
2020-08-31	340.366	341.289	339.1128	339.3557	340.1933	65880282	-0.362	-1.2338	23505024400
2020-08-28	339.482	340.7255	338.2287	340.5895	339.6763	48471618	0.646	2.1859	16864145500
2020-08-27	338.5785	339.9289	336.6549	338.4036	338.5673	57874325	0.219	0.738342	20164290800
2020-08-26	334.9353	337.947	334.3621	337.6653	336.5879	50614415	1.003	3.3517	17527681600
2020-08-25	333.7404	334.401	332.5163	334.3136	333.605	38323825	0.35	1.1658	13157946700
2020-08-24	332.3706	333.2255	329.777	333.1478	332.2998	48392385	1.013	3.342	16704943300
2020-08-21	328.2903	330.039	327.9308	329.8058	329.2021	55067460	0.355	1.1658	18961573700
2020-08-20	325.8032	329.1452	325.6672	328.64	327.8959	42018356	0.311	1.0201	14176728200
2020-08-19	329.3881	329.9321	327.0273	327.6199	328.4856	67780680	-0.416	-1.3698	22922769600
2020-08-18	328.6983	329.4366	327.0176	328.9897	328.7186	38613268	0.216	0.709198	13059921100
2020-08-17	328.3097	328.6983	327.2524	328.2805	328.2876	35268645	0.318	1.0395	11914040400
2020-08-14	326.8233	327.8045	326.0558	327.241	326.9657	47235830	0.003	0.009714	16613899300
2020-08-13	327.0176	328.6122	326.2598	327.2313	327.5348	41648531	-0.181	-0.592615	14041221900
2020-08-12	325.8809	328.64	323.3528	327.8239	327.5785	53717285	1.394	4.5078	18110254100
2020-08-11	327.2507	327.9211	322.5487	323.3162	325.5185	69079473	-0.825	-2.6911	23146511100
2020-08-10	325.5118	326.2015	323.4667	326.0072	325.443	43858140	0.299	0.971503	15268532800
2020-08-07	323.7825	325.3369	322.8304	325.0357	324.1687	57232209	0.072	0.233159	19088288000
2020-08-06	322.0337	324.9289	321.6938	324.8026	323.5143	43528383	0.668	2.1567	14510299100
2020-08-05	322.0241	322.9178	321.7423	322.6458	322.4108	42721487	0.621	1.9916	14173216400
2020-08-04	318.5169	320.6542	318.5169	320.6542	319.7144	41670062	0.386	1.2338	13708020400
2020-08-03	318.9638	320.2268	318.3906	319.4204	319.4394	52960449	0.695	2.2053	17400164200
2020-07-31	316.6128	317.322	312.173	317.2151	314.8838	84971566	0.79	2.487	27640030400
2020-07-30	312.7268	315.1653	310.5312	314.7281	313.3615	61488306	-0.357	-1.1269	19839244000
2020-07-29	312.9405	316.4476	312.8968	315.855	314.9955	48311447	1.23	3.8374	15644952100
2020-07-28	313.2417	314.4172	311.7067	312.0176	313.106	57358517	-0.634	-1.9916	18489545200
2020-07-27	312.4645	314.1937	311.6338	314.0092	313.3198	48120593	0.729	2.2733	15509729800
2020-07-24	311.8039	312.8142	310.1484	311.7358	311.4501	73784253	-0.644	-2.0207	23736966600
2020-07-23	317.1665	317.9049	312.3187	313.7566	314.7155	75564104	-1.193	-3.7889	24495855000
2020-07-22	315.3693	317.8757	315.2527	317.5454	316.5769	57544452	0.569	1.7973	18747535600
2020-07-21	317.1471	317.6134	314.7086	315.7482	316.3977	57245315	0.213	0.670337	18635381800
2020-07-20	312.2702	315.8647	311.4833	315.0778	313.9916	56150230	0.808	2.5259	18139352400
2020-07-17	312.7074	313.3777	310.6235	312.5519	312.2915	64421802	0.29	0.903498	20706182200
2020-07-16	310.6769	312.1244	309.9969	311.6484	310.8916	54433414	-0.329	-1.0298	17420191500
2020-07-15	313.2222	313.8343	310.1669	312.6782	312.2373	86921534	0.919	2.8465	27928338700
2020-07-14	304.3719	310.6478	303.1089	309.8317	307.0607	92791839	1.296	3.9637	29324274100
2020-07-13	311.0072	313.5137	305.1782	305.868	309.5502	102549097	-0.866	-2.6716	32651014300
2020-07-10	305.3531	308.8213	303.8472	308.5396	306.8643	57454436	1.021	3.1185	18139509600
2020-07-09	307.811	308.0636	301.8265	305.4211	304.6975	83079092	-0.569	-1.7487	26071683200
2020-07-08	305.6445	307.2864	303.789	307.1698	305.8679	54202602	0.765	2.3316	17061257600
2020-07-07	306.3926	308.4716	304.4399	304.8382	306.2743	82583406	-1.031	-3.1768	26039838300
2020-07-06	307.3544	308.627	306.5675	308.015	307.394	61149258	1.544	4.6826	19326975500
2020-07-02	305.283	306.7035	302.6329	303.3323	304.4628	69214995	0.551	1.6613	21675453600
2020-07-01	300.7481	303.002	300.2624	301.6711	301.6896	71910372	0.7	2.0984	22317480500
2020-06-30	295.3272	301.3602	295.162	299.5726	298.6678	112828251	1.281	3.7889	34690971200
2020-06-29	292.8207	295.9295	290.4114	295.7838	293.8416	79411577	1.47	4.2843	24140036500
2020-06-26	297.4353	297.6588	290.8874	291.4994	292.7804	127811745	-2.375	-7.092	38597076400
2020-06-25	294.822	298.8731	292.6944	298.5914	295.9307	88966079	1.072	3.1671	27240813800
2020-06-24	301.0105	301.6614	293.491	295.4243	296.1691	132067392	-2.551	-7.7332	40280429700
2020-06-23	304.5468	305.5377	302.7301	303.1575	304.1062	68066900	0.46	1.3892	21299809300
2020-06-22	299.2132	302.186	298.0085	301.7682	300.6966	74007212	0.642	1.9236	22895497900
2020-06-19	305.2171	305.4211	297.7948	299.8447	301.0078	135211345	-0.571	-1.7232	42371482400
2020-06-18	299.851	302.0709	299.3722	301.5679	300.8984	80355844	0.039	0.116071	24817387200
2020-06-17	303.7829	304.0924	300.678	301.4518	302.2751	82814592	-0.415	-1.2574	25483145300
2020-06-16	305.1467	305.3015	297.5925	302.7092	302.3119	137048347	1.925	5.7164	42158385100
2020-06-15	288.2586	298.1825	287.0205	296.9928	293.7561	134968796	0.934	2.747	40491194500
2020-06-12	298.1438	298.9563	288.8196	294.2458	293.3687	194450402	1.198	3.4821	58114835600
2020-06-11	301.2584	301.9258	290.1834	290.7637	294.7584	208285190	-5.765	-17.7876	62937028200
2020-06-10	310.8921	311.8304	307.7978	308.5514	309.5106	93944722	-0.558	-1.7314	29641690700
2020-06-09	309.8088	312.6959	308.8996	310.2828	310.3545	77174695	-0.746	-2.3311	24521827000
2020-06-08	309.7314	312.817	309.1608	312.6138	310.8861	73310274	1.209	3.7336	23178599300
2020-06-05	306.8394	310.7519	306.7717	308.8803	308.7443	150302461	2.563	7.7186	47473519200
2020-06-04	300.9198	302.7479	298.9563	301.1616	300.906	75471787	-0.263	-0.793144	23204330100
2020-06-03	300.0783	302.9607	299.7882	301.9548	301.3881	91750087	1.331	3.9657	28520816400
2020-06-02	296.5092	298.0374	295.1067	297.9891	296.5151	73635043	0.828	2.4471	22255779200
2020-06-01	293.6752	296.1755	293.1335	295.5419	295.072	55696013	0.404	1.1897	16803717700
2020-05-29	292.5453	294.9713	289.6611	294.3522	292.4597	119067393	0.446	1.3058	35681012900
2020-05-28	294.6714	296.7897	292.3404	293.0464	294.5593	90232213	-0.184	-0.541659	27158892400
2020-05-27	292.2243	293.6268	287.1462	293.5881	290.6048	104086252	1.488	4.3042	31000198200
2020-05-26	292.0405	292.292	285.7869	289.2839	290.6032	88604807	1.232	3.5208	26200880400
2020-05-22	284.9022	285.9469	283.6158	285.7631	284.7774	63697627	0.19	0.541657	18531433900
2020-05-21	287.0689	287.92	284.0691	285.2214	285.6726	77863922	-0.69	-1.9829	23563703400
2020-05-20	286.1113	288.1135	285.8888	287.2043	287.0268	85279592	1.699	4.7975	25104221900
2020-05-19	284.7088	286.503	282.3874	282.4067	284.8245	94317356	-1.027	-2.9308	27394499500
2020-05-18	283.4514	287.0302	283.1128	285.3375	285.1545	119719465	3.046	8.4344	34758008000
2020-05-15	273.1212	276.9515	272.1249	276.9031	274.8821	111015834	0.46	1.2671	31093345500
2020-05-14	269.8132	275.7714	264.0484	275.636	271.471	121473094	1.197	3.2596	33672285400
2020-05-13	276.6903	277.7833	269.8277	272.3764	272.9235	144035915	-1.769	-4.9039	40222464000
2020-05-12	284.1671	284.6024	277.1353	277.2803	280.9413	94484342	-1.993	-5.639	27098100300
2020-05-11	280.8301	284.3703	280.3852	282.9194	282.6214	78982891	0.021	0.058034	22783003600
2020-05-08	281.5556	283.3546	280.3659	282.8614	281.9512	76446082	1.655	4.6041	22027819500
2020-05-07	278.325	280.2885	277.7253	278.2573	278.7703	74788296	1.207	3.3177	21263799000
2020-05-06	278.6055	279.0117	274.485	274.9396	276.7455	72980387	-0.678	-1.8765	20735933800
2020-05-05	277.2513	279.7758	274.4206	276.8161	278.247	79199214	0.924	2.5342	22419039100
2020-05-04	271.5446	274.6011	269.9873	274.2819	272.2643	80462952	0.276	0.754452	22323930700
2020-05-01	275.9649	281.1369	272.299	273.5274	273.8816	125045778	-2.647	-7.4381	34995026900
2020-04-30	282.1553	283.7163	279.1375	280.9656	280.7459	121537052	-0.931	-2.6406	34844587100
2020-04-29	281.9812	285.2214	280.8978	283.6061	283.343	118066585	2.618	7.235	33955903300
2020-04-28	281.4879	281.8554	276.0519	276.3711	278.1915	104797847	-0.46	-1.2768	29952425800
2020-04-27	275.7811	278.8279	275.2975	277.6479	277.2251	77516422	1.442	3.9464	22069773200
2020-04-24	271.5349	274.4076	269.3779	273.7015	271.7324	85042563	1.394	3.7626	23610483700
2020-04-23	271.3028	274.6398	269.6198	269.9389	271.7505	103685412	-0.007	-0.019343	28766216300
2020-04-22	269.2329	271.7961	267.84	269.9583	269.7103	92831657	2.219	5.8615	25547954400
2020-04-21	267.6659	268.933	263.1102	264.0968	265.2597	125772551	-3.036	-8.27	34175530800
2020-04-20	273.3533	277.3976	272.1346	272.3667	274.2554	99323028	-1.762	-4.8846	27914125900
2020-04-17	276.0326	277.8897	273.1502	277.2513	275.159	146455688	2.702	7.293	41113909700
2020-04-16	270.0067	270.8578	266.7277	269.9583	268.7858	126144324	0.482	1.2961	35031387700
2020-04-15	268.4784	274.6404	266.4375	268.6622	268.1069	121155983	-2.125	-5.8325	33548463500
2020-04-14	271.7767	275.5683	266.4865	274.4947	273.303	133510280	2.949	7.8637	37160657200
2020-04-13	268.0625	268.4204	262.5202	266.631	265.0184	114353986	-0.913	-2.4568	31074972000
2020-04-09	268.4784	271.9895	266.4472	269.0878	269.4164	189948139	1.522	4.0334	52357751200
2020-04-08	259.1832	266.9598	256.566	265.0544	262.3592	152670223	3.357	8.6085	40966081900
2020-04-07	265.2285	266.0216	256.2137	256.4459	260.9985	199187791	0.102	0.261158	53192063900
2020-04-06	249.3946	258.2546	240.0412	256.1847	253.3076	186692564	6.717	16.124	48044974900
2020-04-03	242.5465	245.0227	237.188	240.0607	240.1095	134538553	-1.445	-3.5208	33050036600
2020-04-02	237.159	244.4037	236.5786	243.5815	241.0118	176669824	2.308	5.494	43613280900
2020-04-01	239.8576	249.2197	235.9112	238.0875	239.3713	188373330	-4.5	-11.2201	46454886300
2020-03-31	252.0256	254.7048	247.8277	249.3076	251.0649	193290928	-1.491	-3.7723	49731996200
2020-03-30	247.3247	253.8343	245.2258	253.0799	250.4637	171274407	3.248	7.9604	43947740900
2020-03-27	244.9743	252.2674	242.827	245.1194	246.2131	223871285	-2.979	-7.5252	56558364100
2020-03-26	241.3472	254.1922	240.8926	252.6446	248.4805	256107410	5.839	13.938	64511472300
2020-03-25	236.8495	247.9535	231.8972	238.7066	240.6283	297989659	1.497	3.5208	73257330500
2020-03-24	226.7418	236.1047	226.1421	235.1858	231.0753	233038623	9.06	19.5384	54952451000
2020-03-23	220.7158	222.1602	211.1111	215.6474	216.0528	323100167	-2.557	-5.6584	71881311600
2020-03-20	234.5861	236.4626	221.0157	221.3058	228.4668	344276957	-4.31	-9.9669	80404337700
2020-03-19	230.0612	237.8789	223.3012	231.2728	232.1255	288124389	0.213	0.490413	68854687600
2020-03-18	227.1764	238.8309	219.2625	230.7824	227.381	324845381	-5.063	-12.3084	76736002300
2020-03-17	235.6288	246.3313	227.9649	243.0908	238.4722	260566279	5.399	12.4526	64192699600
2020-03-16	231.917	247.0333	228.2438	230.6381	237.2224	295019288	-10.942	-28.3382	72702680700
2020-03-13	252.9855	261.0489	238.9787	258.9763	248.1265	326142197	8.549	20.3954	83331120600
2020-03-12	246.1679	256.4184	238.1674	238.5809	244.8527	389612072	-9.568	-25.2418	98630544100
2020-03-11	269.9192	271.1116	260.4764	263.8227	265.362	254604444	-4.875	-13.52	69859272100
2020-03-10	273.7079	277.4389	262.9957	277.3427	270.0809	274894230	5.174	13.645	76679842000
2020-03-09	264.7266	273.2752	262.9477	263.6977	267.4963	305980554	-7.809	-22.3378	84862819300
2020-03-06	281.891	287.3048	279.0832	286.0355	283.0231	228315219	-1.653	-4.808	67411888900
2020-03-05	293.2667	296.6226	288.4876	290.8435	291.8553	185533970	-3.324	-10.0006	56037217300
2020-03-04	294.3629	301.0748	291.6801	300.844	296.0596	175893889	4.203	12.1353	53598150400
2020-03-03	297.6131	301.7864	286.1413	288.7087	292.657	298851919	-2.863	-8.5101	90697633700
2020-03-02	286.7567	297.2861	283.1507	297.2188	289.4989	237377617	4.331	12.3372	67923444100
