# Supplementary material for: Stock price movement prediction based on Stocktwits investor sentiment using FinBERT and ensemble SVM
Source: PeerJ Comput Sci. 2023 Jun 7;9:e1403. doi: 10.7717/peerj-cs.1403 (PMC10280432; doi:10.7717/peerj-cs.1403)
Supplement: Supplemental Information 4 [file peerj-cs-09-1403-s004.zip]

Archive with 63 entries (61 files):
- Financial(stock price in 15-minute increments)/
- Financial(stock price in 15-minute increments)/SPY/
- __MACOSX/Financial(stock price in 15-minute increments)/._SPY
- Financial(stock price in 15-minute increments)/.DS_Store
- __MACOSX/Financial(stock price in 15-minute increments)/._.DS_Store
- Financial(stock price in 15-minute increments)/SPY/SPY_2_12.csv
- __MACOSX/Financial(stock price in 15-minute increments)/SPY/._SPY_2_12.csv
- Financial(stock price in 15-minute increments)/SPY/SPY_2_5.csv
- __MACOSX/Financial(stock price in 15-minute increments)/SPY/._SPY_2_5.csv
- Financial(stock price in 15-minute increments)/SPY/SPY_2_4.csv
- __MACOSX/Financial(stock price in 15-minute increments)/SPY/._SPY_2_4.csv
- Financial(stock price in 15-minute increments)/SPY/SPY_1_3 (1).csv
- __MACOSX/Financial(stock price in 15-minute increments)/SPY/._SPY_1_3 (1).csv
- Financial(stock price in 15-minute increments)/SPY/SPY_2_11.csv
- __MACOSX/Financial(stock price in 15-minute increments)/SPY/._SPY_2_11.csv
- Financial(stock price in 15-minute increments)/SPY/SPY_2_6.csv
- __MACOSX/Financial(stock price in 15-minute increments)/SPY/._SPY_2_6.csv
- Financial(stock price in 15-minute increments)/SPY/SPY_2_7.csv
- __MACOSX/Financial(stock price in 15-minute increments)/SPY/._SPY_2_7.csv
- Financial(stock price in 15-minute increments)/SPY/SPY_2_10.csv
- __MACOSX/Financial(stock price in 15-minute increments)/SPY/._SPY_2_10.csv
- Financial(stock price in 15-minute increments)/SPY/.DS_Store
- __MACOSX/Financial(stock price in 15-minute increments)/SPY/._.DS_Store
- Financial(stock price in 15-minute increments)/SPY/SPY_2_3.csv
- __MACOSX/Financial(stock price in 15-minute increments)/SPY/._SPY_2_3.csv
- Financial(stock price in 15-minute increments)/SPY/SPY_2_2.csv
- __MACOSX/Financial(stock price in 15-minute increments)/SPY/._SPY_2_2.csv
- Financial(stock price in 15-minute increments)/SPY/SPY_2_1.csv
- __MACOSX/Financial(stock price in 15-minute increments)/SPY/._SPY_2_1.csv
- Financial(stock price in 15-minute increments)/SPY/SPY_1_2 (1).csv
- __MACOSX/Financial(stock price in 15-minute increments)/SPY/._SPY_1_2 (1).csv
- Financial(stock price in 15-minute increments)/SPY/SPY_1_4.csv
- __MACOSX/Financial(stock price in 15-minute increments)/SPY/._SPY_1_4.csv
- Financial(stock price in 15-minute increments)/SPY/SPY_1_5.csv
- __MACOSX/Financial(stock price in 15-minute increments)/SPY/._SPY_1_5.csv
- Financial(stock price in 15-minute increments)/SPY/SPY_1_7.csv
- __MACOSX/Financial(stock price in 15-minute increments)/SPY/._SPY_1_7.csv
- Financial(stock price in 15-minute increments)/SPY/SPY_1_6.csv
- __MACOSX/Financial(stock price in 15-minute increments)/SPY/._SPY_1_6.csv
- Financial(stock price in 15-minute increments)/SPY/SPY_1_2.csv
- __MACOSX/Financial(stock price in 15-minute increments)/SPY/._SPY_1_2.csv
- Financial(stock price in 15-minute increments)/SPY/SPY_1_1 (1).csv
- __MACOSX/Financial(stock price in 15-minute increments)/SPY/._SPY_1_1 (1).csv
- Financial(stock price in 15-minute increments)/SPY/SPY_1_3.csv
- __MACOSX/Financial(stock price in 15-minute increments)/SPY/._SPY_1_3.csv
- Financial(stock price in 15-minute increments)/SPY/SPY_1_1.csv
- __MACOSX/Financial(stock price in 15-minute increments)/SPY/._SPY_1_1.csv
- Financial(stock price in 15-minute increments)/SPY/SPY_1_4 (1).csv
- __MACOSX/Financial(stock price in 15-minute increments)/SPY/._SPY_1_4 (1).csv
- Financial(stock price in 15-minute increments)/SPY/SPY_1_12.csv
- __MACOSX/Financial(stock price in 15-minute increments)/SPY/._SPY_1_12.csv
- Financial(stock price in 15-minute increments)/SPY/SPY_1_10.csv
- __MACOSX/Financial(stock price in 15-minute increments)/SPY/._SPY_1_10.csv
- Financial(stock price in 15-minute increments)/SPY/SPY_1_8.csv
- __MACOSX/Financial(stock price in 15-minute increments)/SPY/._SPY_1_8.csv
- Financial(stock price in 15-minute increments)/SPY/SPY_1_9.csv
- __MACOSX/Financial(stock price in 15-minute increments)/SPY/._SPY_1_9.csv
- Financial(stock price in 15-minute increments)/SPY/SPY_1_11.csv
- __MACOSX/Financial(stock price in 15-minute increments)/SPY/._SPY_1_11.csv
- Financial(stock price in 15-minute increments)/SPY/SPY_2_9.csv
- __MACOSX/Financial(stock price in 15-minute increments)/SPY/._SPY_2_9.csv
- Financial(stock price in 15-minute increments)/SPY/SPY_2_8.csv
- __MACOSX/Financial(stock price in 15-minute increments)/SPY/._SPY_2_8.csv
