# Supplementary material for: Stock price movement prediction based on Stocktwits investor sentiment using FinBERT and ensemble SVM
Source: PeerJ Comput Sci. 2023 Jun 7;9:e1403. doi: 10.7717/peerj-cs.1403 (PMC10280432; doi:10.7717/peerj-cs.1403)
Supplement: Supplemental Information 4 [file peerj-cs-09-1403-s004.zip › Financial(stock price in 15-minute increments)/SPY/SPY_2_12.csv]

time	open	high	low	close	volume
2020-04-30 20:00:00	279.062793225	279.528998644	278.751989613	279.431872515	109252
2020-04-30 19:45:00	278.965667097	279.38330945	278.887966194	279.062793225	70225
2020-04-30 19:30:00	278.800552678	278.994804935	278.751989613	278.878253581	29672
2020-04-30 19:15:00	278.781127452	279.053080613	278.557737356	278.761702226	69658
2020-04-30 19:00:00	278.285784195	278.751989613	278.266358969	278.751989613	91237
2020-04-30 18:45:00	278.314922034	278.47032384	277.877854454	278.295496808	80067
2020-04-30 18:30:00	277.780728326	278.33434726	277.401936423	278.266358969	553215
2020-04-30 18:15:00	279.159919354	279.17934458	277.615613907	277.780728326	351969
2020-04-30 18:00:00	279.431872515	282.131978895	279.121068903	279.189057193	147561
2020-04-30 17:45:00	279.354171612	279.538711257	279.091931064	279.431872515	470858
2020-04-30 17:30:00	279.88836532	280.694512189	279.286183322	279.451297741	227895
2020-04-30 17:15:00	280.335145513	280.335145513	279.88836532	279.917503159	67930
2020-04-30 17:00:00	280.335145513	282.131978895	279.839802256	280.25744461	732135
2020-04-30 16:45:00	281.442383381	282.276502575	280.170031094	280.403133803	2690757
2020-04-30 16:30:00	281.665773477	282.131978895	281.384107703	281.403532929	1674873
2020-04-30 16:15:00	282.025140153	282.297093314	280.781925705	281.685198703	6670286
2020-04-30 16:00:00	281.704623928	282.811861797	281.257843736	282.044565379	13376512
2020-04-30 15:45:00	282.199967185	282.462207733	281.296694188	281.704623928	4499691
2020-04-30 15:30:00	281.510371671	282.539908636	281.510371671	282.209679798	3837360
2020-04-30 15:15:00	281.015028414	281.588072574	280.806207237	281.519987158	2594980
2020-04-30 15:00:00	281.005315801	281.257843736	280.645949125	281.015028414	3595579
2020-04-30 14:45:00	281.384107703	281.869738347	280.811063544	281.005315801	3132074
2020-04-30 14:30:00	281.578359961	281.578359961	281.112154543	281.390809406	1621130
2020-04-30 14:15:00	280.89847706	281.617210413	280.558535609	281.588072574	1944120
2020-04-30 14:00:00	281.125752201	281.262700042	280.801350931	280.907704042	1611111
2020-04-30 13:45:00	281.422958155	281.626923025	280.820776156	281.095351723	2400277
2020-04-30 13:30:00	281.996002315	282.073703218	281.422958155	281.436264435	2261754
2020-04-30 13:15:00	281.626923025	284.894148872	281.015028414	281.996002315	2506254
2020-04-30 13:00:00	280.879051834	281.787181138	280.762500479	281.646348251	3778920
2020-04-30 12:45:00	280.869339221	281.218993284	280.296295061	280.88390814	4025770
2020-04-30 12:30:00	281.257843736	281.335544639	280.539110383	280.888764447	2675815
2020-04-30 12:15:00	281.262700042	281.354969865	280.480834706	281.257843736	3948580
2020-04-30 12:00:00	282.637034765	282.713764407	281.228705897	281.277268962	3817731
2020-04-30 11:45:00	282.435012417	282.947838377	282.287380701	282.651603684	1863648
2020-04-30 11:30:00	283.103240183	283.443181634	282.413644669	282.442782507	3027111
2020-04-30 11:15:00	282.675885216	283.520882537	282.675885216	283.117809102	3785741
2020-04-30 11:00:00	282.36216782	283.180941086	282.258242862	282.675885216	5618245
2020-04-30 10:45:00	283.618008665	283.836542455	282.224248717	282.355368991	3007413
2020-04-30 10:30:00	283.190653699	283.753985246	282.491345572	283.627721278	3415900
2020-04-30 10:15:00	282.870137474	283.559732988	282.267955475	283.22950415	5297283
2020-04-30 10:00:00	281.753186993	283.103240183	281.332242351	282.865281167	5767137
2020-04-30 09:45:00	283.326630279	283.346055505	281.257843736	281.762899606	8267414
2020-04-30 09:30:00	282.792436571	283.326630279	282.5884717	283.326630279	419955
2020-04-30 09:15:00	282.773011345	282.908987925	282.054277992	282.802149184	708408
2020-04-30 09:00:00	283.763697859	283.851111375	282.743873506	282.782723958	505390
2020-04-30 08:45:00	284.259041115	284.861223114	283.520882537	283.753985246	560250
2020-04-30 08:30:00	284.317316793	284.618407792	283.919099665	284.229903277	171876
2020-04-30 08:15:00	283.957950116	288.241212396	283.812260923	284.278466341	354887
2020-04-30 08:00:00	285.327428532	285.356566371	283.841398762	283.928812278	403929
2020-04-30 07:45:00	284.560132115	285.308003306	284.560132115	285.288578081	275095
2020-04-30 07:30:00	284.696108695	285.01662492	284.492143825	284.550419502	138496
2020-04-30 07:15:00	285.142888887	285.337141145	284.657258243	284.705821308	374911
2020-04-30 07:00:00	285.4536925	285.560531241	284.657258243	285.094325823	151450
2020-04-30 06:45:00	285.803346563	285.86162224	285.463405112	285.473117725	82042
2020-04-30 06:30:00	286.201563691	286.376390723	285.939323143	286.026736659	16091
2020-04-30 06:15:00	286.628918658	286.813458303	286.23070153	286.279264594	16477
2020-04-30 06:00:00	286.386103336	286.590068206	286.327827659	286.424953787	12702
2020-04-30 05:45:00	286.23070153	286.473516852	286.104437562	286.463804239	46458
2020-04-30 05:30:00	286.143288014	286.269551981	286.104437562	286.240414143	3466
2020-04-30 05:15:00	286.046161885	286.123862788	285.803346563	286.104437562	10443
2020-04-30 05:00:00	286.590068206	286.590068206	285.919897918	285.919897918	3712
2020-04-30 04:45:00	286.114150175	286.930009657	286.114150175	286.424953787	58381
2020-04-30 04:30:00	285.919897918	286.191851078	285.65765737	285.939323143	21708
2020-04-30 04:15:00	285.939323143	286.191851078	285.745070886	285.919897918	47592
2020-04-29 20:00:00	286.551217755	286.551217755	286.29868982	286.327827659	59717
2020-04-29 19:45:00	286.279264594	286.735757399	286.240414143	286.541505142	106465
2020-04-29 19:30:00	286.444379013	286.522079916	286.172425853	286.240414143	47985
2020-04-29 19:15:00	286.638631271	286.638631271	286.250126756	286.424953787	58137
2020-04-29 19:00:00	286.726044787	286.774607851	286.609493432	286.638631271	26983
2020-04-29 18:45:00	286.570642981	286.774607851	286.522079916	286.726044787	20434
2020-04-29 18:30:00	286.794033077	286.842596141	286.386103336	286.570642981	64961
2020-04-29 18:15:00	287.357364624	287.357364624	286.522079916	286.764798112	288491
2020-04-29 18:00:00	287.133974528	287.367077237	284.783522211	287.318514172	110424
2020-04-29 17:45:00	287.124261915	287.250525882	287.00771056	287.133974528	46852
2020-04-29 17:30:00	286.764895238	287.250525882	286.735757399	287.182537592	128307
2020-04-29 17:15:00	287.51276643	287.51276643	286.696906948	286.716332174	252170
2020-04-29 17:00:00	286.930009657	287.590467333	286.609493432	287.493341204	440162
2020-04-29 16:45:00	286.23070153	287.250525882	286.017024046	286.920297044	795527
2020-04-29 16:30:00	285.706220434	286.308402433	284.884047754	286.23070153	1992536
2020-04-29 16:15:00	284.764096985	285.958748369	284.666970856	285.706220434	2784728
2020-04-29 16:00:00	286.23070153	286.259839368	284.657258243	284.764096985	13437146
2020-04-29 15:45:00	286.327827659	286.405528562	285.890760079	286.222251557	5287076
2020-04-29 15:30:00	285.910185305	286.395815949	285.52168079	286.318115046	3872132
2020-04-29 15:15:00	285.541106015	286.007311434	285.424554661	285.890760079	3257338
2020-04-29 15:00:00	285.511968177	285.614921873	284.608695179	285.52168079	3048470
2020-04-29 14:45:00	284.982630775	285.667369983	284.598982566	285.511968177	4211411
2020-04-29 14:30:00	284.511471924	285.23515871	284.37559247	284.987389955	4055894
2020-04-29 14:15:00	285.249727629	285.618806918	284.103639309	284.498554149	4593000
2020-04-29 14:00:00	284.968061856	285.385704209	284.968061856	285.249727629	2580675
2020-04-29 13:45:00	285.550818628	285.647944757	284.94863663	284.94863663	2618260
2020-04-29 13:30:00	285.929610531	286.104437562	285.550818628	285.560531241	2197966
2020-04-29 13:15:00	285.502255564	286.114150175	285.502255564	285.919897918	2614092
2020-04-29 13:00:00	285.706220434	285.910185305	285.396388084	285.492542951	2335258
2020-04-29 12:45:00	285.1526015	285.745070886	285.142888887	285.706220434	2879382
2020-04-29 12:30:00	284.987487081	285.22058979	284.773809598	285.1526015	2572243
2020-04-29 12:15:00	284.467182409	285.074900597	284.467182409	284.992343388	2921829
2020-04-29 12:00:00	284.016225794	284.715533921	283.957950116	284.472621473	3825907
2020-04-29 11:45:00	284.365879857	284.482431212	283.880249213	284.006513181	2552647
2020-04-29 11:30:00	284.045363632	284.550419502	283.967662729	284.365879857	3360394
2020-04-29 11:15:00	283.987087955	284.385305083	283.520882537	284.045363632	2997289
2020-04-29 11:00:00	283.841398762	284.259041115	283.605285143	283.987087955	2747795
2020-04-29 10:45:00	283.705422181	284.006513181	283.375193344	283.846255068	3233397
2020-04-29 10:30:00	282.753586119	283.705422181	282.734160894	283.686094082	3470592
2020-04-29 10:15:00	283.569445601	283.608296053	282.442782507	282.734160894	5500000
2020-04-29 10:00:00	282.792436571	283.647146504	282.646747378	283.588870827	4693621
2020-04-29 09:45:00	283.151803247	283.239216763	282.063990605	282.802149184	7150023
2020-04-29 09:30:00	283.569445601	283.695709569	283.122665409	283.151803247	542899
2020-04-29 09:15:00	283.928812278	284.463005986	283.200366312	283.540307762	1115474
2020-04-29 09:00:00	282.38450683	284.064788858	282.238817637	283.928812278	1418499
2020-04-29 08:45:00	281.481233832	284.093926697	281.393820316	282.365081604	2923695
2020-04-29 08:30:00	280.607098673	281.665773477	280.509972544	281.335544639	456612
2020-04-29 08:15:00	280.820776156	282.277668088	279.917503159	280.577960835	158854
2020-04-29 08:00:00	280.403133803	280.403133803	279.927215772	280.170031094	134400
2020-04-29 07:45:00	280.306007674	280.616811286	280.25744461	280.403133803	130312
2020-04-29 07:30:00	281.005315801	281.03445364	280.238019384	280.315720287	616285
2020-04-29 07:15:00	281.005315801	281.209280672	280.849913995	281.03445364	142784
2020-04-29 07:00:00	280.577960835	281.03445364	280.577960835	281.03445364	143174
2020-04-29 06:45:00	280.490547319	280.616811286	280.306007674	280.539110383	5131
2020-04-29 06:30:00	280.713937415	280.830488769	280.519685157	280.519685157	8536
2020-04-29 06:15:00	281.248131123	281.248131123	280.616811286	280.694512189	13870
2020-04-29 06:00:00	281.248131123	281.3064068	281.005315801	281.180142833	3174
2020-04-29 05:45:00	281.490946445	281.510371671	281.364682478	281.510371671	5759
2020-04-29 05:30:00	281.325832026	281.539509509	281.325832026	281.539509509	4301
2020-04-29 05:15:00	281.335544639	281.471521219	281.3064068	281.3064068	6641
2020-04-29 05:00:00	280.96646535	281.364682478	280.96646535	281.364682478	5624
2020-04-29 04:45:00	280.752787866	281.23841851	280.733362641	280.985890575	6628
2020-04-29 04:30:00	280.937327511	280.995603188	280.509972544	280.762500479	20116
2020-04-29 04:15:00	281.151004994	281.160717607	280.636236512	280.636236512	25771
2020-04-28 20:00:00	279.266758096	279.344458999	279.004517548	279.130781516	49405
2020-04-28 19:45:00	278.955954484	279.480435579	278.955954484	279.266758096	51234
2020-04-28 19:30:00	278.421760775	279.121068903	278.373197711	278.97537971	35922
2020-04-28 19:15:00	278.412048163	278.460611227	278.10124455	278.450898614	41535
2020-04-28 19:00:00	278.314922034	278.528599517	278.276071582	278.382910324	99036
2020-04-28 18:45:00	278.849115742	278.849115742	278.130382389	278.130382389	49707
2020-04-28 18:30:00	278.761702226	278.936529258	278.373197711	278.829690516	36036
2020-04-28 18:15:00	278.887966194	279.140494128	278.392622937	278.810265291	103258
2020-04-28 18:00:00	278.761702226	282.637034765	277.518487778	278.868540968	69432
2020-04-28 17:45:00	278.450898614	278.819977904	277.518487778	278.761702226	50229
2020-04-28 17:30:00	278.460611227	278.53831213	278.412048163	278.450898614	46295
2020-04-28 17:15:00	277.994405809	278.47032384	277.974980583	278.47032384	70886
2020-04-28 17:00:00	278.421760775	278.53831213	277.518487778	278.052681486	386578
2020-04-28 16:45:00	278.53831213	278.67428871	277.974980583	278.431473388	319735
2020-04-28 16:30:00	278.654863485	278.67428871	277.518487778	278.53831213	887406
2020-04-28 16:15:00	277.567050842	279.509961922	277.431074262	278.654863485	3255597
2020-04-28 16:00:00	278.790840065	278.834546823	277.197971553	277.557338229	12202791
2020-04-28 15:45:00	279.266758096	279.422159902	278.742277	278.781127452	3082770
2020-04-28 15:30:00	279.24733287	279.810664417	278.557737356	279.271614402	3573474
2020-04-28 15:15:00	279.091931064	279.480435579	278.926816645	279.237620257	1879159
2020-04-28 15:00:00	279.300752241	279.723250901	278.819977904	279.08901728	2335056
2020-04-28 14:45:00	279.810761543	280.043767126	279.266758096	279.295895935	2288103
2020-04-28 14:30:00	279.849514869	280.072904965	279.64098507	279.810664417	1947442
2020-04-28 14:15:00	279.189057193	279.917503159	279.189057193	279.844172932	2152353
2020-04-28 14:00:00	279.626124772	279.742676127	279.053080613	279.189057193	1948805
2020-04-28 13:45:00	279.155063048	279.645549998	278.751989613	279.635837385	1741070
2020-04-28 13:30:00	278.921960339	279.363884225	278.785983758	279.150206741	1765429
2020-04-28 13:15:00	279.062793225	279.373596838	278.858828355	278.935266618	1538463
2020-04-28 13:00:00	278.548024743	282.908987925	278.096388244	279.053080613	1802393
2020-04-28 12:45:00	278.188658066	282.365081604	277.96526797	278.557737356	1761335
2020-04-28 12:30:00	278.679145017	278.693713936	277.489349939	278.178945454	2380852
2020-04-28 12:15:00	278.596587807	279.197215788	278.110957163	278.674482963	2671298
2020-04-28 12:00:00	279.24733287	279.412447289	278.276168708	278.567449969	3198855
2020-04-28 11:45:00	279.033655387	279.519286031	278.955954484	279.237620257	2883208
2020-04-28 11:30:00	278.800552678	279.17934458	277.994405809	279.014230161	3561091
2020-04-28 11:15:00	277.625326519	278.907391419	277.372798585	278.819977904	4824783
2020-04-28 11:00:00	279.072505838	279.422159902	277.411649036	277.605901294	8868476
2020-04-28 10:45:00	280.539110383	280.645949125	279.004517548	279.082315577	3596906
2020-04-28 10:30:00	281.335544639	281.656060864	280.238019384	280.52939777	3712838
2020-04-28 10:15:00	281.141292381	281.646348251	280.568248222	281.335544639	5200860
2020-04-28 10:00:00	282.418500975	282.743873506	281.131579769	281.160717607	7174145
2020-04-28 09:45:00	282.656459991	283.02553928	281.957151863	282.413644669	7469434
2020-04-28 09:30:00	282.918700538	282.947838377	282.45249512	282.675885216	322755
2020-04-28 09:15:00	282.947838377	283.074102344	282.666172603	282.938125764	243329
2020-04-28 09:00:00	282.705023055	283.044964506	282.5884717	282.996401441	356757
2020-04-28 08:45:00	282.569046475	282.870137474	282.442782507	282.656459991	532059
2020-04-28 08:30:00	282.297093314	282.666172603	282.229105024	282.539908636	119912
2020-04-28 08:15:00	282.481632959	282.714735668	277.295097682	282.31651854	352964
2020-04-28 08:00:00	282.054277992	282.481632959	282.054277992	282.481632959	107194
2020-04-28 07:45:00	282.394219443	282.471920346	282.054277992	282.054277992	222378
2020-04-28 07:30:00	281.986289702	282.394219443	281.957151863	282.38450683	246303
2020-04-28 07:15:00	281.918301412	282.054277992	281.685198703	281.966864476	133997
2020-04-28 07:00:00	282.297093314	282.306805927	281.889163573	281.94743925	29844
2020-04-28 06:45:00	281.957151863	282.442782507	281.889163573	282.297093314	71180
2020-04-28 06:30:00	281.869738347	282.122266282	281.860025734	281.908588799	25032
2020-04-28 06:15:00	282.345656378	282.5884717	281.898876186	281.918301412	46639
2020-04-28 06:00:00	281.578359961	282.306805927	281.432670768	282.258242862	90645
2020-04-28 05:45:00	281.461808606	281.860025734	281.277268962	281.704623928	21058
2020-04-28 05:30:00	280.092330191	281.821175283	280.072904965	281.481233832	116908
2020-04-28 05:15:00	279.635837385	280.004916675	279.635837385	280.004916675	4502
2020-04-28 05:00:00	279.859227482	279.898077933	279.509573418	279.606699547	3214
2020-04-28 04:45:00	279.528998644	279.975778836	279.441585128	279.975778836	10255
2020-04-28 04:30:00	279.567849095	279.781526578	279.567849095	279.645549998	9923
2020-04-28 04:15:00	279.917503159	279.917503159	279.31532116	279.548423869	19900
2020-04-27 20:00:00	278.790840065	278.917104032	278.567449969	278.722851775	49634
2020-04-27 19:45:00	278.829690516	278.926816645	278.722851775	278.781127452	21242
2020-04-27 19:30:00	278.878253581	279.169631967	278.800552678	278.829690516	43982
2020-04-27 19:15:00	278.548024743	278.946241871	278.548024743	278.849115742	21244
2020-04-27 19:00:00	278.625725646	278.751989613	278.499461679	278.548024743	13347
2020-04-27 18:45:00	278.751989613	278.751989613	278.518886904	278.518886904	51149
2020-04-27 18:30:00	278.314922034	278.829690516	278.305209421	278.810265291	22943
2020-04-27 18:15:00	278.810265291	278.810265291	278.237221131	278.256646357	153962
2020-04-27 18:00:00	278.742277	278.868540968	278.742277	278.810265291	50063
2020-04-27 17:45:00	278.761702226	278.849115742	278.635438259	278.742277	28738
2020-04-27 17:30:00	278.751989613	278.800552678	278.732564388	278.751989613	30147
2020-04-27 17:15:00	278.761702226	278.800552678	278.654863485	278.781127452	41157
2020-04-27 17:00:00	278.703426549	278.849115742	278.664576097	278.664576097	1283212
2020-04-27 16:45:00	278.849115742	279.266758096	278.664576097	278.703426549	553888
2020-04-27 16:30:00	278.761702226	278.917104032	278.664576097	278.858828355	463344
2020-04-27 16:15:00	278.858828355	279.043368	278.509174291	278.771414839	4759735
2020-04-27 16:00:00	279.907790546	279.985491449	278.790840065	278.858828355	9649304
2020-04-27 15:45:00	279.252189177	279.907790546	279.189057193	279.907790546	3477610
2020-04-27 15:30:00	279.344458999	279.626124772	279.159919354	279.255491465	3327593
2020-04-27 15:15:00	279.101643677	279.441585128	279.004517548	279.349121053	2592039
2020-04-27 15:00:00	278.97537971	279.334746386	278.946241871	279.101643677	2398481
2020-04-27 14:45:00	278.616013033	279.218195032	278.523743211	278.97537971	2494975
2020-04-27 14:30:00	278.727708081	278.878253581	278.586875194	278.613099249	1089493
2020-04-27 14:15:00	278.276071582	278.849115742	278.276071582	278.722851775	1149644
2020-04-27 14:00:00	278.023543647	278.47032384	277.877854454	278.280927889	1671728
2020-04-27 13:45:00	278.305209421	278.37222645	277.895434284	277.994405809	1985655
2020-04-27 13:30:00	278.557737356	278.620869339	277.945842744	278.307637574	2221697
2020-04-27 13:15:00	278.819977904	278.839403129	278.256646357	278.557737356	1384562
2020-04-27 13:00:00	278.761702226	278.858828355	278.489749066	278.819977904	1815956
2020-04-27 12:45:00	278.461679614	279.091931064	278.460611227	278.751989613	2342531
2020-04-27 12:30:00	278.431473388	278.654863485	278.237221131	278.460611227	1710131
2020-04-27 12:15:00	278.664576097	278.751989613	278.188658066	278.421760775	1834628
2020-04-27 12:00:00	278.878253581	278.917104032	278.548024743	278.664576097	2812769
2020-04-27 11:45:00	278.378054018	278.955954484	278.266358969	278.887966194	2692668
2020-04-27 11:30:00	277.7613031	278.431473388	277.625326519	278.382813198	2107262
2020-04-27 11:15:00	277.469924713	277.809866164	277.217396779	277.758972073	1325747
2020-04-27 11:00:00	277.82929139	278.178945454	277.372798585	277.479637326	2400949
2020-04-27 10:45:00	277.625326519	277.945842744	277.295097682	277.823560948	2287825
2020-04-27 10:30:00	277.450499488	278.062394099	277.275672456	277.635039132	3002140
2020-04-27 10:15:00	277.314522907	277.567050842	276.964868844	277.450499488	2917001
2020-04-27 10:00:00	276.556939103	277.537913004	276.440387748	277.314522907	2880986
2020-04-27 09:45:00	276.926018392	277.421361649	276.498663426	276.556939103	3880792
2020-04-27 09:30:00	277.557338229	277.683602197	276.790041812	276.799754425	227814
2020-04-27 09:15:00	277.557338229	277.945842744	277.353373359	277.567050842	111272
2020-04-27 09:00:00	277.625326519	277.7613031	277.469924713	277.518487778	112435
2020-04-27 08:45:00	277.780728326	278.266358969	277.557338229	277.683602197	203033
2020-04-27 08:30:00	277.605901294	277.974980583	277.557338229	277.741877874	150780
2020-04-27 08:15:00	277.615613907	278.382910324	276.41124991	277.635039132	279790
2020-04-27 08:00:00	277.567050842	277.722452648	277.440786875	277.440786875	90364
2020-04-27 07:45:00	277.469924713	277.576763455	277.333948133	277.567050842	82221
2020-04-27 07:30:00	277.285385069	277.479637326	277.061994972	277.431074262	69542
2020-04-27 07:15:00	277.25624723	277.25624723	277.003719295	277.207684166	138976
2020-04-27 07:00:00	277.479637326	277.576763455	277.197971553	277.207684166	65912
2020-04-27 06:45:00	277.567050842	277.703027422	277.246534617	277.401936423	60456
2020-04-27 06:30:00	277.635039132	277.809866164	277.440786875	277.567050842	26554
2020-04-27 06:15:00	277.7613031	277.7613031	277.39222381	277.615613907	28955
2020-04-27 06:00:00	278.023543647	278.10124455	277.780728326	277.955555357	79107
2020-04-27 05:45:00	277.936130132	278.198370679	277.887567067	278.198370679	64999
2020-04-27 05:30:00	277.664176971	277.926417519	277.605901294	277.877854454	51097
2020-04-27 05:15:00	277.401936423	277.596188681	277.05228236	277.567050842	7825
2020-04-27 05:00:00	277.382511197	277.489349939	277.304810294	277.382511197	48736
2020-04-27 04:45:00	276.984294069	277.683602197	276.790041812	277.343660746	31822
2020-04-27 04:30:00	276.867742715	277.236822004	276.702628296	277.032857134	14110
2020-04-27 04:15:00	277.479637326	277.586476068	277.003719295	277.149408488	46608
2020-04-24 20:00:00	274.993208429	275.206885913	274.993208429	275.206885913	45100
2020-04-24 19:45:00	274.866944462	274.993208429	274.866944462	274.993208429	7085
2020-04-24 19:30:00	274.993208429	275.002921042	274.866944462	274.866944462	11419
2020-04-24 19:15:00	275.012633655	275.012633655	274.915507526	274.993208429	2698
2020-04-24 19:00:00	274.925220139	275.012633655	274.896082301	274.983495816	17114
2020-04-24 18:45:00	275.012633655	275.06119672	274.837806623	274.925220139	8620
2020-04-24 18:30:00	274.925220139	275.080621945	274.925220139	275.012633655	9326
2020-04-24 18:15:00	275.109662658	275.109662658	274.896082301	274.964070591	16523
2020-04-24 18:00:00	275.041771494	275.109759784	275.041771494	275.109759784	14782
2020-04-24 17:45:00	274.82809401	275.090334558	274.82809401	275.012633655	45778
2020-04-24 17:30:00	274.798956172	274.886369688	274.69211743	274.818381398	215358
2020-04-24 17:15:00	274.876657075	274.915507526	274.730967882	274.750393107	73491
2020-04-24 17:00:00	274.973783204	275.002921042	274.837806623	274.866944462	204987
2020-04-24 16:45:00	274.905794913	275.012633655	274.818381398	274.964070591	284417
2020-04-24 16:30:00	274.954357978	275.002921042	274.789243559	274.866944462	6449316
2020-04-24 16:15:00	274.915507526	275.206885913	274.643554366	274.993208429	1715784
2020-04-24 16:00:00	275.342862493	275.546827363	274.361888592	274.905794913	11420986
2020-04-24 15:45:00	274.808668785	275.459413848	274.62412914	275.342862493	4683779
2020-04-24 15:30:00	274.157923722	274.798956172	273.928511806	274.789243559	2902509
2020-04-24 15:15:00	274.099648045	274.536715624	273.711143529	274.157923722	2525659
2020-04-24 15:00:00	274.05108498	274.400739044	273.895683174	274.099648045	2351835
2020-04-24 14:45:00	273.54602911	274.245337238	273.444046675	274.046228674	2453977
2020-04-24 14:30:00	273.614017401	273.84712011	273.322639014	273.54602911	2187122
2020-04-24 14:15:00	273.419765143	273.798557045	273.157524595	273.604304788	2619099
2020-04-24 14:00:00	272.798157919	273.468328207	272.653439987	273.429477756	2888256
2020-04-24 13:45:00	272.254251598	272.827295757	272.030861501	272.798157919	1796986
2020-04-24 13:30:00	271.875459695	272.263964211	271.739483115	272.254251598	1430631
2020-04-24 13:15:00	272.159747874	272.166838082	271.739483115	271.869923506	973059
2020-04-24 13:00:00	272.302814662	272.418103377	271.953160598	272.166838082	1726679
2020-04-24 12:45:00	271.953160598	272.458216468	271.710345276	272.302717536	2007545
2020-04-24 12:30:00	271.564656083	272.351377726	271.263565084	271.948984175	1723375
2020-04-24 12:15:00	271.321840761	271.788046179	271.040174988	271.56951239	1209382
2020-04-24 12:00:00	271.195576794	271.690920051	271.088738052	271.321937887	3671037
2020-04-24 11:45:00	271.117875891	271.467529954	270.666239392	271.195576794	1770703
2020-04-24 11:30:00	270.850779037	271.467529954	270.816784892	271.113019584	3965190
2020-04-24 11:15:00	271.55494347	271.622834634	270.496268667	270.84893364	2846996
2020-04-24 11:00:00	272.186263307	272.293102049	271.360691213	271.55494347	1503712
2020-04-24 10:45:00	271.448104729	272.331952501	271.185864181	272.166838082	2156906
2020-04-24 10:30:00	271.360691213	271.99201105	271.137301117	271.428679503	2425783
2020-04-24 10:15:00	270.875060569	272.83700837	270.797359666	271.316984455	2766140
2020-04-24 10:00:00	271.92703367	272.063884385	270.758509214	270.84592273	3328310
2020-04-24 09:45:00	272.662181339	273.20608766	271.778333567	271.933735373	3524345
2020-04-24 09:30:00	272.652468726	272.827295757	272.526204758	272.642756113	174706
2020-04-24 09:15:00	272.652468726	273.040876115	272.594193048	272.652468726	216594
2020-04-24 09:00:00	272.963272338	273.34206424	272.623330887	272.6330435	283890
2020-04-24 08:45:00	272.14731573	273.050685854	272.14731573	272.856433596	287671
2020-04-24 08:30:00	271.768620954	272.302814662	271.593793922	272.147412856	100647
2020-04-24 08:15:00	272.866049083	272.866049083	268.194379414	271.700632664	418040
2020-04-24 08:00:00	272.166838082	272.166838082	271.788046179	271.904597534	121136
2020-04-24 07:45:00	272.594193048	272.594193048	272.108562404	272.166838082	98249
2020-04-24 07:30:00	272.613618274	272.662181339	272.293102049	272.594193048	73358
2020-04-24 07:15:00	272.730169629	272.90499666	272.429078629	272.555342597	126314
2020-04-24 07:00:00	271.972585824	272.778732693	271.972585824	272.778732693	113702
2020-04-24 06:45:00	271.681207438	272.050286727	271.564656083	271.972585824	29694
2020-04-24 06:30:00	271.564656083	272.147412856	271.564656083	271.661782212	34989
2020-04-24 06:15:00	271.603506535	271.613219148	271.292702923	271.399541664	25129
2020-04-24 06:00:00	271.341265987	271.914310147	271.341265987	271.545230857	94109
2020-04-24 05:45:00	271.302415536	271.389829051	271.069312826	271.360691213	42079
2020-04-24 05:30:00	271.079025439	271.690920051	270.787647053	271.360691213	59673
2020-04-24 05:15:00	269.962074958	271.21500202	269.962074958	271.088738052	30678
2020-04-24 05:00:00	269.651271346	269.942649733	269.622133508	269.874661442	6870
2020-04-24 04:45:00	269.457019089	269.592995669	269.330755121	269.573570443	18145
2020-04-24 04:30:00	269.641558733	269.641558733	269.214203767	269.457019089	19834
2020-04-24 04:15:00	270.253453345	270.27287857	269.592995669	269.641558733	16422
2020-04-23 20:00:00	269.185065928	269.525007379	269.165640702	269.398743411	160719
2020-04-23 19:45:00	269.49586954	269.583283056	269.039376735	269.185065928	49589
2020-04-23 19:30:00	269.029664122	269.515294766	269.029664122	269.418168637	93550
2020-04-23 19:15:00	269.301617283	269.515294766	268.942250606	268.971388445	63724
2020-04-23 19:00:00	269.369605573	269.505582153	269.136502864	269.35989296	60912
2020-04-23 18:45:00	269.699834411	270.088338926	268.7868488	269.379318186	224776
2020-04-23 18:30:00	270.302016409	270.302016409	269.719259636	269.719259636	142264
2020-04-23 18:15:00	270.107764151	270.457418215	269.418168637	270.292303796	226760
2020-04-23 18:00:00	270.253453345	271.059600214	270.039775861	270.078626313	47851
2020-04-23 17:45:00	270.292303796	270.311729022	270.156327216	270.253453345	27414
2020-04-23 17:30:00	270.321441635	270.447705602	270.253453345	270.292303796	29906
2020-04-23 17:15:00	270.496268667	270.57396957	270.311729022	270.321441635	43052
2020-04-23 17:00:00	270.816784892	271.059600214	270.467130828	270.486556054	263024
2020-04-23 16:45:00	270.457418215	270.787647053	270.234028119	270.739083989	128495
2020-04-23 16:30:00	270.360292086	271.151870036	270.263165958	270.467130828	360047
2020-04-23 16:15:00	271.011037149	271.059600214	270.195177667	270.360292086	2582508
2020-04-23 16:00:00	271.661782212	272.623330887	271.011037149	271.040174988	7676565
2020-04-23 15:45:00	271.894884921	272.331952501	271.244139858	271.642356986	3709404
2020-04-23 15:30:00	272.05999934	272.175967938	271.224714633	271.904500408	2707170
2020-04-23 15:15:00	273.235225498	273.332351627	271.885172308	272.05999934	2368205
2020-04-23 15:00:00	272.623330887	273.439190369	272.341665114	273.245326616	2167288
2020-04-23 14:45:00	272.516492145	272.827295757	272.157222595	272.623330887	1844053
2020-04-23 14:30:00	271.564656083	272.720457016	271.535518245	272.526204758	2507378
2020-04-23 14:15:00	271.836609244	272.001723663	270.739083989	271.574368696	3978263
2020-04-23 14:00:00	271.768620954	272.293102049	271.040174988	271.83670637	3943817
2020-04-23 13:45:00	272.244538985	272.953559725	271.584081309	271.768620954	3220095
2020-04-23 13:30:00	273.837407497	273.895683174	271.632644373	272.244538985	4545522
2020-04-23 13:15:00	272.953559725	273.905395787	272.866146209	273.842263803	4140719
2020-04-23 13:00:00	273.108961531	273.711143529	270.865347956	272.934134499	13644420
2020-04-23 12:45:00	274.905794913	274.97863951	272.866146209	273.108961531	3634889
2020-04-23 12:30:00	274.478439947	274.983495816	274.342463367	274.896082301	1758743
2020-04-23 12:15:00	274.196774173	274.604703914	273.973384077	274.472321001	1940403
2020-04-23 12:00:00	274.157923722	274.216199399	273.701430917	274.177348948	2754213
2020-04-23 11:45:00	275.12918501	275.168035461	274.002521916	274.148211109	2818208
2020-04-23 11:30:00	274.711542656	275.255448977	274.653266979	275.109759784	2338627
2020-04-23 11:15:00	275.148610235	275.187460687	274.540600669	274.69211743	2397910
2020-04-23 11:00:00	275.624528266	275.750792234	275.070909332	275.138994749	3034881
2020-04-23 10:45:00	274.323038141	275.779930073	274.284187689	275.62744205	3853525
2020-04-23 10:30:00	273.730568755	274.48815256	273.351776853	274.323038141	3628328
2020-04-23 10:15:00	273.41005253	273.866545335	272.943847112	273.720856142	3075555
2020-04-23 10:00:00	273.84712011	274.070510206	272.943847112	273.429477756	3649925
2020-04-23 09:45:00	272.429078629	274.264762463	272.098849792	273.837407497	5823558
2020-04-23 09:30:00	272.467929081	272.6330435	272.361090339	272.429078629	260033
2020-04-23 09:15:00	272.730169629	272.875858822	272.438791242	272.438791242	177051
2020-04-23 09:00:00	272.011436276	272.866146209	272.011436276	272.76902008	714934
2020-04-23 08:45:00	271.652069599	272.118275017	271.370403826	272.021148889	526803
2020-04-23 08:30:00	271.137301117	271.642356986	271.069312826	271.535518245	299983
2020-04-23 08:15:00	271.156823468	272.351377726	270.127189377	271.137301117	249574
2020-04-23 08:00:00	271.185864181	271.224714633	270.884773182	271.176151568	118148
2020-04-23 07:45:00	271.176151568	271.380116439	271.147013729	271.263565084	50153
2020-04-23 07:30:00	271.244139858	271.448104729	271.040174988	271.098450665	23348
2020-04-23 07:15:00	270.690520924	271.312128148	270.690520924	271.273277697	29580
2020-04-23 07:00:00	270.884773182	271.040174988	270.680808311	270.680808311	23542
2020-04-23 06:45:00	271.21500202	271.21500202	270.729371376	270.933336246	24511
2020-04-23 06:30:00	271.156726342	271.389829051	271.069312826	271.389829051	7847
2020-04-23 06:15:00	271.865747082	271.875459695	271.21500202	271.21500202	9191
2020-04-23 06:00:00	271.506380406	271.875459695	271.496667793	271.817184018	10457
2020-04-23 05:45:00	271.516093019	271.92402276	271.516093019	271.55494347	13302
2020-04-23 05:30:00	271.360691213	271.477242567	271.244139858	271.467529954	21577
2020-04-23 05:15:00	270.57396957	271.525805632	270.57396957	271.477242567	11558
2020-04-23 05:00:00	271.049887601	271.049887601	270.57396957	270.70994615	9974
2020-04-23 04:45:00	271.030462375	271.117875891	270.981899311	271.001324536	9663
2020-04-23 04:30:00	270.680808311	271.079025439	270.593394795	271.049887601	11776
2020-04-23 04:15:00	270.253453345	270.661383086	270.010638023	270.515693892	37211
2020-04-22 20:00:00	269.923224507	270.175752442	269.670696572	270.156327216	120275
2020-04-22 19:45:00	270.253453345	270.253453345	269.728972249	269.942649733	59251
2020-04-22 19:30:00	270.010638023	270.302016409	269.913511894	270.253453345	71449
2020-04-22 19:15:00	270.418567764	270.447705602	269.894086668	269.962074958	88600
2020-04-22 19:00:00	270.64195786	270.64195786	270.20489028	270.263165958	53924
2020-04-22 18:45:00	270.787647053	271.079025439	270.292303796	270.690520924	88250
2020-04-22 18:30:00	270.933336246	271.001324536	270.739083989	270.77793444	17694
2020-04-22 18:15:00	271.156726342	271.399541664	270.399142538	270.981899311	189928
2020-04-22 18:00:00	271.147013729	271.341265987	271.108163278	271.331553374	47069
2020-04-22 17:45:00	271.147013729	271.176151568	271.098450665	271.147013729	20541
2020-04-22 17:30:00	271.195576794	271.224714633	271.156726342	271.156726342	26885
2020-04-22 17:15:00	271.253852471	271.321840761	271.185864181	271.195576794	42338
2020-04-22 17:00:00	271.001324536	271.28299031	270.981899311	271.28299031	196331
2020-04-22 16:45:00	270.91391102	271.166438955	270.894485795	271.020749762	309526
2020-04-22 16:30:00	271.030462375	271.117875891	270.826497504	270.91391102	202100
2020-04-22 16:15:00	271.147013729	271.166438955	270.496268667	271.040174988	3953163
2020-04-22 16:00:00	272.341665114	272.924421886	271.049887601	271.147013729	13086842
2020-04-22 15:45:00	271.933735373	272.453360162	271.846321857	272.331952501	4305234
2020-04-22 15:30:00	271.826896631	272.322239888	271.671494825	271.933735373	3659683
2020-04-22 15:15:00	271.953160598	272.302814662	271.749292854	271.817184018	3496816
2020-04-22 15:00:00	271.851178163	272.186263307	271.647213293	271.943447986	5581725
2020-04-22 14:45:00	271.21500202	271.880316002	271.21500202	271.85603447	3854273
2020-04-22 14:30:00	271.137301117	271.477242567	270.943048859	271.217430173	1504040
2020-04-22 14:15:00	271.224714633	271.409254277	270.991611923	271.137301117	2120452
2020-04-22 14:00:00	271.176151568	271.467529954	271.020749762	271.21500202	1971363
2020-04-22 13:45:00	271.195576794	271.360691213	270.807072279	271.156726342	2610324
2020-04-22 13:30:00	270.583682183	271.21500202	270.535119118	271.196256677	1392262
2020-04-22 13:15:00	270.593394795	270.70994615	270.224315506	270.583682183	2003059
2020-04-22 13:00:00	270.977043004	271.069312826	270.321441635	270.583682183	1659564
2020-04-22 12:45:00	270.84592273	271.273277697	270.535119118	270.981899311	1612829
2020-04-22 12:30:00	270.525406505	270.933336246	270.478785963	270.84592273	1341352
2020-04-22 12:15:00	270.661383086	271.127588504	270.379717312	270.525406505	2278195
2020-04-22 12:00:00	270.77793444	271.030462375	270.467130828	270.671095698	2173138
2020-04-22 11:45:00	270.253453345	270.981899311	270.185465055	270.768221827	2671726
2020-04-22 11:30:00	270.030063248	270.632245247	270.030063248	270.253453345	2239767
2020-04-22 11:15:00	269.64641504	270.107764151	269.29190467	270.039775861	1856923
2020-04-22 11:00:00	270.331154248	270.471015873	269.476444314	269.612420895	2482905
2020-04-22 10:45:00	269.758110088	270.661383086	269.709547023	270.321441635	2844331
2020-04-22 10:30:00	269.046175564	270.224315506	268.951963219	269.719259636	2495982
2020-04-22 10:15:00	269.816385765	270.165942703	268.951963219	269.039376735	3006296
2020-04-22 10:00:00	270.107764151	270.486556054	269.087939799	269.826098378	3754471
2020-04-22 09:45:00	270.350579473	270.884773182	269.544432605	270.088338926	5400596
2020-04-22 09:30:00	270.447705602	270.554544344	270.195177667	270.340866861	507263
2020-04-22 09:15:00	270.311729022	270.57396957	269.942649733	270.321247383	333901
2020-04-22 09:00:00	269.573570443	270.554544344	269.282192057	270.331154248	1140229
2020-04-22 08:45:00	268.913112767	269.622133508	268.815986639	269.573570443	291084
2020-04-22 08:30:00	268.223517253	269.010238896	267.990414544	268.913112767	259242
2020-04-22 08:15:00	266.193581161	269.331143626	265.435997357	268.21380464	1630649
2020-04-22 08:00:00	268.670297445	269.068514573	268.359493833	268.99081367	159830
2020-04-22 07:45:00	268.883974929	269.087939799	268.466332575	268.641159607	358431
2020-04-22 07:30:00	269.29190467	269.476444314	268.796561413	268.874262316	74510
2020-04-22 07:15:00	268.709147897	269.253054218	268.641159607	269.22391638	140811
2020-04-22 07:00:00	268.417769511	268.670297445	268.174954189	268.631446994	20622
2020-04-22 06:45:00	268.58288393	268.835411864	268.262367705	268.272080317	23047
2020-04-22 06:30:00	268.92282538	268.92282538	268.485757801	268.485757801	17631
2020-04-22 06:15:00	269.330755121	269.330755121	268.680010058	268.942250606	33168
2020-04-22 06:00:00	269.194778541	269.330755121	269.010238896	269.204491154	12237
2020-04-22 05:45:00	269.63184612	269.63184612	269.029664122	269.35989296	26765
2020-04-22 05:30:00	269.767822701	269.923224507	269.486156927	269.544432605	38752
2020-04-22 05:15:00	269.592995669	269.835810991	269.282192057	269.728972249	61512
2020-04-22 05:00:00	269.039376735	269.525007379	268.806274026	269.49586954	56886
2020-04-22 04:45:00	268.738285736	269.311329895	268.728573123	269.068514573	55715
2020-04-22 04:30:00	268.514895639	269.039376735	268.514895639	268.747998348	31436
2020-04-22 04:15:00	267.844725351	268.573171317	267.679610932	268.534320865	35748
2020-04-21 20:00:00	266.339270355	266.611223515	265.979903678	266.504384774	74601
2020-04-21 19:45:00	265.950765839	266.407258645	265.931340614	266.35869558	33660
2020-04-21 19:30:00	265.863352324	266.222719	265.601111776	266.047891968	56801
2020-04-21 19:15:00	266.29070729	266.397546032	265.542836099	265.892490162	90672
2020-04-21 19:00:00	266.708349644	266.708349644	265.931340614	266.271282064	93508
2020-04-21 18:45:00	266.640361354	266.854038837	266.484959548	266.718062257	42518
2020-04-21 18:30:00	266.572373064	266.708349644	266.300419903	266.688924418	40466
2020-04-21 18:15:00	266.280994677	267.096854159	266.125592871	266.523809999	177097
2020-04-21 18:00:00	266.242144226	266.378120806	265.193182035	266.310132516	98290
2020-04-21 17:45:00	266.436396483	266.514097386	266.222719	266.261569452	27634
2020-04-21 17:30:00	266.203293774	266.475246935	266.174155936	266.475246935	42079
2020-04-21 17:15:00	265.737088356	266.523809999	265.193182035	266.232431613	248804
2020-04-21 17:00:00	265.465135196	265.834214485	265.193182035	265.737088356	121400
2020-04-21 16:45:00	265.503985647	265.902202775	265.193182035	265.523410873	358541
2020-04-21 16:30:00	265.737088356	265.737088356	265.494273034	265.533123486	245076
2020-04-21 16:15:00	265.164141322	265.805076646	265.164141322	265.64967484	3530598
2020-04-21 16:00:00	266.50924108	266.640361354	264.66870094	265.173756809	12781559
2020-04-21 15:45:00	266.407258645	267.592197416	265.853639711	266.504384774	5898878
2020-04-21 15:30:00	266.047891968	266.912314514	265.931340614	266.407258645	3428994
2020-04-21 15:15:00	265.630249614	266.232431613	264.748150113	266.052748275	3585329
2020-04-21 15:00:00	265.682989102	266.047891968	265.387434293	265.630249614	2531495
2020-04-21 14:45:00	267.058003708	267.223118127	265.44570997	265.681823589	2993480
2020-04-21 14:30:00	266.824900999	267.767024448	266.183868549	267.028865869	3433712
2020-04-21 14:15:00	266.145018097	266.922027127	265.698335031	266.829757305	2714990
2020-04-21 14:00:00	266.902601902	266.980302805	265.853639711	266.145018097	3574321
2020-04-21 13:45:00	266.601510902	267.096854159	266.222719	266.922027127	3632027
2020-04-21 13:30:00	265.610824389	266.72777487	265.494273034	266.582085677	3510653
2020-04-21 13:15:00	265.552548711	266.067317194	265.358296454	265.610824389	2848857
2020-04-21 13:00:00	264.357897327	265.635105921	264.202495521	265.552548711	3470087
2020-04-21 12:45:00	265.125193745	265.251457712	264.319046876	264.357897327	2856778
2020-04-21 12:30:00	265.698237905	265.824501872	264.960079326	265.115481132	3065295
2020-04-21 12:15:00	265.737088356	265.989616291	265.173756809	265.659387453	3987997
2020-04-21 12:00:00	264.401604085	265.814789259	264.348184715	265.746800969	5415336
2020-04-21 11:45:00	265.037780229	266.023610436	264.319046876	264.416173005	4766858
2020-04-21 11:30:00	265.144618971	266.125592871	264.717264004	265.037780229	5006817
2020-04-21 11:15:00	266.280994677	266.484959548	265.07663068	265.139762664	5157947
2020-04-21 11:00:00	267.922426254	268.048690221	266.232431613	266.300419903	5286480
2020-04-21 10:45:00	268.913112767	269.107365025	267.582484803	267.922426254	3156318
2020-04-21 10:30:00	268.563458704	269.165640702	268.068115447	268.924767903	3554606
2020-04-21 10:15:00	269.675552878	269.826098378	268.495470414	268.58288393	4089735
2020-04-21 10:00:00	267.912713641	270.049488474	267.699036158	269.670696572	5801894
2020-04-21 09:45:00	268.777136187	269.330755121	267.427082997	267.903001028	8095388
2020-04-21 09:30:00	267.970989318	268.796561413	267.533921739	268.689722671	997550
2020-04-21 09:15:00	267.5047839	267.970989318	267.193980288	267.961276705	395591
2020-04-21 09:00:00	267.980701931	268.330355995	267.310531642	267.524209126	294569
2020-04-21 08:45:00	268.514895639	268.602309155	267.679610932	267.970989318	370348
2020-04-21 08:30:00	267.922426254	268.738285736	267.728173996	268.553746091	763853
2020-04-21 08:15:00	268.359493833	272.720457016	267.456220836	267.922426254	632868
2020-04-21 08:00:00	268.14581635	268.65087222	267.903001028	268.359493833	477125
2020-04-21 07:45:00	268.864549703	269.136502864	268.058402834	268.165241576	566229
2020-04-21 07:30:00	269.117077638	269.389030798	268.815986639	268.913112767	213955
2020-04-21 07:15:00	269.301617283	271.409254277	268.621734381	269.039376735	232554
2020-04-21 07:00:00	269.991212797	270.175752442	269.126790251	269.447306476	55546
2020-04-21 06:45:00	268.903400155	270.00092541	268.689722671	269.845523604	126919
2020-04-21 06:30:00	269.398743411	269.49586954	268.815986639	269.155928089	171615
2020-04-21 06:15:00	270.127189377	270.70994615	269.272479444	269.350180347	97061
2020-04-21 06:00:00	270.302016409	270.321441635	269.56385783	270.20489028	83210
2020-04-21 05:45:00	270.57396957	270.690520924	269.894086668	270.418567764	91456
2020-04-21 05:30:00	270.807072279	271.069312826	270.20489028	270.20489028	57564
2020-04-21 05:15:00	271.953160598	272.12798763	270.661383086	270.768221827	33578
2020-04-21 05:00:00	271.205289407	272.001723663	271.205289407	271.758908341	8799
2020-04-21 04:45:00	271.584081309	271.642356986	271.108163278	271.108163278	17834
2020-04-21 04:30:00	271.914310147	272.011436276	271.380116439	271.41896689	10544
2020-04-21 04:15:00	271.166438955	272.244538985	271.069312826	271.885172308	33790
2020-04-20 20:00:00	274.206486786	274.206486786	273.419765143	273.924821013	107709
2020-04-20 19:45:00	274.05108498	274.400739044	273.856832723	274.332750754	65392
2020-04-20 19:30:00	274.303612915	274.459014721	274.031659754	274.05108498	145333
2020-04-20 19:15:00	274.507577785	274.847519236	274.099648045	274.284187689	74636
2020-04-20 19:00:00	274.070510206	274.546428237	274.002521916	274.449302108	73839
2020-04-20 18:45:00	273.458615595	274.730967882	273.400339917	274.021947142	135171
2020-04-20 18:30:00	273.312926401	273.497466046	273.167237208	273.41005253	51690
2020-04-20 18:15:00	273.264363337	273.817982271	272.972984951	273.264363337	128708
2020-04-20 18:00:00	273.458615595	273.497466046	273.186662434	273.264363337	43837
2020-04-20 17:45:00	273.312926401	273.536316498	273.293501176	273.497466046	59254
2020-04-20 17:30:00	273.332351627	273.507178659	273.27407595	273.371202079	454641
2020-04-20 17:15:00	273.225512885	273.439190369	273.225512885	273.312926401	43265
2020-04-20 17:00:00	273.41005253	276.208353427	273.215800273	273.244938111	123680
2020-04-20 16:45:00	272.924421886	276.208353427	272.827295757	273.439190369	454392
2020-04-20 16:30:00	272.943847112	272.943847112	272.76902008	272.924421886	154452
2020-04-20 16:15:00	273.516891272	273.84712011	272.438791242	272.846720983	3291665
2020-04-20 16:00:00	274.245337238	274.701830043	273.400339917	273.516891272	8835194
2020-04-20 15:45:00	274.332750754	274.905794913	273.827694884	274.247571139	3889450
2020-04-20 15:30:00	273.986884609	274.352175979	273.47804082	274.323038141	3562229
2020-04-20 15:15:00	273.614017401	274.48815256	273.264363337	273.973384077	4550433
2020-04-20 15:00:00	275.109759784	275.46912646	273.561569291	273.623730013	4078943
2020-04-20 14:45:00	274.507577785	275.430276009	274.497865173	275.109759784	3839819
2020-04-20 14:30:00	275.857630976	276.013032782	274.429876882	274.511462831	4345854
2020-04-20 14:15:00	276.634640006	276.935731005	275.760504847	275.847918363	2432349
2020-04-20 14:00:00	276.4792382	276.838604876	276.314123781	276.658435907	1594971
2020-04-20 13:45:00	276.386968377	276.634640006	275.945044491	276.489145065	1923686
2020-04-20 13:30:00	276.304411168	276.459812974	275.931932464	276.391824684	2007955
2020-04-20 13:15:00	277.217396779	277.246534617	276.275273329	276.309267474	2395318
2020-04-20 13:00:00	277.503918858	277.732165261	277.139695876	277.197971553	1603659
2020-04-20 12:45:00	277.091132811	277.771015713	277.081420198	277.499062552	1909423
2020-04-20 12:30:00	277.03771344	277.421361649	276.941558573	277.110558037	2090731
2020-04-20 12:15:00	277.712740035	277.790440938	276.974581457	277.042569747	1677326
2020-04-20 12:00:00	277.780728326	277.916704906	277.489349939	277.716625081	2216168
2020-04-20 11:45:00	277.149408488	278.062394099	276.809467038	277.790440938	2746034
2020-04-20 11:30:00	276.654065232	278.549190256	276.527801264	277.149408488	4292967
2020-04-20 11:15:00	276.945443618	277.478666065	276.644352619	276.663777844	3965442
2020-04-20 11:00:00	276.139296749	277.387367504	276.139296749	276.955156231	5747144
2020-04-20 10:45:00	275.537114751	276.255848104	275.391425557	276.158721975	3137716
2020-04-20 10:30:00	275.70222917	275.818780524	275.26516159	275.537114751	2776402
2020-04-20 10:15:00	275.206885913	275.925619266	274.721255269	275.721654395	3246518
2020-04-20 10:00:00	274.769818333	275.828493137	274.750393107	275.206885913	3567541
2020-04-20 09:45:00	274.48815256	275.226311138	274.11907327	274.789243559	6209018
2020-04-20 09:30:00	273.604304788	274.565853463	273.565454336	274.507577785	397202
2020-04-20 09:15:00	273.84712011	274.109360657	273.516891272	273.526603885	242863
2020-04-20 09:00:00	274.177348948	274.264762463	273.788844432	273.895683174	170800
2020-04-20 08:45:00	273.895683174	274.274475076	273.584491057	274.206486786	309739
2020-04-20 08:30:00	273.944246238	274.109360657	273.507178659	273.895683174	208961
2020-04-20 08:15:00	273.312926401	279.344458999	273.196375047	273.876257948	642426
2020-04-20 08:00:00	274.089935432	274.18706156	273.167237208	273.439190369	354478
2020-04-20 07:45:00	273.895683174	274.410451657	273.701430917	274.060797593	395058
2020-04-20 07:30:00	274.682404817	274.740680495	273.740281368	273.895683174	487646
2020-04-20 07:15:00	274.721255269	275.1971733	274.575566076	274.750393107	359443
2020-04-20 07:00:00	274.633841753	274.915507526	274.517290398	274.721255269	218326
2020-04-20 06:45:00	274.604703914	275.090334558	274.546428237	274.643554366	88190
2020-04-20 06:30:00	275.158322848	275.459413848	274.323038141	274.62412914	132697
2020-04-20 06:15:00	275.867343588	275.886768814	274.896082301	275.158322848	41953
2020-04-20 06:00:00	276.809467038	276.809467038	275.673091331	275.673091331	60331
2020-04-20 05:45:00	276.877455328	276.916305779	276.323836394	276.75119136	68827
2020-04-20 05:30:00	277.139695876	277.149408488	276.799754425	276.858030102	40493
2020-04-20 05:15:00	277.100845424	277.18825894	276.926018392	277.071707585	9258
2020-04-20 05:00:00	276.692915683	276.955156231	276.692915683	276.955156231	9598
2020-04-20 04:45:00	276.440387748	276.780329199	276.391824684	276.712340909	19345
2020-04-20 04:30:00	277.023144521	277.197971553	276.488950813	276.488950813	40194
2020-04-20 04:15:00	277.625326519	277.625326519	277.071707585	277.168833714	34998
2020-04-17 20:00:00	278.256646357	278.460611227	278.256646357	278.421760775	38135
2020-04-17 19:45:00	278.363485098	278.382910324	278.188658066	278.285784195	10759
2020-04-17 19:30:00	278.266358969	278.412048163	278.246933744	278.314922034	19465
2020-04-17 19:15:00	278.208083292	278.266358969	278.169232841	278.266358969	14609
2020-04-17 19:00:00	278.188658066	278.217795905	278.130382389	278.208083292	6596
2020-04-17 18:45:00	278.178945454	278.266358969	278.081819325	278.140095002	20014
2020-04-17 18:30:00	278.295496808	278.314922034	278.178945454	278.178945454	50441
2020-04-17 18:15:00	278.40233555	278.450898614	278.266358969	278.295496808	48985
2020-04-17 18:00:00	278.509174291	278.645053746	278.40233555	278.412048163	531577
2020-04-17 17:45:00	278.751989613	278.849115742	278.40233555	278.509174291	799518
2020-04-17 17:30:00	278.751989613	278.819977904	278.40233555	278.751989613	104039
2020-04-17 17:15:00	278.985092322	279.033655387	278.654863485	278.722851775	197767
2020-04-17 17:00:00	278.732564388	278.994804935	278.40233555	278.897678807	156351
2020-04-17 16:45:00	279.004517548	279.130781516	278.625725646	278.751989613	616482
2020-04-17 16:30:00	278.849115742	279.645549998	278.839403129	278.994804935	1593328
2020-04-17 16:15:00	278.480036453	279.723250901	276.037217188	278.907391419	8041798
2020-04-17 16:00:00	277.353373359	279.043368	277.246534617	278.489749066	19997239
2020-04-17 15:45:00	276.430675135	277.620470213	276.430675135	277.343660746	7139523
2020-04-17 15:30:00	275.862487282	276.498566299	275.810039172	276.440387748	3076725
2020-04-17 15:15:00	275.46912646	275.925619266	275.352575106	275.857630976	2834093
2020-04-17 15:00:00	275.012633655	275.498264299	274.877628336	275.46912646	2076990
2020-04-17 14:45:00	275.304012041	275.304012041	274.527003011	275.022249142	2624254
2020-04-17 14:30:00	275.391425557	275.789642685	275.28196441	275.304012041	2166153
2020-04-17 14:15:00	275.915906653	275.915906653	275.23680076	275.381712945	2793354
2020-04-17 14:00:00	276.236422878	276.236422878	275.614815654	275.916003779	2938970
2020-04-17 13:45:00	275.836360353	276.369485674	275.799355298	276.229624049	2906259
2020-04-17 13:30:00	276.061595846	276.586076941	275.789642685	275.830532786	2812872
2020-04-17 13:15:00	276.158721975	276.430675135	275.915906653	276.071308459	2302229
2020-04-17 13:00:00	276.022745394	276.469525587	275.867343588	276.168434588	2898427
2020-04-17 12:45:00	275.216598526	276.134440443	275.12918501	276.003320169	2383848
2020-04-17 12:30:00	275.294299429	275.779930073	275.022346268	275.1971733	4797868
2020-04-17 12:15:00	275.381712945	275.420563396	274.789243559	275.284586816	3005826
2020-04-17 12:00:00	275.352575106	275.682803944	275.109759784	275.362287719	4600710
2020-04-17 11:45:00	274.585278688	275.663378718	274.342463367	275.352575106	2708848
2020-04-17 11:30:00	275.294299429	275.478839073	274.284187689	274.585278688	4905336
2020-04-17 11:15:00	275.240880058	275.83820575	275.022346268	275.294299429	3829957
2020-04-17 11:00:00	275.138897623	275.546827363	274.429876882	275.236023751	3133099
2020-04-17 10:45:00	275.624528266	275.760504847	274.769818333	275.158322848	10281045
2020-04-17 10:30:00	276.100446298	276.253905581	275.217375535	275.598304212	6338921
2020-04-17 10:15:00	277.265959843	277.460212101	275.896481427	276.100446298	8325059
2020-04-17 10:00:00	276.469525587	277.382511197	276.363658107	277.25624723	6570853
2020-04-17 09:45:00	277.178546327	277.469924713	275.896481427	276.4792382	10326552
2020-04-17 09:30:00	277.586476068	277.615613907	276.760903973	277.168833714	1110693
2020-04-17 09:15:00	278.062394099	278.217795905	277.023144521	277.509746426	656387
2020-04-17 09:00:00	277.712740035	278.159520228	277.586476068	278.072106712	317419
2020-04-17 08:45:00	278.266358969	278.47032384	277.644751745	277.703027422	496536
2020-04-17 08:30:00	278.917104032	278.946241871	278.237221131	278.256646357	184642
2020-04-17 08:15:00	279.762004227	280.208881545	277.69331481	278.97537971	654506
2020-04-17 08:00:00	278.742277	279.189057193	278.742277	278.878253581	149892
2020-04-17 07:45:00	278.994804935	278.994804935	278.40233555	278.645150872	387334
2020-04-17 07:30:00	279.257045483	279.334746386	278.839403129	278.917104032	199024
2020-04-17 07:15:00	279.295895935	279.849514869	279.198769806	279.237620257	236030
2020-04-17 07:00:00	279.121068903	279.538711257	278.946241871	279.38330945	161769
2020-04-17 06:45:00	279.257045483	279.577561708	279.150206741	279.17934458	172336
2020-04-17 06:30:00	278.887966194	279.596986934	278.849115742	279.295895935	46534
2020-04-17 06:15:00	278.732564388	279.159919354	278.441186001	278.926816645	43559
2020-04-17 06:00:00	278.266358969	279.150206741	277.877854454	278.567449969	60237
2020-04-17 05:45:00	277.683602197	278.363485098	277.353373359	278.130382389	33103
2020-04-17 05:30:00	278.276071582	278.382910324	277.664176971	277.69331481	17326
2020-04-17 05:15:00	277.751590487	278.450898614	277.489349939	278.276071582	70620
2020-04-17 05:00:00	278.227508518	278.596587807	277.732165261	277.7613031	38230
2020-04-17 04:45:00	278.072106712	278.392622937	277.780728326	278.227508518	59159
2020-04-17 04:30:00	278.684001323	278.800552678	277.984693196	278.091531938	56929
2020-04-17 04:15:00	277.926417519	279.276470709	277.926417519	278.635438259	68539
2020-04-16 20:00:00	279.257045483	279.412447289	278.324634647	279.237620257	383542
2020-04-16 19:45:00	279.966066223	280.053479739	279.266758096	279.31532116	221017
2020-04-16 19:30:00	280.111755416	280.762500479	279.975778836	279.975778836	329540
2020-04-16 19:15:00	279.771813966	280.577960835	279.674687837	280.131180642	811887
2020-04-16 19:00:00	278.577162582	280.208881545	278.557737356	279.781526578	949242
2020-04-16 18:45:00	278.557737356	278.67428871	278.03325626	278.53831213	465856
2020-04-16 18:30:00	277.722452648	278.654863485	277.508775165	278.509174291	987535
2020-04-16 18:15:00	278.557737356	278.849115742	277.343660746	277.625326519	1492372
2020-04-16 18:00:00	280.59738606	280.801350931	271.079025439	278.557737356	1289033
2020-04-16 17:45:00	278.305209421	281.083016704	278.266358969	280.879051834	1301596
2020-04-16 17:30:00	277.110558037	278.654863485	271.079025439	278.353772485	891577
2020-04-16 17:15:00	275.090334558	277.780728326	275.090334558	277.149408488	1173659
2020-04-16 17:00:00	273.050685854	275.255448977	272.953559725	275.158322848	1672369
2020-04-16 16:45:00	271.137301117	273.652867852	271.137301117	273.079823692	999834
2020-04-16 16:30:00	271.088738052	271.176151568	270.884773182	271.098450665	1894133
2020-04-16 16:15:00	271.137301117	271.389829051	270.875060569	271.030462375	3197919
2020-04-16 16:00:00	270.865347956	271.933735373	270.661383086	271.185864181	11522588
2020-04-16 15:45:00	270.816784892	271.399541664	270.603107408	270.855635343	4820954
2020-04-16 15:30:00	269.971787571	270.836210117	269.56385783	270.787647053	3472906
2020-04-16 15:15:00	270.311729022	270.544831731	269.592995669	269.971787571	3784173
2020-04-16 15:00:00	270.554544344	270.676631888	269.709547023	270.340866861	2222188
2020-04-16 14:45:00	270.085425142	270.981899311	269.981500184	270.554544344	1977033
2020-04-16 14:30:00	270.340866861	270.651670473	269.748397475	270.05988097	2674164
2020-04-16 14:15:00	269.505582153	270.408855151	268.845124477	270.350579473	5186439
2020-04-16 14:00:00	270.127189377	270.156327216	269.117077638	269.466828828	3201172
2020-04-16 13:45:00	269.796960539	270.20489028	269.641558733	270.132045684	3203282
2020-04-16 13:30:00	269.408456024	269.869805136	269.087939799	269.796960539	3083943
2020-04-16 13:15:00	269.301617283	269.592995669	269.029664122	269.437593863	2797872
2020-04-16 13:00:00	268.942250606	269.49586954	268.660584833	269.301617283	4709897
2020-04-16 12:45:00	269.194778541	269.22391638	267.912713641	268.951963219	5020169
2020-04-16 12:30:00	270.175752442	270.302016409	268.845124477	269.194778541	5383430
2020-04-16 12:15:00	271.681207438	271.943447986	270.13690199	270.173712793	4077081
2020-04-16 12:00:00	270.923623633	271.982298437	270.632245247	271.681207438	2771720
2020-04-16 11:45:00	270.923623633	271.253852471	270.253453345	270.933336246	2487322
2020-04-16 11:30:00	270.77793444	271.55494347	270.70994615	270.923623633	3791219
2020-04-16 11:15:00	270.505981279	271.331553374	270.185465055	270.77793444	6389376
2020-04-16 11:00:00	270.010638023	270.622532634	269.56385783	270.515693892	3447056
2020-04-16 10:45:00	269.457019089	270.13690199	268.733429429	270.00092541	4698132
2020-04-16 10:30:00	268.155528963	269.537828028	268.09939006	269.457019089	3853717
2020-04-16 10:15:00	268.85483709	269.194778541	267.835012738	268.126391124	4562051
2020-04-16 10:00:00	270.554544344	270.933336246	268.738285736	268.861344541	4554853
2020-04-16 09:45:00	271.127588504	271.699952781	269.942649733	270.554544344	5651830
2020-04-16 09:30:00	271.467432828	271.55494347	270.748796601	271.049887601	197197
2020-04-16 09:15:00	271.059600214	271.603506535	270.884773182	271.467529954	261397
2020-04-16 09:00:00	270.884773182	271.263565084	270.496268667	271.127588504	265270
2020-04-16 08:45:00	270.263165958	272.176550695	270.263165958	270.77793444	1289939
2020-04-16 08:30:00	270.214602893	270.544831731	269.709547023	270.263165958	383486
2020-04-16 08:15:00	271.001324536	272.6330435	268.378919059	270.379717312	242627
2020-04-16 08:00:00	270.059201087	270.399142538	269.903799281	270.302016409	139028
2020-04-16 07:45:00	271.166438955	271.21500202	269.991212797	270.010638023	118569
2020-04-16 07:30:00	270.981899311	271.224714633	270.836210117	271.059600214	43425
2020-04-16 07:15:00	271.176151568	271.176151568	270.719658763	271.088738052	127614
2020-04-16 07:00:00	271.622931761	271.622931761	270.981899311	271.137301117	62045
2020-04-16 06:45:00	271.671494825	271.700632664	271.370403826	271.613219148	26518
2020-04-16 06:30:00	270.981899311	271.584081309	270.884773182	271.584081309	37119
2020-04-16 06:15:00	271.253852471	271.321840761	270.399142538	271.030462375	22466
2020-04-16 06:00:00	271.48695518	271.48695518	270.981899311	271.224714633	22850
2020-04-16 05:45:00	270.583682183	271.48695518	270.583682183	271.41896689	27078
2020-04-16 05:30:00	271.059600214	271.156726342	270.583682183	270.583682183	9723
2020-04-16 05:15:00	271.147013729	271.166438955	270.593394795	271.020749762	28470
2020-04-16 05:00:00	271.584081309	271.642356986	271.321840761	271.360691213	5910
2020-04-16 04:45:00	271.671494825	271.953160598	271.506380406	271.506380406	12297
2020-04-16 04:30:00	271.933735373	272.166838082	271.622931761	271.690920051	22616
2020-04-16 04:15:00	271.846321857	272.205688533	271.516093019	271.914310147	45472
2020-04-15 20:00:00	267.970989318	268.068115447	267.650473093	267.776737061	86416
2020-04-15 19:45:00	267.922426254	268.097253286	267.883575802	267.922426254	48133
2020-04-15 19:30:00	267.699036158	267.951564092	267.699036158	267.893288415	36213
2020-04-15 19:15:00	267.990414544	268.029264995	267.485358674	267.699036158	80507
2020-04-15 19:00:00	267.728173996	268.07782806	267.728173996	267.970989318	45172
2020-04-15 18:45:00	268.563458704	268.728573123	267.718461383	267.757311835	67834
2020-04-15 18:30:00	268.427482123	268.602309155	268.136103737	268.495470414	125730
2020-04-15 18:15:00	269.117077638	269.777535314	268.068115447	268.359493833	127761
2020-04-15 18:00:00	269.078227186	269.185065928	269.039376735	269.087939799	21052
2020-04-15 17:45:00	269.068514573	269.107365025	269.019951509	269.058801961	9904
2020-04-15 17:30:00	269.019951509	269.126790251	268.99081367	269.078227186	46387
2020-04-15 17:15:00	269.233628992	269.233628992	268.99081367	269.010238896	679831
2020-04-15 17:00:00	269.253054218	269.253054218	268.864549703	269.117077638	476556
2020-04-15 16:45:00	269.660983959	269.787247926	269.204491154	269.262766831	808069
2020-04-15 16:30:00	269.719259636	270.77793444	269.56385783	269.660983959	511778
2020-04-15 16:15:00	269.748397475	270.059201087	269.465954692	269.767822701	4281536
2020-04-15 16:00:00	269.86494883	270.350579473	269.107365025	269.767822701	10841976
2020-04-15 15:45:00	270.049488474	270.224315506	269.287048363	269.874661442	4960179
2020-04-15 15:30:00	270.229171812	270.904198408	269.719259636	270.059201087	4081342
2020-04-15 15:15:00	271.355834906	271.55494347	270.107569899	270.224315506	3130594
2020-04-15 15:00:00	271.049887601	271.380116439	270.486556054	271.3509786	4040421
2020-04-15 14:45:00	270.729371376	271.234427245	270.437992989	271.040174988	3468989
2020-04-15 14:30:00	270.282591183	270.894485795	270.010638023	270.70994615	3758874
2020-04-15 14:15:00	269.214203767	270.379717312	269.204491154	270.301919283	2784117
2020-04-15 14:00:00	269.398743411	269.816385765	269.068514573	269.204394028	2668860
2020-04-15 13:45:00	269.816385765	269.826098378	269.126790251	269.387185402	3334758
2020-04-15 13:30:00	270.224412632	270.739083989	269.651271346	269.826098378	3769582
2020-04-15 13:15:00	269.379318186	270.27287857	269.204491154	270.234028119	2740161
2020-04-15 13:00:00	269.49586954	269.884374055	269.087939799	269.387671033	2353640
2020-04-15 12:45:00	268.939822453	269.63184612	268.709147897	269.493441387	3469426
2020-04-15 12:30:00	268.242942479	269.039376735	267.912713641	268.92282538	3057096
2020-04-15 12:15:00	268.194379414	268.757710961	267.835012738	268.247798785	2941432
2020-04-15 12:00:00	268.058402834	268.602309155	267.864150577	268.204092027	2657104
2020-04-15 11:45:00	268.534320865	269.311329895	267.873863189	268.068115447	3469978
2020-04-15 11:30:00	268.602309155	268.738285736	267.70874877	268.518100802	3554472
2020-04-15 11:15:00	268.815986639	268.981101058	268.068115447	268.58288393	3038776
2020-04-15 11:00:00	268.34978122	269.214203767	268.34978122	268.83026418	3296336
2020-04-15 10:45:00	268.058402834	268.728573123	267.543634352	268.340068608	4110642
2020-04-15 10:30:00	268.738285736	275.780609955	267.704863725	268.116581385	6245047
2020-04-15 10:15:00	269.398743411	269.592995669	268.485757801	268.738285736	5681257
2020-04-15 10:00:00	268.874262316	269.525007379	268.388631672	269.39777215	6270116
2020-04-15 09:45:00	269.592995669	270.389429925	268.825699252	268.864549703	8954647
2020-04-15 09:30:00	268.573171317	269.641558733	268.34978122	269.583283056	839814
2020-04-15 09:15:00	268.272080317	269.204491154	267.854437964	268.553940343	618486
2020-04-15 09:00:00	269.107365025	269.126790251	268.029264995	268.291505543	907591
2020-04-15 08:45:00	269.894086668	270.156327216	269.049089348	269.117077638	552515
2020-04-15 08:30:00	270.20489028	270.632245247	269.826098378	269.93293712	475920
2020-04-15 08:15:00	271.350881474	275.527402138	270.20489028	270.20489028	474496
2020-04-15 08:00:00	271.3509786	271.846321857	271.263565084	271.263565084	146563
2020-04-15 07:45:00	272.069711953	272.098849792	271.321840761	271.3509786	219525
2020-04-15 07:30:00	271.720057889	272.176550695	271.622931761	272.108562404	363018
2020-04-15 07:15:00	271.457817342	271.778333567	271.253852471	271.671494825	302811
2020-04-15 07:00:00	271.069312826	271.41896689	270.884773182	271.41896689	53758
2020-04-15 06:45:00	271.312128148	271.448104729	270.593394795	271.088738052	134908
2020-04-15 06:30:00	271.457817342	271.457817342	270.933336246	271.224714633	32451
2020-04-15 06:15:00	271.506380406	272.050286727	271.360691213	271.467529954	44443
2020-04-15 06:00:00	271.321840761	271.48695518	271.185864181	271.48695518	7022
2020-04-15 05:45:00	271.28299031	271.622931761	271.244139858	271.41896689	27200
2020-04-15 05:30:00	271.428679503	271.622931761	271.079025439	271.234427245	24539
2020-04-15 05:15:00	271.564656083	271.564656083	270.84592273	271.341265987	37776
2020-04-15 05:00:00	272.147412856	272.147412856	271.185864181	271.564656083	49757
2020-04-15 04:45:00	272.584480435	272.584480435	272.147412856	272.244538985	22157
2020-04-15 04:30:00	272.244538985	272.885571435	272.215401146	272.535917371	14600
2020-04-15 04:15:00	272.302814662	272.594193048	272.147412856	272.429078629	41133
2020-04-14 20:00:00	275.33314988	275.595390428	275.1971733	275.255448977	58887
2020-04-14 19:45:00	275.304012041	275.410850783	275.109759784	275.372000332	49860
2020-04-14 19:30:00	275.556539976	275.556539976	275.274874203	275.313724654	69949
2020-04-14 19:15:00	275.818780524	276.022745394	275.556539976	275.585677815	113946
2020-04-14 19:00:00	276.022745394	276.032458007	275.789642685	275.828493137	52042
2020-04-14 18:45:00	276.178147201	276.187859813	275.925619266	275.993607556	25582
2020-04-14 18:30:00	275.83820575	276.178147201	275.779930073	276.178147201	94857
2020-04-14 18:15:00	276.450100361	276.450100361	275.682803944	275.741079621	166572
2020-04-14 18:00:00	276.333549007	276.450100361	275.634240879	276.450100361	128079
2020-04-14 17:45:00	276.459812974	276.498663426	276.333549007	276.343261619	51740
2020-04-14 17:30:00	276.430480883	276.488950813	275.634240879	276.430675135	1026753
2020-04-14 17:15:00	276.391824684	276.469525587	276.323836394	276.382112071	48458
2020-04-14 17:00:00	276.323836394	276.420962523	276.265560716	276.382112071	260871
2020-04-14 16:45:00	276.216997652	276.352974232	275.634240879	276.294698555	410152
2020-04-14 16:30:00	276.255848104	276.343261619	275.762058865	276.216997652	2469950
2020-04-14 16:15:00	275.731367008	276.372399458	274.900064472	276.246135491	3565972
2020-04-14 16:00:00	275.643953492	276.712340909	275.342862493	275.711941782	12352603
2020-04-14 15:45:00	275.449701235	276.04217062	275.274874203	275.643953492	5740777
2020-04-14 15:30:00	275.012633655	275.459413848	274.429876882	275.439988622	4994067
2020-04-14 15:15:00	275.779930073	275.789642685	274.672692204	275.017489962	4381052
2020-04-14 15:00:00	275.430276009	275.935331879	275.216598526	275.775073766	3431907
2020-04-14 14:45:00	275.643953492	275.809067911	275.33314988	275.430276009	2544996
2020-04-14 14:30:00	275.517689525	276.129584136	275.410850783	275.634240879	3677753
2020-04-14 14:15:00	275.595390428	275.624528266	275.138897623	275.522545831	2940915
2020-04-14 14:00:00	275.041771494	275.83820575	275.012633655	275.575965202	3069422
2020-04-14 13:45:00	274.692020304	275.226311138	274.676868628	275.036915187	2426776
2020-04-14 13:30:00	274.536715624	274.886369688	274.18706156	274.677548511	2279475
2020-04-14 13:15:00	274.769818333	274.876657075	274.225912012	274.536715624	2828374
2020-04-14 13:00:00	274.575566076	275.143753929	274.410451657	274.77467464	4129684
2020-04-14 12:45:00	274.662979592	274.915507526	274.483296253	274.576440211	4436951
2020-04-14 12:30:00	274.11907327	275.109759784	274.080222819	274.643554366	4176079
2020-04-14 12:15:00	273.108961531	274.527003011	273.108961531	274.114216964	3074505
2020-04-14 12:00:00	273.491638478	273.54602911	272.817583145	273.080794954	3074160
2020-04-14 11:45:00	272.730169629	273.643155239	272.720457016	273.497466046	4301677
2020-04-14 11:30:00	272.574767823	273.312926401	272.050286727	272.730169629	5262102
2020-04-14 11:15:00	273.487753433	273.98309669	272.147412856	272.56505521	6017331
2020-04-14 11:00:00	274.507577785	274.847519236	273.468328207	273.480954604	4461766
2020-04-14 10:45:00	274.876657075	274.964070591	273.905395787	274.507577785	5909237
2020-04-14 10:30:00	274.662979592	275.634240879	274.576245958	274.886369688	5781343
2020-04-14 10:15:00	274.730967882	274.934932752	274.225912012	274.662979592	4850066
2020-04-14 10:00:00	273.963671464	274.740680495	273.584879562	274.711542656	6007454
2020-04-14 09:45:00	272.90499666	274.002521916	271.865747082	273.973384077	8862872
2020-04-14 09:30:00	273.040973241	273.380914692	272.72084552	272.866146209	415714
2020-04-14 09:15:00	272.399940791	273.27407595	272.351377726	273.031260628	348240
2020-04-14 09:00:00	271.85603447	272.681606564	271.846321857	272.390228178	210126
2020-04-14 08:45:00	272.254251598	272.390228178	271.700632664	271.904500408	201873
2020-04-14 08:30:00	271.865747082	272.584480435	271.865747082	272.244538985	247371
2020-04-14 08:15:00	271.622931761	272.788445306	270.525406505	271.943447986	430066
2020-04-14 08:00:00	271.652069599	272.05999934	271.496667793	271.661782212	218260
2020-04-14 07:45:00	270.952761472	271.690920051	270.826497504	271.642356986	157987
2020-04-14 07:30:00	270.91391102	270.972186698	270.515693892	270.952761472	191517
2020-04-14 07:15:00	270.884773182	271.28299031	270.700233537	270.91391102	134419
2020-04-14 07:00:00	271.011037149	271.127588504	270.447705602	270.981899311	135483
2020-04-14 06:45:00	271.370403826	271.448104729	271.088738052	271.176151568	57380
2020-04-14 06:30:00	271.156726342	271.428679503	270.962474085	271.321840761	55025
2020-04-14 06:15:00	271.108163278	271.234427245	270.952761472	271.234427245	4005
2020-04-14 06:00:00	271.28299031	271.48695518	271.108163278	271.205289407	6837
2020-04-14 05:45:00	271.457817342	271.700632664	271.224714633	271.28299031	14138
2020-04-14 05:30:00	271.292702923	271.564656083	271.156726342	271.467529954	17254
2020-04-14 05:15:00	270.700233537	271.341265987	270.603107408	271.28299031	62776
2020-04-14 05:00:00	270.972186698	270.972186698	270.505981279	270.632245247	7497
2020-04-14 04:45:00	270.91391102	271.195576794	270.787647053	270.952761472	5720
2020-04-14 04:30:00	270.661383086	271.137301117	270.622532634	270.894485795	16874
2020-04-14 04:15:00	271.244139858	271.273277697	270.816784892	270.836210117	56218
2020-04-13 20:00:00	268.893687542	269.117077638	268.747998348	269.117077638	79713
2020-04-13 19:45:00	268.981101058	269.029664122	268.883974929	268.913112767	28864
2020-04-13 19:30:00	268.971388445	269.136502864	268.942250606	269.000526283	14439
2020-04-13 19:15:00	269.029664122	269.165640702	268.942250606	268.99081367	22443
2020-04-13 19:00:00	269.185065928	269.350180347	269.000526283	269.019951509	45431
2020-04-13 18:45:00	268.7868488	269.350180347	268.660584833	269.126790251	79840
2020-04-13 18:30:00	268.398344285	268.971291319	267.737886609	268.767423574	65204
2020-04-13 18:15:00	268.417769511	269.010238896	268.310930769	268.417769511	146088
2020-04-13 18:00:00	268.262367705	268.553746091	267.737886609	268.456619962	97701
2020-04-13 17:45:00	268.204092027	268.310930769	268.116678511	268.272080317	23913
2020-04-13 17:30:00	268.310930769	268.310930769	267.737886609	268.252655092	278102
2020-04-13 17:15:00	268.310930769	268.320643382	268.262367705	268.320643382	84402
2020-04-13 17:00:00	268.272080317	268.272080317	268.000127157	268.272080317	654338
2020-04-13 16:45:00	268.262367705	268.388631672	267.835012738	268.262367705	997998
2020-04-13 16:30:00	268.301218156	268.388631672	267.737886609	268.262270578	2510345
2020-04-13 16:15:00	267.660185706	268.359493833	266.137830764	268.28179293	1749979
2020-04-13 16:00:00	268.038977608	268.65087222	266.767693709	267.650473093	9310034
2020-04-13 15:45:00	266.941452353	268.068115447	266.698637031	268.029264995	5219092
2020-04-13 15:30:00	265.775938808	267.271681191	265.523410873	266.951164966	4656118
2020-04-13 15:15:00	266.348982967	266.446109096	265.368009067	265.766226195	3401942
2020-04-13 15:00:00	265.503985647	266.523809999	265.419583041	266.368408193	2458830
2020-04-13 14:45:00	265.71766313	266.096455033	265.319446002	265.51369826	2448823
2020-04-13 14:30:00	265.348583841	265.950765839	265.125193745	265.734077446	2743184
2020-04-13 14:15:00	266.203293774	266.912314514	265.270882938	265.338871228	2861154
2020-04-13 14:00:00	266.125592871	266.679211805	265.795364033	266.208150081	3285973
2020-04-13 13:45:00	265.066918068	266.271282064	264.834009611	266.106167646	2996923
2020-04-13 13:30:00	264.950366713	265.183469422	264.620137875	265.057205455	3144901
2020-04-13 13:15:00	265.432112312	265.610824389	264.707551391	264.950269587	2529418
2020-04-13 13:00:00	265.999328904	266.407258645	265.096055906	265.416572131	2344402
2020-04-13 12:45:00	266.280994677	266.29070729	265.552548711	265.996900751	4048217
2020-04-13 12:30:00	266.883176676	267.164842449	266.271282064	266.285850984	2917405
2020-04-13 12:15:00	265.737088356	266.892889289	265.523410873	266.873464063	3278955
2020-04-13 12:00:00	265.105768519	266.222719	265.018355003	265.753891176	2681546
2020-04-13 11:45:00	265.659387453	265.703094211	264.785252294	265.086440419	3238321
2020-04-13 11:30:00	264.377322553	265.795364033	264.357897327	265.639962227	3832687
2020-04-13 11:15:00	264.921228874	264.930941487	263.610026136	264.386063905	4985460
2020-04-13 11:00:00	264.66870094	265.37772168	264.280196424	264.891896783	3767021
2020-04-13 10:45:00	265.620537002	265.902202775	264.542436972	264.649275714	5615161
2020-04-13 10:30:00	266.883176676	266.883176676	264.911516261	265.620537002	4686468
2020-04-13 10:15:00	266.271282064	267.669898319	266.077029807	266.912314514	4601184
2020-04-13 10:00:00	267.232830739	267.495071287	266.08674242	266.271282064	5429499
2020-04-13 09:45:00	269.175353315	269.534719992	267.116279385	267.232830739	7516494
2020-04-13 09:30:00	269.670696572	270.20489028	269.146215477	269.22391638	547879
2020-04-13 09:15:00	269.369605573	269.777535314	269.330755121	269.680409185	183997
2020-04-13 09:00:00	268.961675832	270.010638023	268.951963219	269.35989296	402244
2020-04-13 08:45:00	269.126790251	269.505582153	268.806274026	268.942250606	153499
2020-04-13 08:30:00	269.350180347	269.690121798	266.300419903	269.058801961	261137
2020-04-13 08:15:00	268.951963219	269.63184612	266.951164966	269.379318186	438044
2020-04-13 08:00:00	268.359493833	269.136502864	268.359493833	269.019951509	199402
2020-04-13 07:45:00	268.485757801	268.893687542	268.340068608	268.340068608	219270
2020-04-13 07:30:00	267.912713641	268.485757801	267.776737061	268.456619962	179552
2020-04-13 07:15:00	267.43679561	267.970989318	267.43679561	267.873863189	139841
2020-04-13 07:00:00	267.679610932	268.00983977	267.397945158	267.43679561	38298
2020-04-13 06:45:00	266.990015417	267.64076048	266.93173974	267.621335255	55205
2020-04-13 06:30:00	266.543235225	267.048291095	266.543235225	266.912314514	12831
2020-04-13 06:15:00	266.912314514	266.990015417	266.514097386	266.514097386	25198
2020-04-13 06:00:00	266.737487483	266.824900999	266.698637031	266.815188386	7540
2020-04-13 05:45:00	266.902601902	267.048291095	266.688924418	266.718062257	12741
2020-04-13 05:30:00	267.077428933	267.281393804	266.951164966	266.990015417	33664
2020-04-13 05:15:00	266.708349644	267.096854159	266.698637031	267.096854159	9048
2020-04-13 05:00:00	266.455821709	266.776337934	266.232431613	266.708349644	12254
2020-04-13 04:45:00	266.329557742	266.582085677	266.193581161	266.387833419	11430
2020-04-13 04:30:00	266.679211805	266.747200096	266.319845129	266.319845129	8929
2020-04-13 04:15:00	266.737487483	266.815188386	266.446109096	266.640361354	44820
2020-04-09 20:00:00	270.981899311	271.166438955	270.904198408	270.981899311	52011
2020-04-09 19:45:00	270.981899311	271.069312826	270.91391102	270.981899311	19861
2020-04-09 19:30:00	270.991611923	271.049887601	270.884773182	270.962474085	22200
2020-04-09 19:15:00	270.787647053	271.049887601	270.787647053	271.049887601	21910
2020-04-09 19:00:00	271.020749762	271.059600214	270.671095698	270.807072279	72993
2020-04-09 18:45:00	270.875060569	271.020749762	270.797359666	271.020749762	46423
2020-04-09 18:30:00	270.91391102	271.079025439	270.797359666	270.884773182	32101
2020-04-09 18:15:00	270.816784892	271.263565084	270.20489028	271.088738052	62545
2020-04-09 18:00:00	270.680808311	270.826497504	270.20489028	270.787647053	117853
2020-04-09 17:45:00	270.671095698	270.690520924	270.564256957	270.64195786	31887
2020-04-09 17:30:00	270.748796601	270.904198408	270.651670473	270.671095698	529681
2020-04-09 17:15:00	271.011037149	271.011037149	270.739083989	270.807072279	79876
2020-04-09 17:00:00	270.515693892	271.011037149	270.13690199	271.011037149	181025
2020-04-09 16:45:00	270.253453345	271.321840761	270.20489028	270.525406505	950646
2020-04-09 16:30:00	270.185465055	270.505981279	270.185465055	270.253453345	8607002
2020-04-09 16:15:00	270.253453345	270.748796601	269.749465862	270.292303796	3216704
2020-04-09 16:00:00	270.574163822	270.77793444	269.107365025	270.243740732	12468254
2020-04-09 15:45:00	270.214602893	270.918767327	269.699834411	270.583682183	7267477
2020-04-09 15:30:00	269.709547023	270.224315506	268.92282538	270.20489028	5814257
2020-04-09 15:15:00	268.631446994	269.86494883	268.068115447	269.728972249	5819416
2020-04-09 15:00:00	270.039775861	271.545230857	267.553346964	268.6363033	8581152
2020-04-09 14:45:00	269.855236217	270.836210117	269.622133508	270.064057394	4290108
2020-04-09 14:30:00	270.360292086	270.700233537	269.525007379	269.86494883	5636858
2020-04-09 14:15:00	271.826896631	271.933735373	270.039775861	270.350579473	5912259
2020-04-09 14:00:00	271.890028615	271.943447986	270.865347956	271.846321857	4928766
2020-04-09 13:45:00	272.794467126	273.118674144	271.48093336	271.885172308	5588900
2020-04-09 13:30:00	272.380515565	272.846720983	271.982298437	272.778926945	3531683
2020-04-09 13:15:00	272.535917371	272.613618274	271.85603447	272.380515565	3832776
2020-04-09 13:00:00	271.792902486	272.885571435	271.496667793	272.52717602	5532735
2020-04-09 12:45:00	271.341265987	272.19597592	271.098450665	271.788046179	3128754
2020-04-09 12:30:00	271.700632664	272.273676823	271.292702923	271.331553374	3898664
2020-04-09 12:15:00	271.409254277	271.933735373	271.185864181	271.681207438	3513746
2020-04-09 12:00:00	271.28299031	271.729770502	270.690520924	271.399541664	3210893
2020-04-09 11:45:00	270.525406505	271.428679503	270.039775861	271.273277697	4582429
2020-04-09 11:30:00	270.156327216	270.593491922	269.155928089	270.525406505	4653966
2020-04-09 11:15:00	271.321840761	271.399541664	269.408456024	270.156327216	4707002
2020-04-09 11:00:00	271.564656083	272.147412856	270.671095698	271.331553374	6334008
2020-04-09 10:45:00	271.127588504	271.894884921	270.253453345	271.567181363	7240102
2020-04-09 10:30:00	271.049887601	271.409254277	269.097652412	271.156726342	9044644
2020-04-09 10:15:00	272.448503855	272.516492145	270.370004699	271.063485259	11501229
2020-04-09 10:00:00	271.807471405	272.545629984	271.079025439	272.448503855	9111509
2020-04-09 09:45:00	269.602708282	271.914310147	268.903400155	271.807471405	12538482
2020-04-09 09:30:00	270.107764151	270.719658763	269.42788125	269.622133508	2145717
2020-04-09 09:15:00	268.971388445	270.496268667	268.621734381	270.0689137	2990750
2020-04-09 09:00:00	266.552947838	269.29190467	266.135305484	268.981101058	2055977
2020-04-09 08:45:00	264.017955877	267.096854159	263.308935137	266.514097386	2844159
2020-04-09 08:30:00	263.45462433	264.047093715	262.629052235	263.852841458	528359
2020-04-09 08:15:00	266.125592871	269.243341605	263.308935137	263.435199104	666860
2020-04-09 08:00:00	263.697439652	264.814390133	263.668301813	264.047093715	251846
2020-04-09 07:45:00	263.707152265	264.357897327	263.357498201	263.72657749	386686
2020-04-09 07:30:00	265.601111776	265.853639711	263.746002716	263.784853168	234117
2020-04-09 07:15:00	264.960079326	266.135305484	264.921228874	265.639962227	237012
2020-04-09 07:00:00	264.960079326	265.028067616	264.387035166	264.921228874	37349
2020-04-09 06:45:00	264.824102746	265.164044196	263.949967586	264.73668923	82282
2020-04-09 06:30:00	265.756513582	265.756513582	264.513299133	265.018355003	37195
2020-04-09 06:15:00	265.115481132	265.892490162	265.00864239	265.659387453	29307
2020-04-09 06:00:00	266.08674242	266.310132516	265.028067616	265.338871228	32168
2020-04-09 05:45:00	266.164443323	266.407258645	265.737088356	266.29070729	27424
2020-04-09 05:30:00	265.970191065	266.222719	265.290308164	266.135305484	38844
2020-04-09 05:15:00	265.941053227	266.446109096	265.639962227	265.71766313	27806
2020-04-09 05:00:00	266.582085677	266.912314514	265.970191065	265.970191065	23544
2020-04-09 04:45:00	267.067716321	267.339669481	266.280994677	266.523809999	48488
2020-04-09 04:30:00	268.242942479	268.242942479	267.038578482	267.038578482	36831
2020-04-09 04:15:00	268.612021768	269.097652412	268.165241576	268.340068608	61796
2020-04-08 20:00:00	266.747200096	267.378519933	266.708349644	267.087141546	209552
2020-04-08 19:45:00	266.951164966	267.193980288	266.416971258	266.79576316	119371
2020-04-08 19:30:00	266.232431613	267.009440643	266.213006387	266.93173974	120423
2020-04-08 19:15:00	265.698237905	266.319845129	265.406859518	266.222719	115595
2020-04-08 19:00:00	265.591399163	265.834214485	265.542836099	265.727375743	26915
2020-04-08 18:45:00	265.639962227	265.824501872	265.465135196	265.542836099	95721
2020-04-08 18:30:00	265.979903678	266.15473071	265.571973937	265.630249614	109874
2020-04-08 18:15:00	266.057604581	266.125592871	265.212607261	265.950765839	287008
2020-04-08 18:00:00	265.970191065	266.077029807	265.970191065	266.047891968	36834
2020-04-08 17:45:00	266.096455033	266.125592871	265.834214485	265.882777549	92882
2020-04-08 17:30:00	266.164443323	266.174155936	266.009041517	266.125592871	62638
2020-04-08 17:15:00	266.271282064	266.436396483	266.057604581	266.15473071	90601
2020-04-08 17:00:00	266.465534322	266.514097386	266.077029807	266.319845129	265053
2020-04-08 16:45:00	265.921628001	266.523809999	265.911915388	266.455821709	482592
2020-04-08 16:30:00	265.873064936	266.15473071	265.795364033	265.795364033	2634485
2020-04-08 16:15:00	266.222719	266.601510902	265.785651421	265.873064936	6903033
2020-04-08 16:00:00	265.426284744	268.068115447	265.096055906	266.193581161	21324559
2020-04-08 15:45:00	265.979903678	266.834613611	264.328759489	265.426284744	9060056
2020-04-08 15:30:00	265.639962227	266.222039117	265.212607261	265.960478452	5192949
2020-04-08 15:15:00	265.902202775	266.523809999	265.571973937	265.639962227	5507277
2020-04-08 15:00:00	265.426284744	265.950765839	264.974648245	265.887633856	4428913
2020-04-08 14:45:00	264.974648245	265.882777549	264.853240584	265.435997357	4063465
2020-04-08 14:30:00	263.79456578	265.096055906	263.79456578	264.950463839	5217994
2020-04-08 14:15:00	262.536782413	264.085944167	262.415374752	263.777083077	4808606
2020-04-08 14:00:00	262.613706307	263.172958556	262.298823397	262.541638719	3651486
2020-04-08 13:45:00	263.629451362	263.79456578	262.469765384	262.619339622	4599309
2020-04-08 13:30:00	263.775140555	264.328759489	263.532325233	263.610026136	2971190
2020-04-08 13:15:00	263.697439652	264.124794618	263.270084685	263.786310059	3728632
2020-04-08 13:00:00	264.076231554	264.542436972	263.396348652	263.697439652	3660154
2020-04-08 12:45:00	263.172958556	264.484161295	262.94956846	264.066518941	5892972
2020-04-08 12:30:00	262.81359188	263.833416232	262.803879267	263.163245943	3402815
2020-04-08 12:15:00	263.012700444	263.279797298	262.473650429	262.818545312	3961325
2020-04-08 12:00:00	263.512900007	263.911117135	262.959281073	263.007844137	3941979
2020-04-08 11:45:00	262.784454041	263.901404522	262.541638719	263.510860358	4084520
2020-04-08 11:30:00	261.852043205	263.066119815	261.62962437	262.765028815	5121219
2020-04-08 11:15:00	261.220723368	261.988019785	260.608828756	261.852043205	3787960
2020-04-08 11:00:00	259.67641792	261.269286432	259.637567468	261.191585529	3961438
2020-04-08 10:45:00	260.156220996	260.599116143	259.404464759	259.666705307	4399703
2020-04-08 10:30:00	258.986822406	260.278599918	258.753719696	260.162048564	4166177
2020-04-08 10:15:00	258.826564293	259.404464759	257.928147602	258.967494306	3973525
2020-04-08 10:00:00	260.298025144	260.657391821	258.59831789	258.821707987	5048117
2020-04-08 09:45:00	260.259174693	261.269286432	259.219925115	260.288312531	6922588
2020-04-08 09:30:00	260.298025144	260.89049453	260.162048564	260.288312531	415726
2020-04-08 09:15:00	259.579291791	260.744805337	259.569579178	260.327162983	362356
2020-04-08 09:00:00	259.899808016	260.24946208	259.015960244	259.618142243	356647
2020-04-08 08:45:00	259.627854856	260.006646758	259.10337376	259.88038279	218880
2020-04-08 08:30:00	260.035784596	260.171761177	259.511303501	259.647280081	194839
2020-04-08 08:15:00	258.938259341	260.113485499	255.771947543	260.045497209	497832
2020-04-08 08:00:00	258.064124182	259.006247631	257.869871925	258.996535018	179982
2020-04-08 07:45:00	258.627455729	258.627455729	257.95728544	258.034986343	128096
2020-04-08 07:30:00	258.763432309	259.287913405	258.472053923	258.666306181	128259
2020-04-08 07:15:00	258.073836795	258.870271051	257.763033183	258.773144922	136371
2020-04-08 07:00:00	257.597918764	258.229238601	257.228839475	258.093262021	45300
2020-04-08 06:45:00	257.384241281	257.879584537	257.355103442	257.510505248	40180
2020-04-08 06:30:00	256.432405219	257.481367409	256.432405219	257.481367409	31231
2020-04-08 06:15:00	256.451830444	257.024874604	256.2672908	256.364416928	23177
2020-04-08 06:00:00	256.820909734	257.170563797	255.937061962	256.442117831	35841
2020-04-08 05:45:00	256.743208831	256.782059282	256.315853864	256.714070992	21310
2020-04-08 05:30:00	256.247865574	256.558669186	256.034188091	256.47125567	22281
2020-04-08 05:15:00	256.510106122	256.850047572	256.315853864	256.354704316	9354
2020-04-08 05:00:00	256.092463768	256.665507928	256.092463768	256.529531347	17560
2020-04-08 04:45:00	256.131314219	256.199302509	255.470856544	256.160452058	31209
2020-04-08 04:30:00	257.228839475	257.228839475	256.2672908	256.2672908	20839
2020-04-08 04:15:00	258.161250311	258.238951214	257.189989023	257.403666506	73022
2020-04-07 20:15:00	257.568780925	257.568780925	257.520217861	257.520217861	700
2020-04-07 20:00:00	257.947572828	258.39435302	257.481367409	257.597918764	472029
2020-04-07 19:45:00	257.287115152	258.025273731	257.073437669	257.986423279	146168
2020-04-07 19:30:00	256.218727735	257.306540378	256.189589897	257.189989023	91091
2020-04-07 19:15:00	255.859361059	256.277003412	255.723384478	256.189589897	273578
2020-04-07 19:00:00	256.247865574	256.461543057	255.771947543	255.859361059	241763
2020-04-07 18:45:00	255.645683575	256.315853864	255.334879963	256.238152961	612046
2020-04-07 18:30:00	255.684534027	256.218727735	255.548557447	255.645683575	244894
2020-04-07 18:15:00	256.53924396	256.811197121	255.441718705	255.62625835	156756
2020-04-07 18:00:00	256.315853864	256.568381799	256.2672908	256.568381799	29533
2020-04-07 17:45:00	256.2672908	256.548956573	256.218727735	256.315853864	49888
2020-04-07 17:30:00	256.102176381	256.277003412	256.082751155	256.257578187	685707
2020-04-07 17:15:00	256.238152961	257.510505248	256.063325929	256.102176381	84765
2020-04-07 17:00:00	256.141026832	257.510505248	256.131314219	256.238152961	1774866
2020-04-07 16:45:00	256.801484508	266.504384774	256.092463768	256.160452058	444584
2020-04-07 16:30:00	256.850047572	261.753945815	256.597519637	256.801484508	456464
2020-04-07 16:15:00	257.481367409	257.724182731	256.073038542	256.888898024	6842064
2020-04-07 16:00:00	260.307737757	262.10457114	257.277402539	257.481367409	21614318
2020-04-07 15:45:00	258.345789956	260.880781917	257.743607957	260.307737757	8948423
2020-04-07 15:30:00	260.977908046	261.191585529	257.986423279	258.343750307	9493061
2020-04-07 15:15:00	259.059667002	261.315421343	258.89940889	260.971206343	7580592
2020-04-07 15:00:00	259.890095403	260.511702628	258.501191762	259.045098083	7851854
2020-04-07 14:45:00	261.706159759	262.17255943	259.647280081	259.89495171	5103205
2020-04-07 14:30:00	261.852043205	262.726178364	260.803081014	261.706354012	5199844
2020-04-07 14:15:00	262.998131524	263.124395492	261.521814367	261.852043205	4228056
2020-04-07 14:00:00	263.508043701	264.066518941	262.755316202	262.998131524	3700109
2020-04-07 13:45:00	264.348184715	264.406460392	263.336227579	263.532325233	3860171
2020-04-07 13:30:00	264.853240584	264.882378423	263.668301813	264.328759489	3273830
2020-04-07 13:15:00	264.80467752	265.397146905	264.173357683	264.824102746	3594881
2020-04-07 13:00:00	264.950366713	265.358296454	264.591000036	264.814390133	3566248
2020-04-07 12:45:00	265.290308164	265.416572131	264.260771199	264.960079326	4413439
2020-04-07 12:30:00	265.319446002	266.047891968	264.639563101	265.280595551	5085449
2020-04-07 12:15:00	263.697439652	265.523410873	263.639163974	265.314589696	5326375
2020-04-07 12:00:00	264.319046876	264.649275714	263.240946846	263.685104633	4405762
2020-04-07 11:45:00	263.367210814	264.707551391	263.279797298	264.328759489	4853253
2020-04-07 11:30:00	262.357099074	263.464336943	262.143421591	263.374009643	5663458
2020-04-07 11:15:00	261.283855351	262.502788268	260.589403531	262.327961236	5674143
2020-04-07 11:00:00	262.230835107	262.658190074	260.31745037	261.298424271	6465722
2020-04-07 10:45:00	261.910318882	263.279700172	261.754917076	262.24054772	4604906
2020-04-07 10:30:00	262.852442331	263.114682879	261.541239593	261.890893656	8883498
2020-04-07 10:15:00	265.892490162	266.106167646	262.454225203	262.841758457	7952803
2020-04-07 10:00:00	265.00864239	266.475246935	264.775539681	265.882777549	11666667
2020-04-07 09:45:00	266.329557742	267.125991998	264.017955877	265.001746435	16828707
2020-04-07 09:30:00	265.533123486	266.543235225	265.533123486	266.348982967	2145109
2020-04-07 09:15:00	265.610824389	265.639962227	265.018355003	265.533123486	803383
2020-04-07 09:00:00	265.300020777	265.785651421	264.775539681	265.610824389	1038476
2020-04-07 08:45:00	263.998530651	265.348583841	263.969392812	265.290308164	528697
2020-04-07 08:30:00	264.357897327	264.73668923	263.959680199	263.959680199	537316
2020-04-07 08:15:00	264.221920747	266.174155936	255.655396188	264.36760994	670993
2020-04-07 08:00:00	264.532724359	264.921228874	264.105369393	264.221920747	379498
2020-04-07 07:45:00	265.300020777	265.37772168	264.542436972	264.542436972	488957
2020-04-07 07:30:00	265.426284744	265.591399163	264.862953197	265.300020777	316013
2020-04-07 07:15:00	266.145018097	266.193581161	265.212607261	265.397146905	520939
2020-04-07 07:00:00	265.571973937	266.232431613	265.44570997	266.145018097	222197
2020-04-07 06:45:00	265.707950518	265.814789259	264.892091036	265.571973937	212123
2020-04-07 06:30:00	265.785651421	266.747200096	265.639962227	265.746800969	284102
2020-04-07 06:15:00	263.998530651	265.746800969	263.813991006	265.64967484	176999
2020-04-07 06:00:00	264.066518941	264.251058586	263.697439652	263.959680199	32194
2020-04-07 05:45:00	263.79456578	264.260771199	263.52261262	264.066518941	39492
2020-04-07 05:30:00	263.308935137	264.377322553	263.036981976	263.891691909	85563
2020-04-07 05:15:00	262.998131524	263.639163974	262.930143234	263.046694589	35344
2020-04-07 05:00:00	264.017955877	264.017955877	262.930143234	262.968993686	39252
2020-04-07 04:45:00	264.153932457	264.153932457	263.134108105	263.940254974	48920
2020-04-07 04:30:00	263.367210814	264.43559823	263.367210814	264.173357683	75165
2020-04-07 04:15:00	262.968993686	263.59060091	262.706753138	263.270084685	80778
2020-04-06 20:00:00	258.25837644	258.947971954	257.976710666	258.889696277	388594
2020-04-06 19:45:00	257.61734399	258.637168342	257.510505248	258.287514278	171870
2020-04-06 19:30:00	256.888898024	258.044698956	256.782059282	257.559068312	155299
2020-04-06 19:15:00	256.510106122	257.2482647	256.412979993	256.850047572	76130
2020-04-06 19:00:00	256.733496218	256.801484508	256.442117831	256.519818734	27680
2020-04-06 18:45:00	256.626657476	256.869472798	256.150739445	256.801484508	94976
2020-04-06 18:30:00	256.947173701	257.461942184	256.461543057	256.60723225	192876
2020-04-06 18:15:00	257.238552087	257.277402539	256.40326738	256.947173701	247702
2020-04-06 18:00:00	257.520217861	257.520217861	257.189989023	257.238552087	71876
2020-04-06 17:45:00	257.384241281	257.597918764	257.325965603	257.529930474	70637
2020-04-06 17:30:00	257.335678216	257.442516958	257.238552087	257.384241281	143723
2020-04-06 17:15:00	257.374528668	257.510505248	257.238552087	257.384241281	128688
2020-04-06 17:00:00	257.199701636	257.432804345	257.04429983	257.345390829	317048
2020-04-06 16:45:00	257.257977313	257.481367409	257.131713346	257.199701636	1533701
2020-04-06 16:30:00	257.18027641	257.973699756	256.918035862	257.238552087	2285827
2020-04-06 16:15:00	257.345390829	257.977584801	255.069240001	257.054012443	16955331
2020-04-06 16:00:00	256.228440348	259.326763856	255.442398588	257.345390829	33343263
2020-04-06 15:45:00	255.46794276	256.277003412	255.101777254	256.218727735	8606557
2020-04-06 15:30:00	254.965800674	255.529132221	254.217929482	255.466000237	6210325
2020-04-06 15:15:00	254.888099771	255.587407898	254.373331288	254.965800674	5651367
2020-04-06 15:00:00	254.431606966	255.043501577	254.305342998	254.888099771	3240498
2020-04-06 14:45:00	254.140228579	254.587008772	253.887700644	254.441319578	3462124
2020-04-06 14:30:00	254.013964612	254.451032191	253.77114929	254.149941192	3366933
2020-04-06 14:15:00	255.247466447	255.276604286	253.887700644	254.013867486	4532854
2020-04-06 14:00:00	255.014363738	255.398011947	254.790973642	255.25717906	2969181
2020-04-06 13:45:00	254.50726822	255.024076351	254.062527676	255.004651125	4313072
2020-04-06 13:30:00	254.460744804	254.635571836	254.159653805	254.504451562	4406432
2020-04-06 13:15:00	254.844393013	254.956088061	254.353906063	254.460744804	3025454
2020-04-06 13:00:00	254.40489728	254.849249319	254.023677225	254.839536706	3174114
2020-04-06 12:45:00	254.60536561	254.868674545	254.188791644	254.39761282	4076791
2020-04-06 12:30:00	254.140228579	254.956088061	253.965401547	254.596721384	6180102
2020-04-06 12:15:00	253.382644775	254.179079031	253.178679904	254.140131453	5462168
2020-04-06 12:00:00	253.019587305	253.732298838	252.799888002	253.353506936	5156679
2020-04-06 11:45:00	252.76103755	253.139829453	252.304544745	253.023278098	4072544
2020-04-06 11:30:00	252.217131229	252.819313228	251.818914101	252.770750163	3068479
2020-04-06 11:15:00	251.877189779	252.430808713	251.469260038	252.207418616	4130424
2020-04-06 11:00:00	251.838339327	252.061729423	251.284720393	251.877189779	5502198
2020-04-06 10:45:00	252.236556455	252.712474486	251.663512295	251.833483021	7123487
2020-04-06 10:30:00	252.081154649	253.314656485	252.081154649	252.236556455	5583717
2020-04-06 10:15:00	252.323969971	253.042703324	252.013166359	252.090867262	5426708
2020-04-06 10:00:00	250.362022169	252.518222228	250.352309557	252.331642935	7967302
2020-04-06 09:45:00	250.43001046	250.779664523	249.347054124	250.371734782	8127310
2020-04-06 09:30:00	250.381447395	250.896215878	250.342596944	250.478573524	813035
2020-04-06 09:15:00	250.478573524	250.536849201	250.090069009	250.371734782	213240
2020-04-06 09:00:00	250.119206847	250.663113169	250.022080719	250.488286137	360409
2020-04-06 08:45:00	249.662714042	250.274608654	249.546162688	250.196907751	497402
2020-04-06 08:30:00	249.8569663	249.944379816	249.293634753	249.633576204	268031
2020-04-06 08:15:00	250.284321266	251.556673554	249.21593385	249.8569663	492198
2020-04-06 08:00:00	250.468860911	250.692251007	250.06093117	250.303746492	178862
2020-04-06 07:45:00	250.342596944	250.604837491	250.138632073	250.468860911	156179
2020-04-06 07:30:00	250.187195138	250.468860911	249.954092429	250.391160008	254467
2020-04-06 07:15:00	250.556274427	250.575699653	250.002655493	250.206620363	171191
2020-04-06 07:00:00	250.400872621	250.711676233	250.274608654	250.43001046	67113
2020-04-06 06:45:00	249.944379816	250.449435685	249.905529364	250.449435685	38356
2020-04-06 06:30:00	250.410585234	250.536849201	250.002655493	250.051218557	100761
2020-04-06 06:15:00	250.915641104	251.061330297	250.070643783	250.410585234	317362
2020-04-06 06:00:00	251.158456425	251.255582554	250.76995191	250.925353716	44691
2020-04-06 05:45:00	250.847652813	251.100180748	250.527136588	251.100180748	31405
2020-04-06 05:30:00	250.352309557	250.944778942	250.12891946	250.828227588	153788
2020-04-06 05:15:00	250.760239297	250.828227588	250.138632073	250.362022169	40012
2020-04-06 05:00:00	249.944379816	250.779664523	249.895816751	250.779664523	38881
2020-04-06 04:45:00	250.274608654	250.284321266	249.623863591	249.99294288	37820
2020-04-06 04:30:00	249.808403235	250.294033879	249.672426655	250.294033879	40925
2020-04-06 04:15:00	250.818514975	251.265295167	249.623863591	249.808403235	127736
2020-04-03 20:00:00	240.542570549	240.863086774	240.542570549	240.795098484	46087
2020-04-03 19:45:00	240.610558839	240.629984065	240.416306582	240.581421001	25255
2020-04-03 19:30:00	240.785385871	240.921362452	240.620271452	240.620271452	36522
2020-04-03 19:15:00	240.81452371	240.960212903	240.67854713	240.785385871	25128
2020-04-03 19:00:00	240.775673258	240.775673258	240.67854713	240.736822807	23192
2020-04-03 18:45:00	240.892224613	240.892224613	240.67854713	240.824236323	50079
2020-04-03 18:30:00	241.164177774	241.241878677	240.882512	240.892224613	41733
2020-04-03 18:15:00	241.144752548	241.261303902	241.144752548	241.164177774	850219
2020-04-03 18:00:00	241.212740838	241.261303902	241.057339032	241.193315612	34739
2020-04-03 17:45:00	241.329292192	241.358430031	241.203028225	241.203028225	84388
2020-04-03 17:30:00	241.426418321	241.45555616	241.232166064	241.31957958	441917
2020-04-03 17:15:00	241.067051645	241.426418321	241.057339032	241.426418321	149243
2020-04-03 17:00:00	241.105902096	241.542969676	241.105902096	241.222453451	241413
2020-04-03 16:45:00	241.406993095	241.669233643	241.008775967	241.115614709	227842
2020-04-03 16:30:00	241.397280483	241.649808417	241.03480577	241.406993095	979603
2020-04-03 16:15:00	241.135039935	241.941186804	240.756248033	241.377855257	4996755
2020-04-03 16:00:00	238.82343807	242.009175094	238.82343807	241.076764258	17658168
2020-04-03 15:45:00	240.275473695	240.824236323	238.794300231	238.833150683	6777871
2020-04-03 15:30:00	239.950101164	241.096189483	239.726711067	240.272171407	4539827
2020-04-03 15:15:00	240.581421001	241.125327322	239.558585739	239.954180461	4538072
2020-04-03 15:00:00	238.697174102	240.659121904	238.677846003	240.591133614	3835559
2020-04-03 14:45:00	239.726711067	239.736326554	238.580622748	238.676777615	2582011
2020-04-03 14:30:00	238.545657341	239.833549809	238.201830846	239.726711067	3707535
2020-04-03 14:15:00	239.007977714	239.483895746	238.172693007	238.541772296	3681927
2020-04-03 14:00:00	239.061397085	239.697573229	238.590335361	239.017690327	2736454
2020-04-03 13:45:00	239.6004471	239.6004471	238.638898425	239.085678618	3928906
2020-04-03 13:30:00	240.047130166	240.775673258	239.483895746	239.610159713	1973660
2020-04-03 13:15:00	240.460790349	241.047626419	240.027802067	240.027802067	2380151
2020-04-03 13:00:00	240.892224613	240.911649839	239.716998455	240.46001334	2630433
2020-04-03 12:45:00	239.92183746	240.921362452	239.73642368	240.879403964	4027239
2020-04-03 12:30:00	239.833549809	240.183203873	239.270218262	239.921060451	3500423
2020-04-03 12:15:00	241.076764258	241.406993095	239.697573229	239.843262422	3307903
2020-04-03 12:00:00	241.047626419	241.271016515	240.290042614	241.083563087	4653227
2020-04-03 11:45:00	241.329292192	241.989749868	240.901937226	241.018585706	3852882
2020-04-03 11:30:00	241.669233643	242.009175094	240.824236323	241.329292192	4642643
2020-04-03 11:15:00	242.455955286	243.096987736	241.65952103	241.664377337	3145626
2020-04-03 11:00:00	242.349116545	242.825034576	241.795497611	242.465667899	3478722
2020-04-03 10:45:00	243.038712059	243.330090445	241.630383192	242.397679609	5367423
2020-04-03 10:30:00	244.524741829	244.544167055	242.699644743	242.980436382	5177906
2020-04-03 10:15:00	244.612155345	245.476577892	244.272213895	244.54028201	3712790
2020-04-03 10:00:00	245.447440053	245.709680601	243.815721089	244.563592281	5184162
2020-04-03 09:45:00	243.553480542	246.039909439	243.281527381	245.432871134	8964353
2020-04-03 09:30:00	243.738020186	244.369340023	243.300952607	243.534055316	591419
2020-04-03 09:15:00	244.097386863	245.291941121	243.592330993	243.786583251	729328
2020-04-03 09:00:00	243.864284154	244.379052636	243.436929187	244.097386863	499417
2020-04-03 08:45:00	242.912448092	244.942384183	241.601245353	243.786583251	1653173
2020-04-03 08:30:00	243.708882348	243.873996767	242.659920157	242.922160705	576774
2020-04-03 08:15:00	242.747430799	245.699967988	241.067051645	243.660319283	765468
2020-04-03 08:00:00	242.94158593	245.758243665	242.94158593	245.389164376	555698
2020-04-03 07:45:00	242.572506641	243.126125575	242.572506641	242.970723769	118517
2020-04-03 07:30:00	242.533656189	242.659920157	242.213139964	242.611357092	68911
2020-04-03 07:15:00	242.417104835	242.815321963	242.310266093	242.523943576	79845
2020-04-03 07:00:00	242.23256519	242.591931867	242.23256519	242.426817448	13631
2020-04-03 06:45:00	241.756647159	242.640494931	241.756647159	241.980037255	47669
2020-04-03 06:30:00	241.989749868	242.077163384	241.649808417	241.892623739	24101
2020-04-03 06:15:00	242.281128255	242.523943576	241.989749868	241.989749868	27867
2020-04-03 06:00:00	241.38756787	242.271415642	241.300154354	242.251990416	23065
2020-04-03 05:45:00	241.533257063	241.572107514	240.892224613	241.494406611	32020
2020-04-03 05:30:00	241.785784998	241.785784998	241.096189483	241.640095805	23606
2020-04-03 05:15:00	241.980037255	242.281128255	241.649808417	241.834348062	17801
2020-04-03 05:00:00	241.785784998	241.980037255	241.552682289	241.980037255	7220
2020-04-03 04:45:00	242.125726448	242.125726448	241.300154354	241.494406611	26521
2020-04-03 04:30:00	242.73762106	242.73762106	241.844060675	241.892623739	22760
2020-04-03 04:15:00	242.815321963	243.067849898	242.553081415	242.87359764	14539
2020-04-02 20:00:00	243.155263414	243.689457122	243.135838188	243.58261838	118199
2020-04-02 19:45:00	244.417903088	244.417903088	243.058137285	243.174591513	242298
2020-04-02 19:30:00	244.417903088	244.651005797	244.388765249	244.427615701	42494
2020-04-02 19:15:00	244.874395893	245.117211215	244.281926508	244.427615701	64149
2020-04-02 19:00:00	244.340202185	244.952096796	244.340202185	244.874395893	75110
2020-04-02 18:45:00	245.136636441	245.136636441	244.369340023	244.369340023	96917
2020-04-02 18:30:00	244.903533732	245.466865279	244.738419313	245.136539315	83661
2020-04-02 18:15:00	244.651005797	245.224049957	243.932272444	244.93267157	263427
2020-04-02 18:00:00	244.631580571	244.748131926	244.621867958	244.709281474	54724
2020-04-02 17:45:00	244.417903088	244.631580571	244.320776959	244.621867958	80203
2020-04-02 17:30:00	244.641293184	244.66071841	244.408190475	244.417903088	1098024
2020-04-02 17:15:00	244.621867958	244.806407603	244.563592281	244.563592281	66863
2020-04-02 17:00:00	244.806407603	245.097785989	244.563592281	244.689856248	387838
2020-04-02 16:45:00	244.709281474	245.729105826	244.641293184	244.718994087	1788482
2020-04-02 16:30:00	244.835545442	245.048251664	243.732775375	244.709281474	2914292
2020-04-02 16:15:00	244.641293184	245.544566182	242.285318276	244.757844539	5083557
2020-04-02 16:00:00	243.24267693	245.010372473	242.009175094	244.631580571	17565926
2020-04-02 15:45:00	242.475283386	243.349515671	241.232166064	243.24267693	6776573
2020-04-02 15:30:00	241.882911127	243.019286833	241.756647159	242.4679018	3865997
2020-04-02 15:15:00	242.135439061	242.591931867	241.358430031	241.882911127	5441520
2020-04-02 15:00:00	240.047227292	242.181962477	239.726711067	242.145151674	5319731
2020-04-02 14:45:00	240.581518127	241.047626419	239.814124583	240.03751468	3531705
2020-04-02 14:30:00	240.37745613	240.697972355	238.862288521	240.600846227	5170043
2020-04-02 14:15:00	241.125327322	241.164177774	239.173092133	240.380952671	7977526
2020-04-02 14:00:00	241.805210223	242.077163384	240.979638129	241.115614709	3082245
2020-04-02 13:45:00	240.872799387	241.882911127	240.416306582	241.805210223	4467043
2020-04-02 13:30:00	242.222852577	242.465667899	240.697972355	240.872799387	5771358
2020-04-02 13:15:00	243.786583251	244.485891378	242.077163384	242.222852577	5120811
2020-04-02 13:00:00	243.670031896	244.272213895	243.330090445	243.767158025	3496536
2020-04-02 12:45:00	243.349515671	243.844858928	243.014430527	243.652354941	3041636
2020-04-02 12:30:00	244.398477862	244.670431023	243.252389542	243.339900184	3931476
2020-04-02 12:15:00	243.592330993	244.709281474	243.194113865	244.398477862	3189750
2020-04-02 12:00:00	242.902735479	244.097386863	242.465667899	243.587474687	4654129
2020-04-02 11:45:00	242.038312933	243.174688639	241.72750932	242.844459801	5266769
2020-04-02 11:30:00	242.553081415	243.747732799	241.52354445	242.057738158	5301181
2020-04-02 11:15:00	243.640894058	244.116812089	242.281128255	242.538512496	5033131
2020-04-02 11:00:00	243.58261838	244.252788669	242.145151674	243.65060667	6692548
2020-04-02 10:45:00	241.863485901	245.418302214	241.52354445	243.58261838	13406642
2020-04-02 10:30:00	240.99867485	241.931474191	240.30946784	241.892623739	5169991
2020-04-02 10:15:00	239.425620068	241.844060675	239.075966005	240.969925516	5190839
2020-04-02 10:00:00	238.590335361	239.542171423	237.560798396	239.415907455	7352017
2020-04-02 09:45:00	238.143555168	240.901937226	237.638499299	238.600047974	10002899
2020-04-02 09:30:00	236.25930827	239.075966005	236.006780335	238.153267781	1332188
2020-04-02 09:15:00	239.056540779	239.551884036	235.958217271	236.25930827	867136
2020-04-02 09:00:00	239.46447052	239.998664228	238.82343807	239.056540779	525809
2020-04-02 08:45:00	241.72750932	242.193714739	238.221256071	239.53245881	1879582
2020-04-02 08:30:00	242.290840867	242.640494931	241.533257063	241.805210223	493486
2020-04-02 08:15:00	241.465365899	242.990148995	239.075966005	242.319978706	434027
2020-04-02 08:00:00	241.873198514	242.834747189	241.863485901	242.698770608	182091
2020-04-02 07:45:00	241.999462481	242.048025545	241.649808417	241.824635449	89788
2020-04-02 07:30:00	241.542969676	242.067450771	241.542969676	241.989749868	125083
2020-04-02 07:15:00	242.290840867	242.358829158	241.504119224	241.52354445	161504
2020-04-02 07:00:00	242.426817448	242.514230964	241.863485901	242.310266093	102420
2020-04-02 06:45:00	242.378254383	242.533656189	242.174289513	242.523943576	35424
2020-04-02 06:30:00	242.135439061	242.494805738	241.844060675	242.349116545	19986
2020-04-02 06:15:00	241.863485901	242.213139964	241.358430031	242.1645769	73997
2020-04-02 06:00:00	242.135439061	242.213139964	241.737221933	241.892623739	32323
2020-04-02 05:45:00	242.543368802	242.650207544	241.863485901	242.222852577	40046
2020-04-02 05:30:00	242.533656189	242.679345383	242.193714739	242.436530061	29702
2020-04-02 05:15:00	242.475380512	242.650207544	242.116013836	242.281128255	26128
2020-04-02 05:00:00	242.863885027	242.87359764	242.358829158	242.494805738	53213
2020-04-02 04:45:00	243.028999446	243.252389542	242.698770608	242.87359764	305558
2020-04-02 04:30:00	243.019286833	243.427216574	242.980436382	243.077562511	199735
2020-04-02 04:15:00	242.358829158	243.058137285	242.358829158	243.019286833	73985
2020-04-01 20:00:00	240.290042614	240.474582259	240.027802067	240.387168743	86169
2020-04-01 19:45:00	239.804411971	240.348318292	239.678148003	240.222054324	100007
2020-04-01 19:30:00	239.46447052	239.930675938	239.46447052	239.784986745	109427
2020-04-01 19:15:00	239.406194842	239.551884036	238.998265102	239.39648223	95060
2020-04-01 19:00:00	239.901538099	240.251192163	239.309068714	239.415907455	77381
2020-04-01 18:45:00	239.882112874	240.192916486	239.075966005	239.862687648	295678
2020-04-01 18:30:00	240.056939905	240.775673258	239.901538099	239.901538099	160267
2020-04-01 18:15:00	239.066253392	240.222054324	239.066253392	240.03751468	256593
2020-04-01 18:00:00	238.910851586	239.066253392	238.872001134	239.066253392	55835
2020-04-01 17:45:00	238.813725457	238.939989424	238.687461489	238.881713747	29575
2020-04-01 17:30:00	238.910851586	239.02740294	238.784587618	238.813725457	132629
2020-04-01 17:15:00	239.046828166	239.046828166	238.862288521	238.930276811	77961
2020-04-01 17:00:00	239.017690327	239.192517359	238.736024554	239.046828166	263502
2020-04-01 16:45:00	238.211543458	239.075966005	238.211543458	239.056540779	417254
2020-04-01 16:30:00	238.230968684	239.075966005	238.056141652	238.230968684	1104100
2020-04-01 16:15:00	239.017690327	241.483237107	238.085279491	238.269819136	9372826
2020-04-01 16:00:00	237.220856945	240.134640808	237.220856945	239.046828166	20394721
2020-04-01 15:45:00	237.978440749	238.483496619	236.890628107	237.211144332	8879532
2020-04-01 15:30:00	238.541772296	239.007977714	237.968728136	237.968728136	4168323
2020-04-01 15:15:00	238.711743022	239.39648223	238.464071393	238.551484909	4698750
2020-04-01 15:00:00	239.610159713	250.254309293	238.668036264	238.726311941	6582945
2020-04-01 14:45:00	240.10550297	240.231766937	239.250793036	239.610159713	7491194
2020-04-01 14:30:00	240.581421001	240.668834517	239.823837196	240.10550297	6106282
2020-04-01 14:15:00	240.775673258	241.562492028	240.426019195	240.57365091	4021860
2020-04-01 14:00:00	240.251192163	241.01848858	239.639297552	240.775673258	3739551
2020-04-01 13:45:00	240.003520535	240.367743517	239.338206552	240.251192163	3330520
2020-04-01 13:30:00	239.367344391	240.435731808	239.124529069	239.998664228	5010509
2020-04-01 13:15:00	239.148810601	240.027802067	238.872001134	239.377057004	5255310
2020-04-01 13:00:00	239.46447052	239.765561519	238.745737167	239.165322043	6277237
2020-04-01 12:45:00	240.207485405	240.81452371	239.211942585	239.483895746	6303068
2020-04-01 12:30:00	241.280729128	241.445843547	240.095790357	240.202629099	4892338
2020-04-01 12:15:00	241.572107514	241.610957966	240.620271452	241.280049245	6053988
2020-04-01 12:00:00	241.669233643	242.106301223	241.135039935	241.601245353	3891557
2020-04-01 11:45:00	242.251990416	242.844459801	241.348717418	241.698371482	5878367
2020-04-01 11:30:00	243.738020186	244.01968596	242.125726448	242.242277803	7195111
2020-04-01 11:15:00	243.028999446	244.213938217	242.844459801	243.757445412	4808389
2020-04-01 11:00:00	242.679345383	243.51463009	242.329691319	243.038712059	5817196
2020-04-01 10:45:00	242.281128255	243.194113865	241.882911127	242.66963277	6011783
2020-04-01 10:30:00	242.698770608	243.252389542	242.125726448	242.281128255	6712528
2020-04-01 10:15:00	241.766359772	242.795896737	241.047626419	242.674489076	8020823
2020-04-01 10:00:00	242.145151674	242.514230964	241.193315612	241.737221933	6974765
2020-04-01 09:45:00	240.853374161	242.698770608	240.494007485	242.150007981	11999328
2020-04-01 09:30:00	241.601245353	241.746934546	240.299755227	240.824236323	817121
2020-04-01 09:15:00	241.436130934	242.135439061	241.067051645	241.601245353	388632
2020-04-01 09:00:00	241.776072385	242.281128255	241.300154354	241.358430031	368871
2020-04-01 08:45:00	241.173890386	241.814922836	241.115614709	241.756647159	568027
2020-04-01 08:30:00	240.348318292	250.342596944	240.348318292	241.271016515	637206
2020-04-01 08:15:00	241.59153274	246.001058987	240.183203873	240.290042614	845606
2020-04-01 08:00:00	242.048025545	242.077163384	241.552682289	241.601245353	227259
2020-04-01 07:45:00	241.941186804	242.514230964	241.931474191	242.048025545	314256
2020-04-01 07:30:00	241.814922836	242.086875997	241.504119224	241.96061203	177138
2020-04-01 07:15:00	242.290840867	242.494805738	241.232166064	241.795497611	177130
2020-04-01 07:00:00	242.038312933	242.562794028	241.795497611	242.23256519	139199
2020-04-01 06:45:00	242.640494931	243.028999446	242.038312933	242.038312933	73309
2020-04-01 06:30:00	242.815321963	243.330090445	242.310266093	242.60164448	71627
2020-04-01 06:15:00	243.058137285	243.796295864	242.815321963	242.815321963	42119
2020-04-01 06:00:00	243.028999446	243.456354413	242.689057995	243.106700349	12335
2020-04-01 05:45:00	242.912448092	243.155263414	242.650207544	243.00957422	19735
2020-04-01 05:30:00	243.067849898	243.067849898	241.989749868	242.863885027	38738
2020-04-01 05:15:00	242.523943576	243.553480542	242.504518351	243.00957422	83824
2020-04-01 05:00:00	241.766359772	242.66963277	241.698371482	242.523943576	35693
2020-04-01 04:45:00	242.02860032	242.358829158	241.212740838	241.756647159	140352
2020-04-01 04:30:00	242.591931867	242.970723769	241.776072385	241.96061203	47855
2020-04-01 04:15:00	244.602442732	244.738419313	241.45555616	242.776471511	93807
