# Supplementary material for: Stock price movement prediction based on Stocktwits investor sentiment using FinBERT and ensemble SVM
Source: PeerJ Comput Sci. 2023 Jun 7;9:e1403. doi: 10.7717/peerj-cs.1403 (PMC10280432; doi:10.7717/peerj-cs.1403)
Supplement: Supplemental Information 4 [file peerj-cs-09-1403-s004.zip › Financial(stock price in 15-minute increments)/SPY/SPY_2_5.csv]

time	open	high	low	close	volume
2020-11-25 16:45:00	355.308188274	355.435524836	355.239622433	355.347368754	150914
2020-11-25 16:30:00	355.396344355	355.445319956	355.180851712	355.357163874	3057562
2020-11-25 16:15:00	355.229827312	355.513885797	354.975154189	355.415934595	3475972
2020-11-25 16:00:00	355.450217516	355.543271157	354.975154189	355.220032192	3351781
2020-11-25 15:45:00	355.518783357	355.71958332	355.09269563	355.435524836	2112890
2020-11-25 15:30:00	355.592246758	355.690197959	355.220032192	355.523680917	1237741
2020-11-25 15:15:00	355.024129789	355.621632118	354.945768828	355.582549589	1558614
2020-11-25 15:00:00	354.691095704	355.131876111	354.661710344	355.032945398	1052511
2020-11-25 14:45:00	354.975154189	355.161261471	354.632324983	354.700890824	930027
2020-11-25 14:30:00	354.563759142	355.09269563	354.544168902	354.970256629	952099
2020-11-25 14:15:00	355.269007793	355.270868866	354.514783542	354.583349383	1276960
2020-11-25 14:00:00	355.03882247	355.376754115	354.875733719	355.268909842	641803
2020-11-25 13:45:00	354.950666388	355.102392799	354.749866425	355.04372003	584859
2020-11-25 13:30:00	355.156363911	355.259212673	354.916383468	354.945768828	495663
2020-11-25 13:15:00	355.269007793	355.464910196	355.141769182	355.151466351	710570
2020-11-25 13:00:00	355.131876111	355.288598033	355.07310539	355.262738916	1003417
2020-11-25 12:45:00	354.671505464	355.210237072	354.671505464	355.131876111	1360043
2020-11-25 12:30:00	354.906588348	354.916383468	354.671505464	354.671505464	420587
2020-11-25 12:15:00	354.749866425	354.911485908	354.573554263	354.896793227	805066
2020-11-25 12:00:00	354.265007978	354.759661545	354.220929937	354.730276185	1513032
2020-11-25 11:45:00	354.700890824	354.926178588	354.250315298	354.269905538	1222858
2020-11-25 11:30:00	354.808637146	354.837924555	354.583349383	354.710685945	948265
2020-11-25 11:15:00	354.632324983	355.024129789	354.583349383	354.808637146	1142428
2020-11-25 11:00:00	354.553964022	355.06331027	354.490295741	354.627427423	1528515
2020-11-25 10:45:00	354.612734743	354.857612747	354.3972421	354.553964022	1399265
2020-11-25 10:30:00	354.901690788	354.994744429	354.475603061	354.602939623	1858950
2020-11-25 10:15:00	354.740071305	354.916383468	354.074003135	354.906588348	2028850
2020-11-25 10:00:00	355.190646832	355.259212673	354.41683234	354.740071305	1563260
2020-11-25 09:45:00	355.690197959	355.71958332	354.857612747	355.190646832	3538300
2020-11-25 09:30:00	355.788149161	355.817534521	355.553066277	355.690197959	115172
2020-11-25 09:15:00	355.494295557	355.797944281	355.484500436	355.797944281	63678
2020-11-25 09:00:00	355.553066277	355.592246758	355.415934595	355.494295557	48336
2020-11-25 08:45:00	355.415934595	355.856715002	355.08290051	355.553066277	88014
2020-11-25 08:30:00	355.611836998	355.72937844	355.08290051	355.494295557	104517
2020-11-25 08:15:00	355.886002411	356.640324614	355.288598033	355.602041878	151421
2020-11-25 08:00:00	355.631427239	355.651017479	355.171056592	355.406139475	45637
2020-11-25 07:45:00	356.121183246	356.121183246	355.631427239	355.631427239	53195
2020-11-25 07:30:00	355.895895483	356.101593006	355.856715002	356.101593006	24963
2020-11-25 07:15:00	355.553066277	356.003641804	355.553066277	355.837124762	54405
2020-11-25 07:00:00	355.660812599	355.660812599	355.494295557	355.572656518	6349
2020-11-25 06:45:00	355.317983394	355.660812599	355.269007793	355.660812599	9862
2020-11-25 06:30:00	355.122080991	355.317983394	355.122080991	355.269007793	2354
2020-11-25 06:15:00	355.269007793	355.269007793	355.131876111	355.131876111	1977
2020-11-25 06:00:00	355.376754115	355.406139475	355.024129789	355.220032192	10389
2020-11-25 05:45:00	355.660812599	355.7097882	355.386549235	355.386549235	4005
2020-11-25 05:30:00	355.72937844	355.788149161	355.337573634	355.562861398	6232
2020-11-25 05:15:00	355.778354041	355.876305242	355.582451638	355.660812599	8462
2020-11-25 05:00:00	355.7097882	355.778354041	355.660812599	355.778354041	1323
2020-11-25 04:45:00	355.220032192	355.846919882	355.220032192	355.846919882	7343
2020-11-25 04:30:00	355.954666204	356.150568606	355.249417553	355.317983394	13032
2020-11-25 04:15:00	355.817534521	356.003641804	355.73917356	355.944871083	16128
2020-11-24 20:00:00	357.423934226	357.521885427	357.237826943	357.306392784	38713
2020-11-24 19:45:00	357.277007424	357.404343986	357.169261102	357.277007424	29982
2020-11-24 19:30:00	357.110490381	357.825534152	357.0713099	357.286802544	114271
2020-11-24 19:15:00	356.640324614	357.336757656	356.40524173	357.208441583	57478
2020-11-24 19:00:00	356.326880769	356.767661176	356.268110048	356.650119734	29022
2020-11-24 18:45:00	356.326880769	356.424831971	356.287700289	356.307290529	11463
2020-11-24 18:30:00	356.464012451	356.493397812	356.317085649	356.326880769	20975
2020-11-24 18:15:00	356.140773486	356.610939253	355.964461324	356.444422211	176041
2020-11-24 18:00:00	356.307192578	356.307192578	356.052617405	356.052617405	24468
2020-11-24 17:45:00	356.287700289	356.317085649	356.287700289	356.307290529	4536
2020-11-24 17:30:00	356.179953967	356.268110048	356.179953967	356.248519808	5401
2020-11-24 17:15:00	356.297495409	356.336675889	356.140773486	356.140773486	15062
2020-11-24 17:00:00	356.36606125	356.40524173	356.150568606	356.336675889	119933
2020-11-24 16:45:00	355.817534521	356.483602692	355.768558921	356.424831971	606962
2020-11-24 16:30:00	355.837124762	355.895895483	355.660812599	355.817534521	173985
2020-11-24 16:15:00	355.72937844	356.130978366	355.660812599	355.827329642	3862973
2020-11-24 16:00:00	355.386549235	355.954666204	355.337573634	355.74896868	8207988
2020-11-24 15:45:00	355.812636961	355.998744244	355.337573634	355.396344355	2831251
2020-11-24 15:30:00	355.71958332	356.003641804	355.455115076	355.812636961	2705830
2020-11-24 15:15:00	355.631427239	355.900793043	355.161261471	355.72937844	1748565
2020-11-24 15:00:00	355.689218447	355.689218447	355.229827313	355.631427239	1571227
2020-11-24 14:45:00	355.151466351	355.74896868	354.896793227	355.685300399	1453696
2020-11-24 14:30:00	355.651017479	355.651017479	355.122080991	355.146568791	1289288
2020-11-24 14:15:00	355.641222359	355.954666204	355.425729715	355.651017479	2128370
2020-11-24 14:00:00	355.876305242	355.993846684	355.474705316	355.641222359	1209625
2020-11-24 13:45:00	355.342471194	356.35626613	355.342471194	355.871407682	2225944
2020-11-24 13:30:00	355.856715002	355.944871083	355.180851712	355.347368754	1661788
2020-11-24 13:15:00	355.553066277	355.905690603	355.494295557	355.856715002	839962
2020-11-24 13:00:00	355.484500436	355.631427239	355.415934595	355.543369108	727768
2020-11-24 12:45:00	355.308188274	355.72937844	355.269007793	355.484500436	1131388
2020-11-24 12:30:00	355.420832155	355.543271157	355.171056592	355.308188274	762412
2020-11-24 12:15:00	355.533476037	355.680402839	355.269007793	355.425729715	1128317
2020-11-24 12:00:00	355.200441952	356.042822285	355.126978551	355.533476037	2116421
2020-11-24 11:45:00	354.994744429	355.327778514	354.759661545	355.200441952	2135350
2020-11-24 11:30:00	354.318881139	355.03392491	354.309086019	354.989846869	1554245
2020-11-24 11:15:00	354.103388495	354.563759142	354.093593375	354.313983579	2248986
2020-11-24 11:00:00	354.005535245	354.358061619	353.917281213	354.103388495	2702803
2020-11-24 10:45:00	353.378549604	354.074003135	353.084696	354.01327339	3195810
2020-11-24 10:30:00	353.300188643	353.623427608	353.11408136	353.388344725	1915959
2020-11-24 10:15:00	352.948641781	353.437320325	352.771252155	353.290393523	2605820
2020-11-24 10:00:00	352.272778491	352.976949678	351.928871822	352.937769198	2027503
2020-11-24 09:45:00	352.830022876	353.006335039	352.046413264	352.281496148	3090637
2020-11-24 09:30:00	352.869203357	352.957359438	352.722276554	352.869203357	103859
2020-11-24 09:15:00	352.900547741	352.927974078	352.712481434	352.830022876	63153
2020-11-24 09:00:00	353.006335039	353.192442322	352.898588717	352.898588717	33900
2020-11-24 08:45:00	352.986744798	353.143466721	352.878998477	352.947564318	39778
2020-11-24 08:30:00	353.045515519	353.212032562	352.918178957	352.976949678	29965
2020-11-24 08:15:00	352.918178957	353.300188643	352.271701028	353.016130159	70933
2020-11-24 08:00:00	352.741866795	352.918178957	352.692891194	352.908383837	39231
2020-11-24 07:45:00	352.320676628	352.732071675	352.320676628	352.683096074	36225
2020-11-24 07:30:00	352.771252155	352.820227756	352.222725427	352.320676628	112434
2020-11-24 07:15:00	352.712481434	352.908383837	352.624325353	352.771252155	85249
2020-11-24 07:00:00	353.045515519	353.045515519	352.830022876	352.830022876	6783
2020-11-24 06:45:00	353.016130159	353.09449112	353.006335039	353.09449112	3950
2020-11-24 06:30:00	353.055310639	353.251213042	353.055310639	353.084696	10971
2020-11-24 06:15:00	353.016130159	353.309983763	353.006335039	353.035720399	9645
2020-11-24 06:00:00	352.820227756	353.006335039	352.790842395	353.006335039	2511
2020-11-24 05:45:00	352.937769198	353.006335039	352.810432636	352.810432636	2769
2020-11-24 05:30:00	352.692891194	353.055310639	352.692891194	352.859408237	4535
2020-11-24 05:15:00	352.781047275	352.859408237	352.692891194	352.761457035	8326
2020-11-24 05:00:00	352.859408237	352.957359438	352.761457035	352.957359438	5711
2020-11-24 04:45:00	352.575349752	352.927974078	352.575349752	352.888793597	6886
2020-11-24 04:30:00	352.702686314	352.898588717	352.545964392	352.545964392	7595
2020-11-24 04:15:00	352.487193671	352.741866795	352.44801319	352.663505834	10516
2020-11-23 20:00:00	351.870101101	351.968052303	351.75255966	351.80153526	24552
2020-11-23 19:45:00	351.909281582	352.046413264	351.821125501	351.850510861	25352
2020-11-23 19:30:00	351.703584059	352.017027904	351.488091416	351.899486462	30632
2020-11-23 19:15:00	351.78194502	351.78194502	350.136364835	351.703584059	127965
2020-11-23 19:00:00	352.222725427	352.252110787	351.390140214	351.74276454	76388
2020-11-23 18:45:00	352.124774225	352.271701028	351.811330381	352.271701028	72886
2020-11-23 18:30:00	350.910179327	352.261905907	350.861203726	352.144364466	195678
2020-11-23 18:15:00	350.420423319	351.008130528	350.273496517	350.959154928	75192
2020-11-23 18:00:00	350.293086758	350.46939892	350.273496517	350.420423319	26818
2020-11-23 17:45:00	350.322472118	350.342062358	350.263701397	350.273496517	5641
2020-11-23 17:30:00	350.234316037	350.322472118	350.234316037	350.312676998	5310
2020-11-23 17:15:00	350.038413634	350.263701397	350.038413634	350.253906277	11419
2020-11-23 17:00:00	350.244111157	350.244111157	350.106979475	350.204930676	1195144
2020-11-23 16:45:00	350.155955075	350.244111157	350.028618514	350.244111157	358060
2020-11-23 16:30:00	350.224520917	350.263701397	350.077594114	350.155955075	387718
2020-11-23 16:15:00	350.175545316	350.273496517	349.940462432	350.214725796	8063118
2020-11-23 16:00:00	350.214725796	350.616325722	349.66639497	350.146159955	7260182
2020-11-23 15:45:00	350.391037959	350.400833079	349.78374051	350.214627845	1725239
2020-11-23 15:30:00	350.802433005	350.812228125	350.244111157	350.386140399	1575732
2020-11-23 15:15:00	350.293086758	351.027720769	350.216782772	350.792637885	2833708
2020-11-23 15:00:00	349.382140584	350.302881878	349.249906462	350.293086758	1422790
2020-11-23 14:45:00	349.191135741	349.533964946	349.143139652	349.382140584	634332
2020-11-23 14:30:00	349.245008902	349.419949748	348.921769937	349.191135741	1635876
2020-11-23 14:15:00	349.460501545	349.578042987	348.963105344	349.235213782	1287745
2020-11-23 14:00:00	349.176443061	349.705379549	349.11767234	349.450706425	1232351
2020-11-23 13:45:00	349.323369863	349.499682026	349.098082099	349.176443061	566006
2020-11-23 13:30:00	349.518586607	349.587838107	349.225418661	349.313574743	615683
2020-11-23 13:15:00	349.347857663	349.627018587	349.225418661	349.511044365	1632847
2020-11-23 13:00:00	348.931565057	349.352755223	348.833711807	349.342960103	576034
2020-11-23 12:45:00	348.765048014	349.039311379	348.706277293	348.941360177	4139881
2020-11-23 12:30:00	348.324267608	348.990335778	348.255701767	348.755252894	1722616
2020-11-23 12:15:00	348.48588709	348.529965131	347.912872561	348.329165168	1639762
2020-11-23 12:00:00	347.991233523	348.706277293	347.903077441	348.49078465	1321134
2020-11-23 11:45:00	348.348755408	348.50547733	347.594531157	348.001028643	2077095
2020-11-23 11:30:00	348.071553508	348.608326092	347.991233523	348.353652968	2255525
2020-11-23 11:15:00	349.77394539	349.901281952	348.050102195	348.083209701	1979715
2020-11-23 11:00:00	349.450706425	349.960052673	349.313574743	349.774924902	1157340
2020-11-23 10:45:00	348.794433375	349.641711268	348.598530972	349.450706425	1845612
2020-11-23 10:30:00	349.911077072	350.146159955	348.706277293	348.789535815	2055922
2020-11-23 10:15:00	350.802433005	350.919974447	349.627018587	349.911077072	2280352
2020-11-23 10:00:00	350.547759881	351.468501175	350.4596038	350.812228125	2577148
2020-11-23 09:45:00	349.960052673	350.47919404	349.930667312	350.44980868	2108825
2020-11-23 09:30:00	349.411525944	349.930667312	349.333164983	349.920872192	55485
2020-11-23 09:15:00	349.617223467	349.78374051	349.342960103	349.342960103	71841
2020-11-23 09:00:00	349.724969789	349.940462432	349.382140584	349.636813708	140206
2020-11-23 08:45:00	350.067798994	350.488989161	348.627916332	349.754355149	296757
2020-11-23 08:30:00	350.204930676	350.204930676	349.891486831	350.116774595	30147
2020-11-23 08:15:00	349.930667312	350.430610244	349.098082099	350.253906277	126490
2020-11-23 08:00:00	350.342062358	350.371447719	350.244111157	350.273496517	91095
2020-11-23 07:45:00	350.351857478	350.44980868	350.234316037	350.371447719	53440
2020-11-23 07:30:00	349.76415027	350.332267238	349.76415027	350.322472118	50619
2020-11-23 07:15:00	349.979642913	349.979642913	349.568247867	349.77394539	53327
2020-11-23 07:00:00	349.862101471	349.950257552	349.832716111	349.950257552	48416
2020-11-23 06:45:00	349.960052673	349.960052673	349.81312587	349.862101471	11430
2020-11-23 06:30:00	350.253906277	350.263701397	350.018823393	350.018823393	15746
2020-11-23 06:15:00	350.253906277	350.263701397	350.195135556	350.195135556	2366
2020-11-23 06:00:00	350.146159955	350.224520917	350.146159955	350.165750196	2578
2020-11-23 05:45:00	350.263701397	350.351857478	350.126569715	350.195135556	2756
2020-11-23 05:30:00	350.244111157	350.371447719	350.244111157	350.371447719	800
2020-11-23 05:15:00	350.342062358	350.400833079	350.312676998	350.312676998	1891
2020-11-23 05:00:00	350.097184355	350.43021844	350.028618514	350.43021844	3247
2020-11-23 04:45:00	350.391037959	350.391037959	349.969847793	350.146159955	9193
2020-11-23 04:30:00	350.537964761	350.606530602	350.351857478	350.46939892	13416
2020-11-23 04:15:00	350.410628199	350.528169641	350.175545316	350.488989161	17144
2020-11-20 20:00:00	347.570043356	347.981438402	347.570043356	347.726765279	19850
2020-11-20 19:45:00	347.599428717	347.619018957	347.530862876	347.619018957	9359
2020-11-20 19:30:00	347.599428717	347.667994558	347.589633597	347.599428717	5877
2020-11-20 19:15:00	347.648404317	347.707175038	347.628814077	347.628814077	4411
2020-11-20 19:00:00	347.677789678	347.677789678	347.599428717	347.628814077	1671
2020-11-20 18:45:00	347.677789678	347.707175038	347.560248236	347.648404317	3956
2020-11-20 18:30:00	347.707175038	348.050004244	347.648404317	347.648404317	6867
2020-11-20 18:15:00	347.530862876	347.746355519	347.491682395	347.648404317	19802
2020-11-20 18:00:00	347.599428717	347.707175038	347.511272635	347.579838476	18773
2020-11-20 17:45:00	347.697379918	347.697379918	347.481887275	347.530862876	128800
2020-11-20 17:30:00	347.697379918	348.167545685	347.667994558	347.707175038	235291
2020-11-20 17:15:00	347.942257922	347.942257922	347.648404317	347.707175038	144265
2020-11-20 17:00:00	347.521067755	350.488303502	347.472092155	347.893282321	2544300
2020-11-20 16:45:00	347.315370232	348.109460623	347.16844343	347.530862876	465830
2020-11-20 16:30:00	347.109672709	350.488303502	347.090082469	347.393731194	3150438
2020-11-20 16:15:00	348.059799364	350.488303502	346.992131267	347.109672709	12107579
2020-11-20 16:00:00	349.196033301	349.749457589	347.971643282	348.069594484	7767503
2020-11-20 15:45:00	348.691584613	349.215623541	348.402628569	349.196033301	3278957
2020-11-20 15:30:00	348.774843135	348.911974817	348.285087127	348.696482173	2190330
2020-11-20 15:15:00	349.548657626	349.656403948	348.618121212	348.784638255	1995683
2020-11-20 15:00:00	349.545131383	349.695584428	349.362550343	349.529067386	925168
2020-11-20 14:45:00	349.759252709	350.116774595	349.411525944	349.538960457	1173887
2020-11-20 14:30:00	349.627998099	349.881397858	349.450706425	349.76415027	879574
2020-11-20 14:15:00	349.852306351	349.901281952	349.617223467	349.627998099	773017
2020-11-20 14:00:00	349.969847793	350.009028273	349.705379549	349.842511231	2797630
2020-11-20 13:45:00	349.901281952	350.009028273	349.715174669	349.961228087	567876
2020-11-20 13:30:00	349.597633227	349.950257552	349.519272266	349.891486831	708835
2020-11-20 13:15:00	349.587838107	349.724969789	349.293984502	349.587838107	726253
2020-11-20 13:00:00	349.647686291	349.656403948	349.245008902	349.597633227	675866
2020-11-20 12:45:00	349.602530787	349.675994188	349.303779623	349.666199068	797215
2020-11-20 12:30:00	349.489886905	349.607428347	349.314554255	349.597633227	594015
2020-11-20 12:15:00	349.558452746	349.705379549	349.362550343	349.480091785	848110
2020-11-20 12:00:00	349.886589271	349.969847793	349.13726258	349.568247867	1815852
2020-11-20 11:45:00	349.999233153	350.234316037	349.862101471	349.881691711	1346465
2020-11-20 11:30:00	349.82292099	350.102081915	349.646608828	349.999233153	1194173
2020-11-20 11:15:00	349.558452746	350.155955075	349.499682026	349.82292099	1992124
2020-11-20 11:00:00	349.529067386	349.695584428	349.255783534	349.548657626	3618864
2020-11-20 10:45:00	349.489886905	349.852306351	348.980540658	349.529067386	1529554
2020-11-20 10:30:00	349.088286979	349.558452746	348.882589456	349.489886905	2008546
2020-11-20 10:15:00	349.723990277	349.881691711	349.000130898	349.092107076	3821738
2020-11-20 10:00:00	350.302881878	350.351857478	349.235213781	349.724969789	2356594
2020-11-20 09:45:00	350.175545316	350.391037959	349.666199068	350.302881878	3125542
2020-11-20 09:30:00	350.322472118	350.46939892	350.136364835	350.155955075	213331
2020-11-20 09:15:00	349.734764909	350.420423319	349.627018587	350.381242839	300835
2020-11-20 09:00:00	349.969847793	350.097184355	349.715174669	349.734764909	49000
2020-11-20 08:45:00	350.234316037	350.234316037	349.911077072	349.930667312	47425
2020-11-20 08:30:00	350.43021844	350.488989161	350.136364835	350.146159955	68866
2020-11-20 08:15:00	350.312676998	350.822121197	348.804228495	350.44001356	101365
2020-11-20 08:00:00	350.420423319	350.420423319	350.165750196	350.302881878	39904
2020-11-20 07:45:00	350.528169641	350.577145242	350.293086758	350.44001356	22325
2020-11-20 07:30:00	350.645711083	350.665301323	350.420423319	350.547759881	24938
2020-11-20 07:15:00	350.743662284	350.851408606	350.606530602	350.616325722	180596
2020-11-20 07:00:00	350.224520917	350.665301323	350.214725796	350.635915963	17349
2020-11-20 06:45:00	350.146159955	350.322472118	350.146159955	350.204930676	3301
2020-11-20 06:30:00	350.263701397	350.312676998	350.058003874	350.058003874	5515
2020-11-20 06:15:00	350.175545316	350.332267238	350.097184355	350.332267238	4139
2020-11-20 06:00:00	350.381242839	350.586940362	350.214725796	350.214725796	17838
2020-11-20 05:45:00	350.263701397	350.332267238	350.097184355	350.332267238	6975
2020-11-20 05:30:00	350.165750196	350.342062358	350.018823393	350.322472118	13734
2020-11-20 05:15:00	349.881691711	350.175545316	349.79353563	350.175545316	8847
2020-11-20 05:00:00	350.116774595	350.244111157	349.901281952	349.901281952	7829
2020-11-20 04:45:00	349.930667312	350.185340436	349.81312587	350.136364835	10623
2020-11-20 04:30:00	349.254804022	350.067798994	349.16664794	350.018823393	16727
2020-11-20 04:15:00	349.372345464	349.401730824	349.225418661	349.264599142	24737
2020-11-19 20:00:00	348.285087127	348.294882247	347.912872561	347.961848162	255737
2020-11-19 19:45:00	348.363448088	348.608326092	348.216521286	348.343857848	62474
2020-11-19 19:30:00	348.294882247	348.392833449	348.050004244	348.334062728	39343
2020-11-19 19:15:00	347.628814077	348.383038329	347.609223837	348.196931046	134790
2020-11-19 19:00:00	347.541637508	347.677789678	347.374140953	347.589633597	73296
2020-11-19 18:45:00	347.971643282	347.991233523	347.16844343	347.530862876	177983
2020-11-19 18:30:00	348.118570085	348.216521286	347.687584798	347.922667682	123207
2020-11-19 18:15:00	348.960950417	348.960950417	347.374140953	348.118570085	367629
2020-11-19 18:00:00	349.11767234	349.15685282	349.000130898	349.000130898	31887
2020-11-19 17:45:00	348.980540658	350.44980868	348.853204096	349.11767234	49158
2020-11-19 17:30:00	349.058901619	349.058901619	348.951155297	348.980540658	28443
2020-11-19 17:15:00	349.039311379	349.16664794	348.578940732	349.078491859	140487
2020-11-19 17:00:00	349.715174669	349.734764909	348.784638255	348.882589456	199071
2020-11-19 16:45:00	350.175545316	350.175545316	349.342960103	349.705379549	519976
2020-11-19 16:30:00	350.175545316	350.44980868	349.979642913	350.204930676	765715
2020-11-19 16:15:00	350.420423319	350.733867164	349.113950194	350.126569715	4751929
2020-11-19 16:00:00	350.635915963	350.831818366	350.204930676	350.415525759	4752316
2020-11-19 15:45:00	350.097184355	350.841613486	349.911077072	350.635915963	2953115
2020-11-19 15:30:00	350.596735482	350.640813523	349.81312587	350.097184355	1771848
2020-11-19 15:15:00	350.342062358	350.621223283	349.901281952	350.591837922	1096467
2020-11-19 15:00:00	350.626120843	350.694686684	350.058003874	350.351857478	1641083
2020-11-19 14:45:00	349.421321064	350.792637885	349.401730824	350.616325722	2848485
2020-11-19 14:30:00	349.470296665	349.499682026	349.184377108	349.421321064	805523
2020-11-19 14:15:00	349.225418661	349.519272266	349.088286979	349.480091785	815813
2020-11-19 14:00:00	348.833613855	349.362550343	348.804228495	349.225418661	844375
2020-11-19 13:45:00	348.843408976	348.980540658	348.716072414	348.833613855	1201472
2020-11-19 13:30:00	348.51037489	349.264599142	348.353652968	348.843408976	1594539
2020-11-19 13:15:00	348.226316406	348.706277293	348.138160325	348.510472842	1118526
2020-11-19 13:00:00	348.265496887	348.373243208	347.913950025	348.216521286	933097
2020-11-19 12:45:00	348.608326092	348.941360177	348.172443245	348.275292007	1080159
2020-11-19 12:30:00	348.892384576	348.902179696	348.236013575	348.617827359	953485
2020-11-19 12:15:00	348.637711452	348.931565057	348.422218809	348.892384576	1077630
2020-11-19 12:00:00	348.422218809	348.696482173	348.147955445	348.629777405	1750504
2020-11-19 11:45:00	348.804228495	348.970745537	348.07253302	348.441809049	1995836
2020-11-19 11:30:00	348.236111526	349.000130898	348.177340805	348.799330935	3554131
2020-11-19 11:15:00	348.627916332	348.691584613	348.128365205	348.226316406	1671295
2020-11-19 11:00:00	348.892384576	349.401730824	348.637711452	348.637711452	1440542
2020-11-19 10:45:00	347.893282321	348.980540658	347.80512624	348.877691896	2743000
2020-11-19 10:30:00	348.255701767	348.556411955	347.521067755	347.893282321	2378610
2020-11-19 10:15:00	348.823818735	349.11767234	348.128365205	348.236111526	2320933
2020-11-19 10:00:00	348.162354272	349.058901619	348.050004244	348.818921175	2681087
2020-11-19 09:45:00	348.314472488	348.392833449	346.894180066	348.147955445	4521187
2020-11-19 09:30:00	348.353652968	348.51037489	348.157750565	348.304677367	123787
2020-11-19 09:15:00	348.686687053	348.686687053	348.118570085	348.363448088	89474
2020-11-19 09:00:00	348.167545685	348.667096813	348.020618883	348.647506573	95474
2020-11-19 08:45:00	348.47119441	348.47119441	347.961848162	348.157848516	143521
2020-11-19 08:30:00	348.81441542	348.980540658	348.559350491	348.578940732	32398
2020-11-19 08:15:00	348.588833803	349.685789308	347.541049801	348.845368	145690
2020-11-19 08:00:00	348.794433375	349.029516258	348.725867534	348.735662654	71595
2020-11-19 07:45:00	348.725867534	349.009926018	348.706277293	348.804228495	93544
2020-11-19 07:30:00	348.706277293	348.833613855	348.627916332	348.716072414	39869
2020-11-19 07:15:00	348.627916332	348.941360177	348.588735852	348.725867534	58912
2020-11-19 07:00:00	348.353652968	348.706277293	348.353652968	348.529965131	19735
2020-11-19 06:45:00	347.765945759	348.314472488	347.756150639	348.314472488	16429
2020-11-19 06:30:00	347.765945759	347.765945759	347.472092155	347.667994558	17649
2020-11-19 06:15:00	347.912872561	348.098979844	347.912872561	347.932462802	4464
2020-11-19 06:00:00	347.883487201	348.128365205	347.883487201	347.961848162	3860
2020-11-19 05:45:00	347.84430672	348.069594484	347.84430672	347.981438402	10397
2020-11-19 05:30:00	347.207623911	347.84430672	347.17823855	347.84430672	12208
2020-11-19 05:15:00	347.530862876	347.530862876	346.952950787	347.17823855	7715
2020-11-19 05:00:00	347.893282321	347.981438402	347.530862876	347.530862876	6107
2020-11-19 04:45:00	347.893282321	347.903077441	347.628814077	347.81492136	8085
2020-11-19 04:30:00	347.912872561	347.912872561	347.403526314	347.893282321	7479
2020-11-19 04:15:00	347.570043356	348.187135926	347.15864831	347.873692081	33851
2020-11-18 20:00:00	348.696482173	348.902179696	348.363448088	348.578940732	40673
2020-11-18 19:45:00	348.47119441	348.823818735	348.402628569	348.657301693	29984
2020-11-18 19:30:00	348.735662654	349.000130898	348.040209123	348.314472488	46789
2020-11-18 19:15:00	348.823818735	349.13726258	348.559350491	348.667096813	43481
2020-11-18 19:00:00	349.205828421	349.342960103	348.843408976	348.911974817	29888
2020-11-18 18:45:00	349.068696739	349.372345464	349.068696739	349.225418661	26648
2020-11-18 18:30:00	349.078491859	349.186238181	348.951155297	349.000130898	24409
2020-11-18 18:15:00	348.735662654	349.245008902	348.735662654	349.078491859	100525
2020-11-18 18:00:00	348.627916332	348.980540658	348.588735852	348.716072414	187692
2020-11-18 17:45:00	348.637711452	348.706277293	348.618121212	348.618121212	8957
2020-11-18 17:30:00	348.706277293	348.853204096	348.588735852	348.667096813	74397
2020-11-18 17:15:00	348.578940732	348.980540658	348.569145611	348.696482173	1619699
2020-11-18 17:00:00	348.716072414	348.980540658	348.559350491	348.627916332	910413
2020-11-18 16:45:00	348.823818735	348.951155297	348.304677367	348.627916332	327136
2020-11-18 16:30:00	348.814023615	348.980540658	348.716072414	348.794433375	407166
2020-11-18 16:15:00	348.980540658	349.558452746	348.569145611	348.823818735	8027618
2020-11-18 16:00:00	350.322472118	350.763252525	348.941360177	348.990335778	9622034
2020-11-18 15:45:00	351.625223098	351.75255966	350.214725796	350.332267238	5954215
2020-11-18 15:30:00	352.526374151	352.585144872	351.635018218	351.635018218	3412303
2020-11-18 15:15:00	352.105183985	352.683096074	351.522374336	352.521476591	2378242
2020-11-18 15:00:00	352.291291268	352.506783911	352.046413264	352.095388865	1150061
2020-11-18 14:45:00	351.693788939	352.320676628	351.527271896	352.296188828	1733343
2020-11-18 14:30:00	352.149262026	352.212930307	351.321574373	351.693788939	2378792
2020-11-18 14:15:00	352.45780831	352.771252155	352.119876665	352.144364466	1498206
2020-11-18 14:00:00	352.830022876	352.893691157	351.958257183	352.467603431	6010979
2020-11-18 13:45:00	352.781047275	353.163056961	352.702686314	352.820227756	1234870
2020-11-18 13:30:00	353.388344725	353.486295926	352.785944835	352.788589518	2486379
2020-11-18 13:15:00	353.368754484	353.643017848	353.300188643	353.398139845	715648
2020-11-18 13:00:00	353.829125131	353.829125131	353.280598403	353.378549604	817181
2020-11-18 12:45:00	353.74096905	353.858510492	353.613632488	353.829125131	630047
2020-11-18 12:30:00	353.995642174	353.995642174	353.603837368	353.73607149	840715
2020-11-18 12:15:00	353.804637331	354.093593375	353.789944651	354.005437294	1168901
2020-11-18 12:00:00	353.554861767	353.843817811	353.417730085	353.809534891	1305216
2020-11-18 11:45:00	353.829125131	353.868305612	353.525476407	353.564656887	579045
2020-11-18 11:30:00	353.985847054	354.015232414	353.584247128	353.819330011	1175939
2020-11-18 11:15:00	353.72137881	354.093593375	353.6920914	353.985847054	995755
2020-11-18 11:00:00	353.682198329	353.917281213	353.623427608	353.72137881	1374455
2020-11-18 10:45:00	353.73117393	353.785047091	353.339369124	353.672403209	1209240
2020-11-18 10:30:00	353.417730085	353.78014953	353.192442322	353.75076417	1443789
2020-11-18 10:15:00	353.212032562	353.594042248	353.158159401	353.417730085	1486127
2020-11-18 10:00:00	353.78014953	353.878100732	352.927974078	353.221827682	2239697
2020-11-18 09:45:00	353.515681286	353.927076333	353.172852081	353.789944651	2972476
2020-11-18 09:30:00	353.613632488	353.652812969	353.466705686	353.525476407	171363
2020-11-18 09:15:00	353.936871453	354.044617775	353.564656887	353.594042248	71093
2020-11-18 09:00:00	353.75076417	354.044617775	353.75076417	353.985651151	47759
2020-11-18 08:45:00	353.946666573	353.995642174	353.652812969	353.838920251	74132
2020-11-18 08:30:00	353.956461693	354.064208015	353.907486092	353.956461693	36534
2020-11-18 08:15:00	354.289397827	354.789046906	351.556657257	353.936871453	90323
2020-11-18 08:00:00	354.700890824	354.700890824	354.201339697	354.348266499	50456
2020-11-18 07:45:00	354.593144503	354.789046906	354.524578662	354.710685945	132514
2020-11-18 07:30:00	354.348266499	354.602939623	354.348266499	354.593144503	37894
2020-11-18 07:15:00	354.162159216	354.3972421	354.142568976	354.37765186	29849
2020-11-18 07:00:00	354.054412895	354.475603061	354.044617775	354.142568976	29965
2020-11-18 06:45:00	353.995642174	353.995642174	353.868305612	353.995642174	30061
2020-11-18 06:30:00	354.289495778	354.318881139	353.936871453	354.005437294	5931
2020-11-18 06:15:00	354.025027534	354.289495778	353.995642174	354.289495778	16056
2020-11-18 06:00:00	353.946666573	354.015232414	353.946666573	354.015232414	1560
2020-11-18 05:45:00	354.074003135	354.103388495	353.976051933	353.995642174	4654
2020-11-18 05:30:00	354.074003135	354.289495778	353.897690972	354.289495778	7129
2020-11-18 05:15:00	353.652812969	353.976051933	353.623427608	353.976051933	7905
2020-11-18 05:00:00	353.564656887	353.603837368	353.486295926	353.603837368	655
2020-11-18 04:45:00	353.515681286	353.574452007	353.466705686	353.505886166	4608
2020-11-18 04:30:00	353.006335039	353.643017848	353.006335039	353.643017848	14463
2020-11-18 04:15:00	352.790842395	353.143466721	352.790842395	352.996539919	5126
2020-11-17 20:00:00	352.301086388	352.516579031	352.242315667	352.496988791	31428
2020-11-17 19:45:00	352.44801319	352.624325353	352.134569346	352.301086388	25381
2020-11-17 19:30:00	352.800637516	352.918178957	352.42842295	352.487193671	32171
2020-11-17 19:15:00	353.466705686	353.515681286	352.604735113	352.702686314	52841
2020-11-17 19:00:00	353.603837368	353.652812969	353.358959364	353.466705686	39608
2020-11-17 18:45:00	353.192442322	353.603837368	353.192442322	353.603837368	54499
2020-11-17 18:30:00	352.859408237	353.212032562	352.830022876	353.163056961	16434
2020-11-17 18:15:00	353.025925279	353.11408136	352.751661915	352.927974078	57658
2020-11-17 18:00:00	353.045515519	353.143466721	353.016130159	353.035720399	40798
2020-11-17 17:45:00	352.967154558	353.045515519	352.927974078	353.045515519	10897
2020-11-17 17:30:00	352.967154558	353.016130159	352.918178957	353.006335039	9674
2020-11-17 17:15:00	352.898588717	353.231622802	352.898588717	352.986744798	162564
2020-11-17 17:00:00	353.407934965	353.417730085	352.908383837	352.908383837	203789
2020-11-17 16:45:00	353.515681286	353.75076417	353.358959364	353.407934965	254929
2020-11-17 16:30:00	353.407934965	353.594042248	353.101543607	353.525476407	410938
2020-11-17 16:15:00	353.251213042	353.466705686	352.962159047	353.466705686	6313800
2020-11-17 16:00:00	353.055310639	353.515681286	352.379447349	353.251213042	7057160
2020-11-17 15:45:00	352.913281397	353.170991008	352.531271712	353.050413079	3411695
2020-11-17 15:30:00	353.437320325	353.495993095	352.477496502	352.917003543	3098850
2020-11-17 15:15:00	354.113183616	354.142568976	353.261008163	353.432422765	1819360
2020-11-17 15:00:00	354.40213966	354.413501999	354.044617775	354.113183616	919695
2020-11-17 14:45:00	354.078900695	354.43642258	353.946666573	354.40703722	1097275
2020-11-17 14:30:00	354.40703722	354.446217701	353.966256813	354.083798255	1232537
2020-11-17 14:15:00	353.564656887	354.504988421	353.535271527	354.3972421	1526153
2020-11-17 14:00:00	353.829125131	353.829125131	353.378549604	353.584247128	1240635
2020-11-17 13:45:00	353.995642174	354.044617775	353.74096905	353.819330011	900004
2020-11-17 13:30:00	354.054412895	354.309086019	353.74096905	354.005437294	767743
2020-11-17 13:15:00	353.936871453	354.147466536	353.887895852	354.044617775	429954
2020-11-17 13:00:00	353.878100732	354.025027534	353.7328391	353.946666573	981653
2020-11-17 12:45:00	353.961359253	354.162159216	353.72137881	353.868305612	850570
2020-11-17 12:30:00	354.152364096	354.328676259	353.682198329	353.961359253	1651955
2020-11-17 12:15:00	353.407934965	354.235622617	353.290393523	354.162159216	1020373
2020-11-17 12:00:00	353.603837368	353.711583689	353.153261841	353.417730085	1332845
2020-11-17 11:45:00	353.349164244	353.78014953	353.251213042	353.623427608	2500366
2020-11-17 11:30:00	353.319778884	353.51186119	352.957359438	353.349164244	2310859
2020-11-17 11:15:00	353.182647201	353.407934965	353.06510576	353.309983763	1399980
2020-11-17 11:00:00	352.634120473	353.307045227	352.506783911	353.182647201	1507717
2020-11-17 10:45:00	352.114979105	352.673300954	351.968052303	352.643915593	1701691
2020-11-17 10:30:00	351.997437663	352.340266869	351.7721499	352.095388865	6647247
2020-11-17 10:15:00	351.066901249	352.051310824	351.037515889	352.007232784	2541058
2020-11-17 10:00:00	351.870101101	352.193340066	350.998335408	351.063962713	3829566
2020-11-17 09:45:00	352.594939993	352.771252155	351.7721499	351.87000315	4656708
2020-11-17 09:30:00	352.271701028	352.614530233	352.134569346	352.614530233	172836
2020-11-17 09:15:00	352.44801319	352.44801319	352.075798625	352.301086388	72554
2020-11-17 09:00:00	352.154159586	352.477398551	352.134569346	352.43821807	142194
2020-11-17 08:45:00	352.565554632	352.565554632	351.889691342	352.124774225	240020
2020-11-17 08:30:00	352.673300954	352.820227756	352.379447349	352.477398551	95625
2020-11-17 08:15:00	352.653710713	354.093593375	352.477398551	352.614530233	98204
2020-11-17 08:00:00	352.957359438	353.055310639	352.594939993	352.653710713	66420
2020-11-17 07:45:00	353.358959364	353.358959364	352.477398551	352.976949678	145978
2020-11-17 07:30:00	353.358959364	353.407934965	353.163056961	353.280598403	48091
2020-11-17 07:15:00	353.06510576	353.388344725	352.888793597	353.339369124	74896
2020-11-17 07:00:00	353.163056961	353.261008163	353.06510576	353.06510576	28275
2020-11-17 06:45:00	353.06510576	353.212032562	353.016130159	353.143466721	11823
2020-11-17 06:30:00	352.898588717	352.996539919	352.732071675	352.986744798	17452
2020-11-17 06:15:00	353.163056961	353.378549604	352.810432636	352.810432636	5941
2020-11-17 06:00:00	353.486295926	353.554861767	353.172852081	353.358959364	4543
2020-11-17 05:45:00	353.309983763	353.437320325	353.309983763	353.437320325	1731
2020-11-17 05:30:00	353.290393523	353.486295926	353.270803283	353.270803283	2556
2020-11-17 05:15:00	353.554861767	353.584247128	353.261008163	353.358959364	5998
2020-11-17 05:00:00	353.652812969	353.672403209	353.525476407	353.652812969	2084
2020-11-17 04:45:00	353.799739771	353.799739771	353.623427608	353.691993449	3946
2020-11-17 04:30:00	353.72137881	353.868305612	353.72137881	353.78014953	3950
2020-11-17 04:15:00	353.652812969	353.809534891	353.564656887	353.799739771	22901
2020-11-16 20:00:00	354.43642258	354.495193301	354.191544577	354.348266499	99729
2020-11-16 19:45:00	354.495193301	354.495193301	354.191544577	354.42662746	48453
2020-11-16 19:30:00	354.896793227	354.896793227	354.338471379	354.465807941	137195
2020-11-16 19:15:00	354.916383468	354.916383468	354.720481065	354.857612747	41868
2020-11-16 19:00:00	355.09269563	355.09269563	354.847817627	354.926178588	51756
2020-11-16 18:45:00	355.171056592	355.171056592	354.955563948	355.122080991	32385
2020-11-16 18:30:00	355.06331027	355.239622433	354.935973708	355.161261471	41242
2020-11-16 18:15:00	355.141671231	355.376754115	354.975154189	355.06331027	203253
2020-11-16 18:00:00	355.317983394	355.376754115	355.171056592	355.171056592	47434
2020-11-16 17:45:00	355.357163874	355.376754115	355.308188274	355.317983394	34817
2020-11-16 17:30:00	355.337573634	355.386549235	355.269007793	355.347368754	119313
2020-11-16 17:15:00	355.337573634	355.366958995	355.298393154	355.327778514	13341
2020-11-16 17:00:00	355.484500436	355.494295557	355.288598033	355.298393154	122807
2020-11-16 16:45:00	355.376754115	355.533476037	353.700123399	355.484500436	486289
2020-11-16 16:30:00	355.308188274	355.464910196	355.259114722	355.396344355	1104691
2020-11-16 16:15:00	355.04372003	355.406139475	350.663734104	355.327778514	6341841
2020-11-16 16:00:00	353.966158862	355.161261471	353.623427608	355.014334669	12986985
2020-11-16 15:45:00	353.466705686	354.083798255	353.349164244	353.956461693	3063919
2020-11-16 15:30:00	353.10428624	353.878100732	353.016130159	353.471603246	2464023
2020-11-16 15:15:00	353.535271527	353.594042248	352.859408237	353.133671601	2441906
2020-11-16 15:00:00	353.598939808	353.77035441	353.319778884	353.524496895	2219910
2020-11-16 14:45:00	353.633222728	353.838920251	353.388344725	353.603837368	1826059
2020-11-16 14:30:00	353.466705686	353.643017848	353.309983763	353.623427608	1246085
2020-11-16 14:15:00	353.192442322	353.476500806	352.839817996	353.466705686	1706109
2020-11-16 14:00:00	352.526374151	353.349164244	352.477398551	353.182647201	1856058
2020-11-16 13:45:00	352.761457035	353.261008163	352.281398197	352.526374151	1832447
2020-11-16 13:30:00	353.486295926	353.603837368	352.678198514	352.751661915	1656340
2020-11-16 13:15:00	353.702866033	353.711583689	353.329671955	353.486295926	800772
2020-11-16 13:00:00	354.005437294	354.044617775	353.417730085	353.701788569	1344951
2020-11-16 12:45:00	353.799739771	354.034822654	353.643017848	354.001813099	865946
2020-11-16 12:30:00	354.152364096	354.171954336	353.672403209	353.799739771	1224829
2020-11-16 12:15:00	354.362959179	354.563759142	354.103388495	354.144528	1228673
2020-11-16 12:00:00	354.41683234	354.485398181	354.240520177	354.358061619	713109
2020-11-16 11:45:00	354.553964022	354.583349383	354.250315298	354.42662746	929203
2020-11-16 11:30:00	354.573554263	354.828227386	354.485398181	354.563759142	2268708
2020-11-16 11:15:00	354.524578662	354.661710344	354.404784342	354.563759142	1387423
2020-11-16 11:00:00	354.186647017	354.514783542	353.927076333	354.514783542	1378912
2020-11-16 10:45:00	354.103388495	354.279700658	353.927076333	354.181749457	1993400
2020-11-16 10:30:00	353.212032562	354.093593375	353.172852081	354.093593375	2435634
2020-11-16 10:15:00	353.016130159	353.339369124	352.815330196	353.192442322	1799444
2020-11-16 10:00:00	353.231622802	353.672403209	352.222725427	353.016130159	3646431
2020-11-16 09:45:00	353.584247128	353.838724349	352.820227756	353.231622802	5097341
2020-11-16 09:30:00	354.260110418	354.289495778	353.545066647	353.672403209	375113
2020-11-16 09:15:00	353.848715372	354.348266499	353.838920251	354.289495778	169585
2020-11-16 09:00:00	353.72137881	353.887895852	353.603837368	353.819330011	186738
2020-11-16 08:45:00	354.240520177	354.279700658	353.701788569	353.74096905	228416
2020-11-16 08:30:00	354.3972421	354.465807941	354.220929937	354.250315298	107505
2020-11-16 08:15:00	354.534373782	355.415934595	353.309983763	354.328676259	132898
2020-11-16 08:00:00	354.40703722	354.583349383	354.289495778	354.583349383	82338
2020-11-16 07:45:00	354.289495778	354.671505464	354.181749457	354.495193301	114959
2020-11-16 07:30:00	354.779251786	355.09269563	354.054412895	354.260110418	345346
2020-11-16 07:15:00	354.41683234	355.513885797	354.299290898	354.779251786	547929
2020-11-16 07:00:00	353.398139845	356.219134448	353.309983763	354.42662746	249942
2020-11-16 06:45:00	353.701788569	353.701788569	353.407934965	353.407934965	54443
2020-11-16 06:30:00	353.74096905	353.936871453	353.643017848	353.72137881	5313
2020-11-16 06:15:00	353.662608089	353.838920251	353.613632488	353.799739771	4366
2020-11-16 06:00:00	353.525476407	353.594042248	353.309983763	353.594042248	1540
2020-11-16 05:45:00	353.505886166	353.594042248	353.496091046	353.515681286	1282
2020-11-16 05:30:00	353.633222728	353.848715372	353.505886166	353.505886166	3508
2020-11-16 05:15:00	353.868305612	353.878100732	353.554861767	353.564656887	3675
2020-11-16 05:00:00	353.77035441	353.897690972	353.691993449	353.73117393	6189
2020-11-16 04:45:00	353.505886166	353.789944651	353.456910566	353.77035441	6828
2020-11-16 04:30:00	353.613632488	353.613632488	353.378549604	353.388344725	7564
2020-11-16 04:15:00	353.192442322	353.603837368	353.084696	353.603837368	16699
2020-11-13 20:00:00	350.949359808	351.057106129	350.910179327	351.057106129	26750
2020-11-13 19:45:00	350.949261856	350.949359808	350.910179327	350.949359808	13399
2020-11-13 19:30:00	350.910179327	350.939564687	350.910179327	350.929769567	2896
2020-11-13 19:15:00	350.949359808	350.949359808	350.910179327	350.910179327	2338
2020-11-13 19:00:00	350.861203726	350.949359808	350.792637885	350.919974447	11503
2020-11-13 18:45:00	350.890589087	350.929769567	350.861203726	350.861203726	4006
2020-11-13 18:30:00	350.880793966	350.939564687	350.880793966	350.910179327	1184
2020-11-13 18:15:00	350.959154928	350.978745168	350.763252525	350.959154928	12925
2020-11-13 18:00:00	350.959154928	350.988540288	350.763252525	350.988540288	6896
2020-11-13 17:45:00	350.959154928	350.998335408	350.910179327	350.959154928	20034
2020-11-13 17:30:00	350.939564687	351.008130528	350.890589087	350.939564687	86610
2020-11-13 17:15:00	350.763252525	350.949359808	350.753457405	350.841613486	67155
2020-11-13 17:00:00	350.802433005	350.978745168	350.792637885	350.792637885	95399
2020-11-13 16:45:00	350.782842765	350.910179327	350.665301323	350.802433005	231288
2020-11-13 16:30:00	350.724072044	350.910179327	350.694686684	350.802433005	331728
2020-11-13 16:15:00	350.714276924	350.988540288	350.498784281	350.753457405	9179743
2020-11-13 16:00:00	351.380345094	351.507681656	350.46939892	350.714276924	8136411
2020-11-13 15:45:00	350.371447719	351.546862137	350.263701397	351.390140214	4416425
2020-11-13 15:30:00	350.214725796	350.44491112	349.646608828	350.381242839	2231882
2020-11-13 15:15:00	350.332267238	350.46939892	349.871896591	350.204930676	2341670
2020-11-13 15:00:00	350.058003874	350.47919404	349.715174669	350.332267238	1606133
2020-11-13 14:45:00	349.999233153	350.224520917	349.881691711	350.058003874	1361220
2020-11-13 14:30:00	349.333164983	350.312676998	349.11767234	349.990515496	2186835
2020-11-13 14:15:00	349.293984502	349.656403948	349.225418661	349.333164983	1513251
2020-11-13 14:00:00	349.391935704	349.627018587	349.235213781	349.293984502	662593
2020-11-13 13:45:00	349.563350306	349.607428347	349.196033301	349.411525944	860988
2020-11-13 13:30:00	349.293984502	349.81312587	349.284189382	349.548657626	1335418
2020-11-13 13:15:00	349.431116184	349.578042987	349.284189382	349.293886551	1201958
2020-11-13 13:00:00	349.196033301	349.431116184	349.107975171	349.431018233	780999
2020-11-13 12:45:00	348.941360177	349.264599142	348.862999216	349.197796423	903381
2020-11-13 12:30:00	349.054004059	349.078393908	348.779740695	348.931565057	672089
2020-11-13 12:15:00	348.990335778	349.196033301	348.941360177	349.049106499	765877
2020-11-13 12:00:00	348.676891933	349.088286979	348.676891933	348.970745537	1182838
2020-11-13 11:45:00	348.412423689	348.856632388	348.089184724	348.676891933	2155051
2020-11-13 11:30:00	348.309574927	348.706277293	348.059799364	348.392833449	1742955
2020-11-13 11:15:00	347.922667682	348.559350491	347.922667682	348.304677367	1212322
2020-11-13 11:00:00	348.334062728	348.48098953	347.442706794	347.912872561	1746950
2020-11-13 10:45:00	348.559350491	348.588735852	347.8345116	348.338960288	2082829
2020-11-13 10:30:00	348.387935889	348.608326092	347.785535999	348.564248051	1985299
2020-11-13 10:15:00	348.735662654	348.823818735	348.196931046	348.411444177	1762591
2020-11-13 10:00:00	348.623018772	348.941262226	348.47119441	348.735662654	2071498
2020-11-13 09:45:00	347.991233523	348.784638255	347.942257922	348.618121212	2902229
2020-11-13 09:30:00	347.971643282	348.265496887	347.932462802	348.010823763	126646
2020-11-13 09:15:00	348.422218809	348.422218809	347.922863584	347.961848162	80550
2020-11-13 09:00:00	348.314472488	348.51037489	348.314472488	348.422218809	276371
2020-11-13 08:45:00	348.441809049	348.627916332	348.324267608	348.324267608	90123
2020-11-13 08:30:00	348.275292007	348.432013929	348.206726166	348.432013929	46180
2020-11-13 08:15:00	348.177340805	348.588735852	346.149750935	348.324267608	103284
2020-11-13 08:00:00	348.46139929	348.46139929	348.079389604	348.108774964	76351
2020-11-13 07:45:00	348.412423689	348.657301693	348.363448088	348.46139929	130543
2020-11-13 07:30:00	348.187135926	348.47119441	348.157750565	348.383038329	58485
2020-11-13 07:15:00	348.578940732	348.608326092	348.157750565	348.226316406	64677
2020-11-13 07:00:00	348.275292007	348.676891933	348.098979844	348.51037489	95392
2020-11-13 06:45:00	348.46139929	348.627916332	348.275292007	348.275292007	94632
2020-11-13 06:30:00	348.667096813	348.667096813	348.245906646	348.49078465	12031
2020-11-13 06:15:00	349.13726258	349.1470577	348.667096813	348.667096813	8489
2020-11-13 06:00:00	349.019721138	349.254804022	349.019721138	349.019721138	46863
2020-11-13 05:45:00	348.853204096	349.058901619	348.765048014	349.049106499	18967
2020-11-13 05:30:00	348.941360177	349.489886905	348.931565057	348.951155297	40646
2020-11-13 05:15:00	348.980540658	349.12746746	348.843408976	348.960950417	67173
2020-11-13 05:00:00	348.706277293	349.068696739	348.637711452	349.019721138	10709
2020-11-13 04:45:00	348.402628569	349.000130898	348.402628569	348.647506573	23839
2020-11-13 04:30:00	348.147955445	348.373243208	348.147955445	348.245906646	17054
2020-11-13 04:15:00	347.82471648	348.069594484	347.716970158	347.903077441	15421
2020-11-12 20:00:00	345.81671685	345.885282691	345.454297404	345.473887644	49287
2020-11-12 19:45:00	346.453399659	346.453399659	345.571838846	345.82651197	88188
2020-11-12 19:30:00	346.50237526	346.53176062	346.257497256	346.463194779	13012
2020-11-12 19:15:00	346.159546055	346.53176062	346.061594853	346.53176062	32415
2020-11-12 19:00:00	346.384833818	346.50237526	346.071389973	346.110570454	29572
2020-11-12 18:45:00	346.394628938	346.551350861	346.149750935	346.404424059	33068
2020-11-12 18:30:00	346.218316776	346.424014299	345.963643652	346.404424059	318351
2020-11-12 18:15:00	346.5219655	346.659097182	346.159546055	346.208521656	45870
2020-11-12 18:00:00	346.541555741	346.688482543	346.5219655	346.570941101	11223
2020-11-12 17:45:00	346.50237526	346.551350861	346.453399659	346.4729899	12921
2020-11-12 17:30:00	346.551350861	346.561145981	346.51217038	346.51217038	19352
2020-11-12 17:15:00	346.453399659	346.570941101	346.453399659	346.561145981	256625
2020-11-12 17:00:00	346.639506942	346.717867903	346.4729899	346.619916702	288201
2020-11-12 16:45:00	346.580736221	347.374140953	346.4729899	346.48278502	353237
2020-11-12 16:30:00	346.51217038	346.708072783	346.355448458	346.600326462	199271
2020-11-12 16:15:00	346.032209493	347.011721508	345.929360731	346.561145981	4413182
2020-11-12 16:00:00	344.802921914	346.090980214	344.151546424	346.042004613	9201942
2020-11-12 15:45:00	344.719663393	345.150648679	344.259292746	344.807819474	3445065
2020-11-12 15:30:00	344.660892672	345.444502284	344.49437563	344.729458513	2541360
2020-11-12 15:15:00	344.817614594	344.984131637	344.063390343	344.66069677	2931310
2020-11-12 15:00:00	344.768638994	345.207460376	344.621712191	344.817516643	2219361
2020-11-12 14:45:00	345.454297404	346.130160694	344.739253633	344.775495578	1817580
2020-11-12 14:30:00	345.317165722	345.669790047	345.052697478	345.464092524	2331116
2020-11-12 14:15:00	346.218316776	346.629711822	345.263292561	345.326960842	1892482
2020-11-12 14:00:00	345.658917464	346.257497256	345.277985241	346.218316776	1463120
2020-11-12 13:45:00	345.033107238	346.002824132	344.758843874	345.650199807	2400378
2020-11-12 13:30:00	345.659994927	345.679585168	344.758843874	345.033107238	2566445
2020-11-12 13:15:00	346.032209493	346.134568498	344.895975556	345.669790047	1995315
2020-11-12 13:00:00	346.551350861	346.570941101	345.287780362	346.042004613	3357154
2020-11-12 12:45:00	347.001926388	347.393731194	346.375038698	346.551350861	1530351
2020-11-12 12:30:00	348.245906646	348.245906646	346.972541027	347.011721508	1260215
2020-11-12 12:15:00	347.952053042	348.353652968	347.746355519	348.245906646	990156
2020-11-12 12:00:00	347.472092155	348.089184724	347.433695284	347.971643282	1135793
2020-11-12 11:45:00	348.363448088	349.409762823	347.442706794	347.472092155	2005536
2020-11-12 11:30:00	348.549555371	348.578940732	348.157750565	348.363448088	970155
2020-11-12 11:15:00	348.715288804	349.11767234	348.490882601	348.549555371	1279512
2020-11-12 11:00:00	348.980540658	349.088286979	348.552493907	348.706277293	894251
2020-11-12 10:45:00	348.069594484	349.058901619	347.991233523	349.009926018	1287371
2020-11-12 10:30:00	348.804228495	348.941360177	347.888384761	348.079389604	1815497
2020-11-12 10:15:00	348.050004244	348.871814824	347.687584798	348.794433375	1891789
2020-11-12 10:00:00	347.991233523	348.236111526	347.403526314	348.059799364	2343007
2020-11-12 09:45:00	348.294882247	348.549555371	347.511272635	347.983397426	3130392
2020-11-12 09:30:00	348.206726166	348.343857848	347.991233523	348.314472488	194978
2020-11-12 09:15:00	348.51037489	348.588735852	347.81492136	348.187135926	307464
2020-11-12 09:00:00	348.442788561	348.559350491	348.079389604	348.49078465	59547
2020-11-12 08:45:00	348.010823763	348.559350491	347.82471648	348.441907001	122093
2020-11-12 08:30:00	347.432911674	348.118570085	347.334960473	348.108774964	77635
2020-11-12 08:15:00	347.609321788	349.136870775	346.757048384	347.442706794	144262
2020-11-12 08:00:00	348.373243208	348.383038329	347.099877589	347.237009271	128740
2020-11-12 07:45:00	348.285087127	348.412423689	348.069594484	348.275292007	33846
2020-11-12 07:30:00	347.952053042	348.324267608	347.922667682	348.324267608	63236
2020-11-12 07:15:00	348.696482173	348.804228495	347.413321434	347.912872561	135838
2020-11-12 07:00:00	348.843408976	349.16664794	348.696482173	348.696482173	12258
2020-11-12 06:45:00	349.058901619	349.058901619	348.814023615	348.823818735	15076
2020-11-12 06:30:00	349.264599142	349.499682026	348.980540658	349.000130898	37286
2020-11-12 06:15:00	349.068696739	349.421321064	349.049106499	349.333164983	7326
2020-11-12 06:00:00	349.391935704	349.440911305	349.098082099	349.13726258	4565
2020-11-12 05:45:00	348.862999216	349.548657626	348.862999216	349.362550343	7446
2020-11-12 05:30:00	348.931565057	349.10787722	348.745457774	348.843408976	14318
2020-11-12 05:15:00	348.862999216	348.911974817	348.755252894	348.765048014	3050
2020-11-12 05:00:00	348.412423689	348.960950417	348.412423689	348.765048014	14384
2020-11-12 04:45:00	348.010823763	348.226316406	348.010823763	348.216521286	8164
2020-11-12 04:30:00	347.609223837	348.030414003	347.599428717	347.883487201	11901
2020-11-12 04:15:00	347.432911674	347.765945759	347.305575112	347.707175038	22146
2020-11-11 20:00:00	349.646608828	349.734764909	349.1470577	349.274394262	31197
2020-11-11 19:45:00	349.284189382	349.744560029	349.284189382	349.666199068	21095
2020-11-11 19:30:00	349.489886905	349.489886905	349.078491859	349.372345464	81361
2020-11-11 19:15:00	349.421321064	349.578042987	349.15685282	349.509477146	35801
2020-11-11 19:00:00	349.558452746	349.744560029	349.391935704	349.509477146	46144
2020-11-11 18:45:00	349.832716111	350.018823393	349.480091785	349.558452746	87255
2020-11-11 18:30:00	349.744560029	349.901281952	349.597633227	349.81312587	24253
2020-11-11 18:15:00	350.038413634	350.038413634	349.538862506	349.685789308	109038
2020-11-11 18:00:00	349.999233153	350.097184355	349.960052673	350.067798994	26614
2020-11-11 17:45:00	350.048208754	350.048208754	349.979642913	349.999233153	11251
2020-11-11 17:30:00	349.969847793	350.067798994	349.960052673	350.009028273	43472
2020-11-11 17:15:00	349.960052673	349.979642913	349.852306351	349.969847793	207531
2020-11-11 17:00:00	350.038413634	350.195135556	349.862101471	349.920872192	65245
2020-11-11 16:45:00	349.901281952	350.175545316	349.82292099	350.038413634	146857
2020-11-11 16:30:00	349.852306351	349.969847793	349.339727713	349.960052673	547547
2020-11-11 16:15:00	349.333164983	349.969847793	349.333164983	349.852306351	7533592
2020-11-11 16:00:00	349.029516258	349.578042987	348.882589456	349.313574743	6417911
2020-11-11 15:45:00	348.118570085	349.10787722	348.040209123	349.029516258	2280623
2020-11-11 15:30:00	348.911974817	348.951155297	348.108774964	348.118570085	2121303
2020-11-11 15:15:00	348.441809049	348.926667497	348.255701767	348.911974817	1580638
2020-11-11 15:00:00	348.789535815	348.799330935	347.785535999	348.422218809	3079908
2020-11-11 14:45:00	348.98641773	349.245008902	348.392833449	348.789535815	1739625
2020-11-11 14:30:00	349.666101117	349.754355149	348.867896776	348.990335778	1569160
2020-11-11 14:15:00	349.401730824	349.960052673	349.382140584	349.656403948	1447524
2020-11-11 14:00:00	349.881691711	349.896384392	349.333164983	349.391935704	1225640
2020-11-11 13:45:00	349.715174669	350.116774595	349.636813708	349.871896591	895774
2020-11-11 13:30:00	349.656403948	350.234316037	349.607428347	349.705379549	1222338
2020-11-11 13:15:00	349.79353563	349.832716111	349.607428347	349.656403948	625629
2020-11-11 13:00:00	349.79353563	350.028618514	349.649547364	349.78374051	873490
2020-11-11 12:45:00	349.578042987	349.82292099	349.558452746	349.78374051	581155
2020-11-11 12:30:00	349.77394539	349.82292099	349.411525944	349.568247867	856111
2020-11-11 12:15:00	349.597633227	350.038413634	349.431116184	349.77394539	1276213
2020-11-11 12:00:00	349.470492567	349.627018587	349.352755223	349.587838107	741356
2020-11-11 11:45:00	349.323369863	349.558452746	349.15685282	349.480091785	2820405
2020-11-11 11:30:00	349.15685282	349.431116184	349.10787722	349.313574743	1061644
2020-11-11 11:15:00	348.686687053	349.274394262	348.49078465	349.1470577	1394314
2020-11-11 11:00:00	348.432013929	348.774843135	348.187135926	348.706277293	1400381
2020-11-11 10:45:00	348.578940732	349.009926018	348.226316406	348.441711098	1464880
2020-11-11 10:30:00	348.343857848	348.578940732	347.952053042	348.559350491	1260283
2020-11-11 10:15:00	348.030414003	348.529965131	347.84430672	348.338960288	2080198
2020-11-11 10:00:00	348.990335778	349.293984502	347.84430672	348.018463957	2540165
2020-11-11 09:45:00	349.098082099	349.264599142	348.45160417	348.980540658	3436210
2020-11-11 09:30:00	349.068696739	349.254804022	348.980540658	349.098082099	95146
2020-11-11 09:15:00	349.16664794	349.215623541	348.823818735	349.068696739	104149
2020-11-11 09:00:00	349.293984502	349.352755223	348.911974817	349.16664794	143823
2020-11-11 08:45:00	349.587838107	349.636813708	349.1470577	349.293984502	200125
2020-11-11 08:30:00	349.734764909	349.734764909	349.538862506	349.597633227	31294
2020-11-11 08:15:00	349.68588726	349.930667312	347.237009271	349.734764909	408090
2020-11-11 08:00:00	349.382140584	349.685789308	349.352755223	349.587838107	33354
2020-11-11 07:45:00	349.636813708	349.656403948	349.284189382	349.460501545	31450
2020-11-11 07:30:00	349.1470577	349.852306351	349.098082099	349.578042987	49451
2020-11-11 07:15:00	349.685789308	349.685789308	349.039311379	349.10787722	35701
2020-11-11 07:00:00	349.440911305	349.685789308	349.421321064	349.685789308	4006
2020-11-11 06:45:00	349.842511231	349.842511231	349.470296665	349.470296665	30486
2020-11-11 06:30:00	349.225418661	349.81312587	349.225418661	349.80333075	21571
2020-11-11 06:15:00	349.205828421	349.842511231	349.16664794	349.274394262	22340
2020-11-11 06:00:00	349.1470577	349.352755223	349.1470577	349.293984502	1655
2020-11-11 05:45:00	349.313574743	349.411525944	349.10787722	349.254804022	13027
2020-11-11 05:30:00	349.186238181	349.391935704	349.098082099	349.391935704	66364
2020-11-11 05:15:00	349.039311379	349.13726258	348.941360177	349.019721138	6110
2020-11-11 05:00:00	349.12746746	349.323369863	348.853204096	348.941360177	11625
2020-11-11 04:45:00	348.804228495	349.1470577	348.706277293	349.10787722	19593
2020-11-11 04:30:00	348.569145611	349.215623541	348.559350491	348.960950417	24677
2020-11-11 04:15:00	349.176443061	349.421321064	348.686687053	348.745457774	29719
2020-11-10 20:00:00	346.453399659	346.551350861	346.188931415	346.277087497	37286
2020-11-10 19:45:00	346.257497256	346.600326462	346.061594853	346.394628938	17863
2020-11-10 19:30:00	346.306472857	346.394628938	346.012619253	346.247702136	26096
2020-11-10 19:15:00	346.375038698	346.688482543	345.787331489	346.257497256	74312
2020-11-10 19:00:00	347.217419031	347.393731194	346.179136295	346.433809419	60733
2020-11-10 18:45:00	347.305575112	347.305575112	346.874589826	347.237009271	37475
2020-11-10 18:30:00	347.628814077	347.628814077	347.011721508	347.432911674	46048
2020-11-10 18:15:00	347.197828791	347.79533112	347.197828791	347.609223837	123193
2020-11-10 18:00:00	347.041106868	347.227214151	346.943155667	347.13905807	600701
2020-11-10 17:45:00	347.217419031	347.217419031	347.031311748	347.041106868	29991
2020-11-10 17:30:00	347.15864831	347.246804391	347.099877589	347.099877589	15670
2020-11-10 17:15:00	347.207623911	347.207623911	347.099877589	347.15864831	11741
2020-11-10 17:00:00	347.325165353	347.325165353	346.692106737	347.207623911	472131
2020-11-10 16:45:00	347.060697108	347.364345833	346.334878705	347.315370232	447778
2020-11-10 16:30:00	347.16844343	347.177944697	346.786433744	347.080287349	697630
2020-11-10 16:15:00	346.806121936	347.413321434	346.692106737	347.227214151	8068922
2020-11-10 16:00:00	347.12926295	347.359448273	346.247702136	346.815819105	9260945
2020-11-10 15:45:00	347.369243393	347.501477515	346.267292376	347.13905807	2845645
2020-11-10 15:30:00	346.149750935	347.540657996	346.130160694	347.383936073	2840802
2020-11-10 15:15:00	346.717867903	347.099877589	346.032209493	346.132315621	2021155
2020-11-10 15:00:00	346.51217038	347.060697108	346.198726535	346.737458144	2486542
2020-11-10 14:45:00	346.002824132	347.358468761	345.904872931	346.5219655	2290630
2020-11-10 14:30:00	346.443604539	347.12926295	345.630609567	345.983233892	3316155
2020-11-10 14:15:00	346.815819105	347.315370232	345.944053412	346.443604539	2522208
2020-11-10 14:00:00	346.365243578	346.903975186	346.130160694	346.825614225	1116833
2020-11-10 13:45:00	345.630609567	346.428911859	345.003721877	346.355448458	2434052
2020-11-10 13:30:00	346.50237526	346.600326462	345.395526683	345.650199807	2524278
2020-11-10 13:15:00	347.001926388	347.432911674	346.424014299	346.49258014	1652546
2020-11-10 13:00:00	346.874589826	347.501477515	346.747253264	347.011721508	1188166
2020-11-10 12:45:00	347.080287349	347.315370232	346.394628938	346.864794706	2256480
2020-11-10 12:30:00	347.550453116	347.903077441	346.992131267	347.086752128	2347678
2020-11-10 12:15:00	346.326063097	347.697379918	346.237907016	347.530862876	1776146
2020-11-10 12:00:00	346.727663023	346.992131267	346.193828975	346.335858217	2048588
2020-11-10 11:45:00	346.296677737	346.894180066	345.623752983	346.708072783	2081125
2020-11-10 11:30:00	345.84610221	346.375038698	344.817614594	346.306472857	2586007
2020-11-10 11:15:00	344.445400029	345.963643652	344.367039068	345.85589733	2658985
2020-11-10 11:00:00	343.700970897	344.788229234	343.681380657	344.466851342	2356967
2020-11-10 10:45:00	345.268190121	345.449399844	343.328756332	343.68157656	3331391
2020-11-10 10:30:00	346.570941101	346.933360547	345.219214521	345.268190121	2396239
2020-11-10 10:15:00	346.335858217	347.305477161	345.699175408	346.580736221	2801633
2020-11-10 10:00:00	345.268190121	346.453399659	344.709868273	346.316267977	3402294
2020-11-10 09:45:00	346.247702136	347.14885319	344.886180435	345.264272073	4859265
2020-11-10 09:30:00	346.296677737	346.414219179	345.669790047	346.198726535	239873
2020-11-10 09:15:00	346.061594853	346.639506942	345.84610221	346.277087497	177253
2020-11-10 09:00:00	345.708970528	346.277087497	345.659994927	346.130160694	189889
2020-11-10 08:45:00	346.600326462	346.698277663	345.581633966	345.728560768	107977
2020-11-10 08:30:00	346.355448458	346.737458144	346.257497256	346.600326462	77234
2020-11-10 08:15:00	346.43390737	347.775740879	344.484580509	346.306472857	154142
2020-11-10 08:00:00	346.678687423	346.933360547	346.159546055	346.228111896	103601
2020-11-10 07:45:00	346.786433744	347.041106868	346.463194779	346.678687423	85699
2020-11-10 07:30:00	346.610121582	346.913770306	346.149750935	346.708072783	211016
2020-11-10 07:15:00	347.14885319	347.726765279	346.53176062	346.659097182	119817
2020-11-10 07:00:00	346.50237526	347.17823855	345.86569245	347.119467829	57282
2020-11-10 06:45:00	345.82651197	347.001926388	345.806921729	346.649302062	66729
2020-11-10 06:30:00	345.993029012	346.316267977	345.620814447	345.914668051	63741
2020-11-10 06:15:00	345.042902358	346.002824132	344.749048753	346.002824132	50727
2020-11-10 06:00:00	345.689380288	345.973438772	345.18003404	345.229009641	60533
2020-11-10 05:45:00	345.85589733	346.561145981	345.669790047	345.669790047	62391
2020-11-10 05:30:00	346.668892303	346.668892303	345.748151009	345.87548757	44889
2020-11-10 05:15:00	347.84430672	347.903077441	346.629711822	346.629711822	11906
2020-11-10 05:00:00	348.167545685	348.48098953	347.912872561	347.912872561	23327
2020-11-10 04:45:00	347.952053042	348.275292007	347.677789678	347.687584798	15475
2020-11-10 04:30:00	347.726765279	348.069594484	347.374140953	348.069594484	58825
2020-11-10 04:15:00	347.15864831	347.883487201	347.021516628	347.726765279	32658
2020-11-09 20:00:00	346.384833818	346.737458144	346.384833818	346.639506942	51608
2020-11-09 19:45:00	346.071389973	346.659097182	345.983233892	346.414219179	66612
2020-11-09 19:30:00	347.364345833	347.364345833	345.83630709	346.130160694	99069
2020-11-09 19:15:00	347.413321434	347.82471648	347.18803367	347.334960473	125052
2020-11-09 19:00:00	348.412423689	348.51037489	347.334960473	347.442706794	76963
2020-11-09 18:45:00	348.657301693	348.814023615	348.314472488	348.343857848	38024
2020-11-09 18:30:00	348.118570085	348.814023615	348.118570085	348.618121212	82643
2020-11-09 18:15:00	347.540657996	348.206726166	347.521067755	348.108774964	106384
2020-11-09 18:00:00	347.619018957	347.619018957	347.472092155	347.579838476	49595
2020-11-09 17:45:00	347.619018957	347.648404317	347.481887275	347.619018957	70216
2020-11-09 17:30:00	347.354550713	347.628814077	347.334960473	347.609223837	55508
2020-11-09 17:15:00	347.295779992	347.560248236	347.070492229	347.374140953	84708
2020-11-09 17:00:00	347.354550713	347.501477515	346.874589826	347.305575112	282784
2020-11-09 16:45:00	347.854101841	347.854101841	346.854999585	347.452501914	1178314
2020-11-09 16:30:00	347.667994558	347.971643282	347.570043356	347.854101841	5850973
2020-11-09 16:15:00	347.276189752	348.294882247	347.070492229	347.785535999	7123166
2020-11-09 16:00:00	350.949359808	351.057106129	346.806023985	347.276189752	18062966
2020-11-09 15:45:00	350.856306166	351.899486462	350.567350122	350.939564687	4271622
2020-11-09 15:30:00	352.193340066	352.986744798	350.724072044	350.846511046	5278842
2020-11-09 15:15:00	352.291291268	352.888793597	352.017027904	352.173749826	3995517
2020-11-09 15:00:00	352.545964392	352.634120473	351.79174014	352.281496148	2981062
2020-11-09 14:45:00	352.212930307	352.653710713	351.537067016	352.545964392	3120663
2020-11-09 14:30:00	352.888793597	353.055310639	351.899486462	352.212930307	3583678
2020-11-09 14:15:00	353.74096905	353.907486092	352.849613116	352.869203357	2255053
2020-11-09 14:00:00	353.814432451	354.162159216	353.309983763	353.75076417	3166036
2020-11-09 13:45:00	354.103388495	354.367856739	353.554861767	353.819330011	2397187
2020-11-09 13:30:00	354.593144503	354.612734743	353.919925895	354.093593375	2426981
2020-11-09 13:15:00	354.113183616	354.715583505	353.878100732	354.593144503	2341642
2020-11-09 13:00:00	354.034822654	354.279700658	353.202237442	354.074101086	4207852
2020-11-09 12:45:00	353.672403209	354.191544577	353.261008163	354.034822654	3697402
2020-11-09 12:30:00	352.496988791	353.858510492	352.046413264	353.643017848	5484712
2020-11-09 12:15:00	352.310881508	353.221827682	352.106653253	352.45780831	3012894
2020-11-09 12:00:00	352.967154558	353.133671601	351.688891379	352.300988437	3701665
2020-11-09 11:45:00	353.09938868	353.241417922	352.232520547	352.957457389	3464589
2020-11-09 11:30:00	352.036618144	353.123876481	351.370549974	353.10428624	4053624
2020-11-09 11:15:00	352.986744798	353.221827682	351.321574373	352.056208384	4988925
2020-11-09 11:00:00	353.133671601	353.280598403	351.644813338	352.967154558	6174452
2020-11-09 10:45:00	354.010334854	354.700890824	352.634120473	353.10428624	5323420
2020-11-09 10:30:00	353.858510492	355.122080991	353.74096905	354.015232414	6819619
2020-11-09 10:15:00	353.153261841	355.562861398	353.084696	353.829125131	9703608
2020-11-09 10:00:00	354.593144503	355.523680917	353.006335039	353.153261841	12965048
2020-11-09 09:45:00	356.512988052	356.914587978	354.250315298	354.612734743	16762498
2020-11-09 09:30:00	358.060617035	358.35447064	356.258314928	356.464012451	830043
2020-11-09 09:15:00	357.815739032	358.599348644	357.737378071	358.109592636	453264
2020-11-09 09:00:00	358.383856	358.677709605	357.394548865	357.747173191	1198793
2020-11-09 08:45:00	357.590451268	359.255621694	357.590451268	358.383856	1000689
2020-11-09 08:30:00	357.06151478	357.884304873	356.767661176	357.590451268	1060165
2020-11-09 08:15:00	357.228031823	358.158568237	347.736560399	357.0713099	886974
2020-11-09 08:00:00	355.984051564	357.188851342	355.07310539	357.188851342	941447
2020-11-09 07:45:00	355.03392491	356.777456296	354.475603061	355.993846684	1285056
2020-11-09 07:30:00	355.112285871	356.542373412	354.847817627	354.975154189	883348
2020-11-09 07:15:00	356.062412525	356.258314928	353.682198329	355.269007793	1290275
2020-11-09 07:00:00	348.118570085	357.835329272	348.118570085	356.209339327	1751564
2020-11-09 06:45:00	347.883487201	347.961848162	347.765945759	347.883487201	8561
2020-11-09 06:30:00	348.138160325	348.255701767	347.932462802	347.961848162	28814
2020-11-09 06:15:00	348.216521286	348.236111526	348.020618883	348.177340805	8155
2020-11-09 06:00:00	348.245906646	348.314472488	348.010823763	348.275292007	9671
2020-11-09 05:45:00	347.952053042	348.245906646	347.903077441	348.245906646	5152
2020-11-09 05:30:00	347.912872561	347.961848162	347.442706794	347.82471648	20788
2020-11-09 05:15:00	347.8345116	347.991233523	347.707175038	347.726765279	6745
2020-11-09 05:00:00	347.80512624	347.863896961	347.579838476	347.736560399	6322
2020-11-09 04:45:00	347.677789678	347.854101841	347.383936073	347.82471648	9152
2020-11-09 04:30:00	348.373243208	348.539760251	347.462297035	347.530862876	7413
2020-11-09 04:15:00	347.726765279	348.47119441	347.648404317	348.373243208	43447
2020-11-06 20:00:00	343.769536739	343.83810258	343.749946498	343.769536739	17795
2020-11-06 19:45:00	343.730356258	343.808717219	343.720561138	343.808717219	15328
2020-11-06 19:30:00	343.769536739	343.779331859	343.681380657	343.730356258	15051
2020-11-06 19:15:00	343.710766018	343.740151378	343.710766018	343.740151378	250
2020-11-06 19:00:00	343.651995297	343.720561138	343.632405056	343.710766018	8188
2020-11-06 18:45:00	343.671585537	343.700872946	343.632405056	343.632405056	7990
2020-11-06 18:30:00	343.691175777	343.710766018	343.671585537	343.671585537	13258
2020-11-06 18:15:00	343.720561138	343.740151378	343.671585537	343.710766018	31616
2020-11-06 18:00:00	343.740151378	343.798922099	343.720561138	343.720561138	9022
2020-11-06 17:45:00	343.798922099	343.83810258	342.907566165	343.710766018	227270
2020-11-06 17:30:00	343.808717219	343.828307459	343.661790417	343.759741618	81075
2020-11-06 17:15:00	343.86748794	343.86748794	342.985927127	343.808717219	183756
2020-11-06 17:00:00	343.573634336	343.808717219	343.514863615	343.808717219	448575
2020-11-06 16:45:00	343.436502653	343.749946498	343.397322173	343.593224576	165649
2020-11-06 16:30:00	343.358141692	343.534453855	342.985927127	343.446297774	830813
2020-11-06 16:15:00	343.025107607	343.563839215	342.887975925	343.387527053	8953706
2020-11-06 16:00:00	343.730356258	344.308268347	342.652893042	343.015312487	8673685
2020-11-06 15:45:00	342.839000324	343.749946498	342.677380842	343.730356258	4951277
2020-11-06 15:30:00	342.643097921	343.179772554	342.055390713	342.839000324	9387158
2020-11-06 15:15:00	342.799819844	342.829205204	342.125034017	342.643097921	1911004
2020-11-06 15:00:00	342.799819844	342.946746646	342.603917441	342.819410084	1263437
2020-11-06 14:45:00	343.358141692	343.591069649	342.780229604	342.799819844	1136756
2020-11-06 14:30:00	343.465888014	343.593224576	343.162239289	343.367936812	1173881
2020-11-06 14:15:00	343.289575851	343.509966055	343.078980768	343.456092894	920728
2020-11-06 14:00:00	343.240600251	343.475683134	343.152444169	343.289575851	763408
2020-11-06 13:45:00	343.495273374	343.632405056	343.23080513	343.250395371	704690
2020-11-06 13:30:00	343.416912413	343.622609936	343.162239289	343.505068495	1055041
2020-11-06 13:15:00	342.95360323	343.475683134	342.887975925	343.416912413	805205
2020-11-06 13:00:00	342.887975925	343.19162465	342.57453208	342.936951526	986469
2020-11-06 12:45:00	342.664843088	343.064288088	342.310259739	342.887975925	1242035
2020-11-06 12:30:00	342.995722247	343.044697848	342.476580879	342.662688162	1274294
2020-11-06 12:15:00	343.18182953	343.593224576	342.858590565	342.976132006	1771361
2020-11-06 12:00:00	343.19162465	343.710766018	342.760639363	343.19162465	1514873
2020-11-06 11:45:00	342.887975925	343.318961212	342.672483282	343.21121489	1411796
2020-11-06 11:30:00	342.692073522	343.059390528	342.280678476	342.907566165	2111190
2020-11-06 11:15:00	341.722356627	343.4362088	341.5000074	342.692073522	3314007
2020-11-06 11:00:00	342.54514672	343.338551452	341.330551822	341.738616527	2058363
2020-11-06 10:45:00	342.643097921	342.731254003	342.143546794	342.55004428	1405418
2020-11-06 10:30:00	342.251293115	342.946746646	342.143546794	342.653970505	1456891
2020-11-06 10:15:00	341.124854298	342.378629677	340.909361655	342.261088236	2195087
2020-11-06 10:00:00	341.330551822	341.849693189	340.527351969	341.124854298	2212168
2020-11-06 09:45:00	342.760639363	343.142649049	340.879976295	341.320756701	4040702
2020-11-06 09:30:00	343.661790417	344.660892672	342.613712561	342.741049123	925343
2020-11-06 09:15:00	342.868385685	343.710766018	342.339449197	343.710766018	382493
2020-11-06 09:00:00	341.977029751	343.123058809	341.849693189	342.858590565	536615
2020-11-06 08:45:00	340.537147089	342.143546794	340.537147089	341.947644391	380892
2020-11-06 08:30:00	340.086571563	340.742844613	340.086571563	340.478376369	116559
2020-11-06 08:15:00	341.222707549	342.829205204	339.440093633	340.027800842	202488
2020-11-06 08:00:00	340.194317884	340.448991008	339.880874039	339.880874039	140768
2020-11-06 07:45:00	340.419605648	340.429400768	339.675176516	340.233498365	100916
2020-11-06 07:30:00	340.948542136	340.968132376	340.243293485	340.468581248	41452
2020-11-06 07:15:00	340.713459252	341.389322542	340.713459252	340.919156775	86957
2020-11-06 07:00:00	340.850590934	341.036698217	340.282473966	340.733049492	47530
2020-11-06 06:45:00	340.762434853	340.909361655	340.57632757	340.772229973	21159
2020-11-06 06:30:00	340.958337256	341.036698217	340.693869012	340.693869012	8524
2020-11-06 06:15:00	340.56653245	341.144444539	340.56653245	340.762434853	25554
2020-11-06 06:00:00	340.409810528	340.733049492	340.164932524	340.380425167	22373
2020-11-06 05:45:00	340.096366683	340.448991008	339.969030121	340.439195888	31001
2020-11-06 05:30:00	339.596815555	340.086571563	339.400913152	340.086571563	15214
2020-11-06 05:15:00	339.205010749	339.645791156	338.685869381	339.577225315	13209
2020-11-06 05:00:00	340.174727644	340.292269086	339.028698587	339.205010749	36506
2020-11-06 04:45:00	340.54694221	340.644893411	339.812308198	340.145342284	19892
2020-11-06 04:30:00	340.184522764	340.644893411	340.155137404	340.635098291	62357
2020-11-06 04:15:00	340.938747016	340.977927496	339.89066916	340.253088605	31360
2020-11-05 20:00:00	341.947644391	342.310063836	341.741946868	341.751741988	142836
2020-11-05 19:45:00	341.781127348	342.163137034	341.614610306	341.849693189	33328
2020-11-05 19:30:00	342.476580879	342.476580879	341.692971267	341.692971267	88907
2020-11-05 19:15:00	342.770434483	342.936951526	341.986824871	342.486375999	113415
2020-11-05 19:00:00	342.153341914	342.878180805	341.173829899	342.711663762	180321
2020-11-05 18:45:00	342.741049123	342.770434483	341.614610306	341.996619992	105786
2020-11-05 18:30:00	343.103468568	343.338551452	342.662688162	342.701868642	70630
2020-11-05 18:15:00	343.710766018	343.710766018	343.064288088	343.103468568	174350
2020-11-05 18:00:00	343.83810258	343.85769282	343.563839215	343.710766018	30744
2020-11-05 17:45:00	343.77942981	343.8968733	343.77942981	343.83810258	52275
2020-11-05 17:30:00	343.700970897	343.779331859	343.700970897	343.779331859	9764
2020-11-05 17:15:00	343.88707818	343.906668421	343.612814816	343.730356258	28838
2020-11-05 17:00:00	343.87728306	344.190726905	343.808717219	343.88707818	49726
2020-11-05 16:45:00	343.798922099	344.073185463	343.573634336	343.906668421	246611
2020-11-05 16:30:00	343.906668421	343.906668421	343.138731001	343.759741618	689064
2020-11-05 16:15:00	343.025107607	343.994824502	342.966336886	343.994824502	3882494
2020-11-05 16:00:00	342.809614964	343.563839215	342.310063836	343.034902727	11052693
2020-11-05 15:45:00	343.936053781	343.965439142	342.603917441	342.819410084	3964140
2020-11-05 15:30:00	343.593224576	344.025287326	343.349521987	343.936053781	2252146
2020-11-05 15:15:00	344.51396587	344.582531711	343.554044095	343.598122136	2703064
2020-11-05 15:00:00	344.724560953	344.817614594	343.916463541	344.51396587	2333537
2020-11-05 14:45:00	344.210317145	344.846999955	343.731139868	344.739253633	2283896
2020-11-05 14:30:00	343.87728306	344.308268347	343.818512339	344.200522025	1149362
2020-11-05 14:15:00	343.955644021	344.425809788	343.661790417	343.85769282	2259266
2020-11-05 14:00:00	344.112365944	344.141751304	343.681380657	343.955644021	1717426
2020-11-05 13:45:00	343.622609936	344.171136665	343.554044095	344.102570824	1390496
2020-11-05 13:30:00	343.700970897	343.8968733	343.436502653	343.622511985	1011171
2020-11-05 13:15:00	343.328756332	344.004619622	343.279780731	343.700970897	2896660
2020-11-05 13:00:00	342.741049123	343.328756332	342.741049123	343.328756332	959308
2020-11-05 12:45:00	341.937849271	342.868385685	341.771332228	342.731254003	1531096
2020-11-05 12:30:00	343.20141977	343.255292931	341.712561507	341.937849271	2216361
2020-11-05 12:15:00	343.103468568	343.583429456	342.848795445	343.18182953	1819300
2020-11-05 12:00:00	343.446297774	343.700970897	343.015312487	343.093673448	1524759
2020-11-05 11:45:00	343.906668421	344.102570824	343.269985611	343.446297774	1739940
2020-11-05 11:30:00	343.89197574	344.190726905	343.701068849	343.88707818	1284251
2020-11-05 11:15:00	344.455195149	344.707909249	343.289575851	343.885217107	2242177
2020-11-05 11:00:00	343.965439142	344.474785389	343.671585537	344.455195149	2219488
2020-11-05 10:45:00	343.671585537	344.327858587	343.514863615	343.926258661	2729687
2020-11-05 10:30:00	343.83810258	344.974336517	343.642200177	343.671585537	3923709
2020-11-05 10:15:00	342.682278402	344.024209862	342.633302801	343.84300014	3398864
2020-11-05 10:00:00	342.447391421	343.524658735	342.388424798	342.682278402	5444697
2020-11-05 09:45:00	342.084776073	342.682278402	341.741946868	342.447195518	6446448
2020-11-05 09:30:00	341.448093263	342.270883356	341.448093263	342.084776073	391345
2020-11-05 09:15:00	342.241497995	342.408015038	341.320756701	341.408912783	501090
2020-11-05 09:00:00	342.505966239	342.750844243	342.231702875	342.231702875	75789
2020-11-05 08:45:00	342.437400398	342.721458883	342.270883356	342.496171119	126394
2020-11-05 08:30:00	342.799819844	342.819410084	342.378629677	342.437400398	84073
2020-11-05 08:15:00	342.936951526	343.456092894	338.666279141	342.809614964	189371
2020-11-05 08:00:00	342.57453208	343.123058809	342.221907755	342.946746646	148572
2020-11-05 07:45:00	342.5353516	342.652893042	342.251293115	342.623507681	59036
2020-11-05 07:30:00	342.055390713	342.55494184	341.986824871	342.52555648	58359
2020-11-05 07:15:00	342.790024724	342.829205204	341.90846391	342.045595592	157210
2020-11-05 07:00:00	343.015312487	343.21121489	342.731254003	342.819410084	25888
2020-11-05 06:45:00	343.416912413	343.416912413	342.54514672	343.025107607	64382
2020-11-05 06:30:00	342.858590565	343.583429456	342.790024724	343.358141692	54311
2020-11-05 06:15:00	343.407117293	343.446297774	342.623507681	342.936951526	40361
2020-11-05 06:00:00	342.613712561	343.475683134	342.5353516	343.475683134	24918
2020-11-05 05:45:00	342.486375999	343.064288088	342.251293115	342.652893042	14096
2020-11-05 05:30:00	342.603917441	343.19162465	342.398219918	342.5353516	23557
2020-11-05 05:15:00	341.849693189	342.701868642	341.663585907	342.437400398	84415
2020-11-05 05:00:00	341.536249345	341.89866879	341.448093263	341.849693189	24075
2020-11-05 04:45:00	340.57632757	341.800717589	340.380425167	341.604815186	14101
2020-11-05 04:30:00	340.458786128	340.840795814	340.409810528	340.635098291	24446
2020-11-05 04:15:00	340.742844613	341.017107977	340.164932524	340.380425167	18516
2020-11-04 20:00:00	337.510454964	337.657381766	337.040289196	337.383118402	59348
2020-11-04 19:45:00	337.324347681	337.539840324	337.138240398	337.510454964	50641
2020-11-04 19:30:00	336.540738069	337.441889122	336.481967348	337.187215999	50029
2020-11-04 19:15:00	336.364425906	336.60930391	336.119547902	336.413401507	56050
2020-11-04 19:00:00	336.148933263	336.511352708	335.884465019	336.364425906	42730
2020-11-04 18:45:00	337.167625758	337.334142801	335.894260139	336.119547902	67873
2020-11-04 18:30:00	336.58971367	337.520250084	336.550533189	337.187215999	51828
2020-11-04 18:15:00	337.569225684	337.569225684	336.364425906	336.540738069	133851
2020-11-04 18:00:00	337.559430564	337.686767126	337.500659843	337.637791525	29828
2020-11-04 17:45:00	337.490864723	337.559430564	337.422298882	337.559430564	28348
2020-11-04 17:30:00	337.363528161	337.598611045	336.501557588	337.461479363	63621
2020-11-04 17:15:00	337.040289196	337.441889122	337.001108716	337.343937921	38911
2020-11-04 17:00:00	337.833693928	337.863079289	336.952133115	337.001108716	177460
2020-11-04 16:45:00	336.815001433	337.93164513	336.815001433	337.843489049	348499
2020-11-04 16:30:00	336.579918549	336.912952634	336.501557588	336.815001433	508236
2020-11-04 16:15:00	336.442786867	336.971723355	336.148933263	336.511352708	6692889
2020-11-04 16:00:00	336.736640472	337.525147644	336.129343023	336.452581987	16053699
2020-11-04 15:45:00	336.746435592	337.392913522	336.462377108	336.749472079	4438563
2020-11-04 15:30:00	337.383118402	337.392913522	336.668074631	336.736640472	4262251
2020-11-04 15:15:00	338.245088975	338.60750842	337.148035518	337.392913522	4113051
2020-11-04 15:00:00	337.980620731	338.656484021	337.91205489	338.245088975	4265674
2020-11-04 14:45:00	338.823001063	339.038493707	337.745537847	337.980620731	3102297
2020-11-04 14:30:00	339.038493707	339.25398635	338.401810897	338.823001063	2747361
2020-11-04 14:15:00	338.793615703	339.391118032	338.372425537	339.018903466	3274485
2020-11-04 14:00:00	338.636893781	339.126649788	338.392015777	338.764230343	2710774
2020-11-04 13:45:00	339.214805869	340.057186202	338.382220657	338.62709866	3139661
2020-11-04 13:30:00	339.327449751	339.498864354	338.871976664	339.195215629	1985186
2020-11-04 13:15:00	339.665381396	339.89066916	338.960132746	339.338616188	1996512
2020-11-04 13:00:00	340.517556849	340.556835281	339.567430195	339.655586276	2275398
2020-11-04 12:45:00	340.253088605	340.742844613	340.204113004	340.497966609	2461764
2020-11-04 12:30:00	339.626200916	340.811410454	339.489069234	340.204113004	2720491
2020-11-04 12:15:00	339.567430195	339.998415481	339.205010749	339.626200916	2518684
2020-11-04 12:00:00	338.783820583	339.90046428	338.57812306	339.567430195	2886749
2020-11-04 11:45:00	338.470376738	339.22460099	338.470376738	338.783820583	2210746
2020-11-04 11:30:00	337.627996405	338.725049862	337.30475744	338.548737699	2213983
2020-11-04 11:15:00	338.754435222	338.989518106	337.490962674	337.627996405	2791205
2020-11-04 11:00:00	337.373323281	338.793615703	337.206806239	338.764230343	5402273
2020-11-04 10:45:00	338.039391452	338.284269455	336.893362394	337.363528161	3923958
2020-11-04 10:30:00	337.363528161	339.376425352	337.187215999	338.039391452	6093881
2020-11-04 10:15:00	335.473069973	337.637791525	335.31634805	337.348835481	6887619
2020-11-04 10:00:00	333.97441659	335.522045573	333.278963059	335.482865093	7149512
2020-11-04 09:45:00	333.876465388	335.27716757	332.632485129	333.97441659	9519608
2020-11-04 09:30:00	333.543431303	333.98421171	332.01784134	333.827489788	419396
2020-11-04 09:15:00	334.405401876	334.865772523	333.30834842	333.543431303	456231
2020-11-04 09:00:00	334.728640841	335.28696269	334.140933632	334.473967717	529702
2020-11-04 08:45:00	335.874669899	335.884465019	334.758026202	334.807001802	433996
2020-11-04 08:30:00	334.522943318	335.95303086	334.287860435	335.894260139	387336
2020-11-04 08:15:00	333.053675296	335.752230897	326.177500951	334.64048476	1036753
2020-11-04 08:00:00	333.807899547	335.110650527	333.376914261	334.728640841	388784
2020-11-04 07:45:00	333.523841063	334.885362764	333.043880176	333.905850749	562469
2020-11-04 07:30:00	332.172114482	333.533636183	332.083958401	333.494455703	197758
2020-11-04 07:15:00	331.094651266	332.338631525	330.585305018	332.201499843	161959
2020-11-04 07:00:00	331.506046312	331.9860072	331.221987828	331.221987828	132244
2020-11-04 06:45:00	330.291451414	331.731334076	330.291451414	331.545226793	159290
2020-11-04 06:30:00	330.888953743	330.986904944	330.105344131	330.183705092	85277
2020-11-04 06:15:00	330.634280619	331.270963429	330.399197736	331.153421987	32056
2020-11-04 06:00:00	329.870261248	331.192602468	329.870261248	330.879158623	45358
2020-11-04 05:45:00	329.831080767	330.124934371	328.900544353	329.821285647	63107
2020-11-04 05:30:00	330.546124538	330.839978142	329.860466127	330.242475813	35241
2020-11-04 05:15:00	330.928134224	331.290553669	330.399197736	330.653870859	63018
2020-11-04 05:00:00	332.348426645	332.446377847	330.986904944	331.231782948	82732
2020-11-04 04:45:00	333.278963059	333.788309307	331.114241506	332.416992486	102166
2020-11-04 04:30:00	330.595100139	333.376914261	330.516739177	333.376914261	92605
2020-11-04 04:15:00	330.879158623	331.290553669	330.389402615	330.70284646	32808
2020-11-03 20:00:00	329.439275961	329.978007569	326.902339842	327.049266645	548452
2020-11-03 19:45:00	331.662768235	331.839080397	329.34132476	329.449071081	261962
2020-11-03 19:30:00	332.309246165	332.64228025	330.849773262	331.623587754	172292
2020-11-03 19:15:00	331.290553669	332.544329048	330.585305018	332.309246165	159658
2020-11-03 19:00:00	331.858670638	332.054573041	331.241578068	331.33952927	163634
2020-11-03 18:45:00	331.711743835	332.465968087	331.711743835	331.956621839	190092
2020-11-03 18:30:00	330.957519584	331.937031599	330.937929344	331.692153595	387027
2020-11-03 18:15:00	329.223783318	331.075061026	328.753617551	330.977109824	204407
2020-11-03 18:00:00	329.174807717	329.302144279	329.047471155	329.184602837	61392
2020-11-03 17:45:00	328.969110194	329.174807717	328.969110194	329.174807717	90054
2020-11-03 17:30:00	329.145422357	329.145422357	328.802593151	328.939724833	49497
2020-11-03 17:15:00	329.018085795	329.106241876	328.773207791	328.890749233	32893
2020-11-03 17:00:00	328.567510268	329.213988198	328.508739547	329.067061395	1136823
2020-11-03 16:45:00	328.097344501	328.871158992	328.097344501	328.626280989	184343
2020-11-03 16:30:00	328.097344501	329.145422357	328.03857378	328.097344501	845953
2020-11-03 16:15:00	329.057266275	329.276872869	327.852466497	328.156115222	6581108
2020-11-03 16:00:00	330.281656294	331.163119156	329.067061395	329.086651636	13764508
2020-11-03 15:45:00	329.537227162	330.973975386	329.39519792	330.281656294	6206920
2020-11-03 15:30:00	328.890749233	329.595997883	328.518534667	329.537227162	2643319
2020-11-03 15:15:00	329.449071081	329.526060726	328.567510268	328.890749233	3851182
2020-11-03 15:00:00	329.556817403	329.840875887	329.331529639	329.458866201	2500009
2020-11-03 14:45:00	328.773207791	329.698846645	328.606690748	329.557013305	2173284
2020-11-03 14:30:00	329.155217477	329.262963798	328.567510268	328.753617551	1913585
2020-11-03 14:15:00	328.165910342	329.292349159	328.02877866	329.174807717	2380128
2020-11-03 14:00:00	329.361012951	329.39030036	327.979803059	328.165910342	1930679
2020-11-03 13:45:00	329.37071012	329.919236848	328.846671192	329.37071012	2237138
2020-11-03 13:30:00	329.429480841	329.595997883	329.155217477	329.321734519	1150945
2020-11-03 13:15:00	329.39030036	329.742924686	329.35111988	329.419783672	1809232
2020-11-03 13:00:00	329.880056368	330.00739293	329.218885758	329.38050524	2493112
2020-11-03 12:45:00	330.183705092	330.291451414	329.831080767	329.850671007	1969647
2020-11-03 12:30:00	329.929031968	330.222885573	329.821285647	330.183705092	1217947
2020-11-03 12:15:00	330.00739293	330.320836774	329.537227162	329.929031968	1777598
2020-11-03 12:00:00	330.996700065	331.040778105	329.899646608	330.00739293	1817982
2020-11-03 11:45:00	330.66856354	331.31993903	330.526534297	330.977109824	2012792
2020-11-03 11:30:00	330.634280619	331.124036627	330.487353817	330.6734611	2054219
2020-11-03 11:15:00	330.957519584	331.31993903	330.438378216	330.634280619	3047938
2020-11-03 11:00:00	330.085753891	330.986121335	329.968212449	330.957519584	2152240
2020-11-03 10:45:00	330.487353817	330.70284646	329.850671007	330.07674238	3404728
2020-11-03 10:30:00	329.488251562	331.109343946	329.488251562	330.477558697	4276378
2020-11-03 10:15:00	328.508739547	329.733129565	328.361812745	329.479435954	3470486
2020-11-03 10:00:00	327.166808086	328.68505171	327.010086164	328.508739547	3298465
2020-11-03 09:45:00	326.853364242	327.264759288	326.344017994	327.161910526	3182947
2020-11-03 09:30:00	327.108037366	327.176603207	326.804388641	326.863159362	156961
2020-11-03 09:15:00	326.863159362	327.303939769	326.863159362	327.108037366	77608
2020-11-03 09:00:00	327.039471525	327.068856885	326.696642319	326.833774001	78475
2020-11-03 08:45:00	327.127627606	327.460661691	327.019881284	327.019881284	69457
2020-11-03 08:30:00	326.980700804	327.245169048	326.941520323	327.157012966	54929
2020-11-03 08:15:00	327.548719821	327.646768974	324.610281728	326.970905684	284804
2020-11-03 08:00:00	327.225578807	327.254964168	326.990495924	327.029676404	89492
2020-11-03 07:45:00	327.215783687	327.39209585	327.127627606	327.205988567	96126
2020-11-03 07:30:00	327.39209585	327.460661691	327.137422726	327.352915369	55371
2020-11-03 07:15:00	327.460661691	327.646768974	327.40189097	327.40189097	96284
2020-11-03 07:00:00	327.029676404	327.548817772	327.019881284	327.548817772	156472
2020-11-03 06:45:00	327.147217846	327.235373928	326.892544722	327.010086164	53179
2020-11-03 06:30:00	327.352915369	327.41168609	327.039471525	327.235373928	45347
2020-11-03 06:15:00	327.284349528	327.823081136	327.196193447	327.352915369	14781
2020-11-03 06:00:00	327.646768974	327.676154334	327.166808086	327.205988567	17403
2020-11-03 05:45:00	328.018983539	328.06795914	327.597793373	327.597793373	18819
2020-11-03 05:30:00	327.842671377	327.989598179	327.823081136	327.940622578	14771
2020-11-03 05:15:00	327.901442098	327.989598179	327.499842172	327.862261617	19668
2020-11-03 05:00:00	327.685949454	328.07775426	327.558612892	327.793695776	27307
2020-11-03 04:45:00	326.892544722	327.695744575	326.863159362	327.607588493	26597
2020-11-03 04:30:00	326.637871598	327.088447125	326.637871598	327.059061765	8434
2020-11-03 04:15:00	326.775003281	326.921930083	326.481149676	326.608486238	24067
2020-11-02 20:00:00	324.561306127	324.904135332	324.473150046	324.786691842	36664
2020-11-02 19:45:00	324.639667088	324.678847569	324.384993964	324.541715887	11914
2020-11-02 19:30:00	323.963803798	324.610281728	323.963803798	324.571101247	41755
2020-11-02 19:15:00	324.179296441	324.394789084	323.728720914	323.973598918	40313
2020-11-02 19:00:00	324.159706201	324.198886681	324.002984278	324.159706201	24138
2020-11-02 18:45:00	324.394789084	324.473150046	324.13032084	324.159706201	31300
2020-11-02 18:30:00	323.875647717	324.482945166	323.718925794	324.394789084	45574
2020-11-02 18:15:00	323.601384352	324.022574519	323.44466243	323.895237957	89586
2020-11-02 18:00:00	323.581794112	323.679745314	323.523023391	323.660155073	50343
2020-11-02 17:45:00	323.562203872	323.591589232	323.493638031	323.581794112	33871
2020-11-02 17:30:00	323.503433151	323.591589232	323.47404779	323.562203872	57755
2020-11-02 17:15:00	323.62077869	323.640564833	323.43486731	323.503433151	67139
2020-11-02 17:00:00	323.650359953	323.748311155	323.523023391	323.591589232	63503
2020-11-02 16:45:00	323.150808826	323.630769713	323.043062504	323.630769713	130137
2020-11-02 16:30:00	323.219374667	323.317325868	323.121423465	323.141013705	515356
2020-11-02 16:15:00	323.43486731	323.885442837	323.101833225	323.219374667	8470275
2020-11-02 16:00:00	321.887336278	323.523023391	321.848057846	323.44466243	12258172
2020-11-02 15:45:00	323.180194186	323.650359953	321.867648086	321.887238326	4053441
2020-11-02 15:30:00	322.81777474	323.601384352	322.76879914	323.189989306	2193433
2020-11-02 15:15:00	322.690438179	323.238964907	322.523921136	322.81777474	1968103
2020-11-02 15:00:00	322.504330896	323.238964907	322.210477291	322.690438179	2516269
2020-11-02 14:45:00	322.328018733	322.602282097	321.985189528	322.514419869	2415365
2020-11-02 14:30:00	321.181989676	322.347608973	320.848955591	322.337813853	2931576
2020-11-02 14:15:00	320.692233668	321.46604816	320.535511746	321.201579916	1960876
2020-11-02 14:00:00	321.652155443	321.719643821	320.535511746	320.697131228	1702759
2020-11-02 13:45:00	321.534614001	321.838262726	321.142809195	321.652155443	2003505
2020-11-02 13:30:00	321.642360323	321.701131044	320.906648848	321.534614001	2162810
2020-11-02 13:15:00	322.572896737	322.719823539	321.554204241	321.642458274	3368882
2020-11-02 13:00:00	322.514126016	322.680643058	321.994984648	322.563101617	1912321
2020-11-02 12:45:00	323.954008678	324.002984278	322.494535776	322.523921136	1485732
2020-11-02 12:30:00	323.591589232	323.993189158	323.219374667	323.954008678	1363792
2020-11-02 12:15:00	323.758106275	324.051959879	323.317325868	323.611179473	1344155
2020-11-02 12:00:00	324.238067162	324.296837883	323.738809888	323.738809888	1424439
2020-11-02 11:45:00	323.562203872	324.267452522	323.111628345	324.238067162	2576061
2020-11-02 11:30:00	323.552408752	323.679745314	322.670847938	323.571901041	3092332
2020-11-02 11:15:00	323.44466243	323.963803798	323.150808826	323.581794112	1618631
2020-11-02 11:00:00	323.542613631	323.993189158	323.287940508	323.453478038	1492486
2020-11-02 10:45:00	324.78659389	324.845364611	323.47404779	323.542613631	2463374
2020-11-02 10:30:00	324.522125646	325.550613262	324.296837883	324.796389011	2903482
2020-11-02 10:15:00	324.032369639	324.806184131	323.998086718	324.522125646	3141044
2020-11-02 10:00:00	322.406379694	324.213579362	322.225169971	323.983394038	2941691
2020-11-02 09:45:00	323.43486731	323.679745314	322.318223613	322.396584574	5226575
2020-11-02 09:30:00	323.092038105	323.513228271	323.043062504	323.43486731	212862
2020-11-02 09:15:00	323.297735628	323.405481949	322.729618659	323.101833225	239210
2020-11-02 09:00:00	323.630769713	323.630769713	323.141013705	323.287940508	180285
2020-11-02 08:45:00	323.532818511	323.709130674	323.199784426	323.660155073	129393
2020-11-02 08:30:00	323.630769713	323.807081875	323.47404779	323.542613631	174023
2020-11-02 08:15:00	324.169501321	324.806184131	319.849853335	323.630769713	264802
2020-11-02 08:00:00	323.973598918	323.993189158	323.043062504	323.366301469	266333
2020-11-02 07:45:00	324.032369639	324.189091561	323.630769713	324.012779399	235878
2020-11-02 07:30:00	324.414379325	324.414379325	323.905033077	324.07155012	99584
2020-11-02 07:15:00	324.306633003	324.463354925	324.07155012	324.404584205	215586
2020-11-02 07:00:00	324.688642689	324.76700365	324.228272042	324.355608604	105986
2020-11-02 06:45:00	324.796389011	324.962906053	324.571101247	324.74741341	29926
2020-11-02 06:30:00	324.502535406	324.953110933	324.326223243	324.580896367	24438
2020-11-02 06:15:00	324.864954852	324.962906053	324.355608604	324.610281728	38228
2020-11-02 06:00:00	323.973598918	325.315530378	323.905033077	324.943315813	47674
2020-11-02 05:45:00	323.650359953	324.179296441	323.650359953	323.954008678	8207
2020-11-02 05:30:00	323.523023391	323.856057476	323.523023391	323.777696515	14458
2020-11-02 05:15:00	323.43486731	324.07155012	323.42507219	323.650359953	15163
2020-11-02 05:00:00	323.523023391	323.660155073	323.258555147	323.41527707	10838
2020-11-02 04:45:00	323.160603946	323.816876996	323.121423465	323.532818511	16247
2020-11-02 04:30:00	322.181091931	323.238964907	322.181091931	323.189989306	10988
2020-11-02 04:15:00	321.789287125	322.553306496	321.671745683	322.504330896	37418
2020-10-30 20:00:00	320.545306866	320.731414149	320.476741025	320.594282467	43886
2020-10-30 19:45:00	320.486536145	320.643258067	320.486536145	320.545306866	11648
2020-10-30 19:30:00	320.623667827	320.682438548	320.496331265	320.496331265	18559
2020-10-30 19:15:00	320.81957023	320.878340951	320.613872707	320.662848308	23355
2020-10-30 19:00:00	320.897931191	320.897931191	320.613872707	320.83916047	23152
2020-10-30 18:45:00	321.084038474	321.084038474	320.888136071	320.946906792	7056
2020-10-30 18:30:00	321.142809195	321.162399435	320.995882393	321.064448234	31454
2020-10-30 18:15:00	321.211375036	321.230965276	321.142809195	321.152604315	12530
2020-10-30 18:00:00	321.142809195	321.260350637	321.133014075	321.172194555	59766
2020-10-30 17:45:00	320.966497032	321.152604315	320.966497032	321.142809195	34382
2020-10-30 17:30:00	320.878340951	321.162399435	320.83916047	320.966692935	53489
2020-10-30 17:15:00	321.201579916	321.201579916	319.849853335	320.878340951	208545
2020-10-30 17:00:00	321.250555517	321.328916478	321.123218955	321.181989676	373896
2020-10-30 16:45:00	320.653053188	321.46604816	320.604077587	321.260350637	417265
2020-10-30 16:30:00	320.545306866	323.51068154	319.849853335	320.682438548	962934
2020-10-30 16:15:00	319.830263095	320.986087273	318.472757394	320.525716626	16440233
2020-10-30 16:00:00	318.057346348	320.1730923	317.174806023	319.840058215	15344078
2020-10-30 15:45:00	317.156195295	318.076936589	316.333405202	318.057346348	4920807
2020-10-30 15:30:00	317.567590341	318.018165868	317.156195295	317.156195295	4763537
2020-10-30 15:15:00	317.038653853	317.714517143	316.490127124	317.557795221	4156310
2020-10-30 15:00:00	316.245249121	317.665541542	315.990575997	317.028858733	3229978
2020-10-30 14:45:00	317.146400174	317.391278178	316.1864784	316.264839361	3839391
2020-10-30 14:30:00	318.096526829	318.566692596	316.979883132	317.151297734	2444015
2020-10-30 14:15:00	317.841853705	318.968194571	317.48922938	318.116117069	2463591
2020-10-30 14:00:00	317.263941616	318.067141468	316.980176985	317.851648825	1930402
2020-10-30 13:45:00	318.17488779	318.17488779	316.715414888	317.293326977	2557175
2020-10-30 13:30:00	317.714517143	318.272838991	317.381483058	318.20427315	1814065
2020-10-30 13:15:00	318.302224352	318.8115706	317.685131783	317.731168847	2345726
2020-10-30 13:00:00	318.615668197	318.958497402	318.214068271	318.292429232	1543871
2020-10-30 12:45:00	319.805775295	319.849853335	318.498126755	318.615668197	1984343
2020-10-30 12:30:00	318.924214481	320.026165498	318.889931561	319.805775295	1850140
2020-10-30 12:15:00	318.16509267	319.213170526	317.854587361	318.919316921	2266226
2020-10-30 12:00:00	317.410868418	318.370790193	316.979883132	318.18468291	2916721
2020-10-30 11:45:00	317.606770821	317.939804906	316.921112411	317.396175738	3101889
2020-10-30 11:30:00	318.791980359	318.791980359	317.430458659	317.596975701	2532668
2020-10-30 11:15:00	316.637053927	318.8115706	316.617463686	318.782185239	4992144
2020-10-30 11:00:00	317.422818465	318.018165868	316.607668566	316.617463686	4152586
2020-10-30 10:45:00	318.595980005	318.997677882	317.087629453	317.440253779	5142200
2020-10-30 10:30:00	320.476741025	320.662848308	318.263043871	318.596077956	4272007
2020-10-30 10:15:00	321.260350637	321.808877365	320.329814223	320.486536145	2599861
2020-10-30 10:00:00	321.299531117	321.642360323	320.1241167	321.260350637	5138099
2020-10-30 09:45:00	321.554204241	322.935316182	321.191784796	321.270145757	4083836
2020-10-30 09:30:00	320.996078295	321.563999361	320.878340951	321.524818881	272978
2020-10-30 09:15:00	321.299531117	321.45625304	320.858750711	320.986087273	277395
2020-10-30 09:00:00	321.133014075	321.759901764	321.015472633	321.348506718	306230
2020-10-30 08:45:00	320.398380064	321.133014075	320.251453262	321.123218955	318058
2020-10-30 08:30:00	320.310223982	320.535511746	319.810672855	320.457150785	362902
2020-10-30 08:15:00	321.720721284	322.279043132	316.656644167	320.300428862	148736
2020-10-30 08:00:00	321.348506718	321.348506718	320.937111672	321.093833594	151938
2020-10-30 07:45:00	321.47584328	321.642360323	321.270145757	321.44645792	96383
2020-10-30 07:30:00	321.779492005	321.779492005	321.46604816	321.47584328	99467
2020-10-30 07:15:00	321.319121358	322.406379694	321.319121358	321.759901764	193225
2020-10-30 07:00:00	320.643258067	321.4366628	320.310223982	321.368096958	118673
2020-10-30 06:45:00	320.79018487	320.986087273	320.388584944	320.486536145	12496
2020-10-30 06:30:00	320.878340951	320.878340951	320.065345979	320.79018487	29078
2020-10-30 06:15:00	320.447355664	320.897931191	320.241658141	320.878340951	10140
2020-10-30 06:00:00	320.271043502	320.995882393	320.202477661	320.506126385	36011
2020-10-30 05:45:00	319.957599657	320.466945905	319.653950932	320.457150785	19401
2020-10-30 05:30:00	319.134809565	320.026165498	319.134809565	319.947804537	20473
2020-10-30 05:15:00	318.635258437	318.880136441	318.527512115	318.791980359	40240
2020-10-30 05:00:00	318.674438918	318.80177548	318.047551228	318.615668197	13743
2020-10-30 04:45:00	319.222965646	319.418868049	318.82136572	318.82136572	20997
2020-10-30 04:30:00	318.919316921	319.213170526	318.83116084	319.095629084	8869
2020-10-30 04:15:00	317.763492744	318.791980359	317.763492744	318.674438918	29893
2020-10-29 20:00:00	321.142809195	321.338711598	320.888136071	320.937111672	103488
2020-10-29 19:45:00	321.005677513	321.4366628	321.005677513	321.152604315	63500
2020-10-29 19:30:00	321.035062873	321.211375036	320.956701912	320.966497032	27379
2020-10-29 19:15:00	320.398380064	321.103628714	320.398380064	321.025267753	67474
2020-10-29 19:00:00	320.114321579	320.545306866	320.094731339	320.310223982	39005
2020-10-29 18:45:00	320.271043502	320.329814223	320.006575258	320.13391182	40207
2020-10-29 18:30:00	320.427765424	320.662848308	319.781287494	320.14370694	51758
2020-10-29 18:15:00	320.329814223	320.751004389	319.938009417	320.359199583	146556
2020-10-29 18:00:00	320.535511746	320.643258067	320.300428862	320.349404463	66865
2020-10-29 17:45:00	320.535511746	320.545306866	320.437560544	320.496331265	37061
2020-10-29 17:30:00	320.711823909	320.79997999	320.18288742	320.525716626	84060
2020-10-29 17:15:00	320.83916047	320.878340951	320.604077587	320.682438548	75385
2020-10-29 17:00:00	321.44645792	323.219374667	320.888136071	320.927316552	206617
2020-10-29 16:45:00	322.347608973	322.78838938	320.476741025	321.407473341	603904
2020-10-29 16:30:00	322.641462578	322.749208899	322.063550489	322.386789454	429690
2020-10-29 16:15:00	323.209579546	324.326223243	322.190887051	322.582691857	7118469
2020-10-29 16:00:00	324.77679877	325.726925425	323.170399066	323.229169787	7914211
2020-10-29 15:45:00	325.237169417	325.384096219	324.638687576	324.786495939	2190987
2020-10-29 15:30:00	324.806184131	325.491842541	324.149911081	325.227374297	2512462
2020-10-29 15:15:00	325.305735258	325.766105905	324.74741341	324.815979251	3159429
2020-10-29 15:00:00	325.658359584	325.785696146	324.904135332	325.286145018	2473173
2020-10-29 14:45:00	326.177500951	326.564408197	325.550613262	325.658359584	3196175
2020-10-29 14:30:00	325.374301099	326.392993595	325.374301099	326.167705831	3365125
2020-10-29 14:15:00	324.688642689	325.628974223	324.659257328	325.364505979	3224975
2020-10-29 14:00:00	323.865852596	324.77679877	323.826672116	324.698437809	3110141
2020-10-29 13:45:00	323.23103086	324.040793442	323.199784426	323.865852596	2172619
2020-10-29 13:30:00	322.267288988	323.307530748	321.841593066	323.234067347	1349713
2020-10-29 13:15:00	322.465150415	322.680643058	321.906828567	322.269248012	1253618
2020-10-29 13:00:00	322.719823539	322.954906423	322.337813853	322.455355295	1420524
2020-10-29 12:45:00	322.200682171	322.905930822	322.078243169	322.75900402	1343373
2020-10-29 12:30:00	322.073345609	322.459273343	321.955804167	322.210477291	1540185
2020-10-29 12:15:00	321.710926164	322.10273097	321.260350637	322.083140729	1165605
2020-10-29 12:00:00	321.652155443	322.413530132	321.103628714	321.701131044	2462289
2020-10-29 11:45:00	322.323121173	322.572896737	321.573794482	321.652155443	2201354
2020-10-29 11:30:00	322.553306496	323.111628345	322.279043132	322.323121173	1977973
2020-10-29 11:15:00	322.465150415	322.572896737	321.740311524	322.572896737	3261577
2020-10-29 11:00:00	322.78838938	323.062652744	322.161501691	322.474945535	3706759
2020-10-29 10:45:00	322.376994334	323.032287872	321.946009047	322.7981845	3183946
2020-10-29 10:30:00	320.672643428	322.416174814	320.574692226	322.376994334	3916745
2020-10-29 10:15:00	321.152604315	322.053755369	320.408175184	320.653053188	3697742
2020-10-29 10:00:00	318.978087642	322.734810073	318.654848677	321.113423835	4977821
2020-10-29 09:45:00	320.212272781	321.015472633	318.429560914	318.959085109	6259613
2020-10-29 09:30:00	320.300428862	320.486536145	320.035960618	320.202477661	214280
2020-10-29 09:15:00	320.378789823	320.633462947	319.898828936	320.310223982	184912
2020-10-29 09:00:00	320.15350206	320.79018487	320.016370378	320.476741025	247680
2020-10-29 08:45:00	319.673541173	321.005677513	319.555999731	320.104526459	505904
2020-10-29 08:30:00	319.565794851	319.702926533	319.301326607	319.634360692	130329
2020-10-29 08:15:00	319.115219324	324.238067162	318.997677882	319.644351715	381387
2020-10-29 08:00:00	320.104526459	320.290633742	318.978087642	319.076038844	327678
2020-10-29 07:45:00	320.770594629	321.084038474	319.761697254	320.006575258	148074
2020-10-29 07:30:00	320.986087273	321.074243354	320.731414149	320.79018487	145092
2020-10-29 07:15:00	321.779492005	321.799082245	320.79018487	321.005677513	155772
2020-10-29 07:00:00	321.877443206	322.11252609	321.779492005	321.799082245	38109
2020-10-29 06:45:00	321.701131044	321.955804167	321.45625304	321.955804167	16561
2020-10-29 06:30:00	321.750106644	322.063550489	321.4856384	321.603179842	92285
2020-10-29 06:15:00	322.249657772	322.249657772	321.47584328	321.789287125	43047
2020-10-29 06:00:00	322.406379694	322.406379694	321.887238326	322.328018733	22597
2020-10-29 05:45:00	322.847160101	322.847160101	322.063550489	322.328018733	12396
2020-10-29 05:30:00	322.680643058	322.886340582	322.318223613	322.78838938	12473
2020-10-29 05:15:00	322.308428493	322.866750341	322.298633373	322.81777474	18793
2020-10-29 05:00:00	322.083140729	322.533716256	321.867648086	322.210477291	13659
2020-10-29 04:45:00	322.621872338	322.621872338	322.318223613	322.318223613	4852
2020-10-29 04:30:00	322.230067532	322.75900402	321.681540803	322.749208899	36516
2020-10-29 04:15:00	322.416174814	323.336916108	322.259452892	322.259452892	49125
2020-10-28 20:00:00	321.133014075	321.544409121	321.123218955	321.49543352	38360
2020-10-28 19:45:00	320.848955591	321.133014075	320.79018487	321.133014075	52902
2020-10-28 19:30:00	321.279940877	321.279940877	320.613872707	320.770594629	89316
2020-10-28 19:15:00	321.44645792	321.515023761	321.162399435	321.230965276	37327
2020-10-28 19:00:00	321.397482319	321.49543352	321.093833594	321.44645792	33992
2020-10-28 18:45:00	321.279940877	321.47584328	321.279940877	321.407277439	52990
2020-10-28 18:30:00	321.103628714	321.270145757	321.084038474	321.230965276	58374
2020-10-28 18:15:00	320.81957023	321.4366628	320.81957023	321.035062873	142506
2020-10-28 18:00:00	320.662848308	320.937111672	320.643258067	320.81957023	48242
2020-10-28 17:45:00	320.682438548	320.937111672	319.967394777	320.643258067	108172
2020-10-28 17:30:00	320.672643428	320.692233668	320.466945905	320.682438548	82944
2020-10-28 17:15:00	320.82936535	320.868545831	320.594282467	320.653053188	73182
2020-10-28 17:00:00	320.946906792	321.044857994	320.310223982	320.79997999	258661
2020-10-28 16:45:00	320.359199583	321.181989676	319.967394777	320.888136071	433372
2020-10-28 16:30:00	320.310223982	320.564897106	319.810672855	320.398380064	531894
2020-10-28 16:15:00	319.986985018	321.663713685	319.555999731	320.310223982	9095862
2020-10-28 16:00:00	321.534614001	321.632565202	319.448253409	319.986985018	17156750
2020-10-28 15:45:00	322.200682171	323.092038105	321.524818881	321.529716441	5853354
2020-10-28 15:30:00	321.652155443	322.621872338	321.181989676	322.210477291	4095515
2020-10-28 15:15:00	322.053755369	322.150727058	321.123218955	321.681540803	4354733
2020-10-28 15:00:00	321.618362278	322.337813853	320.937111672	322.043960249	3625077
2020-10-28 14:45:00	322.1907891	322.435765055	321.191784796	321.622770082	2869808
2020-10-28 14:30:00	320.956701912	322.298633373	320.662848308	322.21037934	2670683
2020-10-28 14:15:00	322.014574888	322.014574888	320.888136071	320.966497032	2988521
2020-10-28 14:00:00	321.563999361	322.13211633	321.436760751	322.014574888	2281750
2020-10-28 13:45:00	321.554204241	322.13211633	321.172194555	321.573794482	2302889
2020-10-28 13:30:00	320.768831508	321.573794482	320.437560544	321.556163265	2832452
2020-10-28 13:15:00	321.652155443	321.720721284	320.643258067	320.790282821	2706802
2020-10-28 13:00:00	321.857852966	322.053755369	321.133014075	321.681540803	2854732
2020-10-28 12:45:00	322.592486977	322.827569861	321.606118378	321.887140375	2192991
2020-10-28 12:30:00	323.273247827	323.46425267	322.484740655	322.602282097	2912151
2020-10-28 12:15:00	322.915725942	323.571998992	322.76879914	323.268350267	2527161
2020-10-28 12:00:00	322.259452892	323.307530748	322.210477291	322.935414133	3910545
2020-10-28 11:45:00	321.622770082	322.406379694	320.868545831	322.249657772	3388832
2020-10-28 11:30:00	322.259452892	331.318273859	321.250555517	321.614836035	3406028
2020-10-28 11:15:00	321.818672485	322.367199214	320.888136071	322.269248012	3807075
2020-10-28 11:00:00	322.342711413	322.435765055	321.006852927	321.838262726	4576426
2020-10-28 10:45:00	322.034165129	322.80797962	321.642360323	322.337813853	5634484
2020-10-28 10:30:00	323.807081875	323.865852596	321.49543352	322.053755369	6178138
2020-10-28 10:15:00	324.502535406	324.649462208	323.42507219	323.787491635	4055883
2020-10-28 10:00:00	325.775901025	326.020779029	324.13032084	324.511351014	5157078
2020-10-28 09:45:00	325.295940138	325.873852227	324.962906053	325.795491266	6102716
2020-10-28 09:30:00	325.021676774	325.43307182	324.590691487	325.305735258	333275
2020-10-28 09:15:00	324.953110933	325.44286694	324.815979251	325.051062134	473204
2020-10-28 09:00:00	325.295940138	327.901442098	324.590691487	324.962906053	486859
2020-10-28 08:45:00	326.334222874	326.334222874	325.246964537	325.256759657	217794
2020-10-28 08:30:00	326.412583835	326.481149676	326.157910711	326.324427754	75084
2020-10-28 08:15:00	326.539920397	330.144524612	326.07954975	326.432174075	448057
2020-10-28 08:00:00	326.853364242	326.980700804	326.500739916	326.569305757	100782
2020-10-28 07:45:00	326.696642319	326.823978881	326.451764316	326.794593521	27753
2020-10-28 07:30:00	326.559510637	326.863159362	326.510535037	326.686847199	86806
2020-10-28 07:15:00	326.559510637	326.814183761	326.040369269	326.559510637	131646
2020-10-28 07:00:00	327.117832486	327.166808086	326.471354556	326.471354556	24206
2020-10-28 06:45:00	326.892544722	327.186398327	326.863159362	327.166808086	20711
2020-10-28 06:30:00	327.137422726	327.450866571	326.853364242	326.853364242	19217
2020-10-28 06:15:00	327.049266645	327.225578807	327.029676404	327.225578807	5746
2020-10-28 06:00:00	326.853364242	327.000291044	326.628076478	327.000291044	23385
2020-10-28 05:45:00	327.186398327	327.186398327	326.481149676	326.7358228	34971
2020-10-28 05:30:00	327.627178733	327.676154334	327.176603207	327.205988567	46622
2020-10-28 05:15:00	327.225578807	327.715334815	327.039471525	327.715334815	29994
2020-10-28 05:00:00	326.794593521	327.352915369	326.696642319	327.352915369	29641
2020-10-28 04:45:00	326.76520816	326.853364242	326.344017994	326.794593521	44754
2020-10-28 04:30:00	327.323530009	327.323530009	326.520330157	326.76520816	82286
2020-10-28 04:15:00	328.400993225	328.69484683	327.343120249	327.362710489	33341
