# Supplementary material for: Stock price movement prediction based on Stocktwits investor sentiment using FinBERT and ensemble SVM
Source: PeerJ Comput Sci. 2023 Jun 7;9:e1403. doi: 10.7717/peerj-cs.1403 (PMC10280432; doi:10.7717/peerj-cs.1403)
Supplement: Supplemental Information 4 [file peerj-cs-09-1403-s004.zip › Financial(stock price in 15-minute increments)/SPY/SPY_2_4.csv]

time	open	high	low	close	volume
2020-12-24 17:00:00	362.967133816	362.967133816	362.957296775	362.967133816	1105
2020-12-24 16:45:00	362.986807897	362.986807897	362.947459734	362.967133816	352035
2020-12-24 16:15:00	362.917948611	363.213059837	362.917948611	362.967133816	2363
2020-12-24 15:45:00	362.986807897	362.986807897	362.986807897	362.986807897	0
2020-12-24 13:15:00	362.957296775	363.01631902	362.957296775	362.986807897	686475
2020-12-24 13:00:00	362.327726159	362.996644938	362.283459476	362.976872486	4672064
2020-12-24 12:45:00	362.209681669	362.44577065	362.160496465	362.327726159	2135467
2020-12-24 12:30:00	362.003103811	362.209681669	361.658807381	362.190007587	1193483
2020-12-24 12:15:00	361.885059321	362.076881617	361.462066563	361.998185291	1375269
2020-12-24 12:00:00	361.949000086	361.978511209	361.634214779	361.87522228	794249
2020-12-24 11:45:00	361.9931684	362.150659424	361.786688912	361.944081566	1525628
2020-12-24 11:30:00	362.465444732	362.485118813	361.963755647	361.983429729	1469548
2020-12-24 11:15:00	362.190007587	362.534304018	362.052289015	362.44577065	1243160
2020-12-24 11:00:00	362.435835239	362.455607691	362.150659424	362.190007587	849482
2020-12-24 10:45:00	362.598244783	362.711370753	362.406422486	362.435835239	663094
2020-12-24 10:30:00	362.426096568	362.681859631	362.376911364	362.594211596	887979
2020-12-24 10:15:00	362.406422486	362.544141058	362.249029833	362.426096568	925855
2020-12-24 10:00:00	362.470363252	362.514629936	362.081800138	362.396585446	972997
2020-12-24 09:45:00	362.081800138	362.553978099	361.973592688	362.465444732	1706522
2020-12-24 09:30:00	362.052289015	362.081800138	361.963755647	362.042451974	31634
2020-12-24 09:15:00	362.150659424	362.180170546	362.003103811	362.042451974	38422
2020-12-24 09:00:00	362.180170546	362.180170546	362.032614934	362.160496465	17836
2020-12-24 08:45:00	362.180170546	362.249029833	362.150659424	362.170333506	11281
2020-12-24 08:30:00	362.150659424	362.229355751	362.071963097	362.21951871	20342
2020-12-24 08:15:00	362.288377996	362.376911364	361.973592688	362.150659424	92768
2020-12-24 08:00:00	362.121148301	362.249029833	362.11131126	362.190007587	6272
2020-12-24 07:45:00	362.327726159	362.327726159	361.934244525	362.062126056	13458
2020-12-24 07:30:00	362.327726159	362.357237282	362.278540955	362.278540955	8958
2020-12-24 07:15:00	362.435933609	362.435933609	362.268703914	362.327726159	13008
2020-12-24 07:00:00	362.396585446	362.465444732	362.396585446	362.455607691	11448
2020-12-24 06:45:00	362.357237282	362.396585446	362.357237282	362.396585446	945
2020-12-24 06:30:00	362.376911364	362.494955854	362.347400241	362.347400241	4065
2020-12-24 06:15:00	362.553978099	362.56381514	362.357237282	362.357237282	911
2020-12-24 06:00:00	362.593326263	362.603163304	362.56381514	362.583489222	2584
2020-12-24 05:45:00	362.573652181	362.603163304	362.573652181	362.603163304	1406
2020-12-24 05:30:00	362.632674426	362.632674426	362.553978099	362.553978099	1201
2020-12-24 05:00:00	362.504792895	362.504792895	362.504792895	362.504792895	200
2020-12-24 04:45:00	362.56381514	362.56381514	362.504792895	362.534304018	1595
2020-12-24 04:30:00	362.485118813	362.573652181	362.485118813	362.56381514	2883
2020-12-24 04:15:00	362.357237282	362.465444732	362.357237282	362.435933609	2825
2020-12-23 20:00:00	361.737503708	361.845711157	361.658807381	361.76701483	20782
2020-12-23 19:45:00	361.707992585	361.757177789	361.658807381	361.747340748	4957
2020-12-23 19:30:00	361.904733402	361.963755647	361.589948095	361.668644422	14578
2020-12-23 19:15:00	361.776851871	362.071963097	361.76701483	361.983429729	18856
2020-12-23 19:00:00	361.658807381	361.924407484	361.658807381	361.806362994	9428
2020-12-23 18:45:00	361.87522228	361.87522228	361.530925849	361.727666667	24637
2020-12-23 18:30:00	361.786688912	362.012940852	361.786688912	361.914570443	35485
2020-12-23 18:15:00	361.865385239	362.012940852	361.717829626	361.894896361	54299
2020-12-23 18:00:00	361.707992585	361.855548198	361.688318503	361.855548198	13110
2020-12-23 17:45:00	361.707992585	361.747340748	361.678481462	361.707992585	24351
2020-12-23 17:30:00	361.806362994	361.806362994	361.580111054	361.707992585	56617
2020-12-23 17:15:00	361.816200035	361.845711157	361.589948095	361.776851871	1096708
2020-12-23 17:00:00	361.639133299	361.973592688	361.481740645	361.885059321	140712
2020-12-23 16:45:00	361.412881359	361.629296258	361.166955337	361.629296258	249215
2020-12-23 16:30:00	361.334185032	361.560436972	361.216140542	361.412881359	277010
2020-12-23 16:15:00	361.54076289	361.826037075	360.940703398	361.275162787	4962348
2020-12-23 16:00:00	362.996644938	363.085178306	361.403044318	361.54076289	9437799
2020-12-23 15:45:00	362.770392998	363.045830143	362.731044835	362.99467753	1864870
2020-12-23 15:30:00	362.987791601	363.114689429	362.731044835	362.760555958	1184188
2020-12-23 15:15:00	362.892372305	363.114689429	362.829415244	362.986807897	1001818
2020-12-23 15:00:00	363.075341265	363.173711674	362.858926366	362.893356009	815526
2020-12-23 14:45:00	363.026156061	363.291756164	363.006481979	363.085178306	827136
2020-12-23 14:30:00	363.311430246	363.340941369	362.996644938	363.031074581	747686
2020-12-23 14:15:00	363.370452491	363.508171063	363.232143697	363.311430246	1059031
2020-12-23 14:00:00	363.483578461	363.572111829	363.350778409	363.36061545	596797
2020-12-23 13:45:00	363.424556216	363.596704431	363.323136325	363.487513277	722138
2020-12-23 13:30:00	363.478659941	363.488398611	363.281919123	363.424556216	651806
2020-12-23 13:15:00	363.272967416	363.508171063	363.24257096	363.478659941	707409
2020-12-23 13:00:00	363.316348766	363.350680039	363.203222796	363.281919123	876128
2020-12-23 12:45:00	363.045830143	363.380289532	363.045830143	363.321267287	927548
2020-12-23 12:30:00	363.252408001	363.272082082	363.01631902	363.050748663	635894
2020-12-23 12:15:00	363.085178306	363.281919123	362.957296775	363.262245042	545219
2020-12-23 12:00:00	362.804822641	363.104852388	362.770392998	363.085178306	550274
2020-12-23 11:45:00	362.770392998	362.893356009	362.652348508	362.79006708	745340
2020-12-23 11:30:00	362.947459734	363.026156061	362.721207794	362.760555958	862818
2020-12-23 11:15:00	362.760555958	363.104852388	362.662185549	362.937622693	1602310
2020-12-23 11:00:00	362.632674426	362.858926366	362.455607691	362.770392998	616831
2020-12-23 10:45:00	362.499874375	362.878600448	362.416259527	362.632674426	1269623
2020-12-23 10:30:00	362.878600448	362.927785652	362.288377996	362.494955854	1919799
2020-12-23 10:15:00	362.957296775	363.124526469	362.657267028	362.849089325	1321504
2020-12-23 10:00:00	362.701533712	363.193385756	362.268703914	362.967133816	2831885
2020-12-23 09:45:00	362.278540955	363.055667183	362.249029833	362.692188523	3031593
2020-12-23 09:30:00	362.209681669	362.406422486	362.150659424	362.308052078	173537
2020-12-23 09:15:00	362.130985342	362.258866873	362.042451974	362.21951871	35743
2020-12-23 09:00:00	362.150659424	362.367074323	362.150659424	362.199844628	96980
2020-12-23 08:45:00	361.914570443	362.170333506	361.707992585	362.160496465	80077
2020-12-23 08:30:00	361.757177789	361.973592688	361.747340748	361.904733402	43888
2020-12-23 08:15:00	361.806264623	362.210075151	360.409503191	361.786688912	48889
2020-12-23 08:00:00	361.688318503	361.826037075	361.678481462	361.806362994	9602
2020-12-23 07:45:00	361.658807381	361.845711157	361.658807381	361.757177789	58950
2020-12-23 07:30:00	361.76701483	361.776851871	361.619459217	361.668644422	107130
2020-12-23 07:15:00	362.003103811	362.003103811	361.717829626	361.806362994	19499
2020-12-23 07:00:00	362.062126056	362.091637179	361.973592688	362.003103811	18120
2020-12-23 06:45:00	362.150659424	362.160496465	362.003103811	362.062126056	11986
2020-12-23 06:30:00	362.180170546	362.190007587	362.150659424	362.150659424	2147
2020-12-23 06:15:00	362.21951871	362.258866873	362.21951871	362.229355751	940
2020-12-23 06:00:00	362.317889119	362.396585446	362.268703914	362.386748405	4099
2020-12-23 05:45:00	362.347400241	362.347400241	362.239192792	362.308052078	2301
2020-12-23 05:30:00	362.367074323	362.416259527	362.258866873	362.258866873	3355
2020-12-23 05:15:00	362.121148301	362.386748405	362.121148301	362.367074323	2693
2020-12-23 05:00:00	362.081800138	362.190007587	362.081800138	362.140822383	5816
2020-12-23 04:45:00	362.062126056	362.130985342	362.012940852	362.032614934	5251
2020-12-23 04:30:00	362.150659424	362.150659424	361.885059321	361.924407484	1893
2020-12-23 04:15:00	361.826037075	362.081800138	361.826037075	362.062126056	34610
2020-12-22 20:00:00	360.379992068	360.5078736	358.609324713	359.268406451	199142
2020-12-22 19:45:00	360.753799621	360.753799621	360.28162166	360.28162166	94556
2020-12-22 19:30:00	361.688318503	361.757177789	360.724288499	360.724288499	67781
2020-12-22 19:15:00	361.658807381	361.816200035	361.521088809	361.599785135	24279
2020-12-22 19:00:00	361.363696155	361.707992585	361.363696155	361.698155544	26072
2020-12-22 18:45:00	361.245651664	361.373533196	361.117770133	361.373533196	22261
2020-12-22 18:30:00	361.186629419	361.255488705	361.147281256	361.245651664	13050
2020-12-22 18:15:00	360.980051561	361.166955337	360.901355234	361.157118297	16227
2020-12-22 18:00:00	360.999725643	361.029236765	360.950540438	361.019399724	2442
2020-12-22 17:45:00	360.980051561	361.009562684	360.950540438	361.009562684	3124
2020-12-22 17:30:00	360.980051561	361.019399724	360.950540438	360.980051561	3851
2020-12-22 17:15:00	361.009562684	361.088259011	360.989888602	361.029236765	3347
2020-12-22 17:00:00	361.186629419	361.216140542	360.960377479	360.960377479	18577
2020-12-22 16:45:00	361.088259011	361.19646646	360.989888602	361.166955337	58551
2020-12-22 16:30:00	361.098096051	361.137444215	361.029236765	361.088259011	430907
2020-12-22 16:15:00	361.245651664	361.31451095	360.862007071	361.019399724	3359457
2020-12-22 16:00:00	360.989888602	361.31451095	360.734125539	361.235814624	5652799
2020-12-22 15:45:00	360.989888602	361.166955337	360.606244008	360.999725643	2885787
2020-12-22 15:30:00	361.275162787	361.363696155	360.930866357	360.994807122	1821908
2020-12-22 15:15:00	361.575684385	361.678481462	360.999725643	361.275162787	1810298
2020-12-22 15:00:00	361.416816175	361.737503708	361.226075953	361.575192533	922598
2020-12-22 14:45:00	361.968674168	361.973592688	361.235814624	361.41779988	1376039
2020-12-22 14:30:00	361.904733402	362.10147422	361.806362994	361.972510614	952602
2020-12-22 14:15:00	362.012940852	362.150659424	361.776851871	361.894896361	1131116
2020-12-22 14:00:00	361.87532065	362.249029833	361.87532065	362.003103811	484443
2020-12-22 13:45:00	361.826037075	362.160496465	361.816200035	361.87522228	716360
2020-12-22 13:30:00	361.717829626	361.87522228	361.71153392	361.816200035	999734
2020-12-22 13:15:00	361.481740645	361.776851871	361.432555441	361.717829626	833615
2020-12-22 13:00:00	361.589948095	361.64897034	361.288541163	361.481740645	684479
2020-12-22 12:45:00	361.090226419	361.594866615	361.07842197	361.589948095	716692
2020-12-22 12:30:00	361.41779988	361.532007924	361.088259011	361.098096051	1558549
2020-12-22 12:15:00	361.073503449	361.442392482	360.960377479	361.412881359	849538
2020-12-22 12:00:00	360.384910589	361.107933092	360.183251251	361.073503449	1357946
2020-12-22 11:45:00	361.658807381	361.707992585	360.065206761	360.379992068	2040888
2020-12-22 11:30:00	361.801444473	362.081800138	361.462066563	361.64897034	819713
2020-12-22 11:15:00	361.757177789	361.981757432	361.30959243	361.783442688	1712076
2020-12-22 11:00:00	362.003103811	362.209681669	361.393207277	361.747340748	1678352
2020-12-22 10:45:00	361.983429729	362.329398456	361.835874116	362.003103811	1376991
2020-12-22 10:30:00	361.19646646	361.973592688	361.166955337	361.973592688	1177242
2020-12-22 10:15:00	361.835874116	362.150659424	361.07842197	361.186629419	2756044
2020-12-22 10:00:00	361.835874116	362.10147422	361.442392482	361.826037075	1878859
2020-12-22 09:45:00	362.209681669	362.229355751	361.225977583	361.845711157	2939090
2020-12-22 09:30:00	362.357237282	362.494955854	362.10147422	362.209681669	106884
2020-12-22 09:15:00	362.367074323	362.406422486	362.170333506	362.396585446	69009
2020-12-22 09:00:00	362.642511467	362.662185549	362.386748405	362.396585446	25204
2020-12-22 08:45:00	362.701533712	362.819578203	362.593326263	362.622837385	34453
2020-12-22 08:30:00	362.79006708	362.947459734	362.731044835	362.731044835	73591
2020-12-22 08:15:00	362.368254768	362.878600448	360.05536972	362.780230039	68878
2020-12-22 08:00:00	362.839252284	362.839252284	362.642511467	362.642511467	11203
2020-12-22 07:45:00	362.839252284	362.878600448	362.740881876	362.858926366	72397
2020-12-22 07:30:00	362.819578203	362.89827453	362.770392998	362.849089325	39963
2020-12-22 07:15:00	362.396585446	362.917948611	362.347400241	362.79006708	33832
2020-12-22 07:00:00	362.396585446	362.396585446	362.229355751	362.396585446	26696
2020-12-22 06:45:00	362.44577065	362.524466977	362.298215037	362.455607691	7821
2020-12-22 06:30:00	362.298215037	362.652348508	362.298215037	362.593326263	3792
2020-12-22 06:15:00	362.317889119	362.406422486	362.288377996	362.308052078	3729
2020-12-22 06:00:00	362.130985342	362.308052078	361.973592688	362.091637179	3355
2020-12-22 05:45:00	362.150659424	362.170333506	362.11131126	362.170333506	684
2020-12-22 05:30:00	362.180170546	362.199844628	362.121148301	362.121148301	1688
2020-12-22 05:15:00	362.022777893	362.21951871	361.717829626	362.21951871	12546
2020-12-22 05:00:00	362.130985342	362.130985342	362.062126056	362.130985342	3572
2020-12-22 04:45:00	362.268703914	362.553978099	362.268703914	362.524466977	3589
2020-12-22 04:30:00	362.396585446	362.396585446	362.199844628	362.278540955	6502
2020-12-22 04:15:00	362.052289015	362.67202259	362.012940852	362.67202259	6527
2020-12-21 20:00:00	361.629296258	361.629296258	360.989888602	361.137444215	67805
2020-12-21 19:45:00	361.609622176	361.717829626	361.521088809	361.580111054	39035
2020-12-21 19:30:00	362.003103811	362.003103811	361.521088809	361.580111054	74656
2020-12-21 19:15:00	361.855548198	362.022777893	361.826037075	361.99326677	14440
2020-12-21 19:00:00	361.796525953	361.816200035	361.54076289	361.658807381	73524
2020-12-21 18:45:00	361.816200035	361.816200035	361.521088809	361.707992585	19125
2020-12-21 18:30:00	362.003103811	362.121148301	361.776851871	361.924407484	37558
2020-12-21 18:15:00	361.904733402	362.21951871	361.904733402	362.10147422	58525
2020-12-21 18:00:00	361.757177789	361.983429729	361.757177789	361.904733402	20075
2020-12-21 17:45:00	361.826037075	361.865385239	361.717829626	361.757177789	811118
2020-12-21 17:30:00	361.678481462	361.894896361	361.668644422	361.894896361	25421
2020-12-21 17:15:00	361.639133299	361.865385239	361.619459217	361.658807381	20245
2020-12-21 17:00:00	361.609622176	361.865385239	361.54076289	361.806362994	909535
2020-12-21 16:45:00	361.658807381	361.973395948	361.412881359	361.629296258	1975017
2020-12-21 16:30:00	361.796525953	361.865385239	361.589948095	361.658807381	434668
2020-12-21 16:15:00	361.934244525	362.032614934	361.265325746	361.806362994	10931443
2020-12-21 16:00:00	361.166955337	362.160496465	360.62591809	361.934244525	9417450
2020-12-21 15:45:00	361.727666667	361.776851871	360.921029316	361.166955337	3430440
2020-12-21 15:30:00	361.757177789	361.76701483	361.403044318	361.737503708	1681828
2020-12-21 15:15:00	362.042451974	362.268703914	361.383370236	361.786688912	2392225
2020-12-21 15:00:00	362.3375632	362.494955854	361.953918607	362.042353604	1571720
2020-12-21 14:45:00	362.347400241	362.794985601	362.190007587	362.341301276	1504918
2020-12-21 14:30:00	362.071963097	362.455607691	361.914570443	362.352318762	1585219
2020-12-21 14:15:00	362.081800138	362.150561053	361.639133299	362.071963097	2698669
2020-12-21 14:00:00	362.347892093	362.386748405	361.76701483	362.071963097	1421389
2020-12-21 13:45:00	361.688318503	362.44577065	361.64897034	362.33264468	1831659
2020-12-21 13:30:00	361.629296258	372.292648555	361.344022073	361.678481462	4766569
2020-12-21 13:15:00	361.324347991	361.64897034	361.146297552	361.619459217	1114842
2020-12-21 13:00:00	360.645592172	361.511251768	360.62591809	361.30467391	2443639
2020-12-21 12:45:00	360.620999569	360.989888602	360.566895845	360.62591809	1355600
2020-12-21 12:30:00	359.534006554	360.635755131	359.534006554	360.62591809	1468716
2020-12-21 12:15:00	359.366776859	359.858628902	359.366776859	359.534006554	1287038
2020-12-21 12:00:00	359.179873083	359.71107329	359.101176756	359.366776859	1359825
2020-12-21 11:45:00	358.658509917	359.307754614	358.658509917	359.199547165	1544994
2020-12-21 11:30:00	358.560139508	358.884761857	358.048613383	358.663428437	2417294
2020-12-21 11:15:00	357.463309452	358.569976549	357.360020523	358.569976549	3152671
2020-12-21 11:00:00	357.350183482	357.753502158	356.64191654	357.478065013	2540922
2020-12-21 10:45:00	356.907516643	357.497739095	356.356642355	357.360020523	3663200
2020-12-21 10:30:00	357.143605624	357.468227972	356.130390415	356.917353684	5159074
2020-12-21 10:15:00	358.91427298	359.051991552	356.858331439	357.163279706	5373511
2020-12-21 10:00:00	359.661888085	359.907814107	358.874924816	358.91427298	2999945
2020-12-21 09:45:00	359.022480429	360.498036559	358.609324713	359.652051044	5647251
2020-12-21 09:30:00	358.92411002	359.101176756	358.717532162	359.022480429	300261
2020-12-21 09:15:00	358.314213487	358.933947061	357.920731852	358.894598898	302295
2020-12-21 09:00:00	358.068287465	358.314213487	357.773176239	358.265028282	344662
2020-12-21 08:45:00	357.428879809	358.412583895	357.182953787	358.028939302	361013
2020-12-21 08:30:00	356.828820316	363.881978616	356.395990518	357.458390932	374329
2020-12-21 08:15:00	357.704316953	364.118067597	355.461471636	356.838657357	341032
2020-12-21 08:00:00	357.566598381	358.12730971	357.537087258	357.704316953	95438
2020-12-21 07:45:00	357.340346441	358.028939302	356.887842561	357.517413177	256892
2020-12-21 07:30:00	358.186331956	358.314213487	356.592731336	357.350183482	362411
2020-12-21 07:15:00	357.389531646	358.530628386	357.389531646	357.989591138	332412
2020-12-21 07:00:00	357.3305094	358.048613383	356.996050011	357.182953787	172557
2020-12-21 06:45:00	356.150064497	357.350183482	355.992671843	357.251813073	78827
2020-12-21 06:30:00	356.248434905	356.53370909	355.687723576	356.091042251	143012
2020-12-21 06:15:00	354.133471119	356.287783069	354.035100711	356.268108987	151928
2020-12-21 06:00:00	356.277946028	356.277946028	352.166062947	354.231841528	333717
2020-12-21 05:45:00	355.894301434	356.828820316	355.5008198	356.248434905	86082
2020-12-21 05:30:00	357.881383689	358.402746855	355.953323679	355.992671843	122304
2020-12-21 05:15:00	359.494658391	359.494658391	357.881383689	357.881383689	93999
2020-12-21 05:00:00	360.261947578	360.28162166	359.425799104	359.740584412	29860
2020-12-21 04:45:00	361.570274013	362.003103811	360.527547681	360.537384722	17448
2020-12-21 04:30:00	361.560436972	362.003103811	361.550599931	361.609622176	10860
2020-12-21 04:15:00	363.163874633	363.163874633	361.550599931	361.609622176	42539
2020-12-18 20:00:00	364.245949128	364.354156578	364.019697188	364.245949128	29079
2020-12-18 19:45:00	364.255786169	364.255786169	364.167252801	364.167252801	8383
2020-12-18 19:30:00	364.206600965	364.26562321	364.167252801	364.255786169	3409
2020-12-18 19:15:00	364.068882392	364.245949128	364.068882392	364.15741576	4447
2020-12-18 19:00:00	363.842630453	363.990186066	363.793445248	363.970511984	18665
2020-12-18 18:45:00	364.078719433	364.108230556	363.163874633	363.950837902	1076940
2020-12-18 18:30:00	364.118067597	364.314808414	363.970413613	364.108230556	39044
2020-12-18 18:15:00	364.26562321	364.26562321	363.990186066	363.990186066	499289
2020-12-18 18:00:00	364.639430763	364.659104844	363.163874633	364.363993618	236466
2020-12-18 17:45:00	364.944379029	365.082097602	363.163874633	364.659104844	1330639
2020-12-18 17:30:00	364.806660457	365.219816174	363.36789486	364.944379029	4150336
2020-12-18 17:15:00	364.786986376	364.95421607	363.163874633	364.806660457	6265611
2020-12-18 17:00:00	364.737801171	365.091934642	363.163874633	364.757475253	3040808
2020-12-18 16:45:00	363.950837902	364.737801171	363.950837902	364.737801171	5242173
2020-12-18 16:30:00	364.206600965	364.462364027	363.163874633	363.950837902	5041565
2020-12-18 16:15:00	363.075341265	364.324645455	363.045830143	364.236112087	11406770
2020-12-18 16:00:00	362.091637179	364.64848084	362.052289015	363.114689429	16283166
2020-12-18 15:45:00	361.284999828	364.64848084	361.081373082	362.081800138	4171277
2020-12-18 15:30:00	361.609622176	361.934244525	361.039073806	361.284999828	3115898
2020-12-18 15:15:00	361.609622176	361.963755647	361.383370236	361.614540697	2141198
2020-12-18 15:00:00	362.012940852	362.140822383	361.31451095	361.599785135	2382268
2020-12-18 14:45:00	361.855548198	362.180367287	361.807346698	362.017859372	2377643
2020-12-18 14:30:00	361.902274142	362.081800138	361.580111054	361.850629678	2662415
2020-12-18 14:15:00	362.347400241	362.357237282	361.707992585	361.909651923	1881009
2020-12-18 14:00:00	362.249029833	362.386748405	362.11131126	362.347400241	983102
2020-12-18 13:45:00	362.583489222	362.583489222	361.983429729	362.253948353	1333931
2020-12-18 13:30:00	362.799904121	362.799904121	362.268703914	362.583489222	1023640
2020-12-18 13:15:00	362.917948611	362.947459734	362.642511467	362.804822641	1893362
2020-12-18 13:00:00	363.36061545	363.380289532	362.814659682	362.917948611	1409115
2020-12-18 12:45:00	363.074259191	363.567193308	362.917948611	363.370452491	1346882
2020-12-18 12:30:00	362.893356009	363.193385756	362.858926366	363.070422745	1090225
2020-12-18 12:15:00	362.574635885	362.89827453	362.475281772	362.89827453	1299577
2020-12-18 12:00:00	362.381829884	362.79006708	362.371992843	362.583489222	1852973
2020-12-18 11:45:00	362.367074323	362.455607691	362.175252026	362.381829884	1428080
2020-12-18 11:30:00	362.131280453	362.613000345	361.707992585	362.367074323	2031237
2020-12-18 11:15:00	363.026156061	363.183548715	362.062126056	362.140822383	2330791
2020-12-18 11:00:00	362.917948611	363.193385756	362.531057794	363.035796361	1747875
2020-12-18 10:45:00	362.800002491	365.034387953	362.426096568	362.917948611	12588291
2020-12-18 10:30:00	363.35569693	364.64848084	362.544141058	362.799904121	6543380
2020-12-18 10:15:00	363.616378513	363.616378513	362.662185549	363.350778409	3747754
2020-12-18 10:00:00	363.911489739	365.027797136	363.026156061	363.596704431	4246524
2020-12-18 09:45:00	364.924704948	365.101771683	363.881978616	363.901652698	6460002
2020-12-18 09:30:00	364.885356784	366.272379546	364.885356784	364.95421607	428034
2020-12-18 09:15:00	364.816497498	365.160793928	364.737801171	364.875519743	129659
2020-12-18 09:00:00	365.023075356	365.082097602	364.83617158	364.83617158	91229
2020-12-18 08:45:00	364.688615967	365.052586479	364.639430763	365.013238315	61062
2020-12-18 08:30:00	364.806660457	364.83617158	364.580605258	364.649267803	67147
2020-12-18 08:15:00	364.747638212	365.180271269	363.370452491	364.816497498	99896
2020-12-18 08:00:00	365.052586479	365.18046801	364.737801171	364.747638212	51982
2020-12-18 07:45:00	364.95421607	365.099804275	364.944379029	365.099804275	28571
2020-12-18 07:30:00	364.895193825	365.003401275	364.895193825	364.95421607	27378
2020-12-18 07:15:00	364.905030866	365.052586479	364.806660457	364.934541989	27497
2020-12-18 07:00:00	364.924704948	364.973890152	364.83617158	364.855845662	18581
2020-12-18 06:45:00	364.865682702	364.934541989	364.816497498	364.924704948	1291
2020-12-18 06:30:00	364.698453008	364.95421607	364.698453008	364.895193825	5459
2020-12-18 06:15:00	364.806660457	364.806660457	364.708290049	364.708290049	1367
2020-12-18 06:00:00	364.560734436	364.855845662	364.49187515	364.855845662	10248
2020-12-18 05:45:00	364.688615967	364.71812709	364.472201068	364.521386272	15411
2020-12-18 05:30:00	364.846008621	364.846008621	364.708290049	364.747638212	1754
2020-12-18 05:15:00	364.737801171	364.914867907	364.737801171	364.895193825	4474
2020-12-18 05:00:00	364.767312294	364.767312294	364.639430763	364.71812709	2261
2020-12-18 04:45:00	364.855845662	364.855845662	364.786986376	364.786986376	1942
2020-12-18 04:30:00	364.964053111	364.964053111	364.737801171	364.855845662	8270
2020-12-18 04:15:00	365.150956888	365.465742195	364.71812709	365.347697705	15081
2020-12-17 20:00:00	364.368674411	364.388264652	364.133591528	364.162976888	35015
2020-12-17 19:45:00	364.339289051	364.388264652	364.27072321	364.388264652	21639
2020-12-17 19:30:00	364.535191454	364.535191454	364.28051833	364.329493931	29593
2020-12-17 19:15:00	364.584167055	364.642937775	364.515601213	364.544986574	7407
2020-12-17 19:00:00	364.672323136	364.691913376	364.593962175	364.613552415	10176
2020-12-17 18:45:00	364.672323136	364.682118256	364.593962175	364.672323136	10133
2020-12-17 18:30:00	364.662528016	364.662528016	364.554781694	364.633142655	2974
2020-12-17 18:15:00	364.642937775	364.652732896	364.437240252	364.496010973	26033
2020-12-17 18:00:00	364.623347535	364.721298737	364.525396334	364.711503616	401242
2020-12-17 17:45:00	364.721298737	364.731093857	364.623347535	364.652732896	13675
2020-12-17 17:30:00	364.721298737	364.809454818	364.672323136	364.721298737	11858
2020-12-17 17:15:00	364.868225539	364.868225539	364.554781694	364.721298737	75770
2020-12-17 17:00:00	364.633142655	364.672323136	364.584167055	364.623347535	448230
2020-12-17 16:45:00	364.447035372	364.691913376	364.447035372	364.652732896	428135
2020-12-17 16:30:00	364.476420733	364.613552415	364.388264652	364.427445132	592898
2020-12-17 16:15:00	364.603757295	364.848635299	364.427445132	364.437240252	8258830
2020-12-17 16:00:00	364.373571971	364.642937775	364.192362249	364.584167055	5618227
2020-12-17 15:45:00	364.241337849	364.486215853	363.908303764	364.378469531	2819799
2020-12-17 15:30:00	364.167874448	364.544986574	364.074820807	364.231542729	2593816
2020-12-17 15:15:00	364.471523173	364.603757295	364.123796408	364.172772008	1410118
2020-12-17 15:00:00	364.407854892	364.569474374	364.398059772	364.471523173	1413393
2020-12-17 14:45:00	364.427445132	364.593962175	364.339289051	364.398059772	1541205
2020-12-17 14:30:00	364.427445132	364.584167055	364.398059772	364.422547572	1161526
2020-12-17 14:15:00	364.505806093	364.564576814	364.339289051	364.427445132	3035453
2020-12-17 14:00:00	364.241337849	364.510703653	364.153181768	364.510703653	2755717
2020-12-17 13:45:00	364.27562077	364.339289051	364.153181768	364.253483798	1923510
2020-12-17 13:30:00	364.31969881	364.358879291	364.202157369	364.27072321	877794
2020-12-17 13:15:00	364.065025687	364.349084171	364.055230566	364.329493931	1530234
2020-12-17 13:00:00	363.942586685	364.202157369	363.908303764	364.069923247	906074
2020-12-17 12:45:00	363.829942803	363.996459846	363.702606241	363.947484245	473247
2020-12-17 12:30:00	363.780967202	363.927894005	363.585064799	363.839737923	1860214
2020-12-17 12:15:00	364.025845206	364.104206167	363.751581842	363.790762322	669892
2020-12-17 12:00:00	363.986664725	364.045435446	363.447933117	364.029763254	1138686
2020-12-17 11:45:00	364.055230566	364.114001287	363.771172082	363.991562286	2115969
2020-12-17 11:30:00	364.036717789	364.28051833	364.006254966	364.074820807	1371776
2020-12-17 11:15:00	363.967074485	364.177669568	363.802516467	364.035640326	1634949
2020-12-17 11:00:00	364.014972623	364.329493931	363.854430603	363.962176925	1954082
2020-12-17 10:45:00	364.26092809	364.427445132	363.761376962	363.996557797	1665855
2020-12-17 10:30:00	363.878918404	364.339289051	363.741786722	364.27562077	2841993
2020-12-17 10:15:00	364.104206167	364.27072321	363.820147683	363.888713524	1320382
2020-12-17 10:00:00	364.162976888	364.447035372	363.908303764	364.094411047	3012152
2020-12-17 09:45:00	364.31969881	364.829045058	364.094411047	364.170812984	3238924
2020-12-17 09:30:00	364.30010857	364.31969881	364.162976888	364.28051833	52282
2020-12-17 09:15:00	364.114001287	364.407854892	364.114001287	364.339289051	55474
2020-12-17 09:00:00	364.153181768	364.290117548	363.937689125	364.035640326	70856
2020-12-17 08:45:00	364.28051833	364.329493931	363.986664725	364.143190745	105475
2020-12-17 08:30:00	364.447035372	364.593962175	364.31969881	364.378469531	14933
2020-12-17 08:15:00	364.31969881	364.486215853	362.918996629	364.476420733	45728
2020-12-17 08:00:00	364.192362249	364.329493931	364.153181768	364.30010857	17108
2020-12-17 07:45:00	364.27072321	364.27072321	364.172772008	364.202157369	28449
2020-12-17 07:30:00	364.417650012	364.456830493	364.182567128	364.28051833	13646
2020-12-17 07:15:00	364.456830493	364.486215853	364.30990369	364.486215853	23407
2020-12-17 07:00:00	364.427445132	364.427445132	364.329493931	364.427445132	10368
2020-12-17 06:45:00	364.623347535	364.633142655	364.447035372	364.447035372	2909
2020-12-17 06:30:00	364.623347535	364.623347535	364.593962175	364.613552415	1332
2020-12-17 06:15:00	364.486215853	364.662528016	364.486215853	364.603757295	6806
2020-12-17 06:00:00	364.486215853	364.564576814	364.437240252	364.437240252	4737
2020-12-17 05:45:00	364.535191454	364.564576814	364.476420733	364.486215853	3226
2020-12-17 05:30:00	364.388264652	364.613552415	364.388264652	364.544986574	2968
2020-12-17 05:15:00	364.427445132	364.505806093	364.388264652	364.456830493	1978
2020-12-17 05:00:00	364.770274337	364.789864578	364.30990369	364.407854892	9086
2020-12-17 04:45:00	364.437240252	364.799659698	364.437240252	364.799659698	5084
2020-12-17 04:30:00	364.515601213	364.544986574	364.476420733	364.505806093	2463
2020-12-17 04:15:00	363.976869605	364.456830493	363.976869605	364.456830493	11590
2020-12-16 20:00:00	362.723094226	362.752479587	362.664323505	362.742684467	8392
2020-12-16 19:45:00	362.585962544	362.791660067	362.585962544	362.723094226	9444
2020-12-16 19:30:00	362.439035742	362.576167424	362.419445502	362.517396703	9701
2020-12-16 19:15:00	362.742684467	362.742684467	362.419445502	362.478216223	25506
2020-12-16 19:00:00	362.762274707	362.811250308	362.742684467	362.742684467	5713
2020-12-16 18:45:00	362.713299106	362.713299106	362.664323505	362.683913746	2402
2020-12-16 18:30:00	362.801455187	362.821045428	362.693708866	362.762274707	7737
2020-12-16 18:15:00	362.585962544	362.781864947	362.546782064	362.713299106	90176
2020-12-16 18:00:00	362.370469901	362.585962544	362.370469901	362.585962544	30156
2020-12-16 17:45:00	362.448830862	362.664323505	362.34108454	362.370469901	38240
2020-12-16 17:30:00	362.527191823	362.536986943	362.429240622	362.468421102	11493
2020-12-16 17:15:00	362.566372304	362.585962544	362.488011343	362.527191823	19618
2020-12-16 17:00:00	362.448830862	362.566372304	362.350879661	362.546782064	826492
2020-12-16 16:45:00	362.497806463	362.585962544	362.3214943	362.439035742	116278
2020-12-16 16:30:00	362.527191823	362.595757664	362.429240622	362.478216223	440293
2020-12-16 16:15:00	362.556577184	362.752479587	362.409650381	362.536986943	6409217
2020-12-16 16:00:00	363.105103912	363.247133154	362.350879661	362.556577184	6697252
2020-12-16 15:45:00	363.167009071	363.555679439	362.870021028	363.105103912	2881450
2020-12-16 15:30:00	362.840635668	363.359777036	362.791660067	363.173669753	1785317
2020-12-16 15:15:00	363.134489272	363.154079513	362.605552784	362.850430788	1816295
2020-12-16 15:00:00	362.840635668	363.183464873	362.762274707	363.126849079	1955489
2020-12-16 14:45:00	361.784917618	362.94838199	361.763368354	362.825942988	1932791
2020-12-16 14:30:00	361.733787091	361.988460215	361.498704208	361.782762692	1291372
2020-12-16 14:15:00	362.262723579	362.605552784	361.528089568	361.743582211	2593251
2020-12-16 14:00:00	362.29210894	362.319731179	362.162813354	362.255279288	739742
2020-12-16 13:45:00	362.154977258	362.350879661	362.135387017	362.28231382	677066
2020-12-16 13:30:00	362.243133339	362.262723579	362.086411417	362.145182137	393616
2020-12-16 13:15:00	362.429240622	362.429240622	362.008050455	362.243133339	465386
2020-12-16 13:00:00	362.301806109	362.439035742	361.81518454	362.437076718	1945228
2020-12-16 12:45:00	362.33128942	362.370469901	362.213747979	362.29210894	586518
2020-12-16 12:30:00	362.478216223	362.585962544	362.213747979	362.337362395	1045336
2020-12-16 12:15:00	362.639835705	362.693806817	362.458625982	362.488011343	1034100
2020-12-16 12:00:00	362.713299106	362.783432166	362.546782064	362.634938145	563781
2020-12-16 11:45:00	362.595757664	362.778926411	362.488011343	362.713299106	1362544
2020-12-16 11:30:00	362.370469901	362.615347905	362.066821176	362.590860104	1181991
2020-12-16 11:15:00	362.199055298	362.613584783	362.135387017	362.370469901	1207744
2020-12-16 11:00:00	362.536986943	362.566372304	362.086411417	362.194157738	854683
2020-12-16 10:45:00	362.409650381	362.634938145	362.409650381	362.541884503	1087830
2020-12-16 10:30:00	361.959074855	362.488011343	361.743582211	362.419445502	1911038
2020-12-16 10:15:00	361.978665095	362.2970065	361.792557812	361.949279735	3666938
2020-12-16 10:00:00	361.62604077	362.115796777	361.537884688	361.968869975	1914297
2020-12-16 09:45:00	362.243133339	362.31169918	361.310246096	361.62604077	5970545
2020-12-16 09:30:00	362.154977258	362.34108454	362.086411417	362.272518699	103033
2020-12-16 09:15:00	362.439035742	362.468421102	362.145182137	362.154977258	169028
2020-12-16 09:00:00	362.536986943	362.566372304	362.370469901	362.458625982	148043
2020-12-16 08:45:00	362.488011343	362.615347905	362.164772378	362.527191823	238315
2020-12-16 08:30:00	363.163874633	363.232440474	362.439035742	362.517396703	355137
2020-12-16 08:15:00	362.811250308	363.232440474	361.390957886	363.232440474	193372
2020-12-16 08:00:00	362.918996629	362.93858687	362.723094226	362.772069827	19661
2020-12-16 07:45:00	362.821045428	362.97776735	362.821045428	362.918996629	15092
2020-12-16 07:30:00	362.928791749	362.93858687	362.772069827	362.850430788	12832
2020-12-16 07:15:00	363.007152711	363.016947831	362.781864947	362.93858687	69482
2020-12-16 07:00:00	362.95817711	362.99735759	362.95817711	362.95817711	1356
2020-12-16 06:45:00	362.96797223	362.98756247	362.93858687	362.93858687	2331
2020-12-16 06:30:00	363.075718552	363.134489272	362.98756247	363.036538071	7412
2020-12-16 06:15:00	363.085513672	363.114899032	363.007152711	363.036538071	6133
2020-12-16 06:00:00	362.98756247	363.154079513	362.95817711	363.056128311	4623
2020-12-16 05:45:00	362.918996629	362.99735759	362.918996629	362.99735759	7480
2020-12-16 05:30:00	362.860225908	363.065923431	362.811250308	363.065923431	7728
2020-12-16 05:15:00	362.703503986	362.762274707	362.664323505	362.762274707	4721
2020-12-16 05:00:00	362.791660067	362.791660067	362.683913746	362.732889346	7219
2020-12-16 04:45:00	362.772069827	362.791660067	362.664323505	362.772069827	4364
2020-12-16 04:30:00	362.781864947	362.830840548	362.742684467	362.742684467	16768
2020-12-16 04:15:00	362.674118626	362.821045428	362.556577184	362.723094226	30153
2020-12-15 20:00:00	361.420343246	361.537884688	361.244031084	361.518294448	39560
2020-12-15 19:45:00	361.449728607	361.528089568	361.361572526	361.390957886	20218
2020-12-15 19:30:00	361.586860289	361.606450529	361.439933487	361.459523727	26719
2020-12-15 19:15:00	361.831738293	361.880713893	361.567270049	361.62604077	25897
2020-12-15 19:00:00	361.694606611	361.802352932	361.68481149	361.753377332	5664
2020-12-15 18:45:00	361.733787091	361.782762692	361.64563101	361.64563101	14491
2020-12-15 18:30:00	361.998255335	362.047230936	361.704401731	361.733787091	52526
2020-12-15 18:15:00	362.125591897	362.125591897	361.939484614	361.998255335	127146
2020-12-15 18:00:00	362.086411417	362.194157738	362.086411417	362.145182137	17482
2020-12-15 17:45:00	362.086411417	362.174567498	362.047230936	362.086411417	18248
2020-12-15 17:30:00	362.047230936	362.213747979	362.027640696	362.096206537	55046
2020-12-15 17:15:00	361.861123653	362.174567498	361.851328533	362.027640696	394764
2020-12-15 17:00:00	361.880713893	361.919894374	361.763172452	361.763172452	17648
2020-12-15 16:45:00	361.65542613	361.988460215	361.65542613	361.851328533	68797
2020-12-15 16:30:00	361.68481149	362.017845576	360.891406758	361.65542613	952420
2020-12-15 16:15:00	361.978665095	362.027640696	361.596655409	361.67501637	9139352
2020-12-15 16:00:00	361.464421287	361.998255335	361.263621324	361.998255335	5393879
2020-12-15 15:45:00	361.293006685	361.547679808	361.048128681	361.469318847	2334429
2020-12-15 15:30:00	361.821943173	361.870918773	361.283211564	361.293006685	1578697
2020-12-15 15:15:00	361.65542613	362.007854553	361.508499328	361.813225516	2813719
2020-12-15 15:00:00	361.890509014	361.988460215	361.596655409	361.64563101	1091319
2020-12-15 14:45:00	361.645533059	361.968869975	361.606450529	361.890509014	988055
2020-12-15 14:30:00	361.851328533	361.910099254	361.606450529	361.64073345	1890990
2020-12-15 14:15:00	361.596655409	361.919894374	361.410548126	361.841533413	1391162
2020-12-15 14:00:00	361.253826204	361.694606611	361.24207206	361.611348089	1022301
2020-12-15 13:45:00	361.199953043	361.410548126	361.185260363	361.248928644	1502542
2020-12-15 13:30:00	361.381162766	361.537884688	361.146079882	361.199953043	1192790
2020-12-15 13:15:00	360.950177479	361.63093833	360.822840917	361.381162766	2212308
2020-12-15 13:00:00	360.480011712	360.98935796	360.450626352	360.940382359	1814815
2020-12-15 12:45:00	360.047655109	360.568167794	360.019641065	360.470216592	1623666
2020-12-15 12:30:00	359.867816703	360.126309924	359.784558182	360.039231306	2868164
2020-12-15 12:15:00	359.627836259	359.951075224	359.559270418	359.862919143	2598820
2020-12-15 12:00:00	359.6964021	359.6964021	359.236031453	359.637337526	3031747
2020-12-15 11:45:00	359.187055853	359.725787461	359.02053881	359.715992341	1876079
2020-12-15 11:30:00	359.157670492	359.285007054	358.854021768	359.196850973	920605
2020-12-15 11:15:00	359.226236333	359.235443746	358.423036481	359.152772932	2550525
2020-12-15 11:00:00	358.912792488	359.294802174	358.844226647	359.207625605	1232646
2020-12-15 10:45:00	359.079309531	359.423901858	358.570061234	358.912302732	1747062
2020-12-15 10:30:00	359.451524097	359.559270418	358.912792488	359.089104651	1239421
2020-12-15 10:15:00	359.333982655	359.6474265	359.059719291	359.451524097	1557433
2020-12-15 10:00:00	359.725787461	359.911894744	359.177260732	359.343777775	1798595
2020-12-15 09:45:00	359.872714263	360.240031269	359.500499697	359.715992341	2749972
2020-12-15 09:30:00	359.67681186	359.931484984	359.618041139	359.892304503	106988
2020-12-15 09:15:00	359.794353302	359.823738662	359.588655779	359.67681186	49269
2020-12-15 09:00:00	359.735582581	359.921493961	359.57895861	359.764967941	40287
2020-12-15 08:45:00	359.627836259	359.813943542	359.578860659	359.715992341	77272
2020-12-15 08:30:00	359.529885058	359.68660698	359.520089938	359.65722162	33387
2020-12-15 08:15:00	359.503732087	359.931484984	357.277007424	359.559270418	41663
2020-12-15 08:00:00	359.637631379	359.66701674	359.480909457	359.520089938	18202
2020-12-15 07:45:00	359.6964021	359.725787461	359.618041139	359.65722162	70792
2020-12-15 07:30:00	359.862919143	359.882509383	359.65722162	359.68660698	35311
2020-12-15 07:15:00	359.108694891	359.931484984	359.098899771	359.931484984	43551
2020-12-15 07:00:00	359.177260732	359.324187535	359.128285132	359.157670492	3413
2020-12-15 06:45:00	359.216441213	359.216441213	359.01074369	359.108694891	16102
2020-12-15 06:30:00	359.304597294	359.333982655	359.236031453	359.236031453	16681
2020-12-15 06:15:00	359.304597294	359.441728976	359.236031453	359.353572895	15075
2020-12-15 06:00:00	359.265416814	359.343777775	359.206646093	359.236031453	8592
2020-12-15 05:45:00	359.324187535	359.343777775	359.324187535	359.333982655	13235
2020-12-15 05:30:00	359.294802174	359.333982655	359.187055853	359.275211934	63493
2020-12-15 05:15:00	359.451524097	359.451524097	359.275211934	359.294802174	821
2020-12-15 05:00:00	359.304597294	359.627836259	359.304597294	359.451524097	11898
2020-12-15 04:45:00	359.480909457	359.480909457	359.333982655	359.333982655	2021
2020-12-15 04:30:00	359.431933856	359.431933856	359.324187535	359.392753376	4669
2020-12-15 04:15:00	359.00094857	359.480909457	359.00094857	359.382958256	8139
2020-12-14 20:00:00	357.913690233	358.148773117	357.913690233	358.119387756	26985
2020-12-14 19:45:00	357.913690233	358.158568237	357.864714632	357.884304873	30833
2020-12-14 19:30:00	357.874509753	357.943075594	357.72758295	357.913690233	4678
2020-12-14 19:15:00	357.962665834	358.070412156	357.884304873	357.923485353	16848
2020-12-14 19:00:00	357.944055106	358.021436555	357.619836629	357.884304873	15565
2020-12-14 18:45:00	357.952870714	358.148773117	357.835329272	357.894099993	32421
2020-12-14 18:30:00	357.70799271	358.011641435	357.70799271	357.913690233	47333
2020-12-14 18:15:00	357.600246388	357.815739032	357.433729346	357.68840247	85976
2020-12-14 18:00:00	357.443524466	357.639426869	357.423934226	357.590451268	361201
2020-12-14 17:45:00	357.610041509	357.610041509	357.433729346	357.433729346	47582
2020-12-14 17:30:00	357.600246388	357.619836629	357.472909827	357.610041509	19534
2020-12-14 17:15:00	357.805943912	357.805943912	357.512090307	357.600246388	37983
2020-12-14 17:00:00	357.521885427	357.68840247	357.423934226	357.659017109	202222
2020-12-14 16:45:00	357.551270788	357.68840247	357.482704947	357.492500067	97676
2020-12-14 16:30:00	357.531680547	357.66881223	357.188851342	357.541475668	1987524
2020-12-14 16:15:00	357.110490381	357.72758295	357.110490381	357.512090307	9217808
2020-12-14 16:00:00	357.423934226	358.080207276	357.002744059	357.139875741	10110489
2020-12-14 15:45:00	358.746275446	358.765865686	357.404343986	357.423934226	4418732
2020-12-14 15:30:00	358.912792488	359.187055853	358.707192916	358.751173006	1569395
2020-12-14 15:15:00	359.118490012	359.177260732	358.658119365	358.937280289	1853386
2020-12-14 15:00:00	358.756070566	359.285007054	358.520987682	359.134358106	1851019
2020-12-14 14:45:00	359.01564125	359.059719291	358.187953597	358.765865686	1879059
2020-12-14 14:30:00	359.036994612	359.245826573	358.814841287	359.01564125	807691
2020-12-14 14:15:00	359.353572895	359.529885058	358.951972969	359.04502661	881925
2020-12-14 14:00:00	359.382958256	359.637631379	358.942177849	359.324187535	1820005
2020-12-14 13:45:00	359.108694891	359.578860659	359.059719291	359.38903123	712599
2020-12-14 13:30:00	359.177260732	359.461319217	359.069514411	359.103797331	1219971
2020-12-14 13:15:00	359.363368015	359.676713909	358.795251047	359.187055853	1609873
2020-12-14 13:00:00	359.520089938	359.539680178	359.098899771	359.343777775	918964
2020-12-14 12:45:00	359.951075224	359.973995805	359.373163135	359.539680178	926084
2020-12-14 12:30:00	360.284109309	360.33308491	359.637631379	359.951075224	923930
2020-12-14 12:15:00	360.254723949	360.34288003	359.975563025	360.289006869	1315410
2020-12-14 12:00:00	359.947157176	360.460421472	359.862919143	360.227199661	1772164
2020-12-14 11:45:00	360.244928829	360.460421472	359.598450899	359.946177664	1513535
2020-12-14 11:30:00	360.568167794	360.950177479	360.215543468	360.235133708	1213736
2020-12-14 11:15:00	360.499601952	360.734684836	360.039231306	360.573065354	2435343
2020-12-14 11:00:00	361.596655409	361.66522125	360.480011712	360.489806832	3140415
2020-12-14 10:45:00	362.096206537	362.223543099	361.449728607	361.590778337	2269604
2020-12-14 10:30:00	361.900304134	362.115796777	361.831738293	362.096206537	1483365
2020-12-14 10:15:00	361.949279735	362.223543099	361.753377332	361.895406574	2266153
2020-12-14 10:00:00	361.900304134	362.027640696	361.508499328	361.949279735	2586986
2020-12-14 09:45:00	361.087309161	361.929689494	360.822840917	361.880713893	3045238
2020-12-14 09:30:00	361.087309161	361.214645723	361.0089482	361.067718921	79974
2020-12-14 09:15:00	361.214645723	361.283211564	361.067718921	361.067718921	26750
2020-12-14 09:00:00	361.057923801	361.234235964	361.038333561	361.204850603	41253
2020-12-14 08:45:00	361.253826204	361.253826204	360.96976772	361.038333561	37952
2020-12-14 08:30:00	361.204850603	361.332187165	360.950177479	361.234235964	92548
2020-12-14 08:15:00	361.293006685	361.64563101	360.470216592	361.283211564	108148
2020-12-14 08:00:00	361.518294448	361.62604077	361.400753006	361.596655409	37940
2020-12-14 07:45:00	361.400753006	361.586860289	361.381162766	361.577065169	17671
2020-12-14 07:30:00	361.332187165	361.449728607	361.293006685	361.341982285	15531
2020-12-14 07:15:00	361.400753006	361.479113967	361.244031084	361.322392045	23520
2020-12-14 07:00:00	361.439933487	361.469318847	361.302801805	361.469318847	24666
2020-12-14 06:45:00	361.302801805	361.439933487	361.263621324	361.430138367	11700
2020-12-14 06:30:00	361.087309161	361.175465243	361.067718921	361.175465243	5263
2020-12-14 06:15:00	360.842431158	361.077514041	360.842431158	361.067718921	5476
2020-12-14 06:00:00	360.891406758	360.99915308	360.793455557	360.97956284	63333
2020-12-14 05:45:00	360.656323875	360.891406758	360.656323875	360.881611638	2844
2020-12-14 05:30:00	360.793455557	360.803250677	360.705299476	360.705299476	2691
2020-12-14 05:15:00	360.705299476	360.852226278	360.705299476	360.852226278	1331
2020-12-14 05:00:00	360.813045797	360.891406758	360.636733635	360.773865317	12162
2020-12-14 04:45:00	360.489806832	360.783660437	360.489806832	360.783660437	13232
2020-12-14 04:30:00	360.538782433	360.626938514	360.528987313	360.577962914	9704
2020-12-14 04:15:00	360.460421472	360.666118995	360.460421472	360.548577553	6413
2020-12-11 20:00:00	358.599348644	358.638529124	358.550373043	358.599348644	3368
2020-12-11 19:45:00	358.579758403	358.638529124	358.550373043	358.599348644	5098
2020-12-11 19:30:00	358.579758403	358.599348644	358.520987682	358.520987682	5561
2020-12-11 19:15:00	358.579758403	358.638529124	358.579758403	358.628734004	8657
2020-12-11 19:00:00	358.599348644	358.746275446	358.569963283	358.579758403	10514
2020-12-11 18:45:00	358.579758403	358.618938884	358.423036481	358.618938884	13619
2020-12-11 18:30:00	358.648324244	358.697299845	358.569963283	358.569963283	5572
2020-12-11 18:15:00	358.589553524	358.687504725	358.589553524	358.687504725	6634
2020-12-11 18:00:00	358.530782803	358.530782803	358.462216962	358.511192562	3249
2020-12-11 17:45:00	358.442626721	358.795251047	358.423036481	358.599348644	29440
2020-12-11 17:30:00	358.599348644	358.795251047	358.442626721	358.442626721	71955
2020-12-11 17:15:00	358.599348644	358.687504725	358.560168163	358.687504725	9586
2020-12-11 17:00:00	358.746275446	359.226432236	358.609143764	358.609143764	162187
2020-12-11 16:45:00	358.648324244	358.844226647	358.511192562	358.746275446	111230
2020-12-11 16:30:00	358.697299845	358.795251047	358.618938884	358.726685206	92931
2020-12-11 16:15:00	358.775660806	358.942177849	358.197748718	358.697299845	7247787
2020-12-11 16:00:00	358.628734004	358.854021768	358.217338958	358.775660806	6377690
2020-12-11 15:45:00	358.589553524	359.02053881	358.506295002	358.626872931	1718801
2020-12-11 15:30:00	358.37406088	359.069514411	358.370142832	358.584655963	1721947
2020-12-11 15:15:00	358.197748718	358.403446241	357.972460954	358.372199807	2057444
2020-12-11 15:00:00	358.540577923	358.697299845	358.168363357	358.185896622	1203807
2020-12-11 14:45:00	358.187953597	358.707094965	358.187953597	358.540577923	994434
2020-12-11 14:30:00	358.060617035	358.447524281	357.982256074	358.197748718	959511
2020-12-11 14:15:00	358.197748718	358.413241361	357.903895113	358.070412156	1184471
2020-12-11 14:00:00	357.649221989	358.455850133	357.477807387	358.184035549	2210334
2020-12-11 13:45:00	357.169261102	357.815739032	357.115387941	357.658919158	1602664
2020-12-11 13:30:00	357.188851342	357.296597664	356.757866056	357.174158662	1613021
2020-12-11 13:15:00	356.767661176	357.237826943	356.679603046	357.179056222	1156404
2020-12-11 13:00:00	356.189749087	356.875407497	356.121183246	356.777456296	2282001
2020-12-11 12:45:00	356.307290529	359.226432236	355.817534521	356.199544207	986735
2020-12-11 12:30:00	356.111388126	356.454217331	355.827329642	356.317085649	1736297
2020-12-11 12:15:00	356.885202618	357.057596732	356.111388126	356.119126271	1899597
2020-12-11 12:00:00	356.512988052	357.0223343	356.307290529	356.865612377	2565748
2020-12-11 11:45:00	357.06151478	357.267212303	356.483602692	356.522783172	2323929
2020-12-11 11:30:00	357.71778783	357.786353671	357.05171966	357.0713099	1438151
2020-12-11 11:15:00	357.514049331	357.845124392	357.448422026	357.70799271	929092
2020-12-11 11:00:00	357.72758295	357.737378071	357.183953782	357.512090307	1408710
2020-12-11 10:45:00	357.962665834	358.001846315	357.600246388	357.71778783	1292126
2020-12-11 10:30:00	358.266314559	358.423036481	357.894099993	357.958649835	901903
2020-12-11 10:15:00	357.580656148	358.305495039	357.551270788	358.282182653	1570131
2020-12-11 10:00:00	356.968461139	357.805943912	356.816636777	357.570861028	2441745
2020-12-11 09:45:00	357.423934226	357.854919512	356.914587978	356.973358699	3359706
2020-12-11 09:30:00	357.179056222	357.463114706	357.179056222	357.443524466	67625
2020-12-11 09:15:00	357.090900141	357.188851342	356.963563579	357.169261102	54201
2020-12-11 09:00:00	356.806841656	357.179056222	356.610939253	357.100695261	54688
2020-12-11 08:45:00	356.738275815	357.11039243	356.738275815	356.787251416	45939
2020-12-11 08:30:00	356.855817257	356.855817257	356.610939253	356.689300215	32642
2020-12-11 08:15:00	356.894997738	359.500499697	355.974648249	356.836227017	104825
2020-12-11 08:00:00	356.659914854	356.963563579	356.601144133	356.934178218	75137
2020-12-11 07:45:00	356.699095335	356.797046536	356.532578292	356.640324614	35269
2020-12-11 07:30:00	356.591349013	356.846022137	356.591349013	356.708890455	16771
2020-12-11 07:15:00	356.40524173	356.630529494	356.37585637	356.542373412	79547
2020-12-11 07:00:00	356.150568606	356.444422211	356.082002765	356.40524173	20756
2020-12-11 06:45:00	355.611836998	356.297495409	355.611836998	356.199544207	26552
2020-12-11 06:30:00	355.984051564	356.042822285	355.425729715	355.611836998	38980
2020-12-11 06:15:00	355.964461324	356.36606125	355.758763801	356.003641804	68094
2020-12-11 06:00:00	356.797046536	357.06151478	355.964461324	356.052617405	17164
2020-12-11 05:45:00	357.482704947	357.561065908	356.699095335	356.924383098	12654
2020-12-11 05:30:00	357.218236703	357.561065908	357.218236703	357.541475668	15241
2020-12-11 05:15:00	357.03212942	357.453319586	356.885202618	357.139875741	26707
2020-12-11 05:00:00	357.805943912	357.805943912	357.03212942	357.139875741	9259
2020-12-11 04:45:00	357.68840247	357.737378071	357.629631749	357.72758295	5952
2020-12-11 04:30:00	357.541475668	357.874509753	357.502295187	357.619836629	11057
2020-12-11 04:15:00	357.277007424	357.815739032	357.198646462	357.639426869	33627
2020-12-10 20:00:00	359.618041139	359.618041139	359.314392415	359.569065538	39334
2020-12-10 19:45:00	359.627836259	359.65722162	359.608246019	359.608246019	2757
2020-12-10 19:30:00	359.804148422	359.872714263	359.598450899	359.598450899	5125
2020-12-10 19:15:00	359.67681186	359.921689864	359.65722162	359.853124023	18238
2020-12-10 19:00:00	359.755172821	359.774763061	359.637631379	359.6964021	19431
2020-12-10 18:45:00	359.539680178	359.853124023	359.539680178	359.725787461	12985
2020-12-10 18:30:00	359.343777775	359.637631379	359.294802174	359.490704577	18031
2020-12-10 18:15:00	359.578860659	359.578860659	359.059719291	359.343777775	46833
2020-12-10 18:00:00	359.441728976	359.608246019	359.402548496	359.608246019	35963
2020-12-10 17:45:00	359.138080252	359.627836259	359.138080252	359.431933856	104809
2020-12-10 17:30:00	359.147875372	359.216441213	359.138080252	359.138080252	286987
2020-12-10 17:15:00	359.04012905	359.216441213	359.02053881	359.147875372	1323679
2020-12-10 17:00:00	359.167465612	359.196850973	358.99115345	359.089104651	71559
2020-12-10 16:45:00	358.746275446	359.216441213	358.746275446	359.147875372	200008
2020-12-10 16:30:00	358.902997368	358.902997368	358.677709605	358.746275446	140882
2020-12-10 16:15:00	359.187055853	359.333982655	358.824636407	358.824636407	3952644
2020-12-10 16:00:00	359.510294817	359.951075224	359.157670492	359.206646093	5799826
2020-12-10 15:45:00	359.373163135	359.715992341	359.196850973	359.510392769	2096093
2020-12-10 15:30:00	359.108694891	359.680827859	359.059719291	359.378060695	1813930
2020-12-10 15:15:00	358.520987682	359.206646093	358.452421841	359.108694891	1907017
2020-12-10 15:00:00	358.736480326	359.680827859	358.305495039	358.516090122	3575010
2020-12-10 14:45:00	358.427934041	358.951972969	358.36426576	358.736480326	2923718
2020-12-10 14:30:00	358.609143764	358.687504725	358.256519438	358.432831601	1575143
2020-12-10 14:15:00	359.089104651	359.285007054	358.550373043	358.609143764	2212350
2020-12-10 14:00:00	359.275211934	359.392753376	358.902997368	359.069514411	760423
2020-12-10 13:45:00	359.65232406	359.735582581	359.118490012	359.275211934	1217452
2020-12-10 13:30:00	359.6964021	359.853124023	359.485807017	359.651344548	613352
2020-12-10 13:15:00	358.981358329	359.774763061	358.854021768	359.6964021	1184868
2020-12-10 13:00:00	359.431933856	359.608246019	358.795251047	358.971563209	1283195
2020-12-10 12:45:00	359.422138736	359.725787461	359.373163135	359.451524097	2059580
2020-12-10 12:30:00	359.402548496	359.637631379	359.138178203	359.413616982	1133808
2020-12-10 12:15:00	358.834431527	359.588655779	358.716890085	359.402548496	1025475
2020-12-10 12:00:00	359.569065538	359.68660698	358.702197405	358.863816888	1605764
2020-12-10 11:45:00	360.019641065	360.098002026	359.461319217	359.569065538	851509
2020-12-10 11:30:00	359.843328903	360.32328979	359.823738662	360.029436185	1544658
2020-12-10 11:15:00	359.921689864	360.039231306	359.451524097	359.833533782	1223622
2020-12-10 11:00:00	359.588655779	360.176362988	359.304597294	359.916792304	1017753
2020-12-10 10:45:00	359.451524097	359.813943542	359.04992417	359.578860659	1560191
2020-12-10 10:30:00	359.676909811	360.029436185	359.441728976	359.451622048	953349
2020-12-10 10:15:00	359.65722162	360.058821546	359.196850973	359.67681186	1780192
2020-12-10 10:00:00	358.403446241	359.853124023	358.403446241	359.65722162	2346704
2020-12-10 09:45:00	357.884304873	359.03523149	356.963563579	358.383953952	3818575
2020-12-10 09:30:00	357.67860735	357.962665834	357.610041509	357.874509753	191970
2020-12-10 09:15:00	357.796148791	358.001846315	357.531680547	357.67860735	134711
2020-12-10 09:00:00	358.579758403	358.677709605	357.71778783	357.776558551	182174
2020-12-10 08:45:00	359.108694891	359.118490012	358.550373043	358.579758403	228220
2020-12-10 08:30:00	359.02053881	359.177260732	358.834431527	359.177260732	112050
2020-12-10 08:15:00	358.932382729	360.33308491	358.736480326	359.04012905	162220
2020-12-10 08:00:00	358.893202248	359.128285132	358.863816888	358.981358329	67249
2020-12-10 07:45:00	359.00094857	359.04012905	358.677709605	358.854021768	73157
2020-12-10 07:30:00	359.422138736	359.451524097	358.873612008	358.912792488	47708
2020-12-10 07:15:00	360.029436185	360.049026426	359.363368015	359.431933856	195884
2020-12-10 07:00:00	360.029436185	360.029436185	359.823738662	359.990255705	12384
2020-12-10 06:45:00	360.117592267	360.127387387	359.941280104	360.049026426	23123
2020-12-10 06:30:00	360.058821546	360.068616666	359.862919143	359.990255705	23188
2020-12-10 06:15:00	360.195953228	360.244928829	360.088206906	360.088206906	5088
2020-12-10 06:00:00	360.254723949	360.32328979	360.176362988	360.176362988	3871
2020-12-10 05:45:00	360.34288003	360.391855631	360.244928829	360.244928829	2877
2020-12-10 05:30:00	360.195953228	360.35267515	360.107797147	360.35267515	9697
2020-12-10 05:15:00	360.127387387	360.293904429	360.127387387	360.293904429	2028
2020-12-10 05:00:00	360.186158108	360.293904429	360.176362988	360.186158108	7357
2020-12-10 04:45:00	360.421240991	360.548577553	360.235133708	360.235133708	2159
2020-12-10 04:30:00	360.244928829	360.421240991	360.225338588	360.411445871	5343
2020-12-10 04:15:00	359.578860659	360.293904429	359.578860659	360.195953228	11390
2020-12-09 20:00:00	360.137182507	360.166567867	359.931484984	359.970665464	15090
2020-12-09 19:45:00	359.853124023	360.166567867	359.853124023	360.127387387	13625
2020-12-09 19:30:00	359.970665464	360.029436185	359.794353302	359.931484984	10020
2020-12-09 19:15:00	359.951075224	360.049026426	359.755172821	360.049026426	8977
2020-12-09 19:00:00	360.029436185	360.029436185	359.862919143	359.862919143	6497
2020-12-09 18:45:00	360.000050825	360.166567867	359.931484984	360.039231306	16975
2020-12-09 18:30:00	359.862919143	360.039231306	359.813943542	360.029436185	13440
2020-12-09 18:15:00	359.471114337	359.980460585	359.392753376	359.911894744	102102
2020-12-09 18:00:00	359.441728976	359.529885058	359.353572895	359.471114337	31147
2020-12-09 17:45:00	359.578860659	359.578860659	359.294802174	359.451524097	68758
2020-12-09 17:30:00	359.441728976	359.578860659	359.431933856	359.578860659	28187
2020-12-09 17:15:00	359.588655779	359.618041139	359.431933856	359.480909457	42924
2020-12-09 17:00:00	359.363368015	359.637631379	359.304597294	359.627836259	434171
2020-12-09 16:45:00	359.314392415	359.480909457	359.304597294	359.363368015	1143459
2020-12-09 16:30:00	359.382958256	359.471114337	359.285007054	359.314392415	553293
2020-12-09 16:15:00	359.373163135	359.656731864	358.599348644	359.392753376	8736033
2020-12-09 16:00:00	359.6964021	360.450626352	359.294802174	359.373163135	8188478
2020-12-09 15:45:00	358.569963283	359.833533782	358.530782803	359.69885088	4134348
2020-12-09 15:30:00	359.422138736	359.471114337	358.452421841	358.569963283	2929840
2020-12-09 15:15:00	359.304597294	359.804148422	358.961768089	359.427428101	3452931
2020-12-09 15:00:00	358.844226647	359.466216777	358.775660806	359.309494854	2514610
2020-12-09 14:45:00	359.970665464	359.970665464	358.795251047	358.844226647	2124492
2020-12-09 14:30:00	359.128285132	360.019641065	358.765865686	359.980460585	2037224
2020-12-09 14:15:00	358.540577923	359.480909457	358.540577923	359.139059764	2465440
2020-12-09 14:00:00	359.70619722	359.804148422	358.472012082	358.550373043	2445114
2020-12-09 13:45:00	359.958813369	359.958813369	359.059719291	359.715992341	3029467
2020-12-09 13:30:00	360.681693236	360.852226278	359.745377701	359.962633466	1580231
2020-12-09 13:15:00	360.959972599	361.028538441	360.156772747	360.680811675	1568627
2020-12-09 13:00:00	360.920792119	361.10591989	360.215543468	360.981325961	2723445
2020-12-09 12:45:00	361.748479771	361.748479771	360.891406758	360.921771631	1428736
2020-12-09 12:30:00	361.890509014	361.929689494	361.371367646	361.753377332	854222
2020-12-09 12:15:00	362.145182137	362.154977258	361.772967572	361.894525013	922407
2020-12-09 12:00:00	361.937721493	362.203952858	361.479113967	362.145182137	1229647
2020-12-09 11:45:00	362.017845576	362.047230936	361.528089568	361.939484614	1034437
2020-12-09 11:30:00	361.933705493	362.076616296	361.601552969	362.027640696	910889
2020-12-09 11:15:00	362.350879661	362.380265021	361.449728607	361.940562078	2077780
2020-12-09 11:00:00	362.35489566	362.536986943	362.184362618	362.360674781	1079727
2020-12-09 10:45:00	362.752479587	362.879816149	362.194157738	362.355777221	1866991
2020-12-09 10:30:00	362.086411417	362.947402478	361.949279735	362.747582027	2320197
2020-12-09 10:15:00	363.212850234	363.232440474	361.841533413	362.101104097	2483870
2020-12-09 10:00:00	363.412768636	363.438137997	363.007152711	363.227542914	2361298
2020-12-09 09:45:00	363.281416075	363.447933117	362.801455187	363.399055468	2746848
2020-12-09 09:30:00	363.154079513	363.320596555	363.056128311	363.271620955	247766
2020-12-09 09:15:00	363.203055114	363.212850234	363.124694152	363.163874633	35851
2020-12-09 09:00:00	363.193259993	363.242235594	363.114899032	363.222645354	12521
2020-12-09 08:45:00	363.144284393	363.222645354	363.095308792	363.173669753	34272
2020-12-09 08:30:00	363.095308792	363.144284393	363.065923431	363.144284393	22495
2020-12-09 08:15:00	363.310801435	363.545884319	362.850430788	363.085513672	47826
2020-12-09 08:00:00	362.93858687	363.095308792	362.93858687	363.085513672	32210
2020-12-09 07:45:00	363.154079513	363.173669753	362.870021028	362.93858687	56978
2020-12-09 07:30:00	363.320596555	363.330391675	363.095308792	363.173669753	29212
2020-12-09 07:15:00	363.212850234	363.349981916	363.144284393	363.349981916	16609
2020-12-09 07:00:00	363.075718552	363.271620955	363.075718552	363.222645354	30617
2020-12-09 06:45:00	363.301006315	363.301006315	363.134489272	363.144284393	4952
2020-12-09 06:30:00	363.310801435	363.310801435	363.261825834	363.291211195	5069
2020-12-09 06:15:00	363.330391675	363.359777036	363.301006315	363.310801435	5765
2020-12-09 06:00:00	363.310801435	363.340186796	363.261825834	363.320596555	4026
2020-12-09 05:45:00	363.349981916	363.428342877	363.261825834	363.291211195	2013
2020-12-09 05:30:00	363.389162396	363.506703838	363.389162396	363.398957517	2290
2020-12-09 05:15:00	363.477318478	363.477318478	363.408752637	363.408752637	531
2020-12-09 05:00:00	363.428342877	363.428342877	363.428342877	363.428342877	900
2020-12-09 04:45:00	363.447933117	363.506703838	363.408752637	363.506703838	1070
2020-12-09 04:30:00	363.536089199	363.536089199	363.389162396	363.389162396	4667
2020-12-09 04:15:00	363.64383552	363.673220881	363.526294078	363.536089199	13407
2020-12-08 20:00:00	363.438137997	363.65363064	363.252030714	363.398957517	32690
2020-12-08 19:45:00	363.545884319	363.545884319	363.379367276	363.477318478	14208
2020-12-08 19:30:00	363.487113598	363.60465504	363.340186796	363.575269679	79270
2020-12-08 19:15:00	363.016947831	363.594859919	363.016947831	363.516498958	16673
2020-12-08 19:00:00	363.056128311	363.203055114	362.98756247	363.016947831	6968
2020-12-08 18:45:00	363.252030714	363.271620955	362.997455542	363.105103912	28074
2020-12-08 18:30:00	363.261825834	363.408752637	362.585962544	363.252030714	122249
2020-12-08 18:15:00	362.94838199	363.800557443	362.94838199	363.271620955	107263
2020-12-08 18:00:00	362.840635668	362.918996629	362.811250308	362.909201509	25159
2020-12-08 17:45:00	362.801455187	362.909201509	362.762274707	362.821045428	49570
2020-12-08 17:30:00	362.693708866	362.830840548	362.693708866	362.752479587	21754
2020-12-08 17:15:00	362.664323505	362.772069827	362.664323505	362.664323505	30167
2020-12-08 17:00:00	362.517396703	362.674118626	362.517396703	362.634938145	168712
2020-12-08 16:45:00	362.527191823	362.664323505	362.419445502	362.517396703	169430
2020-12-08 16:30:00	362.468421102	362.566372304	362.419445502	362.517396703	200580
2020-12-08 16:15:00	362.566372304	362.791660067	362.468421102	362.507601583	5199743
2020-12-08 16:00:00	362.531207823	362.772069827	362.34108454	362.576069473	5145071
2020-12-08 15:45:00	362.644733265	362.801455187	362.390060141	362.536888992	2056368
2020-12-08 15:30:00	362.610450345	362.762274707	362.434138182	362.649630825	957944
2020-12-08 15:15:00	362.679016186	362.732889346	362.419445502	362.609568784	1270153
2020-12-08 15:00:00	362.772069827	362.830840548	362.429240622	362.654528385	1324259
2020-12-08 14:45:00	363.016947831	363.061025871	362.762274707	362.762274707	612409
2020-12-08 14:30:00	362.605650736	363.183464873	362.517396703	363.015086758	1088576
2020-12-08 14:15:00	362.488011343	362.615347905	362.3214943	362.610450345	858104
2020-12-08 14:00:00	362.664323505	362.693708866	362.409650381	362.479783442	538902
2020-12-08 13:45:00	362.615347905	362.772069827	362.532089383	362.665988676	596349
2020-12-08 13:30:00	362.595757664	362.683913746	362.458625982	362.610450345	431193
2020-12-08 13:15:00	362.443933302	362.664323505	362.360674781	362.593210933	697262
2020-12-08 13:00:00	362.488011343	362.723094226	362.33128942	362.439035742	781903
2020-12-08 12:45:00	362.243133339	362.556577184	362.174567498	362.482232222	780210
2020-12-08 12:30:00	362.017845576	362.34108454	361.949279735	362.243133339	666865
2020-12-08 12:15:00	362.061923616	362.174567498	361.949279735	362.026563232	738732
2020-12-08 12:00:00	361.841533413	362.096206537	361.812148052	362.066821176	683266
2020-12-08 11:45:00	361.949279735	362.213747979	361.765033525	361.841435462	802505
2020-12-08 11:30:00	361.567270049	361.959074855	361.549834735	361.939484614	655061
2020-12-08 11:15:00	361.469318847	361.792557812	361.453450753	361.559336001	1253810
2020-12-08 11:00:00	361.058021752	361.479113967	360.97956284	361.464421287	863375
2020-12-08 10:45:00	360.646528755	361.077514041	360.499601952	361.058021752	1462591
2020-12-08 10:30:00	361.126489642	361.146079882	360.195953228	360.646822608	1725180
2020-12-08 10:15:00	360.930587239	361.234235964	360.597553154	361.131387202	1652381
2020-12-08 10:00:00	360.930587239	360.99915308	360.489806832	360.93068519	2076850
2020-12-08 09:45:00	360.186158108	360.920792119	360.137182507	360.920792119	2653616
2020-12-08 09:30:00	360.049026426	360.215543468	359.941280104	360.166567867	164566
2020-12-08 09:15:00	360.137182507	360.215543468	359.823738662	360.049026426	58069
2020-12-08 09:00:00	360.088206906	360.156772747	359.980460585	360.107797147	46570
2020-12-08 08:45:00	360.244928829	360.244928829	360.039231306	360.146977627	205451
2020-12-08 08:30:00	360.098002026	360.30369955	360.039231306	360.244928829	105443
2020-12-08 08:15:00	359.823738662	360.460421472	359.196948924	360.068616666	59800
2020-12-08 08:00:00	359.725787461	359.902099623	359.588655779	359.794353302	98503
2020-12-08 07:45:00	359.510294817	359.725787461	359.500499697	359.725787461	28277
2020-12-08 07:30:00	359.500499697	359.67681186	359.480909457	359.529885058	34711
2020-12-08 07:15:00	359.177260732	359.500499697	359.177260732	359.500499697	38349
2020-12-08 07:00:00	359.627836259	359.6474265	358.902997368	358.951972969	22164
2020-12-08 06:45:00	359.941280104	359.941280104	359.598450899	359.65722162	13100
2020-12-08 06:30:00	359.862919143	359.960870344	359.480909457	359.951075224	23941
2020-12-08 06:15:00	360.068616666	360.078411786	359.794353302	359.951075224	8043
2020-12-08 06:00:00	360.30369955	360.372265391	360.195953228	360.225338588	10628
2020-12-08 05:45:00	360.235133708	360.411445871	360.068616666	360.411445871	6728
2020-12-08 05:30:00	360.088206906	360.264519069	360.088206906	360.137182507	5093
2020-12-08 05:15:00	360.284109309	360.284109309	360.009845945	360.195953228	3514
2020-12-08 05:00:00	360.156772747	360.401650751	360.137182507	360.293904429	3980
2020-12-08 04:45:00	360.646528755	360.646528755	360.058821546	360.098002026	12532
2020-12-08 04:30:00	360.803250677	360.803250677	360.715094596	360.715094596	403
2020-12-08 04:15:00	360.734684836	361.185260363	360.734684836	360.950177479	9172
2020-12-07 20:00:00	360.636733635	360.764070197	360.519192193	360.734684836	49214
2020-12-07 19:45:00	360.538782433	360.754275076	360.528987313	360.636733635	49668
2020-12-07 19:30:00	360.499601952	360.548577553	360.421240991	360.489806832	18399
2020-12-07 19:15:00	360.666118995	360.666118995	360.264519069	360.35267515	31899
2020-12-07 19:00:00	360.862021398	360.881611638	360.656323875	360.685709235	29887
2020-12-07 18:45:00	360.813045797	360.871816518	360.793455557	360.862021398	43916
2020-12-07 18:30:00	360.744479956	360.773865317	360.705299476	360.734684836	13563
2020-12-07 18:15:00	360.705299476	360.813045797	360.666118995	360.764070197	17196
2020-12-07 18:00:00	360.803250677	360.803250677	360.705299476	360.705299476	10712
2020-12-07 17:45:00	360.773865317	361.508499328	360.734684836	360.754275076	277166
2020-12-07 17:30:00	360.685709235	360.783660437	360.656323875	360.656323875	17042
2020-12-07 17:15:00	360.597553154	360.685709235	360.519192193	360.656323875	50126
2020-12-07 17:00:00	361.214645723	361.528089568	360.431036111	360.597553154	942236
2020-12-07 16:45:00	361.341982285	361.528089568	361.214645723	361.244031084	442604
2020-12-07 16:30:00	361.381162766	361.528089568	361.332187165	361.361572526	609945
2020-12-07 16:15:00	361.577065169	361.694606611	361.155875002	361.439933487	4092535
2020-12-07 16:00:00	360.636733635	361.64073345	360.186158108	361.557474929	6854374
2020-12-07 15:45:00	361.185260363	361.439933487	360.480011712	360.646528755	2528711
2020-12-07 15:30:00	360.724889716	361.293006685	360.695504355	361.190157923	1383409
2020-12-07 15:15:00	360.852226278	360.98935796	360.685709235	360.729787276	2112324
2020-12-07 15:00:00	361.14020281	361.195055483	360.783660437	360.842529109	1240002
2020-12-07 14:45:00	360.915894559	361.146079882	360.861727544	361.132464665	1475457
2020-12-07 14:30:00	360.656323875	360.96976772	360.470216592	360.91677612	1384985
2020-12-07 14:15:00	360.871816518	360.901201879	360.35267515	360.657401338	1470347
2020-12-07 14:00:00	360.646528755	360.98935796	360.516743413	360.871816518	957798
2020-12-07 13:45:00	360.99915308	361.214645723	360.548577553	360.641631195	1095184
2020-12-07 13:30:00	360.773865317	361.146079882	360.695504355	361.01874332	981628
2020-12-07 13:15:00	361.302801805	361.361474574	360.724889716	360.765931269	2164699
2020-12-07 13:00:00	361.600671408	361.66522125	361.302801805	361.312498974	901470
2020-12-07 12:45:00	361.63583589	361.68481149	361.469318847	361.59675336	770611
2020-12-07 12:30:00	361.728889531	361.772967572	361.528089568	361.63583589	868820
2020-12-07 12:15:00	361.841533413	361.910099254	361.547679808	361.730848555	1488650
2020-12-07 12:00:00	361.792557812	362.047230936	361.449728607	361.851328533	1690325
2020-12-07 11:45:00	361.890509014	361.939484614	361.743582211	361.787660252	1344608
2020-12-07 11:30:00	361.841533413	361.954177295	361.67501637	361.895406574	701865
2020-12-07 11:15:00	361.763172452	361.978665095	361.66522125	361.841533413	705680
2020-12-07 11:00:00	361.807250492	362.017845576	361.65542613	361.772967572	944481
2020-12-07 10:45:00	361.841533413	361.988460215	361.763172452	361.807250492	1060900
2020-12-07 10:30:00	361.808132053	361.929689494	361.64563101	361.831738293	1436614
2020-12-07 10:15:00	361.802352932	361.870918773	361.489007039	361.807250492	1079550
2020-12-07 10:00:00	361.606450529	361.797455372	361.283211564	361.797455372	1459260
2020-12-07 09:45:00	361.459523727	361.645533059	361.302801805	361.596655409	2402991
2020-12-07 09:30:00	361.400753006	361.528089568	361.322392045	361.459523727	114478
2020-12-07 09:15:00	361.371367646	361.537884688	361.371367646	361.390957886	67612
2020-12-07 09:00:00	361.146079882	361.430138367	361.116694522	361.381162766	75305
2020-12-07 08:45:00	361.136284762	361.234235964	361.048128681	361.185260363	49836
2020-12-07 08:30:00	360.842431158	361.224440844	360.803250677	361.136284762	75001
2020-12-07 08:15:00	360.969865671	361.537884688	360.009845945	360.852226278	99318
2020-12-07 08:00:00	360.705299476	361.136284762	360.705299476	361.057923801	78099
2020-12-07 07:45:00	360.871816518	360.920792119	360.695504355	360.695504355	113964
2020-12-07 07:30:00	360.959972599	360.98935796	360.852226278	360.862021398	25519
2020-12-07 07:15:00	361.106899402	361.165670123	360.959972599	361.057923801	13167
2020-12-07 07:00:00	360.764070197	361.165670123	360.764070197	361.097104282	19714
2020-12-07 06:45:00	360.950177479	360.97956284	360.852226278	360.891406758	18240
2020-12-07 06:30:00	360.813045797	360.862021398	360.754275076	360.862021398	9578
2020-12-07 06:15:00	360.499601952	360.813045797	360.499601952	360.724889716	1964
2020-12-07 06:00:00	360.852226278	360.852226278	360.607348274	360.607348274	2800
2020-12-07 05:45:00	361.048128681	361.048128681	360.685709235	360.695504355	3570
2020-12-07 05:30:00	360.666118995	360.98935796	360.666118995	360.98935796	13406
2020-12-07 05:15:00	360.519192193	360.793455557	360.519192193	360.793455557	577
2020-12-07 05:00:00	360.617143394	360.646528755	360.548577553	360.577962914	5206
2020-12-07 04:45:00	360.36247027	360.548577553	360.36247027	360.421240991	5987
2020-12-07 04:30:00	359.843328903	360.33308491	359.833533782	360.33308491	16907
2020-12-07 04:15:00	360.029436185	360.068616666	359.872714263	359.872714263	17792
2020-12-04 20:00:00	361.606450529	361.684713539	361.577065169	361.65542613	8548
2020-12-04 19:45:00	361.68481149	361.68481149	361.577065169	361.577065169	7109
2020-12-04 19:30:00	361.63583589	361.68481149	361.63583589	361.65542613	4989
2020-12-04 19:15:00	361.64563101	361.67501637	361.606450529	361.67501637	1976
2020-12-04 19:00:00	361.586860289	361.772967572	361.547679808	361.62604077	22180
2020-12-04 18:45:00	361.606450529	361.606450529	361.577065169	361.586860289	4247
2020-12-04 18:30:00	361.586860289	361.616245649	361.547679808	361.616245649	3704
2020-12-04 18:15:00	361.586860289	361.616245649	361.547679808	361.586860289	8123
2020-12-04 18:00:00	361.528089568	361.586860289	361.528089568	361.586860289	7680
2020-12-04 17:45:00	361.479113967	361.528089568	361.439933487	361.528089568	15941
2020-12-04 17:30:00	361.488909088	361.498704208	361.439933487	361.459523727	25761
2020-12-04 17:15:00	361.439933487	362.272518699	361.439933487	361.459523727	364616
2020-12-04 17:00:00	361.586860289	362.272518699	361.439933487	361.449728607	184452
2020-12-04 16:45:00	361.577065169	362.272518699	361.577065169	361.596655409	316179
2020-12-04 16:30:00	361.596655409	362.203952858	361.469318847	361.577065169	197419
2020-12-04 16:15:00	362.243133339	362.360674781	361.381162766	361.518294448	6920523
2020-12-04 16:00:00	361.841533413	362.272518699	361.479113967	362.252928459	7743845
2020-12-04 15:45:00	361.400753006	361.959074855	361.341982285	361.841533413	2767610
2020-12-04 15:30:00	361.302801805	361.596655409	361.116694522	361.390957886	1944082
2020-12-04 15:15:00	361.63583589	361.812148052	361.275277517	361.293006685	1311421
2020-12-04 15:00:00	361.66522125	361.714196851	361.469318847	361.635737939	1359535
2020-12-04 14:45:00	361.087309161	361.66522125	361.038333561	361.66522125	1638016
2020-12-04 14:30:00	361.165670123	361.488909088	360.99915308	361.082411601	956905
2020-12-04 14:15:00	361.185260363	361.322392045	361.136284762	361.160772563	604379
2020-12-04 14:00:00	361.468241384	361.479113967	361.155875002	361.185260363	989535
2020-12-04 13:45:00	361.341982285	361.616343601	361.322392045	361.469220896	781570
2020-12-04 13:30:00	361.381162766	361.469318847	361.285072637	361.332187165	678146
2020-12-04 13:15:00	361.444831047	361.577065169	361.332187165	361.373228719	687001
2020-12-04 13:00:00	361.439933487	361.508401377	361.317494485	361.439933487	1012490
2020-12-04 12:45:00	361.469318847	361.596655409	361.351777405	361.439933487	1323693
2020-12-04 12:30:00	361.496941086	361.577065169	361.332187165	361.465008994	725229
2020-12-04 12:15:00	361.488909088	361.63583589	361.459523727	361.494394355	681082
2020-12-04 12:00:00	361.536023615	361.693039391	361.439933487	361.488909088	679395
2020-12-04 11:45:00	361.459523727	361.67501637	361.400753006	361.498704208	1166040
2020-12-04 11:30:00	361.302801805	361.459523727	361.195055483	361.449728607	747445
2020-12-04 11:15:00	361.479113967	361.63583589	361.165670123	361.312596925	1371688
2020-12-04 11:00:00	361.586762338	361.704401731	361.332187165	361.488909088	1586561
2020-12-04 10:45:00	360.808148237	361.596655409	360.803250677	361.568837268	2566763
2020-12-04 10:30:00	360.754275076	361.175367292	360.675914115	360.803250677	1557964
2020-12-04 10:15:00	360.680811675	361.028538441	360.553475113	360.751434492	1535463
2020-12-04 10:00:00	360.607348274	360.871816518	360.519192193	360.691194503	1355754
2020-12-04 09:45:00	359.794353302	360.783660437	359.6964021	360.617143394	2318032
2020-12-04 09:30:00	359.862919143	359.941280104	359.755172821	359.755172821	39864
2020-12-04 09:15:00	359.853124023	359.892304503	359.65722162	359.872714263	57515
2020-12-04 09:00:00	360.068616666	360.195953228	359.177260732	359.843328903	124792
2020-12-04 08:45:00	360.019641065	360.411445871	359.353572895	360.068616666	489234
2020-12-04 08:30:00	360.009845945	360.088206906	359.911894744	360.000050825	72918
2020-12-04 08:15:00	359.970665464	360.293904429	359.578860659	360.009845945	90565
2020-12-04 08:00:00	360.058821546	360.088206906	359.960870344	359.960870344	15131
2020-12-04 07:45:00	360.225338588	360.225338588	360.078411786	360.078411786	24050
2020-12-04 07:30:00	360.068616666	360.33308491	360.058821546	360.225338588	54296
2020-12-04 07:15:00	360.009845945	360.068616666	359.951075224	360.068616666	15888
2020-12-04 07:00:00	359.980460585	360.078411786	359.980460585	360.058821546	61800
2020-12-04 06:45:00	360.068616666	360.137182507	360.068616666	360.078411786	13206
2020-12-04 06:30:00	360.137182507	360.137182507	360.039231306	360.068616666	36040
2020-12-04 06:15:00	360.215543468	360.284109309	360.088206906	360.137182507	31670
2020-12-04 06:00:00	360.156772747	360.166567867	360.098002026	360.146977627	5923
2020-12-04 05:45:00	359.892304503	360.166567867	359.892304503	360.166567867	823
2020-12-04 05:30:00	359.941280104	360.078411786	359.872714263	359.902099623	10274
2020-12-04 05:15:00	359.970665464	360.068616666	359.970665464	360.068616666	400
2020-12-04 05:00:00	360.225338588	360.421240991	360.039231306	360.058821546	2893
2020-12-04 04:45:00	360.019641065	360.225338588	360.019641065	360.225338588	3347
2020-12-04 04:30:00	360.019641065	360.019641065	359.980460585	359.990255705	950
2020-12-04 04:15:00	359.970665464	360.166567867	359.951075224	360.019641065	3887
2020-12-03 20:00:00	359.66701674	359.774763061	359.559270418	359.755172821	16357
2020-12-03 19:45:00	359.813943542	359.872714263	359.637631379	359.68660698	27183
2020-12-03 19:30:00	359.598450899	359.862919143	359.578860659	359.804148422	27115
2020-12-03 19:15:00	359.480909457	359.67681186	359.480909457	359.559270418	7896
2020-12-03 19:00:00	359.510294817	359.6474265	359.392753376	359.412343616	16052
2020-12-03 18:45:00	359.333982655	359.755172821	359.179905415	359.520089938	108458
2020-12-03 18:30:00	359.128285132	359.471114337	359.069514411	359.343777775	12249
2020-12-03 18:15:00	359.353572895	359.382958256	359.079309531	359.098899771	92390
2020-12-03 18:00:00	359.294802174	359.441728976	359.294802174	359.353572895	34302
2020-12-03 17:45:00	359.392753376	359.431933856	359.285007054	359.285007054	14988
2020-12-03 17:30:00	359.412343616	359.480909457	359.363368015	359.392753376	55445
2020-12-03 17:15:00	359.373163135	359.422138736	359.206646093	359.382958256	27466
2020-12-03 17:00:00	359.353572895	359.363368015	359.206646093	359.245826573	22086
2020-12-03 16:45:00	359.480909457	359.520089938	359.236031453	359.333982655	417280
2020-12-03 16:30:00	359.480909457	359.529885058	359.392753376	359.480909457	184907
2020-12-03 16:15:00	359.157670492	359.559270418	358.746275446	359.480909457	7826353
2020-12-03 16:00:00	358.961768089	359.70619722	358.011641435	359.15747459	13426245
2020-12-03 15:45:00	360.519192193	360.568167794	358.178158477	358.971563209	7247483
2020-12-03 15:30:00	360.372265391	360.646528755	360.254723949	360.514294633	2730572
2020-12-03 15:15:00	360.040210818	360.382060511	359.764967941	360.36648627	1743315
2020-12-03 15:00:00	359.720889901	360.098002026	359.70619722	360.058821546	1589437
2020-12-03 14:45:00	359.490704577	359.862919143	359.441728976	359.725787461	2311581
2020-12-03 14:30:00	359.412343616	359.569065538	359.255621694	359.49501443	1166712
2020-12-03 14:15:00	359.01074369	359.559270418	358.961768089	359.417143225	1008718
2020-12-03 14:00:00	359.324187535	359.451524097	358.883407128	359.01074369	1189642
2020-12-03 13:45:00	359.6474265	359.65722162	359.275211934	359.335843728	928191
2020-12-03 13:30:00	359.6474265	359.735582581	359.353572895	359.648699865	617987
2020-12-03 13:15:00	359.911894744	359.965767904	359.461319217	359.6474265	1102011
2020-12-03 13:00:00	359.804148422	359.941280104	359.573963098	359.921689864	769687
2020-12-03 12:45:00	359.813943542	360.127387387	359.68660698	359.794353302	764263
2020-12-03 12:30:00	359.779660622	359.921689864	359.529885058	359.814041493	1261608
2020-12-03 12:15:00	360.088206906	360.35267515	359.6964021	359.764967941	1309909
2020-12-03 12:00:00	360.181260548	360.186060157	359.906997184	360.086443785	592485
2020-12-03 11:45:00	360.156772747	360.34288003	360.115829145	360.186060157	703062
2020-12-03 11:30:00	359.676713909	360.215543468	359.627836259	360.161670307	901769
2020-12-03 11:15:00	359.970665464	360.146977627	359.392753376	359.66701674	1361037
2020-12-03 11:00:00	360.31839223	360.411445871	359.941280104	359.970763416	944718
2020-12-03 10:45:00	360.039231306	360.450626352	360.025518137	360.314572133	1224987
2020-12-03 10:30:00	359.951075224	360.421240991	359.918457474	360.034627599	1538735
2020-12-03 10:15:00	359.480909457	360.107797147	359.441728976	359.941280104	1294034
2020-12-03 10:00:00	359.510294817	359.627738308	359.245826573	359.490704577	1251099
2020-12-03 09:45:00	359.167465612	359.753213797	359.138080252	359.521265352	2279089
2020-12-03 09:30:00	359.314392415	359.324187535	359.148267177	359.167857417	39456
2020-12-03 09:15:00	359.138080252	359.343777775	359.138080252	359.324187535	43496
2020-12-03 09:00:00	359.059719291	359.187055853	359.03033393	359.177260732	28103
2020-12-03 08:45:00	359.343777775	359.490704577	358.99115345	359.069514411	178102
2020-12-03 08:30:00	359.236031453	359.353572895	359.196850973	359.314392415	31080
2020-12-03 08:15:00	359.059817242	359.402548496	358.697299845	359.294802174	73876
2020-12-03 08:00:00	359.167465612	359.441728976	359.167465612	359.441728976	24540
2020-12-03 07:45:00	358.99115345	359.167465612	358.99115345	359.118490012	8914
2020-12-03 07:30:00	359.147875372	359.177260732	358.902997368	358.971563209	52908
2020-12-03 07:15:00	359.177260732	359.431933856	359.079309531	359.098899771	217618
2020-12-03 07:00:00	359.157670492	359.177260732	358.981358329	359.167465612	2053
2020-12-03 06:45:00	359.216441213	359.285007054	359.187055853	359.196850973	68425
2020-12-03 06:30:00	359.118490012	359.265416814	359.079309531	359.167465612	4414
2020-12-03 06:15:00	359.059719291	359.098899771	359.04012905	359.098899771	1410
2020-12-03 06:00:00	358.912792488	358.99115345	358.912792488	358.99115345	1145
2020-12-03 05:45:00	358.716890085	358.746275446	358.677709605	358.677709605	1699
2020-12-03 05:30:00	358.795251047	358.795251047	358.795251047	358.795251047	201
2020-12-03 05:15:00	358.746275446	358.746275446	358.697299845	358.726685206	700
2020-12-03 05:00:00	358.305495039	358.873612008	358.305495039	358.873612008	5261
2020-12-03 04:45:00	358.599348644	358.599348644	358.393651121	358.393651121	3583
2020-12-03 04:30:00	358.902997368	358.942177849	358.530782803	358.579758403	6576
2020-12-03 04:15:00	358.775660806	359.206646093	358.775660806	358.932382729	3374
2020-12-02 20:00:00	358.932382729	359.118490012	358.893202248	358.99115345	20790
2020-12-02 19:45:00	358.99115345	359.03033393	358.922587609	358.942177849	22157
2020-12-02 19:30:00	359.167465612	359.167465612	358.902997368	358.961768089	35922
2020-12-02 19:15:00	359.098899771	359.187055853	359.02053881	359.108694891	14318
2020-12-02 19:00:00	359.177260732	359.196850973	359.089104651	359.167465612	12213
2020-12-02 18:45:00	359.294802174	359.343777775	359.108694891	359.128285132	10943
2020-12-02 18:30:00	359.422138736	359.422138736	359.187055853	359.294802174	47735
2020-12-02 18:15:00	359.500499697	359.745377701	359.382958256	359.490704577	31680
2020-12-02 18:00:00	359.480909457	359.500499697	359.451524097	359.451524097	7260
2020-12-02 17:45:00	359.392753376	359.480909457	359.373163135	359.480909457	6844
2020-12-02 17:30:00	359.441728976	359.490704577	359.431933856	359.431933856	519435
2020-12-02 17:15:00	359.412343616	359.490704577	359.412343616	359.441728976	9060
2020-12-02 17:00:00	359.490704577	359.529885058	359.275211934	359.441728976	1162872
2020-12-02 16:45:00	359.431933856	359.588655779	359.392753376	359.510294817	339815
2020-12-02 16:30:00	359.490704577	359.490704577	359.275211934	359.412343616	251808
2020-12-02 16:15:00	359.236031453	359.68660698	359.128285132	359.490704577	4063345
2020-12-02 16:00:00	359.216441213	359.441728976	358.863816888	359.245728622	4076330
2020-12-02 15:45:00	358.854021768	359.285007054	358.756070566	359.221338773	1565513
2020-12-02 15:30:00	359.162568052	359.285007054	358.726685206	358.854021768	1699279
2020-12-02 15:15:00	359.236031453	359.373163135	359.118490012	359.162568052	1302150
2020-12-02 15:00:00	359.02053881	359.285007054	358.942177849	359.255621694	1141355
2020-12-02 14:45:00	358.902997368	359.333982655	358.834431527	359.02543637	1458975
2020-12-02 14:30:00	358.090002396	359.00094857	358.001846315	358.902997368	1738827
2020-12-02 14:15:00	358.207543838	358.34467552	358.031231675	358.091863469	924135
2020-12-02 14:00:00	358.35447064	358.462216962	358.148773117	358.197748718	848850
2020-12-02 13:45:00	358.574860843	358.677709605	358.277970752	358.34467552	992951
2020-12-02 13:30:00	358.697299845	358.854021768	358.560168163	358.579660452	742516
2020-12-02 13:15:00	358.579758403	358.756070566	358.423036481	358.707094965	555840
2020-12-02 13:00:00	358.490426908	358.951972969	358.442626721	358.574273136	1492623
2020-12-02 12:45:00	358.658119365	358.677709605	358.462216962	358.492777736	1455215
2020-12-02 12:30:00	358.599348644	358.716890085	358.423036481	358.653221804	650137
2020-12-02 12:15:00	358.727762669	358.814841287	358.530782803	358.594451084	658884
2020-12-02 12:00:00	358.628734004	358.902997368	358.579758403	358.726685206	675382
2020-12-02 11:45:00	358.535680363	358.741377886	358.37406088	358.628734004	761122
2020-12-02 11:30:00	358.530782803	358.633631564	358.340365667	358.530782803	1222523
2020-12-02 11:15:00	358.207543838	358.667914485	358.197748718	358.530782803	1357061
2020-12-02 11:00:00	358.36426576	358.393651121	357.854919512	358.187953597	1089161
2020-12-02 10:45:00	358.168363357	358.403446241	357.972460954	358.37406088	2120403
2020-12-02 10:30:00	357.649221989	358.254560414	357.629631749	358.168363357	1277904
2020-12-02 10:15:00	357.923485353	358.119387756	357.482704947	357.659017109	1731227
2020-12-02 10:00:00	356.953768459	358.016538995	356.738275815	357.923485353	2335796
2020-12-02 09:45:00	357.345573265	357.737378071	356.865612377	356.966502115	3096437
2020-12-02 09:30:00	357.433729346	357.443524466	357.032031469	357.355368385	266274
2020-12-02 09:15:00	357.423934226	357.531680547	357.286802544	357.482704947	50873
2020-12-02 09:00:00	357.423934226	357.463114706	357.218236703	357.433729346	101903
2020-12-02 08:45:00	357.355368385	357.404343986	357.188851342	357.404343986	147681
2020-12-02 08:30:00	357.325983024	357.590451268	357.081105021	357.325983024	61190
2020-12-02 08:15:00	357.228031823	357.894491798	356.806841656	357.355368385	54665
2020-12-02 08:00:00	356.855817257	357.374958625	356.846022137	357.355368385	81425
2020-12-02 07:45:00	357.463114706	357.492500067	356.836227017	356.846022137	102786
2020-12-02 07:30:00	357.590451268	357.766763431	357.433729346	357.433729346	134928
2020-12-02 07:15:00	357.845124392	357.933280474	357.541475668	357.590451268	124498
2020-12-02 07:00:00	357.649221989	357.952870714	357.600246388	357.952870714	2785
2020-12-02 06:45:00	357.551270788	357.756968311	357.551270788	357.747173191	2008
2020-12-02 06:30:00	357.66881223	357.66881223	357.521885427	357.66881223	32941
2020-12-02 06:15:00	357.943075594	357.943075594	357.71778783	357.71778783	1405
2020-12-02 06:00:00	358.011641435	358.080207276	358.011641435	358.080207276	1130
2020-12-02 05:45:00	357.952870714	357.952870714	357.835329272	357.933280474	18123
2020-12-02 05:30:00	357.913690233	357.962665834	357.903895113	357.903895113	763
2020-12-02 05:15:00	357.943075594	358.021436555	357.933280474	357.952870714	4300
2020-12-02 05:00:00	357.933280474	357.972460954	357.894099993	357.894099993	594
2020-12-02 04:45:00	358.031231675	358.031231675	357.854919512	357.854919512	1319
2020-12-02 04:30:00	358.080207276	358.099797516	357.943075594	358.011641435	1351
2020-12-02 04:15:00	357.737378071	357.913690233	357.580656148	357.913690233	1863
2020-12-01 20:00:00	357.864714632	357.884304873	357.68840247	357.737378071	14970
2020-12-01 19:45:00	357.786353671	357.962665834	357.786353671	357.835329272	9007
2020-12-01 19:30:00	357.785374159	357.933280474	357.659017109	357.805943912	21873
2020-12-01 19:15:00	358.158568237	358.158568237	357.659017109	357.66881223	41216
2020-12-01 19:00:00	358.041026795	358.315290159	358.041026795	358.246724318	53260
2020-12-01 18:45:00	357.962665834	358.041026795	357.66881223	358.001846315	67066
2020-12-01 18:30:00	358.217338958	358.266314559	357.884304873	357.913690233	63010
2020-12-01 18:15:00	358.481807202	358.951972969	358.158568237	358.217338958	163036
2020-12-01 18:00:00	358.472110033	358.530782803	358.452421841	358.481807202	19064
2020-12-01 17:45:00	358.520889731	358.569963283	358.481807202	358.491602322	13618
2020-12-01 17:30:00	358.432831601	358.560168163	358.432831601	358.550373043	31455
2020-12-01 17:15:00	358.481807202	358.501397442	358.325085279	358.423036481	366745
2020-12-01 17:00:00	358.423036481	358.432831601	358.129182877	358.3348804	86037
2020-12-01 16:45:00	358.403446241	358.618938884	354.520660614	358.413241361	519399
2020-12-01 16:30:00	358.36426576	358.520987682	358.138977997	358.36426576	523897
2020-12-01 16:15:00	358.491602322	358.569963283	358.070412156	358.36426576	5403066
2020-12-01 16:00:00	358.320187719	358.932382729	358.080207276	358.472012082	8475090
2020-12-01 15:45:00	358.707094965	358.736676228	358.119485708	358.322930353	2074815
2020-12-01 15:30:00	358.507666319	358.756070566	357.972460954	358.697397796	2165043
2020-12-01 15:15:00	359.255621694	359.296369393	358.021436555	358.501397442	4874046
2020-12-01 15:00:00	359.980460585	360.000050825	359.157670492	359.260519254	1494307
2020-12-01 14:45:00	359.725787461	360.068616666	359.415282152	359.980362633	1815801
2020-12-01 14:30:00	359.872714263	360.146977627	359.510294817	359.720889901	1374956
2020-12-01 14:15:00	359.598450899	360.068616666	359.549475298	359.872616312	1300474
2020-12-01 14:00:00	359.627836259	359.69150454	359.422138736	359.593553339	1056058
2020-12-01 13:45:00	359.461319217	359.70619722	359.353572895	359.61813909	937830
2020-12-01 13:30:00	359.196850973	359.500499697	359.04012905	359.451524097	1011045
2020-12-01 13:15:00	358.902997368	359.255621694	358.898099808	359.196850973	674415
2020-12-01 13:00:00	358.800148607	359.191953413	358.726685206	358.893202248	881131
2020-12-01 12:45:00	359.147875372	359.392753376	358.746275446	358.803870752	1079815
2020-12-01 12:30:00	359.152185225	359.216441213	358.844226647	359.144153226	2549706
2020-12-01 12:15:00	358.746275446	359.289904614	358.648324244	359.157670492	1570709
2020-12-01 12:00:00	359.226236333	359.236031453	358.611396641	358.765767735	4106027
2020-12-01 11:45:00	359.128285132	359.461319217	358.540577923	359.215265799	2683789
2020-12-01 11:30:00	359.285007054	359.520089938	358.99115345	359.138080252	2101322
2020-12-01 11:15:00	358.805046167	359.529885058	358.795251047	359.275995544	1945213
2020-12-01 11:00:00	358.922587609	358.981358329	358.34467552	358.785455926	2444737
2020-12-01 10:45:00	359.461319217	359.569065538	358.511192562	358.942177849	3082910
2020-12-01 10:30:00	359.118490012	359.911894744	359.108694891	359.457009364	3373996
2020-12-01 10:15:00	358.663016925	359.441728976	358.462216962	359.118490012	2891903
2020-12-01 10:00:00	358.37406088	358.883407128	358.236929198	358.667914485	3031997
2020-12-01 09:45:00	358.080207276	358.383856	357.453319586	358.3593682	3858606
2020-12-01 09:30:00	358.138977997	358.178158477	357.962665834	358.090002396	122918
2020-12-01 09:15:00	358.35447064	358.35447064	358.138977997	358.158568237	170161
2020-12-01 09:00:00	358.109592636	358.34467552	358.011641435	358.34467552	95300
2020-12-01 08:45:00	358.011641435	358.266314559	357.854919512	358.109592636	150649
2020-12-01 08:30:00	358.099797516	358.148773117	357.992051194	358.021436555	250964
2020-12-01 08:15:00	358.501397442	358.579758403	357.423934226	358.119387756	99804
2020-12-01 08:00:00	358.295699919	358.520987682	358.276109679	358.511192562	67081
2020-12-01 07:45:00	358.256519438	358.462216962	358.236929198	358.36426576	66912
2020-12-01 07:30:00	358.36426576	358.393651121	358.236929198	358.276109679	79584
2020-12-01 07:15:00	358.511192562	358.550373043	358.315290159	358.423036481	67680
2020-12-01 07:00:00	358.599348644	358.677709605	358.511192562	358.540577923	7718
2020-12-01 06:45:00	358.667914485	358.765865686	358.648324244	358.726685206	5951
2020-12-01 06:30:00	358.726685206	358.765865686	358.628734004	358.628734004	10246
2020-12-01 06:15:00	358.667914485	358.765865686	358.589553524	358.726685206	13690
2020-12-01 06:00:00	358.285904799	358.667914485	358.227134078	358.648324244	2949
2020-12-01 05:45:00	358.403446241	358.413241361	358.148773117	358.35447064	6487
2020-12-01 05:30:00	358.276109679	358.472012082	358.276109679	358.403446241	8696
2020-12-01 05:15:00	358.236929198	358.256519438	358.109592636	358.256519438	9474
2020-12-01 05:00:00	358.236929198	358.315290159	358.148773117	358.207543838	2080
2020-12-01 04:45:00	358.618938884	358.638529124	358.148773117	358.285904799	33658
2020-12-01 04:30:00	358.080207276	358.658119365	358.080207276	358.609143764	63430
2020-12-01 04:15:00	357.766763431	358.236929198	357.766763431	358.080207276	18043
2020-11-30 20:00:00	356.669709974	356.934178218	356.542373412	356.865612377	53618
2020-11-30 19:45:00	356.444422211	356.679505095	356.35626613	356.650119734	46943
2020-11-30 19:30:00	356.444422211	356.444422211	356.346471009	356.444422211	20356
2020-11-30 19:15:00	356.35626613	356.542373412	356.258314928	356.424831971	60880
2020-11-30 19:00:00	356.072207645	356.40524173	356.013436924	356.307290529	89868
2020-11-30 18:45:00	355.122080991	356.091797886	355.08290051	356.091797886	72123
2020-11-30 18:30:00	355.288598033	355.317983394	355.09269563	355.141671231	47243
2020-11-30 18:15:00	355.366958995	355.651017479	355.122080991	355.317983394	217680
2020-11-30 18:00:00	355.249417553	355.396344355	355.180851712	355.366958995	95821
2020-11-30 17:45:00	355.415934595	355.425729715	355.220032192	355.249417553	97013
2020-11-30 17:30:00	355.562861398	355.611836998	355.415934595	355.415934595	338801
2020-11-30 17:15:00	355.72937844	355.72937844	355.553066277	355.562861398	568989
2020-11-30 17:00:00	355.553066277	355.768558921	355.553066277	355.690197959	478980
2020-11-30 16:45:00	355.229827313	355.572656518	355.05351515	355.553066277	884415
2020-11-30 16:30:00	355.278802913	355.366958995	355.07310539	355.229827313	421763
2020-11-30 16:15:00	354.583349383	355.670607719	354.511257298	355.386549235	9072723
2020-11-30 16:00:00	354.074003135	354.975154189	353.73117393	354.583349383	14317192
2020-11-30 15:45:00	353.878100732	354.299290898	353.809534891	354.074003135	3397847
2020-11-30 15:30:00	353.975953982	354.544168902	353.868305612	353.887895852	2607531
2020-11-30 15:15:00	354.730276185	354.867407867	353.819330011	353.966256813	3201374
2020-11-30 15:00:00	353.700809057	354.730276185	353.682198329	354.730276185	2588061
2020-11-30 14:45:00	353.966256813	354.044617775	353.672403209	353.701788569	1222861
2020-11-30 14:30:00	353.798760259	354.005437294	353.584247128	353.966256813	1499201
2020-11-30 14:15:00	353.625582535	353.809534891	353.270803283	353.78014953	4962481
2020-11-30 14:00:00	353.819525913	354.122978736	353.613632488	353.633222728	999946
2020-11-30 13:45:00	353.799739771	353.936871453	353.603837368	353.829125131	2188507
2020-11-30 13:30:00	353.545066647	354.005437294	353.535271527	353.78014953	698799
2020-11-30 13:15:00	353.889854876	354.034822654	353.520382944	353.564656887	1702224
2020-11-30 13:00:00	353.623427608	353.966256813	353.603837368	353.905527068	1272952
2020-11-30 12:45:00	353.554861767	353.73117393	353.358959364	353.623427608	1283651
2020-11-30 12:30:00	353.358959364	353.603837368	353.162077449	353.554861767	1956681
2020-11-30 12:15:00	352.947564318	353.378549604	352.702784265	353.358959364	1059036
2020-11-30 12:00:00	352.898588717	353.241319971	352.878998477	352.957359438	1572915
2020-11-30 11:45:00	352.732071675	353.016130159	352.154159586	352.918178957	1819717
2020-11-30 11:30:00	353.251213042	353.574452007	352.741866795	352.741866795	1585367
2020-11-30 11:15:00	353.496091046	353.706686129	353.153261841	353.261008163	1955925
2020-11-30 11:00:00	352.036618144	353.574452007	351.811330381	353.505886166	2843932
2020-11-30 10:45:00	353.809534891	353.838920251	351.977847423	352.036520193	3878097
2020-11-30 10:30:00	354.41683234	354.622529863	353.73117393	353.799739771	2519735
2020-11-30 10:15:00	354.847817627	355.161261471	354.343368939	354.407233122	1618986
2020-11-30 10:00:00	354.818432266	355.259212673	354.475603061	354.847817627	1592805
2020-11-30 09:45:00	355.396344355	355.680402839	354.67199522	354.808833049	2325358
2020-11-30 09:30:00	355.621632118	356.013436924	355.278802913	355.357163874	215618
2020-11-30 09:15:00	355.376754115	355.690197959	355.317983394	355.621632118	37448
2020-11-30 09:00:00	355.357163874	355.396344355	355.210237072	355.396344355	69112
2020-11-30 08:45:00	355.161261471	355.366958995	355.004539549	355.364999971	58929
2020-11-30 08:30:00	355.269007793	355.386549235	355.05351515	355.141671231	78888
2020-11-30 08:15:00	355.269007793	355.758763801	353.456910566	355.239622433	111300
2020-11-30 08:00:00	355.553066277	355.553066277	355.249417553	355.30622925	155767
2020-11-30 07:45:00	355.366958995	355.768558921	355.366958995	355.513885797	38338
2020-11-30 07:30:00	355.03392491	355.484500436	354.984949309	355.386549235	56686
2020-11-30 07:15:00	354.700890824	355.024129789	354.632324983	354.975154189	63737
2020-11-30 07:00:00	354.328676259	354.700890824	354.328676259	354.612734743	9230
2020-11-30 06:45:00	354.602939623	354.602939623	354.025027534	354.260110418	18372
2020-11-30 06:30:00	354.916383468	354.926178588	354.779251786	354.847817627	1761
2020-11-30 06:15:00	354.779251786	354.994744429	354.779251786	354.916383468	1454
2020-11-30 06:00:00	354.896793227	354.965359068	354.867407867	354.916383468	14134
2020-11-30 05:45:00	354.798842026	354.798842026	354.642120104	354.749866425	3207
2020-11-30 05:30:00	354.720481065	354.720481065	354.622529863	354.622529863	1592
2020-11-30 05:15:00	354.867407867	354.867407867	354.651915224	354.700890824	14142
2020-11-30 05:00:00	354.602939623	354.877202987	354.514783542	354.828227386	3936
2020-11-30 04:45:00	354.681300584	354.681300584	354.504988421	354.504988421	1733
2020-11-30 04:30:00	354.700890824	354.720481065	354.602939623	354.681300584	8373
2020-11-30 04:15:00	354.759661545	355.014334669	354.759661545	354.965359068	10180
2020-11-27 17:00:00	356.160363727	356.219134448	356.160363727	356.199544207	11775
2020-11-27 16:45:00	356.101593006	356.101593006	356.052617405	356.101593006	5413
2020-11-27 16:30:00	356.111388126	356.36606125	355.993846684	356.101593006	13907
2020-11-27 16:15:00	356.297495409	356.297495409	356.189749087	356.189749087	12853
2020-11-27 15:45:00	356.219134448	356.219134448	356.219134448	356.219134448	0
2020-11-27 13:15:00	356.189749087	356.258314928	356.189749087	356.219134448	530374
2020-11-27 13:00:00	355.69999308	356.268110048	355.680402839	356.199544207	2902617
2020-11-27 12:45:00	355.308188274	355.817534521	355.151466351	355.69999308	2025785
2020-11-27 12:30:00	355.660812599	355.837124762	355.288598033	355.313085834	1507666
2020-11-27 12:15:00	355.964461324	356.052617405	355.484500436	355.660812599	1263376
2020-11-27 12:00:00	356.287700289	356.287700289	355.73917356	355.964461324	1154950
2020-11-27 11:45:00	356.35626613	356.449319771	355.895895483	356.292597849	1000611
2020-11-27 11:30:00	356.40524173	356.439524651	356.228929568	356.346471009	851074
2020-11-27 11:15:00	356.522783172	356.669709974	356.321983209	356.40034417	1455907
2020-11-27 11:00:00	356.552168533	356.650119734	356.444422211	356.542373412	1122114
2020-11-27 10:45:00	356.552168533	356.679505095	356.40524173	356.552168533	1045992
2020-11-27 10:30:00	356.493397812	356.718685575	356.327468476	356.542373412	4073189
2020-11-27 10:15:00	356.228929568	356.552168533	356.150568606	356.49329986	1006469
2020-11-27 10:00:00	356.439524651	356.522783172	356.072207645	356.225991032	1723605
2020-11-27 09:45:00	356.38565149	356.689300215	356.219134448	356.436586115	2286307
2020-11-27 09:30:00	356.581553893	356.689300215	356.37585637	356.37585637	80099
2020-11-27 09:15:00	356.37585637	356.650119734	356.37585637	356.601144133	42366
2020-11-27 09:00:00	356.561963653	356.610939253	356.39544661	356.39544661	55194
2020-11-27 08:45:00	356.189749087	356.610939253	356.130978366	356.581553893	50757
2020-11-27 08:30:00	356.228929568	356.277905168	356.150568606	356.189749087	9126
2020-11-27 08:15:00	355.993748733	356.307290529	355.278802913	356.219134448	66407
2020-11-27 08:00:00	356.042822285	356.248519808	356.042822285	356.219134448	80065
2020-11-27 07:45:00	356.013436924	356.072207645	355.993846684	356.023232045	95332
2020-11-27 07:30:00	356.052617405	356.101593006	355.915485723	356.101593006	9001
2020-11-27 07:15:00	355.935075963	356.052617405	355.925280843	356.003641804	10050
2020-11-27 07:00:00	355.935075963	355.954666204	355.935075963	355.935075963	3582
2020-11-27 06:45:00	355.905690603	356.042822285	355.905690603	356.042822285	1445
2020-11-27 06:30:00	355.797944281	355.866510122	355.788149161	355.866510122	700
2020-11-27 06:15:00	355.837124762	355.856715002	355.758763801	355.758763801	1737
2020-11-27 06:00:00	355.71958332	355.807739401	355.69999308	355.788149161	27958
2020-11-27 05:45:00	355.680402839	355.71958332	355.680402839	355.7097882	3024
2020-11-27 05:30:00	355.866510122	355.866510122	355.582451638	355.582451638	7478
2020-11-27 05:15:00	355.905690603	355.944871083	355.846919882	355.944871083	693
2020-11-27 05:00:00	355.866510122	355.866510122	355.71958332	355.74896868	8761
2020-11-27 04:45:00	356.052617405	356.052617405	355.925280843	355.925280843	2185
2020-11-27 04:30:00	356.130978366	356.287700289	356.072207645	356.189749087	9090
2020-11-27 04:15:00	356.150568606	356.258314928	356.052617405	356.111388126	4695
