# Supplementary material for: Stock price movement prediction based on Stocktwits investor sentiment using FinBERT and ensemble SVM
Source: PeerJ Comput Sci. 2023 Jun 7;9:e1403. doi: 10.7717/peerj-cs.1403 (PMC10280432; doi:10.7717/peerj-cs.1403)
Supplement: Supplemental Information 4 [file peerj-cs-09-1403-s004.zip › Financial(stock price in 15-minute increments)/SPY/SPY_1_3 (1).csv]

time	open	high	low	close	volume
2022-04-22 20:00:00	422.339699273	422.439270119	422.319785104	422.409398865	34507
2022-04-22 19:45:00	422.409398865	422.409398865	422.299870935	422.339699273	15004
2022-04-22 19:30:00	422.319785104	422.479098457	422.279956766	422.379527611	14400
2022-04-22 19:15:00	422.469141373	422.469141373	422.28991385	422.329742189	8784
2022-04-22 19:00:00	422.389484696	422.568712218	422.349656358	422.439270119	11011
2022-04-22 18:45:00	422.568712218	422.568712218	422.479098457	422.558755134	9878
2022-04-22 18:30:00	422.558755134	422.628454726	422.518926795	422.568712218	16986
2022-04-22 18:15:00	422.548798049	422.558755134	422.429313034	422.558755134	23636
2022-04-22 18:00:00	422.508969711	422.558755134	422.429313034	422.548798049	29954
2022-04-22 17:45:00	422.618497641	422.728025572	422.489055542	422.52888388	28289
2022-04-22 17:30:00	422.678240149	422.787768079	422.52888388	422.628454726	92518
2022-04-22 17:15:00	422.618497641	424.211631173	422.548798049	422.757896825	110379
2022-04-22 17:00:00	422.658325979	423.00682394	422.558755134	422.558755134	848493
2022-04-22 16:45:00	422.439270119	424.211631173	422.130600497	422.628454726	265142
2022-04-22 16:30:00	422.897296009	424.211631173	422.429313034	422.429313034	7239306
2022-04-22 16:15:00	424.241502427	424.420729949	422.598583472	422.887338925	15712966
2022-04-22 16:00:00	427.099185699	427.139014038	423.614206099	424.261416596	22465937
2022-04-22 15:45:00	426.700902316	428.562877132	426.661073978	427.104164242	6008226
2022-04-22 15:30:00	426.880129839	427.567168674	426.312576018	426.720816486	4436700
2022-04-22 15:15:00	425.623346624	427.14399258	424.879751548	426.870172754	4608770
2022-04-22 15:00:00	426.49180354	436.202450271	424.978326685	425.617969798	4440705
2022-04-22 14:45:00	427.049400276	427.377984067	426.0984987	426.481846456	2433572
2022-04-22 14:30:00	426.680988147	428.154636664	426.561503132	427.064335903	3201290
2022-04-22 14:15:00	426.900044008	427.01455048	426.481846456	426.685966689	2951825
2022-04-22 14:00:00	427.845967042	428.035151649	426.900044008	426.910001092	2014611
2022-04-22 13:45:00	428.224336256	428.353778356	427.31824156	427.865881211	2184834
2022-04-22 13:30:00	428.600913195	428.871546753	427.687151543	428.226427244	1874257
2022-04-22 13:15:00	428.572834216	428.742104654	427.975409142	428.612662554	1640736
2022-04-22 13:00:00	429.399272236	429.582084309	428.483220455	428.592748385	1727336
2022-04-22 12:45:00	429.035838649	430.036525649	428.971117599	429.389315151	2545041
2022-04-22 12:30:00	428.582791301	429.478928912	428.333864186	429.052367409	2086656
2022-04-22 12:15:00	428.523048793	428.811804246	428.025194565	428.582791301	2948670
2022-04-22 12:00:00	429.080645529	429.449057659	428.503134624	428.533005878	2757146
2022-04-22 11:45:00	430.843049499	431.131804952	429.050774276	429.089606906	3594282
2022-04-22 11:30:00	431.191547459	436.19886572	430.7136074	430.855197142	1920157
2022-04-22 11:15:00	430.464680285	431.639616265	430.076353987	431.191547459	3080215
2022-04-22 11:00:00	430.962534514	431.500217081	430.305366932	430.484694025	3200636
2022-04-22 10:45:00	431.072062444	432.237041339	430.574208215	430.962534514	3427920
2022-04-22 10:30:00	432.700145343	432.754809737	430.962534514	431.072062444	4255487
2022-04-22 10:15:00	432.476011369	434.08905907	432.197213001	432.675153061	5046547
2022-04-22 10:00:00	432.286826762	433.929745717	432.097642155	432.446140115	4189444
2022-04-22 09:45:00	435.034982104	435.353608811	431.97815714	432.266912593	5398719
2022-04-22 09:30:00	434.815926244	435.184338373	434.527170791	435.02502502	257010
2022-04-22 09:15:00	435.214209627	435.433265487	434.726312483	434.796012075	103375
2022-04-22 09:00:00	435.572664671	435.662278433	434.975239597	435.24408088	167442
2022-04-22 08:45:00	436.319446014	436.389145606	435.363565895	435.542793418	93740
2022-04-22 08:30:00	435.821591786	436.41901686	435.821591786	436.289574761	176773
2022-04-22 08:15:00	435.871377209	436.458446915	434.586515015	435.771806363	167440
2022-04-22 08:00:00	435.552750502	435.911205547	435.403394234	435.851463039	44881
2022-04-22 07:45:00	435.781763447	436.000819308	435.343651726	435.532836333	150081
2022-04-22 07:30:00	435.602535925	435.841505955	435.542793418	435.761849278	117063
2022-04-22 07:15:00	434.925454174	435.771806363	434.925454174	435.731978025	76554
2022-04-22 07:00:00	434.965282512	435.144510035	434.686484144	434.855754582	31659
2022-04-22 06:45:00	434.507256622	434.875668751	434.278243677	434.875668751	19218
2022-04-22 06:30:00	434.746226652	434.89558292	434.427599945	434.427599945	5482
2022-04-22 06:15:00	434.626741637	435.02502502	434.527170791	434.885625836	43808
2022-04-22 06:00:00	435.463136741	435.463136741	434.43755703	434.776097906	11639
2022-04-22 05:45:00	435.622450094	435.622450094	435.423308403	435.522879249	2641
2022-04-22 05:30:00	435.811634701	435.891291378	435.622450094	435.622450094	2000
2022-04-22 05:15:00	435.403394234	435.83154887	435.333694642	435.83154887	4355
2022-04-22 05:00:00	435.493007995	435.602535925	435.423308403	435.532836333	6212
2022-04-22 04:45:00	436.120304323	436.199961	435.622450094	435.622450094	4688
2022-04-22 04:30:00	436.010776393	436.41901686	435.801677617	436.140218492	31518
2022-04-22 04:15:00	436.130261408	436.448888114	435.96099097	436.000819308	18060
2022-04-21 20:00:00	435.861420124	435.861420124	434.925454174	435.074810443	60010
2022-04-21 19:45:00	435.702106771	435.781763447	435.423308403	435.781763447	6524
2022-04-21 19:30:00	435.741935109	435.781763447	435.652321348	435.652321348	10028
2022-04-21 19:15:00	435.871377209	435.871377209	435.542793418	435.682192602	9984
2022-04-21 19:00:00	436.110347238	436.120304323	435.911205547	435.911205547	4065
2022-04-21 18:45:00	435.921162631	436.239789338	435.921162631	436.110347238	13664
2022-04-21 18:30:00	435.751892194	436.020733477	435.662278433	435.881334293	7986
2022-04-21 18:15:00	435.83154887	435.990862224	435.502965079	435.672235517	56529
2022-04-21 18:00:00	435.791720532	435.851463039	435.672235517	435.851463039	11321
2022-04-21 17:45:00	435.781763447	435.781763447	435.771806363	435.771806363	3814
2022-04-21 17:30:00	435.771806363	435.821591786	435.632407179	435.821591786	23287
2022-04-21 17:15:00	435.911205547	435.931119716	435.761849278	435.771806363	27853
2022-04-21 17:00:00	435.851463039	436.199961	435.642364263	435.702106771	282391
2022-04-21 16:45:00	435.791720532	435.980905139	435.622450094	435.911205547	82010
2022-04-21 16:30:00	436.040647646	436.209918084	435.652321348	435.741935109	452188
2022-04-21 16:15:00	436.120304323	436.319446014	435.37352298	435.980905139	3715750
2022-04-21 16:00:00	436.59326584	437.195669457	435.224166711	436.160132661	10311995
2022-04-21 15:45:00	437.583995755	437.673609516	435.642364263	436.598244383	4598550
2022-04-21 15:30:00	436.389145606	437.822965785	435.985883681	437.59395284	3815558
2022-04-21 15:15:00	437.345025726	437.359065215	436.020733477	436.399102691	3372025
2022-04-21 15:00:00	438.171463745	438.241163337	436.966656512	437.335068641	3416567
2022-04-21 14:45:00	438.798760073	440.028460018	438.131635407	438.161506661	2625808
2022-04-21 14:30:00	438.669317974	439.416099317	438.451257822	438.818674242	2200941
2022-04-21 14:15:00	439.834296869	439.834296869	438.589661297	438.689232143	3827830
2022-04-21 14:00:00	440.312236928	441.168546202	439.655069347	439.854211038	1681253
2022-04-21 13:45:00	441.367687893	441.716185853	439.794468531	440.282365675	2413276
2022-04-21 13:30:00	440.421764859	441.457301654	439.46588474	441.362709351	4351287
2022-04-21 13:15:00	440.760305734	440.929576172	440.123052322	440.421764859	2289157
2022-04-21 13:00:00	442.004941306	442.204082997	440.730434481	440.768968398	2036842
2022-04-21 12:45:00	441.736100022	442.502795535	441.596700838	442.004941306	1680400
2022-04-21 12:30:00	442.164254659	442.572495127	441.586743754	441.726142938	2310278
2022-04-21 12:15:00	442.801508072	443.150105603	441.855585037	442.164254659	2263583
2022-04-21 12:00:00	443.528375246	443.817130698	442.761679734	442.791550987	2397873
2022-04-21 11:45:00	444.753096648	444.842710409	443.463654196	443.536739197	1803124
2022-04-21 11:30:00	445.452183556	445.51979216	444.47429828	444.772911247	2150041
2022-04-21 11:15:00	445.370435892	445.718933852	444.942281255	445.479963822	1589535
2022-04-21 11:00:00	446.087345981	446.127174319	445.002023763	445.370435892	2303687
2022-04-21 10:45:00	446.794298986	447.023311931	445.843994834	446.077388897	1754944
2022-04-21 10:30:00	446.565286041	446.953612339	445.937989713	446.766220007	2157994
2022-04-21 10:15:00	447.451466568	447.491294906	446.366144349	446.560307498	2967889
2022-04-21 10:00:00	447.361852807	448.078762896	447.013354846	447.431552399	2889915
2022-04-21 09:45:00	446.615071464	448.009063304	446.615071464	447.336960095	4510847
2022-04-21 09:30:00	446.654899802	446.794298986	446.485629364	446.625028548	141743
2022-04-21 09:15:00	446.903826916	446.973526508	446.575243125	446.674813971	285994
2022-04-21 09:00:00	446.674813971	446.93369817	446.58520021	446.883912747	221693
2022-04-21 08:45:00	446.545371872	446.674813971	446.137131404	446.644942717	67119
2022-04-21 08:30:00	446.69472814	446.754470648	446.445801026	446.475672279	65318
2022-04-21 08:15:00	446.744513563	446.923741085	444.314984927	446.69472814	148787
2022-04-21 08:00:00	446.485629364	446.873955662	446.435843941	446.774384817	90323
2022-04-21 07:45:00	446.774384817	446.82417024	446.485629364	446.485629364	35376
2022-04-21 07:30:00	446.266573503	446.794298986	446.226745165	446.794298986	102280
2022-04-21 07:15:00	446.425886857	446.425886857	446.047517643	446.316358926	65476
2022-04-21 07:00:00	446.306401842	446.485629364	446.256616419	446.276530588	17318
2022-04-21 06:45:00	446.216788081	446.34623018	446.176959742	446.306401842	84577
2022-04-21 06:30:00	445.977818051	446.167002658	445.957903882	446.167002658	19391
2022-04-21 06:15:00	445.808547613	446.007689305	445.689062598	445.987775135	38711
2022-04-21 06:00:00	445.818504698	445.928032628	445.778676359	445.808547613	4445
2022-04-21 05:45:00	446.077388897	446.077388897	445.629320091	445.828461782	3052
2022-04-21 05:30:00	446.10726015	446.196873911	446.10726015	446.196873911	2919
2022-04-21 05:15:00	446.45575811	446.45575811	445.808547613	446.007689305	3482
2022-04-21 05:00:00	446.127174319	446.445801026	446.127174319	446.435843941	2735
2022-04-21 04:45:00	446.167002658	446.186916827	446.057474727	446.167002658	4881
2022-04-21 04:30:00	446.366144349	446.505543533	446.067431812	446.127174319	9944
2022-04-21 04:15:00	446.017646389	446.376101434	445.928032628	446.336273095	15077
2022-04-20 20:00:00	444.384684519	444.484255365	444.275156589	444.275156589	32739
2022-04-20 19:45:00	444.175585743	444.384684519	444.115843236	444.384684519	23170
2022-04-20 19:30:00	444.026229474	444.125899891	443.986401136	444.125899891	3597
2022-04-20 19:15:00	444.085971982	444.095929066	443.996358221	443.996358221	16223
2022-04-20 19:00:00	444.285113673	444.285113673	443.976444052	444.066057813	81615
2022-04-20 18:45:00	444.314984927	444.524083703	444.305027842	444.305027842	15399
2022-04-20 18:30:00	444.135757405	444.285113673	444.135757405	444.25524242	20783
2022-04-20 18:15:00	444.046143644	444.354813265	443.986401136	444.165628658	62131
2022-04-20 18:00:00	444.056100728	444.095929066	444.026229474	444.046143644	7336
2022-04-20 17:45:00	444.017268098	444.12580032	444.017268098	444.056100728	7304
2022-04-20 17:30:00	444.165628658	444.195499912	442.801508072	443.996358221	39407
2022-04-20 17:15:00	444.026229474	444.195499912	443.926658629	444.165628658	45461
2022-04-20 17:00:00	443.866916121	444.135757405	443.866916121	444.085971982	376512
2022-04-20 16:45:00	443.598074838	443.986401136	442.801508072	443.896787375	61844
2022-04-20 16:30:00	443.827087783	443.88683029	442.801508072	443.578160669	287663
2022-04-20 16:15:00	442.771636818	444.245285335	442.62228055	443.757388191	2874282
2022-04-20 16:00:00	443.697645683	444.47429828	442.512752619	442.771636818	6995313
2022-04-20 15:45:00	443.563225042	443.697645683	442.861250579	443.677731514	2536902
2022-04-20 15:30:00	443.31927647	443.976444052	443.070349355	443.558246499	1778199
2022-04-20 15:15:00	442.104512152	443.488546907	441.985027137	443.334212097	2322935
2022-04-20 15:00:00	442.701937226	443.100220609	441.576786669	442.104512152	2665569
2022-04-20 14:45:00	443.488546907	443.578160669	442.612323465	442.701937226	2313890
2022-04-20 14:30:00	444.205456997	444.399620146	443.4288044	443.478589823	1395746
2022-04-20 14:15:00	444.683397056	444.972152509	444.185542828	444.205556568	1107174
2022-04-20 14:00:00	444.957216882	445.270865046	444.256337699	444.693354141	1475204
2022-04-20 13:45:00	444.23532825	445.002023763	443.986401136	444.967173967	1026341
2022-04-20 13:30:00	444.71326831	445.002023763	444.115843236	444.240306793	1385227
2022-04-20 13:15:00	444.344856181	444.922367086	443.966486967	444.718246852	1877489
2022-04-20 13:00:00	443.942988247	444.763053733	443.936615713	444.364670779	1550063
2022-04-20 12:45:00	443.120134778	444.265199504	443.040478102	443.927654337	1283202
2022-04-20 12:30:00	443.174898743	443.448718569	442.886143291	443.150006032	1392509
2022-04-20 12:15:00	444.105886151	444.404598688	443.030521017	443.17330561	1599585
2022-04-20 12:00:00	444.494212449	444.643568718	443.498503992	444.115843236	1415103
2022-04-20 11:45:00	443.697645683	444.484255365	443.520509149	444.464341196	1554864
2022-04-20 11:30:00	443.817130698	443.837044867	443.150006032	443.677731514	1544596
2022-04-20 11:15:00	445.011980847	445.051809185	443.548289415	443.827087783	1987174
2022-04-20 11:00:00	444.693354141	445.330607554	442.964804259	445.011980847	1827683
2022-04-20 10:45:00	443.916701544	445.021937932	443.438761485	444.683397056	3288805
2022-04-20 10:30:00	443.349147723	444.115843236	443.219705624	443.896787375	2375041
2022-04-20 10:15:00	443.09912533	443.558246499	442.462967196	443.339190639	2853592
2022-04-20 10:00:00	443.747431106	443.77730236	442.502795535	443.110177694	3714647
2022-04-20 09:45:00	445.002023763	445.64923426	443.657817345	443.757388191	5740949
2022-04-20 09:30:00	444.643568718	445.041852101	444.60374038	444.991668395	234517
2022-04-20 09:15:00	445.221079623	445.240993792	444.60374038	444.663482887	120604
2022-04-20 09:00:00	444.872581663	445.250950877	444.663482887	445.240993792	157450
2022-04-20 08:45:00	445.002023763	445.121508777	444.832753325	444.902452917	144144
2022-04-20 08:30:00	444.693354141	445.091637524	444.514126619	445.011980847	128239
2022-04-20 08:15:00	444.12580032	445.101594608	441.09884661	444.703311225	153758
2022-04-20 08:00:00	443.408890231	445.011980847	443.408890231	444.95223834	151348
2022-04-20 07:45:00	443.339190639	443.468632738	443.229662709	443.398933146	52801
2022-04-20 07:30:00	443.249576878	443.438761485	443.090263524	443.329233554	55467
2022-04-20 07:15:00	443.418847315	443.4288044	443.199791455	443.199791455	48053
2022-04-20 07:00:00	443.707602768	443.707602768	443.269491047	443.568203584	5336
2022-04-20 06:45:00	443.488546907	443.707602768	443.458675654	443.488546907	14976
2022-04-20 06:30:00	443.239619793	443.458675654	443.199791455	443.408890231	6339
2022-04-20 06:15:00	443.150006032	443.289405216	442.891121833	443.269491047	22352
2022-04-20 06:00:00	443.060392271	443.249576878	442.980735594	443.209748539	48180
2022-04-20 05:45:00	442.662108888	443.130091863	442.662108888	443.110177694	11561
2022-04-20 05:30:00	442.25386842	442.861250579	442.25386842	442.781593903	4678
2022-04-20 05:15:00	442.044769644	442.134383405	441.945198799	442.104512152	4263
2022-04-20 05:00:00	441.726142938	441.994984221	441.517044162	441.895413376	2437
2022-04-20 04:45:00	441.357730809	441.79584253	441.278074132	441.656443346	81169
2022-04-20 04:30:00	441.059018271	441.487172908	441.059018271	441.487172908	13740
2022-04-20 04:15:00	441.437387485	441.437387485	440.820048242	441.068975356	9600
2022-04-19 20:00:00	441.596700838	441.646486261	441.487172908	441.517044162	21334
2022-04-19 19:45:00	441.288031217	441.546915416	441.198417455	441.546915416	5246
2022-04-19 19:30:00	441.457301654	441.546915416	441.238245794	441.377644978	8785
2022-04-19 19:15:00	441.706228769	441.706228769	441.397559147	441.467258739	47482
2022-04-19 19:00:00	441.805799614	441.90537046	441.646486261	441.706228769	9781
2022-04-19 18:45:00	441.696271684	442.014898391	441.6863146	441.815756699	78287
2022-04-19 18:30:00	441.517044162	441.696271684	441.497129993	441.586743754	33815
2022-04-19 18:15:00	441.20837454	441.546915416	441.108803694	441.527001246	51838
2022-04-19 18:00:00	441.148632033	441.248202878	441.09884661	441.158589117	51742
2022-04-19 17:45:00	441.148532462	441.238245794	441.039104102	441.108803694	34459
2022-04-19 17:30:00	441.297988301	441.347773724	441.118760779	441.148632033	60572
2022-04-19 17:15:00	441.347773724	443.130091863	441.258159963	441.268117048	1017912
2022-04-19 17:00:00	441.31790247	441.377644978	441.268117048	441.297988301	380134
2022-04-19 16:45:00	441.307945386	441.497129993	441.268117048	441.278074132	269004
2022-04-19 16:30:00	440.690606142	443.130091863	440.680748629	441.327859555	573005
2022-04-19 16:15:00	443.120134778	443.199791455	440.62090655	440.690606142	6480673
2022-04-19 16:00:00	443.010606848	443.88683029	442.323568012	443.100220609	13233179
2022-04-19 15:45:00	443.219705624	443.757388191	442.871207664	443.000649763	3810769
2022-04-19 15:30:00	443.040478102	443.438761485	442.974860914	443.199791455	3203589
2022-04-19 15:15:00	441.875499207	443.060392271	441.626572092	443.030521017	2241222
2022-04-19 15:00:00	441.616615008	441.955155883	441.462280197	441.880477749	1579129
2022-04-19 14:45:00	441.084408837	441.716185853	440.869833665	441.60864934	1410935
2022-04-19 14:30:00	440.989318679	441.168546202	440.541249874	441.088491242	1456045
2022-04-19 14:15:00	441.66640043	441.756014192	440.591035297	440.979361595	1595714
2022-04-19 14:00:00	441.068975356	441.965112968	440.884769291	441.66640043	1575430
2022-04-19 13:45:00	440.800134073	441.367687893	440.780120333	441.067183081	982995
2022-04-19 13:30:00	441.487172908	441.765971276	440.75034865	440.79515553	1154205
2022-04-19 13:15:00	441.472237281	441.765971276	441.278173703	441.487172908	817144
2022-04-19 13:00:00	441.429222676	441.815756699	441.278074132	441.477315394	1410521
2022-04-19 12:45:00	441.66640043	441.845428811	441.188460371	441.427430401	1597452
2022-04-19 12:30:00	441.765971276	442.124426321	441.576786669	441.661919742	1227565
2022-04-19 12:15:00	441.815756699	441.955155883	441.487172908	441.751035649	1245164
2022-04-19 12:00:00	441.945198799	442.373353435	441.736100022	441.805799614	1560579
2022-04-19 11:45:00	441.815756699	442.064683813	441.367687893	441.945198799	1817506
2022-04-19 11:30:00	441.407516232	441.985027137	441.218331625	441.815756699	2217236
2022-04-19 11:15:00	441.258159963	441.726142938	440.85987658	441.417473316	1840677
2022-04-19 11:00:00	441.417473316	441.945198799	441.044082645	441.258159963	2457570
2022-04-19 10:45:00	440.812082574	441.527001246	440.591035297	441.407516232	2578332
2022-04-19 10:30:00	440.232580252	440.979361595	439.789489988	440.820048242	2701886
2022-04-19 10:15:00	439.505713078	440.710520311	439.256785964	440.232580252	3636087
2022-04-19 10:00:00	437.524253248	439.565356015	437.24545488	439.525627247	4053887
2022-04-19 09:45:00	435.980905139	437.872751208	435.801677617	437.544167417	4485359
2022-04-19 09:30:00	435.562707587	436.050604731	435.433265487	435.951033885	195968
2022-04-19 09:15:00	435.821591786	436.050604731	435.02502502	435.582621756	312182
2022-04-19 09:00:00	436.020733477	436.050604731	435.692149686	435.83154887	247190
2022-04-19 08:45:00	436.239689767	436.538501875	436.000819308	436.030690562	96637
2022-04-19 08:30:00	436.508630621	436.54845896	436.060561816	436.239789338	56535
2022-04-19 08:15:00	435.622450094	438.061935815	434.70600003	436.478759368	104141
2022-04-19 08:00:00	435.811634701	436.319446014	435.771806363	436.229832253	38548
2022-04-19 07:45:00	435.851463039	435.901248462	435.443222572	435.692149686	50379
2022-04-19 07:30:00	435.901248462	436.160132661	435.811634701	435.821591786	35017
2022-04-19 07:15:00	435.712063855	436.010776393	435.632407179	435.851463039	36111
2022-04-19 07:00:00	435.393437149	435.662278433	435.194295458	435.662278433	8425
2022-04-19 06:45:00	435.313780473	435.473093826	435.13455295	435.473093826	9716
2022-04-19 06:30:00	434.875668751	435.423308403	434.875668751	435.343651726	28122
2022-04-19 06:15:00	434.91549709	434.91549709	434.566999129	434.67652706	7865
2022-04-19 06:00:00	434.825883328	434.855754582	434.507256622	434.54708496	2642
2022-04-19 05:45:00	434.686484144	435.064853358	434.527170791	434.845797498	38471
2022-04-19 05:30:00	435.224166711	435.363565895	434.646655806	434.796012075	39941
2022-04-19 05:15:00	435.582621756	435.582621756	435.13455295	435.204252542	65263
2022-04-19 05:00:00	437.026399019	437.026399019	435.512922164	435.512922164	64367
2022-04-19 04:45:00	437.434639487	437.623824094	437.11601278	437.11601278	4065
2022-04-19 04:30:00	437.235497795	437.564081586	437.135926949	437.564081586	6304
2022-04-19 04:15:00	437.106055696	437.613867009	437.106055696	437.175755288	10537
2022-04-18 20:00:00	437.284884935	438.320820014	437.265369049	438.231206253	63678
2022-04-18 19:45:00	437.215583626	437.275326134	437.125969865	437.275326134	15257
2022-04-18 19:30:00	437.295240303	437.424682402	437.225540711	437.225540711	7268
2022-04-18 19:15:00	437.325111556	437.514296163	437.275326134	437.335068641	4486
2022-04-18 19:00:00	437.394811148	437.46451074	437.325111556	437.325111556	5958
2022-04-18 18:45:00	437.374896979	437.633781178	437.374896979	437.414725318	16794
2022-04-18 18:30:00	436.090433069	437.384854064	436.090433069	437.35498281	87454
2022-04-18 18:15:00	437.255411964	437.315154472	437.036356104	437.195669457	48659
2022-04-18 18:00:00	437.275326134	437.364939895	437.265369049	437.265369049	24153
2022-04-18 17:45:00	437.165798203	437.265369049	437.155841119	437.265369049	5602
2022-04-18 17:30:00	437.195669457	437.305197387	437.11601278	437.195669457	48650
2022-04-18 17:15:00	437.135926949	437.295240303	437.135926949	437.185712372	59312
2022-04-18 17:00:00	437.325111556	437.394811148	436.090433069	437.145884034	1648487
2022-04-18 16:45:00	437.315154472	437.35498281	436.090433069	437.35498281	105761
2022-04-18 16:30:00	437.24545488	437.643738263	436.090433069	437.335068641	389395
2022-04-18 16:15:00	436.120304323	437.46451074	435.956709423	437.24545488	6009934
2022-04-18 16:00:00	434.457471199	436.130261408	433.760475279	436.110347238	7331312
2022-04-18 15:45:00	435.199274	435.199274	433.999445309	434.477385368	3430659
2022-04-18 15:30:00	435.901248462	436.170089746	435.154467119	435.194295458	2225486
2022-04-18 15:15:00	436.498673537	436.677901059	435.652321348	435.901248462	1671902
2022-04-18 15:00:00	436.986570681	437.235497795	436.448888114	436.488716452	1349753
2022-04-18 14:45:00	437.051291731	437.653695347	436.867085666	436.966656512	1494025
2022-04-18 14:30:00	437.106055696	437.862794123	436.399102691	437.066227357	1945769
2022-04-18 14:15:00	437.255411964	437.673609516	436.787428989	437.11601278	1678194
2022-04-18 14:00:00	437.195669457	437.852837039	436.946742343	437.265369049	1947250
2022-04-18 13:45:00	435.393437149	437.24545488	435.323737557	437.205626541	2503201
2022-04-18 13:30:00	435.293866303	435.423308403	434.596870383	435.413351318	1230490
2022-04-18 13:15:00	434.67652706	435.682192602	434.512235164	435.323737557	1205136
2022-04-18 13:00:00	434.350332969	434.886322832	434.178672831	434.686484144	923076
2022-04-18 12:45:00	434.049230732	434.407586205	433.74056111	434.347943269	1340097
2022-04-18 12:30:00	434.337986184	434.417642861	433.919788632	434.049230732	1225720
2022-04-18 12:15:00	435.293866303	435.343651726	434.248372423	434.357900353	1401932
2022-04-18 12:00:00	435.015067935	435.333694642	434.337986184	435.283909219	1352101
2022-04-18 11:45:00	435.453179657	435.532836333	434.696441229	435.034982104	1689242
2022-04-18 11:30:00	436.628115636	436.687858144	435.149488577	435.443222572	1789336
2022-04-18 11:15:00	436.697815228	437.086141527	436.478759368	436.633094179	1067461
2022-04-18 11:00:00	437.364939895	437.583995755	436.254724965	436.687858144	1214334
2022-04-18 10:45:00	436.867085666	437.613867009	436.807343159	437.364939895	1687803
2022-04-18 10:30:00	436.399102691	437.613867009	436.120304323	436.877042751	2524620
2022-04-18 10:15:00	435.881334293	436.518587706	435.209231084	436.399102691	2690477
2022-04-18 10:00:00	437.195669457	437.238484921	435.61249301	435.881334293	2864646
2022-04-18 09:45:00	434.935411259	437.574038671	434.855754582	437.197362161	4911413
2022-04-18 09:30:00	435.254037965	435.433265487	434.825883328	434.935411259	133273
2022-04-18 09:15:00	434.67652706	435.254037965	434.557042045	435.254037965	61276
2022-04-18 09:00:00	434.875668751	434.965282512	434.696441229	434.696441229	32946
2022-04-18 08:45:00	434.875668751	435.224166711	434.67652706	434.865711667	153804
2022-04-18 08:30:00	434.527170791	434.875668751	434.43755703	434.855754582	84643
2022-04-18 08:15:00	434.457471199	435.473093826	433.700732772	434.517213707	85093
2022-04-18 08:00:00	435.034982104	435.034982104	434.656612891	434.766140821	21084
2022-04-18 07:45:00	435.254037965	435.273952134	434.835840413	435.005110851	26178
2022-04-18 07:30:00	435.363565895	435.48305091	435.194295458	435.204252542	31287
2022-04-18 07:15:00	434.178672831	435.353608811	434.178672831	435.293866303	74672
2022-04-18 07:00:00	434.248372423	434.337986184	434.238415339	434.278243677	13871
2022-04-18 06:45:00	434.288200761	434.288200761	434.178672831	434.288200761	2950
2022-04-18 06:30:00	434.019359478	434.397728692	433.97953114	434.278243677	5837
2022-04-18 06:15:00	433.770432364	433.999445309	433.770432364	433.999445309	5406
2022-04-18 06:00:00	433.690775687	433.800303617	433.690775687	433.800303617	4101
2022-04-18 05:45:00	433.680818602	433.710689856	433.680818602	433.680818602	625
2022-04-18 05:30:00	434.049230732	434.128887408	433.451805657	433.700732772	8755
2022-04-18 05:15:00	434.238415339	434.248372423	434.049230732	434.049230732	2976
2022-04-18 05:00:00	434.447514115	434.457471199	434.308114931	434.308114931	5450
2022-04-18 04:45:00	434.517213707	434.517213707	434.427599945	434.457471199	2318
2022-04-18 04:30:00	434.417642861	434.636698722	434.417642861	434.527170791	8354
2022-04-18 04:15:00	434.308114931	434.636698722	433.959616971	434.397728692	13537
2022-04-14 20:00:00	435.841505955	435.951033885	435.761849278	435.941076801	24508
2022-04-14 19:45:00	436.239789338	436.239789338	435.821591786	435.821591786	30762
2022-04-14 19:30:00	436.369231437	436.399102691	436.170089746	436.18004683	8303
2022-04-14 19:15:00	436.319446014	436.399102691	436.319446014	436.369231437	18848
2022-04-14 19:00:00	436.508630621	436.508630621	436.319446014	436.319446014	12496
2022-04-14 18:45:00	436.518587706	436.538501875	436.498673537	436.508630621	10985
2022-04-14 18:30:00	436.120304323	436.518587706	436.120304323	436.508630621	38660
2022-04-14 18:15:00	436.349317268	436.369231437	436.140218492	436.140218492	12459
2022-04-14 18:00:00	436.150175577	436.518587706	436.120304323	436.518587706	110679
2022-04-14 17:45:00	436.130261408	436.170089746	435.911205547	436.160132661	34314
2022-04-14 17:30:00	436.110347238	436.160132661	435.911205547	436.130261408	71667
2022-04-14 17:15:00	436.140218492	436.140218492	435.921162631	436.100390154	28190
2022-04-14 17:00:00	435.901248462	436.170089746	435.901248462	436.140218492	1693874
2022-04-14 16:45:00	435.851463039	436.060561816	435.801677617	435.871377209	224271
2022-04-14 16:30:00	435.741935109	436.010776393	435.741935109	435.821591786	1040498
2022-04-14 16:15:00	435.951033885	436.140218492	435.72202094	435.731978025	13773883
2022-04-14 16:00:00	437.24545488	437.335068641	435.801677617	435.990862224	12960934
2022-04-14 15:45:00	437.374896979	437.394811148	436.628115636	437.255411964	3632262
2022-04-14 15:30:00	437.305197387	438.111721238	437.225540711	437.364939895	3177226
2022-04-14 15:15:00	437.454553656	437.822965785	436.996527765	437.305197387	2694233
2022-04-14 15:00:00	438.619532551	441.956749017	437.444596571	437.454553656	3263834
2022-04-14 14:45:00	439.027773018	439.236871795	438.350691267	438.63944672	1469907
2022-04-14 14:30:00	439.555498501	439.714712283	438.569747128	439.017815934	1558638
2022-04-14 14:15:00	439.386228063	439.933867715	439.316528471	439.535584332	2155177
2022-04-14 14:00:00	438.74897465	439.455927655	438.74897465	439.386228063	1664148
2022-04-14 13:45:00	438.101764153	438.888373834	438.012150392	438.758931735	1638337
2022-04-14 13:30:00	437.892665377	438.160510952	437.753266193	438.101764153	1889571
2022-04-14 13:15:00	438.18142083	438.380562521	437.842879954	437.872751208	1441610
2022-04-14 13:00:00	437.723394939	438.241163337	437.583995755	438.191377914	2034700
2022-04-14 12:45:00	438.201334999	438.40047669	437.713437855	437.728373482	2710782
2022-04-14 12:30:00	438.868459665	439.037730103	438.081849984	438.20143457	1896334
2022-04-14 12:15:00	438.883395292	439.306571387	438.599618382	438.863481123	1532726
2022-04-14 12:00:00	438.828631327	439.047687188	438.674296516	438.888373834	1290880
2022-04-14 11:45:00	440.152923575	440.322194013	438.739017566	438.818674242	1755307
2022-04-14 11:30:00	439.794468531	440.371979436	439.167172202	440.142966491	2563645
2022-04-14 11:15:00	439.515670163	440.093181068	439.286657217	439.787498571	2102961
2022-04-14 11:00:00	439.376270979	440.123052322	438.98794468	439.525627247	2865200
2022-04-14 10:45:00	439.396185148	440.023481476	438.938159257	439.386228063	3266847
2022-04-14 10:30:00	439.137300949	439.809404157	438.788802989	439.416099317	2960906
2022-04-14 10:15:00	440.282365675	441.049061187	438.619532551	439.137300949	4610779
2022-04-14 10:00:00	440.830005326	441.183481829	439.774554361	440.232480681	5160476
2022-04-14 09:45:00	441.646486261	442.821521812	440.780219903	440.839962411	5133373
2022-04-14 09:30:00	440.481507366	441.66640043	440.40185069	441.606657923	240525
2022-04-14 09:15:00	440.302279844	440.561164043	440.113095237	440.471550282	75799
2022-04-14 09:00:00	440.730434481	440.899704918	440.292322759	440.332151098	71387
2022-04-14 08:45:00	441.268117048	441.44734457	440.491464451	440.720477396	63489
2022-04-14 08:30:00	441.09884661	441.397559147	441.059018271	441.327859555	56124
2022-04-14 08:15:00	440.620806979	442.73180848	440.60089281	441.078932441	49957
2022-04-14 08:00:00	441.407516232	441.596700838	440.521335704	440.640820719	38998
2022-04-14 07:45:00	441.148632033	441.676357515	441.108803694	441.387602062	14125
2022-04-14 07:30:00	441.775928361	441.775928361	441.198417455	441.218331625	10999
2022-04-14 07:15:00	441.33781664	441.756014192	441.31790247	441.676357515	18376
2022-04-14 07:00:00	441.327859555	441.377644978	441.297988301	441.367687893	2744
2022-04-14 06:45:00	441.238245794	441.238245794	440.989318679	441.009232849	2731
2022-04-14 06:30:00	441.527001246	441.527001246	441.357730809	441.407516232	1782
2022-04-14 06:15:00	441.487172908	441.676357515	441.357730809	441.357730809	3943
2022-04-14 06:00:00	441.467258739	441.467258739	440.939533257	441.407516232	2576
2022-04-14 05:45:00	441.407516232	441.497129993	441.407516232	441.457301654	2020
2022-04-14 05:30:00	441.258159963	441.31790247	441.148632033	441.178503286	2007
2022-04-14 05:15:00	441.397559147	441.44734457	441.188460371	441.397559147	7746
2022-04-14 05:00:00	441.188460371	441.357730809	441.188460371	441.31790247	6642
2022-04-14 04:45:00	441.108803694	441.307945386	440.989318679	441.278074132	7133
2022-04-14 04:30:00	441.596700838	441.596700838	440.979361595	441.029147018	7819
2022-04-14 04:15:00	441.5568725	441.656443346	441.20837454	441.546915416	8680
2022-04-13 20:00:00	441.138674948	441.198417455	441.078932441	441.118760779	20565
2022-04-13 19:45:00	441.128717863	441.198417455	441.078932441	441.09884661	19827
2022-04-13 19:30:00	441.31790247	441.417473316	441.128717863	441.128717863	15325
2022-04-13 19:15:00	441.487172908	441.507087077	441.297988301	441.297988301	16061
2022-04-13 19:00:00	441.397559147	441.457301654	441.367687893	441.437387485	7914
2022-04-13 18:45:00	441.118760779	441.397559147	441.118760779	441.33781664	15735
2022-04-13 18:30:00	441.188460371	441.198417455	441.088889525	441.088889525	7076
2022-04-13 18:15:00	441.178503286	441.198417455	441.059018271	441.158589117	77698
2022-04-13 18:00:00	441.228288709	441.238245794	441.178503286	441.198417455	29606
2022-04-13 17:45:00	441.218331625	441.238245794	441.20837454	441.238245794	3992
2022-04-13 17:30:00	441.09884661	441.248202878	441.078932441	441.198417455	38424
2022-04-13 17:15:00	441.09884661	441.407516232	441.078932441	441.078932441	137501
2022-04-13 17:00:00	441.148632033	441.407516232	441.088889525	441.088889525	193993
2022-04-13 16:45:00	441.148632033	441.198417455	441.09884661	441.158589117	106913
2022-04-13 16:30:00	441.059018271	441.307945386	441.049061187	441.148632033	510777
2022-04-13 16:15:00	441.457301654	441.497129993	441.009232849	441.059018271	4724273
2022-04-13 16:00:00	441.935241714	442.204082997	441.118760779	441.457301654	6954272
2022-04-13 15:45:00	441.586743754	442.054726729	441.452323112	441.920306087	4897139
2022-04-13 15:30:00	441.248202878	441.676357515	441.228288709	441.581765212	2768796
2022-04-13 15:15:00	440.904683461	441.367687893	440.391893605	441.248202878	2290611
2022-04-13 15:00:00	440.810091157	441.09884661	440.62090655	440.899704918	1208470
2022-04-13 14:45:00	440.277387132	440.810091157	440.152923575	440.810091157	1238743
2022-04-13 14:30:00	440.202708998	440.591035297	440.03343856	440.272508161	1404963
2022-04-13 14:15:00	440.133009406	440.630863635	439.854211038	440.187773371	1900073
2022-04-13 14:00:00	439.864168123	440.181799121	439.635155177	440.123052322	1281665
2022-04-13 13:45:00	440.461593197	440.541249874	439.694897685	439.854211038	1895419
2022-04-13 13:30:00	440.591035297	440.939533257	440.322194013	440.471550282	1715790
2022-04-13 13:15:00	440.202708998	440.909662003	440.043395645	440.600992381	1658188
2022-04-13 13:00:00	440.62090655	440.690606142	440.113095237	440.202708998	1328908
2022-04-13 12:45:00	439.6849406	440.670691973	439.6849406	440.610949466	1841070
2022-04-13 12:30:00	439.436013486	440.182794829	439.246828879	439.674983516	1936218
2022-04-13 12:15:00	439.137300949	439.555498501	438.868459665	439.431034944	1865348
2022-04-13 12:00:00	439.585369755	439.595326839	438.918245088	439.127343864	1803978
2022-04-13 11:45:00	439.645112262	440.093181068	439.386228063	439.57541267	2309479
2022-04-13 11:30:00	439.147258033	439.854211038	439.087515526	439.625198093	1590278
2022-04-13 11:15:00	437.932493715	439.177129287	437.892665377	439.147258033	2136210
2022-04-13 11:00:00	437.70348077	438.05197873	437.414725318	437.937472258	1827173
2022-04-13 10:45:00	437.404768233	438.022107477	436.886999835	437.713437855	2080165
2022-04-13 10:30:00	436.787428989	438.032064561	436.777471905	437.394811148	3330751
2022-04-13 10:15:00	437.155841119	437.603909924	436.379188522	436.76751482	2631425
2022-04-13 10:00:00	437.862794123	438.360648352	437.066227357	437.165798203	4017155
2022-04-13 09:45:00	436.150175577	438.18142083	435.96099097	437.822965785	4892176
2022-04-13 09:30:00	436.110347238	436.697815228	436.030690562	436.120304323	354672
2022-04-13 09:15:00	436.060561816	436.229832253	435.622450094	436.0705189	218652
2022-04-13 09:00:00	436.867085666	436.966656512	436.040647646	436.040647646	320244
2022-04-13 08:45:00	436.538501875	437.016441935	435.941076801	436.817300243	441489
2022-04-13 08:30:00	436.737643567	437.125969865	436.140218492	436.468802283	108025
2022-04-13 08:15:00	437.145884034	439.804425615	436.558416044	436.877042751	267814
2022-04-13 08:00:00	438.111721238	438.121678322	436.946742343	437.185712372	161081
2022-04-13 07:45:00	438.948116342	438.948116342	438.061935815	438.061935815	129079
2022-04-13 07:30:00	439.346399725	439.356356809	438.778845904	439.007858849	44498
2022-04-13 07:15:00	438.928202173	439.366313894	438.778845904	439.366313894	52215
2022-04-13 07:00:00	438.609575466	438.977987596	438.271034591	438.908288004	53213
2022-04-13 06:45:00	438.141592491	438.709146312	438.141592491	438.689232143	30316
2022-04-13 06:30:00	438.171463745	438.171463745	437.872751208	437.982279138	3774
2022-04-13 06:15:00	437.673609516	438.061935815	437.673609516	438.061935815	4056
2022-04-13 06:00:00	438.251120422	438.380562521	437.683566601	437.683566601	10600
2022-04-13 05:45:00	438.98794468	439.047687188	438.360648352	438.360648352	4803
2022-04-13 05:30:00	439.316528471	439.316528471	439.077558441	439.077558441	4545
2022-04-13 05:15:00	439.475841824	439.545541416	439.406142232	439.406142232	2356
2022-04-13 05:00:00	439.455927655	439.724768939	439.455927655	439.485798909	3708
2022-04-13 04:45:00	438.868459665	439.416099317	438.868459665	439.416099317	2048
2022-04-13 04:30:00	439.286657217	439.316528471	438.858502581	438.958073426	7541
2022-04-13 04:15:00	438.161506661	439.585369755	438.161506661	439.157215118	6721
2022-04-12 20:00:00	437.454553656	437.8130087	437.454553656	437.8130087	31740
2022-04-12 19:45:00	437.374896979	437.424682402	437.265369049	437.424682402	31031
2022-04-12 19:30:00	437.345025726	437.414725318	437.305197387	437.414725318	20200
2022-04-12 19:15:00	437.255411964	437.454553656	437.255411964	437.364939895	54674
2022-04-12 19:00:00	436.867085666	437.205626541	436.867085666	437.185712372	12406
2022-04-12 18:45:00	436.638072721	436.956699427	436.638072721	436.867085666	32637
2022-04-12 18:30:00	436.837214412	436.857128581	436.518587706	436.618158552	19218
2022-04-12 18:15:00	436.827257328	437.106055696	436.827257328	436.946742343	33082
2022-04-12 18:00:00	436.76751482	436.827257328	436.409059776	436.827257328	42430
2022-04-12 17:45:00	436.837214412	436.837214412	436.660675303	436.76751482	15662
2022-04-12 17:30:00	436.707772313	436.817300243	436.707772313	436.817300243	6428
2022-04-12 17:15:00	436.767415249	436.817300243	436.707772313	436.707772313	6627
2022-04-12 17:00:00	436.747600651	436.827257328	436.409059776	436.707772313	649024
2022-04-12 16:45:00	436.787428989	436.886999835	436.747600651	436.747600651	733885
2022-04-12 16:30:00	436.667943975	436.847171497	436.409059776	436.777471905	900349
2022-04-12 16:15:00	436.359274353	436.956699427	435.990862224	436.677901059	2227357
2022-04-12 16:00:00	435.801677617	436.89695692	435.493007995	436.359274353	7834674
2022-04-12 15:45:00	435.184238802	436.359274353	434.805969159	435.801677617	4664962
2022-04-12 15:30:00	435.204252542	436.080475985	434.776197476	435.184338373	3754254
2022-04-12 15:15:00	436.926828173	437.145884034	435.005110851	435.204252542	4410116
2022-04-12 15:00:00	436.538501875	437.404768233	436.538501875	436.946742343	2824751
2022-04-12 14:45:00	436.598244383	437.106055696	436.090433069	436.508630621	3358149
2022-04-12 14:30:00	437.285283218	437.345025726	436.538501875	436.608201467	2453832
2022-04-12 14:15:00	437.693523686	438.450262113	437.275326134	437.295240303	2907822
2022-04-12 14:00:00	438.798760073	438.858502581	437.504339079	437.723295368	3013994
2022-04-12 13:45:00	439.754640192	440.043395645	438.689232143	438.808717158	1685871
2022-04-12 13:30:00	440.103138152	440.800134073	439.70495434	439.744683108	1714990
2022-04-12 13:15:00	440.113095237	440.521335704	439.276700133	440.123052322	1882699
2022-04-12 13:00:00	439.689919143	440.481507366	439.33644264	440.123052322	1744784
2022-04-12 12:45:00	439.854211038	440.222623167	439.485798909	439.66492686	1782203
2022-04-12 12:30:00	440.989318679	441.706228769	439.734726023	439.894039376	2235786
2022-04-12 12:15:00	441.785885445	441.845627953	440.626681659	440.989318679	1505908
2022-04-12 12:00:00	442.03481256	442.154297575	441.477215824	441.775928361	1255947
2022-04-12 11:45:00	442.164254659	442.592409296	441.79584253	442.004941306	1701366
2022-04-12 11:30:00	441.019189933	442.323568012	440.869833665	442.154297575	2080247
2022-04-12 11:15:00	440.720477396	441.188460371	440.322094442	441.019289504	2115489
2022-04-12 11:00:00	441.073953898	441.327859555	440.322194013	440.730434481	2396694
2022-04-12 10:45:00	441.726142938	441.985027137	440.810091157	441.068975356	2481454
2022-04-12 10:30:00	442.891121833	443.030521017	441.66640043	441.726142938	2335728
2022-04-12 10:15:00	443.159963116	443.388976062	442.263825505	442.920993087	3307390
2022-04-12 10:00:00	442.154297575	443.837044867	441.875499207	443.150006032	4227614
2022-04-12 09:45:00	441.178503286	442.174211744	440.471550282	442.134383405	5131940
2022-04-12 09:30:00	441.626572092	441.925284629	441.068975356	441.178503286	425548
2022-04-12 09:15:00	442.831379326	442.871207664	441.636529177	441.646486261	398030
2022-04-12 09:00:00	441.975070052	443.418847315	441.965112968	442.881164748	779785
2022-04-12 08:45:00	438.997901765	442.164254659	438.997901765	441.985027137	1424072
2022-04-12 08:30:00	439.057644272	439.167172202	438.689232143	438.689232143	110774
2022-04-12 08:15:00	438.549832959	439.147258033	435.622450094	439.107429695	177189
2022-04-12 08:00:00	438.450262113	438.679275058	438.430347944	438.63944672	80355
2022-04-12 07:45:00	438.29094876	438.539875874	438.211292083	438.271034591	16725
2022-04-12 07:30:00	437.922536631	438.211292083	437.773180362	438.161506661	14317
2022-04-12 07:15:00	438.211292083	438.370605437	437.962364969	437.962364969	27076
2022-04-12 07:00:00	438.519961705	438.549832959	438.380562521	438.549832959	7678
2022-04-12 06:45:00	438.141592491	438.629489636	438.131635407	438.480133367	57804
2022-04-12 06:30:00	438.111721238	438.111721238	437.803051616	437.803051616	10402
2022-04-12 06:15:00	438.091807069	438.390519606	438.042021646	438.370605437	15234
2022-04-12 06:00:00	438.111721238	438.310862929	437.902622462	438.071892899	15878
2022-04-12 05:45:00	437.882708292	438.111721238	437.862794123	438.111721238	6491
2022-04-12 05:30:00	437.623824094	437.842879954	437.434639487	437.842879954	10961
2022-04-12 05:15:00	437.753266193	438.032064561	437.554124502	437.583995755	8226
2022-04-12 05:00:00	437.733352024	438.111721238	437.693523686	437.8130087	13924
2022-04-12 04:45:00	437.086141527	437.882708292	436.976613596	437.663652432	13665
2022-04-12 04:30:00	436.827257328	437.046313188	436.618158552	436.976613596	10755
2022-04-12 04:15:00	436.707772313	436.707772313	436.199961	436.707772313	31220
2022-04-11 20:15:00	437.783137447	437.783137447	437.783137447	437.783137447	600
2022-04-11 20:00:00	437.972322054	437.972322054	437.564081586	437.773180362	35697
2022-04-11 19:45:00	437.992236223	438.111721238	437.882708292	438.012150392	17764
2022-04-11 19:30:00	438.131635407	438.241163337	437.892665377	438.012150392	11381
2022-04-11 19:15:00	438.470176282	438.470176282	438.201334999	438.261077506	21943
2022-04-11 19:00:00	438.430347944	438.500047536	438.380562521	438.470176282	20822
2022-04-11 18:45:00	438.350691267	438.440305029	438.310862929	438.420390859	26409
2022-04-11 18:30:00	438.360648352	438.360648352	438.271034591	438.320820014	7013
2022-04-11 18:15:00	438.201334999	438.430347944	438.18142083	438.320820014	53925
2022-04-11 18:00:00	438.091807069	438.170468037	438.061935815	438.170468037	33022
2022-04-11 17:45:00	438.131635407	438.211292083	438.111721238	438.111721238	13608
2022-04-11 17:30:00	438.091807069	438.231206253	438.032064561	438.211292083	80392
2022-04-11 17:15:00	438.131635407	438.131635407	438.022107477	438.121678322	111893
2022-04-11 17:00:00	438.101764153	438.151549576	438.012150392	438.131635407	2190631
2022-04-11 16:45:00	437.8130087	438.111721238	437.713437855	438.081849984	283512
2022-04-11 16:30:00	437.922536631	438.111721238	437.8130087	437.822965785	757518
2022-04-11 16:15:00	438.061935815	438.280991675	437.713437855	437.922536631	4579508
2022-04-11 16:00:00	438.450262113	438.659360889	437.504339079	438.081849984	14127568
2022-04-11 15:45:00	439.057644272	439.127343864	438.310862929	438.460219198	4810789
2022-04-11 15:30:00	439.953781884	440.043395645	438.968030511	439.067601357	3384475
2022-04-11 15:15:00	440.561164043	441.09884661	439.869146665	439.933867715	2291745
2022-04-11 15:00:00	439.913953546	440.889747834	439.884082292	440.541249874	2622176
2022-04-11 14:45:00	439.635155177	440.108116695	439.286657217	439.913853975	1822141
2022-04-11 14:30:00	439.694897685	439.774554361	439.416099317	439.650090804	1664106
2022-04-11 14:15:00	440.282365675	440.680649058	439.620219551	439.704854769	2015747
2022-04-11 14:00:00	440.043395645	440.352065267	439.874125207	440.291426622	1121451
2022-04-11 13:45:00	439.824339784	440.411807774	439.714811854	440.043395645	1314721
2022-04-11 13:30:00	440.591035297	440.600992381	439.535584332	439.834296869	1974203
2022-04-11 13:15:00	439.92391063	440.670691973	439.894039376	440.578091087	2130295
2022-04-11 13:00:00	439.694897685	440.133009406	439.455927655	439.953781884	1806439
2022-04-11 12:45:00	439.824339784	439.978674595	439.565455585	439.6849406	1840009
2022-04-11 12:30:00	440.093181068	440.312236928	439.834296869	439.839275411	1444074
2022-04-11 12:15:00	440.252494421	440.441679028	439.933867715	440.093181068	1169486
2022-04-11 12:00:00	440.62090655	440.849919495	440.142966491	440.253191417	1591548
2022-04-11 11:45:00	440.103138152	440.830005326	439.953781884	440.600992381	2228529
2022-04-11 11:30:00	440.013524391	440.192751914	439.709833312	440.103138152	2185336
2022-04-11 11:15:00	440.421764859	440.740391565	439.874125207	440.013623962	2350955
2022-04-11 11:00:00	440.232580252	440.760405305	440.083223983	440.451636112	3068387
2022-04-11 10:45:00	440.864855122	440.929576172	440.083223983	440.224216301	2387228
2022-04-11 10:30:00	442.049748187	442.582452211	440.506400078	440.864855122	3648441
2022-04-11 10:15:00	442.154297575	442.572495127	441.457301654	442.044769644	4005360
2022-04-11 10:00:00	442.184168828	442.642194719	441.676357515	442.194125913	4042944
2022-04-11 09:45:00	442.204082997	443.090263524	440.989318679	442.174311315	6722924
2022-04-11 09:30:00	442.532666788	443.837144438	442.164254659	442.233954251	155310
2022-04-11 09:15:00	442.313610928	442.582452211	442.114469236	442.522709704	132777
2022-04-11 09:00:00	442.303653843	442.542623873	442.223997167	442.323568012	83020
2022-04-11 08:45:00	442.074640898	442.214040082	441.855585037	442.14434049	155814
2022-04-11 08:30:00	442.273782589	442.373353435	441.79584253	441.955155883	72035
2022-04-11 08:15:00	443.837144438	445.002023763	441.955155883	442.273782589	117074
2022-04-11 08:00:00	442.791550987	442.960821425	442.522709704	442.542623873	57318
2022-04-11 07:45:00	443.617989007	443.617989007	442.672065972	442.781593903	82803
2022-04-11 07:30:00	443.90674446	443.90674446	443.418847315	443.647860261	15252
2022-04-11 07:15:00	444.155671574	444.265199504	443.837044867	443.837044867	18337
2022-04-11 07:00:00	443.309319385	444.115843236	443.259533962	444.115843236	14000
2022-04-11 06:45:00	443.90674446	443.936615713	443.398933146	443.398933146	8095
2022-04-11 06:30:00	444.23532825	444.414555773	443.767345275	443.817130698	9311
2022-04-11 06:15:00	444.01627239	444.145714489	443.90674446	444.01627239	6820
2022-04-11 06:00:00	443.369061893	444.085971982	443.369061893	443.946572798	17646
2022-04-11 05:45:00	443.18983437	443.388976062	443.130091863	443.130091863	8355
2022-04-11 05:30:00	442.881164748	443.359104808	442.881164748	443.259533962	4914
2022-04-11 05:15:00	442.811465156	443.090263524	442.781593903	442.891121833	4816
2022-04-11 05:00:00	442.672065972	443.070349355	442.632237634	442.811465156	4232
2022-04-11 04:45:00	442.472924281	442.801508072	442.313610928	442.652151803	8151
2022-04-11 04:30:00	443.627946091	443.627946091	442.343482181	442.522709704	12123
2022-04-11 04:15:00	444.792924987	444.792924987	443.408890231	443.518418161	37039
2022-04-08 20:00:00	445.280822131	445.330607554	445.270865046	445.320650469	5026
2022-04-08 19:45:00	445.370435892	445.370435892	445.240993792	445.240993792	1984
2022-04-08 19:30:00	445.380392976	445.380392976	445.320650469	445.370435892	1369
2022-04-08 19:15:00	445.380392976	445.400307146	445.320650469	445.330607554	6817
2022-04-08 19:00:00	445.201165454	445.400307146	445.201165454	445.390350061	16058
2022-04-08 18:45:00	445.19120837	445.3007363	445.19120837	445.3007363	647
2022-04-08 18:30:00	445.240993792	445.240993792	445.181251285	445.181251285	1475
2022-04-08 18:15:00	445.260907962	445.260907962	445.201165454	445.231036708	1280
2022-04-08 18:00:00	445.360478807	445.360478807	445.161337116	445.161337116	8789
2022-04-08 17:45:00	445.3007363	445.400307146	445.3007363	445.360578378	2789
2022-04-08 17:30:00	445.360478807	445.360478807	445.3007363	445.3007363	15188
2022-04-08 17:15:00	445.619363006	445.64923426	445.290779215	445.290779215	722422
2022-04-08 17:00:00	445.509835076	445.549663414	445.320650469	445.489920907	66659
2022-04-08 16:45:00	445.619363006	445.679105514	445.460049653	445.509835076	123894
2022-04-08 16:30:00	445.569577583	446.081172589	445.380392976	445.64923426	1865571
2022-04-08 16:15:00	445.728890936	446.117217235	445.479963822	445.569577583	7673471
2022-04-08 16:00:00	446.734556478	446.903826916	444.763053733	445.699019683	13876507
2022-04-08 15:45:00	446.963569424	447.212496538	445.99773222	446.729577936	3199913
2022-04-08 15:30:00	446.784341901	447.441509483	446.465715195	446.973426937	1823117
2022-04-08 15:15:00	446.69472814	447.322024468	446.206830996	446.80425607	1691502
2022-04-08 15:00:00	446.017646389	447.202439883	445.967860966	446.684771056	1475250
2022-04-08 14:45:00	446.117217235	446.376101434	445.718933852	446.017646389	1773250
2022-04-08 14:30:00	447.252324876	447.421595314	445.838418867	446.10726015	2221785
2022-04-08 14:15:00	446.903926487	447.272239045	446.595157294	447.252324876	1234046
2022-04-08 14:00:00	447.112925692	447.112925692	446.674813971	446.903826916	1853858
2022-04-08 13:45:00	447.341938637	447.361852807	446.80425607	447.10794715	1299585
2022-04-08 13:30:00	447.531123244	447.710350767	447.262281961	447.331981553	1445891
2022-04-08 13:15:00	448.257990418	448.284675405	447.471380737	447.522560152	1302570
2022-04-08 13:00:00	447.969234966	448.337647095	447.541080329	448.257990418	1100446
2022-04-08 12:45:00	448.487003363	448.526831702	447.790007443	447.959277881	1804068
2022-04-08 12:30:00	447.541080329	448.696102139	447.212496538	448.477046279	1637877
2022-04-08 12:15:00	447.650608259	447.989049564	447.154944589	447.52116616	1742248
2022-04-08 12:00:00	447.272239045	447.86966412	447.102869037	447.650608259	1290338
2022-04-08 11:45:00	447.411638229	447.949320796	446.913784001	447.28219613	2131790
2022-04-08 11:30:00	447.919449543	447.97919205	447.063140269	447.411638229	1828940
2022-04-08 11:15:00	447.86966412	448.322711468	447.52116616	447.914471	3810192
2022-04-08 11:00:00	445.549663414	447.919449543	445.221079623	447.859707035	3539327
2022-04-08 10:45:00	445.509835076	446.127174319	445.390350061	445.569577583	2199645
2022-04-08 10:30:00	444.852667494	445.609405922	444.215414081	445.529749245	2560685
2022-04-08 10:15:00	444.165628658	445.639277175	444.026229474	444.832753325	2964691
2022-04-08 10:00:00	444.553954957	445.011980847	444.056100728	444.185542828	3204601
2022-04-08 09:45:00	446.047517643	446.276530588	444.53901933	444.552461394	3865604
2022-04-08 09:30:00	446.077388897	446.386058518	445.918075543	446.037560558	136383
2022-04-08 09:15:00	446.844084409	446.844084409	445.987775135	446.057474727	189030
2022-04-08 09:00:00	447.182625284	447.202539453	446.724599394	446.873955662	103686
2022-04-08 08:45:00	447.929406627	447.959277881	447.083054438	447.202539453	59491
2022-04-08 08:30:00	447.839792866	448.019020388	447.690436597	447.859707035	131592
2022-04-08 08:15:00	448.019020388	448.955384622	446.595157294	447.780050359	63178
2022-04-08 08:00:00	448.43721794	448.516874617	448.08871998	448.128548319	96808
2022-04-08 07:45:00	448.267947503	448.526831702	448.048891642	448.417303771	32834
2022-04-08 07:30:00	448.178333742	448.32769001	448.10863415	448.228119164	8991
2022-04-08 07:15:00	448.08871998	448.307775841	447.929406627	448.158419572	19372
2022-04-08 07:00:00	447.590865752	448.168376657	447.590865752	448.168376657	6929
2022-04-08 06:45:00	447.28219613	447.660565344	447.272239045	447.640651175	9224
2022-04-08 06:30:00	447.431552399	447.650608259	447.1726682	447.242367792	9927
2022-04-08 06:15:00	447.750179105	447.899535374	447.401681145	447.401681145	2715
2022-04-08 06:00:00	447.620737005	447.839792866	447.620737005	447.750179105	1457
2022-04-08 05:45:00	447.710350767	447.74022202	447.570951583	447.570951583	1630
2022-04-08 05:30:00	447.730264936	447.750179105	447.660565344	447.750179105	2768
2022-04-08 05:15:00	447.700393682	447.799964528	447.570951583	447.74022202	5396
2022-04-08 05:00:00	448.337647095	448.377475433	447.97919205	448.019020388	4737
2022-04-08 04:45:00	448.925115085	449.064514269	448.516874617	448.516874617	14129
2022-04-08 04:30:00	448.795672985	448.964943423	448.616445463	448.964943423	3942
2022-04-08 04:15:00	448.596531294	448.895243831	448.516874617	448.765801731	13283
2022-04-07 20:00:00	447.093011523	447.39172406	447.093011523	447.312067384	14351
2022-04-07 19:45:00	447.053183185	447.112925692	446.983483593	447.093011523	2736
2022-04-07 19:30:00	447.013354846	447.073097354	446.844084409	447.023311931	5564
2022-04-07 19:15:00	446.774384817	446.923741085	446.684771056	446.923741085	6591
2022-04-07 19:00:00	446.774384817	446.774384817	446.644942717	446.714642309	6712
2022-04-07 18:45:00	446.773986533	446.82417024	446.734556478	446.774384817	23710
2022-04-07 18:30:00	446.923741085	446.923741085	446.764029449	446.764029449	2736
2022-04-07 18:15:00	446.575243125	446.913784001	446.555328956	446.893869832	40305
2022-04-07 18:00:00	446.575243125	446.634985633	446.535414787	446.58520021	20421
2022-04-07 17:45:00	446.525457702	446.615071464	446.475672279	446.575243125	10545
2022-04-07 17:30:00	446.525457702	446.575243125	446.366144349	446.575243125	341087
2022-04-07 17:15:00	446.575243125	446.704685225	446.425886857	446.525457702	19282
2022-04-07 17:00:00	446.545371872	446.80425607	446.505543533	446.634985633	102775
2022-04-07 16:45:00	446.435843941	446.844084409	446.366144349	446.475672279	100591
2022-04-07 16:30:00	446.863998578	446.973526508	446.286487673	446.376101434	2932948
2022-04-07 16:15:00	446.844084409	447.023311931	446.58520021	446.863998578	3029679
2022-04-07 16:00:00	448.357561264	448.755844647	446.515500618	446.814213155	9188646
2022-04-07 15:45:00	447.371809891	448.556702955	447.232410707	448.347604179	3080193
2022-04-07 15:30:00	448.407346687	448.586574209	447.212496538	447.361852807	3222234
2022-04-07 15:15:00	447.322024468	448.417303771	447.155840727	448.397389602	3897060
2022-04-07 15:00:00	445.808547613	447.541080329	445.479963822	447.312067384	2999249
2022-04-07 14:45:00	445.310693384	445.908118459	445.051809185	445.798590528	1490567
2022-04-07 14:30:00	445.624341548	446.306401842	444.962195424	445.310693384	2053986
2022-04-07 14:15:00	445.53970633	445.977818051	445.151380031	445.633203354	2283152
2022-04-07 14:00:00	444.225371166	445.763740732	443.997353929	445.569577583	1851565
2022-04-07 13:45:00	444.643568718	444.882538748	444.146710198	444.240306793	1446607
2022-04-07 13:30:00	443.817130698	444.862624579	443.657817345	444.633611633	2644572
2022-04-07 13:15:00	442.363396351	444.230349708	442.25386842	443.819619969	2341614
2022-04-07 13:00:00	442.149319032	442.423138858	441.626572092	442.364889913	1865564
2022-04-07 12:45:00	442.432100234	442.751722649	442.114469236	442.14434049	1195181
2022-04-07 12:30:00	442.901078918	443.090263524	442.23385468	442.417861603	1139133
2022-04-07 12:15:00	442.403224689	443.269491047	442.283739674	442.897892651	1709043
2022-04-07 12:00:00	442.462967196	443.030521017	441.955155883	442.413181773	2053585
2022-04-07 11:45:00	442.60236638	442.930950171	442.074640898	442.481686515	1788093
2022-04-07 11:30:00	443.090263524	443.508461077	442.263825505	442.562538042	1750573
2022-04-07 11:15:00	443.324454154	444.175585743	442.741765564	443.090263524	1908261
2022-04-07 11:00:00	442.861250579	443.586126336	442.403224689	443.329233554	2030033
2022-04-07 10:45:00	443.783674894	444.713367881	442.642194719	442.851293495	3309048
2022-04-07 10:30:00	444.543997872	444.643568718	443.657817345	443.787259445	1875625
2022-04-07 10:15:00	445.081680439	445.828461782	443.856959037	444.543997872	4371862
2022-04-07 10:00:00	444.593783295	445.19120837	443.847001952	445.081680439	2616110
2022-04-07 09:45:00	443.677731514	445.733869479	443.379018977	444.583826211	4589757
2022-04-07 09:30:00	443.578160669	443.956529882	443.468632738	443.637903176	160010
2022-04-07 09:15:00	444.066057813	444.155671574	443.398933146	443.617989007	158386
2022-04-07 09:00:00	444.454384111	444.633611633	443.847001952	443.986500707	102522
2022-04-07 08:45:00	444.36477035	444.773010817	444.275156589	444.484255365	84023
2022-04-07 08:30:00	444.534040788	444.763053733	444.295070758	444.514126619	63767
2022-04-07 08:15:00	446.555428527	446.575243125	443.040478102	444.563912041	385631
2022-04-07 08:00:00	445.290779215	445.430178399	445.091637524	445.420221315	76997
2022-04-07 07:45:00	445.250950877	445.579534668	444.992066678	445.290779215	31189
2022-04-07 07:30:00	445.928032628	445.99773222	445.181251285	445.350521723	59233
2022-04-07 07:15:00	445.619363006	446.724599394	445.320650469	445.977818051	113530
2022-04-07 07:00:00	445.738848021	445.878247205	445.629320091	445.64923426	18706
2022-04-07 06:45:00	445.918075543	445.977818051	445.788633444	445.977818051	3023
2022-04-07 06:30:00	445.99773222	446.067431812	445.848375951	445.967860966	4229
2022-04-07 06:15:00	445.957903882	446.037560558	445.928032628	445.928032628	6805
2022-04-07 06:00:00	445.619363006	445.977818051	445.619363006	445.977818051	7071
2022-04-07 05:45:00	445.430178399	445.878247205	445.430178399	445.768719275	15866
2022-04-07 05:30:00	445.320650469	445.639277175	445.320650469	445.350521723	16604
2022-04-07 05:15:00	445.489920907	445.489920907	445.181251285	445.19120837	3987
2022-04-07 05:00:00	444.82279624	445.579534668	444.82279624	445.579534668	3670
2022-04-07 04:45:00	444.673439972	444.872581663	444.47429828	444.832753325	3108
2022-04-07 04:30:00	444.573869126	444.82279624	444.275156589	444.802882071	15322
2022-04-07 04:15:00	443.827087783	444.812839156	443.697645683	444.444427026	17630
2022-04-06 20:00:00	443.737474022	443.856959037	443.199791455	443.289405216	29081
2022-04-06 19:45:00	444.464341196	444.514126619	443.737474022	443.787259445	18183
2022-04-06 19:30:00	444.464341196	444.534040788	444.464341196	444.494212449	8917
2022-04-06 19:15:00	444.683397056	444.683397056	444.404598688	444.464341196	15816
2022-04-06 19:00:00	444.753096648	444.753096648	444.583826211	444.623654549	4527
2022-04-06 18:45:00	444.693354141	444.802882071	444.60374038	444.733182479	12915
2022-04-06 18:30:00	444.663482887	444.773010817	444.484255365	444.563912041	26775
2022-04-06 18:15:00	444.354813265	444.673439972	444.23532825	444.633611633	54155
2022-04-06 18:00:00	444.334899096	444.374727434	444.334899096	444.334899096	10666
2022-04-06 17:45:00	444.374727434	444.374727434	444.245285335	444.374727434	44365
2022-04-06 17:30:00	444.414555773	444.424512857	444.384684519	444.394641604	13453
2022-04-06 17:15:00	444.225371166	444.60374038	444.225371166	444.404598688	60907
2022-04-06 17:00:00	444.354813265	444.60374038	444.225371166	444.225371166	66338
2022-04-06 16:45:00	444.534040788	444.60374038	444.275156589	444.295070758	79992
2022-04-06 16:30:00	444.494212449	444.60374038	444.205456997	444.524083703	480538
2022-04-06 16:15:00	444.663482887	444.832753325	444.205456997	444.524083703	4643978
2022-04-06 16:00:00	444.82279624	446.077388897	444.444427026	444.653525803	9530165
2022-04-06 15:45:00	443.757388191	445.041852101	443.413171777	444.837731867	5322613
2022-04-06 15:30:00	445.957903882	446.43574437	443.677731514	443.767345275	4143573
2022-04-06 15:15:00	446.067431812	447.003397762	445.360478807	445.947946797	4132500
2022-04-06 15:00:00	444.434469942	446.117217235	443.976444052	446.052496185	3804379
2022-04-06 14:45:00	442.652151803	445.240993792	442.547602415	444.494212449	5438843
2022-04-06 14:30:00	442.473919989	443.249576878	441.566829585	442.657130346	5363128
2022-04-06 14:15:00	444.155671574	446.605114379	442.353439266	442.49283845	8836934
2022-04-06 14:00:00	444.763053733	444.942281255	444.105886151	444.145714489	2173505
2022-04-06 13:45:00	443.901765917	444.962195424	443.737474022	444.773010817	2261316
2022-04-06 13:30:00	443.284426674	444.006315305	443.169920201	443.90674446	1809969
2022-04-06 13:15:00	443.349147723	443.433782942	443.025542475	443.299362301	949004
2022-04-06 13:00:00	443.219705624	443.448718569	442.831379326	443.367269617	1377734
2022-04-06 12:45:00	442.980735594	443.379018977	442.846314952	443.229463567	1280321
2022-04-06 12:30:00	443.289405216	443.309319385	442.711894311	442.980735594	2020463
2022-04-06 12:15:00	443.986401136	444.185542828	443.299362301	443.299362301	1837960
2022-04-06 12:00:00	443.617989007	444.512533485	443.448718569	444.001336763	3538255
2022-04-06 11:45:00	443.543310873	443.647860261	443.005628306	443.608131493	2157986
2022-04-06 11:30:00	443.000649763	443.807173614	442.753216212	443.53833233	1992865
2022-04-06 11:15:00	443.060392271	443.608031922	442.861250579	442.990692679	3130913
2022-04-06 11:00:00	443.647860261	443.936615713	443.055413728	443.055413728	2317960
2022-04-06 10:45:00	443.060392271	443.946572798	442.831379326	443.659310908	2872397
2022-04-06 10:30:00	443.140048947	443.896787375	443.062184546	443.070349355	4762486
2022-04-06 10:15:00	443.667874001	443.88683029	442.592409296	443.14502749	5316946
2022-04-06 10:00:00	443.876873206	444.12580032	443.528375246	443.677731514	4122653
2022-04-06 09:45:00	444.972152509	445.669148429	443.837044867	443.866916121	7612752
2022-04-06 09:30:00	445.280822131	445.420221315	444.95223834	444.962195424	264409
2022-04-06 09:15:00	445.091637524	445.450092568	445.031895016	445.270865046	167602
2022-04-06 09:00:00	444.892495832	445.250950877	444.683397056	445.151380031	98947
2022-04-06 08:45:00	445.221079623	445.290779215	444.82279624	444.902054633	135650
2022-04-06 08:30:00	444.872581663	445.260907962	444.763053733	445.260907962	126198
2022-04-06 08:15:00	445.400207575	449.61215392	444.514126619	444.922367086	173241
2022-04-06 08:00:00	445.050813477	445.330607554	444.593783295	444.802882071	185510
2022-04-06 07:45:00	445.231036708	445.430178399	444.982109593	445.002023763	278761
2022-04-06 07:30:00	445.390350061	445.609405922	445.181251285	445.231036708	69790
2022-04-06 07:15:00	445.898161374	446.067431812	445.330607554	445.330607554	70148
2022-04-06 07:00:00	446.017646389	446.057474727	445.768719275	445.828461782	10201
2022-04-06 06:45:00	446.276530588	446.276530588	445.878247205	446.10726015	39759
2022-04-06 06:30:00	446.336273095	446.386058518	445.977818051	446.376101434	18839
2022-04-06 06:15:00	446.774384817	446.784341901	446.316358926	446.396015603	5700
2022-04-06 06:00:00	446.535414787	446.724599394	446.067431812	446.724599394	12143
2022-04-06 05:45:00	446.953612339	446.953612339	446.276530588	446.396015603	9027
2022-04-06 05:30:00	447.073097354	447.232410707	446.873955662	446.913784001	5393
2022-04-06 05:15:00	447.670522428	447.670522428	447.132839861	447.132839861	15004
2022-04-06 05:00:00	447.202539453	447.541080329	447.1726682	447.541080329	6328
2022-04-06 04:45:00	447.222453623	447.252324876	446.873955662	446.873955662	11397
2022-04-06 04:30:00	447.600822836	447.660565344	446.863998578	447.182625284	11325
2022-04-06 04:15:00	449.333355552	449.333355552	447.212496538	447.600822836	10264
2022-04-05 20:00:00	449.632068089	449.632068089	449.333355552	449.333355552	13123
2022-04-05 19:45:00	449.343312637	449.651982258	449.323398468	449.651982258	16920
2022-04-05 19:30:00	449.403055144	449.442883482	449.293527214	449.37318389	3836
2022-04-05 19:15:00	449.532895527	449.552411413	449.413012229	449.413012229	10437
2022-04-05 19:00:00	449.532497244	449.572325582	449.482711821	449.542454328	6607
2022-04-05 18:45:00	449.303484298	449.512583074	449.303484298	449.50262599	19458
2022-04-05 18:30:00	449.452840567	449.472754736	449.223827622	449.283570129	13634
2022-04-05 18:15:00	449.761510189	449.771467273	449.472754736	449.482711821	57935
2022-04-05 18:00:00	449.841166865	449.841166865	449.801338527	449.811295612	12891
2022-04-05 17:45:00	449.841166865	449.920823542	449.761510189	449.871038119	37318
2022-04-05 17:30:00	449.72168185	449.900909373	449.711724766	449.900909373	21767
2022-04-05 17:15:00	449.74159602	449.801338527	449.711724766	449.801338527	15684
2022-04-05 17:00:00	449.482711821	449.74159602	449.094385522	449.74159602	457884
2022-04-05 16:45:00	449.343312637	449.512583074	449.094385522	449.094385522	618519
2022-04-05 16:30:00	449.26365596	451.055931183	449.26365596	449.353269721	163714
2022-04-05 16:15:00	449.203913453	451.443859198	449.039621557	449.293527214	4228571
2022-04-05 16:00:00	448.895243831	449.39309806	447.889578289	449.164085114	10234895
2022-04-05 15:45:00	449.462797652	449.462797652	448.537784495	448.877221508	4610157
2022-04-05 15:30:00	449.472754736	449.920823542	449.114299691	449.462996793	3119611
2022-04-05 15:15:00	450.558076955	450.826918238	449.333355552	449.482711821	3008951
2022-04-05 15:00:00	451.105716606	451.265029959	450.433613397	450.568034039	1430714
2022-04-05 14:45:00	450.986231591	451.195330367	450.538162786	451.13558786	1345612
2022-04-05 14:30:00	450.886660746	451.523914158	450.737304477	451.00614576	1520668
2022-04-05 14:15:00	451.075845352	451.225201621	450.6576478	450.89661783	1568469
2022-04-05 14:00:00	451.225201621	451.344686636	450.558076955	451.075845352	1805185
2022-04-05 13:45:00	452.230867163	452.260738417	451.215244537	451.225201621	1357082
2022-04-05 13:30:00	452.390180516	452.718764307	452.101425064	452.235845705	1567688
2022-04-05 13:15:00	451.603570835	452.469837193	451.414386228	452.400137601	1426870
2022-04-05 13:00:00	450.936446168	451.782798357	450.836875323	451.611536503	1667919
2022-04-05 12:45:00	450.826918238	451.334729551	450.727347392	450.926489084	1583707
2022-04-05 12:30:00	451.742970019	451.742970019	450.777132815	450.826918238	1627883
2022-04-05 12:15:00	451.553785412	451.971982964	451.235158706	451.742970019	1594516
2022-04-05 12:00:00	452.330438009	452.370266347	451.533871243	451.563742497	1728296
2022-04-05 11:45:00	452.609236377	453.037391013	451.882369203	452.330438009	1837324
2022-04-05 11:30:00	452.897991829	452.927863083	452.230867163	452.599279292	1608486
2022-04-05 11:15:00	453.136961859	453.306232297	452.449923024	452.902970372	1657055
2022-04-05 11:00:00	452.210952994	453.556553403	452.081510894	453.136961859	2548548
2022-04-05 10:45:00	452.489751362	452.76854973	451.842540865	452.200995909	2027840
2022-04-05 10:30:00	452.982627048	452.982627048	451.94211171	452.489751362	4024062
2022-04-05 10:15:00	454.949151252	455.865203032	452.718764307	453.00751976	5538541
2022-04-05 10:00:00	454.869494575	455.217992535	454.301940754	454.949151252	2540263
2022-04-05 09:45:00	453.266403959	455.217992535	453.077219352	454.842510876	3580649
2022-04-05 09:30:00	453.804086526	453.983314048	453.256446874	453.266403959	220587
2022-04-05 09:15:00	453.485459819	453.833957779	453.475502735	453.774215272	40315
2022-04-05 09:00:00	453.853971519	453.883743202	453.385888974	453.405803143	43564
2022-04-05 08:45:00	453.714472764	453.953442794	453.70451568	453.804086526	31746
2022-04-05 08:30:00	453.963399879	453.963399879	453.604944834	453.744344018	25528
2022-04-05 08:15:00	453.843914864	455.038765013	453.515331073	453.983314048	41138
2022-04-05 08:00:00	454.142627401	454.172498655	453.993271133	454.043056555	47815
2022-04-05 07:45:00	453.873786118	454.16254157	453.794129441	454.152584486	25200
2022-04-05 07:30:00	453.654730257	453.804086526	453.565116496	453.774215272	14803
2022-04-05 07:15:00	453.784172357	453.872790409	453.485459819	453.485459819	20269
2022-04-05 07:00:00	453.555159411	453.833957779	453.475502735	453.833957779	8258
2022-04-05 06:45:00	453.684601511	453.774215272	453.365974804	453.614901919	6977
2022-04-05 06:30:00	453.674644426	453.794129441	453.455588566	453.57507358	3941
2022-04-05 06:15:00	453.883743202	454.142627401	453.57507358	453.57507358	13180
2022-04-05 06:00:00	454.092841978	454.092841978	453.833957779	453.893700287	11053
2022-04-05 05:45:00	454.51103953	454.51103953	454.062970725	454.182455739	4841
2022-04-05 05:30:00	454.620567461	454.620567461	454.421425769	454.421425769	1184
2022-04-05 05:15:00	454.650438714	454.789837898	454.590696207	454.789837898	2320
2022-04-05 05:00:00	455.048722097	455.048722097	454.590696207	454.670352884	1519
2022-04-05 04:45:00	454.998936674	455.09850752	454.889408744	455.078593351	4719
2022-04-05 04:30:00	455.4021986	455.476876734	455.038765013	455.038765013	5558
2022-04-05 04:15:00	455.33747755	455.437048396	455.108464605	455.397220057	6400
2022-04-04 20:00:00	454.590696207	454.590696207	454.371640346	454.391554515	25437
2022-04-04 19:45:00	454.610610376	454.660395799	454.540910784	454.590696207	22259
2022-04-04 19:30:00	454.51103953	454.550867869	454.491125361	454.5309537	5781
2022-04-04 19:15:00	454.540910784	454.570782038	454.501082446	454.51103953	10486
2022-04-04 19:00:00	454.5309537	454.590696207	454.491125361	454.5309537	1992
2022-04-04 18:45:00	454.501082446	454.839623321	454.441339938	454.51103953	94001
2022-04-04 18:30:00	454.590696207	454.610610376	454.51103953	454.610610376	6421
2022-04-04 18:15:00	454.720138306	454.720138306	454.540910784	454.610610376	20009
2022-04-04 18:00:00	454.720138306	454.720138306	454.650438714	454.660395799	1874
2022-04-04 17:45:00	454.75000956	454.75000956	454.630524545	454.630524545	10880
2022-04-04 17:30:00	454.64048163	454.789837898	454.600653292	454.740052476	32331
2022-04-04 17:15:00	454.550867869	454.690267053	454.550867869	454.550867869	16415
2022-04-04 17:00:00	454.909322913	454.909322913	454.620567461	454.620567461	15645
2022-04-04 16:45:00	454.769923729	454.939194167	454.740052476	454.87945166	196689
2022-04-04 16:30:00	454.600653292	454.85953749	454.590696207	454.769923729	3392445
2022-04-04 16:15:00	454.789837898	454.969065421	454.540910784	454.590696207	2355922
2022-04-04 16:00:00	453.923571541	454.869494575	453.774215272	454.819709152	8147719
2022-04-04 15:45:00	454.152584486	454.451297023	453.913614456	453.94348571	2872332
2022-04-04 15:30:00	454.202369909	454.4015116	453.983314048	454.142627401	1466876
2022-04-04 15:15:00	454.082884894	454.356704719	453.87876466	454.212227422	1656784
2022-04-04 15:00:00	453.993271133	454.301940754	453.913614456	454.102799063	1677052
2022-04-04 14:45:00	453.913614456	454.122713232	453.70451568	454.003228217	1331813
2022-04-04 14:30:00	453.266403959	453.94348571	453.156876028	453.913614456	1280237
2022-04-04 14:15:00	453.754301103	453.848893406	453.037391013	453.261425416	1669909
2022-04-04 14:00:00	453.430695854	453.824000695	453.301253755	453.759279645	1118546
2022-04-04 13:45:00	453.296275212	453.475502735	453.136961859	453.435674396	799373
2022-04-04 13:30:00	452.972669964	453.35601772	452.87807766	453.296275212	739645
2022-04-04 13:15:00	452.957734337	453.037391013	452.728721392	452.967691421	990405
2022-04-04 13:00:00	453.077219352	453.24648979	452.954946353	452.967691421	1065680
2022-04-04 12:45:00	453.614901919	453.734386934	452.888034745	453.072240809	1374987
2022-04-04 12:30:00	453.674644426	453.694558595	452.708807223	453.61032166	931668
2022-04-04 12:15:00	453.555258982	453.694558595	453.35601772	453.674644426	1349964
2022-04-04 12:00:00	453.186747282	453.754301103	453.067262267	453.555159411	1735581
2022-04-04 11:45:00	453.24648979	453.46554565	452.927863083	453.176790198	1539236
2022-04-04 11:30:00	453.042369556	453.286318128	452.838249322	453.256446874	979488
2022-04-04 11:15:00	452.499708447	453.351039178	452.390180516	453.042369556	2380424
2022-04-04 11:00:00	452.280652586	452.788463899	452.131296317	452.5295797	1599212
2022-04-04 10:45:00	452.87807766	452.997562675	452.233655147	452.270795072	2028830
2022-04-04 10:30:00	452.191038825	452.927863083	451.513957074	452.888034745	2196272
2022-04-04 10:15:00	452.549493869	452.728721392	452.051639641	452.191038825	2708987
2022-04-04 10:00:00	451.24511579	452.748635561	450.707433223	452.569408039	3078599
2022-04-04 09:45:00	451.185373283	451.464171651	450.319106925	451.24511579	2944155
2022-04-04 09:30:00	451.503999989	451.603570835	451.185373283	451.205287452	131189
2022-04-04 09:15:00	451.02605993	451.434300397	451.02605993	451.424343313	29144
2022-04-04 09:00:00	451.474128735	451.523914158	450.916531999	451.016102845	62942
2022-04-04 08:45:00	451.762884188	451.912240457	451.533871243	451.543828327	34134
2022-04-04 08:30:00	451.673270427	452.041682556	451.673270427	451.733012934	13930
2022-04-04 08:15:00	451.464171651	452.051639641	450.558076955	451.683227511	111249
2022-04-04 08:00:00	451.603570835	452.051639641	451.503999989	451.96202588	31000
2022-04-04 07:45:00	451.772841273	451.792755442	451.494042905	451.603570835	16610
2022-04-04 07:30:00	451.653356258	451.922197541	451.653356258	451.673270427	15045
2022-04-04 07:15:00	451.404429143	451.653356258	451.394472059	451.613527919	20905
2022-04-04 07:00:00	451.523914158	451.523914158	451.334729551	451.384514974	9499
2022-04-04 06:45:00	451.752927103	451.752927103	451.583656666	451.583656666	1491
2022-04-04 06:30:00	451.94211171	452.111382148	451.762884188	451.762884188	2537
2022-04-04 06:15:00	451.713098765	451.842540865	451.683227511	451.772841273	2440
2022-04-04 06:00:00	451.563742497	451.932154626	451.553785412	451.892326288	4125
2022-04-04 05:45:00	451.523914158	451.742970019	451.324772467	451.742970019	15043
2022-04-04 05:30:00	451.663313342	451.663313342	451.454214566	451.563742497	7280
2022-04-04 05:15:00	450.767175731	451.633442089	450.757218646	451.553785412	5128
2022-04-04 05:00:00	450.468463194	450.797046984	450.468463194	450.767175731	6848
2022-04-04 04:45:00	450.916531999	450.996188676	450.348978179	450.348978179	5138
2022-04-04 04:30:00	450.478420278	450.697476139	450.388806517	450.587948208	8758
2022-04-04 04:15:00	450.587948208	451.344686636	450.249407333	450.408720686	9874
2022-04-01 20:00:00	451.165459114	451.344686636	451.165459114	451.344686636	13013
2022-04-01 19:45:00	451.155502029	451.195330367	451.105716606	451.175416198	2571
2022-04-01 19:30:00	451.185373283	451.185373283	451.105716606	451.105716606	204
2022-04-01 19:15:00	451.105716606	451.225201621	451.075845352	451.075845352	6511
2022-04-01 19:00:00	451.225201621	451.225201621	451.045974099	451.045974099	3476
2022-04-01 18:45:00	451.175416198	451.235158706	451.165459114	451.175416198	2107
2022-04-01 18:30:00	451.125630775	451.175316627	451.125630775	451.165459114	3259
2022-04-01 18:15:00	451.205287452	451.205287452	451.115673691	451.145544945	6885
2022-04-01 18:00:00	451.145544945	451.24511579	451.13558786	451.175416198	9683
2022-04-01 17:45:00	450.976274507	451.225201621	450.976274507	451.225201621	54335
2022-04-01 17:30:00	451.105716606	451.175416198	450.956360338	450.986231591	60443
2022-04-01 17:15:00	450.916531999	451.155502029	450.757318217	451.085802437	64248
2022-04-01 17:00:00	450.707433223	450.976274507	450.448549024	450.89661783	196489
2022-04-01 16:45:00	450.707433223	450.976274507	450.358935263	450.707433223	283413
2022-04-01 16:30:00	450.249407333	450.976274507	450.239450248	450.747261562	6741043
2022-04-01 16:15:00	450.856789492	451.115673691	450.209578995	450.239450248	6733718
2022-04-01 16:00:00	448.626402547	451.24511579	448.387432518	450.936446168	14815274
2022-04-01 15:45:00	449.134213861	449.37318389	448.377475433	448.626402547	3074019
2022-04-01 15:30:00	449.841166865	450.060222726	448.694509006	449.144071374	2585449
2022-04-01 15:15:00	449.861081035	450.558076955	449.422969313	449.85112395	3401687
2022-04-01 15:00:00	450.563055497	450.826918238	449.691810597	449.857695626	1662604
2022-04-01 14:45:00	450.239450248	450.757218646	450.100051064	450.558076955	2176771
2022-04-01 14:30:00	449.671896428	450.269321502	449.452840567	450.209578995	2262038
2022-04-01 14:15:00	448.596531294	449.85112395	448.536788786	449.661939343	2781063
2022-04-01 14:00:00	448.596531294	448.77386697	448.277904587	448.596531294	1481998
2022-04-01 13:45:00	447.720307851	448.945029254	447.625715548	448.616445463	1912597
2022-04-01 13:30:00	447.650608259	447.874642662	447.212496538	447.730264936	1606485
2022-04-01 13:15:00	448.019020388	448.287861672	447.471380737	447.650608259	1260040
2022-04-01 13:00:00	448.307775841	448.506917533	447.919449543	448.000101928	1192757
2022-04-01 12:45:00	448.496960448	448.506917533	447.421595314	448.307775841	1571790
2022-04-01 12:30:00	448.168376657	448.576617125	447.74022202	448.496960448	1379007
2022-04-01 12:15:00	448.397389602	448.45713211	447.750179105	448.178333742	1688907
2022-04-01 12:00:00	448.45713211	449.213870537	448.178333742	448.417303771	2246884
2022-04-01 11:45:00	449.751553104	449.811295612	448.427260856	448.487003363	3019076
2022-04-01 11:30:00	449.901008944	450.319106925	449.627089547	449.756531646	1425790
2022-04-01 11:15:00	450.045287099	450.488377363	449.771467273	449.917338562	1533993
2022-04-01 11:00:00	449.39309806	450.366701789	449.357650838	450.050265641	2086781
2022-04-01 10:45:00	449.134213861	449.771467273	448.865372577	449.391704068	2540524
2022-04-01 10:30:00	450.757218646	450.757218646	448.865372577	449.164085114	2871742
2022-04-01 10:15:00	450.30914984	450.866746576	449.592239751	450.752240104	3142945
2022-04-01 10:00:00	450.54811987	450.996188676	449.72168185	450.319106925	3069631
2022-04-01 09:45:00	451.364600805	451.513957074	450.289235671	450.538162786	4137626
2022-04-01 09:30:00	451.494042905	451.762884188	451.274987044	451.344686636	234585
2022-04-01 09:15:00	451.255072875	451.494042905	450.846832407	451.494042905	129394
2022-04-01 09:00:00	451.474128735	451.673270427	451.185373283	451.294901213	41087
2022-04-01 08:45:00	452.300566755	452.350352178	451.384514974	451.513957074	346019
2022-04-01 08:30:00	452.200995909	452.400137601	452.031725472	452.280652586	202758
2022-04-01 08:15:00	451.882767486	452.380621715	450.03831714	452.191038825	194031
2022-04-01 08:00:00	452.051639641	452.18108174	452.051639641	452.171124656	143013
2022-04-01 07:45:00	452.051639641	452.101425064	451.991897133	452.051639641	65260
2022-04-01 07:30:00	452.061596725	452.210952994	452.031725472	452.081510894	48569
2022-04-01 07:15:00	452.260738417	452.390180516	452.041682556	452.041682556	98487
2022-04-01 07:00:00	452.191038825	452.360309262	452.081510894	452.360309262	11293
2022-04-01 06:45:00	452.380223432	452.499708447	452.18108174	452.18108174	8348
2022-04-01 06:30:00	452.439965939	452.469837193	452.330438009	452.42005177	6094
2022-04-01 06:15:00	452.410094685	452.619193461	452.350352178	452.400137601	36528
2022-04-01 06:00:00	452.091467979	452.400137601	451.971982964	452.400137601	4077
2022-04-01 05:45:00	452.041682556	452.439965939	452.021768387	452.141253402	23033
2022-04-01 05:30:00	451.772841273	452.330438009	451.703141681	452.051639641	21190
2022-04-01 05:15:00	451.822626696	451.852497949	451.673270427	451.683227511	4801
2022-04-01 05:00:00	452.111382148	452.131296317	452.001854218	452.061596725	26644
2022-04-01 04:45:00	451.882369203	452.061596725	451.852497949	452.061596725	4472
2022-04-01 04:30:00	451.812669611	452.001854218	451.633442089	451.952068795	6322
2022-04-01 04:15:00	451.733012934	452.041682556	451.603570835	451.862455034	14771
2022-03-31 20:00:00	451.334729551	451.354643721	451.185373283	451.255072875	40554
2022-03-31 19:45:00	451.274987044	451.454214566	451.165459114	451.404528714	11723
2022-03-31 19:30:00	451.205287452	451.294901213	451.125630775	451.215244537	5869
2022-03-31 19:15:00	451.13558786	451.225201621	451.085802437	451.145544945	5092
2022-03-31 19:00:00	451.175416198	451.215244537	451.055931183	451.13558786	9030
2022-03-31 18:45:00	450.807004069	451.175316627	450.807004069	451.105716606	20761
2022-03-31 18:30:00	451.056329467	451.056329467	450.737304477	450.807004069	31114
2022-03-31 18:15:00	451.00614576	451.384514974	450.996188676	451.02605993	129942
2022-03-31 18:00:00	450.757218646	451.045974099	450.757218646	451.045974099	52332
2022-03-31 17:45:00	450.7870899	450.89661783	450.597905293	450.707433223	84386
2022-03-31 17:30:00	451.016102845	451.045974099	449.701767681	450.7870899	151103
2022-03-31 17:15:00	451.145544945	451.255072875	450.966317422	451.016102845	935500
2022-03-31 17:00:00	451.155502029	451.274987044	450.956360338	451.105716606	198195
2022-03-31 16:45:00	450.856789492	451.205287452	449.701767681	451.165459114	502951
2022-03-31 16:30:00	451.225201621	451.434300397	449.50262599	450.906574915	2725409
2022-03-31 16:15:00	449.761510189	451.354643721	449.503223415	451.255072875	19811062
2022-03-31 16:00:00	452.325459466	452.798420984	449.223827622	449.711724766	36541607
2022-03-31 15:45:00	453.565116496	453.699537138	452.270695501	452.320480924	6300044
2022-03-31 15:30:00	454.600653292	454.630524545	453.306232297	453.565116496	4354445
2022-03-31 15:15:00	454.64048163	455.397220057	454.501082446	454.595674749	3469546
2022-03-31 15:00:00	454.072927809	454.660395799	453.883743202	454.620567461	2740942
2022-03-31 14:45:00	454.351726177	454.51103953	453.873786118	454.067949267	2978603
2022-03-31 14:30:00	454.132670317	454.441339938	453.943983564	454.351726177	2618883
2022-03-31 14:15:00	454.969065421	455.028807928	454.112756147	454.142627401	2477101
2022-03-31 14:00:00	454.98897959	455.516705072	454.899365829	454.98897959	1231199
2022-03-31 13:45:00	454.992962424	455.188121281	454.660395799	454.98897959	1206660
2022-03-31 13:30:00	454.501082446	455.058679182	454.311897839	454.98897959	1505408
2022-03-31 13:15:00	454.740052476	455.007101484	454.4015116	454.51103953	1442377
2022-03-31 13:00:00	455.247863789	455.347434635	454.650438714	454.75000956	1009571
2022-03-31 12:45:00	454.999036245	455.287692127	454.680309968	455.237906704	1292039
2022-03-31 12:30:00	455.297649212	455.546675897	454.759966645	454.98897959	2039665
2022-03-31 12:15:00	455.964773878	456.153958485	455.287692127	455.297748783	1172696
2022-03-31 12:00:00	455.905031371	455.964773878	455.497687041	455.954816794	1561644
2022-03-31 11:45:00	455.705889679	456.233615162	455.317563381	455.914988455	1669993
2022-03-31 11:30:00	456.124087231	456.2416804	455.617271627	455.725803848	1603317
2022-03-31 11:15:00	456.51241353	456.651812714	455.878147242	456.114130147	1456335
2022-03-31 11:00:00	455.75069656	456.791211898	455.636190087	456.492499361	1985802
2022-03-31 10:45:00	455.237906704	456.074301808	455.058679182	455.760653644	1693105
2022-03-31 10:30:00	455.22794962	455.506747988	454.600653292	455.217992535	1939396
2022-03-31 10:15:00	455.944859709	455.964773878	454.64048163	455.237906704	3003223
2022-03-31 10:00:00	455.526662157	456.153958485	455.149288652	455.964773878	2509130
2022-03-31 09:45:00	455.92494554	456.183829739	455.208035451	455.536619241	3677034
2022-03-31 09:30:00	456.472585191	456.482542276	455.895074286	455.914988455	119128
2022-03-31 09:15:00	456.691641052	456.960482335	456.134044316	456.442713938	120743
2022-03-31 09:00:00	456.572156037	456.781254813	456.412842684	456.781254813	61129
2022-03-31 08:45:00	456.821083151	457.269151957	456.432756853	456.592070206	89302
2022-03-31 08:30:00	456.910298629	456.930611082	456.671726883	456.821083151	36456
2022-03-31 08:15:00	456.38297143	458.005976216	456.213700992	456.900739828	143900
2022-03-31 08:00:00	456.631898545	456.87982995	456.592070206	456.87982995	18342
2022-03-31 07:45:00	456.203743908	456.661769798	456.134044316	456.651812714	33116
2022-03-31 07:30:00	456.592070206	456.631898545	456.114130147	456.114130147	22467
2022-03-31 07:15:00	456.900739828	456.990353589	456.532327699	456.592070206	27801
2022-03-31 07:00:00	457.129752773	457.229323619	456.831040236	456.850954405	8469
2022-03-31 06:45:00	457.229323619	457.358765718	456.980396505	457.179538196	2783
2022-03-31 06:30:00	457.169581112	457.289066126	456.86091149	457.259194873	6974
2022-03-31 06:15:00	457.129752773	457.269151957	457.09988152	457.189495281	5638
2022-03-31 06:00:00	457.249237788	457.328894465	457.199452365	457.308980296	3092
2022-03-31 05:45:00	457.299023211	457.418508226	457.239280704	457.418508226	682
2022-03-31 05:30:00	457.269151957	457.418508226	457.259194873	457.279109042	14060
2022-03-31 05:15:00	457.378679888	457.42846531	457.07996735	457.169581112	4133
2022-03-31 05:00:00	457.070010266	457.468293649	457.070010266	457.408551141	9298
2022-03-31 04:45:00	457.338851549	457.338851549	457.040139012	457.109838604	6745
2022-03-31 04:30:00	457.259194873	457.368722803	457.089924435	457.308980296	4827
2022-03-31 04:15:00	457.627607002	457.677392425	457.279109042	457.279109042	90728
2022-03-30 20:00:00	456.900739828	456.97043942	456.840997321	456.910696913	26134
2022-03-30 19:45:00	457.030181927	457.030181927	456.890782743	456.900739828	24584
2022-03-30 19:30:00	457.129752773	457.129752773	457.030181927	457.040139012	5520
2022-03-30 19:15:00	457.119795689	457.179538196	457.060053181	457.060053181	5933
2022-03-30 19:00:00	457.169581112	457.179538196	457.060053181	457.060053181	2462
2022-03-30 18:45:00	457.119795689	457.199452365	457.030181927	457.179538196	32355
2022-03-30 18:30:00	457.109838604	457.159624027	457.030181927	457.139709858	10108
2022-03-30 18:15:00	457.030181927	457.149666942	456.900739828	457.040139012	69933
2022-03-30 18:00:00	457.089924435	457.089924435	457.030181927	457.030181927	7397
2022-03-30 17:45:00	457.089924435	457.089924435	456.73146939	457.070010266	39786
2022-03-30 17:30:00	457.089924435	457.179538196	456.73146939	457.089924435	80286
2022-03-30 17:15:00	457.169581112	457.299023211	457.089924435	457.109838604	23360
2022-03-30 17:00:00	457.249237788	457.338851549	457.149666942	457.169581112	75843
2022-03-30 16:45:00	457.089924435	457.259194873	456.73146939	457.249237788	1332146
2022-03-30 16:30:00	457.040139012	457.129752773	455.845288863	457.089924435	579792
2022-03-30 16:15:00	456.741426475	457.129752773	456.592070206	457.070010266	7199429
2022-03-30 16:00:00	455.317563381	456.761340644	455.088550436	456.751383559	10082527
2022-03-30 15:45:00	455.198078366	455.895074286	454.909322913	455.317563381	5119913
2022-03-30 15:30:00	455.695932595	455.825374694	454.506060988	455.198078366	3859423
2022-03-30 15:15:00	455.92494554	456.014360159	455.347434635	455.705889679	2579398
2022-03-30 15:00:00	456.343143092	456.412842684	455.81541761	455.910009913	2429511
2022-03-30 14:45:00	456.587091664	457.005289216	456.233615162	456.343143092	1588351
2022-03-30 14:30:00	457.194473823	457.194473823	456.452671022	456.587091664	2180058
2022-03-30 14:15:00	456.681584397	457.368722803	456.611984375	457.189495281	2125251
2022-03-30 14:00:00	456.86091149	457.149666942	456.547263326	456.671726883	2375958
2022-03-30 13:45:00	457.020224843	457.219366534	456.701598137	456.86091149	2026997
2022-03-30 13:30:00	457.637564086	457.687349509	456.880825659	457.030181927	1725099
2022-03-30 13:15:00	457.916362455	457.966147877	457.20940945	457.6474216	1189527
2022-03-30 13:00:00	458.095589977	458.097481823	457.767006186	457.926319539	914746
2022-03-30 12:45:00	457.537993241	458.1453754	457.378679888	458.075675808	1182698
2022-03-30 12:30:00	457.388636972	457.707263679	457.299023211	457.537993241	1416221
2022-03-30 12:15:00	457.677392425	458.125461231	457.104860062	457.393615514	2154831
2022-03-30 12:00:00	457.528036156	457.743607037	457.280901317	457.697306594	1547879
2022-03-30 11:45:00	457.199452365	457.757049101	457.020224843	457.537993241	2090768
2022-03-30 11:30:00	457.199452365	457.647521171	456.930611082	457.189495281	2492215
2022-03-30 11:15:00	457.886491201	458.075675808	456.671726883	457.199452365	3534920
2022-03-30 11:00:00	458.234989161	458.762714643	457.786920355	457.866676603	1989538
2022-03-30 10:45:00	458.155332484	458.47385962	457.826748693	458.244946245	1964622
2022-03-30 10:30:00	458.931985081	459.041513011	458.065718723	458.175246653	2019928
2022-03-30 10:15:00	458.922027996	459.215761991	458.334560007	458.941942166	2436667
2022-03-30 10:00:00	458.205117907	459.021598842	457.866577032	458.922027996	2656910
2022-03-30 09:45:00	458.36443126	458.852228834	457.946233708	458.200139365	3691181
2022-03-30 09:30:00	458.025890385	458.523744614	457.836705778	458.374388345	172900
2022-03-30 09:15:00	458.085632892	458.085632892	457.619840476	458.055761639	44334
2022-03-30 09:00:00	457.966147877	458.025890385	457.597735748	458.025890385	53224
2022-03-30 08:45:00	457.42846531	458.304688753	457.42846531	457.936276624	145327
2022-03-30 08:30:00	457.587778664	457.737134932	457.229323619	457.388636972	121089
2022-03-30 08:15:00	458.464002106	459.91375362	457.398594057	457.458336564	212410
2022-03-30 08:00:00	458.454045022	458.60340129	458.424173768	458.454045022	12517
2022-03-30 07:45:00	458.424173768	458.683057967	458.404259599	458.473959191	14972
2022-03-30 07:30:00	458.244946245	458.533701698	458.234989161	458.434130852	29158
2022-03-30 07:15:00	458.314645837	458.663143798	458.225032076	458.284774584	42149
2022-03-30 07:00:00	458.195160823	458.394302514	458.195160823	458.244946245	14224
2022-03-30 06:45:00	458.025890385	458.105547061	457.976104962	458.065718723	9955
2022-03-30 06:30:00	457.846662863	457.996019131	457.508121987	457.836705778	11878
2022-03-30 06:15:00	458.274817499	458.284774584	457.617649917	457.717220763	16018
2022-03-30 06:00:00	458.225032076	458.593444206	458.125461231	458.125461231	7106
2022-03-30 05:45:00	458.215074992	458.274817499	458.075675808	458.215074992	4003
2022-03-30 05:30:00	458.075675808	458.324602922	458.025890385	458.234989161	7188
2022-03-30 05:15:00	457.866577032	458.055761639	457.816791609	458.035847469	7680
2022-03-30 05:00:00	457.687349509	457.707263679	457.478250733	457.647521171	2993
2022-03-30 04:45:00	457.916362455	458.0159333	457.657478256	457.677392425	6910
2022-03-30 04:30:00	457.537993241	457.956190793	457.537993241	457.956190793	11928
2022-03-30 04:15:00	458.38434543	458.444087937	457.617649917	457.617649917	17432
2022-03-29 20:00:00	459.121169688	459.121169688	459.011641758	459.121169688	54916
2022-03-29 19:45:00	458.922027996	459.111212603	458.892156743	459.111212603	5834
2022-03-29 19:30:00	458.941942166	459.031555927	458.941942166	459.021598842	2719
2022-03-29 19:15:00	458.941942166	459.011641758	458.941942166	459.011641758	1385
2022-03-29 19:00:00	459.021997126	459.101255519	458.892156743	458.912070912	12720
2022-03-29 18:45:00	458.922027996	459.041513011	458.852328404	459.011641758	8620
2022-03-29 18:30:00	458.71292922	458.902113827	458.633272544	458.862285489	23097
2022-03-29 18:15:00	458.991727588	459.041513011	458.613358375	458.653186713	43985
2022-03-29 18:00:00	458.95189925	458.991727588	458.922027996	458.991727588	18480
2022-03-29 17:45:00	458.95189925	458.991727588	458.95189925	458.971813419	16476
2022-03-29 17:30:00	458.941942166	458.941942166	458.782628812	458.941942166	120971
2022-03-29 17:15:00	458.95189925	459.041513011	458.872242574	458.941942166	276188
2022-03-29 17:00:00	459.170955111	459.569238494	459.051470096	459.091298434	188856
2022-03-29 16:45:00	459.061427181	459.569238494	459.021598842	459.170955111	324485
2022-03-29 16:30:00	459.001684673	459.569238494	458.931985081	459.031555927	420477
2022-03-29 16:15:00	459.619023917	459.688723509	458.892156743	458.991727588	2743150
2022-03-29 16:00:00	459.564259951	459.967521877	458.614254512	459.609066832	10708523
2022-03-29 15:45:00	459.549324325	460.087006892	459.096276977	459.569138923	5911436
2022-03-29 15:30:00	459.121169688	459.559281409	458.981770504	459.534388698	3778996
2022-03-29 15:15:00	458.585279396	459.439796394	458.334560007	459.112407454	3784303
2022-03-29 15:00:00	458.553715438	458.862285489	458.304688753	458.593444206	2261963
2022-03-29 14:45:00	457.836705778	458.573530036	457.742611329	458.543658783	2202021
2022-03-29 14:30:00	457.707263678	457.896448285	457.119795689	457.84168432	1579514
2022-03-29 14:15:00	457.567864494	457.886491201	457.338851549	457.707263678	1510356
2022-03-29 14:00:00	456.900739828	457.587778664	456.611984375	457.577821579	1811617
2022-03-29 13:45:00	456.195579099	456.960482335	455.994645132	456.880825659	1607324
2022-03-29 13:30:00	456.134044316	456.432756853	455.725803848	456.183829739	1236685
2022-03-29 13:15:00	456.343143092	456.373014346	455.68597551	456.124087231	1645407
2022-03-29 13:00:00	456.482542276	456.831040236	456.054387639	456.343143092	1534462
2022-03-29 12:45:00	456.38297143	456.492499361	455.546576326	456.482542276	1724261
2022-03-29 12:30:00	456.840997321	456.97043942	456.203743908	456.392928515	1194034
2022-03-29 12:15:00	457.478250733	457.513100529	456.661769798	456.840997321	1388925
2022-03-29 12:00:00	457.528036156	457.976104962	457.299023211	457.463315106	1270422
2022-03-29 11:45:00	457.348808634	457.672413882	457.134731316	457.528036156	1550634
2022-03-29 11:30:00	456.801168982	457.547950325	456.283400584	457.348808634	1546641
2022-03-29 11:15:00	457.219366534	457.458336564	456.462628107	456.791211898	1955522
2022-03-29 11:00:00	456.412842684	457.446288492	456.094215978	457.219366534	2306206
2022-03-29 10:45:00	456.73146939	457.030181927	455.636190087	456.412842684	3245208
2022-03-29 10:30:00	455.616275918	456.751383559	455.437048396	456.73146939	3208339
2022-03-29 10:15:00	457.328894465	457.73215639	455.217992535	455.616275918	3811842
2022-03-29 10:00:00	457.916362455	458.244946245	456.711555221	457.300417203	5347157
2022-03-29 09:45:00	458.045804554	459.768380185	457.44837948	457.926319539	9779166
2022-03-29 09:30:00	457.937272332	458.1453754	457.697306594	458.095589977	472801
2022-03-29 09:15:00	457.727177848	457.966147877	457.338851549	457.946233708	228310
2022-03-29 09:00:00	457.338851549	457.866577032	457.31893738	457.687349509	195920
2022-03-29 08:45:00	457.916362455	457.916362455	457.259194873	457.299023211	258032
2022-03-29 08:30:00	456.402885599	458.125461231	456.313271838	457.886491201	562129
2022-03-29 08:15:00	455.436948825	456.86091149	454.142627401	456.392928515	294531
2022-03-29 08:00:00	456.054387639	456.880825659	455.586404664	456.522370614	476949
2022-03-29 07:45:00	455.437048396	456.203743908	455.138335859	455.864207324	174805
2022-03-29 07:30:00	455.715846764	455.785546356	455.387262973	455.387262973	23270
2022-03-29 07:15:00	455.496790903	455.865203032	455.33747755	455.785546356	54634
2022-03-29 07:00:00	455.765632187	455.835331779	455.516705072	455.516705072	14880
2022-03-29 06:45:00	455.656104256	455.725803848	455.407177142	455.725803848	19842
2022-03-29 06:30:00	455.626233003	455.636190087	455.506747988	455.636190087	4772
2022-03-29 06:15:00	455.825374694	455.825374694	455.297649212	455.486833819	5773
2022-03-29 06:00:00	455.92494554	456.283400584	455.735760933	455.805460525	26880
2022-03-29 05:45:00	455.646147172	456.243572246	455.636190087	456.014559301	52361
2022-03-29 05:30:00	455.875160117	456.1440014	455.676018425	455.676018425	18623
2022-03-29 05:15:00	455.327520465	456.124087231	455.208035451	455.745718018	10834
2022-03-29 05:00:00	455.347434635	455.347434635	455.138335859	455.138335859	3178
2022-03-29 04:45:00	454.939194167	455.347434635	454.889408744	455.347434635	8690
2022-03-29 04:30:00	454.98897959	455.327520465	454.959108336	455.038765013	6919
2022-03-29 04:15:00	454.929237082	455.158250028	454.869494575	455.038765013	12041
2022-03-28 20:00:00	454.152584486	454.152584486	453.81404361	453.853871949	102482
2022-03-28 19:45:00	454.023142386	454.192412824	453.993669416	454.192412824	18761
2022-03-28 19:30:00	454.023142386	454.023142386	453.824000695	454.013185302	8607
2022-03-28 19:15:00	453.963798162	454.023142386	453.933528625	453.973356963	8447
2022-03-28 19:00:00	453.824000695	453.963399879	453.81404361	453.94348571	10203
2022-03-28 18:45:00	453.774215272	453.993271133	453.774215272	453.804086526	19245
2022-03-28 18:30:00	453.794129441	453.843914864	453.714472764	453.714472764	11381
2022-03-28 18:15:00	453.983314048	453.983314048	453.654730257	453.794129441	54803
2022-03-28 18:00:00	453.94348571	454.043056555	453.913614456	454.043056555	13765
2022-03-28 17:45:00	454.003228217	454.043056555	453.94348571	453.94348571	27040
2022-03-28 17:30:00	454.013185302	454.062970725	453.94348571	454.052914069	112049
2022-03-28 17:15:00	454.092841978	454.232241162	453.993271133	453.993271133	33283
2022-03-28 17:00:00	454.082884894	454.092841978	453.953442794	454.092841978	93779
2022-03-28 16:45:00	453.953442794	454.152584486	453.953442794	454.043056555	228428
2022-03-28 16:30:00	454.062970725	454.122713232	453.905549217	454.082884894	931670
2022-03-28 16:15:00	453.913614456	454.242198247	453.774215272	454.082884894	5468537
2022-03-28 16:00:00	452.947777252	453.933528625	452.380223432	453.913415314	9531174
2022-03-28 15:45:00	452.5295797	452.977648506	452.42005177	452.940010726	3652476
2022-03-28 15:30:00	452.320480924	452.636817501	452.081510894	452.5295797	2574408
2022-03-28 15:15:00	452.459880108	452.519622616	451.922197541	452.315502382	2403479
2022-03-28 15:00:00	451.324772467	452.469837193	451.324772467	452.459880108	2390966
2022-03-28 14:45:00	450.946403253	451.782798357	450.797046984	451.344686636	1377984
2022-03-28 14:30:00	450.647690716	451.036017014	450.339021094	450.946403253	796133
2022-03-28 14:15:00	450.473441736	450.926489084	450.229493164	450.6576478	1122371
2022-03-28 14:00:00	450.378849432	450.577991124	450.190461392	450.488277792	816740
2022-03-28 13:45:00	450.388806517	450.577991124	450.239450248	450.378849432	914477
2022-03-28 13:30:00	449.751553104	450.597905293	449.701767681	450.399858881	1326413
2022-03-28 13:15:00	449.72168185	449.920823542	449.482711821	449.76051448	1228466
2022-03-28 13:00:00	449.37318389	449.811295612	449.074471353	449.711724766	1169833
2022-03-28 12:45:00	448.666230886	449.507604532	448.586574209	449.37318389	2312612
2022-03-28 12:30:00	448.656273801	449.000589786	448.128548319	448.686145055	1848580
2022-03-28 12:15:00	448.526831702	449.293527214	448.307775841	448.656373372	1870876
2022-03-28 12:00:00	449.582282666	449.587261209	448.337647095	448.506917533	2043099
2022-03-28 11:45:00	450.468463194	450.498334447	449.104342607	449.592239751	2624761
2022-03-28 11:30:00	450.846832407	450.936446168	449.900909373	450.458506109	1520042
2022-03-28 11:15:00	451.334729551	451.474128735	449.980566049	450.856789492	3067820
2022-03-28 11:00:00	450.707433223	451.444257482	450.707433223	451.324772467	1663071
2022-03-28 10:45:00	450.946403253	451.165459114	450.050265641	450.667604885	1570008
2022-03-28 10:30:00	450.797046984	451.055931183	450.129922318	450.936446168	2266353
2022-03-28 10:15:00	451.603570835	451.653356258	450.528205701	450.7870899	2592046
2022-03-28 10:00:00	450.637733631	451.702145972	450.378849432	451.59361375	2652736
2022-03-28 09:45:00	450.119965233	450.976274507	449.731638935	450.605074394	3979005
2022-03-28 09:30:00	450.498334447	450.597905293	449.950694796	450.129922318	114433
2022-03-28 09:15:00	450.478420278	450.6576478	450.040308557	450.43859194	62083
2022-03-28 09:00:00	450.617819462	450.637733631	450.329064009	450.358935263	53672
2022-03-28 08:45:00	451.125630775	451.155502029	450.43859194	450.558076955	65106
2022-03-28 08:30:00	451.543828327	451.553785412	450.916531999	451.055931183	47695
2022-03-28 08:15:00	450.239848532	451.912240457	448.775758816	451.503999989	107358
2022-03-28 08:00:00	451.713098765	451.902283372	451.673270427	451.83258378	33837
2022-03-28 07:45:00	451.613527919	451.922197541	451.613527919	451.713098765	28922
2022-03-28 07:30:00	451.294901213	451.613527919	451.294901213	451.583656666	39469
2022-03-28 07:15:00	450.876703661	451.474128735	450.876703661	451.294901213	46303
2022-03-28 07:00:00	450.757218646	450.976274507	450.627776547	450.637733631	18515
2022-03-28 06:45:00	450.408720686	450.697476139	450.408720686	450.697476139	690
2022-03-28 06:30:00	450.597905293	450.846832407	450.458506109	450.458506109	6122
2022-03-28 06:15:00	450.398763601	450.597905293	450.259364417	450.597905293	4070
2022-03-28 06:00:00	450.408720686	450.418677771	450.279278587	450.368892348	1539
2022-03-28 05:45:00	450.229493164	450.6576478	450.229493164	450.528205701	2900
2022-03-28 05:30:00	450.060222726	450.189664825	449.890952288	450.149836487	7003
2022-03-28 05:15:00	450.866746576	450.886660746	450.169750656	450.169750656	6349
2022-03-28 05:00:00	450.139879403	450.926489084	450.110008149	450.926489084	4076
2022-03-28 04:45:00	449.950694796	450.169750656	449.861081035	450.169750656	1966
2022-03-28 04:30:00	449.61215392	450.110008149	449.61215392	450.000480219	14849
2022-03-28 04:15:00	450.020394388	450.020394388	449.303484298	449.661939343	17645
