# Supplementary material for: Stock price movement prediction based on Stocktwits investor sentiment using FinBERT and ensemble SVM
Source: PeerJ Comput Sci. 2023 Jun 7;9:e1403. doi: 10.7717/peerj-cs.1403 (PMC10280432; doi:10.7717/peerj-cs.1403)
Supplement: Supplemental Information 4 [file peerj-cs-09-1403-s004.zip › Financial(stock price in 15-minute increments)/SPY/SPY_2_11.csv]

time	open	high	low	close	volume
2020-05-29 20:00:00	297.215666695	297.303080211	297.186528857	297.303080211	37339
2020-05-29 19:45:00	297.215666695	297.273942373	297.118540567	297.215666695	22342
2020-05-29 19:30:00	297.108827954	297.303080211	297.108827954	297.19624147	44720
2020-05-29 19:15:00	297.12825318	297.167103631	297.089402728	297.12825318	17669
2020-05-29 19:00:00	297.079690115	297.137965792	297.031127051	297.137965792	29745
2020-05-29 18:45:00	297.099115341	297.108827954	297.031127051	297.031127051	8976
2020-05-29 18:30:00	297.099115341	297.108827954	297.040839664	297.050552276	10666
2020-05-29 18:15:00	297.205954083	297.205954083	297.060264889	297.089402728	22844
2020-05-29 18:00:00	297.273942373	297.293367598	295.574235119	297.118540567	49372
2020-05-29 17:45:00	297.206051209	297.293367598	297.118540567	297.225379308	32570
2020-05-29 17:30:00	297.089402728	297.225379308	295.574235119	297.205954083	481162
2020-05-29 17:15:00	297.235091921	297.235091921	295.574235119	297.089402728	185847
2020-05-29 17:00:00	297.137965792	297.273942373	295.574235119	297.205954083	360935
2020-05-29 16:45:00	296.768886503	297.33221805	295.574235119	297.118540567	508539
2020-05-29 16:30:00	296.914575696	296.943713535	295.88882665	296.75917389	6872711
2020-05-29 16:15:00	295.428545926	297.001989212	295.321707184	296.914575696	5739911
2020-05-29 16:00:00	295.185730604	296.195842343	294.602973831	295.418833313	14004226
2020-05-29 15:45:00	294.894352217	295.389695474	294.602973831	295.18582773	3552793
2020-05-29 15:30:00	294.795866323	295.622798183	294.369871122	294.913777443	4607052
2020-05-29 15:15:00	294.83607654	295.826763054	294.641824283	294.797226089	9362021
2020-05-29 15:00:00	293.544299027	294.913777443	291.446374646	294.845789153	10839386
2020-05-29 14:45:00	294.156193639	294.253319767	293.48602335	293.534586414	1689033
2020-05-29 14:30:00	293.233495415	294.321308058	293.157542783	294.156193639	2900580
2020-05-29 14:15:00	292.485624224	293.99107922	292.301084579	293.233495415	4200505
2020-05-29 14:00:00	292.291371966	292.602175578	292.077694483	292.475911611	1544646
2020-05-29 13:45:00	292.767289997	292.91297919	292.213671063	292.292731732	1624192
2020-05-29 13:30:00	292.961542255	293.194644964	292.679876481	292.748836033	1165099
2020-05-29 13:15:00	292.961542255	293.194644964	292.456486385	292.951829642	3628205
2020-05-29 13:00:00	292.330222418	293.583149479	290.863617873	292.962513516	6017606
2020-05-29 12:45:00	292.446773772	292.650738643	292.087407096	292.33993503	1286809
2020-05-29 12:30:00	292.631313417	292.650738643	292.048556644	292.466198998	3197095
2020-05-29 12:15:00	293.029530545	293.270403344	292.623543326	292.631313417	1408038
2020-05-29 12:00:00	292.728439546	293.379184608	292.597319272	293.000392706	1519586
2020-05-29 11:45:00	292.70901432	293.233495415	292.320509805	292.718726933	2810326
2020-05-29 11:30:00	292.883841352	293.058668383	292.534187288	292.699301707	2034242
2020-05-29 11:15:00	292.369072869	292.932404416	291.844591774	292.869272432	3107659
2020-05-29 11:00:00	292.660451255	292.767289997	291.990280967	292.378688356	3106728
2020-05-29 10:45:00	292.903266577	293.359759383	292.398210708	292.660451255	3154463
2020-05-29 10:30:00	293.204357577	293.495735963	292.485624224	292.893553964	2985691
2020-05-29 10:15:00	293.55401164	293.893953091	292.786715223	293.204357577	3502548
2020-05-29 10:00:00	293.670562995	294.428146799	293.311196318	293.544299027	2904499
2020-05-29 09:45:00	293.767689124	294.039642284	293.107231448	293.680372734	5203817
2020-05-29 09:30:00	293.690376725	293.893953091	293.505448576	293.757976511	213557
2020-05-29 09:15:00	293.903665704	294.078492736	293.427747673	293.689988221	314459
2020-05-29 09:00:00	294.127250052	294.272744993	293.738551285	293.952228768	268920
2020-05-29 08:45:00	294.311595445	294.437859412	293.767689124	294.19504409	151332
2020-05-29 08:30:00	294.719525186	294.874926992	294.33102067	294.340733283	149965
2020-05-29 08:15:00	294.74876015	295.069179249	293.388897221	294.76808825	164012
2020-05-29 08:00:00	294.515560315	295.078891862	294.476709864	294.738950411	100113
2020-05-29 07:45:00	294.865214379	294.865214379	294.466997251	294.534985541	56138
2020-05-29 07:30:00	294.535956802	295.040041411	294.535956802	294.90406483	52972
2020-05-29 07:15:00	294.70009996	294.913777443	294.428146799	294.515560315	46739
2020-05-29 07:00:00	294.447572025	294.76808825	294.418434186	294.76808825	6486
2020-05-29 06:45:00	294.680674734	294.797226089	294.476709864	294.476709864	16915
2020-05-29 06:30:00	294.583548605	294.719525186	294.447572025	294.63211167	22231
2020-05-29 06:15:00	294.515560315	294.942915282	294.486422477	294.583548605	19694
2020-05-29 06:00:00	293.884240478	294.583548605	293.884240478	294.544698154	60772
2020-05-29 05:45:00	293.971653994	294.078492736	293.796826962	293.952228768	6510
2020-05-29 05:30:00	294.010504446	294.097917961	293.874527865	294.068780123	2847
2020-05-29 05:15:00	293.728838672	293.99107922	293.408322447	293.952228768	7273
2020-05-29 05:00:00	293.544299027	293.709413446	293.505448576	293.573436866	6259
2020-05-29 04:45:00	293.660850382	293.767689124	293.631712543	293.631712543	2665
2020-05-29 04:30:00	293.515161189	293.816252188	293.252920641	293.330621544	24454
2020-05-29 04:15:00	293.592862092	293.592862092	293.039243158	293.515161189	45754
2020-05-28 20:00:00	294.233894542	294.428146799	294.068780123	294.156193639	104438
2020-05-28 19:45:00	294.641824283	294.777800863	294.185331477	294.185331477	82285
2020-05-28 19:30:00	295.049656897	295.117742314	294.486422477	294.680674734	36178
2020-05-28 19:15:00	294.942915282	295.214868442	294.874926992	295.030328798	19560
2020-05-28 19:00:00	295.224581055	295.224581055	294.83607654	294.845789153	25200
2020-05-28 18:45:00	295.214868442	295.331419797	295.137167539	295.185730604	24373
2020-05-28 18:30:00	294.758375637	295.263431507	294.758375637	295.214868442	64697
2020-05-28 18:15:00	295.069179249	295.370270248	294.583548605	294.748663024	174907
2020-05-28 18:00:00	295.263431507	295.292569345	294.26303238	295.069179249	39359
2020-05-28 17:45:00	295.234293668	295.263431507	295.156592765	295.214868442	31246
2020-05-28 17:30:00	295.360557636	295.4091207	295.176017991	295.234293668	50337
2020-05-28 17:15:00	295.311994571	295.370270248	294.26303238	295.311994571	135551
2020-05-28 17:00:00	295.137167539	295.496534216	295.108029701	295.302281958	327695
2020-05-28 16:45:00	295.234293668	295.311994571	295.040041411	295.166305378	318687
2020-05-28 16:30:00	295.292569345	295.331419797	295.108029701	295.214868442	699219
2020-05-28 16:15:00	294.253319767	295.428545926	294.201454415	295.321707184	4587416
2020-05-28 16:00:00	295.093460781	295.253718894	293.55401164	294.253319767	15805161
2020-05-28 15:45:00	295.681073861	295.962739634	294.97205312	295.093460781	5382237
2020-05-28 15:30:00	297.604171211	297.647877969	295.61308557	295.681073861	5309878
2020-05-28 15:15:00	297.176816244	297.613883823	296.943713535	297.613883823	1831941
2020-05-28 15:00:00	296.804920297	297.235091921	296.681472987	297.176816244	2175350
2020-05-28 14:45:00	297.205954083	297.497332469	296.749461277	296.788311729	1928931
2020-05-28 14:30:00	297.409918953	297.788710855	297.069977502	297.205954083	1800936
2020-05-28 14:15:00	297.657590581	297.83727392	297.244804534	297.409918953	1480367
2020-05-28 14:00:00	297.895549597	298.021813564	297.439056792	297.656910698	2079521
2020-05-28 13:45:00	297.827561307	297.944112661	297.711009952	297.895549597	3215956
2020-05-28 13:30:00	297.662446888	297.876124371	297.448769404	297.817848694	1429379
2020-05-28 13:15:00	297.454208468	297.769285629	297.454208468	297.672159501	1300492
2020-05-28 13:00:00	297.40020634	297.623596436	297.322505437	297.448769404	2374010
2020-05-28 12:45:00	296.662047761	297.477907243	296.55520902	297.400303466	2494405
2020-05-28 12:30:00	296.778599116	296.919432003	296.448370278	296.662047761	1721521
2020-05-28 12:15:00	296.778599116	296.982563986	296.516358568	296.777336476	1685679
2020-05-28 12:00:00	296.25411802	296.798024342	296.127854053	296.772091665	1764262
2020-05-28 11:45:00	296.496933342	296.584346858	295.817050441	296.249261714	3245654
2020-05-28 11:30:00	296.244405408	296.501109766	295.807337828	296.501109766	2390906
2020-05-28 11:15:00	296.326962617	296.594059471	295.749062151	296.239549101	2208236
2020-05-28 11:00:00	296.273543246	296.419232439	296.093859908	296.322106311	2298223
2020-05-28 10:45:00	295.710211699	296.341531536	295.399408087	296.283158733	2722622
2020-05-28 10:30:00	295.778199989	295.84618828	295.049754024	295.700499086	2254803
2020-05-28 10:15:00	295.4091207	296.161848198	294.942915282	295.787912602	2727147
2020-05-28 10:00:00	295.467396377	295.671361248	294.855501766	295.418833313	3209202
2020-05-28 09:45:00	295.894751344	296.108428827	294.602973831	295.457683764	5619893
2020-05-28 09:30:00	296.166704505	296.351244149	295.894751344	295.933601795	269183
2020-05-28 09:15:00	295.933601795	296.428945052	295.865613505	296.147279279	400329
2020-05-28 09:00:00	295.379982861	296.127854053	295.263431507	295.933601795	235866
2020-05-28 08:45:00	295.360557636	295.953027021	295.078891862	295.399408087	283341
2020-05-28 08:30:00	295.661648635	295.807337828	295.244006281	295.263431507	148496
2020-05-28 08:15:00	295.622798183	296.535783794	294.63211167	295.749062151	222186
2020-05-28 08:00:00	295.865613505	296.011302698	295.622798183	295.671361248	46027
2020-05-28 07:45:00	295.817050441	296.11814144	295.710211699	295.855900892	127524
2020-05-28 07:30:00	295.379982861	295.836475667	295.078891862	295.768487377	68960
2020-05-28 07:15:00	295.515959442	295.749062151	295.302281958	295.379982861	143240
2020-05-28 07:00:00	295.214868442	295.632510796	295.214868442	295.4091207	32440
2020-05-28 06:45:00	295.20515583	295.282856733	294.90406483	295.108029701	84711
2020-05-28 06:30:00	294.923490056	295.195443217	294.777800863	295.166305378	87208
2020-05-28 06:15:00	294.76808825	295.069179249	294.670962121	294.952627895	38904
2020-05-28 06:00:00	295.399408087	295.399408087	294.437859412	294.806938702	25967
2020-05-28 05:45:00	295.710211699	295.749062151	295.399408087	295.447971152	3568
2020-05-28 05:30:00	295.894751344	296.05015315	295.719924312	295.719924312	4491
2020-05-28 05:15:00	295.311994571	295.826763054	295.311994571	295.778199989	11695
2020-05-28 05:00:00	295.47710899	295.593660345	295.166305378	295.224581055	12643
2020-05-28 04:45:00	295.379982861	295.603372958	295.117742314	295.603372958	30132
2020-05-28 04:30:00	296.283255859	296.283255859	295.263431507	295.379982861	28838
2020-05-28 04:15:00	296.040440537	296.283255859	295.84618828	296.283255859	29042
2020-05-27 20:00:00	295.049754024	295.875326118	295.049754024	295.787912602	148026
2020-05-27 19:45:00	295.311994571	295.350845023	295.001190959	295.098317088	65990
2020-05-27 19:30:00	295.47710899	295.506246829	295.137167539	295.331419797	90861
2020-05-27 19:15:00	295.360557636	295.535384667	295.321707184	295.486821603	21958
2020-05-27 19:00:00	294.894352217	295.496534216	294.874926992	295.350845023	78688
2020-05-27 18:45:00	294.806938702	295.010903572	294.690387347	294.952627895	114028
2020-05-27 18:30:00	294.981765733	295.108029701	294.777800863	294.787513476	69338
2020-05-27 18:15:00	295.098317088	295.214868442	294.826363927	294.90406483	138929
2020-05-27 18:00:00	295.20515583	295.302281958	295.010903572	295.020616185	47455
2020-05-27 17:45:00	295.27314412	295.292569345	294.806938702	295.224581055	36609
2020-05-27 17:30:00	295.331419797	295.370270248	294.806938702	295.27314412	98199
2020-05-27 17:15:00	295.234293668	295.438258539	295.224581055	295.321707184	99426
2020-05-27 17:00:00	295.253718894	295.311994571	295.20515583	295.253718894	202363
2020-05-27 16:45:00	295.108029701	295.506246829	295.108029701	295.253718894	416342
2020-05-27 16:30:00	295.137167539	295.185730604	294.806938702	295.069179249	383263
2020-05-27 16:15:00	294.76808825	295.244006281	294.428146799	295.166305378	6225040
2020-05-27 16:00:00	293.932803542	294.845789153	293.874527865	294.758375637	15641763
2020-05-27 15:45:00	293.33547785	294.029929671	292.903266577	293.952228768	5659227
2020-05-27 15:30:00	293.243208028	293.427747673	292.990680093	293.340334157	2569600
2020-05-27 15:15:00	293.068380996	293.311196318	292.713870626	293.252920641	2387415
2020-05-27 15:00:00	292.437061159	293.107231448	292.194245837	293.068380996	2155056
2020-05-27 14:45:00	292.55846882	292.77700261	292.359360256	292.427348546	1856422
2020-05-27 14:30:00	292.670163868	292.874128739	292.369072869	292.553612514	2397475
2020-05-27 14:15:00	291.728040419	292.738152158	291.728040419	292.676379941	2891326
2020-05-27 14:00:00	291.592646596	291.796028709	291.417236807	291.728040419	874778
2020-05-27 13:45:00	291.648688372	291.796028709	291.05787013	291.611489065	1533536
2020-05-27 13:30:00	291.614694227	291.796028709	291.339535904	291.640626903	1836007
2020-05-27 13:15:00	291.538644468	291.854304386	290.844192647	291.621201677	2808969
2020-05-27 13:00:00	291.417236807	291.883442225	291.417236807	291.543500774	2061020
2020-05-27 12:45:00	291.139456079	291.49493771	290.951031389	291.42694942	1130318
2020-05-27 12:30:00	291.320110678	291.592063839	291.011249589	291.116145808	1930479
2020-05-27 12:15:00	290.931606163	291.592063839	290.679078228	291.324966985	2849043
2020-05-27 12:00:00	289.824368295	291.009307066	289.77580523	290.941318776	2795739
2020-05-27 11:45:00	290.339136777	290.640227777	288.989083587	289.814655682	5304476
2020-05-27 11:30:00	289.749581176	290.368274616	289.299887199	290.339136777	2142180
2020-05-27 11:15:00	289.465001618	290.038045778	288.86281962	289.766092618	3694266
2020-05-27 11:00:00	289.746667392	289.804943069	288.338338524	289.474714231	5104111
2020-05-27 10:45:00	291.288544686	291.288544686	289.168766926	289.746667392	5145206
2020-05-27 10:30:00	291.796028709	291.951430515	290.902468324	291.29097284	2856949
2020-05-27 10:15:00	291.29097284	291.834879161	290.669365615	291.796028709	3534619
2020-05-27 10:00:00	292.70901432	292.728439546	290.960744002	291.271547614	4750878
2020-05-27 09:45:00	293.437460286	293.534586414	292.233096289	292.728439546	6229614
2020-05-27 09:30:00	293.981366607	294.088205349	293.369471996	293.427747673	279532
2020-05-27 09:15:00	293.563724253	294.039642284	293.41803506	293.981366607	673788
2020-05-27 09:00:00	294.525272928	294.602973831	293.563724253	293.563724253	968968
2020-05-27 08:45:00	294.379583735	294.56412338	294.204756703	294.526244189	185786
2020-05-27 08:30:00	294.311595445	294.437859412	294.311595445	294.379583735	181907
2020-05-27 08:15:00	294.020314185	294.777800863	291.378386355	294.340733283	381899
2020-05-27 08:00:00	294.19504409	294.253319767	294.010504446	294.097917961	115570
2020-05-27 07:45:00	294.476709864	294.486422477	294.049354897	294.146481026	167765
2020-05-27 07:30:00	294.292170219	294.622399057	294.272744993	294.476709864	103861
2020-05-27 07:15:00	294.544698154	294.76808825	294.272744993	294.292170219	167477
2020-05-27 07:00:00	294.670962121	294.670962121	294.301882832	294.583548605	28659
2020-05-27 06:45:00	294.670962121	294.748663024	294.399008961	294.680674734	11698
2020-05-27 06:30:00	294.758375637	294.845789153	294.476709864	294.651536895	29764
2020-05-27 06:15:00	294.952627895	295.020616185	294.583548605	294.622399057	41768
2020-05-27 06:00:00	294.874926992	295.127454927	294.777800863	294.962340508	21004
2020-05-27 05:45:00	294.719525186	294.874926992	294.496135089	294.719525186	44204
2020-05-27 05:30:00	294.039642284	295.049754024	293.952228768	294.738950411	42935
2020-05-27 05:15:00	294.010504446	294.010504446	293.728838672	294.000791833	16745
2020-05-27 05:00:00	293.835677414	294.010504446	293.806539575	293.942516155	26452
2020-05-27 04:45:00	293.311196318	293.903665704	293.311196318	293.845390027	29423
2020-05-27 04:30:00	293.340334157	293.55401164	293.116944061	293.223782802	14864
2020-05-27 04:15:00	293.184932351	293.48602335	293.184932351	293.437460286	28749
2020-05-26 20:00:00	290.64994039	290.863617873	290.64994039	290.78591697	19498
2020-05-26 19:45:00	290.679078228	290.795629583	290.562526874	290.64994039	25483
2020-05-26 19:30:00	290.912180937	290.941318776	290.640227777	290.698503454	46668
2020-05-26 19:15:00	291.028732292	291.116145808	290.863617873	290.902468324	18207
2020-05-26 19:00:00	290.78591697	291.116145808	290.737353905	291.038444905	31973
2020-05-26 18:45:00	290.688790841	290.980169227	290.611089938	290.805342196	40202
2020-05-26 18:30:00	290.999594453	290.999594453	290.611089938	290.688790841	50796
2020-05-26 18:15:00	291.116145808	291.116145808	290.484825971	291.087007969	111717
2020-05-26 18:00:00	291.184134098	291.184134098	291.067582743	291.154996259	26327
2020-05-26 17:45:00	291.048157518	291.232697162	291.048157518	291.184134098	8738
2020-05-26 17:30:00	291.05787013	291.077295356	291.009307066	291.048157518	31136
2020-05-26 17:15:00	291.135571033	291.135571033	291.048157518	291.087007969	33990
2020-05-26 17:00:00	291.154996259	291.242409775	290.484825971	291.184134098	345144
2020-05-26 16:45:00	291.242409775	291.349248517	291.067582743	291.145283646	149632
2020-05-26 16:30:00	291.145283646	291.29097284	290.374684941	291.261835001	849197
2020-05-26 16:15:00	290.543101648	291.222984549	290.484825971	291.154996259	3534070
2020-05-26 16:00:00	290.824767421	291.028732292	290.106034068	290.552814261	13930718
2020-05-26 15:45:00	292.077694483	292.281659353	290.669365615	290.819911115	6958348
2020-05-26 15:30:00	292.216196342	292.35450395	291.883442225	292.058366383	2580993
2020-05-26 15:15:00	292.383641788	292.427348546	291.928605875	292.223383676	1935369
2020-05-26 15:00:00	292.237952595	292.427348546	292.097119708	292.388498095	1713905
2020-05-26 14:45:00	292.592462965	292.675020175	292.184533224	292.233096289	1295640
2020-05-26 14:30:00	292.428028429	292.786715223	292.388498095	292.584207244	1426022
2020-05-26 14:15:00	292.485624224	292.660451255	292.369072869	292.437061159	971796
2020-05-26 14:00:00	292.592462965	292.64102603	292.437061159	292.456583511	894678
2020-05-26 13:45:00	292.757577384	292.806140449	292.466198998	292.597319272	1251635
2020-05-26 13:30:00	292.407923321	292.806140449	292.378785482	292.75767451	4286743
2020-05-26 13:15:00	292.383641788	292.514762062	292.242226145	292.407923321	1220103
2020-05-26 13:00:00	292.252521514	292.427348546	292.155395386	292.378785482	1737227
2020-05-26 12:45:00	291.732896725	292.296228272	291.728040419	292.244945676	1819683
2020-05-26 12:30:00	291.970855741	292.038844031	291.456087258	291.737753032	1648014
2020-05-26 12:15:00	291.786316096	292.06798187	291.689189968	291.980568354	2721333
2020-05-26 12:00:00	291.543500774	291.796028709	291.281260227	291.778254628	2238345
2020-05-26 11:45:00	292.218527369	292.233096289	291.532137017	291.533788161	2783541
2020-05-26 11:30:00	292.738152158	292.854703513	291.718327806	292.218527369	3506653
2020-05-26 11:15:00	292.631313417	292.91297919	292.427348546	292.718726933	2877279
2020-05-26 11:00:00	292.233096289	292.874128739	292.233096289	292.64102603	1812294
2020-05-26 10:45:00	292.692502878	292.835278287	292.194245837	292.252521514	3775650
2020-05-26 10:30:00	292.111688628	292.728439546	292.019418805	292.699301707	2319373
2020-05-26 10:15:00	292.184533224	292.456486385	291.737753032	292.116544934	4547268
2020-05-26 10:00:00	292.961542255	293.039243158	292.019418805	292.194245837	3608104
2020-05-26 09:45:00	293.252920641	293.505448576	292.27194674	292.961542255	6420467
2020-05-26 09:30:00	293.427747673	293.573436866	293.233495415	293.28205848	363500
2020-05-26 09:15:00	293.116944061	293.524873802	293.078093609	293.466598124	492234
2020-05-26 09:00:00	292.883841352	293.126656674	292.883841352	293.107619952	286537
2020-05-26 08:45:00	292.631313417	292.91297919	292.407923321	292.893553964	237017
2020-05-26 08:30:00	292.398210708	292.728439546	292.349647643	292.602564083	171045
2020-05-26 08:15:00	292.378785482	293.010105319	291.485225097	292.398210708	197400
2020-05-26 08:00:00	292.301084579	292.699301707	292.252521514	292.378785482	237334
2020-05-26 07:45:00	292.349647643	292.349647643	292.106832321	292.291371966	88260
2020-05-26 07:30:00	292.349647643	292.505049449	292.262234127	292.320509805	70458
2020-05-26 07:15:00	292.456486385	292.582750352	292.213671063	292.388498095	151614
2020-05-26 07:00:00	292.825565674	292.874128739	292.407923321	292.495336836	40966
2020-05-26 06:45:00	292.728439546	292.883841352	292.534187288	292.77700261	82597
2020-05-26 06:30:00	292.349647643	292.660451255	292.349647643	292.582750352	52849
2020-05-26 06:15:00	292.670163868	292.670163868	292.349647643	292.407923321	19637
2020-05-26 06:00:00	292.718726933	292.718726933	292.582750352	292.64102603	23205
2020-05-26 05:45:00	293.029530545	293.029530545	292.611888191	292.679876481	15518
2020-05-26 05:30:00	293.029530545	293.116944061	292.922691803	293.097518835	28666
2020-05-26 05:15:00	292.738152158	293.116944061	292.679876481	293.097518835	20359
2020-05-26 05:00:00	292.378785482	292.815853061	292.369072869	292.738152158	10513
2020-05-26 04:45:00	292.485624224	292.485624224	292.194245837	292.330222418	19330
2020-05-26 04:30:00	292.456486385	292.592462965	292.417635933	292.495336836	21359
2020-05-26 04:15:00	291.873729612	292.514762062	291.873729612	292.475911611	93996
2020-05-22 20:00:00	287.046561012	287.201962818	286.862021367	287.104836689	97006
2020-05-22 19:45:00	287.367077237	287.367077237	287.00771056	287.00771056	54824
2020-05-22 19:30:00	287.347652011	287.367077237	287.260238495	287.299088946	26374
2020-05-22 19:15:00	287.396215075	287.464203365	287.318514172	287.318514172	14143
2020-05-22 19:00:00	287.367077237	287.405927688	287.347652011	287.405927688	6069
2020-05-22 18:45:00	287.493341204	287.51276643	287.357364624	287.357364624	11669
2020-05-22 18:30:00	287.503053817	287.522479043	287.308801559	287.51276643	33846
2020-05-22 18:15:00	287.347652011	287.590467333	287.347652011	287.51276643	24000
2020-05-22 18:00:00	287.493341204	287.493341204	287.299088946	287.328226785	29564
2020-05-22 17:45:00	287.473915978	287.51276643	286.949434883	287.493341204	29702
2020-05-22 17:30:00	287.483628591	287.561329494	287.396215075	287.561329494	123870
2020-05-22 17:15:00	287.44477814	287.541904268	286.968860109	287.483628591	505456
2020-05-22 17:00:00	287.483628591	287.561329494	286.949434883	287.483628591	297015
2020-05-22 16:45:00	287.153399753	287.590467333	287.153399753	287.473915978	299860
2020-05-22 16:30:00	287.133974528	287.260238495	287.056273624	287.153399753	245303
2020-05-22 16:15:00	286.920297044	287.240813269	286.832883528	287.104836689	5890331
2020-05-22 16:00:00	286.492942078	287.133974528	286.463804239	286.930009657	7556172
2020-05-22 15:45:00	286.114150175	286.512367303	285.978173595	286.483229465	3742825
2020-05-22 15:30:00	286.531792529	286.580355593	285.79363395	286.09472495	3129746
2020-05-22 15:15:00	286.551217755	286.793935951	286.327827659	286.522079916	1443952
2020-05-22 15:00:00	286.483229465	286.579384332	286.29868982	286.560930368	1090972
2020-05-22 14:45:00	286.658056496	286.959147496	286.444379013	286.483229465	1708076
2020-05-22 14:30:00	286.696906948	286.745470012	286.50265469	286.658056496	760512
2020-05-22 14:15:00	286.288977207	286.87173398	286.245270449	286.701471876	1931956
2020-05-22 14:00:00	286.143288014	286.351914939	285.900472692	286.279264594	1151147
2020-05-22 13:45:00	286.186994772	286.269551981	286.007311434	286.146298924	1005837
2020-05-22 13:30:00	285.890760079	286.356965497	285.884252628	286.211276304	1652082
2020-05-22 13:15:00	285.958748369	286.211276304	285.842197015	285.885903773	1234061
2020-05-22 13:00:00	286.172425853	286.259839368	285.890760079	285.968460982	1030212
2020-05-22 12:45:00	285.579956467	286.250126756	285.570243854	286.182138465	1355651
2020-05-22 12:30:00	285.317715919	285.638232144	285.269152855	285.560531241	574858
2020-05-22 12:15:00	285.526537096	285.764496112	285.227388619	285.317715919	1458558
2020-05-22 12:00:00	285.502255564	285.735358273	285.414842048	285.526537096	808411
2020-05-22 11:45:00	285.278865468	285.686795209	285.08461321	285.511968177	1362930
2020-05-22 11:30:00	285.308003306	285.541106015	284.851510501	285.278865468	1373877
2020-05-22 11:15:00	284.997199694	286.182138465	284.909786178	285.308003306	2407294
2020-05-22 11:00:00	285.65765737	285.910185305	284.919498791	285.026337533	2238996
2020-05-22 10:45:00	285.900472692	286.065587111	285.531393403	285.65765737	1689955
2020-05-22 10:30:00	284.919498791	285.900472692	284.793234824	285.900472692	3117868
2020-05-22 10:15:00	285.822771789	285.910185305	284.890360953	284.929211404	2736155
2020-05-22 10:00:00	285.162314113	285.949035756	285.017596181	285.822771789	2499784
2020-05-22 09:45:00	286.104437562	286.376390723	284.938924017	285.172026726	4281924
2020-05-22 09:30:00	286.09472495	286.220988917	285.968460982	286.085012337	155296
2020-05-22 09:15:00	285.929610531	286.444379013	285.851812501	286.09472495	73930
2020-05-22 09:00:00	286.075299724	286.153000627	285.832484402	285.949035756	74087
2020-05-22 08:45:00	285.900472692	286.046161885	285.706220434	286.017024046	63546
2020-05-22 08:30:00	286.279264594	286.4346664	285.783921337	285.929610531	156152
2020-05-22 08:15:00	286.036449272	286.444379013	282.637034765	286.318115046	344932
2020-05-22 08:00:00	285.162314113	286.172425853	285.123463662	285.987886208	309811
2020-05-22 07:45:00	284.802947437	285.191451952	284.725246534	285.113751049	66981
2020-05-22 07:30:00	285.074900597	285.113751049	284.783522211	284.822372662	60393
2020-05-22 07:15:00	284.608695179	285.269152855	284.589269953	285.065187984	216577
2020-05-22 07:00:00	284.628120405	284.764096985	284.424155534	284.618407792	29917
2020-05-22 06:45:00	284.560132115	284.783522211	284.521281663	284.608695179	37283
2020-05-22 06:30:00	284.773809598	284.822372662	284.51156905	284.598982566	22434
2020-05-22 06:15:00	283.977375342	284.696108695	283.967662729	284.696108695	83110
2020-05-22 06:00:00	284.152202374	284.200765438	283.880249213	283.928812278	55199
2020-05-22 05:45:00	284.453293373	284.453293373	284.132777148	284.191052825	15106
2020-05-22 05:30:00	284.317316793	284.618407792	284.30760418	284.37559247	7399
2020-05-22 05:15:00	284.210478051	284.317316793	284.093926697	284.30760418	11379
2020-05-22 05:00:00	283.899674439	284.1716276	283.773410472	284.113351922	11128
2020-05-22 04:45:00	283.219791537	283.987087955	283.219791537	283.909387052	17191
2020-05-22 04:30:00	283.278067215	283.452894247	283.122665409	283.142090634	14750
2020-05-22 04:15:00	283.074102344	283.22950415	282.831287022	283.22950415	37040
2020-05-21 20:00:00	286.628918658	286.910584431	286.628918658	286.881446593	91305
2020-05-21 19:45:00	286.580355593	286.794033077	286.580355593	286.628918658	27849
2020-05-21 19:30:00	286.492942078	286.658056496	286.327827659	286.473516852	15625
2020-05-21 19:15:00	286.337540271	286.609493432	286.337540271	286.492942078	42494
2020-05-21 19:00:00	286.376390723	286.386103336	286.240414143	286.308402433	16275
2020-05-21 18:45:00	286.424953787	286.492942078	286.182138465	286.36667811	61896
2020-05-21 18:30:00	286.259839368	286.424953787	286.172425853	286.376390723	49081
2020-05-21 18:15:00	285.715933047	286.318115046	285.356566371	286.259839368	136396
2020-05-21 18:00:00	285.735358273	286.405528562	285.706220434	285.745070886	28047
2020-05-21 17:45:00	285.72564566	285.79363395	285.715933047	285.735358273	17590
2020-05-21 17:30:00	285.774208725	285.822771789	285.696507821	285.72564566	24902
2020-05-21 17:15:00	285.647944757	286.405528562	285.618806918	285.774208725	46732
2020-05-21 17:00:00	285.628519531	286.405528562	285.58966908	285.628519531	1986019
2020-05-21 16:45:00	285.628519531	285.832484402	285.58966908	285.647944757	201763
2020-05-21 16:30:00	285.647944757	286.405528562	285.550818628	285.628519531	495506
2020-05-21 16:15:00	286.308402433	288.488592646	285.579956467	285.58966908	3247148
2020-05-21 16:00:00	286.891159206	286.891159206	286.046161885	286.318115046	7337802
2020-05-21 15:45:00	286.80374569	286.983429028	286.240414143	286.891159206	3049465
2020-05-21 15:30:00	286.813458303	287.163112366	286.667769109	286.813458303	2728335
2020-05-21 15:15:00	286.245270449	286.978572721	286.240414143	286.813458303	2754457
2020-05-21 15:00:00	286.551217755	286.599780819	285.919897918	286.250126756	2792859
2020-05-21 14:45:00	287.163112366	287.29899182	286.211276304	286.560930368	1898759
2020-05-21 14:30:00	287.104836689	287.308801559	286.949434883	287.166317528	1512859
2020-05-21 14:15:00	286.716332174	287.221388043	286.609493432	287.104836689	1685659
2020-05-21 14:00:00	286.706619561	286.959147496	286.560930368	286.706619561	1010203
2020-05-21 13:45:00	286.80374569	286.949434883	286.36667811	286.706619561	1553985
2020-05-21 13:30:00	286.949434883	287.07569885	286.50265469	286.80374569	1572280
2020-05-21 13:15:00	286.473516852	287.318514172	286.259839368	286.959147496	2789070
2020-05-21 13:00:00	286.716332174	286.967306091	286.356965497	286.473516852	1659128
2020-05-21 12:45:00	286.881446593	286.886302899	286.114150175	286.726044787	2322547
2020-05-21 12:30:00	287.201962818	287.425352914	286.852308754	286.891159206	1553039
2020-05-21 12:15:00	286.395815949	287.289376334	286.376390723	287.201962818	2124560
2020-05-21 12:00:00	286.735757399	286.862021367	286.347252884	286.395815949	2167057
2020-05-21 11:45:00	285.871334853	286.842596141	285.774208725	286.745470012	3535069
2020-05-21 11:30:00	286.512367303	286.531792529	285.248367863	285.842197015	3350207
2020-05-21 11:15:00	287.323370479	287.323370479	286.143288014	286.522079916	3367903
2020-05-21 11:00:00	287.501111294	287.7167313	287.192250205	287.328226785	1820109
2020-05-21 10:45:00	288.268116333	288.268116333	286.774607851	287.503053817	4707748
2020-05-21 10:30:00	288.35776375	288.882244846	288.136413303	288.260637621	1654771
2020-05-21 10:15:00	288.590866459	288.79483133	287.842995268	288.367476363	2722303
2020-05-21 10:00:00	289.018221426	289.092620041	288.008109687	288.595722766	3128864
2020-05-21 09:45:00	288.260637621	289.115347555	287.750725445	289.008508813	3795344
2020-05-21 09:30:00	287.940121396	288.309200686	287.78471959	288.260637621	146169
2020-05-21 09:15:00	287.881845719	287.969259235	287.687593462	287.969259235	86851
2020-05-21 09:00:00	288.07124167	288.231499783	287.78471959	287.920696171	126625
2020-05-21 08:45:00	287.299088946	288.076097977	287.104836689	288.027534912	295858
2020-05-21 08:30:00	287.299088946	287.522479043	287.240813269	287.318514172	154980
2020-05-21 08:15:00	287.192250205	287.697306074	286.531792529	287.289376334	331341
2020-05-21 08:00:00	287.571042107	287.64874301	287.14368714	287.192250205	113614
2020-05-21 07:45:00	287.619605171	287.697306074	287.435065527	287.58075472	141807
2020-05-21 07:30:00	287.14368714	287.755581752	287.104836689	287.609892559	172847
2020-05-21 07:15:00	286.978572721	287.299088946	286.978572721	287.201962818	163825
2020-05-21 07:00:00	286.862021367	287.085411463	286.823170915	286.949434883	25709
2020-05-21 06:45:00	287.027135786	287.07569885	286.87173398	286.930009657	15472
2020-05-21 06:30:00	286.842596141	287.163112366	286.764895238	287.114549302	24703
2020-05-21 06:15:00	286.50265469	287.00771056	286.29868982	287.00771056	30070
2020-05-21 06:00:00	286.735757399	286.920297044	286.522079916	286.522079916	5551
2020-05-21 05:45:00	286.988285334	287.017423173	286.745470012	286.862021367	2927
2020-05-21 05:30:00	286.813458303	287.133974528	286.590068206	287.056273624	6295
2020-05-21 05:15:00	287.182537592	287.289376334	286.764895238	286.764895238	34609
2020-05-21 05:00:00	286.891159206	287.153399753	286.823170915	287.036848399	5911
2020-05-21 04:45:00	286.356965497	286.910584431	286.356965497	286.900871818	11526
2020-05-21 04:30:00	286.463804239	286.512367303	286.172425853	286.356965497	23777
2020-05-21 04:15:00	287.163112366	287.221388043	286.376390723	286.424953787	48146
2020-05-20 20:00:00	288.42575204	288.454889879	288.270350234	288.299488073	85547
2020-05-20 19:45:00	288.435464653	288.493740331	288.309200686	288.416039427	45651
2020-05-20 19:30:00	288.581153846	288.581153846	288.386901589	288.416039427	99790
2020-05-20 19:15:00	288.513165556	288.610291685	288.474315105	288.600579072	19952
2020-05-20 19:00:00	288.581153846	288.755980878	288.464602492	288.532590782	49184
2020-05-20 18:45:00	288.610291685	288.950233136	288.571441234	288.581153846	34337
2020-05-20 18:30:00	288.755980878	288.823969168	288.542303395	288.561728621	70164
2020-05-20 18:15:00	289.027934039	289.105634942	288.590866459	288.658854749	173162
2020-05-20 18:00:00	288.959945749	289.095922329	288.959945749	288.9987962	19214
2020-05-20 17:45:00	288.950233136	288.9987962	288.396614202	288.959945749	9015
2020-05-20 17:30:00	288.959945749	288.9987962	288.872532233	288.950233136	26704
2020-05-20 17:15:00	288.950233136	289.018221426	288.911382684	288.911382684	42933
2020-05-20 17:00:00	288.9987962	289.076497103	288.396614202	288.950233136	135207
2020-05-20 16:45:00	288.639429524	288.9987962	288.396614202	288.969658362	507009
2020-05-20 16:30:00	288.678279975	288.707417814	288.396614202	288.396614202	6686683
2020-05-20 16:15:00	288.435464653	288.979370974	288.396614202	288.639429524	7018299
2020-05-20 16:00:00	288.697705201	288.79483133	287.775006977	288.42575204	9101486
2020-05-20 15:45:00	288.620004298	288.717130427	288.241212396	288.696345435	2719379
2020-05-20 15:30:00	287.949834009	288.668567362	287.833282655	288.629716911	3076850
2020-05-20 15:15:00	288.561728621	288.707417814	287.707018687	287.940121396	2280624
2020-05-20 15:00:00	288.173224106	288.882244846	288.037247525	288.566584927	1819137
2020-05-20 14:45:00	287.745772013	288.318913299	287.64874301	288.173224106	1377494
2020-05-20 14:30:00	287.639030397	288.027534912	287.308801559	287.745869139	1883247
2020-05-20 14:15:00	287.978971848	288.416039427	287.493341204	287.633202829	3410078
2020-05-20 14:00:00	288.280062847	288.328625912	287.902339332	287.981205749	1765304
2020-05-20 13:45:00	287.677880849	288.28977546	287.639030397	288.260637621	1362841
2020-05-20 13:30:00	288.097659977	288.124661041	287.464203365	287.687593462	1746786
2020-05-20 13:15:00	288.352907444	288.454889879	287.7167313	288.105235815	2545841
2020-05-20 13:00:00	287.852707881	288.388844111	287.590467333	288.338338524	2153391
2020-05-20 12:45:00	288.362620057	288.542303395	287.775006977	287.872133106	1929700
2020-05-20 12:30:00	288.59310036	288.610291685	287.998397074	288.362620057	2496926
2020-05-20 12:15:00	289.02113521	289.183335845	288.386901589	288.595722766	1893340
2020-05-20 12:00:00	289.163910619	289.309599812	288.93080791	289.027934039	1213895
2020-05-20 11:45:00	289.202761071	289.309599812	288.93080791	289.159054313	1444409
2020-05-20 11:30:00	288.969658362	289.309599812	288.785118717	289.202761071	2335204
2020-05-20 11:15:00	288.552016008	288.989083587	288.396614202	288.969658362	1726040
2020-05-20 11:00:00	288.86281962	288.950233136	288.416039427	288.552016008	2282785
2020-05-20 10:45:00	288.775406104	288.940520523	288.513165556	288.853107007	2067840
2020-05-20 10:30:00	288.755980878	288.9987962	288.34824539	288.765693491	2719825
2020-05-20 10:15:00	288.080954283	288.843394394	287.953719054	288.754329734	3147421
2020-05-20 10:00:00	287.789575897	288.260637621	287.619605171	288.08581059	3116918
2020-05-20 09:45:00	287.318514172	288.08581059	287.07569885	287.794432203	4663652
2020-05-20 09:30:00	287.405927688	287.44477814	287.153205501	287.318514172	147349
2020-05-20 09:15:00	287.153399753	287.405927688	287.104836689	287.396215075	80527
2020-05-20 09:00:00	287.182537592	287.260238495	286.959147496	287.124261915	98021
2020-05-20 08:45:00	287.337939398	287.337939398	286.87173398	287.299088946	187972
2020-05-20 08:30:00	287.231100656	287.551616881	287.201962818	287.289376334	228780
2020-05-20 08:15:00	283.73456002	287.299088946	283.73456002	287.299088946	308345
2020-05-20 08:00:00	287.065986237	287.065986237	286.794033077	286.959147496	169760
2020-05-20 07:45:00	286.764895238	287.133974528	286.628918658	287.056273624	181531
2020-05-20 07:30:00	286.794033077	286.900871818	286.580355593	286.677481722	96793
2020-05-20 07:15:00	286.93972227	287.017423173	286.648343884	286.80374569	133742
2020-05-20 07:00:00	287.017423173	287.095124076	286.735757399	287.027135786	50082
2020-05-20 06:45:00	287.027135786	287.201962818	286.920297044	287.017423173	24187
2020-05-20 06:30:00	287.056273624	287.240813269	286.949434883	286.949434883	42966
2020-05-20 06:15:00	287.07569885	287.221388043	286.988285334	286.988285334	37579
2020-05-20 06:00:00	286.764895238	287.182537592	286.687194335	287.104836689	55445
2020-05-20 05:45:00	286.415241175	286.80374569	286.269551981	286.755182625	41457
2020-05-20 05:30:00	286.279264594	286.599780819	286.182138465	286.522079916	33750
2020-05-20 05:15:00	286.259839368	286.551217755	286.104437562	286.4346664	11431
2020-05-20 05:00:00	286.23070153	286.424953787	286.16271324	286.288977207	12883
2020-05-20 04:45:00	286.512367303	286.522079916	286.201563691	286.23070153	10689
2020-05-20 04:30:00	285.851909628	286.570642981	285.851909628	286.492942078	35217
2020-05-20 04:15:00	284.94863663	285.832484402	284.94863663	285.822771789	14285
2020-05-19 20:00:00	284.424155534	284.472718599	284.210478051	284.278466341	104283
2020-05-19 19:45:00	284.268753728	284.433868147	284.035651019	284.433868147	31811
2020-05-19 19:30:00	284.268753728	284.297891567	284.084214084	284.278466341	47854
2020-05-19 19:15:00	283.80254831	284.288178954	283.80254831	284.259041115	123339
2020-05-19 19:00:00	283.695709569	283.899674439	283.462606859	283.831686149	63056
2020-05-19 18:45:00	283.608296053	283.705422181	282.996401441	283.695709569	184269
2020-05-19 18:30:00	283.394618569	283.821973536	283.394618569	283.588870827	112757
2020-05-19 18:15:00	283.316917666	283.59858344	282.918700538	283.404331182	203113
2020-05-19 18:00:00	283.278067215	283.404331182	283.248929376	283.316917666	61321
2020-05-19 17:45:00	283.433469021	283.511169924	283.219791537	283.278067215	126504
2020-05-19 17:30:00	283.59858344	283.627721278	283.414043795	283.433469021	105951
2020-05-19 17:15:00	283.559732988	283.753985246	283.550020375	283.550020375	341377
2020-05-19 17:00:00	283.656859117	283.821973536	283.423756408	283.744272633	1350763
2020-05-19 16:45:00	283.715134794	283.812260923	283.53059515	283.608296053	227924
2020-05-19 16:30:00	283.773410472	283.821973536	283.608296053	283.73456002	3422724
2020-05-19 16:15:00	283.637433891	283.987087955	283.53059515	283.812260923	7646010
2020-05-19 16:00:00	285.094325823	285.434267274	283.559732988	283.627721278	8638415
2020-05-19 15:45:00	286.327827659	286.327827659	284.773809598	285.104038436	7061950
2020-05-19 15:30:00	286.920297044	286.973716415	285.774208725	286.337540271	4977283
2020-05-19 15:15:00	285.599381693	287.323370479	285.249727629	286.930009657	8874611
2020-05-19 15:00:00	287.425352914	287.692449768	285.288578081	285.589571954	5715994
2020-05-19 14:45:00	287.221388043	287.454490753	287.114549302	287.426518427	1090160
2020-05-19 14:30:00	287.289376334	287.532191656	287.211675431	287.211675431	2371620
2020-05-19 14:15:00	286.997997947	287.386502462	286.570642981	287.289376334	1839695
2020-05-19 14:00:00	287.15825606	287.182537592	286.891159206	287.00771056	2163545
2020-05-19 13:45:00	286.862021367	287.163112366	286.706619561	287.153399753	964559
2020-05-19 13:30:00	286.78917677	286.978572721	286.667769109	286.87173398	756225
2020-05-19 13:15:00	286.716332174	286.852308754	286.473516852	286.794033077	856416
2020-05-19 13:00:00	286.570642981	286.774607851	286.497798384	286.730901093	1310116
2020-05-19 12:45:00	286.687194335	286.852308754	286.259839368	286.580355593	1196350
2020-05-19 12:30:00	287.133974528	287.182537592	286.415241175	286.687097209	1507697
2020-05-19 12:15:00	286.959147496	287.172824979	286.755182625	287.14368714	827267
2020-05-19 12:00:00	286.87173398	287.240813269	286.726044787	286.968860109	1416940
2020-05-19 11:45:00	287.279663721	287.483240087	286.814915194	286.862118493	2592235
2020-05-19 11:30:00	286.570642981	287.288016568	286.570642981	287.269951108	1952085
2020-05-19 11:15:00	286.784320464	287.046561012	286.454091626	286.560930368	1685442
2020-05-19 11:00:00	285.851909628	286.93972227	285.822771789	286.794033077	2344215
2020-05-19 10:45:00	286.590068206	286.813458303	285.745070886	285.851909628	2712529
2020-05-19 10:30:00	287.085411463	287.109692995	286.182138465	286.599683693	3016389
2020-05-19 10:15:00	286.201563691	287.376789849	286.14338514	287.07569885	4114750
2020-05-19 10:00:00	285.822771789	286.259839368	285.08461321	286.182138465	3554701
2020-05-19 09:45:00	285.890760079	286.191851078	285.395416822	285.803346563	5316997
2020-05-19 09:30:00	286.026736659	286.23070153	285.822771789	285.919897918	235904
2020-05-19 09:15:00	286.085012337	286.191851078	285.58966908	286.036449272	186224
2020-05-19 09:00:00	286.036449272	286.279264594	285.910185305	286.104437562	170200
2020-05-19 08:45:00	285.65765737	286.055874498	285.550818628	286.036449272	80949
2020-05-19 08:30:00	285.628519531	285.65765737	285.405129435	285.65765737	118663
2020-05-19 08:15:00	285.540717511	288.950233136	285.065187984	285.579956467	236655
2020-05-19 08:00:00	286.522079916	286.667769109	285.968460982	285.968460982	101898
2020-05-19 07:45:00	286.405528562	286.599780819	286.250126756	286.570642981	71630
2020-05-19 07:30:00	285.978173595	286.628918658	285.968460982	286.444379013	155492
2020-05-19 07:15:00	285.473117725	286.16271324	285.473117725	285.939323143	76666
2020-05-19 07:00:00	285.677082596	285.842197015	285.502255564	285.502255564	24405
2020-05-19 06:45:00	285.191451952	285.764496112	285.065187984	285.65765737	19815
2020-05-19 06:30:00	285.346853758	285.541106015	284.987487081	285.278865468	49088
2020-05-19 06:15:00	285.609094306	285.618806918	285.08461321	285.298290693	45743
2020-05-19 06:00:00	286.017024046	286.017024046	285.609094306	285.696507821	12834
2020-05-19 05:45:00	285.609094306	286.036449272	285.463405112	285.978173595	25912
2020-05-19 05:30:00	285.910185305	285.910185305	285.356566371	285.492542951	9709
2020-05-19 05:15:00	286.16271324	286.269551981	285.541106015	285.541106015	11470
2020-05-19 05:00:00	285.881047466	286.182138465	285.783921337	286.114150175	5496
2020-05-19 04:45:00	285.570243854	286.09472495	285.123463662	285.939323143	11614
2020-05-19 04:30:00	286.201563691	286.483229465	285.502255564	285.541106015	30159
2020-05-19 04:15:00	286.93972227	287.14368714	285.939323143	286.259839368	42935
2020-05-18 20:00:00	286.764895238	287.027135786	286.522079916	286.968860109	80666
2020-05-18 19:45:00	286.677481722	286.862021367	286.347252884	286.726044787	63853
2020-05-18 19:30:00	286.900871818	286.959147496	286.667769109	286.745470012	30704
2020-05-18 19:15:00	286.978572721	286.997900821	286.862021367	286.900871818	49389
2020-05-18 19:00:00	286.87173398	287.133974528	286.87173398	286.997997947	55201
2020-05-18 18:45:00	286.522079916	287.00771056	286.522079916	286.910584431	50465
2020-05-18 18:30:00	286.706619561	286.930009657	286.454091626	286.560930368	115695
2020-05-18 18:15:00	286.327827659	286.716332174	285.987886208	286.696906948	150374
2020-05-18 18:00:00	286.473516852	286.473516852	286.240414143	286.240414143	58814
2020-05-18 17:45:00	286.327827659	286.522079916	286.279264594	286.473516852	70988
2020-05-18 17:30:00	286.327827659	286.376390723	286.288977207	286.36667811	57820
2020-05-18 17:15:00	286.347252884	286.4346664	286.191851078	286.327827659	243863
2020-05-18 17:00:00	286.473516852	286.619206045	286.318115046	286.318115046	1343363
2020-05-18 16:45:00	286.648343884	286.648343884	286.182138465	286.463804239	694006
2020-05-18 16:30:00	286.599780819	286.696906948	286.522079916	286.658056496	3383521
2020-05-18 16:15:00	286.512367303	286.794033077	286.16271324	286.580355593	7271929
2020-05-18 16:00:00	287.852707881	288.22178717	286.463804239	286.51722361	16884642
2020-05-18 15:45:00	287.284520027	287.940121396	287.250525882	287.852707881	7741331
2020-05-18 15:30:00	287.201962818	287.328226785	286.85240588	287.284422901	3880997
2020-05-18 15:15:00	287.182537592	287.473915978	286.920297044	287.19312434	2977373
2020-05-18 15:00:00	287.503150943	287.51276643	286.920297044	287.182537592	2211543
2020-05-18 14:45:00	287.153399753	287.561329494	287.095124076	287.493341204	2246195
2020-05-18 14:30:00	287.153399753	287.250525882	286.900871818	287.14368714	1917956
2020-05-18 14:15:00	287.097066599	287.435065527	286.930009657	287.14368714	2048452
2020-05-18 14:00:00	286.896015512	287.182537592	286.852308754	287.09026777	1274292
2020-05-18 13:45:00	287.274807414	287.289376334	286.881446593	286.896015512	1568144
2020-05-18 13:30:00	286.87173398	287.279663721	286.677481722	287.270048234	2057568
2020-05-18 13:15:00	286.347252884	286.881446593	286.292668	286.862021367	1896905
2020-05-18 13:00:00	286.29868982	286.463804239	286.065587111	286.337540271	2242272
2020-05-18 12:45:00	286.531792529	286.580355593	286.143288014	286.298592694	2344621
2020-05-18 12:30:00	286.288977207	286.541505142	286.172425853	286.522079916	3704324
2020-05-18 12:15:00	286.551217755	286.764895238	286.269551981	286.288977207	2080804
2020-05-18 12:00:00	286.638631271	286.696906948	286.269551981	286.560930368	3072535
2020-05-18 11:45:00	286.764895238	286.988285334	286.454091626	286.638631271	2929267
2020-05-18 11:30:00	286.308402433	287.085411463	286.279264594	286.755182625	5220112
2020-05-18 11:15:00	286.060730804	286.439522707	286.017024046	286.29868982	2865402
2020-05-18 11:00:00	285.720789354	286.220988917	285.618806918	286.065587111	5861205
2020-05-18 10:45:00	284.900073565	285.813059176	284.900073565	285.72564566	2979654
2020-05-18 10:30:00	284.618407792	285.249727629	284.501856437	284.890360953	2357267
2020-05-18 10:15:00	284.851510501	285.1526015	284.453293373	284.618407792	3483931
2020-05-18 10:00:00	285.210877178	285.735358273	284.288178954	284.851510501	6406027
2020-05-18 09:45:00	284.628120405	285.667369983	284.385305083	285.210877178	8303742
2020-05-18 09:30:00	284.88064834	284.919498791	284.463005986	284.628120405	434591
2020-05-18 09:15:00	285.191451952	285.240015016	284.715533921	284.900073565	454771
2020-05-18 09:00:00	284.909786178	285.317715919	284.385305083	285.240015016	486326
2020-05-18 08:45:00	284.676683469	284.938924017	284.385305083	284.870935727	595675
2020-05-18 08:30:00	284.229903277	284.968061856	284.055076245	284.676683469	641077
2020-05-18 08:15:00	283.375193344	284.249328503	279.626124772	284.229903277	1067617
2020-05-18 08:00:00	282.161116734	283.550020375	282.151404121	283.394618569	668362
2020-05-18 07:45:00	281.277268962	282.345656378	281.112154543	282.151404121	468848
2020-05-18 07:30:00	281.189855446	281.403532929	281.180142833	281.286981575	77911
2020-05-18 07:15:00	281.452095994	281.461808606	281.131579769	281.267556349	56604
2020-05-18 07:00:00	281.112154543	281.374395091	281.024741027	281.374395091	21980
2020-05-18 06:45:00	280.849913995	281.257843736	280.684799576	281.141292381	34145
2020-05-18 06:30:00	281.112154543	281.112154543	280.849913995	280.888764447	23065
2020-05-18 06:15:00	280.859626608	281.131579769	280.830488769	281.073304091	21928
2020-05-18 06:00:00	280.869339221	280.976177963	280.840201382	280.976177963	5314
2020-05-18 05:45:00	280.66537435	280.908189672	280.46140948	280.908189672	25323
2020-05-18 05:30:00	280.830488769	281.03445364	280.694512189	280.694512189	1834
2020-05-18 05:15:00	281.180142833	281.286981575	280.820776156	281.03445364	18093
2020-05-18 05:00:00	281.335544639	281.345257252	281.121867156	281.248131123	4414
2020-05-18 04:45:00	281.267556349	281.568647348	280.976177963	281.316119413	38391
2020-05-18 04:30:00	281.151004994	281.471521219	281.024741027	281.131579769	12111
2020-05-18 04:15:00	280.791638318	281.636635638	280.791638318	281.160717607	69263
2020-05-15 20:00:00	277.421361649	277.489349939	277.401936423	277.489349939	26620
2020-05-15 19:45:00	277.518487778	277.528200391	277.401936423	277.401936423	17187
2020-05-15 19:30:00	277.605901294	277.635039132	277.518487778	277.528200391	12367
2020-05-15 19:15:00	277.576763455	277.625326519	277.537913004	277.586476068	9827
2020-05-15 19:00:00	277.489349939	277.567050842	277.421361649	277.547625616	10121
2020-05-15 18:45:00	277.411649036	277.489349939	277.401936423	277.460212101	15007
2020-05-15 18:30:00	277.469924713	277.489349939	277.372798585	277.411649036	20597
2020-05-15 18:15:00	277.537913004	277.625326519	277.440786875	277.489349939	11375
2020-05-15 18:00:00	277.518487778	278.052681486	277.489349939	277.518487778	414863
2020-05-15 17:45:00	277.431074262	277.528200391	277.421361649	277.518487778	135020
2020-05-15 17:30:00	277.528200391	278.052681486	277.411649036	277.567050842	113467
2020-05-15 17:15:00	277.528200391	278.052681486	276.848317489	277.528200391	2256683
2020-05-15 17:00:00	277.25624723	277.605901294	277.227109391	277.576763455	147043
2020-05-15 16:45:00	276.926018392	278.052681486	276.848317489	277.217396779	2781554
2020-05-15 16:30:00	276.809467038	278.052681486	276.770616586	276.926212644	1393459
2020-05-15 16:15:00	278.023543647	278.081819325	276.760903973	276.809467038	7512663
2020-05-15 16:00:00	276.748277577	278.10124455	276.702628296	278.03325626	9724368
2020-05-15 15:45:00	277.265959843	277.605901294	276.401537297	276.75119136	6708257
2020-05-15 15:30:00	277.023144521	277.567050842	276.741478748	277.285385069	3026098
2020-05-15 15:15:00	276.440387748	277.314522907	276.197572426	277.032857134	3111068
2020-05-15 15:00:00	276.508376038	277.207684166	276.304411168	276.430675135	3322809
2020-05-15 14:45:00	277.615613907	277.69331481	276.333549007	276.518088651	2570871
2020-05-15 14:30:00	277.100845424	277.741877874	277.100845424	277.600073726	1949465
2020-05-15 14:15:00	276.799754425	277.644751745	276.780329199	277.100845424	3000481
2020-05-15 14:00:00	276.488950813	276.858030102	275.969326024	276.809467038	2524993
2020-05-15 13:45:00	276.678346764	276.945443618	276.304411168	276.498663426	1469611
2020-05-15 13:30:00	276.892024247	276.896880554	276.284985942	276.657950277	1537603
2020-05-15 13:15:00	275.959613411	276.935731005	275.891625121	276.896783427	2338208
2020-05-15 13:00:00	276.061595846	276.148912236	275.459413848	275.964469717	2335990
2020-05-15 12:45:00	276.061595846	276.595789554	275.789642685	276.051883233	3879245
2020-05-15 12:30:00	275.682803944	276.314123781	275.381712945	276.032458007	1863516
2020-05-15 12:15:00	275.002921042	275.857630976	274.828288263	275.692516557	2168712
2020-05-15 12:00:00	274.575566076	275.070909332	274.225912012	275.002921042	3752979
2020-05-15 11:45:00	274.769818333	275.070909332	274.138498496	274.565853463	2586990
2020-05-15 11:30:00	274.585278688	275.168035461	274.303612915	274.779530946	2092480
2020-05-15 11:15:00	274.779530946	274.779530946	273.788844432	274.575566076	2971178
2020-05-15 11:00:00	275.673091331	276.003320169	274.459014721	274.779530946	6172987
2020-05-15 10:45:00	275.915906653	276.294698555	275.119472397	275.682803944	3241422
2020-05-15 10:30:00	276.624927393	276.887167941	275.673091331	275.915906653	3631257
2020-05-15 10:15:00	275.692516557	276.702628296	275.255448977	276.634640006	4009376
2020-05-15 10:00:00	275.294299429	276.051883233	274.69211743	275.68766025	3880383
2020-05-15 09:45:00	274.255049851	275.507976912	273.254650724	275.294299429	7283708
2020-05-15 09:30:00	274.089935432	274.672692204	273.98309669	274.284187689	639814
2020-05-15 09:15:00	274.284187689	274.410451657	273.643155239	274.18706156	273351
2020-05-15 09:00:00	273.788844432	274.381313818	273.720856142	274.245337238	228461
2020-05-15 08:45:00	274.342463367	274.381313818	273.400339917	273.837407497	524499
2020-05-15 08:30:00	274.439589495	274.82809401	274.031659754	274.11907327	281453
2020-05-15 08:15:00	274.381216692	278.013831035	273.361489466	274.468727334	375048
2020-05-15 08:00:00	273.934533626	274.497865173	273.565454336	273.808269658	259406
2020-05-15 07:45:00	275.022346268	275.022346268	273.614017401	273.895683174	340093
2020-05-15 07:30:00	274.769818333	275.168035461	274.429876882	275.06119672	140331
2020-05-15 07:15:00	275.177748074	275.226311138	273.866545335	274.769818333	401152
2020-05-15 07:00:00	275.877056201	276.265560716	275.032058881	275.032058881	130854
2020-05-15 06:45:00	276.906593166	276.906593166	275.449701235	276.003320169	117105
2020-05-15 06:30:00	277.39222381	277.537913004	277.168833714	277.18825894	5164
2020-05-15 06:15:00	277.197971553	277.39222381	276.858030102	277.333948133	14744
2020-05-15 06:00:00	277.042569747	277.295097682	277.042569747	277.081420198	5543
2020-05-15 05:45:00	277.547625616	277.576763455	277.003719295	277.061994972	9757
2020-05-15 05:30:00	277.586476068	277.635039132	277.440786875	277.557338229	12714
2020-05-15 05:15:00	277.7613031	277.926417519	277.586476068	277.586476068	5034
2020-05-15 05:00:00	277.518487778	277.664176971	277.440786875	277.567050842	2305
2020-05-15 04:45:00	277.644751745	277.877854454	277.372798585	277.596188681	4110
2020-05-15 04:30:00	277.809866164	277.82929139	277.683602197	277.69331481	5049
2020-05-15 04:15:00	278.110957163	278.217795905	277.644751745	277.751590487	14322
2020-05-14 20:00:00	277.39222381	277.586476068	277.159121101	277.469924713	60822
2020-05-14 19:45:00	277.032857134	277.431074262	277.032857134	277.431074262	104715
2020-05-14 19:30:00	276.654065232	277.05228236	276.654065232	277.013431908	46460
2020-05-14 19:15:00	276.566651716	276.663777844	276.430675135	276.624927393	19909
2020-05-14 19:00:00	276.459812974	276.654065232	276.382112071	276.566651716	31399
2020-05-14 18:45:00	276.760903973	276.790041812	276.41124991	276.459812974	81800
2020-05-14 18:30:00	276.984294069	276.994006682	276.712340909	276.819179651	32480
2020-05-14 18:15:00	276.877455328	277.023144521	276.420962523	277.013431908	123941
2020-05-14 18:00:00	276.722053522	276.994006682	276.692915683	276.994006682	43437
2020-05-14 17:45:00	276.722053522	276.780329199	276.654065232	276.722053522	156892
2020-05-14 17:30:00	277.003719295	277.003719295	276.722053522	276.799754425	87841
2020-05-14 17:15:00	276.858030102	276.994006682	276.75119136	276.926018392	32776
2020-05-14 17:00:00	276.984294069	277.100845424	276.760903973	276.974581457	86528
2020-05-14 16:45:00	276.867742715	277.168833714	276.61521478	276.964868844	377234
2020-05-14 16:30:00	276.838604876	276.945443618	276.809467038	276.867742715	2164871
2020-05-14 16:15:00	276.858030102	277.518487778	276.770616586	276.867742715	3459232
2020-05-14 16:00:00	275.488551686	276.916305779	275.478839073	276.858030102	11174666
2020-05-14 15:45:00	275.731367008	276.051883233	274.711542656	275.482044236	4803920
2020-05-14 15:30:00	274.818381398	275.935331879	274.682404817	275.731367008	4181839
2020-05-14 15:15:00	274.070510206	275.226311138	273.827694884	274.818381398	3682059
2020-05-14 15:00:00	273.27407595	274.284187689	272.992410176	274.070510206	2116929
2020-05-14 14:45:00	274.439589495	274.575566076	272.972984951	273.27407595	2217456
2020-05-14 14:30:00	274.085079125	274.497865173	273.749993981	274.444445802	2122525
2020-05-14 14:15:00	273.973384077	274.11907327	273.264363337	274.070510206	3126030
2020-05-14 14:00:00	274.459014721	274.905794913	273.898888336	273.98309669	2229838
2020-05-14 13:45:00	275.158322848	275.498264299	274.410451657	274.439589495	3058117
2020-05-14 13:30:00	273.98309669	275.1971733	273.9151084	275.158322848	2533130
2020-05-14 13:15:00	274.303612915	274.478439947	273.720953268	273.973384077	2151327
2020-05-14 13:00:00	272.726964466	274.517290398	272.555342597	274.289723879	3344479
2020-05-14 12:45:00	272.730169629	273.332351627	272.671893951	272.725313322	2220604
2020-05-14 12:30:00	272.166838082	273.34206424	272.040574114	272.730169629	2946093
2020-05-14 12:15:00	271.744339422	272.477641694	271.370403826	272.15382318	2574915
2020-05-14 12:00:00	271.528816542	272.65538251	271.21500202	271.72957625	3693711
2020-05-14 11:45:00	271.875459695	272.730169629	271.001324536	271.516093019	4382708
2020-05-14 11:30:00	272.613618274	273.526603885	271.613219148	271.873517173	5519415
2020-05-14 11:15:00	271.826896631	272.953559725	271.817184018	272.603905661	4587817
2020-05-14 11:00:00	270.972186698	272.555342597	270.77793444	271.826896631	5855403
2020-05-14 10:45:00	269.330755121	271.41896689	269.321042508	270.981899311	5222671
2020-05-14 10:30:00	269.29190467	270.282591183	269.053945654	269.340467734	3894145
2020-05-14 10:15:00	268.932537993	269.962074958	268.427482123	269.29190467	6730034
2020-05-14 10:00:00	270.292303796	270.778031566	268.660584833	268.932537993	7110567
2020-05-14 09:45:00	270.933336246	271.739483115	265.144618971	270.292303796	8625625
2020-05-14 09:30:00	271.273277697	271.370403826	270.884773182	270.923623633	459249
2020-05-14 09:15:00	270.884773182	271.331553374	270.408952277	271.28299031	430187
2020-05-14 09:00:00	270.27287857	270.972186698	270.107764151	270.923623633	431896
2020-05-14 08:45:00	271.593793922	271.817184018	270.292303796	270.302016409	740331
2020-05-14 08:30:00	271.642356986	271.817184018	271.059600214	271.389829051	330331
2020-05-14 08:15:00	271.943447986	274.216199399	271.341265987	271.671494825	477387
2020-05-14 08:00:00	272.089137179	272.477641694	271.768620954	271.943447986	504700
2020-05-14 07:45:00	272.409653404	272.70103179	272.021148889	272.021148889	291486
2020-05-14 07:30:00	272.90499666	272.90499666	272.399940791	272.399940791	99208
2020-05-14 07:15:00	273.41005253	273.604304788	272.924421886	272.924421886	114494
2020-05-14 07:00:00	273.254650724	273.371202079	272.924421886	273.371202079	111059
2020-05-14 06:45:00	273.293501176	273.633442626	273.147811982	273.322639014	16574
2020-05-14 06:30:00	272.807870532	273.20608766	272.807870532	273.147811982	15795
2020-05-14 06:15:00	273.876257948	273.876257948	272.671893951	272.827295757	46702
2020-05-14 06:00:00	273.643155239	273.992809303	273.555741723	273.992809303	31645
2020-05-14 05:45:00	273.526603885	273.711143529	273.448902982	273.448902982	26695
2020-05-14 05:30:00	273.614017401	273.662580465	273.254650724	273.54602911	22459
2020-05-14 05:15:00	273.13809937	273.643155239	272.953559725	273.614017401	32062
2020-05-14 05:00:00	272.982697564	273.419765143	272.875858822	273.13809937	14149
2020-05-14 04:45:00	273.507178659	273.555741723	272.943847112	272.992410176	35589
2020-05-14 04:30:00	273.176949821	273.458615595	272.866146209	273.27407595	17698
2020-05-14 04:15:00	273.27407595	273.27407595	272.70103179	273.147811982	32926
2020-05-13 20:00:00	274.216199399	274.313325528	273.798557045	273.9151084	211859
2020-05-13 19:45:00	274.48815256	274.682404817	274.18706156	274.18706156	75338
2020-05-13 19:30:00	274.429876882	274.575566076	274.293900302	274.478439947	28549
2020-05-13 19:15:00	274.361888592	274.575566076	274.109360657	274.478439947	56571
2020-05-13 19:00:00	273.876257948	274.371601205	273.84712011	274.323038141	56765
2020-05-13 18:45:00	273.934533626	274.167636335	273.808269658	273.84712011	46878
2020-05-13 18:30:00	274.284187689	274.410451657	273.84712011	273.895683174	56832
2020-05-13 18:15:00	274.216199399	274.62412914	274.138498496	274.332750754	147579
2020-05-13 18:00:00	274.099648045	274.206486786	273.507178659	274.18706156	1570040
2020-05-13 17:45:00	273.973384077	274.138498496	273.934533626	274.138498496	53517
2020-05-13 17:30:00	273.973384077	274.031659754	273.895683174	273.973384077	77644
2020-05-13 17:15:00	273.584879562	274.138498496	273.584879562	273.963671464	1309814
2020-05-13 17:00:00	273.769419207	274.138498496	273.507178659	274.089935432	2085409
2020-05-13 16:45:00	273.662580465	274.138498496	273.623924266	273.769419207	246618
2020-05-13 16:30:00	273.507178659	273.992809303	273.468328207	273.652867852	394363
2020-05-13 16:15:00	273.575166949	274.196774173	273.196375047	273.516891272	7831076
2020-05-13 16:00:00	272.472785387	273.98309669	272.050286727	273.575166949	15306066
2020-05-13 15:45:00	271.778333567	272.788445306	271.448104729	272.467929081	5979347
2020-05-13 15:30:00	272.069711953	272.390228178	270.947905165	271.779887585	6201475
2020-05-13 15:15:00	271.632644373	273.167237208	271.632644373	272.098849792	5589977
2020-05-13 15:00:00	272.030861501	272.535917371	271.632644373	271.635363905	2982599
2020-05-13 14:45:00	272.623330887	272.83700837	271.962873211	272.021148889	2725276
2020-05-13 14:30:00	273.089536305	273.730568755	272.594193048	272.643241743	2777604
2020-05-13 14:15:00	272.720457016	273.41005253	272.103706098	273.070111079	2556483
2020-05-13 14:00:00	273.138196496	273.458615595	272.555342597	272.710744403	1882287
2020-05-13 13:45:00	273.322639014	273.594592175	272.866146209	273.118674144	1772348
2020-05-13 13:30:00	273.400339917	273.963671464	272.934134499	273.334682654	2514771
2020-05-13 13:15:00	273.620039221	273.77913182	272.370802952	273.400339917	3339363
2020-05-13 13:00:00	272.963272338	273.837407497	272.963272338	273.62858632	3123383
2020-05-13 12:45:00	273.070111079	273.458615595	272.662181339	272.953559725	4628512
2020-05-13 12:30:00	272.380515565	273.108961531	271.574368696	273.059038701	6379835
2020-05-13 12:15:00	273.769419207	274.157923722	272.176550695	272.370802952	9535029
2020-05-13 12:00:00	274.468727334	274.497865173	273.099248918	273.769419207	6568633
2020-05-13 11:45:00	275.818780524	276.100446298	274.303807167	274.459014721	5093260
2020-05-13 11:30:00	277.021201998	277.18825894	275.109759784	275.828493137	4485315
2020-05-13 11:15:00	276.576364329	277.042569747	276.226710265	277.023144521	3400960
2020-05-13 11:00:00	277.994405809	278.004118422	276.391824684	276.566651716	2985517
2020-05-13 10:45:00	278.10124455	278.936529258	277.906992293	277.974980583	4575962
2020-05-13 10:30:00	277.382511197	278.246933744	276.848317489	278.091531938	4087537
2020-05-13 10:15:00	276.654065232	277.858429229	276.54722649	277.39222381	4296291
2020-05-13 10:00:00	275.915906653	277.023144521	275.711941782	276.663777844	4374934
2020-05-13 09:45:00	277.839004003	278.149807615	275.488551686	275.925619266	8303357
2020-05-13 09:30:00	277.537913004	277.96526797	277.363085972	277.82929139	1044861
2020-05-13 09:15:00	278.567449969	278.567449969	276.634640006	277.537913004	1211151
2020-05-13 09:00:00	278.703426549	278.936529258	278.557737356	278.616013033	232195
2020-05-13 08:45:00	279.208482419	279.441585128	278.509174291	278.664576097	260109
2020-05-13 08:30:00	279.189057193	279.441585128	279.101643677	279.305608547	113118
2020-05-13 08:15:00	279.354171612	279.645549998	276.809467038	279.198769806	228812
2020-05-13 08:00:00	279.11135629	279.664975224	279.11135629	279.373596838	239153
2020-05-13 07:45:00	278.994804935	279.17934458	278.878253581	279.11135629	125019
2020-05-13 07:30:00	278.742277	279.053080613	278.684001323	278.955954484	98403
2020-05-13 07:15:00	279.043368	279.082218451	278.60630042	278.751989613	147496
2020-05-13 07:00:00	278.849115742	278.955954484	278.67428871	278.955954484	46964
2020-05-13 06:45:00	279.121068903	279.159919354	278.829690516	278.907391419	109812
2020-05-13 06:30:00	279.101643677	279.237620257	278.887966194	279.169631967	82319
2020-05-13 06:15:00	278.654863485	279.393022063	278.645150872	279.091931064	58961
2020-05-13 06:00:00	278.198370679	278.985092322	278.198370679	278.732564388	51059
2020-05-13 05:45:00	277.741877874	278.266358969	277.605901294	278.169232841	38937
2020-05-13 05:30:00	277.528200391	278.178945454	277.489349939	277.771015713	26978
2020-05-13 05:15:00	277.18825894	277.82929139	277.061994972	277.625326519	19047
2020-05-13 05:00:00	277.96526797	277.96526797	277.25624723	277.343660746	22743
2020-05-13 04:45:00	278.03325626	278.353772485	277.926417519	277.994405809	37237
2020-05-13 04:30:00	277.945842744	278.130382389	277.7613031	277.974980583	25743
2020-05-13 04:15:00	277.469924713	277.780728326	277.042569747	277.780728326	38960
2020-05-12 20:00:00	275.341891232	275.381712945	274.964070591	275.158322848	264272
2020-05-12 19:45:00	276.566651716	276.702628296	275.070909332	275.1971733	203886
2020-05-12 19:30:00	276.595789554	276.712340909	276.372399458	276.566651716	30416
2020-05-12 19:15:00	276.498663426	276.760903973	276.226710265	276.595789554	70091
2020-05-12 19:00:00	276.712340909	276.819179651	276.323836394	276.459812974	154646
2020-05-12 18:45:00	276.556939103	276.722053522	276.246135491	276.692915683	65458
2020-05-12 18:30:00	277.023144521	277.05228236	276.518088651	276.518088651	90711
2020-05-12 18:15:00	276.275273329	278.433513037	275.527402138	277.023144521	496001
2020-05-12 18:00:00	276.304411168	278.431473388	276.246135491	276.314123781	85953
2020-05-12 17:45:00	276.022745394	276.323836394	276.022745394	276.314123781	85858
2020-05-12 17:30:00	275.818780524	276.022745394	275.789642685	275.983894943	168189
2020-05-12 17:15:00	276.149009362	276.255848104	275.741079621	275.789642685	278261
2020-05-12 17:00:00	276.178147201	276.61521478	275.964469717	276.129584136	837233
2020-05-12 16:45:00	277.197971553	278.431473388	276.178147201	276.178147201	1575756
2020-05-12 16:30:00	277.440786875	277.489349939	277.149408488	277.363085972	2642555
2020-05-12 16:15:00	278.353772485	278.431473388	277.217396779	277.450499488	5021072
2020-05-12 16:00:00	279.776670272	280.053479739	278.314922034	278.382910324	18417186
2020-05-12 15:45:00	281.311263107	281.558934735	279.68440045	279.781526578	7570578
2020-05-12 15:30:00	281.957151863	282.229105024	281.23841851	281.3064068	6221512
2020-05-12 15:15:00	282.675885216	282.753586119	281.898876186	281.955015088	1988032
2020-05-12 15:00:00	282.326231153	282.899275312	282.190254572	282.675885216	1699670
2020-05-12 14:45:00	282.481632959	282.782723958	281.898876186	282.326134027	2285475
2020-05-12 14:30:00	282.287380701	282.578759087	281.937726638	282.491345572	2856468
2020-05-12 14:15:00	283.097606867	283.180941086	282.277668088	282.277668088	2411716
2020-05-12 14:00:00	282.612753233	283.112952796	282.559333862	283.107125228	1185995
2020-05-12 13:45:00	282.442782507	282.860424861	282.31651854	282.607896926	1645318
2020-05-12 13:30:00	283.035251893	283.200366312	282.151404121	282.437926201	2666493
2020-05-12 13:15:00	284.093926697	284.152202374	282.976976216	283.049820812	2535900
2020-05-12 13:00:00	283.957950116	284.220190664	283.773410472	284.103639309	1378275
2020-05-12 12:45:00	284.074501471	284.229903277	283.851111375	283.957950116	926010
2020-05-12 12:30:00	283.851111375	284.1716276	283.608296053	284.079357777	1106208
2020-05-12 12:15:00	284.113351922	284.219607907	283.639085035	283.841398762	1217574
2020-05-12 12:00:00	283.93852489	284.152202374	283.559732988	284.103639309	1126855
2020-05-12 11:45:00	284.263897422	284.530994276	283.831686149	283.928812278	1353628
2020-05-12 11:30:00	284.404730309	284.705821308	284.200765438	284.273610035	1814839
2020-05-12 11:15:00	284.132777148	284.618407792	283.875392907	284.414442922	2072408
2020-05-12 11:00:00	283.80254831	284.356167244	283.22950415	284.123064535	2123591
2020-05-12 10:45:00	283.647146504	284.1716276	283.462606859	283.812260923	1981099
2020-05-12 10:30:00	283.928812278	284.278466341	283.462606859	283.637433891	2485533
2020-05-12 10:15:00	283.880249213	284.181340212	283.462606859	283.909387052	3746882
2020-05-12 10:00:00	284.530994276	284.705821308	283.16151586	283.883162997	4529290
2020-05-12 09:45:00	285.346853758	285.783921337	284.44358076	284.530994276	4259713
2020-05-12 09:30:00	285.191451952	285.52168079	285.065187984	285.278865468	186963
2020-05-12 09:15:00	285.356566371	285.502255564	285.08461321	285.172026726	164303
2020-05-12 09:00:00	285.240015016	285.405129435	285.113751049	285.327428532	72482
2020-05-12 08:45:00	285.065187984	285.249727629	284.686396082	285.230302403	139838
2020-05-12 08:30:00	285.22058979	285.308003306	285.065187984	285.065187984	41032
2020-05-12 08:15:00	285.317715919	285.443979887	281.966864476	285.240015016	178744
2020-05-12 08:00:00	284.890360953	285.482830338	284.890360953	285.385704209	261840
2020-05-12 07:45:00	285.278865468	285.308003306	284.88064834	284.88064834	62494
2020-05-12 07:30:00	284.841797888	285.298290693	284.841797888	285.278865468	153662
2020-05-12 07:15:00	284.618407792	285.045762759	284.521281663	284.822372662	55761
2020-05-12 07:00:00	284.647545631	284.725246534	284.501856437	284.57955734	13236
2020-05-12 06:45:00	284.725246534	284.861223114	284.530994276	284.676683469	30632
2020-05-12 06:30:00	284.064788858	284.773809598	284.025938406	284.696108695	44428
2020-05-12 06:15:00	283.996800568	284.093926697	283.831686149	284.016225794	36433
2020-05-12 06:00:00	283.22950415	284.093926697	283.219791537	284.074501471	53316
2020-05-12 05:45:00	283.452894247	283.452894247	283.210078925	283.210078925	4737
2020-05-12 05:30:00	283.375193344	283.821973536	283.346055505	283.812260923	6550
2020-05-12 05:15:00	283.268354602	283.268354602	282.95755099	283.268354602	26171
2020-05-12 05:00:00	283.443181634	283.443181634	283.365480731	283.365480731	1160
2020-05-12 04:45:00	283.656859117	283.656859117	283.336342892	283.355768118	4939
2020-05-12 04:30:00	283.443181634	283.80254831	283.443181634	283.744272633	6180
2020-05-12 04:15:00	283.433469021	283.511169924	282.996401441	283.346055505	21794
2020-05-11 20:00:00	283.394618569	283.627721278	283.268354602	283.550020375	63674
2020-05-11 19:45:00	283.520882537	283.656859117	283.278067215	283.365480731	57898
2020-05-11 19:30:00	284.259041115	284.259041115	283.375193344	283.550020375	149835
2020-05-11 19:15:00	284.093926697	284.336742019	283.996800568	284.268753728	40761
2020-05-11 19:00:00	284.463005986	284.463005986	283.860823987	284.142489761	50086
2020-05-11 18:45:00	284.414442922	284.637833018	284.395017696	284.472718599	40977
2020-05-11 18:30:00	284.23961589	284.608695179	284.229903277	284.404730309	73720
2020-05-11 18:15:00	283.928812278	284.23961589	283.880249213	284.220190664	46877
2020-05-11 18:00:00	283.977375342	284.045363632	283.899674439	283.996800568	30540
2020-05-11 17:45:00	283.928812278	284.093926697	283.928812278	283.977375342	33068
2020-05-11 17:30:00	283.80254831	283.93852489	283.80254831	283.93852489	23033
2020-05-11 17:15:00	283.919099665	283.957950116	283.73456002	283.80254831	68855
2020-05-11 17:00:00	283.957950116	284.093926697	283.792835697	283.792835697	565308
2020-05-11 16:45:00	284.220190664	284.249328503	283.753985246	283.919099665	2080733
2020-05-11 16:30:00	284.220190664	284.584802151	283.90793016	284.191052825	2485024
2020-05-11 16:15:00	284.1716276	284.544106303	283.685996956	284.259041115	7845397
2020-05-11 16:00:00	284.900073565	285.08461321	284.093926697	284.152202374	8502541
2020-05-11 15:45:00	284.977774468	285.1526015	284.57955734	284.909786178	2934659
2020-05-11 15:30:00	285.210877178	285.419698354	284.773809598	284.968061856	2613810
2020-05-11 15:15:00	285.065187984	285.550818628	285.055475372	285.210877178	2038208
2020-05-11 15:00:00	284.997199694	285.298290693	284.900073565	285.055475372	1200673
2020-05-11 14:45:00	284.448437067	285.133176275	284.395017696	284.997199694	1710778
2020-05-11 14:30:00	284.377534993	284.81266005	284.297891567	284.459023815	1847752
2020-05-11 14:15:00	284.914642485	285.045762759	284.297891567	284.37559247	2613582
2020-05-11 14:00:00	285.142888887	285.269152855	284.909786178	284.929114278	1452457
2020-05-11 13:45:00	285.240015016	285.550818628	285.133176275	285.13706132	1785953
2020-05-11 13:30:00	285.045762759	285.366278984	284.958349243	285.240015016	1191992
2020-05-11 13:15:00	284.560132115	285.147745194	284.356167244	285.055475372	1960301
2020-05-11 13:00:00	284.550419502	284.686396082	284.200765438	284.560132115	1733716
2020-05-11 12:45:00	284.317316793	284.666970856	284.297891567	284.545563195	1800473
2020-05-11 12:30:00	283.482032085	284.356167244	283.404331182	284.317316793	1910165
2020-05-11 12:15:00	283.540307762	283.66657173	283.326630279	283.482032085	1281599
2020-05-11 12:00:00	283.394618569	283.608296053	283.316917666	283.55691633	1190277
2020-05-11 11:45:00	283.365480731	283.608296053	283.316917666	283.394618569	2043168
2020-05-11 11:30:00	282.763298732	283.365480731	282.685597829	283.355768118	2073617
2020-05-11 11:15:00	282.52048341	282.928413151	282.462207733	282.753586119	1632205
2020-05-11 11:00:00	282.656459991	283.015826667	282.413644669	282.52048341	1721674
2020-05-11 10:45:00	282.530196023	283.035251893	282.199967185	282.666172603	2829016
2020-05-11 10:30:00	282.403932056	282.695310442	282.034852766	282.539908636	2406493
2020-05-11 10:15:00	282.102841056	282.913844232	282.044565379	282.399075749	3384126
2020-05-11 10:00:00	282.578759087	282.840999635	281.923157718	282.102841056	4106963
2020-05-11 09:45:00	281.996002315	282.734160894	281.549222122	282.569046475	4386308
2020-05-11 09:30:00	281.704623928	282.083415831	281.67548609	281.976577089	242158
2020-05-11 09:15:00	281.442383381	281.898876186	281.413245542	281.704623928	232152
2020-05-11 09:00:00	281.121867156	281.471521219	281.044166253	281.452095994	143365
2020-05-11 08:45:00	281.558934735	281.830887896	281.024643901	281.10244193	364120
2020-05-11 08:30:00	281.860025734	281.986289702	281.520084284	281.558934735	242738
2020-05-11 08:15:00	282.899275312	286.327827659	281.335544639	281.927916899	438860
2020-05-11 08:00:00	282.170829347	282.306805927	281.558934735	281.724049154	242227
2020-05-11 07:45:00	282.879850087	282.918700538	282.161116734	282.161116734	216603
2020-05-11 07:30:00	283.006114054	283.02553928	282.423357281	282.879850087	224846
2020-05-11 07:15:00	282.95755099	283.16151586	282.763298732	282.986688828	140737
2020-05-11 07:00:00	283.180941086	283.22950415	282.637034765	282.918700538	48784
2020-05-11 06:45:00	282.821574409	283.16151586	282.656459991	283.16151586	78810
2020-05-11 06:30:00	283.511169924	283.511169924	282.782723958	282.879850087	106396
2020-05-11 06:15:00	283.695709569	283.880249213	283.511169924	283.511169924	85619
2020-05-11 06:00:00	283.695709569	283.957950116	283.695709569	283.705422181	17384
2020-05-11 05:45:00	283.375193344	283.66657173	283.365480731	283.66657173	20626
2020-05-11 05:30:00	283.608296053	283.967662729	283.433469021	283.433469021	102275
2020-05-11 05:15:00	284.297891567	284.297891567	283.59858344	283.656859117	30831
2020-05-11 05:00:00	284.414442922	284.414442922	284.093926697	284.385305083	19636
2020-05-11 04:45:00	284.987487081	285.065187984	284.453293373	284.453293373	30371
2020-05-11 04:30:00	285.162314113	285.317715919	285.01662492	285.065187984	13759
2020-05-11 04:15:00	285.385704209	285.881047466	285.1526015	285.162314113	16022
2020-05-08 20:00:00	285.210877178	285.298290693	285.142888887	285.298290693	53540
2020-05-08 19:45:00	285.074900597	285.259440242	285.074900597	285.181739339	22931
2020-05-08 19:30:00	285.026337533	285.133176275	285.01662492	285.133176275	19195
2020-05-08 19:15:00	285.055475372	285.055475372	285.01662492	285.026337533	8676
2020-05-08 19:00:00	285.045762759	285.055475372	285.006912307	285.01662492	22248
2020-05-08 18:45:00	284.968061856	285.045762759	284.938924017	285.045762759	14671
2020-05-08 18:30:00	285.016527794	285.01662492	284.968061856	284.968061856	24401
2020-05-08 18:15:00	284.870935727	284.997199694	284.870935727	284.987487081	7429
2020-05-08 18:00:00	284.977774468	284.987487081	284.754384372	284.870935727	52653
2020-05-08 17:45:00	284.958349243	285.055475372	284.035651019	284.968061856	62084
2020-05-08 17:30:00	285.006912307	285.01662492	284.88064834	284.968061856	44139
2020-05-08 17:15:00	284.938924017	285.055475372	284.88064834	284.997199694	433706
2020-05-08 17:00:00	284.773809598	285.104038436	284.754384372	284.900073565	196127
2020-05-08 16:45:00	284.57955734	284.802947437	284.57955734	284.754384372	891700
2020-05-08 16:30:00	284.676683469	284.715339669	284.035651019	284.696108695	2287132
2020-05-08 16:15:00	284.055076245	284.851510501	283.28797408	284.696108695	7242569
2020-05-08 16:00:00	284.061875074	284.530994276	283.792835697	284.064788858	10095402
2020-05-08 15:45:00	283.550020375	284.152202374	283.462606859	284.069645164	3960116
2020-05-08 15:30:00	283.31206136	283.608296053	283.16151586	283.553322664	2849208
2020-05-08 15:15:00	283.287779828	283.744272633	283.112952796	283.316917666	3873727
2020-05-08 15:00:00	283.09352757	283.365480731	283.006114054	283.278067215	1985735
2020-05-08 14:45:00	283.17608478	283.258641989	282.792436571	283.076044867	1566698
2020-05-08 14:30:00	283.015826667	283.248929376	282.976976216	283.171228473	1751029
2020-05-08 14:15:00	282.743873506	283.035251893	282.433069894	283.035251893	1349789
2020-05-08 14:00:00	282.802149184	282.908987925	282.403932056	282.74377638	1781205
2020-05-08 13:45:00	283.083814957	283.215906492	282.656459991	282.792436571	1183201
2020-05-08 13:30:00	283.326630279	283.336342892	282.967263603	283.083814957	1163989
2020-05-08 13:15:00	283.550020375	283.656859117	283.132378022	283.326630279	1918519
2020-05-08 13:00:00	283.550020375	283.588870827	283.375193344	283.554876682	935586
2020-05-08 12:45:00	283.287779828	283.608296053	283.278067215	283.550020375	1227384
2020-05-08 12:30:00	283.338576793	283.414043795	283.112952796	283.287779828	1015201
2020-05-08 12:15:00	283.336342892	283.59858344	283.287779828	283.346055505	1524989
2020-05-08 12:00:00	283.404331182	283.462606859	283.180941086	283.346055505	1193902
2020-05-08 11:45:00	283.108096489	283.462606859	283.069246038	283.404331182	1899517
2020-05-08 11:30:00	282.792436571	283.258641989	282.743873506	283.108096489	1856572
2020-05-08 11:15:00	282.471920346	282.928413151	282.083415831	282.811861797	2227844
2020-05-08 11:00:00	282.31651854	282.636937639	282.190254572	282.481632959	1710177
2020-05-08 10:45:00	282.714735668	283.015826667	282.238817637	282.31651854	2183770
2020-05-08 10:30:00	282.831287022	283.151803247	282.569046475	282.714735668	2428847
2020-05-08 10:15:00	282.433069894	283.006114054	282.433069894	282.831287022	2768628
2020-05-08 10:00:00	282.141691508	282.607896926	282.083415831	282.442782507	2571139
2020-05-08 09:45:00	282.724448281	282.996401441	281.529796897	282.141691508	4392251
2020-05-08 09:30:00	282.879850087	282.996401441	282.559333862	282.685597829	330538
2020-05-08 09:15:00	282.947838377	283.365480731	282.753586119	282.879850087	283404
2020-05-08 09:00:00	283.074102344	283.326630279	282.831287022	282.947838377	209187
2020-05-08 08:45:00	282.403932056	283.656859117	282.403932056	283.044964506	1091709
2020-05-08 08:30:00	282.578661961	282.617609539	282.131978895	282.365081604	233239
2020-05-08 08:15:00	282.539908636	283.831686149	282.45249512	282.607896926	338903
2020-05-08 08:00:00	282.802149184	282.840999635	282.510770797	282.539908636	58386
2020-05-08 07:45:00	283.02553928	283.083814957	282.724448281	282.811861797	88085
2020-05-08 07:30:00	282.840999635	283.054677119	282.753586119	283.054677119	33874
2020-05-08 07:15:00	283.103240183	283.103240183	282.782723958	282.899275312	82342
2020-05-08 07:00:00	283.278067215	283.278067215	283.122665409	283.122665409	23768
2020-05-08 06:45:00	283.268354602	283.355768118	283.142090634	283.219791537	22573
2020-05-08 06:30:00	283.219791537	283.278067215	283.074102344	283.171228473	4069
2020-05-08 06:15:00	283.122665409	283.29749244	283.006114054	283.22950415	20222
2020-05-08 06:00:00	282.986688828	283.180941086	282.928413151	283.180941086	12360
2020-05-08 05:45:00	282.773011345	282.996401441	282.491345572	282.938125764	9773
2020-05-08 05:30:00	282.714735668	282.860424861	282.714735668	282.840999635	14363
2020-05-08 05:15:00	282.491345572	282.607896926	282.491345572	282.607896926	5103
2020-05-08 05:00:00	282.442782507	282.637034765	282.403932056	282.617609539	10854
2020-05-08 04:45:00	282.306805927	282.442782507	282.306805927	282.442782507	2734
2020-05-08 04:30:00	282.267955475	282.297093314	282.083415831	282.297093314	13633
2020-05-08 04:15:00	282.637034765	282.637034765	282.345656378	282.345656378	41190
2020-05-07 20:00:00	280.500259931	281.23841851	280.403133803	281.189855446	125409
2020-05-07 19:45:00	280.403133803	280.539110383	280.364283351	280.471122093	19936
2020-05-07 19:30:00	280.781925705	280.781925705	280.354570738	280.403133803	40565
2020-05-07 19:15:00	280.879051834	280.937327511	280.743075253	280.781925705	65556
2020-05-07 19:00:00	280.752787866	280.772213092	280.645949125	280.762500479	45820
2020-05-07 18:45:00	280.655661738	280.830488769	280.616811286	280.752787866	51361
2020-05-07 18:30:00	280.160318481	280.713937415	280.160318481	280.66537435	44383
2020-05-07 18:15:00	280.189456319	280.286582448	280.053479739	280.121468029	66341
2020-05-07 18:00:00	280.179743706	280.208881545	280.111755416	280.189456319	21929
2020-05-07 17:45:00	280.131180642	280.238019384	279.412447289	280.208881545	19872
2020-05-07 17:30:00	280.140893255	280.189456319	280.121468029	280.131180642	44843
2020-05-07 17:15:00	280.286582448	280.3254329	280.140893255	280.140893255	78658
2020-05-07 17:00:00	280.179743706	280.354570738	280.111755416	280.286582448	189301
2020-05-07 16:45:00	280.014629288	280.451696867	279.412447289	280.208881545	359018
2020-05-07 16:30:00	280.053479739	280.102042803	279.917503159	280.0243419	278245
2020-05-07 16:15:00	279.431872515	280.072904965	279.305608547	280.072904965	2016556
2020-05-07 16:00:00	279.129713128	279.626124772	278.878253581	279.431872515	7351586
2020-05-07 15:45:00	279.626124772	279.703825675	278.907391419	279.121068903	2865175
2020-05-07 15:30:00	279.674687837	279.762101353	278.887966194	279.606699547	4033902
2020-05-07 15:15:00	279.781526578	280.160318481	279.169631967	279.694113063	2751518
2020-05-07 15:00:00	279.66983153	279.907790546	279.354171612	279.781526578	1847909
2020-05-07 14:45:00	280.029198207	281.199568059	279.558136482	279.674687837	1349069
2020-05-07 14:30:00	280.534254077	280.631380205	279.742676127	280.034054513	1905554
2020-05-07 14:15:00	280.514828851	280.694512189	280.189456319	280.539110383	1531520
2020-05-07 14:00:00	280.745017776	280.917902285	280.218594158	280.519685157	1520995
2020-05-07 13:45:00	280.660518044	280.990746882	280.558535609	280.74793156	2321029
2020-05-07 13:30:00	281.160717607	281.173926761	280.607098673	280.66537435	1508919
2020-05-07 13:15:00	280.933636718	281.248131123	280.879051834	281.160717607	2023607
2020-05-07 13:00:00	280.723650028	280.976177963	280.48073758	280.937133259	1668143
2020-05-07 12:45:00	281.141292381	281.218993284	280.655661738	280.743075253	1749473
2020-05-07 12:30:00	281.049022559	281.384107703	280.937327511	281.131579769	1657582
2020-05-07 12:15:00	281.117010849	281.452095994	280.849913995	281.053878866	2594665
2020-05-07 12:00:00	281.044166253	281.393820316	280.869339221	281.121867156	2752905
2020-05-07 11:45:00	280.238019384	281.131579769	280.0243419	281.049022559	3779838
2020-05-07 11:30:00	280.082617578	280.382154559	279.95635361	280.228306771	1884572
2020-05-07 11:15:00	279.344458999	280.150605868	279.31532116	280.082617578	3546474
2020-05-07 11:00:00	280.092330191	280.189456319	279.130781516	279.354171612	2510665
2020-05-07 10:45:00	279.742676127	280.335145513	279.596986934	280.082617578	1705014
2020-05-07 10:30:00	279.276470709	279.907790546	279.11135629	279.742676127	2309486
2020-05-07 10:15:00	280.335145513	280.432271641	278.967706745	279.286183322	2928999
2020-05-07 10:00:00	280.1748874	280.655661738	279.810664417	280.335145513	3107193
2020-05-07 09:45:00	279.480435579	280.39342119	279.31532116	280.179743706	5677746
2020-05-07 09:30:00	279.451297741	279.771813966	279.393022063	279.451297741	114093
2020-05-07 09:15:00	279.694113063	279.849514869	279.402734676	279.451297741	111919
2020-05-07 09:00:00	279.820182778	279.907790546	279.538711257	279.68440045	124522
2020-05-07 08:45:00	279.567849095	279.82037703	279.208482419	279.82037703	281631
2020-05-07 08:30:00	279.528998644	279.927215772	279.528998644	279.548423869	338075
2020-05-07 08:15:00	279.626027646	280.072807839	276.984294069	279.528998644	322273
2020-05-07 08:00:00	279.635837385	280.111755416	279.431872515	279.985491449	149440
2020-05-07 07:45:00	279.033655387	279.68440045	278.985092322	279.674687837	129865
2020-05-07 07:30:00	279.237620257	279.393022063	278.907391419	279.053080613	213293
2020-05-07 07:15:00	279.227907644	279.237620257	279.033655387	279.237620257	156659
2020-05-07 07:00:00	279.354171612	279.363884225	279.101643677	279.237620257	47285
2020-05-07 06:45:00	279.626124772	279.626124772	279.305608547	279.402734676	26200
2020-05-07 06:30:00	279.868940094	279.907790546	279.402734676	279.587274321	48412
2020-05-07 06:15:00	279.596986934	279.898077933	279.295895935	279.898077933	46059
2020-05-07 06:00:00	279.742676127	279.810664417	279.509573418	279.567849095	38411
2020-05-07 05:45:00	279.237620257	279.830089643	279.208482419	279.75238874	22098
2020-05-07 05:30:00	279.101643677	279.227907644	279.053080613	279.218195032	15979
2020-05-07 05:15:00	279.053080613	279.140494128	278.936529258	279.11135629	23537
2020-05-07 05:00:00	278.926816645	279.140494128	278.926816645	279.023942774	16183
2020-05-07 04:45:00	278.858828355	279.062793225	278.664576097	278.684001323	43414
2020-05-07 04:30:00	278.751989613	278.878253581	278.645150872	278.878253581	21437
2020-05-07 04:15:00	278.460611227	278.713139162	278.460611227	278.654863485	38053
2020-05-06 20:00:00	275.255448977	275.546827363	275.255448977	275.527402138	65585
2020-05-06 19:45:00	274.934932752	275.26516159	274.934932752	275.245736364	47763
2020-05-06 19:30:00	274.983495816	275.138897623	274.866944462	274.876657075	36457
2020-05-06 19:15:00	274.896082301	275.138897623	274.769818333	275.022346268	29976
2020-05-06 19:00:00	275.168035461	275.26516159	274.575566076	274.886369688	181273
2020-05-06 18:45:00	275.012633655	275.274874203	274.983495816	275.168035461	38833
2020-05-06 18:30:00	275.983894943	275.983894943	274.866944462	275.002921042	140568
2020-05-06 18:15:00	275.575965202	276.003320169	275.46912646	275.983894943	111305
2020-05-06 18:00:00	275.741079621	276.081021072	275.575965202	275.575965202	33302
2020-05-06 17:45:00	275.877056201	275.886768814	275.692516557	275.779930073	36422
2020-05-06 17:30:00	275.809067911	276.081021072	275.799355298	275.877056201	277033
2020-05-06 17:15:00	275.711941782	275.83820575	275.711941782	275.828493137	89234
2020-05-06 17:00:00	275.682803944	275.886768814	275.566252589	275.663378718	164440
2020-05-06 16:45:00	275.595390428	275.83820575	275.546827363	275.682803944	295489
2020-05-06 16:30:00	275.556539976	275.692516557	275.255448977	275.595390428	259489
2020-05-06 16:15:00	276.139296749	276.284985942	275.449701235	275.556539976	4002317
2020-05-06 16:00:00	277.05228236	277.05228236	275.624528266	276.119871523	8173182
2020-05-06 15:45:00	277.892423374	277.892423374	276.418242991	277.038684702	6428824
2020-05-06 15:30:00	278.052681486	278.324634647	277.7613031	277.89727968	1938371
2020-05-06 15:15:00	278.023640774	278.344059872	277.751590487	278.052681486	1422760
2020-05-06 15:00:00	278.227508518	278.557737356	277.965365096	278.029371215	2315376
2020-05-06 14:45:00	277.812682822	278.266358969	277.528200391	278.237221131	1362037
2020-05-06 14:30:00	277.887567067	278.426617082	277.790440938	277.809866164	1690092
2020-05-06 14:15:00	278.751989613	278.761702226	277.703027422	277.887664193	2074396
2020-05-06 14:00:00	278.839500255	279.159919354	278.722851775	278.761702226	1277412
2020-05-06 13:45:00	278.509174291	278.955274601	278.421760775	278.849115742	1343839
2020-05-06 13:30:00	278.198370679	278.567449969	277.751590487	278.489749066	1659696
2020-05-06 13:15:00	278.40233555	278.528502391	277.97983689	278.17904258	1324469
2020-05-06 13:00:00	278.285784195	278.800552678	278.285784195	278.40233555	1551186
2020-05-06 12:45:00	278.276071582	278.654863485	278.178945454	278.285784195	1184775
2020-05-06 12:30:00	277.82929139	278.460611227	277.800153551	278.276071582	1968423
2020-05-06 12:15:00	277.877854454	278.256646357	277.635039132	277.809866164	1399053
2020-05-06 12:00:00	277.916704906	278.227508518	277.32423552	277.89727968	1703462
2020-05-06 11:45:00	278.149807615	278.577162582	277.863285535	277.906992293	2292110
2020-05-06 11:30:00	278.47032384	278.596587807	277.508775165	278.140095002	2829082
2020-05-06 11:15:00	278.912247726	279.31532116	278.33434726	278.480036453	1825844
2020-05-06 11:00:00	278.931672952	279.587274321	278.887966194	278.917104032	2882309
2020-05-06 10:45:00	278.237221131	279.004517548	278.10124455	278.941385564	3257982
2020-05-06 10:30:00	277.304810294	278.344059872	277.05228236	278.227508518	2736192
2020-05-06 10:15:00	278.10124455	278.373197711	276.867742715	277.275672456	3368336
2020-05-06 10:00:00	279.189057193	279.461010353	277.615613907	278.125526083	3198207
2020-05-06 09:45:00	279.762101353	280.170031094	279.005488809	279.189057193	4164562
2020-05-06 09:30:00	279.645549998	279.75238874	279.451297741	279.713538288	234985
2020-05-06 09:15:00	279.257045483	279.800951804	279.257045483	279.645549998	312117
2020-05-06 09:00:00	278.67428871	279.393022063	278.664576097	279.276470709	172519
2020-05-06 08:45:00	279.091931064	279.31532116	278.625725646	278.751989613	250529
2020-05-06 08:30:00	279.509573418	279.664975224	278.810265291	279.043368	245921
2020-05-06 08:15:00	280.063192352	280.422947533	277.839004003	279.519286031	228470
2020-05-06 08:00:00	279.723250901	279.82037703	279.509573418	279.509573418	53684
2020-05-06 07:45:00	280.092330191	280.140893255	279.68440045	279.694113063	64699
2020-05-06 07:30:00	280.111755416	280.160318481	280.063192352	280.082617578	39683
2020-05-06 07:15:00	280.364283351	280.451696867	280.014629288	280.102042803	98053
2020-05-06 07:00:00	280.306007674	280.568248222	280.25744461	280.354570738	23444
2020-05-06 06:45:00	280.306007674	280.548822996	280.276869835	280.403133803	14268
2020-05-06 06:30:00	280.403133803	280.403133803	280.208881545	280.306007674	10132
2020-05-06 06:15:00	280.451696867	280.655661738	280.364283351	280.46140948	33833
2020-05-06 06:00:00	280.170031094	280.412846416	279.936928385	280.412846416	26324
2020-05-06 05:45:00	279.995204062	280.335145513	279.995204062	280.063192352	17021
2020-05-06 05:30:00	279.830089643	280.208881545	279.830089643	279.975778836	44982
2020-05-06 05:15:00	279.75238874	279.927215772	279.596986934	279.781526578	3514
2020-05-06 05:00:00	279.31532116	279.664975224	279.218195032	279.664975224	4159
2020-05-06 04:45:00	279.596986934	279.868940094	279.402734676	279.402734676	3713
2020-05-06 04:30:00	279.839802256	279.927215772	279.412447289	279.412447289	2851
2020-05-06 04:15:00	279.490148192	280.014629288	279.470722966	279.810664417	15389
2020-05-05 20:00:00	278.761702226	278.800552678	278.577162582	278.771414839	80269
2020-05-05 19:45:00	278.742277	278.965667097	278.703426549	278.751989613	20806
2020-05-05 19:30:00	278.60630042	278.810265291	278.60630042	278.693713936	22180
2020-05-05 19:15:00	278.868540968	278.868540968	278.616013033	278.625725646	27674
2020-05-05 19:00:00	278.314922034	278.936529258	278.314922034	278.897678807	27119
2020-05-05 18:45:00	278.480036453	278.60630042	278.149807615	278.373197711	32727
2020-05-05 18:30:00	278.450898614	278.751989613	278.412048163	278.509174291	28259
2020-05-05 18:15:00	277.887567067	278.557737356	277.576763455	278.489749066	129572
2020-05-05 18:00:00	278.091531938	278.091531938	277.877854454	277.887567067	35311
2020-05-05 17:45:00	278.169232841	278.169232841	278.081819325	278.081819325	9405
2020-05-05 17:30:00	278.130382389	278.217795905	278.110957163	278.120669776	59732
2020-05-05 17:15:00	278.072106712	278.208083292	277.780728326	278.120669776	188052
2020-05-05 17:00:00	277.508775165	278.072106712	277.489349939	278.072106712	198166
2020-05-05 16:45:00	277.780728326	277.858429229	277.372798585	277.528200391	556966
2020-05-05 16:30:00	277.887567067	278.004118422	277.703027422	277.780728326	322086
2020-05-05 16:15:00	277.916704906	278.140095002	277.644751745	277.906992293	3375089
2020-05-05 16:00:00	278.344059872	279.033655387	277.7613031	277.994405809	9388410
2020-05-05 15:45:00	278.907391419	279.150206741	277.537913004	278.344059872	7837321
2020-05-05 15:30:00	280.703253541	280.704224802	278.664576097	278.917104032	6160083
2020-05-05 15:15:00	280.917902285	280.917902285	280.558535609	280.704224802	1930093
2020-05-05 15:00:00	280.383708577	280.937327511	280.247731997	280.917902285	1525805
2020-05-05 14:45:00	280.733362641	280.830488769	280.170031094	280.383708577	1848387
2020-05-05 14:30:00	280.811063544	280.840201382	280.626523899	280.723650028	1117860
2020-05-05 14:15:00	280.441984254	280.849913995	280.247731997	280.820776156	1424970
2020-05-05 14:00:00	280.335145513	280.645949125	280.267157222	280.441984254	1422806
2020-05-05 13:45:00	280.218594158	280.422559028	280.189456319	280.330289206	1323618
2020-05-05 13:30:00	279.946640997	280.276869835	279.762101353	280.208881545	1575082
2020-05-05 13:15:00	280.121468029	280.315720287	279.723250901	279.946640997	2731005
2020-05-05 13:00:00	280.140893255	280.383708577	280.034054513	280.111755416	2181043
2020-05-05 12:45:00	280.490547319	280.645949125	280.014629288	280.140893255	1765572
2020-05-05 12:30:00	280.752787866	280.927614898	280.407990109	280.475978399	1955030
2020-05-05 12:15:00	280.568248222	280.917902285	280.500259931	280.762500479	1590477
2020-05-05 12:00:00	280.61195498	280.61195498	280.373995964	280.553679302	1395176
2020-05-05 11:45:00	280.228306771	280.655661738	280.208881545	280.61195498	2071369
2020-05-05 11:30:00	279.844658562	280.31086398	279.558136482	280.228306771	2282293
2020-05-05 11:15:00	279.689256756	280.034054513	279.626804655	279.849514869	1655261
2020-05-05 11:00:00	279.528998644	279.771813966	279.091931064	279.690616522	2425376
2020-05-05 10:45:00	279.237620257	279.732963514	279.189057193	279.54288768	2053713
2020-05-05 10:30:00	279.402734676	279.849514869	279.11135629	279.24733287	2522390
2020-05-05 10:15:00	279.878652707	280.179743706	279.344458999	279.383406577	3491780
2020-05-05 10:00:00	278.946241871	279.878652707	278.761702226	279.871659626	3704619
2020-05-05 09:45:00	278.40233555	279.237620257	278.03325626	278.955954484	4853119
2020-05-05 09:30:00	278.450898614	278.480036453	278.091531938	278.431473388	130237
2020-05-05 09:15:00	278.227508518	278.693713936	278.004118422	278.431473388	152702
2020-05-05 09:00:00	278.324634647	278.392622937	278.03325626	278.227508518	114016
2020-05-05 08:45:00	278.441186001	278.509174291	278.062394099	278.324634647	101261
2020-05-05 08:30:00	278.276071582	278.548024743	278.188658066	278.441186001	77486
2020-05-05 08:15:00	277.69331481	278.421760775	275.964469717	278.314922034	210162
2020-05-05 08:00:00	277.537913004	277.877854454	277.343660746	277.683602197	162001
2020-05-05 07:45:00	277.673889584	277.732165261	277.333948133	277.460212101	115343
2020-05-05 07:30:00	277.848716616	277.955555357	277.431074262	277.69331481	67072
2020-05-05 07:15:00	277.576763455	278.023543647	277.304810294	277.809866164	169500
2020-05-05 07:00:00	277.489349939	277.586476068	277.129983263	277.489349939	10886
2020-05-05 06:45:00	277.003719295	277.605901294	276.906593166	277.605901294	37092
2020-05-05 06:30:00	277.236822004	277.236822004	276.838604876	277.003719295	14669
2020-05-05 06:15:00	277.18825894	277.751590487	277.178546327	277.295097682	18230
2020-05-05 06:00:00	276.964868844	277.246534617	276.809467038	276.974581457	16127
2020-05-05 05:45:00	276.216997652	277.061994972	276.216997652	277.061994972	10913
2020-05-05 05:30:00	276.488950813	276.848317489	276.119871523	276.469525587	15927
2020-05-05 05:15:00	275.546827363	276.430675135	275.459413848	276.372399458	33447
2020-05-05 05:00:00	276.935731005	276.955156231	275.566252589	275.624528266	81721
2020-05-05 04:45:00	278.285784195	278.285784195	276.731766135	277.061994972	67930
2020-05-05 04:30:00	278.110957163	278.441186001	277.469924713	278.276071582	19119
2020-05-05 04:15:00	277.945842744	278.577162582	277.945842744	278.227508518	44708
2020-05-04 20:00:00	275.100047171	275.372000332	275.032058881	275.362287719	56343
2020-05-04 19:45:00	275.119472397	275.1971733	275.090334558	275.158322848	18687
2020-05-04 19:30:00	275.06119672	275.12918501	274.944645365	275.032058881	12553
2020-05-04 19:15:00	274.993208429	275.168035461	274.818381398	275.168035461	19260
2020-05-04 19:00:00	275.187557813	275.206885913	274.857231849	274.993208429	42007
2020-05-04 18:45:00	275.420563396	275.537114751	275.168035461	275.236023751	38454
2020-05-04 18:30:00	275.119472397	275.507976912	275.109759784	275.439988622	82987
2020-05-04 18:15:00	274.769818333	275.255448977	274.730967882	275.109759784	136687
2020-05-04 18:00:00	274.857231849	275.420563396	274.769818333	274.769818333	42602
2020-05-04 17:45:00	274.857231849	275.012633655	274.837806623	274.866944462	21834
2020-05-04 17:30:00	274.837806623	275.420563396	274.798956172	274.808668785	66479
2020-05-04 17:15:00	275.012633655	275.420563396	274.82809401	274.847519236	178293
2020-05-04 17:00:00	274.82809401	275.420563396	274.818381398	275.002921042	84950
2020-05-04 16:45:00	274.818381398	274.925220139	274.565853463	274.818381398	244592
2020-05-04 16:30:00	274.769818333	274.876657075	272.487354307	274.82809401	208628
2020-05-04 16:15:00	275.488551686	275.559939391	274.653266979	274.769818333	6312482
2020-05-04 16:00:00	275.556539976	275.741079621	274.915507526	275.507976912	5798673
2020-05-04 15:45:00	275.138897623	275.741079621	275.032058881	275.561396283	3698800
2020-05-04 15:30:00	274.662979592	275.255448977	274.62412914	275.12918501	3247722
2020-05-04 15:15:00	274.352175979	274.857231849	274.148211109	274.670749682	2662807
2020-05-04 15:00:00	273.157524595	274.48815256	273.109058657	274.361014457	2639689
2020-05-04 14:45:00	273.458615595	273.808269658	273.031260628	273.172093515	2397961
2020-05-04 14:30:00	273.604304788	273.672293078	273.303213789	273.439190369	1277479
2020-05-04 14:15:00	273.351776853	273.720856142	273.108961531	273.594689301	2198781
2020-05-04 14:00:00	272.866146209	273.400339917	272.856433596	273.371202079	1560732
2020-05-04 13:45:00	272.730169629	273.021548015	272.730169629	272.866146209	1226242
2020-05-04 13:30:00	272.710744403	272.83700837	272.147412856	272.730169629	2715126
2020-05-04 13:15:00	273.021548015	273.196375047	272.561170165	272.70103179	2074203
2020-05-04 13:00:00	273.225512885	273.293501176	272.83700837	273.011835402	1302597
2020-05-04 12:45:00	273.788844432	273.944246238	272.963272338	273.235225498	1679901
2020-05-04 12:30:00	273.303213789	273.84712011	273.20608766	273.77913182	1345964
2020-05-04 12:15:00	273.332351627	273.730568755	273.28611959	273.298357482	1398045
2020-05-04 12:00:00	273.536316498	273.77913182	273.27407595	273.332351627	1939190
2020-05-04 11:45:00	272.90499666	273.740281368	272.691319177	273.536316498	2556153
2020-05-04 11:30:00	273.089536305	273.633442626	272.798157919	272.885571435	2431545
2020-05-04 11:15:00	272.6330435	273.448902982	272.467929081	273.070111079	2507407
2020-05-04 11:00:00	273.351776853	273.458615595	272.56505521	272.623428013	3153919
2020-05-04 10:45:00	273.040973241	273.380914692	272.618474581	273.346920546	2468859
2020-05-04 10:30:00	273.20608766	274.002521916	272.807870532	273.040973241	3433616
2020-05-04 10:15:00	272.516492145	273.507178659	272.380515565	273.20608766	3887949
2020-05-04 10:00:00	271.632644373	272.662181339	271.3509786	272.506779532	3949215
2020-05-04 09:45:00	272.671893951	272.895284048	271.108163278	271.622931761	6647085
2020-05-04 09:30:00	272.642756113	272.943847112	272.302814662	272.662181339	523168
2020-05-04 09:15:00	272.341665114	272.846720983	272.040574114	272.720457016	185616
2020-05-04 09:00:00	272.70103179	272.759307467	272.331952501	272.380515565	231766
2020-05-04 08:45:00	272.885571435	272.992410176	272.516492145	272.70103179	267469
2020-05-04 08:30:00	272.584480435	272.943847112	272.361090339	272.924421886	126578
2020-05-04 08:15:00	272.254251598	273.458615595	271.661782212	272.594193048	201497
2020-05-04 08:00:00	272.176550695	272.778732693	272.147412856	272.302814662	186184
2020-05-04 07:45:00	272.011436276	272.535917371	272.011436276	272.215401146	116553
2020-05-04 07:30:00	271.758908341	272.19597592	271.700632664	272.079424566	52936
2020-05-04 07:15:00	271.982298437	271.982298437	271.652069599	271.778333567	66846
2020-05-04 07:00:00	272.19597592	272.244538985	271.739483115	271.943447986	33396
2020-05-04 06:45:00	272.12798763	272.263964211	272.001723663	272.263964211	25165
2020-05-04 06:30:00	272.050286727	272.448503855	271.972585824	272.021148889	140727
2020-05-04 06:15:00	271.894884921	271.99201105	271.574368696	271.99201105	24051
2020-05-04 06:00:00	271.457817342	271.846321857	271.438392116	271.846321857	58566
2020-05-04 05:45:00	270.77793444	271.448104729	270.768221827	271.448104729	25824
2020-05-04 05:30:00	271.030462375	271.117875891	270.680808311	270.739083989	19565
2020-05-04 05:15:00	271.652069599	271.652069599	271.001324536	271.001324536	34400
2020-05-04 05:00:00	271.817184018	272.147412856	271.729770502	271.758908341	16414
2020-05-04 04:45:00	272.021148889	272.098849792	271.671494825	271.817184018	14696
2020-05-04 04:30:00	272.331952501	272.331952501	271.875459695	272.12798763	42753
2020-05-04 04:15:00	272.49706692	273.040973241	272.312527275	272.390228178	40980
2020-05-01 20:00:00	274.701830043	274.779530946	274.662979592	274.769818333	25925
2020-05-01 19:45:00	274.701830043	274.769818333	274.672692204	274.76010572	8806
2020-05-01 19:30:00	274.662979592	274.730967882	274.662979592	274.701830043	13034
2020-05-01 19:15:00	274.721255269	274.808668785	274.643554366	274.662979592	7509
2020-05-01 19:00:00	274.730967882	274.857231849	274.69211743	274.740583368	10189
2020-05-01 18:45:00	274.847519236	274.866944462	274.672692204	274.730967882	4873
2020-05-01 18:30:00	274.62412914	274.866944462	274.48815256	274.837806623	41733
2020-05-01 18:15:00	274.575566076	274.672692204	274.575566076	274.62412914	13261
2020-05-01 18:00:00	274.575566076	274.730967882	274.575566076	274.594991301	23645
2020-05-01 17:45:00	274.381313818	274.643554366	274.381313818	274.585278688	60404
2020-05-01 17:30:00	274.167636335	274.662979592	274.109360657	274.342463367	63277
2020-05-01 17:15:00	273.924821013	274.662979592	273.924821013	274.167636335	52656
2020-05-01 17:00:00	273.895683174	274.662979592	273.866545335	273.98309669	220365
2020-05-01 16:45:00	274.313325528	274.662979592	273.856832723	273.885970561	256750
2020-05-01 16:30:00	274.323038141	274.478439947	274.284187689	274.284187689	1204575
2020-05-01 16:15:00	274.653266979	274.925220139	273.993780564	274.323038141	6818192
2020-05-01 16:00:00	274.410451657	274.740680495	273.536316498	274.604703914	15206534
2020-05-01 15:45:00	274.590134995	274.808668785	274.012234529	274.42016427	5075604
2020-05-01 15:30:00	274.993208429	275.255448977	274.400739044	274.590134995	3224866
2020-05-01 15:15:00	274.439589495	275.100047171	274.138498496	274.993208429	3022449
2020-05-01 15:00:00	274.264762463	274.517290398	273.924821013	274.427254477	2037207
2020-05-01 14:45:00	274.590134995	274.614416527	274.216199399	274.255049851	1915501
2020-05-01 14:30:00	273.662580465	274.711542656	273.604304788	274.603732653	3505247
2020-05-01 14:15:00	273.856832723	282.304086395	273.47804082	273.633442626	3328953
2020-05-01 14:00:00	273.817982271	273.862368912	273.429477756	273.84712011	2160658
2020-05-01 13:45:00	274.038749962	274.323038141	273.555741723	273.798557045	2273117
2020-05-01 13:30:00	274.012234529	274.154912812	273.47804082	274.031659754	2037567
2020-05-01 13:15:00	274.18706156	274.643554366	273.98309669	274.002521916	2504757
2020-05-01 13:00:00	273.730568755	274.361888592	273.720856142	274.196774173	2306949
2020-05-01 12:45:00	274.216199399	274.575566076	273.516891272	273.730568755	2885552
2020-05-01 12:30:00	274.847519236	274.886369688	274.206583912	274.206583912	3032939
2020-05-01 12:15:00	274.594991301	274.866944462	273.856832723	274.847616362	5162980
2020-05-01 12:00:00	275.459413848	275.48369538	274.293900302	274.594991301	5774529
2020-05-01 11:45:00	275.721654395	275.799355298	275.391425557	275.449701235	3234909
2020-05-01 11:30:00	276.692915683	276.702628296	275.711941782	275.721654395	3761526
2020-05-01 11:15:00	276.877455328	276.896880554	276.294698555	276.683300196	4505891
2020-05-01 11:00:00	277.066851279	277.489349939	276.790041812	276.887167941	3209075
2020-05-01 10:45:00	276.887167941	277.440786875	276.401537297	277.065394387	3558107
2020-05-01 10:30:00	276.809467038	277.013431908	275.993607556	276.887167941	6579104
2020-05-01 10:15:00	276.887167941	277.741877874	276.480403713	276.828892263	6751970
2020-05-01 10:00:00	276.712340909	277.03771344	276.246135491	276.877455328	6011808
2020-05-01 09:45:00	277.110558037	277.819578777	276.372399458	276.620071087	8253237
2020-05-01 09:30:00	276.838604876	277.489349939	276.799754425	277.110558037	733379
2020-05-01 09:15:00	276.333549007	276.858030102	276.226710265	276.838604876	280412
2020-05-01 09:00:00	276.284985942	276.673490457	276.090733685	276.4792382	209307
2020-05-01 08:45:00	276.372399458	276.576364329	276.178147201	276.284985942	100350
2020-05-01 08:30:00	276.372399458	276.382112071	276.013032782	276.382112071	139210
2020-05-01 08:15:00	276.605502167	278.635438259	275.634240879	276.352974232	244484
2020-05-01 08:00:00	276.518088651	276.819179651	276.4792382	276.595789554	164745
2020-05-01 07:45:00	275.925619266	276.61521478	275.809067911	276.527801264	193754
2020-05-01 07:30:00	276.469525587	276.644352619	275.867343588	276.081021072	90424
2020-05-01 07:15:00	276.780329199	276.828892263	276.323836394	276.469525587	95466
2020-05-01 07:00:00	276.809467038	277.032857134	276.450100361	276.770616586	65672
2020-05-01 06:45:00	276.896880554	277.061994972	276.712340909	276.809467038	43275
2020-05-01 06:30:00	276.955156231	277.159121101	276.848317489	276.964868844	46248
2020-05-01 06:15:00	276.459812974	276.906593166	276.459812974	276.867742715	37069
2020-05-01 06:00:00	276.382112071	276.663777844	276.246135491	276.595789554	2704
2020-05-01 05:45:00	276.68320307	276.68320307	276.216997652	276.420962523	4191
2020-05-01 05:30:00	276.61521478	276.722053522	276.401537297	276.634640006	21971
2020-05-01 05:15:00	277.042569747	277.110558037	276.741478748	276.867742715	14361
2020-05-01 05:00:00	276.61521478	277.129983263	276.440387748	276.984294069	53489
2020-05-01 04:45:00	276.61521478	276.945443618	276.372399458	276.537513877	36873
2020-05-01 04:30:00	276.226710265	276.712340909	276.226710265	276.663777844	23263
2020-05-01 04:15:00	276.216997652	276.265560716	275.527402138	276.265560716	37328
