# Supplementary material for: Stock price movement prediction based on Stocktwits investor sentiment using FinBERT and ensemble SVM
Source: PeerJ Comput Sci. 2023 Jun 7;9:e1403. doi: 10.7717/peerj-cs.1403 (PMC10280432; doi:10.7717/peerj-cs.1403)
Supplement: Supplemental Information 4 [file peerj-cs-09-1403-s004.zip › Financial(stock price in 15-minute increments)/SPY/SPY_2_6.csv]

time	open	high	low	close	volume
2020-10-27 20:00:00	329.547022283	329.742924686	329.458866201	329.654768604	39941
2020-10-27 19:45:00	329.409890601	329.595997883	329.409890601	329.595997883	18036
2020-10-27 19:30:00	329.34132476	329.478456442	329.34132476	329.409890601	32764
2020-10-27 19:15:00	329.096446756	329.38050524	329.096446756	329.311939399	52508
2020-10-27 19:00:00	329.194397957	329.233578438	329.037676035	329.076856515	33676
2020-10-27 18:45:00	329.027880915	329.272758918	328.978905314	329.165012597	33724
2020-10-27 18:30:00	329.125832116	329.204193077	328.890749233	328.978905314	93662
2020-10-27 18:15:00	329.938827089	329.987802689	328.978905314	329.116036996	190958
2020-10-27 18:00:00	329.733129565	330.095549011	329.723334445	329.948622209	64714
2020-10-27 17:45:00	329.586202763	329.811490527	329.547022283	329.703744205	103501
2020-10-27 17:30:00	329.929031968	329.938827089	329.321734519	329.458866201	227012
2020-10-27 17:15:00	329.958417329	332.32276343	329.791900286	329.909441728	201930
2020-10-27 17:00:00	330.281656294	330.281656294	329.997597809	330.00739293	374181
2020-10-27 16:45:00	330.947724464	330.967314704	330.242475813	330.330631895	357741
2020-10-27 16:30:00	331.026085425	331.153421987	330.928134224	330.937929344	119913
2020-10-27 16:15:00	331.34932439	331.682358475	330.68325622	331.094651266	10298248
2020-10-27 16:00:00	332.230885203	332.319041285	331.231782948	331.31993903	9331280
2020-10-27 15:45:00	331.956621839	332.377812006	331.868465758	332.240680324	2497724
2020-10-27 15:30:00	331.437480471	332.32276343	331.207295148	331.961519399	2297454
2020-10-27 15:15:00	331.623587754	331.868465758	331.065265906	331.447275591	2358383
2020-10-27 15:00:00	331.750924316	332.123138882	331.33952927	331.623587754	1621157
2020-10-27 14:45:00	332.152524242	332.260270564	331.682358475	331.760719436	1229561
2020-10-27 14:30:00	332.534533928	332.554124168	331.780309677	332.145667658	1144816
2020-10-27 14:15:00	332.69125585	332.856009771	332.270065684	332.534533928	1299385
2020-10-27 14:00:00	332.849055236	333.112446017	332.622690009	332.701050971	1254041
2020-10-27 13:45:00	332.583509529	333.151626497	332.514943688	332.857772893	1117908
2020-10-27 13:30:00	331.839080397	332.64228025	331.672563355	332.573714409	1513043
2020-10-27 13:15:00	332.064368161	332.191704723	331.62652629	331.839080397	1150474
2020-10-27 13:00:00	331.790104797	332.083958401	331.594202394	332.064368161	1174796
2020-10-27 12:45:00	332.289655924	332.32276343	331.672563355	331.790104797	1573726
2020-10-27 12:30:00	332.456172967	332.847977773	332.260270564	332.289655924	858918
2020-10-27 12:15:00	332.808797292	333.073265536	332.446377847	332.446377847	1426170
2020-10-27 12:00:00	331.883158438	332.877363133	331.883158438	332.799002172	1266367
2020-10-27 11:45:00	331.721538956	332.181909603	331.263323235	331.888055998	2120240
2020-10-27 11:30:00	332.542370024	332.593304649	331.652973115	331.721538956	1360314
2020-10-27 11:15:00	331.839080397	332.64228025	331.623587754	332.534533928	1373600
2020-10-27 11:00:00	331.848875518	332.740231451	331.731334076	331.839080397	1684151
2020-10-27 10:45:00	331.535431673	332.279860804	331.398299991	331.848875518	1857654
2020-10-27 10:30:00	332.514943688	332.632485129	331.212192708	331.535431673	2597599
2020-10-27 10:15:00	332.740231451	333.112446017	332.168490288	332.514943688	2123264
2020-10-27 10:00:00	332.475763207	332.838182653	331.829285277	332.730436331	1941041
2020-10-27 09:45:00	332.799002172	333.083060656	331.878260878	332.475763207	3311941
2020-10-27 09:30:00	333.043880176	333.112446017	332.769616812	332.769616812	41087
2020-10-27 09:15:00	332.916543614	333.190806978	332.64228025	333.043880176	81966
2020-10-27 09:00:00	333.367119141	333.445480102	332.877363133	332.936133854	113629
2020-10-27 08:45:00	333.582611784	333.690358106	333.31814354	333.35732402	125275
2020-10-27 08:30:00	333.798104427	333.827489788	333.582611784	333.592406904	196797
2020-10-27 08:15:00	334.01359707	334.023392191	333.181011858	333.807899547	104331
2020-10-27 08:00:00	333.97441659	334.023392191	333.905850749	334.023392191	20255
2020-10-27 07:45:00	333.876465388	334.00380195	333.788309307	333.945031229	65671
2020-10-27 07:30:00	333.876465388	334.01359707	333.582611784	333.896055629	154962
2020-10-27 07:15:00	333.807899547	334.01359707	333.651177625	333.847080028	26019
2020-10-27 07:00:00	333.935236109	334.062572671	333.523841063	333.837284908	64666
2020-10-27 06:45:00	333.31814354	334.01359707	333.30834842	334.01359707	17339
2020-10-27 06:30:00	333.161421617	333.288758179	333.161421617	333.249577699	4086
2020-10-27 06:15:00	333.092855776	333.190806978	333.073265536	333.190806978	5778
2020-10-27 06:00:00	332.818592412	332.906748494	332.759821691	332.906748494	5609
2020-10-27 05:45:00	333.034085056	333.034085056	332.740231451	332.789207052	2179
2020-10-27 05:30:00	332.397402246	332.945928974	332.387607126	332.896953373	8149
2020-10-27 05:15:00	332.926338734	332.926338734	332.407197366	332.407197366	11843
2020-10-27 05:00:00	332.838182653	333.220192338	332.769616812	333.063470416	17393
2020-10-27 04:45:00	332.612894889	332.916543614	332.583509529	332.838182653	18088
2020-10-27 04:30:00	332.465968087	332.750026571	332.465968087	332.622690009	18146
2020-10-27 04:15:00	333.445480102	333.445480102	332.299451044	332.299451044	43980
2020-10-26 20:00:00	332.632485129	332.632485129	332.201499843	332.338631525	55127
2020-10-26 19:45:00	332.867568013	332.896953373	332.68146073	332.68146073	77031
2020-10-26 19:30:00	332.887158253	332.887158253	332.750026571	332.867568013	42509
2020-10-26 19:15:00	332.66187049	332.975314335	332.622690009	332.916543614	18475
2020-10-26 19:00:00	332.828387532	332.847977773	332.64228025	332.65207537	28020
2020-10-26 18:45:00	332.818592412	332.847977773	332.730436331	332.847977773	10504
2020-10-26 18:30:00	332.64228025	332.838182653	332.64228025	332.818592412	45028
2020-10-26 18:15:00	332.456172967	332.838182653	332.456172967	332.66187049	97789
2020-10-26 18:00:00	332.407197366	332.456172967	332.348426645	332.456172967	28680
2020-10-26 17:45:00	332.465968087	332.475763207	332.289655924	332.397402246	38456
2020-10-26 17:30:00	332.485558327	332.534533928	332.436582726	332.495353447	58767
2020-10-26 17:15:00	332.505148568	332.534533928	332.485558327	332.485558327	33198
2020-10-26 17:00:00	332.456172967	332.524738808	332.348426645	332.524738808	75036
2020-10-26 16:45:00	332.612894889	332.612894889	332.279860804	332.485558327	1209178
2020-10-26 16:30:00	332.544329048	332.64228025	332.436582726	332.603099769	987994
2020-10-26 16:15:00	332.456172967	332.847977773	332.250475444	332.544329048	4023643
2020-10-26 16:00:00	331.36891463	332.514943688	330.438378216	332.461070527	8352059
2020-10-26 15:45:00	331.435619398	331.99580232	331.114241506	331.36891463	3995055
2020-10-26 15:30:00	330.595100139	331.535431673	330.585305018	331.43738252	2539940
2020-10-26 15:15:00	331.270963429	331.652973115	330.457968456	330.604895259	2284235
2020-10-26 15:00:00	331.173012227	331.564817033	330.70284646	331.24745514	2045653
2020-10-26 14:45:00	331.657870675	331.741129196	331.084856146	331.211996806	2049986
2020-10-26 14:30:00	330.751822061	331.716641396	330.7224367	331.656009602	2707330
2020-10-26 14:15:00	330.477558697	331.163217107	330.222885573	330.751822061	2718653
2020-10-26 14:00:00	329.498046682	330.526534297	329.40009548	330.478538209	3765005
2020-10-26 13:45:00	329.311939399	329.625383244	328.74382243	329.507841802	3299665
2020-10-26 13:30:00	330.340427015	330.389402615	329.272758918	329.302144279	2548373
2020-10-26 13:15:00	330.585305018	330.771216399	330.154319732	330.360017255	2258789
2020-10-26 13:00:00	330.727334261	330.727334261	330.330631895	330.585305018	1960378
2020-10-26 12:45:00	331.672563355	331.672563355	330.624485499	330.742026941	2486606
2020-10-26 12:30:00	331.545226793	331.966416959	331.300348789	331.692153595	1948561
2020-10-26 12:15:00	331.677460915	331.897851118	331.37870975	331.525636553	2022449
2020-10-26 12:00:00	331.721538956	333.229987459	331.486456072	331.696561399	3457893
2020-10-26 11:45:00	331.848875518	331.900006045	331.075061026	331.711743835	2793142
2020-10-26 11:30:00	332.377812006	332.377812006	331.221987828	331.858670638	4104684
2020-10-26 11:15:00	332.69125585	332.69125585	331.760719436	332.387607126	4954923
2020-10-26 11:00:00	334.002822438	334.072367791	332.573714409	332.69125585	3862846
2020-10-26 10:45:00	334.586611599	334.591509159	333.533636183	333.97441659	4343109
2020-10-26 10:30:00	335.600406535	335.894260139	334.522943318	334.581714039	3856889
2020-10-26 10:15:00	335.531840693	335.95303086	335.120445647	335.600406535	1803389
2020-10-26 10:00:00	335.100855407	335.727743096	334.787411562	335.512250453	2366580
2020-10-26 09:45:00	335.120445647	335.698357736	334.748231082	335.091060287	3658745
2020-10-26 09:30:00	334.973518845	335.208601729	334.963723725	335.100855407	150484
2020-10-26 09:15:00	334.65027988	335.091060287	334.542533558	334.993109085	103814
2020-10-26 09:00:00	334.64048476	334.660075	334.444582357	334.65027988	58038
2020-10-26 08:45:00	334.816796923	334.875567644	334.6110994	334.63068964	77423
2020-10-26 08:30:00	334.415196997	334.807001802	334.405401876	334.807001802	80267
2020-10-26 08:15:00	334.777616442	336.668074631	334.434787237	334.503353078	170977
2020-10-26 08:00:00	335.091060287	335.100855407	334.699255481	334.758026202	107256
2020-10-26 07:45:00	335.140035888	335.228191969	335.042084686	335.091060287	42539
2020-10-26 07:30:00	335.394709011	335.394709011	335.061674926	335.159626128	27878
2020-10-26 07:15:00	335.051879806	335.414299252	335.042084686	335.345733411	52118
2020-10-26 07:00:00	334.748231082	335.012699326	334.748231082	335.012699326	5286
2020-10-26 06:45:00	334.973518845	335.022494446	334.797206682	334.797206682	7436
2020-10-26 06:30:00	334.865772523	334.993109085	334.807001802	334.993109085	5983
2020-10-26 06:15:00	334.542533558	334.865772523	334.513148198	334.865772523	14162
2020-10-26 06:00:00	334.787411562	334.875567644	334.601304279	334.855977403	6126
2020-10-26 05:45:00	335.159626128	335.159626128	334.953928605	334.953928605	20647
2020-10-26 05:30:00	335.149831008	335.149831008	334.963723725	335.081265167	3920
2020-10-26 05:15:00	335.032289566	335.081265167	334.836387163	335.051879806	3292
2020-10-26 05:00:00	334.924543244	335.140035888	334.826592043	334.904953004	10621
2020-10-26 04:45:00	334.522943318	334.826592043	334.464172597	334.826592043	11396
2020-10-26 04:30:00	334.914748124	334.924543244	334.552328679	334.6110994	8074
2020-10-26 04:15:00	334.552328679	334.807001802	334.307450675	334.807001802	41646
2020-10-23 20:00:00	338.411606017	338.470376738	338.323449936	338.470376738	14580
2020-10-23 19:45:00	338.440991378	338.460581618	338.421401137	338.421401137	4783
2020-10-23 19:30:00	338.470376738	338.470376738	338.421401137	338.460581618	1924
2020-10-23 19:15:00	338.440991378	338.489966978	338.421401137	338.431196257	11825
2020-10-23 19:00:00	338.480171858	338.480171858	338.372425537	338.440991378	12323
2020-10-23 18:45:00	338.440991378	338.499762099	338.440991378	338.450786498	3755
2020-10-23 18:30:00	338.499762099	338.509557219	338.137342653	338.470376738	5133
2020-10-23 18:15:00	338.440991378	338.529147459	338.440991378	338.509557219	11385
2020-10-23 18:00:00	338.333245056	338.440991378	338.333245056	338.440991378	21323
2020-10-23 17:45:00	338.137342653	338.245088975	338.127547533	338.245088975	13399
2020-10-23 17:30:00	338.372425537	338.372425537	338.117752413	338.127547533	29232
2020-10-23 17:15:00	338.147137773	338.352835296	338.147137773	338.323449936	50092
2020-10-23 17:00:00	338.176523134	338.323449936	338.127547533	338.147137773	101493
2020-10-23 16:45:00	338.127547533	338.601141592	338.127547533	338.176523134	183781
2020-10-23 16:30:00	338.078571932	338.186318254	338.010006091	338.107957293	188422
2020-10-23 16:15:00	338.666279141	338.695664502	338.000210971	338.039391452	6952736
2020-10-23 16:00:00	338.352835296	338.685869381	338.215801565	338.676074261	5753174
2020-10-23 15:45:00	338.068776812	338.392015777	337.91205489	338.352835296	2444212
2020-10-23 15:30:00	338.260271411	338.269576775	338.000210971	338.063879252	1183905
2020-10-23 15:15:00	337.657381766	338.343040176	337.637791525	338.254884095	1088201
2020-10-23 15:00:00	337.627996405	337.96103049	337.590676998	337.676972006	773442
2020-10-23 14:45:00	337.96103049	338.088367052	337.608406165	337.637791525	1123010
2020-10-23 14:30:00	337.608406165	337.970825611	337.569225684	337.960932539	935510
2020-10-23 14:15:00	337.432094002	337.819001248	337.26557696	337.618201285	972089
2020-10-23 14:00:00	337.333946898	337.549635444	337.197011119	337.422298882	713446
2020-10-23 13:45:00	337.422298882	337.627996405	337.27537208	337.329245241	615231
2020-10-23 13:30:00	336.903157514	337.549635444	336.815001433	337.432094002	1410573
2020-10-23 13:15:00	336.364425906	337.118650158	336.315450305	336.899435369	1201638
2020-10-23 13:00:00	336.883567274	336.976620915	336.148933263	336.374221026	1120523
2020-10-23 12:45:00	336.588342353	336.922747755	336.384016146	336.903157514	801464
2020-10-23 12:30:00	337.079469677	337.26557696	336.099957662	336.579918549	2500478
2020-10-23 12:15:00	337.094162357	337.392913522	336.922747755	337.079469677	1036305
2020-10-23 12:00:00	337.143137958	337.29496232	336.565225869	337.099059917	1498205
2020-10-23 11:45:00	337.422298882	337.539840324	337.052043341	337.148035518	933621
2020-10-23 11:30:00	338.058981692	338.166728013	336.932542875	337.431996051	1518494
2020-10-23 11:15:00	337.647586646	338.132445093	337.353733041	338.058981692	1239643
2020-10-23 11:00:00	337.765128087	337.96103049	337.363528161	337.647586646	2305904
2020-10-23 10:45:00	337.823898808	338.196113374	337.471274483	337.794513448	1167966
2020-10-23 10:30:00	337.94144025	338.058981692	337.343937921	337.814103688	1473124
2020-10-23 10:15:00	338.263895605	338.263895605	337.559430564	337.93164513	1513200
2020-10-23 10:00:00	338.254884095	338.509557219	337.765128087	338.274474335	1825944
2020-10-23 09:45:00	338.842591304	338.901362025	337.990415851	338.264679215	3129019
2020-10-23 09:30:00	338.803410823	338.911157145	338.676074261	338.842591304	78988
2020-10-23 09:15:00	338.911157145	338.999313226	338.705459622	338.754435222	121081
2020-10-23 09:00:00	338.940542505	339.038493707	338.813205943	338.920952265	45020
2020-10-23 08:45:00	338.881771784	339.087469307	338.881771784	338.989518106	47875
2020-10-23 08:30:00	338.901362025	339.028698587	338.793615703	338.901362025	39691
2020-10-23 08:15:00	338.460581618	338.999313226	337.050084317	338.852386424	43959
2020-10-23 08:00:00	338.989518106	339.009108346	338.685869381	338.793615703	17479
2020-10-23 07:45:00	338.558532819	339.028698587	338.548737699	338.989518106	32079
2020-10-23 07:30:00	338.695664502	338.715254742	338.421401137	338.480171858	46527
2020-10-23 07:15:00	338.636893781	338.715254742	338.401810897	338.695664502	15498
2020-10-23 07:00:00	338.911157145	338.911157145	338.656484021	338.656484021	3344
2020-10-23 06:45:00	338.362630416	338.901362025	338.362630416	338.901362025	10991
2020-10-23 06:30:00	338.480171858	338.519352339	338.264679215	338.264679215	15450
2020-10-23 06:15:00	338.401810897	338.499762099	338.166728013	338.499762099	6454
2020-10-23 06:00:00	338.440991378	338.548737699	338.352835296	338.352835296	3455
2020-10-23 05:45:00	338.813205943	338.832796184	338.470376738	338.470376738	7860
2020-10-23 05:30:00	338.411606017	338.744640102	338.401810897	338.705459622	5707
2020-10-23 05:15:00	338.186318254	338.225498734	338.078571932	338.225498734	3466
2020-10-23 05:00:00	338.450786498	338.450786498	338.147137773	338.147137773	2060
2020-10-23 04:45:00	338.440991378	338.440991378	338.421401137	338.421401137	316
2020-10-23 04:30:00	338.774025463	338.774025463	338.489966978	338.489966978	3977
2020-10-23 04:15:00	338.343040176	338.793615703	338.343040176	338.764230343	5938
2020-10-22 20:00:00	338.127547533	338.127547533	337.94144025	338.029596331	22220
2020-10-22 19:45:00	338.098162172	338.303859696	338.049186572	338.176523134	9287
2020-10-22 19:30:00	337.902259769	338.166728013	337.882669529	338.088367052	14575
2020-10-22 19:15:00	338.284269455	338.303761744	337.735742727	337.902259769	25808
2020-10-22 19:00:00	338.352835296	338.480171858	338.245088975	338.284269455	23647
2020-10-22 18:45:00	338.284269455	338.343040176	338.205908494	338.294064575	16852
2020-10-22 18:30:00	338.352835296	338.480171858	338.284269455	338.294064575	49774
2020-10-22 18:15:00	338.215703614	338.421401137	338.147137773	338.323449936	40938
2020-10-22 18:00:00	338.068776812	338.205908494	338.029596331	338.205908494	48093
2020-10-22 17:45:00	338.019801211	338.058981692	337.970825611	337.980620731	29925
2020-10-22 17:30:00	337.863079289	338.019801211	337.863079289	337.980620731	26462
2020-10-22 17:15:00	337.872874409	337.872874409	337.784718328	337.863079289	13337
2020-10-22 17:00:00	337.676972006	337.94144025	337.549635444	337.93164513	92657
2020-10-22 16:45:00	337.579020805	337.745537847	337.441889122	337.676972006	156751
2020-10-22 16:30:00	337.774923208	337.774923208	337.539840324	337.579020805	872240
2020-10-22 16:15:00	337.608406165	337.92185001	337.27537208	337.716152487	4059953
2020-10-22 16:00:00	337.755332967	337.892464649	337.099059917	337.569225684	7752041
2020-10-22 15:45:00	337.686767126	338.166728013	337.637791525	337.745537847	1810616
2020-10-22 15:30:00	337.138240398	337.696562246	337.059879437	337.676972006	1700010
2020-10-22 15:15:00	337.392913522	337.481069603	336.844386793	337.128445278	1601226
2020-10-22 15:00:00	337.433955075	337.657381766	337.27537208	337.392913522	926425
2020-10-22 14:45:00	337.530045204	337.797451984	337.373323281	337.436991562	1159868
2020-10-22 14:30:00	337.402708642	337.970825611	337.388015962	337.530045204	1112470
2020-10-22 14:15:00	337.27537208	337.618201285	337.199361948	337.402708642	1390717
2020-10-22 14:00:00	336.903157514	337.481069603	336.726845352	337.27537208	1449705
2020-10-22 13:45:00	336.795411193	337.148035518	336.442786867	336.912952634	2605086
2020-10-22 13:30:00	337.112381281	337.226396479	336.677869751	336.802953435	1145103
2020-10-22 13:15:00	336.090162542	337.30475744	336.002006461	337.118650158	1159534
2020-10-22 13:00:00	335.458377292	336.256679584	335.29675781	336.090162542	942594
2020-10-22 12:45:00	335.634689455	335.668972376	335.042084686	335.473069973	770173
2020-10-22 12:30:00	335.443684612	335.796308937	335.345733411	335.629791895	1012096
2020-10-22 12:15:00	335.29675781	335.522045573	334.953928605	335.414299252	1066663
2020-10-22 12:00:00	335.531840693	336.021596701	335.120445647	335.28696269	1371638
2020-10-22 11:45:00	335.913850379	336.046084501	335.237987089	335.531840693	1556604
2020-10-22 11:30:00	336.178318623	336.423196627	335.737538217	335.913850379	1577111
2020-10-22 11:15:00	335.208601729	336.227294224	335.081265167	336.178318623	2092039
2020-10-22 11:00:00	333.729538586	335.433889492	333.680562985	335.228191969	4173017
2020-10-22 10:45:00	334.919645684	335.042084686	333.670767865	333.730714001	2424920
2020-10-22 10:30:00	336.188113743	336.266474705	334.567021359	334.924543244	1849283
2020-10-22 10:15:00	336.384016146	336.560132407	335.747333337	336.188113743	1245807
2020-10-22 10:00:00	336.64848439	336.726845352	336.031391821	336.393811267	1381504
2020-10-22 09:45:00	335.93344062	336.687664871	335.894260139	336.63868927	2232363
2020-10-22 09:30:00	335.482865093	335.9726211	335.384913891	335.894260139	136401
2020-10-22 09:15:00	335.384913891	335.502455333	335.267372449	335.394709011	76488
2020-10-22 09:00:00	335.639587015	335.668972376	335.29675781	335.375118771	140476
2020-10-22 08:45:00	335.580816294	335.95303086	335.189011488	335.688562616	261078
2020-10-22 08:30:00	335.619996775	335.629791895	335.394709011	335.443684612	101545
2020-10-22 08:15:00	335.766825626	336.041186941	333.533636183	335.610201655	100339
2020-10-22 08:00:00	335.571021174	335.815899178	335.541635814	335.727743096	27417
2020-10-22 07:45:00	335.619996775	335.708152856	335.28696269	335.551430934	75618
2020-10-22 07:30:00	335.531840693	335.825694298	335.492660213	335.619996775	51111
2020-10-22 07:15:00	335.541635814	335.708152856	335.424094372	335.561226054	53159
2020-10-22 07:00:00	335.512250453	335.815899178	335.482865093	335.561226054	34813
2020-10-22 06:45:00	335.678767496	335.757128457	335.31634805	335.414299252	10018
2020-10-22 06:30:00	334.983313965	335.747333337	334.973518845	335.747333337	11734
2020-10-22 06:15:00	335.012699326	335.012699326	334.816796923	334.953928605	7929
2020-10-22 06:00:00	335.28696269	335.365323651	335.120445647	335.179216368	1307
2020-10-22 05:45:00	335.159626128	335.28696269	335.032289566	335.28696269	2084
2020-10-22 05:30:00	335.032289566	335.140035888	335.032289566	335.120445647	2300
2020-10-22 05:15:00	335.31634805	335.31634805	335.149831008	335.189011488	13001
2020-10-22 05:00:00	335.149831008	335.30655293	335.149831008	335.28696269	10018
2020-10-22 04:45:00	335.678767496	335.698357736	335.257577329	335.257577329	6831
2020-10-22 04:30:00	334.738435961	335.649382135	334.738435961	335.649382135	14122
2020-10-22 04:15:00	334.934338364	334.934338364	334.689460361	334.738435961	10845
2020-10-21 20:00:00	334.121343392	334.424992117	333.30834842	334.346631155	150219
2020-10-21 19:45:00	335.610201655	335.649382135	333.30834842	334.131138512	173051
2020-10-21 19:30:00	336.090162542	336.109752782	335.384913891	335.551332983	62426
2020-10-21 19:15:00	335.766923577	336.070572302	335.688562616	336.070572302	21660
2020-10-21 19:00:00	336.246884464	336.266474705	335.698357736	335.708152856	33592
2020-10-21 18:45:00	336.207703984	336.256679584	336.070572302	336.256679584	11657
2020-10-21 18:30:00	335.825694298	336.227294224	335.825694298	336.207703984	80357
2020-10-21 18:15:00	335.825694298	335.9726211	335.668972376	335.806104058	78407
2020-10-21 18:00:00	335.93344062	335.9726211	335.825694298	335.96282598	103796
2020-10-21 17:45:00	336.090162542	336.197908864	335.482865093	335.9726211	87032
2020-10-21 17:30:00	336.148933263	336.207703984	336.050982061	336.090162542	30791
2020-10-21 17:15:00	336.060777182	336.256679584	336.031391821	336.148933263	67818
2020-10-21 17:00:00	336.148933263	336.295860065	335.923645499	336.041186941	113543
2020-10-21 16:45:00	336.197908864	336.403606387	336.090162542	336.109752782	189204
2020-10-21 16:30:00	336.286064945	336.530942949	335.708152856	336.197908864	1400076
2020-10-21 16:15:00	335.629791895	336.726845352	335.590611414	336.217499104	3942595
2020-10-21 16:00:00	336.295860065	336.481967348	335.590611414	335.668972376	8326491
2020-10-21 15:45:00	337.520250084	337.686767126	336.287044457	336.290962505	3282294
2020-10-21 15:30:00	337.108855037	337.637791525	336.726845352	337.505557403	1275444
2020-10-21 15:15:00	337.853284169	337.95123537	336.932542875	337.108855037	2022250
2020-10-21 15:00:00	337.618201285	337.872874409	337.422298882	337.843489049	1150789
2020-10-21 14:45:00	337.353733041	337.706259415	337.197011119	337.588815925	1325913
2020-10-21 14:30:00	337.030592027	337.608406165	336.61909903	337.343937921	1510440
2020-10-21 14:15:00	336.491762468	337.172523318	336.295860065	337.040289196	1664575
2020-10-21 14:00:00	336.423196627	337.148035518	336.295860065	336.491762468	1428371
2020-10-21 13:45:00	336.560328309	336.824796553	336.080367422	336.413401507	1604983
2020-10-21 13:30:00	336.246884464	336.658279511	336.246884464	336.560328309	1130740
2020-10-21 13:15:00	335.747333337	336.344737715	335.610201655	336.246884464	1824292
2020-10-21 13:00:00	336.02149875	336.227294224	335.433889492	335.752230897	1965868
2020-10-21 12:45:00	336.863977034	336.972702867	335.708152856	336.021596701	2335072
2020-10-21 12:30:00	336.256679584	338.029596331	335.884367068	336.844386793	4224000
2020-10-21 12:15:00	336.129343023	336.560328309	335.766923577	336.266474705	1625972
2020-10-21 12:00:00	336.815001433	337.005320617	335.835489418	336.102896198	1680018
2020-10-21 11:45:00	336.139138143	336.912952634	336.070572302	336.805891971	2229819
2020-10-21 11:30:00	335.95303086	336.178318623	335.384913891	336.139138143	2655008
2020-10-21 11:15:00	337.001108716	337.079469677	335.825694298	335.9726211	1745948
2020-10-21 11:00:00	337.892464649	338.049186572	336.809712068	337.001108716	1220456
2020-10-21 10:45:00	337.94144025	338.068776812	337.642689086	337.95123537	1272050
2020-10-21 10:30:00	338.401810897	338.58791818	337.843489049	337.94144025	1392866
2020-10-21 10:15:00	338.328347496	338.548737699	337.95123537	338.421401137	1775383
2020-10-21 10:00:00	337.676972006	338.452647571	337.652484206	338.313654816	1996983
2020-10-21 09:45:00	336.295860065	337.784718328	336.080367422	337.686767126	2600567
2020-10-21 09:30:00	336.521147828	336.59950879	336.266474705	336.305655185	253909
2020-10-21 09:15:00	336.374221026	336.62889415	336.227294224	336.521147828	45987
2020-10-21 09:00:00	336.511352708	336.64848439	336.393811267	336.395770291	30790
2020-10-21 08:45:00	336.472074277	336.824796553	336.442786867	336.550533189	164508
2020-10-21 08:30:00	335.96282598	336.61909903	335.96282598	336.530942949	195290
2020-10-21 08:15:00	335.894260139	338.254884095	335.502455333	335.923645499	51754
2020-10-21 08:00:00	335.659177255	336.041186941	335.659177255	335.825694298	32385
2020-10-21 07:45:00	335.629791895	335.845284538	335.463274852	335.747333337	37877
2020-10-21 07:30:00	335.766923577	335.894260139	335.29675781	335.580816294	17611
2020-10-21 07:15:00	336.315450305	336.315450305	335.659177255	335.659177255	42531
2020-10-21 07:00:00	336.560328309	336.63868927	336.344835666	336.344835666	2596
2020-10-21 06:45:00	336.344835666	336.658279511	336.344835666	336.374221026	2051
2020-10-21 06:30:00	336.266474705	336.472172228	336.060777182	336.393811267	12299
2020-10-21 06:15:00	336.59950879	336.64848439	336.246884464	336.305655185	29926
2020-10-21 06:00:00	336.59950879	336.707255111	336.413401507	336.501557588	16877
2020-10-21 05:45:00	336.139138143	336.668074631	335.94323574	336.658279511	17296
2020-10-21 05:30:00	335.404504132	336.109752782	335.404504132	336.109752782	12766
2020-10-21 05:15:00	335.218396849	335.551430934	335.042084686	335.433889492	19884
2020-10-21 05:00:00	335.786513817	336.031391821	335.208601729	335.228191969	17247
2020-10-21 04:45:00	335.806104058	336.207703984	335.619996775	335.98241622	14294
2020-10-21 04:30:00	336.756230712	336.756230712	335.482865093	335.835489418	36768
2020-10-21 04:15:00	336.883567274	336.922747755	336.677869751	336.844386793	3980
2020-10-20 20:00:00	337.245986719	337.373323281	337.108855037	337.334142801	36914
2020-10-20 19:45:00	337.461479363	337.608406165	337.236191599	337.353733041	29227
2020-10-20 19:30:00	337.559430564	337.774923208	337.412503762	337.461479363	131255
2020-10-20 19:15:00	337.040289196	337.676972006	336.883567274	337.481069603	75569
2020-10-20 19:00:00	336.550533189	337.128445278	336.031391821	337.059879437	76019
2020-10-20 18:45:00	336.335040546	336.550533189	336.315450305	336.550533189	23829
2020-10-20 18:30:00	336.883567274	336.961928235	336.266474705	336.325245426	69213
2020-10-20 18:15:00	336.266474705	336.893362394	336.266474705	336.883567274	81159
2020-10-20 18:00:00	336.011801581	336.276269825	335.99221134	336.207703984	23285
2020-10-20 17:45:00	336.002006461	336.080367422	335.9726211	336.080367422	21088
2020-10-20 17:30:00	335.776718697	336.344835666	335.678767496	335.9726211	236277
2020-10-20 17:15:00	335.717947976	336.041186941	335.717947976	335.757128457	20819
2020-10-20 17:00:00	335.355528531	335.99221134	335.335938291	335.688562616	179936
2020-10-20 16:45:00	336.060777182	336.521147828	334.807001802	335.355528531	1362655
2020-10-20 16:30:00	336.060777182	336.139138143	335.98241622	336.060777182	169432
2020-10-20 16:15:00	336.315450305	336.58971367	335.600406535	336.080367422	3317121
2020-10-20 16:00:00	337.637791525	337.637791525	336.295860065	336.305655185	6517068
2020-10-20 15:45:00	337.206806239	337.814103688	336.129343023	337.647586646	3650231
2020-10-20 15:30:00	336.452581987	337.324347681	335.649480086	337.187215999	3291736
2020-10-20 15:15:00	337.990415851	338.480073907	335.93344062	336.462377108	3593544
2020-10-20 15:00:00	338.61730354	338.635130659	337.892464649	337.980620731	1254317
2020-10-20 14:45:00	338.460581618	338.832796184	338.308757256	338.605647347	1085693
2020-10-20 14:30:00	338.969927866	339.23439611	338.411606017	338.470376738	1579302
2020-10-20 14:15:00	338.651586461	338.999313226	338.088367052	338.969927866	1689540
2020-10-20 14:00:00	339.474376553	339.773127718	338.303859696	338.65638607	1800318
2020-10-20 13:45:00	339.312757071	339.753439526	339.26378147	339.469478993	1652736
2020-10-20 13:30:00	338.61240598	339.497884842	338.57812306	339.302961951	1828706
2020-10-20 13:15:00	338.029596331	338.803410823	337.92185001	338.60750842	1269268
2020-10-20 13:00:00	338.323449936	338.440991378	337.618201285	338.010006091	1617371
2020-10-20 12:45:00	337.069674557	338.676074261	336.971723355	338.323449936	3641385
2020-10-20 12:30:00	337.226396479	337.456581803	337.059879437	337.069576606	599548
2020-10-20 12:15:00	337.118650158	337.520250084	337.050084317	337.216601359	765842
2020-10-20 12:00:00	336.61909903	337.138240398	336.570123429	337.110324305	867926
2020-10-20 11:45:00	336.570123429	336.707255111	336.217597055	336.61909903	881566
2020-10-20 11:30:00	336.315450305	336.932542875	336.169503015	336.579918549	1039609
2020-10-20 11:15:00	336.550533189	336.61909903	335.619996775	336.335040546	2008950
2020-10-20 11:00:00	337.383118402	337.637791525	336.530942949	336.540738069	1918874
2020-10-20 10:45:00	337.245986719	337.559430564	337.050084317	337.37322533	982788
2020-10-20 10:30:00	337.774923208	338.205908494	336.912952634	337.236191599	1546827
2020-10-20 10:15:00	337.755332967	338.122649973	337.402708642	337.735742727	1639236
2020-10-20 10:00:00	337.001108716	337.813124176	336.432991747	337.770025647	1926446
2020-10-20 09:45:00	336.423196627	337.197011119	336.002006461	337.001108716	3376774
2020-10-20 09:30:00	336.511352708	336.668074631	336.374221026	336.393811267	105661
2020-10-20 09:15:00	336.403606387	336.756230712	336.237089344	336.61909903	95134
2020-10-20 09:00:00	336.511352708	336.746435592	336.393811267	336.403606387	96549
2020-10-20 08:45:00	336.227294224	336.570123429	336.168523503	336.530942949	90851
2020-10-20 08:30:00	336.560328309	336.560328309	335.629791895	336.266474705	324056
2020-10-20 08:15:00	337.735742727	337.882669529	335.923645499	336.511352708	215725
2020-10-20 08:00:00	337.2851672	337.392913522	337.226396479	337.383118402	41007
2020-10-20 07:45:00	337.618201285	337.618201285	337.25578184	337.392913522	70939
2020-10-20 07:30:00	337.706357366	337.794513448	337.539840324	337.618201285	54938
2020-10-20 07:15:00	337.735742727	337.804308568	337.657381766	337.686767126	55950
2020-10-20 07:00:00	337.784718328	337.794513448	337.618201285	337.755332967	10856
2020-10-20 06:45:00	337.93164513	337.94144025	337.647586646	337.755332967	13609
2020-10-20 06:30:00	337.30475744	337.902259769	337.30475744	337.902259769	9789
2020-10-20 06:15:00	337.29496232	337.353733041	337.26557696	337.29496232	1850
2020-10-20 06:00:00	337.245986719	337.343937921	337.216601359	337.226396479	7486
2020-10-20 05:45:00	337.197011119	337.343937921	337.157830638	337.27537208	8964
2020-10-20 05:30:00	337.157830638	337.167625758	337.030494076	337.128445278	9366
2020-10-20 05:15:00	337.079469677	337.314552561	337.079469677	337.206806239	6945
2020-10-20 05:00:00	337.010903836	337.020698956	336.893362394	336.893362394	1709
2020-10-20 04:45:00	337.089264797	337.206806239	337.030494076	337.089264797	8183
2020-10-20 04:30:00	337.099059917	337.236191599	337.089264797	337.089264797	1345
2020-10-20 04:15:00	337.050084317	337.353733041	336.991313596	337.050084317	10985
2020-10-19 20:00:00	336.912952634	336.912952634	336.785616073	336.834591673	31958
2020-10-19 19:45:00	336.834591673	336.903255465	336.707255111	336.903157514	89230
2020-10-19 19:30:00	336.707255111	336.805206313	336.707255111	336.805206313	12872
2020-10-19 19:15:00	336.785616073	336.854181914	336.726845352	336.726845352	20538
2020-10-19 19:00:00	336.707255111	336.824796553	336.60930391	336.736640472	25241
2020-10-19 18:45:00	336.756230712	336.756230712	336.63868927	336.707255111	23854
2020-10-19 18:30:00	336.903157514	336.922747755	336.62889415	336.736640472	28414
2020-10-19 18:15:00	336.384016146	337.010903836	336.354630786	336.893362394	89077
2020-10-19 18:00:00	336.227294224	336.364425906	335.002904205	336.364425906	40265
2020-10-19 17:45:00	336.246884464	336.246884464	336.168523503	336.197908864	20430
2020-10-19 17:30:00	336.217303201	336.266474705	336.080367422	336.227294224	48782
2020-10-19 17:15:00	336.315450305	336.315450305	336.109752782	336.227098322	48093
2020-10-19 17:00:00	336.129343023	336.403606387	336.070572302	336.295860065	336836
2020-10-19 16:45:00	335.502455333	336.168523503	335.502455333	336.129343023	589752
2020-10-19 16:30:00	335.179216368	335.571021174	334.815327655	335.492660213	766979
2020-10-19 16:15:00	335.012699326	335.433889492	334.811997314	335.228191969	6184958
2020-10-19 16:00:00	335.110650527	335.355528531	334.052777551	335.012699326	9943576
2020-10-19 15:45:00	334.963723725	335.688562616	334.904953004	335.091060287	4472356
2020-10-19 15:30:00	335.384913891	335.384913891	334.317245795	334.973518845	3879928
2020-10-19 15:15:00	335.247782209	335.590611414	334.268270194	335.355528531	5066983
2020-10-19 15:00:00	336.168523503	336.168523503	335.179216368	335.237987089	4253382
2020-10-19 14:45:00	337.93164513	337.93164513	336.139138143	336.158728383	2670135
2020-10-19 14:30:00	337.853284169	338.098162172	337.755332967	337.93164513	1552398
2020-10-19 14:15:00	337.755332967	337.93164513	337.167625758	337.863079289	1710892
2020-10-19 14:00:00	338.205908494	338.225498734	337.490864723	337.774923208	1460804
2020-10-19 13:45:00	338.783820583	338.842591304	338.000210971	338.186318254	1200231
2020-10-19 13:30:00	339.009108346	339.141342468	338.636893781	338.774025463	740070
2020-10-19 13:15:00	339.071797115	339.270050347	338.5977133	338.989518106	759789
2020-10-19 13:00:00	339.205010749	339.361732672	338.999313226	339.067879067	713503
2020-10-19 12:45:00	338.783428778	339.293166831	338.705459622	339.205402554	819927
2020-10-19 12:30:00	338.940542505	339.27357659	338.548737699	338.793615703	1150754
2020-10-19 12:15:00	339.146240028	339.547839954	338.744640102	338.960132746	1044347
2020-10-19 12:00:00	339.469478993	339.577225315	338.999313226	339.160932709	948126
2020-10-19 11:45:00	339.24419123	339.763332598	338.950337625	339.479274113	1403929
2020-10-19 11:30:00	340.018005722	340.253088605	338.519352339	339.263879421	1890172
2020-10-19 11:15:00	340.008210601	340.253088605	339.782922838	340.008308553	925769
2020-10-19 11:00:00	339.724152117	340.155137404	339.260157276	340.018005722	2053117
2020-10-19 10:45:00	341.154239659	341.193420139	339.665381396	339.714356997	2164786
2020-10-19 10:30:00	340.302064206	341.164034779	340.174727644	341.164034779	1670262
2020-10-19 10:15:00	341.332706748	341.350142062	339.763332598	340.302064206	2057705
2020-10-19 10:00:00	342.035800472	342.172932154	341.320756701	341.350142062	1343160
2020-10-19 09:45:00	341.506863984	342.123956554	341.428503023	342.020030329	2417957
2020-10-19 09:30:00	341.467683504	341.595020066	340.174727644	341.477478624	142879
2020-10-19 09:15:00	341.359937182	341.526454224	341.350142062	341.448093263	156284
2020-10-19 09:00:00	341.281576221	341.448093263	341.21301038	341.350142062	64872
2020-10-19 08:45:00	341.575429825	341.653790786	341.23260062	341.24239574	73021
2020-10-19 08:30:00	341.575429825	341.643995666	341.467683504	341.575429825	96652
2020-10-19 08:15:00	341.692971267	342.192522395	341.164034779	341.575429825	84798
2020-10-19 08:00:00	341.790922468	341.87907855	341.683176147	341.702766387	18555
2020-10-19 07:45:00	341.790922468	341.839898069	341.702766387	341.810512709	23420
2020-10-19 07:30:00	341.800717589	341.839898069	341.683176147	341.810512709	12204
2020-10-19 07:15:00	341.996619992	342.084776073	341.820307829	341.820307829	72224
2020-10-19 07:00:00	341.839898069	342.035800472	341.839898069	342.016210232	5944
2020-10-19 06:45:00	341.585224945	341.830102949	341.506863984	341.751741988	3176
2020-10-19 06:30:00	341.781127348	341.781127348	341.506863984	341.702766387	104698
2020-10-19 06:15:00	341.977029751	341.977029751	341.614610306	341.624405426	33646
2020-10-19 06:00:00	342.026005352	342.045595592	341.781127348	341.937849271	4911
2020-10-19 05:45:00	342.006415112	342.094571193	341.90846391	342.045595592	9643
2020-10-19 05:30:00	342.133751674	342.270883356	342.035800472	342.035800472	27345
2020-10-19 05:15:00	342.026005352	342.104366313	342.006415112	342.045595592	1690
2020-10-19 05:00:00	341.986824871	342.074980953	341.85948831	341.85948831	4812
2020-10-19 04:45:00	341.810512709	341.957439511	341.810512709	341.820307829	10918
2020-10-19 04:30:00	341.790922468	341.91825903	341.683176147	341.91825903	8756
2020-10-19 04:15:00	341.457888383	341.967234631	341.418707903	341.761537108	29257
2020-10-16 20:00:00	339.293166831	339.351937551	339.116854668	339.116854668	29195
2020-10-16 19:45:00	339.293166831	339.302961951	339.25398635	339.302961951	10129
2020-10-16 19:30:00	339.332347311	339.342142431	339.28337171	339.302961951	11476
2020-10-16 19:15:00	339.312757071	339.381322912	339.302961951	339.302961951	9278
2020-10-16 19:00:00	339.25398635	339.381322912	339.195215629	339.351937551	9471
2020-10-16 18:45:00	339.25398635	339.27357659	339.25398635	339.25398635	12498
2020-10-16 18:30:00	339.332347311	339.381322912	339.26378147	339.26378147	15566
2020-10-16 18:15:00	339.185420509	339.361732672	339.107059548	339.332347311	36632
2020-10-16 18:00:00	339.156035148	339.175625389	338.969927866	339.175625389	11274
2020-10-16 17:45:00	339.107059548	340.174727644	339.028698587	339.195215629	95873
2020-10-16 17:30:00	339.224405087	339.24419123	339.077674187	339.107059548	41211
2020-10-16 17:15:00	339.302961951	340.174727644	339.107059548	339.165830269	882658
2020-10-16 17:00:00	339.332347311	340.174727644	339.195215629	339.293166831	506540
2020-10-16 16:45:00	339.195215629	340.174727644	339.156035148	339.351937551	380361
2020-10-16 16:30:00	339.067879067	339.381322912	339.009108346	339.205010749	1213450
2020-10-16 16:15:00	340.125752043	340.364067316	338.969927866	339.028698587	19778865
2020-10-16 16:00:00	341.193420139	341.379527422	339.988620361	340.125752043	10458872
2020-10-16 15:45:00	341.712561507	341.771332228	340.987722616	341.183625019	2499383
2020-10-16 15:30:00	341.673381027	341.87907855	341.418707903	341.712561507	1398954
2020-10-16 15:15:00	342.711663762	342.741049123	341.643995666	341.663585907	2018939
2020-10-16 15:00:00	342.403117478	342.750844243	342.172932154	342.721458883	1213347
2020-10-16 14:45:00	342.461888199	342.628405241	342.280678476	342.398219918	1570226
2020-10-16 14:30:00	342.417810158	342.505966239	342.256190676	342.456990639	1161057
2020-10-16 14:15:00	342.114161433	342.57453208	341.800717589	342.408015038	2842744
2020-10-16 14:00:00	342.123956554	342.398219918	341.986824871	342.094571193	547093
2020-10-16 13:45:00	342.163137034	342.300268716	341.928054151	342.123956554	1794910
2020-10-16 13:30:00	341.942746831	342.270883356	341.942746831	342.153341914	716908
2020-10-16 13:15:00	341.85948831	342.006415112	341.692971267	341.942746831	1496333
2020-10-16 13:00:00	341.399117663	341.928054151	341.2228055	341.850672701	1904890
2020-10-16 12:45:00	342.026005352	342.074980953	341.26198598	341.399117663	1124357
2020-10-16 12:30:00	341.920413957	342.133751674	341.643995666	342.026005352	686915
2020-10-16 12:15:00	342.270883356	342.319858957	341.457888383	341.937849271	1787439
2020-10-16 12:00:00	342.016210232	342.417810158	341.928054151	342.280678476	1099193
2020-10-16 11:45:00	341.928054151	342.202317515	341.673381027	342.006415112	2191417
2020-10-16 11:30:00	342.378629677	342.437400398	341.418707903	341.937849271	3581337
2020-10-16 11:15:00	342.711663762	342.721458883	342.026005352	342.388424798	1805173
2020-10-16 11:00:00	343.098571008	343.172034409	342.603917441	342.721458883	3025386
2020-10-16 10:45:00	343.436502653	343.563839215	343.093673448	343.103468568	4120305
2020-10-16 10:30:00	342.231702875	343.505068495	342.182727274	343.436502653	5620228
2020-10-16 10:15:00	341.977029751	342.57453208	341.91825903	342.233563948	4209794
2020-10-16 10:00:00	341.683176147	342.045595592	341.134649419	341.977029751	2381208
2020-10-16 09:45:00	341.810512709	342.035800472	341.310961581	341.683176147	3010642
2020-10-16 09:30:00	341.379527422	342.006415112	341.164034779	341.800717589	256628
2020-10-16 09:15:00	341.810512709	341.91825903	341.330551822	341.379527422	180606
2020-10-16 09:00:00	341.790922468	341.849693189	341.702766387	341.830102949	110661
2020-10-16 08:45:00	341.2228055	341.790922468	341.2228055	341.790922468	196041
2020-10-16 08:30:00	341.066083577	341.340346942	341.066083577	341.2228055	81814
2020-10-16 08:15:00	340.64479546	341.369732302	339.89066916	341.075878698	63783
2020-10-16 08:00:00	341.379527422	341.457888383	341.085673818	341.095468938	25707
2020-10-16 07:45:00	341.134649419	341.389322542	341.134649419	341.281576221	40393
2020-10-16 07:30:00	340.693869012	341.359937182	340.693869012	341.124854298	79348
2020-10-16 07:15:00	340.889771415	340.968132376	340.654688531	340.733049492	40585
2020-10-16 07:00:00	341.144444539	341.144444539	340.458786128	340.870181175	61811
2020-10-16 06:45:00	341.056288457	341.144444539	340.899566535	341.144444539	95175
2020-10-16 06:30:00	340.341244686	340.958337256	340.341244686	340.958337256	4657
2020-10-16 06:15:00	340.341244686	340.380425167	340.223703245	340.360834927	4127
2020-10-16 06:00:00	340.233498365	340.409810528	339.92005452	340.409810528	6709
2020-10-16 05:45:00	340.233498365	340.341244686	340.037595962	340.233498365	7539
2020-10-16 05:30:00	340.58612269	340.654688531	340.370630047	340.370630047	3841
2020-10-16 05:15:00	340.684073892	340.684073892	340.59591781	340.625303171	1085
2020-10-16 05:00:00	340.488171489	340.664483651	340.488171489	340.664483651	972
2020-10-16 04:45:00	340.56653245	340.693869012	340.478376369	340.478376369	27280
2020-10-16 04:30:00	340.351039807	340.488171489	340.253088605	340.488171489	7150
2020-10-16 04:15:00	340.429400768	340.625303171	340.390220287	340.478376369	6793
2020-10-15 20:00:00	341.330551822	341.359937182	341.115059178	341.164034779	54264
2020-10-15 19:45:00	341.340346942	341.467683504	341.173829899	341.320756701	42120
2020-10-15 19:30:00	340.889771415	341.359937182	340.850590934	341.340346942	37593
2020-10-15 19:15:00	340.488171489	340.870181175	340.439195888	340.870181175	13923
2020-10-15 19:00:00	340.527351969	340.56653245	340.478376369	340.478376369	23964
2020-10-15 18:45:00	340.596015762	340.596015762	340.478376369	340.56653245	19370
2020-10-15 18:30:00	340.635098291	340.674278772	340.605712931	340.605712931	14689
2020-10-15 18:15:00	340.693869012	340.791820213	340.56653245	340.635098291	39778
2020-10-15 18:00:00	340.59591781	340.664483651	340.537147089	340.635098291	30304
2020-10-15 17:45:00	340.478376369	340.664483651	340.468581248	340.664483651	54432
2020-10-15 17:30:00	340.448991008	340.488171489	340.380425167	340.478376369	18896
2020-10-15 17:15:00	340.400015407	340.488171489	340.400015407	340.468581248	21424
2020-10-15 17:00:00	340.497966609	340.625303171	340.380425167	340.409810528	52951
2020-10-15 16:45:00	340.331449566	340.57632757	340.331449566	340.527351969	146328
2020-10-15 16:30:00	340.311859326	340.351039807	340.262883725	340.331449566	105539
2020-10-15 16:15:00	340.390220287	340.56653245	340.311859326	340.321654446	3243456
2020-10-15 16:00:00	340.679176332	340.83717162	339.978825241	340.390220287	7352832
2020-10-15 15:45:00	340.507761729	340.889771415	340.292269086	340.684073892	3302879
2020-10-15 15:30:00	339.817205759	340.605712931	339.763332598	340.499827682	2488784
2020-10-15 15:15:00	339.802513078	340.155137404	339.675176516	339.817205759	1979114
2020-10-15 15:00:00	339.27357659	339.841693559	339.170727829	339.812308198	1472679
2020-10-15 14:45:00	339.782922838	339.92005452	339.255357667	339.27357659	1660313
2020-10-15 14:30:00	339.768230158	339.880874039	339.567430195	339.778025278	1390091
2020-10-15 14:15:00	339.420503393	339.898505256	339.415605832	339.768230158	1446097
2020-10-15 14:00:00	339.649219448	339.724152117	339.25398635	339.408749248	698922
2020-10-15 13:45:00	338.960132746	339.675176516	338.901362025	339.645791156	1147737
2020-10-15 13:30:00	339.077674187	339.28337171	338.764230343	338.960132746	1074888
2020-10-15 13:15:00	338.783722632	339.155937197	338.685869381	339.067879067	846376
2020-10-15 13:00:00	338.068776812	338.832796184	337.774923208	338.783820583	1693502
2020-10-15 12:45:00	338.176523134	338.457643082	337.990415851	338.078571932	1137251
2020-10-15 12:30:00	338.350876272	338.558532819	338.078571932	338.176523134	1081403
2020-10-15 12:15:00	338.489966978	338.823001063	338.225498734	338.352835296	1216123
2020-10-15 12:00:00	338.676074261	339.26378147	338.284269455	338.489966978	3658556
2020-10-15 11:45:00	338.333245056	338.871976664	338.225498734	338.666279141	1116096
2020-10-15 11:30:00	338.362630416	338.960132746	338.215703614	338.339905738	1556045
2020-10-15 11:15:00	337.676972006	338.440991378	336.952133115	338.347937736	1531588
2020-10-15 11:00:00	337.040289196	337.814103688	336.810103873	337.686767126	1885303
2020-10-15 10:45:00	337.613303725	337.814005737	336.795411193	337.050084317	2235259
2020-10-15 10:30:00	337.745537847	338.411606017	337.441889122	337.608406165	1707723
2020-10-15 10:15:00	338.558532819	338.60750842	337.598611045	337.725947607	2632873
2020-10-15 10:00:00	337.696562246	338.56832794	337.627996405	338.56832794	2624316
2020-10-15 09:45:00	336.668074631	337.716152487	336.099957662	337.690783125	4669551
2020-10-15 09:30:00	336.903157514	337.050084317	336.58971367	336.59950879	122170
2020-10-15 09:15:00	336.785616073	337.25578184	336.60930391	336.863977034	143031
2020-10-15 09:00:00	336.717050231	337.000912813	336.530942949	336.805206313	122715
2020-10-15 08:45:00	337.020698956	337.167625758	336.364425906	336.707255111	675679
2020-10-15 08:30:00	336.893264443	337.383118402	336.717050231	337.206806239	124461
2020-10-15 08:15:00	337.314552561	340.184522764	336.785616073	336.971723355	196298
2020-10-15 08:00:00	337.716152487	337.784718328	337.118650158	337.343937921	88405
2020-10-15 07:45:00	337.774923208	337.95123537	337.451684243	337.716152487	94836
2020-10-15 07:30:00	337.27537208	337.853284169	337.157830638	337.765128087	64451
2020-10-15 07:15:00	337.637791525	337.980620731	337.216601359	337.226396479	99579
2020-10-15 07:00:00	337.676972006	337.716152487	337.422298882	337.598611045	113007
2020-10-15 06:45:00	337.343937921	337.637791525	337.236191599	337.637791525	13532
2020-10-15 06:30:00	337.206806239	337.343937921	336.726845352	337.30475744	65412
2020-10-15 06:15:00	337.148035518	337.637791525	337.148035518	337.187215999	27170
2020-10-15 06:00:00	336.530942949	337.216601359	336.354630786	337.216601359	18466
2020-10-15 05:45:00	337.236191599	337.236191599	336.58971367	336.60930391	33416
2020-10-15 05:30:00	337.353733041	337.392913522	336.893362394	337.226396479	53235
2020-10-15 05:15:00	337.27537208	337.520250084	336.932542875	337.353733041	24376
2020-10-15 05:00:00	337.343937921	337.618201285	337.099059917	337.373323281	22693
2020-10-15 04:45:00	338.343040176	338.343040176	337.197011119	337.24598672	41136
2020-10-15 04:30:00	338.695664502	338.695664502	338.264679215	338.421401137	16679
2020-10-15 04:15:00	339.24419123	339.24419123	338.646688901	338.842591304	21781
2020-10-14 20:00:00	341.21301038	341.301166461	341.164034779	341.23260062	18452
2020-10-14 19:45:00	341.359937182	341.359937182	341.173829899	341.25219086	16998
2020-10-14 19:30:00	341.115059178	341.389322542	340.968132376	341.359937182	19617
2020-10-14 19:15:00	341.036698217	341.310961581	341.026903097	341.105264058	25469
2020-10-14 19:00:00	340.497966609	341.105264058	340.272678845	341.017107977	57270
2020-10-14 18:45:00	341.26198598	341.271781101	340.380425167	340.468581248	58945
2020-10-14 18:30:00	341.359937182	341.399117663	341.2228055	341.399117663	27096
2020-10-14 18:15:00	340.821205574	341.408912783	340.821205574	341.320756701	65380
2020-10-14 18:00:00	340.782025093	340.821205574	340.772229973	340.821205574	14467
2020-10-14 17:45:00	340.889771415	340.889771415	340.723254372	340.762434853	22439
2020-10-14 17:30:00	340.821205574	340.909361655	340.782025093	340.909361655	50672
2020-10-14 17:15:00	340.831000694	340.860386054	340.782025093	340.850590934	86386
2020-10-14 17:00:00	340.782025093	340.860386054	340.723254372	340.782025093	55211
2020-10-14 16:45:00	340.879976295	340.928951895	340.752639733	340.801615333	96937
2020-10-14 16:30:00	340.850590934	340.919156775	340.782025093	340.860386054	497540
2020-10-14 16:15:00	340.840795814	341.075878698	340.635098291	340.879976295	6324154
2020-10-14 16:00:00	341.712561507	341.798856516	340.659586091	340.840795814	6346746
2020-10-14 15:45:00	341.546044465	342.143546794	341.340346942	341.692971267	2076529
2020-10-14 15:30:00	341.996619992	342.065185833	341.340346942	341.546044465	1701092
2020-10-14 15:15:00	341.007312857	342.094571193	340.811410454	341.996619992	2657110
2020-10-14 15:00:00	340.400015407	341.164034779	340.262883725	341.007312857	1506264
2020-10-14 14:45:00	340.947464672	341.090571378	340.086571563	340.400015407	1571679
2020-10-14 14:30:00	341.585224945	341.614610306	340.693869012	340.938747016	1248411
2020-10-14 14:15:00	340.974009448	341.613238989	340.870181175	341.591787676	1337885
2020-10-14 14:00:00	340.59591781	341.115059178	340.527351969	340.977927496	868849
2020-10-14 13:45:00	340.58612269	340.742844613	340.096366683	340.605712931	1990892
2020-10-14 13:30:00	341.115059178	341.310961581	340.517556849	340.58612269	1243647
2020-10-14 13:15:00	340.821205574	341.330551822	340.667422187	341.124854298	1040476
2020-10-14 13:00:00	340.850590934	341.207133308	340.625303171	340.860386054	1024550
2020-10-14 12:45:00	340.752639733	341.026903097	340.174727644	340.850590934	1529504
2020-10-14 12:30:00	341.164034779	341.291371341	340.027800842	340.752639733	3127544
2020-10-14 12:15:00	341.056288457	341.86928343	340.938747016	341.17882541	2053706
2020-10-14 12:00:00	342.633302801	342.692073522	340.909361655	341.046493337	4110078
2020-10-14 11:45:00	342.907566165	343.054492968	342.456990639	342.652893042	1171568
2020-10-14 11:30:00	343.426707533	343.544248975	342.809614964	342.897771045	1429007
2020-10-14 11:15:00	343.495273374	343.710766018	342.985927127	343.392424613	1226093
2020-10-14 11:00:00	343.431605093	343.749946498	343.260190491	343.486849571	1144007
2020-10-14 10:45:00	343.005517367	343.465888014	342.613712561	343.436502653	1812471
2020-10-14 10:30:00	343.916463541	344.043800103	342.897771045	342.995722247	1808979
2020-10-14 10:15:00	344.52376099	344.592326831	343.8478977	343.911565981	1293490
2020-10-14 10:00:00	344.278882986	344.719663393	344.184555979	344.51886343	1576246
2020-10-14 09:45:00	343.563839215	344.347448827	343.24060025	344.288678106	2055342
2020-10-14 09:30:00	343.779331859	343.87728306	343.524658735	343.534453855	65580
2020-10-14 09:15:00	343.8968733	343.8968733	343.603019696	343.779331859	47491
2020-10-14 09:00:00	343.23080513	343.965439142	343.025107607	343.86748794	79188
2020-10-14 08:45:00	343.18182953	343.309166092	343.083878328	343.172034409	87444
2020-10-14 08:30:00	342.985927127	343.367936812	342.966336886	343.24060025	45136
2020-10-14 08:15:00	342.936951526	344.729458513	342.57453208	342.985927127	71461
2020-10-14 08:00:00	342.750844243	342.985927127	342.55494184	342.907566165	32697
2020-10-14 07:45:00	343.20141977	343.269985611	342.672483282	342.790024724	76070
2020-10-14 07:30:00	342.985927127	343.20141977	342.868385685	343.20141977	22907
2020-10-14 07:15:00	342.54514672	343.054492968	342.515761359	342.966336886	28468
2020-10-14 07:00:00	342.437400398	342.721458883	342.192522395	342.52555648	19045
2020-10-14 06:45:00	342.927156406	342.927156406	342.437400398	342.594122321	36047
2020-10-14 06:30:00	343.034902727	343.407117293	342.946746646	343.005517367	11221
2020-10-14 06:15:00	344.043800103	344.220112265	342.868385685	343.064288088	12541
2020-10-14 06:00:00	344.161341544	344.190726905	343.906668421	344.063390343	3177
2020-10-14 05:45:00	344.49437563	344.53355611	344.073185463	344.073185463	6998
2020-10-14 05:30:00	344.690278033	344.778434114	344.51396587	344.51396587	3235
2020-10-14 05:15:00	344.758843874	344.807819474	344.641302432	344.807819474	1700
2020-10-14 05:00:00	344.905770676	345.062492598	344.758843874	344.758843874	4148
2020-10-14 04:45:00	344.778434114	344.886180435	344.621712191	344.886180435	5905
2020-10-14 04:30:00	344.690278033	344.719663393	344.327858587	344.719663393	5445
2020-10-14 04:15:00	344.396424428	344.670687792	344.396424428	344.641302432	6433
2020-10-13 20:00:00	343.671585537	343.710766018	343.554044095	343.583429456	13093
2020-10-13 19:45:00	343.661790417	343.720561138	343.554044095	343.612814816	12268
2020-10-13 19:30:00	343.612814816	343.700970897	343.554044095	343.661790417	20601
2020-10-13 19:15:00	343.505068495	343.603019696	343.456092894	343.583429456	9933
2020-10-13 19:00:00	343.377731933	343.632405056	343.377731933	343.465888014	14653
2020-10-13 18:45:00	343.299370971	343.318961212	343.152444169	343.318961212	6608
2020-10-13 18:30:00	343.23080513	343.338551452	343.152444169	343.318961212	13999
2020-10-13 18:15:00	342.966336886	343.250395371	342.897771045	343.250395371	59308
2020-10-13 18:00:00	342.985927127	343.005517367	342.897771045	343.005517367	7087
2020-10-13 17:45:00	342.897771045	342.985927127	342.897771045	342.907566165	4096
2020-10-13 17:30:00	343.034902727	343.034902727	342.878180805	342.897771045	940251
2020-10-13 17:15:00	342.976132006	343.044697848	342.956541766	343.034902727	15137
2020-10-13 17:00:00	343.123058809	343.123058809	342.858590565	342.878180805	96509
2020-10-13 16:45:00	343.318961212	343.407117293	342.956541766	343.123058809	121561
2020-10-13 16:30:00	343.23080513	343.446297774	342.956541766	343.318961212	518245
2020-10-13 16:15:00	342.985927127	343.804113513	342.780229604	343.279780731	4051082
2020-10-13 16:00:00	343.936053781	344.092775703	342.966336886	342.976132006	4968935
2020-10-13 15:45:00	343.965439142	344.308268347	343.823409899	343.937033293	2118767
2020-10-13 15:30:00	343.397322173	344.171136665	343.318961212	343.957603045	2969270
2020-10-13 15:15:00	342.848795445	343.565602337	342.731254003	343.416912413	1574651
2020-10-13 15:00:00	342.5353516	343.034902727	342.202317515	342.858590565	3138510
2020-10-13 14:45:00	342.515761359	343.001991124	341.937849271	342.515761359	2627852
2020-10-13 14:30:00	343.103468568	343.387527053	342.417810158	342.505966239	2446391
2020-10-13 14:15:00	342.790024724	343.152444169	342.476580879	343.103468568	1738889
2020-10-13 14:00:00	343.495273374	343.789126979	342.603917441	342.780229604	1319713
2020-10-13 13:45:00	343.87728306	344.034004983	343.446297774	343.485478254	1363888
2020-10-13 13:30:00	343.8478977	344.416014668	343.421809973	343.886980229	1411758
2020-10-13 13:15:00	344.122161064	344.190726905	343.123058809	343.87728306	1704000
2020-10-13 13:00:00	343.936053781	344.176034225	343.769536739	344.131956184	515095
2020-10-13 12:45:00	344.141751304	344.210317145	343.635637446	343.945848901	1313031
2020-10-13 12:30:00	343.86748794	344.249497626	343.632405056	344.141751304	1312756
2020-10-13 12:15:00	344.26614933	344.435604909	343.457464211	343.86748794	1211624
2020-10-13 12:00:00	344.073185463	344.406219548	343.916463541	344.249497626	1571292
2020-10-13 11:45:00	344.386629308	344.621712191	343.880221596	344.082980583	2902714
2020-10-13 11:30:00	344.269087866	345.243800272	344.229907386	344.386629308	2646848
2020-10-13 11:15:00	344.210317145	345.243800272	343.936053781	344.264190306	5563145
2020-10-13 11:00:00	343.642200177	344.337653707	343.387527053	344.171136665	4420828
2020-10-13 10:45:00	344.151546424	344.318063467	343.534453855	343.661790417	1854224
2020-10-13 10:30:00	343.85769282	344.50417075	343.710766018	344.161243593	2825522
2020-10-13 10:15:00	344.621712191	344.866590195	343.475683134	343.86259038	2999270
2020-10-13 10:00:00	344.269087866	344.700073153	343.888057692	344.631507312	3790394
2020-10-13 09:45:00	345.062492598	345.219214521	344.024209862	344.273985426	3997384
2020-10-13 09:30:00	344.729458513	345.072287718	344.484580509	345.062492598	205708
2020-10-13 09:15:00	344.944951156	344.954746277	344.455195149	344.729458513	339090
2020-10-13 09:00:00	345.033107238	345.042902358	344.670687792	344.944951156	240496
2020-10-13 08:45:00	345.297575482	345.454297404	344.964541397	345.052697478	114901
2020-10-13 08:30:00	345.532658365	345.708970528	345.229009641	345.277985241	70552
2020-10-13 08:15:00	345.640502638	345.86569245	344.200522025	345.552248606	115665
2020-10-13 08:00:00	345.620814447	345.620814447	345.18003404	345.542453485	112413
2020-10-13 07:45:00	345.718765648	345.904872931	345.611019326	345.748151009	46377
2020-10-13 07:30:00	345.748151009	345.777536369	345.611019326	345.630609567	104952
2020-10-13 07:15:00	344.915565796	345.718765648	344.895975556	345.718765648	69900
2020-10-13 07:00:00	345.091877959	345.238804761	344.837204835	344.954746277	22383
2020-10-13 06:45:00	345.620814447	345.728560768	345.131058439	345.131058439	13417
2020-10-13 06:30:00	345.542453485	345.699175408	345.542453485	345.699175408	16495
2020-10-13 06:15:00	345.346551082	345.552248606	345.346551082	345.542453485	18646
2020-10-13 06:00:00	345.620814447	345.679585168	345.385731563	345.640404687	13009
2020-10-13 05:45:00	345.797126609	345.797126609	345.611019326	345.748151009	10676
2020-10-13 05:30:00	345.601224206	345.777536369	345.562043726	345.689380288	11503
2020-10-13 05:15:00	345.287780362	345.650199807	345.287780362	345.650199807	18123
2020-10-13 05:00:00	345.2094194	345.317165722	345.072287718	345.317165722	9432
2020-10-13 04:45:00	344.641302432	345.277985241	344.641302432	345.101673079	19875
2020-10-13 04:30:00	344.484580509	344.651097552	344.337653707	344.54335123	63542
2020-10-13 04:15:00	344.014414742	344.719663393	344.014414742	344.55314635	25667
2020-10-12 20:00:00	345.689380288	345.87548757	345.679585168	345.806921729	23817
2020-10-12 19:45:00	345.689380288	345.718765648	345.571838846	345.689380288	13898
2020-10-12 19:30:00	345.963643652	345.963643652	345.679585168	345.679585168	15843
2020-10-12 19:15:00	345.728560768	345.953848532	345.728560768	345.953848532	14455
2020-10-12 19:00:00	345.806921729	345.85589733	345.669790047	345.679585168	9365
2020-10-12 18:45:00	345.944053412	345.944053412	345.669790047	345.767741249	17066
2020-10-12 18:30:00	346.012619253	346.061594853	345.87548757	345.914668051	17188
2020-10-12 18:15:00	345.895077811	346.149848886	345.895077811	346.022414373	62515
2020-10-12 18:00:00	345.767741249	346.002824132	345.718765648	346.002824132	20981
2020-10-12 17:45:00	345.777536369	345.797126609	345.718765648	345.748151009	27481
2020-10-12 17:30:00	345.787331489	345.81671685	345.757946129	345.757946129	13631
2020-10-12 17:15:00	345.718765648	345.84610221	345.2094194	345.757946129	4220388
2020-10-12 17:00:00	346.032209493	346.061594853	339.670474859	345.81671685	335417
2020-10-12 16:45:00	345.983233892	346.022414373	345.2094194	346.002824132	510881
2020-10-12 16:30:00	346.042004613	346.061594853	339.670474859	345.983233892	1145692
2020-10-12 16:15:00	345.18003404	346.061594853	344.788229234	346.002824132	8220807
2020-10-12 16:00:00	345.655097367	345.797126609	344.915565796	345.2094194	12882735
2020-10-12 15:45:00	346.139955815	346.169341175	345.532658365	345.658133854	3074977
2020-10-12 15:30:00	345.767741249	346.146224691	345.669790047	346.130160694	2417378
2020-10-12 15:15:00	346.267390328	346.51217038	345.684482728	345.767741249	2669628
2020-10-12 15:00:00	346.394628938	346.610121582	346.123891817	346.267292376	1835065
2020-10-12 14:45:00	346.708072783	346.766843504	346.042004613	346.389731378	2615098
2020-10-12 14:30:00	346.443604539	346.708072783	346.233009456	346.706309662	1305589
2020-10-12 14:15:00	346.066492413	346.512072429	346.042004613	346.433809419	2129121
2020-10-12 14:00:00	346.112333576	346.208521656	345.85589733	346.071389973	1044605
2020-10-12 13:45:00	346.267292376	346.541555741	345.914668051	346.111647917	2243587
2020-10-12 13:30:00	345.483682765	346.345653338	345.483682765	346.267292376	2165304
2020-10-12 13:15:00	345.611019326	345.679585168	345.336755962	345.492498373	1914093
2020-10-12 13:00:00	345.847081722	346.071389973	345.552248606	345.601224206	1449269
2020-10-12 12:45:00	345.611019326	345.904872931	345.493477885	345.84610221	2113983
2020-10-12 12:30:00	344.881282875	345.797126609	344.817418692	345.611019326	1925032
2020-10-12 12:15:00	344.51396587	344.954746277	344.455195149	344.886180435	1720976
2020-10-12 12:00:00	344.812717034	344.827409715	344.313165907	344.51396587	1157465
2020-10-12 11:45:00	344.53355611	344.895975556	344.484580509	344.812717034	1668657
2020-10-12 11:30:00	344.337653707	344.749048753	344.288678106	344.52376099	2482750
2020-10-12 11:15:00	343.549146535	344.357243947	343.549146535	344.298473227	2063653
2020-10-12 11:00:00	343.132853929	343.749946498	343.054492968	343.524658735	1780290
2020-10-12 10:45:00	342.993861174	343.260190491	342.829205204	343.127956369	1397770
2020-10-12 10:30:00	342.731254003	343.034902727	342.643097921	342.993763223	2076388
2020-10-12 10:15:00	342.269120234	342.819410084	342.084776073	342.741049123	1854374
2020-10-12 10:00:00	342.114161433	342.329654077	342.016210232	342.251293115	1591546
2020-10-12 09:45:00	342.427605278	342.652893042	341.90846391	342.109263873	2706032
2020-10-12 09:30:00	342.486375999	342.613712561	342.359039437	342.408015038	86281
2020-10-12 09:15:00	342.368834557	342.584327201	342.310063836	342.476580879	73435
2020-10-12 09:00:00	342.584327201	342.633302801	342.388424798	342.388424798	83640
2020-10-12 08:45:00	342.388424798	342.701868642	342.388424798	342.623507681	162037
2020-10-12 08:30:00	342.202317515	342.496171119	342.143546794	342.408015038	138785
2020-10-12 08:15:00	341.957439511	342.231702875	340.811410454	342.182727274	348423
2020-10-12 08:00:00	341.977029751	342.035800472	341.89866879	341.977029751	85542
2020-10-12 07:45:00	341.741946868	342.026005352	341.604815186	341.947644391	98428
2020-10-12 07:30:00	341.555839585	341.761537108	341.555839585	341.741946868	47687
2020-10-12 07:15:00	341.751741988	341.761537108	341.487273744	341.555839585	63387
2020-10-12 07:00:00	341.25219086	341.771332228	341.25219086	341.751741988	22019
2020-10-12 06:45:00	341.26198598	341.310961581	341.20321526	341.281576221	3293
2020-10-12 06:30:00	341.164034779	341.21301038	341.017107977	341.21301038	2529
2020-10-12 06:15:00	340.977927496	341.144444539	340.977927496	341.144444539	4023
2020-10-12 06:00:00	341.173829899	341.193420139	340.919156775	341.026903097	3595
2020-10-12 05:45:00	341.23260062	341.281576221	341.124854298	341.124854298	1342
2020-10-12 05:30:00	341.350142062	341.379527422	341.2228055	341.2228055	17886
2020-10-12 05:15:00	340.987722616	341.359937182	340.987722616	341.350142062	50137
2020-10-12 05:00:00	341.359937182	341.359937182	340.997517736	340.997517736	9288
2020-10-12 04:45:00	341.781127348	341.89866879	341.408912783	341.408912783	10373
2020-10-12 04:30:00	340.997517736	341.937849271	340.997517736	341.761537108	19134
2020-10-12 04:15:00	340.840795814	340.968132376	340.831000694	340.968132376	17894
2020-10-09 20:00:00	340.047391082	340.155137404	340.037595962	340.135547163	16313
2020-10-09 19:45:00	340.086571563	340.086571563	340.037595962	340.086571563	9746
2020-10-09 19:30:00	340.125752043	340.125752043	340.047391082	340.057186202	5570
2020-10-09 19:15:00	340.106161803	340.125752043	340.086571563	340.115956923	3089
2020-10-09 19:00:00	340.086571563	340.135547163	340.047391082	340.106161803	17954
2020-10-09 18:45:00	340.096366683	340.096366683	340.047391082	340.047391082	15838
2020-10-09 18:30:00	340.047391082	340.086571563	340.047391082	340.086571563	4893
2020-10-09 18:15:00	340.155137404	340.155137404	340.037595962	340.086571563	11381
2020-10-09 18:00:00	340.106161803	340.174727644	340.037595962	340.145342284	20356
2020-10-09 17:45:00	340.155137404	340.174727644	340.086571563	340.106161803	6527
2020-10-09 17:30:00	340.155137404	340.174727644	340.066981322	340.174727644	14846
2020-10-09 17:15:00	340.409810528	340.478376369	339.743742357	340.086571563	63444
2020-10-09 17:00:00	340.380425167	340.752639733	339.743742357	340.439195888	347029
2020-10-09 16:45:00	340.204113004	340.57632757	340.184522764	340.400015407	266334
2020-10-09 16:30:00	340.204113004	340.213908125	340.096366683	340.204113004	205381
2020-10-09 16:15:00	339.724152117	340.204113004	339.587020435	340.204113004	6889733
2020-10-09 16:00:00	339.26867903	339.763332598	339.028698587	339.733947237	7060366
2020-10-09 15:45:00	339.782922838	339.802513078	339.205010749	339.263879421	2434814
2020-10-09 15:30:00	339.351937551	339.880874039	339.342142431	339.792717958	1960618
2020-10-09 15:15:00	339.247129766	339.449888753	339.116854668	339.351937551	1583221
2020-10-09 15:00:00	339.557635075	339.577225315	339.087469307	339.26378147	916180
2020-10-09 14:45:00	339.27357659	339.547839954	338.862181544	339.547839954	1971985
2020-10-09 14:30:00	339.517475082	339.517475082	339.126649788	339.268287225	875974
2020-10-09 14:15:00	339.812308198	339.812308198	339.351937551	339.518454594	1556749
2020-10-09 14:00:00	339.469478993	339.812308198	339.410708272	339.802513078	613298
2020-10-09 13:45:00	339.410708272	339.626200916	339.302961951	339.479274113	788797
2020-10-09 13:30:00	339.557635075	339.684971637	339.293166831	339.405810712	807265
2020-10-09 13:15:00	339.577225315	339.773127718	339.532265713	339.547839954	764453
2020-10-09 13:00:00	339.802513078	339.859520678	339.424029636	339.567430195	1750236
2020-10-09 12:45:00	339.665381396	340.008210601	339.567430195	339.802415127	3023993
2020-10-09 12:30:00	340.037595962	340.057186202	339.410708272	339.660483836	2236692
2020-10-09 12:15:00	339.851488679	340.233498365	339.831898439	340.037595962	2135183
2020-10-09 12:00:00	339.018903466	340.076776442	339.018903466	339.861283799	3424929
2020-10-09 11:45:00	338.832796184	339.420503393	338.752476198	339.028698587	2407567
2020-10-09 11:30:00	338.734844982	338.852386424	338.57812306	338.823001063	1032109
2020-10-09 11:15:00	338.489966978	338.960132746	338.480171858	338.746599126	1446591
2020-10-09 11:00:00	338.284269455	338.58791818	338.264679215	338.480171858	1447055
2020-10-09 10:45:00	337.93164513	338.372425537	337.91205489	338.294064575	1205266
2020-10-09 10:30:00	338.049186572	338.421401137	337.823898808	337.93164513	1662070
2020-10-09 10:15:00	338.465479178	338.61730354	337.853284169	338.049186572	1690663
2020-10-09 10:00:00	338.676074261	338.715254742	338.039391452	338.470376738	2488833
2020-10-09 09:45:00	338.480171858	339.009108346	338.440991378	338.676074261	2626912
2020-10-09 09:30:00	338.754631125	338.803410823	338.460581618	338.519352339	90001
2020-10-09 09:15:00	338.705459622	338.832796184	338.58791818	338.754435222	61217
2020-10-09 09:00:00	338.303859696	338.813205943	338.303859696	338.656484021	99426
2020-10-09 08:45:00	338.274474335	338.392015777	338.205908494	338.303859696	119638
2020-10-09 08:30:00	338.196113374	338.519352339	338.147333676	338.264679215	224840
2020-10-09 08:15:00	338.137342653	338.871976664	336.736640472	338.127547533	55597
2020-10-09 08:00:00	338.205908494	338.254884095	338.117752413	338.156932893	26958
2020-10-09 07:45:00	338.274474335	338.372425537	338.186318254	338.186318254	21055
2020-10-09 07:30:00	337.990415851	338.274474335	337.990415851	338.225498734	43601
2020-10-09 07:15:00	337.637791525	338.058981692	337.588815925	337.990415851	34444
2020-10-09 07:00:00	337.980620731	337.980620731	337.627996405	337.657381766	18912
2020-10-09 06:45:00	338.176523134	338.215703614	338.029596331	338.029596331	5302
2020-10-09 06:30:00	338.450786498	338.450786498	338.117752413	338.127547533	12911
2020-10-09 06:15:00	337.990415851	338.401810897	337.980620731	338.401810897	7206
2020-10-09 06:00:00	337.94144025	338.058981692	337.94144025	338.010006091	3153
2020-10-09 05:45:00	337.980620731	337.980620731	337.882669529	337.93164513	5391
2020-10-09 05:30:00	337.94144025	337.980620731	337.872874409	337.970825611	7240
2020-10-09 05:15:00	337.94144025	337.970825611	337.804308568	337.882669529	7945
2020-10-09 05:00:00	337.872874409	338.225498734	337.843489049	337.970825611	14815
2020-10-09 04:45:00	337.93164513	337.970825611	337.784718328	337.843489049	25811
2020-10-09 04:30:00	337.833693928	337.980620731	337.833693928	337.93164513	4202
2020-10-09 04:15:00	337.93164513	338.068776812	337.833693928	337.882669529	10782
2020-10-08 20:00:00	337.902259769	338.225498734	337.902259769	338.186318254	82013
2020-10-08 19:45:00	338.029596331	338.029596331	337.902259769	337.94144025	36069
2020-10-08 19:30:00	338.147137773	338.176523134	337.93164513	338.019801211	59908
2020-10-08 19:15:00	338.127547533	338.225498734	338.039391452	338.147137773	50447
2020-10-08 19:00:00	338.049186572	338.372425537	338.000210971	338.088367052	53213
2020-10-08 18:45:00	338.186318254	338.196113374	338.029596331	338.049186572	27784
2020-10-08 18:30:00	337.96103049	338.225498734	337.892464649	338.196113374	34595
2020-10-08 18:15:00	337.530045204	338.058981692	337.530045204	337.94144025	107186
2020-10-08 18:00:00	337.481069603	337.520250084	337.441889122	337.520250084	54426
2020-10-08 17:45:00	337.373323281	337.539840324	337.373323281	337.471274483	29420
2020-10-08 17:30:00	337.373323281	337.412503762	337.26557696	337.353733041	82567
2020-10-08 17:15:00	337.520250084	337.520250084	336.736640472	337.392913522	99717
2020-10-08 17:00:00	337.177420878	337.569225684	336.736640472	337.490864723	263557
2020-10-08 16:45:00	336.736640472	337.29496232	336.63868927	337.197011119	255481
2020-10-08 16:30:00	336.697459991	336.805206313	336.63868927	336.756230712	2835028
2020-10-08 16:15:00	336.658279511	336.766025832	336.442786867	336.707255111	1855226
2020-10-08 16:00:00	336.540738069	336.805206313	336.315450305	336.687664871	4601895
2020-10-08 15:45:00	336.579918549	336.658279511	336.374221026	336.530942949	1712523
2020-10-08 15:30:00	336.457479548	336.59950879	336.178318623	336.58971367	1533288
2020-10-08 15:15:00	336.472172228	336.677869751	335.99221134	336.452581987	1339750
2020-10-08 15:00:00	336.521147828	336.63868927	336.330142986	336.462377108	1198696
2020-10-08 14:45:00	336.344835666	336.550533189	336.276269825	336.526045389	1584279
2020-10-08 14:30:00	336.266474705	336.501557588	336.256679584	336.335138497	777771
2020-10-08 14:15:00	335.894260139	336.413401507	335.758107969	336.271372265	1206059
2020-10-08 14:00:00	336.168523503	336.227294224	335.864874779	335.884465019	465851
2020-10-08 13:45:00	336.006904021	336.207703984	335.971445686	336.178318623	651565
2020-10-08 13:30:00	336.186154719	336.197908864	335.845284538	336.021596701	815950
2020-10-08 13:15:00	336.315450305	336.344835666	336.051961573	336.178318623	592598
2020-10-08 13:00:00	336.237089344	336.432991747	336.041186941	336.286064945	653396
2020-10-08 12:45:00	336.256679584	336.413401507	336.188113743	336.237089344	544966
2020-10-08 12:30:00	336.139138143	336.344835666	335.98241622	336.264025925	759661
2020-10-08 12:15:00	335.424094372	336.217499104	335.366597017	336.139138143	1231387
2020-10-08 12:00:00	335.825694298	335.864874779	335.32614317	335.414299252	740914
2020-10-08 11:45:00	335.678767496	335.904055259	334.855977403	335.815899178	2171481
2020-10-08 11:30:00	336.335040546	336.462377108	335.610201655	335.678865447	2096014
2020-10-08 11:15:00	335.9726211	336.355610298	335.757128457	336.335040546	1633074
2020-10-08 11:00:00	336.011801581	336.530942949	335.815899178	335.96282598	1323707
2020-10-08 10:45:00	335.747137434	336.423196627	335.727743096	336.021596701	1471197
2020-10-08 10:30:00	335.762026017	336.070572302	335.424094372	335.747333337	1569653
2020-10-08 10:15:00	336.148933263	336.403606387	335.27716757	335.757128457	2006266
2020-10-08 10:00:00	335.708152856	336.178220672	335.29675781	336.122486438	2033559
2020-10-08 09:45:00	335.825694298	336.050982061	335.443684612	335.717947976	2433423
2020-10-08 09:30:00	335.864874779	335.95303086	335.737538217	335.845284538	64821
2020-10-08 09:15:00	335.766923577	335.913850379	335.629791895	335.894260139	84797
2020-10-08 09:00:00	335.659177255	335.806104058	335.629791895	335.766923577	30587
2020-10-08 08:45:00	335.855079658	335.913850379	335.384913891	335.727743096	80830
2020-10-08 08:30:00	335.727743096	335.9726211	335.443684612	335.855079658	235040
2020-10-08 08:15:00	335.198806608	336.031391821	334.944133485	335.737538217	197478
2020-10-08 08:00:00	335.237987089	335.29675781	335.091060287	335.198806608	28958
2020-10-08 07:45:00	335.208601729	335.228191969	334.807001802	335.208601729	40469
2020-10-08 07:30:00	335.189011488	335.28696269	335.051879806	335.228191969	26284
2020-10-08 07:15:00	334.993109085	335.198806608	334.934338364	335.179216368	128313
2020-10-08 07:00:00	335.32614317	335.9726211	334.993109085	335.032289566	33967
2020-10-08 06:45:00	335.159626128	335.433889492	335.159626128	335.31634805	13539
2020-10-08 06:30:00	335.091060287	335.140035888	335.032289566	335.140035888	487
2020-10-08 06:15:00	334.846182283	335.198806608	334.846182283	335.110650527	7496
2020-10-08 06:00:00	334.895157884	334.944133485	334.718845721	334.855977403	4126
2020-10-08 05:45:00	335.051879806	335.061674926	334.846182283	334.846182283	2908
2020-10-08 05:30:00	335.100855407	335.189011488	335.042084686	335.042084686	4261
2020-10-08 05:15:00	335.149831008	335.149831008	335.022494446	335.110650527	5902
2020-10-08 05:00:00	335.022494446	335.149831008	335.022494446	335.149831008	1268
2020-10-08 04:45:00	334.581714039	335.091060287	334.581714039	335.091060287	5188
2020-10-08 04:30:00	335.237987089	335.28696269	334.532738438	334.532738438	14598
2020-10-08 04:15:00	335.678767496	335.678767496	335.169421248	335.208601729	15186
2020-10-07 20:00:00	334.336836035	334.542533558	334.336836035	334.424992117	34115
2020-10-07 19:45:00	333.935236109	334.415196997	333.935236109	334.336836035	22614
2020-10-07 19:30:00	334.052777551	334.082162911	333.96462147	334.042982431	10923
2020-10-07 19:15:00	334.111548272	334.140933632	334.023392191	334.052777551	9820
2020-10-07 19:00:00	334.062572671	334.356426276	334.062572671	334.111548272	33895
2020-10-07 18:45:00	334.072367791	334.189909233	334.01359707	334.062572671	18793
2020-10-07 18:30:00	333.98421171	334.199704353	333.896055629	334.072367791	41641
2020-10-07 18:15:00	333.827489788	333.95482635	333.660972745	333.95482635	21925
2020-10-07 18:00:00	333.739333706	333.856875148	333.739333706	333.827489788	11611
2020-10-07 17:45:00	333.837284908	333.915645869	333.749128826	333.788309307	12581
2020-10-07 17:30:00	333.778514187	333.856875148	333.749128826	333.837284908	23110
2020-10-07 17:15:00	333.768719067	333.837284908	333.709948346	333.778514187	13344
2020-10-07 17:00:00	333.709948346	333.896055629	333.651177625	333.778514187	114887
2020-10-07 16:45:00	333.788309307	333.915645869	333.641382505	333.670865816	197389
2020-10-07 16:30:00	333.709948346	333.807899547	333.690358106	333.798104427	229938
2020-10-07 16:15:00	333.749128826	333.932297573	333.396504501	333.729538586	9523748
2020-10-07 16:00:00	334.111548272	334.483860789	333.709948346	333.749128826	5738920
2020-10-07 15:45:00	334.317245795	334.424992117	333.842182468	334.121343392	2248690
2020-10-07 15:30:00	334.444582357	334.532738438	334.180114113	334.312348235	1813228
2020-10-07 15:15:00	334.258475074	334.63068964	334.140933632	334.434787237	2128111
2020-10-07 15:00:00	333.99400683	334.395606756	333.945031229	334.248679954	1442370
2020-10-07 14:45:00	334.209499473	334.331938475	333.710242199	333.98910927	1521198
2020-10-07 14:30:00	333.494455703	334.317245795	333.406299621	334.219294594	1856290
2020-10-07 14:15:00	333.406299621	333.817694667	333.269167939	333.484660582	1397629
2020-10-07 14:00:00	333.484660582	333.853642758	333.30834842	333.406299621	1896646
2020-10-07 13:45:00	332.818592412	333.572816664	332.799002172	333.484660582	2336822
2020-10-07 13:30:00	332.668629123	332.906748494	332.623767473	332.818592412	964716
2020-10-07 13:15:00	332.612894889	332.838182653	332.605156744	332.66676805	1010231
2020-10-07 13:00:00	332.436582726	332.65207537	332.260270564	332.622690009	693191
2020-10-07 12:45:00	332.083958401	332.66676805	332.074163281	332.441480287	808991
2020-10-07 12:30:00	332.500251007	332.68146073	331.574612153	332.096985911	1903849
2020-10-07 12:15:00	332.446377847	332.534533928	332.279860804	332.500251007	573871
2020-10-07 12:00:00	332.64228025	332.710846091	332.397402246	332.436582726	448688
2020-10-07 11:45:00	332.544329048	332.779411932	332.387607126	332.63738269	688072
2020-10-07 11:30:00	332.544329048	332.632485129	332.201499843	332.534533928	1125527
2020-10-07 11:15:00	332.524738808	332.916543614	332.407197366	332.544329048	1336540
2020-10-07 11:00:00	332.348426645	332.68146073	332.162319362	332.521310516	736015
2020-10-07 10:45:00	332.387607126	332.799002172	332.074163281	332.336672501	1534034
2020-10-07 10:30:00	331.564817033	332.544329048	331.564817033	332.358221765	1367621
2020-10-07 10:15:00	332.054573041	332.221090083	331.437480471	331.555021913	1643485
2020-10-07 10:00:00	332.233333983	332.554124168	331.927236479	332.054573041	1910872
2020-10-07 09:45:00	331.192602468	332.446377847	331.163217107	332.240680324	3384432
2020-10-07 09:30:00	331.094651266	331.202397588	330.869363503	331.192602468	231333
2020-10-07 09:15:00	331.026085425	331.212192708	330.751822061	331.104446386	260589
2020-10-07 09:00:00	331.270963429	331.515841433	330.967314704	331.065265906	591659
2020-10-07 08:45:00	330.947724464	331.270963429	330.908543983	331.270963429	278206
2020-10-07 08:30:00	330.947724464	331.300348789	330.937929344	330.957519584	104099
2020-10-07 08:15:00	330.879158623	331.075061026	328.234476183	330.928134224	134598
2020-10-07 08:00:00	330.585305018	330.947724464	330.585305018	330.879158623	110872
2020-10-07 07:45:00	330.418787976	330.604895259	330.262066053	330.585305018	66399
2020-10-07 07:30:00	330.457968456	330.487353817	330.252270933	330.418787976	60975
2020-10-07 07:15:00	330.497148937	330.66366598	330.399197736	330.448173336	119927
2020-10-07 07:00:00	329.791900286	330.595100139	329.791900286	330.546124538	29613
2020-10-07 06:45:00	330.01718805	330.085753891	329.791900286	329.791900286	111513
2020-10-07 06:30:00	330.144524612	330.193500212	329.919236848	330.01718805	18670
2020-10-07 06:15:00	329.801695406	330.193500212	329.693949085	330.193500212	3600
2020-10-07 06:00:00	330.271861174	330.271861174	329.948622209	329.997597809	6504
2020-10-07 05:45:00	330.095549011	330.418787976	330.095549011	330.418787976	8431
2020-10-07 05:30:00	330.173909972	330.222885573	330.04657341	330.144524612	2111
2020-10-07 05:15:00	330.369812375	330.369812375	330.203295333	330.222885573	5490
2020-10-07 05:00:00	330.213090453	330.418787976	330.213090453	330.418787976	9701
2020-10-07 04:45:00	329.948622209	330.360017255	329.938827089	330.164114852	5229
2020-10-07 04:30:00	330.01718805	330.203295333	329.948622209	329.948622209	10174
2020-10-07 04:15:00	330.438378216	330.536329418	330.066163651	330.173909972	32256
2020-10-06 20:00:00	327.597793373	327.930827458	327.597793373	327.764310416	67601
2020-10-06 19:45:00	327.313734889	327.734925055	327.157012966	327.509637292	37071
2020-10-06 19:30:00	327.078652005	327.587998253	327.039471525	327.343022298	70922
2020-10-06 19:15:00	326.892544722	327.362710489	326.863159362	327.019881284	53339
2020-10-06 19:00:00	327.578203133	327.597793373	326.451764316	326.912134963	58967
2020-10-06 18:45:00	327.352915369	327.754515295	327.352915369	327.627178733	165481
2020-10-06 18:30:00	327.245169048	327.39209585	327.108037366	327.264759288	126712
2020-10-06 18:15:00	326.921930083	327.245169048	326.510535037	327.205988567	120292
2020-10-06 18:00:00	326.912134963	327.010086164	326.804388641	327.010086164	47075
2020-10-06 17:45:00	326.833774001	326.912134963	326.794593521	326.912134963	17350
2020-10-06 17:30:00	326.686847199	328.06795914	326.628076478	326.833774001	38943
2020-10-06 17:15:00	326.569305757	328.06795914	326.569305757	326.70643744	71870
2020-10-06 17:00:00	327.499842172	327.509637292	326.295042393	326.628076478	605579
2020-10-06 16:45:00	328.126729861	328.381402985	327.42148121	327.509637292	353642
2020-10-06 16:30:00	328.371607865	328.371607865	328.06795914	328.136524981	546295
2020-10-06 16:15:00	328.08754938	328.71443707	327.999393299	328.371607865	4267479
2020-10-06 16:00:00	328.822183392	328.988700434	327.529227532	328.07775426	11198859
2020-10-06 15:45:00	329.233578438	330.213090453	328.660563909	328.831978512	5269020
2020-10-06 15:30:00	329.174807717	329.625383244	328.244271303	329.243373558	4858032
2020-10-06 15:15:00	330.115139251	330.115139251	327.685949454	329.194397957	10825793
2020-10-06 15:00:00	334.944133485	335.159626128	328.831978512	330.124934371	16350908
2020-10-06 14:45:00	334.150728753	334.993109085	334.150728753	334.953928605	1639961
2020-10-06 14:30:00	333.945031229	334.307450675	333.851977588	334.150728753	2304057
2020-10-06 14:15:00	333.494455703	333.99400683	333.367119141	333.95482635	1474188
2020-10-06 14:00:00	333.6409907	333.709948346	333.269167939	333.474865462	1249399
2020-10-06 13:45:00	333.533636183	333.886260508	333.484660582	333.621890216	1215758
2020-10-06 13:30:00	333.727579562	334.01359707	333.533636183	333.538533743	1009810
2020-10-06 13:15:00	333.3475289	333.768719067	333.220192338	333.729538586	1235801
2020-10-06 13:00:00	332.808797292	333.416094741	332.803899732	333.33773378	964613
2020-10-06 12:45:00	332.603099769	332.838182653	332.446377847	332.779509883	718149
2020-10-06 12:30:00	332.622690009	332.779411932	332.387607126	332.593304649	1174462
2020-10-06 12:15:00	331.97621208	332.64228025	331.947806231	332.622592058	964328
2020-10-06 12:00:00	332.779411932	332.847977773	331.721538956	331.966416959	1389398
2020-10-06 11:45:00	332.426787606	332.847977773	332.132934002	332.769616812	866547
2020-10-06 11:30:00	332.730436331	332.779411932	332.01539256	332.426787606	2051414
2020-10-06 11:15:00	332.955724094	333.200602098	332.593304649	332.740231451	1359982
2020-10-06 11:00:00	332.554124168	333.33773378	332.451275407	332.955724094	1858064
2020-10-06 10:45:00	333.3475289	333.582611784	332.123138882	332.544329048	2716825
2020-10-06 10:30:00	333.220192338	333.582611784	333.092855776	333.32793866	1603435
2020-10-06 10:15:00	332.446377847	333.278963059	332.426787606	333.210397218	1624936
2020-10-06 10:00:00	332.769616812	332.838182653	332.113343762	332.456172967	1351406
2020-10-06 09:45:00	332.945928974	333.288758179	332.348426645	332.768539348	3232257
2020-10-06 09:30:00	332.916543614	333.063470416	332.877363133	332.946320779	34852
2020-10-06 09:15:00	332.955724094	333.141831377	332.887158253	332.916543614	50233
2020-10-06 09:00:00	332.867568013	332.994904575	332.847977773	332.936133854	30174
2020-10-06 08:45:00	332.740231451	333.229987459	332.740231451	332.857772893	55325
2020-10-06 08:30:00	332.612894889	332.887158253	332.544329048	332.740231451	69370
2020-10-06 08:15:00	331.741031245	332.808797292	331.153030182	332.612894889	138541
2020-10-06 08:00:00	332.495353447	332.583509529	332.387607126	332.475763207	23242
2020-10-06 07:45:00	332.250475444	332.632485129	332.221090083	332.514943688	67365
2020-10-06 07:30:00	331.613792634	332.299451044	331.603997514	332.221090083	63024
2020-10-06 07:15:00	331.701948715	331.760719436	331.574612153	331.603997514	21524
2020-10-06 07:00:00	331.564817033	331.770514556	331.37870975	331.633382874	21673
2020-10-06 06:45:00	331.770514556	331.770514556	331.457070712	331.662768235	25051
2020-10-06 06:30:00	331.662768235	331.946826719	331.662768235	331.760719436	108038
2020-10-06 06:15:00	331.32973415	331.613792634	331.182807347	331.594202394	5469
2020-10-06 06:00:00	331.643177994	331.652973115	331.447275591	331.457070712	3784
2020-10-06 05:45:00	331.555021913	331.574612153	331.545226793	331.574612153	1893
2020-10-06 05:30:00	331.535431673	331.564817033	331.525636553	331.535431673	3479
2020-10-06 05:15:00	331.466865832	331.545226793	331.466865832	331.545226793	525
2020-10-06 05:00:00	331.261168309	331.545226793	331.261168309	331.506046312	2322
2020-10-06 04:45:00	331.564817033	331.682358475	331.182807347	331.310143909	2950
2020-10-06 04:30:00	331.447275591	331.594202394	331.447275591	331.545226793	3181
2020-10-06 04:15:00	331.809695037	331.848875518	331.182807347	331.398299991	38925
2020-10-05 20:00:00	331.858670638	332.083958401	331.780309677	331.897851118	27640
2020-10-05 19:45:00	332.221090083	332.250475444	331.868465758	331.888055998	21272
2020-10-05 19:30:00	331.888055998	332.270065684	331.888055998	332.270065684	22929
2020-10-05 19:15:00	332.632485129	332.632485129	331.760719436	331.956621839	79675
2020-10-05 19:00:00	332.67166561	332.69125585	332.573714409	332.573714409	12880
2020-10-05 18:45:00	332.544329048	332.710846091	332.544329048	332.66187049	28444
2020-10-05 18:30:00	332.514943688	332.612894889	332.514943688	332.544329048	10234
2020-10-05 18:15:00	332.299451044	332.514943688	332.299451044	332.514943688	30138
2020-10-05 18:00:00	332.348426645	332.348426645	332.250475444	332.299451044	28400
2020-10-05 17:45:00	332.368016885	332.377812006	332.250475444	332.348426645	31060
2020-10-05 17:30:00	332.328836405	332.799002172	332.250475444	332.338631525	31560
2020-10-05 17:15:00	332.397402246	332.397402246	332.162319362	332.172114482	15657
2020-10-05 17:00:00	332.348426645	332.799002172	332.250475444	332.289655924	77329
2020-10-05 16:45:00	332.289655924	332.416992486	332.250475444	332.328836405	153382
2020-10-05 16:30:00	332.368016885	332.799002172	332.250475444	332.270065684	158125
2020-10-05 16:15:00	332.759821691	332.855520015	332.250475444	332.319041285	2964114
2020-10-05 16:00:00	332.524738808	332.945928974	332.436582726	332.769616812	6896053
2020-10-05 15:45:00	332.906748494	332.994904575	332.495353447	332.532085148	3252558
2020-10-05 15:30:00	332.603099769	332.975314335	332.563919288	332.887158253	1853816
2020-10-05 15:15:00	332.211294963	332.700757117	331.9860072	332.598202209	1709451
2020-10-05 15:00:00	331.623685705	332.240680324	331.515841433	332.221090083	1465176
2020-10-05 14:45:00	331.055470786	331.682358475	331.055470786	331.633382874	1518864
2020-10-05 14:30:00	331.055470786	331.308282837	330.869363503	331.050573225	1024177
2020-10-05 14:15:00	330.928134224	331.114241506	330.595100139	331.065265906	1395594
2020-10-05 14:00:00	331.447275591	331.447275591	330.800797662	330.923236664	1840467
2020-10-05 13:45:00	331.525636553	331.545226793	331.32973415	331.449038713	484706
2020-10-05 13:30:00	331.785207237	331.790104797	331.290553669	331.530534113	530406
2020-10-05 13:15:00	331.682358475	331.819490157	331.427685351	331.790104797	746570
2020-10-05 13:00:00	331.711743835	331.741129196	331.496251192	331.682260524	515788
2020-10-05 12:45:00	331.633382874	331.755821876	331.574612153	331.707825787	750314
2020-10-05 12:30:00	331.486456072	331.672563355	331.37870975	331.633382874	433202
2020-10-05 12:15:00	331.506046312	331.613792634	331.315041469	331.496251192	486611
2020-10-05 12:00:00	331.398299991	331.545226793	331.251373188	331.492235193	572435
2020-10-05 11:45:00	331.594202394	331.633382874	331.231782948	331.398299991	974973
2020-10-05 11:30:00	331.292316791	331.927236479	331.292316791	331.603997514	1684483
2020-10-05 11:15:00	331.31993903	331.682358475	331.241578068	331.299075424	1431783
2020-10-05 11:00:00	331.32973415	331.633382874	331.241578068	331.32483659	1166511
2020-10-05 10:45:00	330.742026941	331.515841433	330.742026941	331.33952927	1983750
2020-10-05 10:30:00	330.48108494	330.913441543	330.48108494	330.732231821	1567321
2020-10-05 10:15:00	329.693949085	330.536329418	329.684153965	330.477558697	1269496
2020-10-05 10:00:00	329.997597809	330.320836774	329.576407643	329.684153965	1520607
2020-10-05 09:45:00	329.174807717	330.193500212	329.125832116	329.987802689	2823340
2020-10-05 09:30:00	329.213988198	329.321734519	329.116036996	329.165012597	85526
2020-10-05 09:15:00	329.174807717	329.419685721	329.125832116	329.253168678	81194
2020-10-05 09:00:00	329.106241876	329.272758918	329.076856515	329.165012597	53642
2020-10-05 08:45:00	329.057266275	329.213988198	328.959315074	329.096446756	147128
2020-10-05 08:30:00	329.174807717	329.174807717	328.871158992	329.086651636	42347
2020-10-05 08:15:00	329.096054951	329.752719806	328.332427384	329.243373558	53643
2020-10-05 08:00:00	329.458866201	329.547022283	329.213988198	329.213988198	93397
2020-10-05 07:45:00	329.292349159	329.586202763	329.253168678	329.449071081	31696
2020-10-05 07:30:00	329.644973484	329.654768604	329.165012597	329.282554039	56806
2020-10-05 07:15:00	329.419685721	329.772310046	329.311939399	329.615588124	77029
2020-10-05 07:00:00	329.008290674	329.409890601	329.008290674	329.409890601	15121
2020-10-05 06:45:00	328.920134593	329.116036996	328.920134593	328.978905314	10347
2020-10-05 06:30:00	328.831978512	328.929929713	328.773207791	328.851568752	6458
2020-10-05 06:15:00	329.145422357	329.145422357	328.783002911	328.783002911	1317
2020-10-05 06:00:00	329.076856515	329.243373558	329.076856515	329.243373558	5113
2020-10-05 05:45:00	328.773207791	329.213988198	328.753617551	329.116036996	16388
2020-10-05 05:30:00	328.557715148	328.871158992	328.557715148	328.861363872	1064
2020-10-05 05:15:00	328.538124907	328.949519954	328.538124907	328.773207791	3361
2020-10-05 05:00:00	328.871158992	328.871158992	328.577305388	328.802593151	11795
2020-10-05 04:45:00	328.655666349	328.831978512	328.655666349	328.831978512	543
2020-10-05 04:30:00	328.861363872	328.890749233	328.626280989	328.626280989	20067
2020-10-05 04:15:00	328.322632264	328.822183392	328.156115222	328.822183392	30315
2020-10-02 20:00:00	325.638769343	325.932622948	325.550613262	325.824876626	43634
2020-10-02 19:45:00	325.609383983	325.619179103	325.472252301	325.619179103	12133
2020-10-02 19:30:00	325.687744944	325.687744944	325.354710859	325.589793743	26615
2020-10-02 19:15:00	325.540818142	325.775901025	325.491842541	325.668154704	16239
2020-10-02 19:00:00	325.834671746	325.864057107	325.256759657	325.599588863	39206
2020-10-02 18:45:00	325.873852227	325.981598549	325.736720545	325.815081506	29633
2020-10-02 18:30:00	325.795491266	326.07954975	325.609383983	325.834671746	50879
2020-10-02 18:15:00	326.177500951	326.422378955	325.766105905	325.775901025	39466
2020-10-02 18:00:00	326.295042393	326.324427754	325.736720545	326.148115591	137274
2020-10-02 17:45:00	326.471354556	326.559510637	326.177500951	326.392993595	130973
2020-10-02 17:30:00	327.127627606	327.147217846	326.285247273	326.471354556	453700
2020-10-02 17:15:00	327.695744575	327.695744575	327.039471525	327.147217846	93416
2020-10-02 17:00:00	327.754515295	327.881851857	327.695744575	327.744720175	102104
2020-10-02 16:45:00	327.499842172	327.979803059	327.303939769	327.744720175	188130
2020-10-02 16:30:00	327.059061765	327.842671377	327.000291044	327.509637292	379781
2020-10-02 16:15:00	327.039471525	327.529227532	326.7358228	327.078652005	4495630
2020-10-02 16:00:00	328.07775426	328.097344501	326.823978881	327.029676404	7935879
2020-10-02 15:45:00	328.097344501	328.68994927	327.81436348	328.07775426	3144103
2020-10-02 15:30:00	327.607588493	328.459763946	327.294144648	328.102242061	1860822
2020-10-02 15:15:00	328.361714793	328.70464195	327.235373928	327.597793373	3754207
2020-10-02 15:00:00	328.131627421	328.72423219	327.754515295	328.337324944	2679326
2020-10-02 14:45:00	328.449968826	328.626280989	327.940622578	328.136524981	2712994
2020-10-02 14:30:00	328.538124907	330.107890862	328.312837144	328.440173706	1377249
2020-10-02 14:15:00	327.646768974	328.8024952	327.602690933	328.518534667	1363777
2020-10-02 14:00:00	327.431276331	327.813286016	327.000291044	327.646768974	2343294
2020-10-02 13:45:00	328.72423219	328.851568752	327.225578807	327.41168609	3152826
2020-10-02 13:30:00	328.06795914	328.949519954	327.999393299	328.73402731	1295940
2020-10-02 13:15:00	328.543022467	330.107890862	327.970007939	328.05816402	1680513
2020-10-02 13:00:00	328.900544353	329.008290674	328.273656663	328.547920027	1774732
2020-10-02 12:45:00	328.234476183	329.018085795	327.891646977	328.895646793	2039037
2020-10-02 12:30:00	327.681051894	329.037676035	327.450866571	328.229578623	4452914
2020-10-02 12:15:00	325.971803428	328.449968826	325.149013336	327.666359214	6353511
2020-10-02 12:00:00	327.010086164	327.460661691	325.873852227	325.971803428	2528983
2020-10-02 11:45:00	327.911237218	327.960212819	326.823978881	327.019881284	2088118
2020-10-02 11:30:00	327.783900656	328.459763946	327.499842172	327.921032338	1620933
2020-10-02 11:15:00	327.666359214	328.07775426	327.117832486	327.783900656	1711508
2020-10-02 11:00:00	326.961110563	327.901442098	326.784798401	327.666359214	1938536
2020-10-02 10:45:00	328.146320101	328.234476183	326.909392329	326.970905684	1920957
2020-10-02 10:30:00	328.018983539	328.273656663	327.255062119	328.136524981	2458544
2020-10-02 10:15:00	327.205988567	328.479354186	327.098242245	328.009188419	3514785
2020-10-02 10:00:00	326.961110563	327.499842172	326.471354556	327.186398327	3679828
2020-10-02 09:45:00	324.904135332	327.529227532	324.404584205	326.965322465	7292794
2020-10-02 09:30:00	324.022574519	325.021676774	324.012779399	324.855159731	484053
2020-10-02 09:15:00	324.74741341	324.74741341	323.846262356	324.022574519	314650
2020-10-02 09:00:00	324.74741341	324.855159731	324.1107306	324.708232929	363120
2020-10-02 08:45:00	325.775901025	325.824876626	324.75720853	324.75720853	403241
2020-10-02 08:30:00	325.501637661	326.030574149	325.227374297	325.785696146	462185
2020-10-02 08:15:00	324.590691487	329.507841802	323.895237957	325.491842541	475105
2020-10-02 08:00:00	324.424174445	325.168603576	324.345813484	324.571101247	250867
2020-10-02 07:45:00	324.77679877	324.953110933	324.414379325	324.433969565	89007
2020-10-02 07:30:00	325.237169417	325.315530378	324.571101247	324.75720853	231038
2020-10-02 07:15:00	325.344915739	325.707335184	325.100037735	325.266554778	486187
2020-10-02 07:00:00	325.374301099	325.511432781	325.080447495	325.364505979	99424
2020-10-02 06:45:00	324.639667088	325.43307182	324.502535406	325.43307182	137857
2020-10-02 06:30:00	324.022574519	324.78659389	323.699335554	324.600486608	245848
2020-10-02 06:15:00	324.512330526	324.512330526	323.983394038	324.09114036	99802
2020-10-02 06:00:00	324.404584205	324.992291413	324.384993964	324.551511007	34870
2020-10-02 05:45:00	325.491842541	325.531023022	324.267452522	324.365403724	113139
2020-10-02 05:30:00	326.402788715	326.510535037	325.39389134	325.4232767	23253
2020-10-02 05:15:00	326.010983909	326.608486238	325.952213188	326.392993595	19079
2020-10-02 05:00:00	326.118730231	326.255861913	325.893442467	326.030574149	13997
2020-10-02 04:45:00	325.805286386	326.275452153	325.717130304	326.030574149	9848
2020-10-02 04:30:00	325.609383983	326.422378955	325.609383983	326.392993595	20400
2020-10-02 04:15:00	326.06975463	326.177500951	325.354710859	325.501637661	42215
2020-10-01 20:00:00	329.811490527	329.880056368	329.674358845	329.870261248	29112
2020-10-01 19:45:00	329.958417329	329.997597809	329.782105166	329.850671007	19582
2020-10-01 19:30:00	330.00739293	330.04657341	329.850671007	329.880056368	25373
2020-10-01 19:15:00	330.291451414	330.340427015	329.840875887	330.00739293	35187
2020-10-01 19:00:00	330.213090453	330.311041654	330.105344131	330.222885573	55988
2020-10-01 18:45:00	329.742924686	330.575509898	329.360915	330.173909972	95074
2020-10-01 18:30:00	329.899646608	330.546124538	329.654768604	329.742924686	114606
2020-10-01 18:15:00	329.909441728	330.00739293	329.605793004	329.899646608	75770
2020-10-01 18:00:00	330.01718805	330.04657341	329.909441728	329.909441728	9920
2020-10-01 17:45:00	329.997597809	330.01718805	329.948622209	330.01718805	10854
2020-10-01 17:30:00	329.997597809	330.095549011	329.987802689	329.997597809	37040
2020-10-01 17:15:00	329.938827089	330.05636853	329.899646608	330.04657341	181162
2020-10-01 17:00:00	330.00739293	330.134729492	329.840875887	329.840875887	77329
2020-10-01 16:45:00	329.968212449	330.232680693	329.752719806	329.958417329	221439
2020-10-01 16:30:00	329.860466127	330.04657341	328.373273035	329.997597809	254914
2020-10-01 16:15:00	330.115139251	330.526534297	329.821285647	329.831080767	5251775
2020-10-01 16:00:00	329.169910157	330.281656294	328.959315074	330.124934371	7620795
2020-10-01 15:45:00	329.184602837	329.654768604	328.934827273	329.174807717	4644456
2020-10-01 15:30:00	329.904544168	329.997597809	329.027880915	329.189500397	3767303
2020-10-01 15:15:00	330.05636853	330.526534297	329.840875887	329.906209338	2089374
2020-10-01 15:00:00	329.958417329	330.281656294	329.684153965	330.04657341	1482456
2020-10-01 14:45:00	329.38050524	330.03677829	329.34132476	329.963314889	2392753
2020-10-01 14:30:00	328.626280989	329.449071081	328.175705462	329.39030036	2425332
2020-10-01 14:15:00	329.35111988	330.056466482	328.146320101	328.636076109	6107187
2020-10-01 14:00:00	330.085753891	330.188602652	328.988700434	329.360915	3606687
2020-10-01 13:45:00	329.919236848	330.252270933	329.782105166	330.080856331	1678665
2020-10-01 13:30:00	330.222885573	330.418787976	329.684153965	329.919236848	2168140
2020-10-01 13:15:00	330.262066053	330.735170357	330.139627052	330.213090453	1022842
2020-10-01 13:00:00	330.387639494	330.477558697	330.075958771	330.262066053	873138
2020-10-01 12:45:00	330.232680693	330.472661137	329.899646608	330.384505055	1324673
2020-10-01 12:30:00	329.894749048	330.311041654	329.35601744	330.242475813	2894649
2020-10-01 12:15:00	330.291451414	330.340427015	329.635178364	329.894749048	1620830
2020-10-01 12:00:00	330.408992856	330.516739177	329.831080767	330.291451414	1331074
2020-10-01 11:45:00	330.311041654	330.7224367	330.173909972	330.399197736	1566983
2020-10-01 11:30:00	329.654768604	330.418787976	329.490112635	330.281656294	4012227
2020-10-01 11:15:00	329.782105166	330.075958771	328.920134593	329.703744205	3025456
2020-10-01 11:00:00	330.198397773	330.291451414	329.057364226	329.782105166	2585036
2020-10-01 10:45:00	329.302144279	330.497148937	329.096446756	330.188602652	2404079
2020-10-01 10:30:00	329.35111988	329.721375421	328.753617551	329.302046328	3564546
2020-10-01 10:15:00	329.840875887	330.164114852	328.70464195	329.35111988	3328591
2020-10-01 10:00:00	330.903646423	331.057331858	329.713539325	329.860466127	4466586
2020-10-01 09:45:00	330.771412301	331.799899917	330.585305018	330.898748863	5890494
2020-10-01 09:30:00	330.604895259	330.781207421	330.281656294	330.71264158	197214
2020-10-01 09:15:00	330.732231821	331.104446386	330.271861174	330.614690379	173340
2020-10-01 09:00:00	331.221987828	331.221987828	330.095549011	330.742026941	151306
2020-10-01 08:45:00	331.290553669	331.466865832	330.751822061	331.251373188	191505
2020-10-01 08:30:00	331.202397588	331.261168309	330.810592782	331.192602468	121803
2020-10-01 08:15:00	331.378611799	331.701948715	328.02877866	331.221987828	156183
2020-10-01 08:00:00	331.466865832	331.780309677	331.251373188	331.535431673	139681
2020-10-01 07:45:00	331.427685351	331.535431673	331.261168309	331.310143909	57208
2020-10-01 07:30:00	331.36891463	331.535431673	331.114241506	331.37870975	39162
2020-10-01 07:15:00	331.124036627	331.37870975	331.055470786	331.37870975	65010
2020-10-01 07:00:00	331.290553669	331.290553669	330.928134224	331.192602468	24632
2020-10-01 06:45:00	331.290553669	331.290553669	330.977109824	331.163217107	17005
2020-10-01 06:30:00	330.996700065	331.555021913	330.928134224	331.32973415	101860
2020-10-01 06:15:00	331.408095111	331.662768235	330.977109824	330.996700065	30480
2020-10-01 06:00:00	331.33952927	331.37870975	331.124036627	331.35911951	20102
2020-10-01 05:45:00	330.918339103	331.447275591	330.810592782	331.280758549	17103
2020-10-01 05:30:00	330.526534297	330.879158623	330.477558697	330.879158623	18902
2020-10-01 05:15:00	329.987802689	330.624485499	329.978007569	330.497148937	16832
2020-10-01 05:00:00	329.987802689	330.213090453	329.919236848	330.03677829	19956
2020-10-01 04:45:00	330.438378216	330.438378216	329.752719806	329.919236848	29792
2020-10-01 04:30:00	331.006495185	331.153421987	330.7224367	330.7224367	24596
2020-10-01 04:15:00	330.742026941	331.075061026	330.399197736	331.065265906	54494
2020-09-30 20:00:00	329.076856515	329.223783318	328.920134593	329.213988198	94152
2020-09-30 19:45:00	328.831978512	329.116036996	328.822183392	329.076856515	116178
2020-09-30 19:30:00	328.988700434	329.116036996	328.900544353	328.900544353	70502
2020-09-30 19:15:00	328.831978512	329.106241876	328.792798031	328.988700434	38075
2020-09-30 19:00:00	328.254066423	328.871158992	328.195295702	328.812388271	28689
2020-09-30 18:45:00	328.489149307	328.489149307	328.165910342	328.165910342	32075
2020-09-30 18:30:00	328.283451783	328.69484683	328.048466851	328.528329787	47503
2020-09-30 18:15:00	327.548817772	328.469559066	327.548817772	328.342222504	223872
2020-09-30 18:00:00	327.499842172	327.646768974	327.352915369	327.509637292	120272
2020-09-30 17:45:00	327.37250561	328.02877866	327.323530009	327.539022652	122945
2020-09-30 17:30:00	327.245169048	327.695744575	327.245169048	327.362710489	352840
2020-09-30 17:15:00	327.019881284	328.02877866	326.961110563	327.264759288	162288
2020-09-30 17:00:00	326.872954482	328.02877866	326.647666719	327.010086164	554328
2020-09-30 16:45:00	327.137422726	328.332427384	326.853364242	326.882749602	2046775
2020-09-30 16:30:00	327.010086164	328.02877866	326.941520323	327.098242245	403717
2020-09-30 16:15:00	328.03857378	330.438378216	326.549715517	327.010086164	14835886
2020-09-30 16:00:00	327.715334815	329.439275961	327.509637292	328.03857378	14695251
2020-09-30 15:45:00	327.37250561	327.921032338	326.686847199	327.734925055	4940412
2020-09-30 15:30:00	327.578203133	327.578203133	326.05995951	327.352915369	5689554
2020-09-30 15:15:00	329.003393114	329.292349159	327.41168609	327.548817772	4269763
2020-09-30 15:00:00	328.479354186	329.125832116	327.362710489	328.998495554	4554626
2020-09-30 14:45:00	329.713539325	329.713539325	328.117032692	328.449968826	3524979
2020-09-30 14:30:00	331.084856146	331.35911951	328.73402731	329.752719806	6379835
2020-09-30 14:15:00	330.604895259	331.241578068	330.487353817	331.084856146	1608902
2020-09-30 14:00:00	330.428583096	330.614690379	330.271861174	330.590202578	1298578
2020-09-30 13:45:00	329.762514926	330.497148937	329.733129565	330.418787976	3631333
2020-09-30 13:30:00	329.430460353	329.855568567	329.40499304	329.752719806	985975
2020-09-30 13:15:00	330.173909972	330.252270933	329.331529639	329.434378401	1290165
2020-09-30 13:00:00	330.154319732	330.217988013	329.873199784	330.164114852	945437
2020-09-30 12:45:00	330.516739177	330.6734611	330.01718805	330.154319732	1358812
2020-09-30 12:30:00	330.173909972	330.595100139	330.173909972	330.506944057	1202838
2020-09-30 12:15:00	329.909441728	330.203295333	329.880056368	330.183705092	1148056
2020-09-30 12:00:00	329.644973484	330.01229049	329.620485684	329.958417329	1366208
2020-09-30 11:45:00	329.938827089	330.075958771	329.311939399	329.665641188	2123856
2020-09-30 11:30:00	329.507841802	330.213090453	329.468661321	329.938827089	2282733
2020-09-30 11:15:00	328.993597994	329.537227162	328.787900471	329.498046682	1942479
2020-09-30 11:00:00	329.155217477	329.517636922	328.978905314	328.998495554	1770184
2020-09-30 10:45:00	329.037676035	329.703744205	328.920134593	329.150319917	2751154
2020-09-30 10:30:00	328.71443707	329.409890601	328.675256589	329.027880915	2281231
2020-09-30 10:15:00	328.195295702	329.145422357	328.146320101	328.71443707	2533866
2020-09-30 10:00:00	327.176603207	328.352017624	327.010086164	328.205090822	2094958
2020-09-30 09:45:00	326.265657033	327.494944611	326.226476552	327.189336863	2786555
2020-09-30 09:30:00	326.402788715	326.530125277	326.177500951	326.236271672	178572
2020-09-30 09:15:00	326.07954975	326.686847199	325.962008308	326.373403354	207690
2020-09-30 09:00:00	326.226476552	326.304837513	326.010983909	326.10893511	76085
2020-09-30 08:45:00	325.491842541	326.412583835	325.266554778	326.236271672	232546
2020-09-30 08:30:00	325.011881654	325.482047421	324.855159731	325.41348158	104562
2020-09-30 08:15:00	324.943413764	325.374301099	323.238964907	324.962906053	200351
2020-09-30 08:00:00	324.571101247	324.727823169	324.424174445	324.531920766	106883
2020-09-30 07:45:00	325.051062134	325.080447495	324.502535406	324.551511007	65781
2020-09-30 07:30:00	324.904135332	325.100037735	324.688642689	325.041267014	73221
2020-09-30 07:15:00	324.953110933	325.197988937	324.76700365	324.953110933	70101
2020-09-30 07:00:00	325.41348158	325.677949824	324.972701173	324.972701173	34459
2020-09-30 06:45:00	324.257657402	325.482047421	324.257657402	325.354710859	54234
2020-09-30 06:30:00	323.875647717	324.306633003	323.875647717	324.218476922	12124
2020-09-30 06:15:00	323.934418437	323.963803798	323.238964907	323.963803798	29346
2020-09-30 06:00:00	323.287940508	324.032369639	323.287940508	324.022574519	16970
2020-09-30 05:45:00	322.984291783	323.571998992	322.954906423	323.268350267	21941
2020-09-30 05:30:00	323.42507219	323.630769713	322.847160101	322.847160101	25999
2020-09-30 05:15:00	324.032369639	324.032369639	323.219374667	323.44466243	12427
2020-09-30 05:00:00	324.08134524	324.12052572	323.905033077	323.963803798	6090
2020-09-30 04:45:00	323.846262356	324.140115961	323.630769713	323.895237957	16056
2020-09-30 04:30:00	323.993189158	324.228272042	323.728720914	323.738516034	15599
2020-09-30 04:15:00	323.777696515	324.179296441	323.581794112	323.963803798	37582
2020-09-29 20:00:00	326.70643744	326.775003281	326.647666719	326.71623256	27145
2020-09-29 19:45:00	326.76520816	326.76520816	326.520330157	326.657461839	24575
2020-09-29 19:30:00	326.70643744	326.794593521	326.667256959	326.7358228	18234
2020-09-29 19:15:00	326.549715517	326.814183761	326.520330157	326.72602768	22818
2020-09-29 19:00:00	326.275452153	326.74561792	326.255861913	326.549715517	101181
2020-09-29 18:45:00	326.255861913	326.324427754	326.05995951	326.295042393	20157
2020-09-29 18:30:00	326.314632634	326.373403354	326.167705831	326.206886312	11650
2020-09-29 18:15:00	325.971803428	326.314632634	325.903237587	326.314632634	52763
2020-09-29 18:00:00	325.932622948	325.981598549	325.883647347	325.971803428	24706
2020-09-29 17:45:00	325.932622948	325.932622948	325.893442467	325.903237587	6397
2020-09-29 17:30:00	325.962008308	326.030574149	325.893442467	325.932622948	18067
2020-09-29 17:15:00	325.922827828	326.07954975	325.873852227	325.952213188	58954
2020-09-29 17:00:00	326.402788715	326.500739916	326.07954975	326.07954975	150858
2020-09-29 16:45:00	326.461559436	326.618281358	326.363608234	326.392993595	317278
2020-09-29 16:30:00	326.461559436	326.520330157	326.353813114	326.402788715	267240
2020-09-29 16:15:00	325.589793743	326.804388641	325.531023022	326.510535037	5372286
2020-09-29 16:00:00	325.971803428	326.422378955	325.560408382	325.579998622	6095894
2020-09-29 15:45:00	326.304837513	326.500739916	325.766105905	325.962008308	2026277
2020-09-29 15:30:00	326.569305757	326.923007546	326.118730231	326.295042393	1610548
2020-09-29 15:15:00	326.490944796	326.696642319	326.319530194	326.559510637	1211326
2020-09-29 15:00:00	326.877852042	326.902339842	326.461559436	326.500739916	1042612
2020-09-29 14:45:00	326.77010572	327.044369085	326.657461839	326.863159362	1161010
2020-09-29 14:30:00	326.206886312	326.814183761	326.10893511	326.75786182	1130447
2020-09-29 14:15:00	326.427276515	326.559510637	326.118730231	326.206886312	969545
2020-09-29 14:00:00	325.868954667	326.71623256	325.864057107	326.432174075	1125786
2020-09-29 13:45:00	325.775901025	325.981598549	325.766105905	325.873852227	717621
2020-09-29 13:30:00	324.972701173	325.805286386	324.826655932	325.775901025	1187187
2020-09-29 13:15:00	325.878749787	325.893442467	324.864954852	324.962906053	1146794
2020-09-29 13:00:00	325.540818142	325.932622948	325.43307182	325.873852227	928460
2020-09-29 12:45:00	325.374301099	325.697540064	325.246964537	325.550613262	863745
2020-09-29 12:30:00	325.324345987	325.482047421	325.045968672	325.37439905	1042582
2020-09-29 12:15:00	325.354710859	325.482047421	324.913930452	325.325325499	1376876
2020-09-29 12:00:00	325.482047421	325.657380072	325.002086534	325.344915739	1856966
2020-09-29 11:45:00	326.05506195	326.520330157	325.315530378	325.477149861	1291320
2020-09-29 11:30:00	325.756310785	326.422378955	325.751413225	326.05016439	1608077
2020-09-29 11:15:00	326.118730231	326.314632634	325.687744944	325.746515665	1393844
2020-09-29 11:00:00	326.490944796	326.510535037	325.824876626	326.128525351	1998987
2020-09-29 10:45:00	327.578203133	327.676154334	326.304837513	326.490944796	2735645
2020-09-29 10:30:00	327.646768974	327.911237218	327.450866571	327.568408013	2067250
2020-09-29 10:15:00	327.039471525	327.803490896	326.71623256	327.651666534	1554730
2020-09-29 10:00:00	326.833774001	327.587998253	326.794593521	327.044369085	1425402
2020-09-29 09:45:00	327.127627606	327.480251931	326.598691118	326.853364242	2217112
2020-09-29 09:30:00	327.225578807	327.37250561	327.010086164	327.157012966	110267
2020-09-29 09:15:00	327.38230073	327.460661691	327.176603207	327.254964168	115075
2020-09-29 09:00:00	327.245169048	327.499842172	327.166808086	327.431276331	61851
2020-09-29 08:45:00	327.284349528	327.431276331	327.157012966	327.245169048	79179
2020-09-29 08:30:00	326.931725203	327.245169048	326.931725203	327.225578807	60700
2020-09-29 08:15:00	327.255062119	329.116036996	326.75541304	326.941520323	217490
2020-09-29 08:00:00	327.264759288	327.37250561	327.078652005	327.147217846	60388
2020-09-29 07:45:00	327.470456811	327.470456811	327.166808086	327.245169048	62515
2020-09-29 07:30:00	327.832876257	327.901442098	327.441071451	327.519432412	38760
2020-09-29 07:15:00	327.480251931	327.901442098	327.480251931	327.832876257	36240
2020-09-29 07:00:00	327.41168609	327.480251931	327.254964168	327.343120249	7058
2020-09-29 06:45:00	327.725129935	327.754515295	327.40189097	327.509637292	4962
2020-09-29 06:30:00	327.597793373	327.725129935	327.587998253	327.705539695	9977
2020-09-29 06:15:00	327.352915369	327.646768974	327.284349528	327.646768974	10760
2020-09-29 06:00:00	327.284349528	327.480251931	327.245169048	327.431276331	9667
2020-09-29 05:45:00	326.72602768	327.254964168	326.667256959	327.215783687	5389
2020-09-29 05:30:00	327.205988567	327.254964168	326.872954482	327.029676404	7892
2020-09-29 05:15:00	327.196193447	327.40189097	327.088447125	327.176603207	7099
2020-09-29 05:00:00	327.254964168	327.37250561	326.951315443	327.235373928	5643
2020-09-29 04:45:00	327.059061765	327.38230073	327.059061765	327.098242245	10907
2020-09-29 04:30:00	326.657461839	327.157012966	326.657461839	327.157012966	9689
2020-09-29 04:15:00	327.098242245	327.098242245	326.314632634	326.657461839	24449
2020-09-28 20:00:00	328.400993225	328.587100508	328.381402985	328.498944427	23639
2020-09-28 19:45:00	328.361812745	328.430378586	328.312837144	328.400993225	9593
2020-09-28 19:30:00	328.165910342	328.498944427	328.165910342	328.361812745	23946
2020-09-28 19:15:00	328.185500582	328.224681063	328.146320101	328.175705462	15563
2020-09-28 19:00:00	328.185500582	328.185500582	328.06795914	328.165910342	7722
2020-09-28 18:45:00	328.097344501	328.342222504	328.097344501	328.234476183	56733
2020-09-28 18:30:00	327.940622578	328.156115222	327.930827458	328.097344501	27611
2020-09-28 18:15:00	327.891646977	328.05816402	327.764310416	327.891646977	75088
2020-09-28 18:00:00	327.793695776	327.891646977	327.744720175	327.891646977	50463
2020-09-28 17:45:00	327.872056737	327.901442098	327.343120249	327.793695776	23187
2020-09-28 17:30:00	327.881851857	327.891646977	327.842671377	327.872056737	16970
2020-09-28 17:15:00	327.862261617	327.940622578	327.725129935	327.940622578	20455
2020-09-28 17:00:00	328.07775426	328.116934741	327.343120249	327.872056737	122997
2020-09-28 16:45:00	327.646768974	328.107139621	327.343120249	328.107139621	144428
2020-09-28 16:30:00	327.646768974	327.715334815	327.617383613	327.646768974	174329
2020-09-28 16:15:00	327.343120249	327.666359214	327.059061765	327.656564094	5315746
2020-09-28 16:00:00	327.475354371	327.499842172	326.70643744	327.352915369	9828488
2020-09-28 15:45:00	327.739822615	327.749617735	326.7358228	327.480251931	3019507
2020-09-28 15:30:00	327.597793373	327.832876257	327.294144648	327.744720175	1701644
2020-09-28 15:15:00	327.862261617	327.921032338	327.235373928	327.587998253	2028257
2020-09-28 15:00:00	327.916134778	328.097344501	327.705539695	327.87558298	1564363
2020-09-28 14:45:00	327.646768974	328.0483689	327.548817772	327.929945897	1722019
2020-09-28 14:30:00	327.774105536	327.960212819	327.328427569	327.646768974	1201581
2020-09-28 14:15:00	327.774105536	327.930827458	327.37250561	327.754515295	1295360
2020-09-28 14:00:00	327.676154334	327.950417698	327.646768974	327.774105536	914637
2020-09-28 13:45:00	327.41168609	327.881851857	327.41168609	327.676056383	1220836
2020-09-28 13:30:00	327.225578807	327.646768974	327.189043009	327.39209585	925197
2020-09-28 13:15:00	327.352915369	327.39209585	326.975803244	327.215685736	2380464
2020-09-28 13:00:00	327.083549565	327.37740317	327.083549565	327.343120249	1717881
2020-09-28 12:45:00	326.642769159	327.078652005	326.363608234	327.068856885	805665
2020-09-28 12:30:00	326.853364242	326.970905684	326.285247273	326.628076478	1145284
2020-09-28 12:15:00	326.863159362	326.882749602	326.451764316	326.853364242	1250335
2020-09-28 12:00:00	327.196193447	327.303939769	326.559510637	326.863159362	1333724
2020-09-28 11:45:00	326.921930083	327.41168609	326.708396464	327.205988567	1290948
2020-09-28 11:30:00	326.814183761	327.147217846	326.427276515	326.912134963	1778049
2020-09-28 11:15:00	326.275452153	326.890781601	326.177500951	326.794691472	1399050
2020-09-28 11:00:00	326.970905684	327.176603207	325.962008308	326.275452153	1820678
2020-09-28 10:45:00	327.147217846	327.617383613	326.647666719	326.951315443	2582220
2020-09-28 10:30:00	326.441969195	327.734925055	326.441969195	327.147217846	3693438
2020-09-28 10:15:00	325.952213188	326.461559436	325.506535221	326.461559436	1818413
2020-09-28 10:00:00	325.893442467	326.35185409	325.344915739	325.942418068	2563842
2020-09-28 09:45:00	326.392993595	327.010086164	325.863077595	325.868954667	4823197
2020-09-28 09:30:00	326.324427754	326.432174075	326.118730231	326.392993595	102799
2020-09-28 09:15:00	326.500739916	326.579100878	326.275452153	326.285247273	68545
2020-09-28 09:00:00	326.588895998	326.637871598	326.490944796	326.500739916	66957
2020-09-28 08:45:00	326.569305757	326.71623256	326.363608234	326.588895998	108302
2020-09-28 08:30:00	326.500739916	326.628076478	326.353813114	326.559510637	99487
2020-09-28 08:15:00	326.01108186	326.75541304	323.092038105	326.490944796	136866
2020-09-28 08:00:00	326.05995951	326.344017994	325.893442467	326.255861913	39808
2020-09-28 07:45:00	325.873852227	326.167705831	325.873852227	326.157910711	75261
2020-09-28 07:30:00	326.001188789	326.10893511	325.795491266	325.864057107	90175
2020-09-28 07:15:00	326.128525351	326.187296072	325.913032707	326.030574149	63932
2020-09-28 07:00:00	326.09913999	326.373403354	326.030574149	326.187296072	7465
2020-09-28 06:45:00	326.304837513	326.392993595	326.10893511	326.10893511	16201
2020-09-28 06:30:00	325.981598549	326.363608234	325.981598549	326.138320471	8501
2020-09-28 06:15:00	325.149013336	326.040369269	325.149013336	325.971803428	14280
2020-09-28 06:00:00	324.727823169	324.923725572	324.669052449	324.874749972	4816
2020-09-28 05:45:00	324.698437809	324.884545092	324.688642689	324.727823169	16412
2020-09-28 05:30:00	324.590691487	324.659257328	324.551511007	324.610281728	8419
2020-09-28 05:15:00	324.414379325	324.629871968	324.414379325	324.590691487	7831
2020-09-28 05:00:00	324.620076848	324.620076848	324.394789084	324.404584205	7860
2020-09-28 04:45:00	324.678847569	324.943315813	324.678847569	324.835569491	1372
2020-09-28 04:30:00	324.75720853	324.825774371	324.708232929	324.806184131	13568
2020-09-28 04:15:00	324.384993964	324.904135332	324.09114036	324.708232929	23479
