# Supplementary material for: Stock price movement prediction based on Stocktwits investor sentiment using FinBERT and ensemble SVM
Source: PeerJ Comput Sci. 2023 Jun 7;9:e1403. doi: 10.7717/peerj-cs.1403 (PMC10280432; doi:10.7717/peerj-cs.1403)
Supplement: Supplemental Information 4 [file peerj-cs-09-1403-s004.zip › Financial(stock price in 15-minute increments)/SPY/SPY_2_7.csv]

time	open	high	low	close	volume
2020-09-25 20:00:00	321.44645792	321.44645792	321.309326238	321.338711598	21010
2020-09-25 19:45:00	321.515023761	321.573794482	321.426867679	321.4856384	4395
2020-09-25 19:30:00	321.47584328	321.47584328	321.44645792	321.47584328	2127
2020-09-25 19:15:00	321.524818881	321.652155443	321.426867679	321.426867679	8749
2020-09-25 19:00:00	321.563999361	321.573794482	321.505228641	321.573794482	3548
2020-09-25 18:45:00	321.563999361	321.573794482	321.554204241	321.573794482	4335
2020-09-25 18:30:00	321.4856384	321.573794482	321.4856384	321.573794482	8552
2020-09-25 18:15:00	321.622770082	321.632565202	321.358301838	321.4856384	20161
2020-09-25 18:00:00	321.652155443	321.671745683	321.563999361	321.563999361	11552
2020-09-25 17:45:00	321.681540803	321.681540803	321.573794482	321.593384722	19291
2020-09-25 17:30:00	321.789287125	321.867648086	321.671745683	321.681540803	22696
2020-09-25 17:15:00	321.730516404	321.994984648	321.671745683	321.779492005	505678
2020-09-25 17:00:00	321.926418807	322.014574888	321.671745683	321.759901764	163818
2020-09-25 16:45:00	322.083140729	322.200682171	321.897033446	321.906828567	1094797
2020-09-25 16:30:00	322.004779768	322.14191145	321.955804167	322.083140729	565423
2020-09-25 16:15:00	321.955804167	322.171296811	321.573794482	322.004779768	6345181
2020-09-25 16:00:00	321.877443206	322.279043132	321.524818881	321.955804167	8495418
2020-09-25 15:45:00	322.563101617	322.582691857	321.4366628	321.867648086	4049238
2020-09-25 15:30:00	322.014574888	322.827569861	322.014574888	322.553306496	2590618
2020-09-25 15:15:00	321.358301838	322.514126016	321.279940877	322.004779768	2883234
2020-09-25 15:00:00	320.702028788	321.417072559	320.702028788	321.368096958	1568459
2020-09-25 14:45:00	320.897931191	321.005677513	320.525716626	320.692233668	2112235
2020-09-25 14:30:00	320.261248382	321.044857994	320.261248382	320.897931191	1644658
2020-09-25 14:15:00	320.222067901	320.711823909	320.16329718	320.251453262	1181897
2020-09-25 14:00:00	320.15350206	320.408175184	320.094731339	320.222067901	1330825
2020-09-25 13:45:00	319.508885203	320.171916886	319.409072929	320.16329718	1633523
2020-09-25 13:30:00	319.565794851	319.712721653	319.222965646	319.525634858	1052549
2020-09-25 13:15:00	319.017268123	319.644155812	318.747902319	319.565794851	2279710
2020-09-25 13:00:00	318.82136572	319.105424204	318.586282836	319.007473003	915835
2020-09-25 12:45:00	318.400175553	318.909521801	318.096526829	318.83116084	961747
2020-09-25 12:30:00	319.085833964	319.134809565	318.086731709	318.405073113	2012474
2020-09-25 12:15:00	317.685131783	319.095629084	317.685033831	319.076038844	1443839
2020-09-25 12:00:00	318.086731709	318.253248751	317.655746422	317.685131783	1740072
2020-09-25 11:45:00	318.762594999	319.056448603	318.013268308	318.076936589	1672487
2020-09-25 11:30:00	318.390380433	319.183785165	318.331609712	318.752799879	1591483
2020-09-25 11:15:00	318.16509267	318.703824278	317.567590341	318.370790193	1530029
2020-09-25 11:00:00	318.228760951	318.605873077	317.694926903	318.16509267	1544152
2020-09-25 10:45:00	317.440253779	318.625463317	317.048448973	318.214068271	2634410
2020-09-25 10:30:00	315.344098067	317.616565942	315.138400544	317.440253779	3151273
2020-09-25 10:15:00	316.88682949	317.063141653	315.050244463	315.373483427	2746013
2020-09-25 10:00:00	316.612566126	316.901522171	315.618361431	316.891727051	2538252
2020-09-25 09:45:00	315.970985757	317.058244093	315.54979559	316.607668566	4033983
2020-09-25 09:30:00	316.382380803	316.411766163	315.922010156	315.922010156	203369
2020-09-25 09:15:00	316.431356404	316.676234407	316.19627352	316.421365381	238540
2020-09-25 09:00:00	316.068936958	316.470536884	316.05933774	316.450946644	102627
2020-09-25 08:45:00	316.098322318	316.245249121	315.647746792	316.049346718	130526
2020-09-25 08:30:00	315.814263834	316.264839361	315.745697993	316.16688816	92716
2020-09-25 08:15:00	314.423356773	318.733209638	314.23724949	315.804468714	173792
2020-09-25 08:00:00	315.637951671	316.147297919	315.52041023	316.059141838	140770
2020-09-25 07:45:00	314.8739323	315.765288233	314.629054296	315.696722392	132100
2020-09-25 07:30:00	314.962088381	315.304917586	314.824956699	315.060039583	80984
2020-09-25 07:15:00	314.707415257	314.932703021	314.090322688	314.815161579	222970
2020-09-25 07:00:00	315.432254148	315.432254148	314.589873816	314.678029897	58186
2020-09-25 06:45:00	315.402868788	315.755493113	315.393073668	315.412663908	41245
2020-09-25 06:30:00	315.990575997	316.019961357	315.402868788	315.432254148	8263
2020-09-25 06:15:00	316.362790562	316.617463686	315.853444315	315.980780877	13104
2020-09-25 06:00:00	316.21586376	316.421561283	315.892624795	316.421561283	31762
2020-09-25 05:45:00	316.764390489	316.83295633	316.284429601	316.284429601	7653
2020-09-25 05:30:00	317.185580655	317.185580655	316.783980729	317.009268492	11014
2020-09-25 05:15:00	317.479434259	317.567590341	317.293326977	317.293326977	11378
2020-09-25 05:00:00	316.960292892	317.322712337	316.960292892	317.312917217	5961
2020-09-25 04:45:00	316.744800248	317.165990415	316.744800248	317.048448973	6966
2020-09-25 04:30:00	316.823161209	316.970088012	316.823161209	316.88193193	1399
2020-09-25 04:15:00	317.165990415	317.352097698	316.637053927	316.686029527	21195
2020-09-24 20:00:00	318.674438918	318.772390119	318.517716995	318.684234038	77075
2020-09-24 19:45:00	318.537307235	318.674438918	318.439356034	318.674438918	14204
2020-09-24 19:30:00	318.302224352	318.635258437	318.272838991	318.586282836	24438
2020-09-24 19:15:00	317.959395147	318.253248751	317.949600027	318.19447803	17325
2020-09-24 19:00:00	318.047551228	318.076936589	317.930009786	317.969190267	18913
2020-09-24 18:45:00	318.018165868	318.341404833	317.959395147	318.047551228	17333
2020-09-24 18:30:00	318.18468291	318.18468291	318.047551228	318.047551228	14453
2020-09-24 18:15:00	317.655746422	318.223863391	317.655746422	318.135707309	47697
2020-09-24 18:00:00	317.381483058	317.655746422	317.381483058	317.557795221	14447
2020-09-24 17:45:00	317.361892818	317.401073298	317.322712337	317.381483058	2078
2020-09-24 17:30:00	317.312917217	317.50881962	317.312917217	317.450048899	9008
2020-09-24 17:15:00	317.52840986	317.5480001	317.303122097	317.322712337	11015
2020-09-24 17:00:00	317.126809934	317.685131783	317.126809934	317.371687938	82032
2020-09-24 16:45:00	317.077834333	317.361892818	316.87213681	317.126809934	126025
2020-09-24 16:30:00	317.156195295	317.195375775	316.901130366	317.068039213	237651
2020-09-24 16:15:00	316.901522171	317.342302577	316.686029527	317.156195295	2198986
2020-09-24 16:00:00	316.681131967	317.636156182	316.284527552	316.891727051	6512648
2020-09-24 15:45:00	315.677132152	317.011129565	315.255941986	316.676234407	3161863
2020-09-24 15:30:00	316.930907531	317.234556256	315.304917586	315.667337032	3648658
2020-09-24 15:15:00	316.343200322	317.058244093	316.108117439	316.950497771	2641279
2020-09-24 15:00:00	318.674438918	318.703824278	316.245249121	316.343102371	2628677
2020-09-24 14:45:00	317.890829306	318.88983361	317.792878104	318.654848677	2151340
2020-09-24 14:30:00	318.894829121	319.237658326	317.626459013	317.888968233	1933291
2020-09-24 14:15:00	319.115219324	319.389482688	318.586282836	318.899726681	1985521
2020-09-24 14:00:00	319.869443576	320.101587923	318.987882762	319.105424204	1363598
2020-09-24 13:45:00	319.634360692	320.094731339	319.419847561	319.879238696	1886750
2020-09-24 13:30:00	319.183785165	319.737209454	318.997677882	319.629463132	1825662
2020-09-24 13:15:00	318.434458474	319.291531487	318.341404833	319.182609751	1870379
2020-09-24 13:00:00	317.436629584	318.488331635	317.283531856	318.429560914	1167150
2020-09-24 12:45:00	318.096526829	318.18958047	316.88193193	317.420663539	2132387
2020-09-24 12:30:00	318.076936589	318.645053557	317.822263465	318.096526829	1707868
2020-09-24 12:15:00	317.866341505	318.498126755	317.753697624	318.096526829	1988686
2020-09-24 12:00:00	317.332507457	317.890829306	316.607668566	317.871239065	1439821
2020-09-24 11:45:00	316.392175923	317.645951302	316.275613993	317.332507457	1926783
2020-09-24 11:30:00	316.343200322	316.930907531	315.51061511	316.40412597	1793923
2020-09-24 11:15:00	316.539102725	316.725210008	315.275532226	316.333405202	1774682
2020-09-24 11:00:00	314.922907901	316.637053927	314.88372742	316.529307605	2420714
2020-09-24 10:45:00	316.049346718	316.088527198	314.658439657	314.91311278	3579788
2020-09-24 10:30:00	317.298224537	317.996224798	315.980780877	316.049346718	3117891
2020-09-24 10:15:00	315.588976071	317.626361062	315.56938583	317.293326977	3655033
2020-09-24 10:00:00	314.070732448	316.22565888	313.629952041	315.588976071	4722687
2020-09-24 09:45:00	314.638849416	315.324507827	313.247942355	314.060937328	5880401
2020-09-24 09:30:00	314.149093409	314.785776219	313.904215405	314.629054296	214854
2020-09-24 09:15:00	314.139298289	314.178478769	313.443844758	314.090322688	209126
2020-09-24 09:00:00	313.806264204	314.256839731	313.767181674	314.129503169	305222
2020-09-24 08:45:00	315.109015183	315.275532226	313.620156921	313.767083723	488519
2020-09-24 08:30:00	315.255941986	315.647844743	315.050244463	315.109015183	288346
2020-09-24 08:15:00	315.393073668	316.803962774	314.668234777	315.255941986	382124
2020-09-24 08:00:00	316.010166237	316.068936958	315.285327346	315.363688307	341871
2020-09-24 07:45:00	316.245249121	316.372585683	315.951395516	315.980780877	70215
2020-09-24 07:30:00	316.333405202	316.401971043	315.980780877	316.245249121	79429
2020-09-24 07:15:00	316.637053927	316.725210008	316.343200322	316.401971043	44999
2020-09-24 07:00:00	316.754595368	316.989678252	316.656644167	316.695824648	29030
2020-09-24 06:45:00	316.676234407	316.901522171	316.656644167	316.705619768	22018
2020-09-24 06:30:00	316.774185609	316.901522171	316.676234407	316.744800248	15909
2020-09-24 06:15:00	316.029756477	316.823161209	316.029756477	316.666439287	26021
2020-09-24 06:00:00	315.941600396	316.039551598	315.618361431	315.873034555	10896
2020-09-24 05:45:00	316.157093039	316.157093039	315.843649195	316.059141838	8681
2020-09-24 05:30:00	315.843649195	315.970985757	315.784878474	315.873034555	18048
2020-09-24 05:15:00	315.598771191	315.598771191	315.275532226	315.275532226	3421
2020-09-24 05:00:00	315.814263834	315.863239435	315.52041023	315.765288233	3276
2020-09-24 04:45:00	315.882829675	316.255044241	315.814263834	315.922010156	10034
2020-09-24 04:30:00	315.402868788	315.735902873	315.353893187	315.696722392	6469
2020-09-24 04:15:00	316.382380803	316.548897845	315.608566311	315.628156551	12926
2020-09-23 20:00:00	315.167785904	315.402868788	315.020859102	315.109015183	65744
2020-09-23 19:45:00	314.560488455	315.206966385	314.521307975	315.197171265	79019
2020-09-23 19:30:00	316.088527198	316.098322318	314.462537254	314.531103095	129390
2020-09-23 19:15:00	316.313814962	316.382380803	316.029756477	316.029756477	168652
2020-09-23 19:00:00	316.088527198	316.323610082	316.088527198	316.108117439	44253
2020-09-23 18:45:00	316.764390489	316.803570969	315.961190636	316.068936958	35788
2020-09-23 18:30:00	316.744800248	316.85254657	316.499922245	316.764390489	24248
2020-09-23 18:15:00	316.16688816	316.86234169	316.16688816	316.803570969	150923
2020-09-23 18:00:00	316.059141838	316.1864784	315.892624795	316.16688816	115665
2020-09-23 17:45:00	316.1864784	316.304019842	316.000371117	316.049346718	107238
2020-09-23 17:30:00	316.333405202	316.333405202	316.029756477	316.1864784	160699
2020-09-23 17:15:00	316.441151524	316.499922245	316.264839361	316.294224721	103009
2020-09-23 17:00:00	316.421561283	316.490127124	316.029756477	316.480332004	112188
2020-09-23 16:45:00	316.460741764	316.597873446	316.029756477	316.392175923	758314
2020-09-23 16:30:00	316.529307605	316.568488086	316.362790562	316.460741764	2136713
2020-09-23 16:15:00	316.049346718	316.558692965	315.912215036	316.558692965	6759354
2020-09-23 16:00:00	317.117014814	317.259044056	315.500819989	316.049346718	13508131
2020-09-23 15:45:00	317.009268492	317.371687938	316.607668566	317.117014814	5910995
2020-09-23 15:30:00	317.175785535	317.180683095	316.059141838	317.018965661	5811861
2020-09-23 15:15:00	316.999473372	317.381385107	315.90437894	317.156195295	5351006
2020-09-23 15:00:00	317.841853705	318.135707309	316.813366089	317.009268492	4426992
2020-09-23 14:45:00	318.233658511	318.576487716	317.606770821	317.856546385	3754633
2020-09-23 14:30:00	319.751902134	319.751902134	317.959395147	318.233658511	4822028
2020-09-23 14:15:00	320.300428862	320.310223982	319.389482688	319.761697254	2051102
2020-09-23 14:00:00	320.550204426	320.80487755	319.952702097	320.291123498	2723647
2020-09-23 13:45:00	321.152604315	321.289735997	320.555004035	320.555004035	1149776
2020-09-23 13:30:00	321.661950563	321.926418807	321.093833594	321.147706755	830043
2020-09-23 13:15:00	321.916623687	321.994005136	321.377892079	321.642360323	1686501
2020-09-23 13:00:00	321.857852966	321.936213927	321.573794482	321.926418807	1088663
2020-09-23 12:45:00	321.181989676	321.877345255	320.927316552	321.857852966	1457488
2020-09-23 12:30:00	321.230965276	321.484658888	320.417970304	321.185515919	1677919
2020-09-23 12:15:00	320.79997999	321.4366628	320.564897106	321.240760397	1401297
2020-09-23 12:00:00	321.926418807	321.926418807	320.731414149	320.79997999	2244164
2020-09-23 11:45:00	321.867648086	322.10273097	321.417072559	321.926418807	1718704
2020-09-23 11:30:00	322.612077217	322.910828382	321.652155443	321.887140375	1422490
2020-09-23 11:15:00	322.337813853	322.866750341	322.034165129	322.597776342	2224886
2020-09-23 11:00:00	322.661052818	323.033267384	322.053755369	322.337813853	1673542
2020-09-23 10:45:00	322.856955221	323.082242984	321.779492005	322.718060417	2121733
2020-09-23 10:30:00	322.905930822	323.023472264	322.161501691	322.856955221	1866052
2020-09-23 10:15:00	323.057755184	323.483842911	322.514126016	322.905930822	1769190
2020-09-23 10:00:00	324.159706201	324.414379325	322.945111302	323.072447864	2284420
2020-09-23 09:45:00	324.12052572	324.306633003	323.650359953	324.169501321	3212178
2020-09-23 09:30:00	324.042164759	324.159706201	323.836467236	324.13032084	65459
2020-09-23 09:15:00	323.836467236	324.09114036	323.738516034	324.032369639	69662
2020-09-23 09:00:00	324.022574519	324.07155012	323.620974593	323.885442837	95686
2020-09-23 08:45:00	324.149813129	324.384993964	324.012779399	324.022574519	104606
2020-09-23 08:30:00	324.1107306	324.169501321	323.875647717	324.13032084	42116
2020-09-23 08:15:00	324.247960233	324.992683218	323.385891709	324.07155012	132936
2020-09-23 08:00:00	324.531920766	324.610281728	324.032369639	324.032369639	39049
2020-09-23 07:45:00	324.394789084	324.825774371	324.394789084	324.512330526	94331
2020-09-23 07:30:00	324.404584205	324.404584205	324.257657402	324.384993964	17686
2020-09-23 07:15:00	324.913930452	324.953110933	324.326223243	324.375198844	60189
2020-09-23 07:00:00	324.620076848	325.129423096	324.561306127	324.904135332	36431
2020-09-23 06:45:00	324.620076848	324.698437809	324.512330526	324.561306127	39984
2020-09-23 06:30:00	324.845364611	324.845364611	324.531920766	324.629871968	12256
2020-09-23 06:15:00	325.002086534	325.021676774	324.806184131	324.874749972	3709
2020-09-23 06:00:00	324.806184131	325.080447495	324.806184131	325.070652375	7479
2020-09-23 05:45:00	324.75720853	324.76700365	324.610281728	324.75720853	10490
2020-09-23 05:30:00	324.825774371	324.874749972	324.590691487	324.698437809	12027
2020-09-23 05:15:00	324.75720853	324.884545092	324.73761829	324.806184131	7916
2020-09-23 05:00:00	324.698437809	324.78659389	324.678847569	324.78659389	8389
2020-09-23 04:45:00	324.463354925	324.74741341	324.463354925	324.669052449	21264
2020-09-23 04:30:00	324.032369639	324.375198844	324.032369639	324.336018364	10233
2020-09-23 04:15:00	324.12052572	324.159706201	323.895237957	323.944213558	1871
2020-09-22 20:00:00	323.180194186	323.43486731	323.082242984	323.395686829	54847
2020-09-22 19:45:00	322.827569861	323.238964907	322.749208899	323.238964907	21639
2020-09-22 19:30:00	322.77859426	322.856955221	322.641462578	322.7981845	7871
2020-09-22 19:15:00	322.661052818	322.7981845	322.592486977	322.661052818	14207
2020-09-22 19:00:00	322.964799494	323.111628345	322.690438179	322.7981845	20117
2020-09-22 18:45:00	323.101833225	323.552408752	322.994086903	323.052857624	45208
2020-09-22 18:30:00	323.238964907	323.238964907	322.847160101	323.023472264	29356
2020-09-22 18:15:00	323.43486731	323.532818511	323.238964907	323.287940508	30438
2020-09-22 18:00:00	323.268350267	323.47404779	323.258653098	323.376096589	22261
2020-09-22 17:45:00	323.268350267	323.346711229	323.238964907	323.258555147	17424
2020-09-22 17:30:00	323.287940508	323.307530748	323.268350267	323.268350267	4637
2020-09-22 17:15:00	323.297735628	323.532818511	323.258555147	323.287940508	22247
2020-09-22 17:00:00	323.189989306	323.532818511	323.131218585	323.307530748	186413
2020-09-22 16:45:00	323.238964907	323.43486731	323.062652744	323.141013705	118845
2020-09-22 16:30:00	323.121423465	323.307530748	323.121423465	323.238964907	672410
2020-09-22 16:15:00	323.562203872	323.617056545	322.837364981	323.141013705	2927598
2020-09-22 16:00:00	323.718925794	324.12052572	323.258555147	323.562203872	8110456
2020-09-22 15:45:00	323.47404779	323.831569676	322.905930822	323.709130674	2913046
2020-09-22 15:30:00	322.558204057	323.542613631	322.323121173	323.46425267	2720189
2020-09-22 15:15:00	322.455355295	322.896135702	322.181091931	322.563101617	970656
2020-09-22 15:00:00	322.685540618	322.738042462	322.308428493	322.435765055	1039644
2020-09-22 14:45:00	322.675745498	322.915725942	322.308428493	322.690438179	1318071
2020-09-22 14:30:00	322.917293161	323.111628345	322.367199214	322.661052818	1973743
2020-09-22 14:15:00	322.347608973	323.062652744	322.347608973	322.925521062	2546068
2020-09-22 14:00:00	321.877443206	322.386789454	321.803979805	322.337813853	1508625
2020-09-22 13:45:00	321.593384722	321.916623687	321.4366628	321.852955406	1107981
2020-09-22 13:30:00	321.191784796	321.671745683	321.07639828	321.598282282	1012310
2020-09-22 13:15:00	320.594282467	321.260350637	320.457150785	321.191784796	1469775
2020-09-22 13:00:00	321.319121358	321.368096958	320.231863021	320.604077587	1077569
2020-09-22 12:45:00	321.334695599	321.49543352	321.064448234	321.314223798	1104307
2020-09-22 12:30:00	321.534614001	321.55410629	321.03476902	321.328916478	1306087
2020-09-22 12:15:00	320.897931191	321.573794482	320.855224467	321.534614001	897194
2020-09-22 12:00:00	320.58722998	321.005677513	320.501228825	320.907726311	959260
2020-09-22 11:45:00	320.466945905	320.937111672	319.614770452	320.574692226	1522545
2020-09-22 11:30:00	319.957599657	320.653053188	319.849853335	320.457150785	1507709
2020-09-22 11:15:00	319.653950932	320.1241167	319.183785165	319.967296826	3578326
2020-09-22 11:00:00	321.035062873	321.113423835	319.603897868	319.637886935	1969170
2020-09-22 10:45:00	322.043960249	322.220272411	321.015570584	321.030165313	2325234
2020-09-22 10:30:00	321.573794482	322.083140729	321.387687199	322.063550489	2997183
2020-09-22 10:15:00	320.760799509	321.593384722	320.643258067	321.563999361	2145825
2020-09-22 10:00:00	321.701131044	321.887238326	320.300428862	320.760799509	3361491
2020-09-22 09:45:00	321.838262726	322.406379694	321.492494984	321.701131044	4217080
2020-09-22 09:30:00	321.583589602	321.857852966	321.505228641	321.838262726	101616
2020-09-22 09:15:00	321.005677513	321.740311524	321.005677513	321.544409121	87565
2020-09-22 09:00:00	321.309326238	321.309326238	320.986087273	321.005677513	74152
2020-09-22 08:45:00	320.672643428	321.368096958	320.643258067	321.299531117	107577
2020-09-22 08:30:00	320.506126385	320.741209269	320.222067901	320.672643428	178947
2020-09-22 08:15:00	320.368994703	321.887238326	319.458048529	320.447355664	145208
2020-09-22 08:00:00	321.47584328	321.47584328	320.035960618	320.368994703	242628
2020-09-22 07:45:00	321.701131044	321.848057846	321.47584328	321.47584328	88862
2020-09-22 07:30:00	321.260350637	321.691335923	321.260350637	321.691335923	52694
2020-09-22 07:15:00	321.113423835	321.250555517	320.868545831	321.221170156	52007
2020-09-22 07:00:00	321.240760397	321.387687199	321.084038474	321.113423835	9788
2020-09-22 06:45:00	321.358301838	321.505228641	321.309326238	321.397482319	11175
2020-09-22 06:30:00	320.760799509	321.338711598	320.731414149	321.338711598	20785
2020-09-22 06:15:00	321.015472633	321.133014075	320.79018487	320.81957023	18306
2020-09-22 06:00:00	321.133014075	321.201579916	320.956701912	321.054653114	2433
2020-09-22 05:45:00	321.064448234	321.064448234	321.005677513	321.035062873	6584
2020-09-22 05:30:00	320.83916047	321.279940877	320.82936535	321.084038474	10459
2020-09-22 05:15:00	320.18288742	320.907726311	320.18288742	320.907726311	5101
2020-09-22 05:00:00	320.055550859	320.1241167	319.761697254	320.075141099	12874
2020-09-22 04:45:00	320.496331265	320.574692226	320.045755738	320.212272781	13079
2020-09-22 04:30:00	320.80977511	320.80977511	320.202477661	320.388584944	3930
2020-09-22 04:15:00	319.947804537	320.466945905	319.918419176	320.417970304	19582
2020-09-21 20:00:00	321.044857994	321.47584328	321.005677513	321.377892079	67367
2020-09-21 19:45:00	320.751004389	321.181989676	320.751004389	321.084038474	28835
2020-09-21 19:30:00	320.574692226	320.760799509	320.574692226	320.751004389	6191
2020-09-21 19:15:00	320.741209269	320.741209269	320.515921506	320.584487347	8626
2020-09-21 19:00:00	320.741209269	320.82936535	320.535511746	320.760799509	9144
2020-09-21 18:45:00	320.584487347	320.692233668	320.496331265	320.692233668	3267
2020-09-21 18:30:00	320.574692226	320.79018487	320.457150785	320.594282467	56549
2020-09-21 18:15:00	320.349404463	320.78038975	320.251453262	320.574692226	322532
2020-09-21 18:00:00	320.261248382	320.408175184	320.231863021	320.339609343	49288
2020-09-21 17:45:00	320.261248382	320.271043502	320.202477661	320.222067901	36158
2020-09-21 17:30:00	320.320019103	320.349404463	320.251453262	320.261248382	90271
2020-09-21 17:15:00	320.682438548	320.721619029	320.310223982	320.349404463	155261
2020-09-21 17:00:00	321.025267753	321.084038474	320.271043502	320.613872707	197917
2020-09-21 16:45:00	320.545306866	321.133014075	320.271043502	321.025267753	661950
2020-09-21 16:30:00	320.751004389	320.888136071	320.25047375	320.506126385	938985
2020-09-21 16:15:00	320.320019103	324.380096404	320.25135531	320.751004389	6389164
2020-09-21 16:00:00	318.791980359	320.388584944	318.537307235	320.300428862	9417927
2020-09-21 15:45:00	318.331609712	319.036858363	317.871239065	318.772390119	4136085
2020-09-21 15:30:00	317.822361416	318.723414518	317.787980544	318.332491273	4039891
2020-09-21 15:15:00	316.793775849	317.998575627	316.681131967	317.841853705	2353532
2020-09-21 15:00:00	315.755493113	316.962741672	315.55959071	316.783980729	2706394
2020-09-21 14:45:00	316.656644167	316.676234407	315.647746792	315.745697993	4113658
2020-09-21 14:30:00	316.548897845	317.019063612	316.108117439	316.676234407	1747751
2020-09-21 14:15:00	317.019063612	317.244351376	316.274144725	316.540963798	2709360
2020-09-21 14:00:00	317.371687938	317.50881962	316.519512485	317.009268492	2184403
2020-09-21 13:45:00	317.753697624	318.14550243	317.381483058	317.381483058	2274607
2020-09-21 13:30:00	317.092527014	317.783082984	317.069018725	317.743902503	2335259
2020-09-21 13:15:00	316.646849047	317.136605054	316.010166237	317.077834333	1656856
2020-09-21 13:00:00	317.156195295	317.342302577	316.387278363	316.646849047	1848952
2020-09-21 12:45:00	317.626361062	317.890829306	317.009268492	317.158448172	1549338
2020-09-21 12:30:00	317.146400174	317.851648825	316.87213681	317.606770821	1988498
2020-09-21 12:15:00	316.989678252	317.900624426	316.950497771	317.146400174	2044026
2020-09-21 12:00:00	315.853444315	317.185580655	315.848546755	316.989678252	2224141
2020-09-21 11:45:00	315.853444315	316.509717365	315.300020026	315.892624795	3231791
2020-09-21 11:30:00	316.372585683	316.441151524	315.295122466	315.863239435	2383135
2020-09-21 11:15:00	316.078732078	317.222802112	315.941600396	316.372585683	2562874
2020-09-21 11:00:00	315.51061511	316.538123213	315.412663908	316.088527198	4998666
2020-09-21 10:45:00	316.088527198	316.274634481	315.138400544	315.52041023	4252501
2020-09-21 10:30:00	317.322712337	317.401073298	315.902419915	316.098322318	5301095
2020-09-21 10:15:00	318.556897476	318.909521801	316.695824648	317.322712337	3584834
2020-09-21 10:00:00	317.949600027	318.901587754	317.5480001	318.576487716	3645608
2020-09-21 09:45:00	319.027063243	319.810672855	317.038653853	317.978985387	6766733
2020-09-21 09:30:00	319.232760766	319.369892448	318.83116084	319.007473003	243689
2020-09-21 09:15:00	319.076038844	319.350302208	318.507921875	319.330711968	554918
2020-09-21 09:00:00	318.233658511	319.154399805	318.233658511	319.125014444	224019
2020-09-21 08:45:00	318.743004759	318.83116084	318.15529755	318.15529755	227974
2020-09-21 08:30:00	319.144604685	319.565794851	318.566692596	318.684234038	219003
2020-09-21 08:15:00	319.663648101	324.257657402	318.8605462	319.144604685	286802
2020-09-21 08:00:00	319.48743389	320.065345979	319.47763877	320.006575258	107982
2020-09-21 07:45:00	318.919316921	319.50702413	318.762594999	319.458048529	223799
2020-09-21 07:30:00	319.722516773	319.722516773	318.83116084	318.83116084	55801
2020-09-21 07:15:00	319.771492374	319.879238696	319.340507088	319.653950932	90145
2020-09-21 07:00:00	319.604975332	319.722516773	319.409072929	319.712721653	23324
2020-09-21 06:45:00	319.536409491	320.016370378	319.526614371	319.653950932	109476
2020-09-21 06:30:00	318.723414518	319.663746053	318.703824278	319.51681925	31007
2020-09-21 06:15:00	318.880136441	319.115219324	318.733209638	318.733209638	33068
2020-09-21 06:00:00	318.733209638	319.193580285	318.341404833	318.82136572	42861
2020-09-21 05:45:00	319.575589971	319.702926533	318.664643797	318.791980359	22137
2020-09-21 05:30:00	319.977189897	320.14370694	319.418868049	319.634360692	35280
2020-09-21 05:15:00	318.664643797	319.928214297	318.596077956	319.830263095	37462
2020-09-21 05:00:00	318.586282836	318.674438918	317.998575627	318.674438918	50290
2020-09-21 04:45:00	319.849853335	319.898828936	318.713619398	318.713619398	40995
2020-09-21 04:30:00	320.251453262	320.457150785	319.458048529	319.928214297	24433
2020-09-21 04:15:00	321.417072559	321.417072559	320.094731339	320.251453262	50939
2020-09-18 20:00:00	324.492740286	324.561306127	324.326223243	324.473150046	10685
2020-09-18 19:45:00	324.561306127	324.610281728	324.414379325	324.492740286	6797
2020-09-18 19:30:00	324.688642689	324.688642689	324.414379325	324.414379325	14684
2020-09-18 19:15:00	324.502535406	324.678847569	324.502535406	324.678847569	11292
2020-09-18 19:00:00	324.365403724	324.551511007	324.326223243	324.384993964	4294
2020-09-18 18:45:00	324.610281728	324.639667088	324.228272042	324.365403724	35140
2020-09-18 18:30:00	324.620076848	324.639667088	324.610281728	324.620076848	2237
2020-09-18 18:15:00	324.561306127	324.610281728	324.482945166	324.610281728	12278
2020-09-18 18:00:00	324.277247643	324.649462208	323.875647717	324.610281728	120096
2020-09-18 17:45:00	324.326223243	324.326223243	323.875647717	324.296837883	1461748
2020-09-18 17:30:00	324.463354925	324.600486608	324.316428123	324.326223243	52491
2020-09-18 17:15:00	324.669052449	324.708232929	324.414379325	324.463354925	72077
2020-09-18 17:00:00	324.708232929	324.77679877	323.875647717	324.698437809	2165548
2020-09-18 16:45:00	324.649462208	324.77679877	324.522125646	324.698437809	367572
2020-09-18 16:30:00	324.718028049	325.132753436	323.875647717	324.639667088	565385
2020-09-18 16:15:00	323.905033077	327.26740397	323.669950193	324.727823169	9236934
2020-09-18 16:00:00	324.404584205	324.718028049	323.777696515	323.914828197	7927214
2020-09-18 15:45:00	324.433969565	324.77679877	324.032369639	324.394789084	4064670
2020-09-18 15:30:00	323.885442837	324.482945166	323.562203872	324.438867125	2557009
2020-09-18 15:15:00	323.758106275	324.267452522	323.640564833	323.875647717	2024423
2020-09-18 15:00:00	323.003882023	323.767999346	322.935316182	323.758106275	1787495
2020-09-18 14:45:00	323.278145387	323.611179473	322.866750341	323.013677143	1684650
2020-09-18 14:30:00	323.096935665	323.523023391	322.348588485	323.279124899	2537304
2020-09-18 14:15:00	323.199784426	323.219374667	322.543609328	323.101833225	2456128
2020-09-18 14:00:00	322.376994334	323.219374667	322.09783341	323.199784426	2632700
2020-09-18 13:45:00	322.347608973	322.553306496	321.250555517	322.386789454	5443014
2020-09-18 13:30:00	324.12052572	324.12052572	322.337813853	322.347608973	4149867
2020-09-18 13:15:00	324.1107306	324.331120803	323.503433151	324.129635182	3057304
2020-09-18 13:00:00	324.326223243	324.492740286	323.797286755	324.12542328	2487897
2020-09-18 12:45:00	325.364505979	325.374301099	324.140115961	324.316428123	3888236
2020-09-18 12:30:00	325.697540064	325.726925425	324.913930452	325.344915739	2867130
2020-09-18 12:15:00	326.177500951	326.510535037	325.687744944	325.707335184	3083816
2020-09-18 12:00:00	325.178398696	326.530125277	325.139218216	326.177500951	2636972
2020-09-18 11:45:00	325.991393669	326.06975463	325.060857255	325.168603576	3280811
2020-09-18 11:30:00	325.903237587	326.295042393	325.43307182	325.986496109	2444529
2020-09-18 11:15:00	325.952213188	326.471354556	325.619179103	325.864057107	4792475
2020-09-18 11:00:00	327.216665248	327.216665248	325.726925425	325.962008308	3312611
2020-09-18 10:45:00	327.609057761	327.685949454	326.618281358	327.215783687	5517989
2020-09-18 10:30:00	327.656564094	328.126729861	327.264759288	327.607588493	2577915
2020-09-18 10:15:00	327.073754445	327.872056737	327.044369085	327.6611678	2111393
2020-09-18 10:00:00	327.646768974	327.734925055	326.226476552	327.068856885	3818855
2020-09-18 09:45:00	328.498944427	328.616485869	327.450866571	327.646768974	6001868
2020-09-18 09:30:00	329.194397957	329.194397957	328.381402985	328.489149307	363023
2020-09-18 09:15:00	328.910339473	329.262963798	328.910339473	329.213988198	125228
2020-09-18 09:00:00	328.675256589	328.939724833	328.596895628	328.939724833	72554
2020-09-18 08:45:00	328.234476183	328.773207791	328.185500582	328.645871229	64314
2020-09-18 08:30:00	328.136524981	328.440173706	328.03857378	328.205090822	51624
2020-09-18 08:15:00	328.469559066	328.704739901	327.509637292	328.136524981	73950
2020-09-18 08:00:00	328.352017624	328.498944427	328.07775426	328.224681063	29551
2020-09-18 07:45:00	328.538124907	328.851568752	328.293246904	328.381402985	57570
2020-09-18 07:30:00	328.489149307	328.557715148	328.254066423	328.547920027	19586
2020-09-18 07:15:00	328.185500582	328.527350275	328.07775426	328.527350275	20893
2020-09-18 07:00:00	327.891646977	328.146320101	327.872056737	328.146320101	3664
2020-09-18 06:45:00	328.146320101	328.312837144	328.0483689	328.06795914	3125
2020-09-18 06:30:00	328.136524981	328.156115222	327.940622578	328.136524981	11348
2020-09-18 06:15:00	327.989598179	328.165910342	327.862261617	328.116934741	6078
2020-09-18 06:00:00	328.518534667	328.547920027	327.940622578	328.009188419	13550
2020-09-18 05:45:00	328.400993225	328.636076109	328.400993225	328.626280989	5208
2020-09-18 05:30:00	328.293246904	328.361812745	328.293246904	328.352017624	3046
2020-09-18 05:15:00	327.901442098	328.342222504	327.783900656	328.293246904	10750
2020-09-18 05:00:00	327.813286016	327.930827458	327.803490896	327.930827458	2870
2020-09-18 04:45:00	327.999393299	327.999393299	327.734925055	327.950417698	4191
2020-09-18 04:30:00	328.06795914	328.293246904	328.05816402	328.136524981	69635
2020-09-18 04:15:00	327.656564094	327.999393299	327.480251931	327.999393299	52421
2020-09-17 20:00:00	328.188383152	328.188383152	327.778647648	327.807914469	46720
2020-09-17 19:45:00	328.578607441	328.607874263	328.178627544	328.188383152	44742
2020-09-17 19:30:00	328.61762987	328.656652299	328.578607441	328.578607441	4912
2020-09-17 19:15:00	328.44202894	328.715185943	328.44202894	328.627385477	48599
2020-09-17 19:00:00	328.276183617	328.451784547	328.276183617	328.422517725	17569
2020-09-17 18:45:00	327.973759792	328.276183617	327.973759792	328.246916795	21186
2020-09-17 18:30:00	327.788403255	327.9835154	327.739625219	327.973759792	27079
2020-09-17 18:15:00	327.525001859	327.807914469	327.525001859	327.788403255	58532
2020-09-17 18:00:00	327.525001859	327.642069146	327.525001859	327.544513074	21047
2020-09-17 17:45:00	327.525001859	327.564024288	327.398178965	327.534757467	11298
2020-09-17 17:30:00	327.525001859	327.633581768	327.495735038	327.633581768	143658
2020-09-17 17:15:00	327.70060279	327.720114004	327.495735038	327.525001859	55613
2020-09-17 17:00:00	328.032293436	328.032293436	327.59329111	327.70060279	488795
2020-09-17 16:45:00	327.973759792	328.178627544	327.62880152	327.993271007	316032
2020-09-17 16:30:00	328.022537829	330.401247542	327.885959327	327.954248578	179221
2020-09-17 16:15:00	327.661580361	328.354228475	327.583535503	328.042049043	4708334
2020-09-17 16:00:00	326.85186496	327.827425684	326.442129456	327.651824753	7235292
2020-09-17 15:45:00	325.495835553	327.476223823	325.364134856	326.842109353	3907379
2020-09-17 15:30:00	326.28603974	326.481054329	325.26170098	325.505591161	2674728
2020-09-17 15:15:00	325.866548629	326.46164067	324.861721083	326.295795347	3434862
2020-09-17 15:00:00	325.749481342	326.325062169	325.603147233	325.856793021	1310716
2020-09-17 14:45:00	325.743823089	325.934837879	325.173900515	325.739725734	2061160
2020-09-17 14:30:00	326.988541017	327.115266355	325.739725734	325.749481342	1779198
2020-09-17 14:15:00	326.242139507	327.095755141	326.129950024	326.968932247	1237872
2020-09-17 14:00:00	326.490907492	326.764064495	326.081074432	326.207994882	2027897
2020-09-17 13:45:00	325.925082272	326.666508422	325.768992556	326.500663099	2133156
2020-09-17 13:30:00	326.051905166	326.188483667	325.417790696	325.915326665	1831821
2020-09-17 13:15:00	326.334817776	326.481151885	325.915326665	326.047027362	2415717
2020-09-17 13:00:00	325.588513822	326.344573383	324.97878837	326.33969558	3256606
2020-09-17 12:45:00	325.583636019	325.973860308	325.222678551	325.588513822	3215648
2020-09-17 12:30:00	325.817770592	325.89581545	324.852941036	325.607049476	3360481
2020-09-17 12:15:00	326.968932247	327.261600464	325.588513822	325.84215961	2501557
2020-09-17 12:00:00	327.720114004	327.798158862	326.725042066	326.998199068	3324077
2020-09-17 11:45:00	328.451784547	328.832253229	327.651824753	327.690847182	2833444
2020-09-17 11:30:00	329.124921447	329.446466261	328.329839457	328.481051369	2069357
2020-09-17 11:15:00	328.110338294	329.349300413	328.110338294	329.144432661	2391067
2020-09-17 11:00:00	328.168871937	329.00785416	328.05180465	328.100582686	4133585
2020-09-17 10:45:00	327.53963527	328.363984082	326.890887389	328.188383152	2911709
2020-09-17 10:30:00	328.003807063	328.40203095	326.939665425	327.525001859	4233319
2020-09-17 10:15:00	326.97381005	328.578607441	326.656752815	328.026537628	4337844
2020-09-17 10:00:00	325.525102375	327.164044391	325.524614595	326.968932247	4526277
2020-09-17 09:45:00	325.408035088	326.344573383	325.027566406	325.525102375	6766232
2020-09-17 09:30:00	324.783676225	325.622658448	324.715386974	325.388523874	273183
2020-09-17 09:15:00	325.222678551	325.378768267	324.637342116	324.754409403	418638
2020-09-17 09:00:00	325.798259378	326.11043881	325.037322013	325.222776107	599446
2020-09-17 08:45:00	326.227506096	326.325062169	325.554369197	325.798259378	184029
2020-09-17 08:30:00	326.159216846	326.510418706	326.00312713	326.373840205	96358
2020-09-17 08:15:00	326.647094764	328.412762118	325.349501445	326.149461239	247026
2020-09-17 08:00:00	326.764064495	326.949421032	326.422618241	326.46164067	98782
2020-09-17 07:45:00	327.046977105	327.232333642	326.793331316	326.842109353	82400
2020-09-17 07:30:00	327.105510748	327.437201394	326.890887389	327.007954676	100795
2020-09-17 07:15:00	326.656752815	327.085023973	326.403107027	327.076243926	102452
2020-09-17 07:00:00	327.3103785	327.3103785	326.559196743	326.617730386	39399
2020-09-17 06:45:00	327.398178965	327.651824753	327.359156536	327.359156536	5548
2020-09-17 06:30:00	327.154288784	327.359156536	327.056732712	327.329889715	12825
2020-09-17 06:15:00	327.446957001	327.495735038	327.056732712	327.222578035	33596
2020-09-17 06:00:00	327.525001859	327.59329111	327.300622893	327.583535503	12325
2020-09-17 05:45:00	327.007954676	327.515246252	327.007954676	327.368912143	17216
2020-09-17 05:30:00	327.037221497	327.398178965	326.959176639	327.046977105	9453
2020-09-17 05:15:00	327.222578035	327.339645322	326.812842531	327.144533177	13406
2020-09-17 05:00:00	327.017710283	327.193311213	326.754308887	327.105510748	14579
2020-09-17 04:45:00	327.320134107	327.388423358	326.812842531	327.164044391	14694
2020-09-17 04:30:00	326.344573383	327.242089249	326.344573383	327.242089249	33625
2020-09-17 04:15:00	326.247017311	326.842109353	326.247017311	326.334817776	58955
2020-09-16 20:00:00	330.978486822	331.066287287	330.77361907	330.929708786	32640
2020-09-16 19:45:00	331.124820931	331.154087752	330.851663928	330.978486822	19131
2020-09-16 19:30:00	331.319933076	331.319933076	331.124820931	331.144332145	6889
2020-09-16 19:15:00	331.183354574	331.319933076	331.115065324	331.319933076	12871
2020-09-16 19:00:00	331.397977933	331.397977933	331.115065324	331.124820931	22509
2020-09-16 18:45:00	331.300421861	331.417489148	331.280910647	331.378466719	5482
2020-09-16 18:30:00	331.378369163	331.427244755	331.271155039	331.33944429	12555
2020-09-16 18:15:00	330.910197571	331.378466719	330.627284962	331.349199897	71584
2020-09-16 18:00:00	330.958975608	331.085798502	330.763863463	330.910197571	39858
2020-09-16 17:45:00	331.066287287	331.066287287	330.88093075	330.890686357	12724
2020-09-16 17:30:00	330.968731215	331.154087752	330.910197571	331.115065324	38089
2020-09-16 17:15:00	330.958975608	331.076042895	330.539484496	330.919953179	150532
2020-09-16 17:00:00	331.007753644	331.076042895	330.861419535	330.94922	239172
2020-09-16 16:45:00	330.715085427	331.173598967	330.519973282	330.997998037	305338
2020-09-16 16:30:00	330.744352248	330.845713008	330.588262533	330.705329819	1181902
2020-09-16 16:15:00	330.519973282	331.05653168	330.276083101	330.744352248	6727189
2020-09-16 16:00:00	331.437000362	332.275982585	330.246816279	330.529728889	8784821
2020-09-16 15:45:00	331.319933076	331.72966858	330.42241721	331.417489148	5683866
2020-09-16 15:30:00	331.758935401	332.061359226	331.193110181	331.319933076	4206800
2020-09-16 15:15:00	333.207643076	333.571332114	330.968731215	331.758935401	5209348
2020-09-16 15:00:00	334.046625299	334.129547961	332.783274162	333.211447763	4683752
2020-09-16 14:45:00	333.973458245	334.675861966	333.705179046	334.031991888	4153720
2020-09-16 14:30:00	333.534455919	334.292661714	333.495335934	333.973458245	3195891
2020-09-16 14:15:00	332.802785376	333.700301242	332.519872766	333.534455919	3753295
2020-09-16 14:00:00	332.388172068	333.046675557	332.354027443	332.812540983	1300522
2020-09-16 13:45:00	332.421341133	332.480850337	332.090626048	332.388172068	941402
2020-09-16 13:30:00	332.793029769	332.851563412	332.2954938	332.422316694	1131205
2020-09-16 13:15:00	332.861319019	333.061308968	332.461339123	332.802785376	1020368
2020-09-16 13:00:00	333.012530932	333.134476022	332.675962482	332.856441216	2202501
2020-09-16 12:45:00	333.227154291	333.227154291	332.910097056	333.007653128	1242812
2020-09-16 12:30:00	333.217398684	333.280810131	332.988141914	333.222276487	2810548
2020-09-16 12:15:00	333.329588167	333.592989562	333.085697986	333.217398684	2305948
2020-09-16 12:00:00	333.656401009	333.729568064	333.31983256	333.31983256	2456097
2020-09-16 11:45:00	333.827124136	333.934435816	333.612500777	333.642352935	2109456
2020-09-16 11:30:00	333.539333723	333.992969459	333.534455919	333.817368529	1934974
2020-09-16 11:15:00	332.724740518	333.583233955	332.675962482	333.534455919	2387912
2020-09-16 11:00:00	332.393049872	332.910097056	331.993069975	332.720838275	1572004
2020-09-16 10:45:00	332.763762947	332.880830234	332.275982585	332.383294265	1604337
2020-09-16 10:30:00	333.027164343	333.202765273	332.568650802	332.763762947	1468950
2020-09-16 10:15:00	333.066186771	333.432022043	332.924730467	333.045699996	1616176
2020-09-16 10:00:00	332.422316694	333.080820182	332.412561086	333.074966818	1323532
2020-09-16 09:45:00	333.163742844	333.368610596	332.393244984	332.402805479	2531465
2020-09-16 09:30:00	333.397877418	333.475922276	333.173498451	333.173498451	58290
2020-09-16 09:15:00	333.700301242	333.739323671	333.446655454	333.446655454	53886
2020-09-16 09:00:00	333.553967133	333.846635351	333.524700312	333.710056849	35637
2020-09-16 08:45:00	334.06125871	334.06125871	333.378366203	333.544211526	219649
2020-09-16 08:30:00	334.071014317	334.129547961	334.031991888	334.090525532	91732
2020-09-16 08:15:00	334.129450405	334.431971785	332.714984911	334.041747495	84931
2020-09-16 08:00:00	333.758834885	334.012480674	333.700301242	333.992969459	55559
2020-09-16 07:45:00	333.534455919	333.797857314	333.534455919	333.749079278	73046
2020-09-16 07:30:00	334.080769924	334.090525532	333.60274517	333.60274517	50685
2020-09-16 07:15:00	334.305148891	334.383193749	334.100281139	334.119792353	62210
2020-09-16 07:00:00	333.963702638	334.539283465	333.95394703	334.353926927	42990
2020-09-16 06:45:00	333.641767599	333.934435816	333.612500777	333.934435816	6240
2020-09-16 06:30:00	333.895413387	334.002725066	333.690545635	333.690545635	5060
2020-09-16 06:15:00	334.031991888	334.041747495	333.836879743	333.866146565	4578
2020-09-16 06:00:00	333.905168994	334.110036746	333.895413387	334.110036746	5336
2020-09-16 05:45:00	333.963702638	334.090525532	333.934435816	333.934435816	1434
2020-09-16 05:30:00	333.700301242	334.051503103	333.700301242	334.051503103	5047
2020-09-16 05:15:00	333.797857314	333.914924601	333.641767599	333.836879743	2041
2020-09-16 05:00:00	333.700301242	333.700301242	333.680790028	333.700301242	1121
2020-09-16 04:45:00	333.729568064	333.797857314	333.710056849	333.768590493	1672
2020-09-16 04:30:00	333.641767599	333.846635351	333.534455919	333.788101707	9178
2020-09-16 04:15:00	333.017408735	333.514944705	332.910097056	333.514944705	3408
2020-09-15 20:00:00	331.79795783	331.973558761	331.632112507	331.963803153	42626
2020-09-15 19:45:00	332.002825582	332.061359226	331.719912972	331.788202223	40341
2020-09-15 19:30:00	332.227204549	332.227204549	331.836980259	332.01258119	28889
2020-09-15 19:15:00	332.451583515	332.451583515	332.18818212	332.227204549	10624
2020-09-15 19:00:00	332.412561086	332.461241567	332.36378305	332.461241567	7265
2020-09-15 18:45:00	332.432072301	332.451583515	332.227204549	332.412561086	13155
2020-09-15 18:30:00	332.490605944	332.490605944	332.383294265	332.412561086	11672
2020-09-15 18:15:00	332.412561086	332.656451267	332.354027443	332.441827908	41713
2020-09-15 18:00:00	332.402805479	332.432072301	332.344271836	332.432072301	9155
2020-09-15 17:45:00	332.451583515	332.47109473	332.412561086	332.412561086	22908
2020-09-15 17:30:00	332.354027443	332.451583515	331.856491474	332.441827908	54220
2020-09-15 17:15:00	332.275982585	332.36378305	332.139404084	332.36378305	11905
2020-09-15 17:00:00	332.275982585	332.334516228	331.856491474	332.334516228	221914
2020-09-15 16:45:00	332.334516228	332.510117159	331.856491474	332.275982585	436844
2020-09-15 16:30:00	332.36378305	332.402805479	331.912098435	332.354027443	136119
2020-09-15 16:15:00	331.827224652	332.47109473	331.79795783	332.324760621	4050141
2020-09-15 16:00:00	331.144332145	332.08087044	330.997998037	331.836980259	6216119
2020-09-15 15:45:00	331.671134936	331.739424187	330.734596641	331.134576538	3281174
2020-09-15 15:30:00	331.485778399	331.836980259	331.300421861	331.671134936	2264882
2020-09-15 15:15:00	332.539383981	332.558895195	331.407733541	331.490656202	3195045
2020-09-15 15:00:00	332.568650802	332.675962482	332.315005014	332.519872766	1512140
2020-09-15 14:45:00	332.500361552	332.636940053	332.119892869	332.578406409	875856
2020-09-15 14:30:00	332.510117159	332.597917624	332.256471371	332.480850337	1004878
2020-09-15 14:15:00	332.82229659	332.890585841	332.110137262	332.510117159	1505111
2020-09-15 14:00:00	333.202765273	333.232032095	332.783274162	332.832052198	767916
2020-09-15 13:45:00	333.153987237	333.290565738	332.944241681	333.197887469	785109
2020-09-15 13:30:00	333.466166668	333.592989562	333.075942379	333.153987237	1231623
2020-09-15 13:15:00	333.329588167	333.573478348	333.271054524	333.456411061	1033646
2020-09-15 13:00:00	333.324710363	333.378366203	333.15886504	333.334465971	1808946
2020-09-15 12:45:00	333.207643076	333.397877418	333.153987237	333.329588167	995322
2020-09-15 12:30:00	333.153987237	333.329588167	332.958777536	333.232032095	710459
2020-09-15 12:15:00	332.966777134	333.310076952	332.919852663	333.153987237	882160
2020-09-15 12:00:00	333.202765273	333.232032095	332.744251733	332.968630699	1587825
2020-09-15 11:45:00	333.222276487	333.514944705	333.144231629	333.202862829	1247445
2020-09-15 11:30:00	333.305199149	333.339343774	332.900341448	333.232032095	1441637
2020-09-15 11:15:00	333.168620647	333.544211526	333.124720415	333.300321345	1427382
2020-09-15 11:00:00	332.393049872	333.21252088	332.275982585	333.168620647	1317524
2020-09-15 10:45:00	333.017408735	333.456411061	332.354027443	332.401342138	1835275
2020-09-15 10:30:00	333.124720415	333.397877418	332.47109473	333.007653128	1889809
2020-09-15 10:15:00	333.261298916	333.622256384	332.988141914	333.134476022	1442445
2020-09-15 10:00:00	333.397877418	333.427144239	332.900341448	333.256421113	1765434
2020-09-15 09:45:00	332.783274162	333.661278813	332.724740518	333.378366203	2966907
2020-09-15 09:30:00	332.958875092	333.114964808	332.724740518	332.75400734	220452
2020-09-15 09:15:00	332.949119485	333.056431164	332.871074627	332.968630699	119227
2020-09-15 09:00:00	333.114964808	333.339343774	332.812540983	332.939363877	215013
2020-09-15 08:45:00	332.480850337	333.124720415	332.480850337	333.085697986	199221
2020-09-15 08:30:00	332.627184446	332.666206875	332.441827908	332.480850337	86813
2020-09-15 08:15:00	332.42241425	332.656451267	330.763863463	332.636940053	96852
2020-09-15 08:00:00	332.500361552	332.636940053	332.344271836	332.383294265	33277
2020-09-15 07:45:00	332.36378305	332.675962482	332.36378305	332.441827908	44193
2020-09-15 07:30:00	332.324760621	332.549139588	332.275982585	332.383294265	43181
2020-09-15 07:15:00	332.510117159	332.558895195	332.354027443	332.354027443	55757
2020-09-15 07:00:00	332.110137262	332.588162017	332.110137262	332.510117159	80216
2020-09-15 06:45:00	332.022336797	332.119892869	332.002825582	332.110137262	4499
2020-09-15 06:30:00	332.18818212	332.18818212	332.08087044	332.090626048	14642
2020-09-15 06:15:00	332.227204549	332.324760621	332.227204549	332.324760621	318
2020-09-15 06:00:00	332.266226978	332.451583515	332.266226978	332.451583515	2198
2020-09-15 05:45:00	332.256471371	332.256471371	332.129648476	332.129648476	1636
2020-09-15 05:30:00	331.90526951	332.227204549	331.90526951	332.227204549	7006
2020-09-15 05:15:00	331.690646151	331.993069975	331.680890543	331.973558761	9185
2020-09-15 05:00:00	331.690646151	331.690646151	331.593090078	331.593090078	1291
2020-09-15 04:45:00	331.212621396	331.593090078	331.212621396	331.593090078	1462
2020-09-15 04:30:00	330.988242429	331.280910647	330.968731215	331.23213261	1230
2020-09-15 04:15:00	330.94922	331.329688683	330.94922	331.261399432	2823
2020-09-14 20:00:00	330.03219292	330.373639173	329.993170491	330.373639173	21787
2020-09-14 19:45:00	330.188282636	330.256571886	330.022437313	330.022437313	21740
2020-09-14 19:30:00	330.568751318	330.568751318	330.188282636	330.188282636	19284
2020-09-14 19:15:00	330.549240104	330.549240104	330.402905995	330.539484496	19888
2020-09-14 19:00:00	330.500462067	330.578506925	330.42241721	330.549240104	20085
2020-09-14 18:45:00	330.402905995	330.480950853	330.334616744	330.480950853	13184
2020-09-14 18:30:00	329.944392455	330.461439638	329.944392455	330.432172817	73225
2020-09-14 18:15:00	329.905370026	330.090726563	329.837080775	329.934636848	76118
2020-09-14 18:00:00	329.92488124	330.188282636	329.876103204	329.92488124	18503
2020-09-14 17:45:00	329.876103204	330.188282636	329.866347597	329.92488124	103941
2020-09-14 17:30:00	329.768791524	329.885858811	329.759035917	329.885858811	9204
2020-09-14 17:15:00	329.759035917	329.778547132	329.729769095	329.768791524	29584
2020-09-14 17:00:00	329.895614419	330.188282636	329.622457416	329.739524703	87190
2020-09-14 16:45:00	330.149260207	330.188282636	329.895614419	329.944392455	138351
2020-09-14 16:30:00	330.03219292	330.178527029	329.963903669	330.149260207	113681
2020-09-14 16:15:00	330.149260207	330.744352248	329.973659276	330.041948527	7124097
2020-09-14 16:00:00	331.017509251	331.51504522	330.03219292	330.149260207	9671854
2020-09-14 15:45:00	330.071215349	331.105309716	329.739524703	331.007753644	3315776
2020-09-14 15:30:00	329.954148062	330.373639173	329.300424821	330.061459742	2149009
2020-09-14 15:15:00	330.412661602	330.588262533	329.778547132	329.97307394	2250619
2020-09-14 15:00:00	330.593140336	330.88093075	329.64196863	330.402905995	2028914
2020-09-14 14:45:00	330.568751318	330.851663928	330.168771421	330.588262533	1307729
2020-09-14 14:30:00	330.968731215	331.095554109	330.49070646	330.558995711	1225590
2020-09-14 14:15:00	330.617529354	331.032142662	330.237060672	330.958975608	1179873
2020-09-14 14:00:00	330.041948527	330.822397106	329.954343174	330.617529354	1202587
2020-09-14 13:45:00	330.480950853	330.597920584	329.817569561	330.046826331	4190288
2020-09-14 13:30:00	330.763863463	330.77361907	329.944392455	330.480950853	2139668
2020-09-14 13:15:00	331.271155039	331.534556435	330.539484496	330.77361907	1232688
2020-09-14 13:00:00	331.388222326	331.437000362	330.958975608	331.280910647	869224
2020-09-14 12:45:00	331.417489148	331.602845686	331.144332145	331.368808668	952131
2020-09-14 12:30:00	331.378466719	331.612601293	331.115065324	331.427244755	1173388
2020-09-14 12:15:00	331.476022791	331.763813205	331.329688683	331.383344523	1012948
2020-09-14 12:00:00	331.827224652	331.866247081	331.290666254	331.505289613	1319329
2020-09-14 11:45:00	331.485778399	331.90526951	331.427244755	331.836980259	1270654
2020-09-14 11:30:00	331.066287287	331.51504522	331.046776073	331.466267184	1128469
2020-09-14 11:15:00	331.383344523	331.632112507	330.919953179	331.066287287	1237020
2020-09-14 11:00:00	331.44675597	331.72966858	331.173598967	331.388222326	1144376
2020-09-14 10:45:00	331.876002688	331.907123075	331.300421861	331.44675597	1670223
2020-09-14 10:30:00	331.16384336	332.061359226	331.134576538	331.880880492	2313856
2020-09-14 10:15:00	330.661429587	331.466267184	330.480950853	331.149209949	2731741
2020-09-14 10:00:00	330.002926098	330.77361907	330.002926098	330.656551783	2532388
2020-09-14 09:45:00	329.241988734	330.100482171	328.695674728	329.993170491	3121396
2020-09-14 09:30:00	329.320033591	329.398078449	329.066387803	329.232233126	297617
2020-09-14 09:15:00	328.998098553	329.407834057	328.939564909	329.320033591	141460
2020-09-14 09:00:00	329.105410232	329.310277984	328.871275658	329.017609767	372380
2020-09-14 08:45:00	328.881031266	329.18345509	328.812742015	329.124921447	75392
2020-09-14 08:30:00	328.890786873	329.232233126	328.861520051	328.890786873	82808
2020-09-14 08:15:00	329.349300413	330.080970956	328.72494155	328.968831731	74073
2020-09-14 08:00:00	329.18345509	329.349300413	328.998098553	328.998098553	46431
2020-09-14 07:45:00	329.446856486	329.524901343	329.154188268	329.154188268	14028
2020-09-14 07:30:00	329.261499948	329.583434987	329.212721912	329.485878914	43090
2020-09-14 07:15:00	329.202966305	329.310277984	329.017609767	329.261499948	59040
2020-09-14 07:00:00	328.890786873	329.212721912	328.890786873	329.212721912	14568
2020-09-14 06:45:00	328.471295762	328.968831731	328.471295762	328.920053695	37622
2020-09-14 06:30:00	328.715185943	328.861520051	328.44202894	328.559096227	6423
2020-09-14 06:15:00	328.461540154	328.881031266	328.461540154	328.763963979	7674
2020-09-14 06:00:00	328.354228475	328.598118656	328.324961653	328.588363048	7854
2020-09-14 05:45:00	329.446856486	329.446856486	328.500562583	328.500562583	11436
2020-09-14 05:30:00	329.144432661	329.446856486	329.056632196	329.446856486	5048
2020-09-14 05:15:00	329.115165839	329.320033591	329.056632196	329.056632196	4354
2020-09-14 05:00:00	329.281011162	329.407834057	329.105410232	329.18345509	7535
2020-09-14 04:45:00	329.554168165	329.554168165	329.193210697	329.388322842	8208
2020-09-14 04:30:00	330.080970956	330.080970956	329.583434987	329.583434987	12433
2020-09-14 04:15:00	329.837080775	330.295594315	329.837080775	330.119993385	16309
2020-09-11 20:00:00	325.515346768	325.808014985	325.456813124	325.749481342	16336
2020-09-11 19:45:00	325.564124804	325.651925269	325.515346768	325.515346768	3008
2020-09-11 19:30:00	325.651925269	325.651925269	325.583636019	325.583636019	1962
2020-09-11 19:15:00	325.651925269	325.651925269	325.593391626	325.651925269	9795
2020-09-11 19:00:00	325.651925269	325.651925269	325.554466753	325.593391626	2431
2020-09-11 18:45:00	325.710458913	325.72021452	325.593391626	325.651925269	8545
2020-09-11 18:30:00	325.739725734	325.739725734	325.661680877	325.739725734	4701
2020-09-11 18:15:00	325.759236949	325.798259378	325.603147233	325.739725734	4347
2020-09-11 18:00:00	325.788503771	325.817770592	325.788503771	325.788503771	8170
2020-09-11 17:45:00	325.788503771	325.89581545	325.554369197	325.739725734	641258
2020-09-11 17:30:00	325.54461359	325.788503771	325.534857982	325.788503771	22379
2020-09-11 17:15:00	325.729970127	325.89581545	325.515346768	325.54461359	39340
2020-09-11 17:00:00	325.456813124	325.729970127	325.447057517	325.72021452	275572
2020-09-11 16:45:00	325.495835553	325.690947698	325.447057517	325.456813124	174701
2020-09-11 16:30:00	325.476324339	325.89581545	325.369012659	325.515346768	729575
2020-09-11 16:15:00	325.925082272	326.617730386	325.086100049	325.378768267	7588914
2020-09-11 16:00:00	326.198239275	326.500663099	325.661680877	325.915326665	7614991
2020-09-11 15:45:00	326.549441135	327.164044391	325.798259378	326.198239275	3875836
2020-09-11 15:30:00	324.87147669	326.734797673	324.87147669	326.529929921	4172529
2020-09-11 15:15:00	325.447057517	325.642169662	324.23736222	324.861721083	2629441
2020-09-11 15:00:00	325.886059843	326.149461239	325.281212194	325.466568732	1908199
2020-09-11 14:45:00	324.286140256	326.061660773	324.276384648	325.876304236	2919278
2020-09-11 14:30:00	324.861721083	324.939765941	324.100783718	324.286140256	1505704
2020-09-11 14:15:00	323.378868782	324.988543977	323.032544725	324.871379134	2291636
2020-09-11 14:00:00	324.061761289	324.598319687	323.349601961	323.373990979	2029449
2020-09-11 13:45:00	323.593492142	324.442229972	322.910599635	324.100783718	3108335
2020-09-11 13:30:00	324.149561754	324.715386974	323.486180462	323.593492142	3200265
2020-09-11 13:15:00	324.998299584	325.378768267	323.993472039	324.159317362	2805470
2020-09-11 13:00:00	325.554369197	326.28603974	324.920254726	324.998299584	3084508
2020-09-11 12:45:00	327.037221497	327.037221497	325.359257052	325.573880411	2010214
2020-09-11 12:30:00	327.017710283	327.651824753	326.715286458	327.046977105	2102915
2020-09-11 12:15:00	326.603096975	327.368912143	326.207994882	327.017710283	1451729
2020-09-11 12:00:00	326.988443461	327.261600464	326.56895235	326.617730386	1650641
2020-09-11 11:45:00	327.349400929	327.368912143	326.520174314	326.998199068	1792902
2020-09-11 11:30:00	328.373739689	328.646896692	327.068732109	327.359156536	2613692
2020-09-11 11:15:00	327.446957001	328.734697157	327.320134107	328.373739689	2429164
2020-09-11 11:00:00	327.837083735	328.363984082	327.359156536	327.41769018	2162959
2020-09-11 10:45:00	327.261600464	327.827425684	326.364084598	327.827425684	2345926
2020-09-11 10:30:00	326.629242003	327.837181291	326.022638344	327.261600464	2646822
2020-09-11 10:15:00	326.00312713	327.154288784	325.554369197	326.646997208	4009223
2020-09-11 10:00:00	326.968932247	328.110338294	325.778748163	326.012882737	3291185
2020-09-11 09:45:00	327.612802324	328.305450438	326.28603974	326.968932247	3435758
2020-09-11 09:30:00	327.759136433	327.9835154	327.564024288	327.59329111	133384
2020-09-11 09:15:00	327.427445787	327.788403255	327.407934572	327.740015443	51300
2020-09-11 09:00:00	327.788403255	327.885959327	327.407934572	327.446957001	87453
2020-09-11 08:45:00	328.032293436	328.127410606	327.144533177	327.788403255	193960
2020-09-11 08:30:00	328.344472867	328.510318191	327.87620372	327.964004185	38769
2020-09-11 08:15:00	328.422517725	328.998098553	327.456712609	328.393250904	105852
2020-09-11 08:00:00	328.227405581	328.646896692	328.188383152	328.471295762	54347
2020-09-11 07:45:00	328.246916795	328.393250904	327.964004185	328.100582686	20022
2020-09-11 07:30:00	328.773719586	329.00785416	328.061560257	328.061560257	71832
2020-09-11 07:15:00	328.656652299	328.998098553	328.461540154	328.988342945	73641
2020-09-11 07:00:00	328.968831731	328.968831731	328.588363048	328.61762987	73406
2020-09-11 06:45:00	328.676163514	329.154188268	328.666407906	329.046876589	18446
2020-09-11 06:30:00	328.422517725	328.72494155	328.305450438	328.520073798	16913
2020-09-11 06:15:00	329.310277984	329.310277984	328.461540154	328.461540154	4851
2020-09-11 06:00:00	329.056632196	329.251744341	328.959076124	329.251744341	3234
2020-09-11 05:45:00	329.212721912	329.35905602	329.066387803	329.066387803	4931
2020-09-11 05:30:00	328.871275658	329.18345509	328.842008837	329.163943876	5225
2020-09-11 05:15:00	328.432273333	328.998098553	328.432273333	328.842008837	1204
2020-09-11 05:00:00	329.00785416	329.00785416	328.500562583	328.61762987	3059
2020-09-11 04:45:00	328.754208372	329.173699483	328.695674728	328.998098553	2857
2020-09-11 04:30:00	328.842008837	329.095654625	328.695674728	328.744452764	8823
2020-09-11 04:15:00	327.954248578	329.124921447	327.954248578	329.124921447	17771
2020-09-10 20:00:00	326.910398603	326.929909818	326.227506096	326.6372416	105111
2020-09-10 19:45:00	327.056732712	327.193213657	326.881131781	326.910398603	28718
2020-09-10 19:30:00	327.115266355	327.115266355	326.764064495	327.017710283	10495
2020-09-10 19:15:00	326.85186496	327.105510748	326.617730386	327.105510748	13594
2020-09-10 19:00:00	326.832353745	327.085999534	326.734797673	326.764064495	15504
2020-09-10 18:45:00	326.764064495	326.929909818	326.734797673	326.822598138	9666
2020-09-10 18:30:00	326.705530851	326.85186496	326.432373848	326.705530851	15222
2020-09-10 18:15:00	326.266528525	327.056732712	326.266528525	326.686019637	62002
2020-09-10 18:00:00	326.042149559	326.325062169	325.934837879	326.315306562	48565
2020-09-10 17:45:00	325.934837879	326.198239275	325.925082272	325.983615915	34784
2020-09-10 17:30:00	325.915326665	326.042149559	325.729970127	325.934837879	112744
2020-09-10 17:15:00	326.129950024	326.198239275	325.847037414	325.905571058	49516
2020-09-10 17:00:00	326.012882737	326.159216846	325.964104701	326.159216846	272044
2020-09-10 16:45:00	325.788503771	326.627485993	325.788503771	325.993371523	314250
2020-09-10 16:30:00	325.944593486	325.993371523	325.564124804	325.739725734	264292
2020-09-10 16:15:00	325.778748163	326.422618241	325.388523874	325.89581545	4679229
2020-09-10 16:00:00	327.007759563	327.115266355	325.408035088	325.759236949	10925044
2020-09-10 15:45:00	325.876304236	327.446957001	325.466568732	326.998199068	5425885
2020-09-10 15:30:00	326.120194417	326.217750489	324.715386974	325.851915218	3942665
2020-09-10 15:15:00	327.817670077	327.895714934	325.671436484	326.120194417	5064256
2020-09-10 15:00:00	326.247017311	328.017660025	326.17872806	327.809572922	3665014
2020-09-10 14:45:00	326.090927595	327.403056769	325.944593486	326.237261704	4491831
2020-09-10 14:30:00	329.154188268	329.241988734	326.012882737	326.11043881	5205370
2020-09-10 14:15:00	329.495634522	330.237060672	329.124921447	329.144432661	1446148
2020-09-10 14:00:00	329.915125633	330.285838708	329.320033591	329.524901343	1223292
2020-09-10 13:45:00	330.295594315	330.910197571	329.827325168	329.905370026	1269694
2020-09-10 13:30:00	330.471195246	331.300421861	330.129748992	330.24779184	1310919
2020-09-10 13:15:00	330.223305266	330.958975608	329.952489609	330.461439638	1286616
2020-09-10 13:00:00	329.134677054	330.441928424	329.085899018	330.235499775	1394460
2020-09-10 12:45:00	330.539484496	330.871175143	329.095654625	329.134677054	2346217
2020-09-10 12:30:00	330.88093075	331.202865789	330.041948527	330.558995711	1366287
2020-09-10 12:15:00	331.134576538	331.643429012	330.451684031	330.910197571	1540967
2020-09-10 12:00:00	332.18818212	332.412561086	330.871175143	331.129698734	2432783
2020-09-10 11:45:00	332.461339123	332.499385991	331.695523954	332.178426513	3271273
2020-09-10 11:30:00	331.817469045	332.490605944	330.568751318	332.480850337	2778419
2020-09-10 11:15:00	330.519973282	331.924780724	329.85659199	331.817469045	3889545
2020-09-10 11:00:00	333.075942379	333.222178931	330.363883566	330.519973282	5612728
2020-09-10 10:45:00	332.958875092	333.856390958	332.949119485	333.085697986	1653174
2020-09-10 10:30:00	333.661278813	334.149059175	332.958777536	332.958777536	2160657
2020-09-10 10:15:00	333.271054524	334.158814782	333.163742844	333.680790028	2465920
2020-09-10 10:00:00	333.729568064	334.06125871	332.866001711	333.261298916	2121307
2020-09-10 09:45:00	333.466166668	333.95394703	332.871074627	333.719812457	3025309
2020-09-10 09:30:00	333.03691995	333.485677883	333.03691995	333.436899847	158361
2020-09-10 09:15:00	332.539383981	333.358854989	332.393049872	333.017408735	178150
2020-09-10 09:00:00	332.032092404	332.841807805	332.022336797	332.451583515	108503
2020-09-10 08:45:00	331.33944429	332.090626048	330.919953179	332.01258119	148880
2020-09-10 08:30:00	331.046776073	331.505289613	330.783374677	331.310177468	147216
2020-09-10 08:15:00	329.915028077	332.588162017	329.759035917	331.076042895	267953
2020-09-10 08:00:00	330.1395046	331.144332145	330.1395046	331.007753644	104540
2020-09-10 07:45:00	330.198038243	330.471195246	329.993170491	330.168771421	42978
2020-09-10 07:30:00	329.963903669	330.334616744	329.739524703	330.334616744	54220
2020-09-10 07:15:00	329.74928031	330.529728889	329.690746667	329.954148062	122370
2020-09-10 07:00:00	329.993170491	330.188282636	329.680991059	329.85659199	29727
2020-09-10 06:45:00	330.744352248	330.744352248	329.817569561	329.934636848	52409
2020-09-10 06:30:00	331.534556435	331.583334471	330.578506925	330.656551783	12662
2020-09-10 06:15:00	331.007753644	331.739424187	331.007753644	331.544312042	35160
2020-09-10 06:00:00	330.637040569	331.105309716	330.637040569	331.05653168	16805
2020-09-10 05:45:00	330.578506925	330.861419535	330.578506925	330.705329819	6773
2020-09-10 05:30:00	330.77361907	330.77361907	330.42241721	330.42241721	3180
2020-09-10 05:15:00	330.022437313	330.812641499	329.846836382	330.763863463	9572
2020-09-10 05:00:00	330.227305065	330.471195246	330.227305065	330.246816279	9678
2020-09-10 04:45:00	330.051704134	330.20779385	329.934636848	330.20779385	7751
2020-09-10 04:30:00	329.495634522	329.905370026	329.349300413	329.905370026	34527
2020-09-10 04:15:00	330.090726563	330.129748992	329.612701809	330.061459742	14235
2020-09-09 20:00:00	332.236960156	332.617428838	331.563823257	332.568650802	328870
2020-09-09 19:45:00	332.412561086	332.656451267	332.227204549	332.285738192	20103
2020-09-09 19:30:00	332.656451267	332.744251733	332.402805479	332.402805479	98213
2020-09-09 19:15:00	332.441827908	332.783274162	332.432072301	332.734496125	107084
2020-09-09 19:00:00	332.393049872	332.666206875	332.256471371	332.510117159	79356
2020-09-09 18:45:00	331.934536332	332.461339123	331.876002688	332.412561086	49210
2020-09-09 18:30:00	331.505289613	332.149159691	331.505289613	331.934536332	76022
2020-09-09 18:15:00	331.261399432	331.778446616	331.261399432	331.641868114	215819
2020-09-09 18:00:00	331.202865789	331.300421861	331.144332145	331.202865789	68589
2020-09-09 17:45:00	331.193110181	331.202865789	331.144332145	331.16384336	11852
2020-09-09 17:30:00	331.173598967	331.485778399	331.16384336	331.202865789	126076
2020-09-09 17:15:00	331.319933076	331.319933076	331.017509251	331.183354574	48309
2020-09-09 17:00:00	331.397977933	331.485778399	331.280910647	331.319933076	260791
2020-09-09 16:45:00	331.827224652	331.827224652	331.329688683	331.397977933	405837
2020-09-09 16:30:00	331.866247081	331.885758295	331.79795783	331.846735867	343099
2020-09-09 16:15:00	331.44675597	331.846735867	330.705329819	331.846735867	5457918
2020-09-09 16:00:00	332.705229304	333.056431164	331.329688683	331.456511577	11188981
2020-09-09 15:45:00	333.88565778	334.090525532	332.519872766	332.724740518	5392504
2020-09-09 15:30:00	333.485677883	334.06125871	333.485677883	333.875902172	2275910
2020-09-09 15:15:00	333.31983256	333.846635351	333.31983256	333.475922276	2029671
2020-09-09 15:00:00	333.534455919	333.632011991	333.085697986	333.329588167	1358628
2020-09-09 14:45:00	332.64669566	333.592989562	332.64669566	333.534455919	2173041
2020-09-09 14:30:00	332.890585841	333.202765273	332.480850337	332.64669566	1534803
2020-09-09 14:15:00	332.812736095	333.153987237	332.373538657	332.88092779	2520328
2020-09-09 14:00:00	332.939363877	333.271054524	332.705229304	332.802785376	1925917
2020-09-09 13:45:00	333.402755221	333.729568064	332.934486074	332.949119485	2048327
2020-09-09 13:30:00	333.680790028	333.700301242	333.124720415	333.417388632	1718407
2020-09-09 13:15:00	332.82229659	333.866146565	332.82229659	333.680790028	2744066
2020-09-09 13:00:00	332.997897521	333.046675557	332.617428838	332.812540983	1469947
2020-09-09 12:45:00	332.246715763	333.027164343	332.227204549	332.997897521	1682145
2020-09-09 12:30:00	332.315005014	332.490605944	328.90054248	332.244471974	1776467
2020-09-09 12:15:00	331.954047546	332.446705712	331.807713438	332.315005014	1594098
2020-09-09 12:00:00	331.876002688	332.236960156	331.651623722	331.934536332	1545668
2020-09-09 11:45:00	331.719912972	331.934536332	331.495534006	331.866247081	1874566
2020-09-09 11:30:00	331.105309716	331.817469045	330.637040569	331.719912972	1455900
2020-09-09 11:15:00	331.095554109	332.031994848	330.861419535	331.095554109	2210520
2020-09-09 11:00:00	331.17750121	331.485778399	330.732157739	331.076042895	1993919
2020-09-09 10:45:00	331.115065324	331.563823257	330.983364626	331.183354574	4012902
2020-09-09 10:30:00	330.178527029	331.534556435	330.178527029	331.115065324	4931908
2020-09-09 10:15:00	329.895614419	330.832152714	329.846836382	330.168771421	6069880
2020-09-09 10:00:00	329.095654625	329.895614419	328.461540154	329.893663297	4397278
2020-09-09 09:45:00	329.300522377	329.544412558	328.383495296	329.095654625	6478104
2020-09-09 09:30:00	329.407834057	329.593190594	329.251744341	329.300522377	434062
2020-09-09 09:15:00	328.129849508	329.437100878	328.071315865	329.388322842	223157
2020-09-09 09:00:00	328.344472867	328.754208372	328.032293436	328.178627544	181435
2020-09-09 08:45:00	328.432273333	328.481051369	327.934737363	328.33471726	261510
2020-09-09 08:30:00	328.61762987	328.842008837	328.227405581	328.373739689	146509
2020-09-09 08:15:00	328.081071472	328.705430335	323.886160359	328.568851834	213686
2020-09-09 08:00:00	327.544513074	328.256672402	327.398178965	328.081071472	208291
2020-09-09 07:45:00	327.690847182	327.690847182	327.076243926	327.544513074	191144
2020-09-09 07:30:00	327.007954676	327.661580361	327.007954676	327.622557932	108004
2020-09-09 07:15:00	327.720114004	327.798158862	326.959176639	326.959176639	566125
2020-09-09 07:00:00	327.739625219	327.924981756	327.446957001	327.710358397	59558
2020-09-09 06:45:00	327.905470542	327.993271007	327.651824753	327.846936898	54796
2020-09-09 06:30:00	328.412762118	328.412762118	327.87620372	327.905470542	16192
2020-09-09 06:15:00	328.539585012	328.773719586	328.139605115	328.412762118	22151
2020-09-09 06:00:00	328.188383152	328.598118656	328.032293436	328.598118656	18872
2020-09-09 05:45:00	327.924981756	328.061560257	327.612802324	328.003026614	3861
2020-09-09 05:30:00	327.554268681	327.837181291	327.544513074	327.837181291	4010
2020-09-09 05:15:00	327.495735038	327.622557932	327.037221497	327.622557932	7210
2020-09-09 05:00:00	327.281111678	327.934737363	327.281111678	327.651824753	6894
2020-09-09 04:45:00	327.9835154	328.032293436	327.349400929	327.349400929	13308
2020-09-09 04:30:00	328.198138759	328.451784547	327.905470542	328.003026614	23604
2020-09-09 04:15:00	327.251844857	328.598118656	327.164044391	328.168871937	118462
2020-09-08 20:00:00	324.003227646	324.442229972	323.925182788	324.178828576	68717
2020-09-08 19:45:00	323.886160359	324.032494467	323.417891211	323.983716431	17146
2020-09-08 19:30:00	323.817871108	324.178828576	323.642270178	323.720315036	74564
2020-09-08 19:15:00	323.710559429	323.886160359	323.115467387	323.876404752	25963
2020-09-08 19:00:00	323.008155707	323.778848679	322.988644493	323.593492142	68695
2020-09-08 18:45:00	323.252045888	323.495936069	322.900844028	323.056933744	283182
2020-09-08 18:30:00	322.325263201	323.486180462	322.325263201	323.300823925	155040
2020-09-08 18:15:00	322.803287955	324.071516896	321.69114873	322.286240772	596319
2020-09-08 18:00:00	321.817971624	325.066588835	321.593592658	322.803287955	308822
2020-09-08 17:45:00	323.84713793	325.066588835	321.739926766	321.817971624	420688
2020-09-08 17:30:00	325.486079946	325.534857982	323.203267852	323.73982625	433415
2020-09-08 17:15:00	325.427546303	325.54461359	325.349501445	325.534857982	35323
2020-09-08 17:00:00	325.251945372	325.700703305	325.242189765	325.534857982	652023
2020-09-08 16:45:00	325.54461359	325.886059843	325.242189765	325.242189765	100254
2020-09-08 16:30:00	325.456813124	334.266126462	325.388523874	325.554369197	417789
2020-09-08 16:15:00	325.115366871	328.083412818	324.998299584	325.486079946	7302891
2020-09-08 16:00:00	326.578707957	326.676264029	324.744653796	325.115366871	16168917
2020-09-08 15:45:00	326.812842531	327.3103785	326.120194417	326.56895235	5311952
2020-09-08 15:30:00	325.817770592	326.85186496	325.290967801	326.812842531	4455767
2020-09-08 15:15:00	326.315306562	326.325062169	324.744653796	325.837281807	5277136
2020-09-08 15:00:00	325.398279481	326.564074546	324.890987905	326.325062169	4199924
2020-09-08 14:45:00	327.222578035	327.222578035	325.359257052	325.427546303	3789223
2020-09-08 14:30:00	328.110338294	328.198138759	327.098194043	327.232333642	1961784
2020-09-08 14:15:00	328.959076124	334.266126462	328.039610141	328.120093901	2889641
2020-09-08 14:00:00	329.18345509	329.485878914	328.842008837	328.929906858	2226201
2020-09-08 13:45:00	328.646896692	329.241988734	328.246916795	329.163943876	1615575
2020-09-08 13:30:00	328.656652299	329.037120981	328.524951601	328.656652299	1745043
2020-09-08 13:15:00	328.520073798	328.705430335	327.807914469	328.656652299	1696824
2020-09-08 13:00:00	327.915226149	328.754208372	327.815426287	328.539585012	1981856
2020-09-08 12:45:00	327.59329111	328.129849508	327.300622893	327.924981756	1386991
2020-09-08 12:30:00	327.642069146	328.422517725	327.476223823	327.622557932	2043067
2020-09-08 12:15:00	327.276233875	328.110338294	327.095755141	327.661580361	2928868
2020-09-08 12:00:00	327.183555606	327.534757467	326.256772918	327.290867286	2172526
2020-09-08 11:45:00	328.188383152	328.412762118	326.520174314	327.209310409	2757639
2020-09-08 11:30:00	328.61762987	329.115068283	327.729869611	328.207894366	2462965
2020-09-08 11:15:00	327.690847182	328.968831731	327.132046	328.627385477	2467290
2020-09-08 11:00:00	328.354228475	328.373739689	326.929909818	327.642069146	2330556
2020-09-08 10:45:00	329.202966305	329.798058346	327.759136433	328.344472867	3751932
2020-09-08 10:30:00	329.105410232	329.368811628	327.846839342	329.204527202	4036525
2020-09-08 10:15:00	328.490806976	329.193210697	326.617730386	329.085899018	4678295
2020-09-08 10:00:00	326.276284133	328.627385477	325.700703305	328.471295762	5385087
2020-09-08 09:45:00	328.481051369	328.744452764	326.00312713	326.262528726	8520950
2020-09-08 09:30:00	328.490806976	328.734697157	328.090827079	328.422517725	287897
2020-09-08 09:15:00	329.085899018	329.29076677	328.451784547	328.500562583	215971
2020-09-08 09:00:00	328.607874263	329.57367938	328.529829405	329.115165839	182117
2020-09-08 08:45:00	329.017609767	329.388322842	328.198138759	328.607874263	190641
2020-09-08 08:30:00	328.520073798	329.310277984	328.422517725	329.056632196	207968
2020-09-08 08:15:00	331.407831097	336.070913801	328.510318191	328.685919121	272868
2020-09-08 08:00:00	329.505390129	330.285838708	329.173699483	330.071215349	140312
2020-09-08 07:45:00	331.105309716	331.134576538	329.495634522	329.515145736	147912
2020-09-08 07:30:00	331.33944429	331.33944429	330.519973282	331.134576538	91468
2020-09-08 07:15:00	331.251643825	331.885758295	331.222377003	331.33944429	80130
2020-09-08 07:00:00	330.910197571	331.173598967	330.744352248	331.173598967	63995
2020-09-08 06:45:00	330.744352248	331.007753644	330.441928424	330.910197571	139370
2020-09-08 06:30:00	331.554067649	331.846735867	330.637040569	330.637040569	43052
2020-09-08 06:15:00	331.378466719	331.739424187	331.280910647	331.612601293	104803
2020-09-08 06:00:00	331.51504522	332.139404084	331.280910647	331.476022791	22960
2020-09-08 05:45:00	332.256471371	332.324760621	331.680890543	331.719912972	56529
2020-09-08 05:30:00	332.490605944	332.568650802	332.061359226	332.275982585	22581
2020-09-08 05:15:00	332.01258119	332.802785376	331.885758295	332.607673231	8895
2020-09-08 05:00:00	332.47109473	332.578406409	331.954047546	332.119892869	27632
2020-09-08 04:45:00	333.251543309	333.280810131	332.510117159	332.529628373	11396
2020-09-08 04:30:00	334.256370855	334.256370855	332.773518554	333.222276487	18746
2020-09-08 04:15:00	335.046575041	335.183153542	334.256370855	334.266126462	12794
2020-09-04 20:00:00	333.641767599	333.641767599	333.505189097	333.641767599	12499
2020-09-04 19:45:00	333.788101707	333.788101707	333.563722741	333.563722741	7917
2020-09-04 19:30:00	333.690545635	333.836879743	333.690545635	333.836879743	4609
2020-09-04 19:15:00	333.924680209	333.934435816	333.690545635	333.690545635	9581
2020-09-04 19:00:00	333.95394703	334.031991888	333.924680209	333.944191423	10855
2020-09-04 18:45:00	334.080769924	334.090525532	333.95394703	333.963702638	6738
2020-09-04 18:30:00	334.031991888	334.129547961	334.031991888	334.090525532	11377
2020-09-04 18:15:00	334.080769924	334.139303568	334.031991888	334.139303568	39576
2020-09-04 18:00:00	334.031991888	334.149059175	334.022236281	334.080769924	32622
2020-09-04 17:45:00	333.983213852	334.129547961	333.836879743	334.080769924	79261
2020-09-04 17:30:00	333.544211526	334.031991888	333.407633025	333.973458245	234969
2020-09-04 17:15:00	333.290565738	333.641767599	333.290565738	333.632011991	39870
2020-09-04 17:00:00	333.368610596	333.436899847	333.202765273	333.202765273	145374
2020-09-04 16:45:00	333.592989562	334.197837211	333.271054524	333.31983256	219628
2020-09-04 16:30:00	333.49543349	334.278906307	332.841905361	333.592989562	1973524
2020-09-04 16:15:00	334.217348426	335.105108685	332.825028161	333.514944705	12057719
2020-09-04 16:00:00	334.568550286	335.583133439	333.895413387	334.227104033	13121048
2020-09-04 15:45:00	336.568449771	336.578205378	334.373438142	334.549039072	6518590
2020-09-04 15:30:00	334.939263362	336.95867406	334.939263362	336.568449771	4767398
2020-09-04 15:15:00	336.139203052	336.227003517	334.919752147	334.939263362	3000828
2020-09-04 15:00:00	334.666106359	336.202614499	334.666106359	336.129447445	3750911
2020-09-04 14:45:00	333.144231629	335.052623518	332.724740518	334.646595144	2650124
2020-09-04 14:30:00	331.472803441	333.26120136	331.388222326	333.153987237	2238611
2020-09-04 14:15:00	332.036970208	332.432072301	331.417489148	331.485778399	2099787
2020-09-04 14:00:00	331.241888218	332.256471371	330.919953179	332.036970208	2658417
2020-09-04 13:45:00	331.017509251	331.661379329	330.188282636	331.290666254	2478106
2020-09-04 13:30:00	331.685768347	331.690646151	330.324861137	331.017509251	3022858
2020-09-04 13:15:00	332.558895195	332.568650802	331.212621396	331.690646151	2000303
2020-09-04 13:00:00	332.617428838	333.251543309	331.749179794	332.578406409	2811613
2020-09-04 12:45:00	332.168670905	333.085697986	331.777275943	332.617428838	3331664
2020-09-04 12:30:00	330.676062998	332.227204549	329.788302739	332.178426513	3077164
2020-09-04 12:15:00	330.929708786	331.476022791	330.051704134	330.656551783	3025093
2020-09-04 12:00:00	328.481051369	331.251643825	328.461540154	330.919953179	3587593
2020-09-04 11:45:00	328.178627544	330.022437313	328.05180465	328.510220634	4014585
2020-09-04 11:30:00	329.64196863	329.983414884	327.222578035	328.168871937	3334282
2020-09-04 11:15:00	330.1395046	330.510217675	328.529829405	329.680991059	3606882
2020-09-04 11:00:00	326.92015421	330.676062998	326.92015421	330.149260207	6762777
2020-09-04 10:45:00	330.94922	331.813566802	326.686019637	326.949421032	9931109
2020-09-04 10:30:00	333.846635351	336.9850142	330.793130285	330.939464393	8648987
2020-09-04 10:15:00	335.153886721	336.295292768	333.740299232	333.836879743	4089937
2020-09-04 10:00:00	337.748878247	337.901065719	334.666106359	335.163642328	7385439
2020-09-04 09:45:00	337.670833389	339.329286619	337.06598574	337.709855818	6411610
2020-09-04 09:30:00	338.48054879	338.880528686	337.4171876	337.651322174	478754
2020-09-04 09:15:00	338.022035249	338.665905327	337.934234784	338.392748324	143827
2020-09-04 09:00:00	338.295192252	338.841506257	337.934234784	338.070813285	371280
2020-09-04 08:45:00	337.495232458	338.314703466	336.412360055	338.314703466	694549
2020-09-04 08:30:00	336.753806308	337.300120314	336.568449771	337.075741347	143537
2020-09-04 08:15:00	337.046572081	339.875990849	335.817268013	336.831851166	235003
2020-09-04 08:00:00	336.85136238	336.919651631	336.363582019	336.626983414	132328
2020-09-04 07:45:00	337.563521709	337.563521709	336.587960985	336.870873595	168828
2020-09-04 07:30:00	337.778145068	338.002524035	337.465965637	337.612299745	91064
2020-09-04 07:15:00	338.714683363	338.782972614	337.583032923	337.817167497	218002
2020-09-04 07:00:00	338.880528686	338.948817937	338.675660934	338.792728221	103403
2020-09-04 06:45:00	338.900039901	339.046374009	338.861017472	338.909795508	11143
2020-09-04 06:30:00	339.68048848	339.68048848	338.802483828	338.909795508	19632
2020-09-04 06:15:00	339.846333803	339.982912304	339.729266516	339.826822589	23287
2020-09-04 06:00:00	339.192708118	339.807311374	339.085396438	339.748777731	38051
2020-09-04 05:45:00	338.93906233	339.173196904	338.734194578	339.143930082	9763
2020-09-04 05:30:00	338.763461399	339.104907653	338.763461399	339.00735158	5959
2020-09-04 05:15:00	339.104907653	339.104907653	338.821995043	338.841506257	5391
2020-09-04 05:00:00	338.802483828	339.202463725	338.802483828	338.870773079	3919
2020-09-04 04:45:00	338.714683363	339.300019798	338.685416542	339.017107188	21644
2020-09-04 04:30:00	338.773217007	338.948817937	338.597616076	338.724438971	16969
2020-09-04 04:15:00	338.519571218	338.734194578	338.217147394	338.704927756	29580
2020-09-03 20:00:00	335.036819434	335.066086256	334.656350752	334.880729718	49544
2020-09-03 19:45:00	335.007552612	335.436799331	334.997797005	335.036819434	43904
2020-09-03 19:30:00	335.007552612	335.036819434	334.441727392	334.97828579	95167
2020-09-03 19:15:00	335.427043723	335.65142269	334.900240933	334.968530183	40290
2020-09-03 19:00:00	336.129447445	336.987940882	335.309976437	335.407532509	174133
2020-09-03 18:45:00	336.568449771	336.812339952	336.080669409	336.090425016	67463
2020-09-03 18:30:00	336.666005843	336.666005843	336.129447445	336.451382484	44099
2020-09-03 18:15:00	337.085496954	337.407431993	336.32455959	336.626983414	165436
2020-09-03 18:00:00	337.124519383	337.192808634	336.861117988	336.909896024	73889
2020-09-03 17:45:00	337.407431993	337.436698815	337.056230133	337.075741347	61579
2020-09-03 17:30:00	337.592788531	337.641566567	337.397676386	337.407431993	49604
2020-09-03 17:15:00	337.817167497	337.904967962	336.948918453	337.592788531	1727053
2020-09-03 17:00:00	337.504988066	338.031790856	336.948918453	337.875701141	151221
2020-09-03 16:45:00	337.651322174	337.739122639	337.290364706	337.436698815	2808818
2020-09-03 16:30:00	337.641566567	337.768389461	336.995257587	337.661077781	875781
2020-09-03 16:15:00	336.978185275	338.37323711	336.948918453	337.621957796	7465498
2020-09-03 16:00:00	336.266025946	337.465965637	334.578305894	336.968429667	14979598
2020-09-03 15:45:00	334.524650054	336.451382484	334.217348426	336.256270339	7271560
2020-09-03 15:30:00	336.080669409	336.236759124	334.412460571	334.529527857	4743328
2020-09-03 15:15:00	335.592889047	336.100180623	334.831951682	336.080669409	5157215
2020-09-03 15:00:00	337.124519383	339.104907653	335.563622225	335.592889047	3522917
2020-09-03 14:45:00	337.06598574	338.519571218	336.870873595	337.143737929	3807823
2020-09-03 14:30:00	337.261097885	337.309875921	336.235003115	337.075838903	2885967
2020-09-03 14:15:00	337.144030598	337.934234784	336.753806308	337.270853492	3365784
2020-09-03 14:00:00	336.451382484	337.612299745	336.275781553	337.13427499	3192438
2020-09-03 13:45:00	338.431770753	338.431770753	336.305048375	336.470893698	3417283
2020-09-03 13:30:00	338.246414216	338.500060004	336.890384809	338.441526361	2963764
2020-09-03 13:15:00	337.202564241	338.280558841	335.846534835	338.236756165	5684002
2020-09-03 13:00:00	337.890334552	338.441428804	337.046474525	337.212319848	3332116
2020-09-03 12:45:00	339.059348967	339.309775405	337.583032923	337.895212355	3299596
2020-09-03 12:30:00	340.01705693	340.324358558	338.93906233	339.056129617	3309460
2020-09-03 12:15:00	339.553665586	340.099979591	338.65614972	340.041445948	3480628
2020-09-03 12:00:00	340.13900202	340.860916956	339.22197494	339.543909979	3747093
2020-09-03 11:45:00	338.792728221	342.724725719	338.042522024	340.129246413	7922174
2020-09-03 11:30:00	340.217046878	340.2463137	336.764537476	338.792728221	11989439
2020-09-03 11:15:00	342.743749153	342.890083262	339.78780016	340.217046878	6270584
2020-09-03 11:00:00	343.133973443	343.290063159	341.788382536	342.73887135	6077464
2020-09-03 10:45:00	344.119289774	344.519269671	342.821794011	343.124217836	5277272
2020-09-03 10:30:00	346.021633186	346.021633186	343.407130446	344.119289774	4762120
2020-09-03 10:15:00	347.075238768	347.221572876	345.680186932	345.997244168	2616103
2020-09-03 10:00:00	346.694770085	347.514241094	346.480146726	347.104505589	2856877
2020-09-03 09:45:00	347.17279484	347.670330809	346.499657941	346.694770085	4385207
2020-09-03 09:30:00	347.319128949	347.436196236	347.026460732	347.192306055	200382
2020-09-03 09:15:00	347.543507915	349.305370583	347.06548316	347.299617734	204075
2020-09-03 09:00:00	347.748375667	347.865442954	347.494729879	347.582530344	160296
2020-09-03 08:45:00	347.63130838	348.226400422	347.494729879	347.767886882	310085
2020-09-03 08:30:00	347.572774737	347.63130838	347.289862127	347.602041559	189914
2020-09-03 08:15:00	347.875198561	349.182449932	347.445951843	347.553263522	173800
2020-09-03 08:00:00	347.816664918	348.02153267	347.767886882	347.836176132	104947
2020-09-03 07:45:00	347.543507915	347.836176132	347.436196236	347.836176132	143994
2020-09-03 07:30:00	347.923976598	347.923976598	347.436196236	347.523996701	87933
2020-09-03 07:15:00	347.641063988	348.031288277	347.641063988	347.865442954	83387
2020-09-03 07:00:00	347.777642489	347.894709776	347.592285951	347.709353238	138242
2020-09-03 06:45:00	348.167866779	348.206889208	347.797153703	347.797153703	7978
2020-09-03 06:30:00	347.836176132	348.148355564	347.787398096	348.089821921	55167
2020-09-03 06:15:00	347.962999027	347.992265848	347.826420525	347.826420525	67773
2020-09-03 06:00:00	348.402001352	348.431268174	347.894709776	347.894709776	15552
2020-09-03 05:45:00	348.558091068	348.665402748	348.402001352	348.431268174	9990
2020-09-03 05:30:00	348.548335461	348.69466957	348.353223316	348.606869104	18926
2020-09-03 05:15:00	348.821492464	348.860514893	348.567846675	348.616624712	15892
2020-09-03 05:00:00	348.860514893	349.075138252	348.860514893	348.967826572	6900
2020-09-03 04:45:00	349.182449932	349.211716753	348.811736856	348.8702705	22378
2020-09-03 04:30:00	349.32878404	349.426340112	349.250739182	349.250739182	7850
2020-09-03 04:15:00	349.32878404	349.601941043	349.22147236	349.319028433	53088
2020-09-02 20:00:00	349.709252722	349.728763937	349.514140578	349.670230293	27852
2020-09-02 19:45:00	349.621452257	349.865342438	349.621452257	349.816564402	48704
2020-09-02 19:30:00	349.543407399	349.728763937	349.514140578	349.621452257	19685
2020-09-02 19:15:00	349.377562076	349.543407399	349.309272826	349.514140578	39086
2020-09-02 19:00:00	349.04587143	349.367806469	349.04587143	349.358050862	26663
2020-09-02 18:45:00	349.075138252	349.075138252	348.977582179	349.055529481	10106
2020-09-02 18:30:00	348.821492464	349.114160681	348.782470035	349.104405074	21028
2020-09-02 18:15:00	349.075138252	349.075138252	348.76295882	348.821492464	56448
2020-09-02 18:00:00	349.114160681	349.123916288	349.075138252	349.123916288	8840
2020-09-02 17:45:00	349.104405074	349.143427503	349.084893859	349.104405074	13647
2020-09-02 17:30:00	349.04587143	349.15318311	349.04587143	349.153085554	28677
2020-09-02 17:15:00	349.114160681	349.114160681	348.958070965	349.036115823	249292
2020-09-02 17:00:00	349.201961146	349.201961146	348.880026107	349.016604608	98329
2020-09-02 16:45:00	349.182449932	349.399804861	348.958070965	349.201961146	408630
2020-09-02 16:30:00	349.22147236	349.250739182	349.123916288	349.231227968	443189
2020-09-02 16:15:00	348.928804143	349.240983575	348.880026107	349.162938717	2672624
2020-09-02 16:00:00	349.601941043	349.982409725	348.928804143	348.938559751	12228480
2020-09-02 15:45:00	348.919048536	349.670230293	348.743447606	349.601941043	5063232
2020-09-02 15:30:00	348.772714427	349.15318311	348.655647141	348.919048536	2837859
2020-09-02 15:15:00	348.031288277	348.792225642	347.953243419	348.772714427	2468226
2020-09-02 15:00:00	347.776666928	348.206889208	347.709353238	348.031288277	1754919
2020-09-02 14:45:00	347.816664918	347.982510241	347.641063988	347.772764685	1061431
2020-09-02 14:30:00	347.406929414	347.962999027	347.3938569	347.826420525	1068833
2020-09-02 14:15:00	347.728864453	347.728864453	347.114261197	347.387418199	1789277
2020-09-02 14:00:00	347.884954169	347.972754634	347.650819595	347.719108846	814730
2020-09-02 13:45:00	347.73862006	348.020557109	347.670330809	347.904465383	1201926
2020-09-02 13:30:00	347.416685021	347.797153703	347.309373341	347.748375667	1485733
2020-09-02 13:15:00	346.88988223	347.426440628	346.7142813	347.409173204	1103504
2020-09-02 13:00:00	346.958171481	347.084994375	346.772814943	346.885004427	988505
2020-09-02 12:45:00	346.743548122	347.055727553	346.655747656	346.958171481	1157596
2020-09-02 12:30:00	346.343568225	346.821592979	346.343568225	346.73389007	1792336
2020-09-02 12:15:00	346.114311455	346.392346261	345.875299077	346.348933809	1136488
2020-09-02 12:00:00	345.426541144	346.158211687	345.328985072	346.114311455	1471006
2020-09-02 11:45:00	345.75823179	346.187478509	345.01680564	345.40702993	2772796
2020-09-02 11:30:00	346.060655615	346.080166829	345.455807966	345.787498612	1784219
2020-09-02 11:15:00	346.206989723	346.402101868	345.709453754	346.050900008	1672887
2020-09-02 11:00:00	346.002121971	346.441124297	345.75823179	346.216745331	1654429
2020-09-02 10:45:00	346.285034581	346.60696962	345.76867029	346.007194887	2973643
2020-09-02 10:30:00	345.58263086	346.294790189	345.436296751	346.275278974	2046333
2020-09-02 10:15:00	345.114361713	345.641164503	344.792426674	345.563119646	2315338
2020-09-02 10:00:00	345.86554347	345.924077113	344.889982746	345.104606105	3556277
2020-09-02 09:45:00	346.002121971	346.021633186	345.094850498	345.855885419	4033367
2020-09-02 09:30:00	346.197234116	346.197234116	345.963099542	346.011877579	219581
2020-09-02 09:15:00	346.011877579	346.246012152	345.933832721	346.246012152	68551
2020-09-02 09:00:00	346.119189258	346.206989723	346.0411444	346.0411444	59815
2020-09-02 08:45:00	346.177722902	346.236256545	345.963099542	346.206989723	30945
2020-09-02 08:30:00	346.167967294	346.285034581	345.885054684	346.128944865	75474
2020-09-02 08:15:00	346.011877579	346.724427131	344.958271997	346.158211687	64593
2020-09-02 08:00:00	346.392346261	346.392346261	346.021633186	346.021633186	72361
2020-09-02 07:45:00	346.314301403	346.43136869	346.25576776	346.392346261	41230
2020-09-02 07:30:00	346.275278974	346.363079439	346.197234116	346.246012152	18676
2020-09-02 07:15:00	346.32405701	346.441124297	346.197234116	346.226500938	35433
2020-09-02 07:00:00	346.567947191	346.587458406	346.333812618	346.421613083	49180
2020-09-02 06:45:00	346.353323832	346.53868037	346.333812618	346.509413548	29020
2020-09-02 06:30:00	346.528924762	346.577702798	346.411857475	346.421613083	25351
2020-09-02 06:15:00	346.782570551	346.928904659	346.528924762	346.528924762	10482
2020-09-02 06:00:00	346.353323832	346.841104194	346.353323832	346.811837372	4546
2020-09-02 05:45:00	346.685014478	346.685014478	346.450879904	346.460635512	7985
2020-09-02 05:30:00	346.509413548	346.724036907	346.509413548	346.636236442	2291
2020-09-02 05:15:00	346.548435977	346.60696962	346.372835046	346.480146726	10467
2020-09-02 05:00:00	346.411857475	346.577702798	346.216745331	346.421613083	8982
2020-09-02 04:45:00	346.226500938	346.499657941	346.177722902	346.421613083	7244
2020-09-02 04:30:00	345.914321506	346.187478509	345.914321506	346.119189258	6265
2020-09-02 04:15:00	345.846032256	346.050900008	345.777743005	345.885054684	10777
2020-09-01 20:00:00	344.636336958	344.938760782	344.636336958	344.929005175	22179
2020-09-01 19:45:00	344.675359387	344.675359387	344.538780885	344.636336958	14017
2020-09-01 19:30:00	344.187579025	344.714381816	344.187579025	344.66560378	23872
2020-09-01 19:15:00	344.265623883	344.265623883	343.982711273	344.177823418	5098
2020-09-01 19:00:00	344.138898545	344.343668741	344.138898545	344.304646312	4540
2020-09-01 18:45:00	344.187579025	344.216845846	344.119289774	344.197334632	11595
2020-09-01 18:30:00	344.226601454	344.265623883	344.187579025	344.187579025	5990
2020-09-01 18:15:00	344.294890704	344.324157526	344.129045381	344.246112668	32480
2020-09-01 18:00:00	344.285135097	344.363179955	344.246112668	344.363179955	7870
2020-09-01 17:45:00	344.294793148	344.324157526	344.255868275	344.285135097	11368
2020-09-01 17:30:00	344.314401919	344.333913133	344.27537949	344.27537949	5528
2020-09-01 17:15:00	344.372935562	344.372935562	344.255868275	344.363179955	66962
2020-09-01 17:00:00	344.285135097	344.421713599	344.27537949	344.363179955	46076
2020-09-01 16:45:00	344.080267345	344.411957991	343.982711273	344.255868275	254267
2020-09-01 16:30:00	344.041244916	344.129045381	343.217383885	344.080267345	507432
2020-09-01 16:15:00	343.943688844	344.16806781	343.836377164	344.090022952	4943114
2020-09-01 16:00:00	343.416886053	344.070511738	342.909594476	343.943688844	5844191
2020-09-01 15:45:00	342.933983494	343.446152875	342.821794011	343.426739216	3089736
2020-09-01 15:30:00	342.831549618	343.241285123	342.831549618	342.929105691	1806142
2020-09-01 15:15:00	343.241285123	343.299818766	342.802282797	342.821794011	2039737
2020-09-01 15:00:00	343.085195407	343.309574373	343.007150549	343.241285123	1842266
2020-09-01 14:45:00	343.133973443	343.290063159	343.03641737	343.104706621	1232929
2020-09-01 14:30:00	342.963250316	343.212018301	342.919350084	343.13553434	1879217
2020-09-01 14:15:00	342.743749153	342.987639334	342.665704295	342.958372513	1307354
2020-09-01 14:00:00	342.865694244	342.890083262	342.616926259	342.733993546	808339
2020-09-01 13:45:00	342.431569722	342.899838869	342.34864706	342.864913795	759886
2020-09-01 13:30:00	342.334111205	342.519370187	342.314502435	342.421814114	1079968
2020-09-01 13:15:00	342.61790182	342.62658431	342.275480006	342.334013649	872069
2020-09-01 13:00:00	342.392547293	342.626681866	342.304746827	342.624438077	766442
2020-09-01 12:45:00	342.377913882	342.568148223	342.22670197	342.380352784	462714
2020-09-01 12:30:00	342.563270419	342.597415045	342.334013649	342.382791685	630439
2020-09-01 12:15:00	342.197435148	342.597415045	342.11939029	342.568148223	1562708
2020-09-01 12:00:00	342.275480006	342.490103365	342.099879075	342.187777097	546406
2020-09-01 11:45:00	342.216946362	342.421814114	342.071587814	342.285235613	1111150
2020-09-01 11:30:00	342.4023029	342.636437474	341.826722073	342.221824166	3047478
2020-09-01 11:15:00	342.099879075	342.527760009	341.973056181	342.4023029	859324
2020-09-01 11:00:00	342.460836543	342.772918419	342.031589825	342.090123468	3175441
2020-09-01 10:45:00	342.802282797	342.812038404	342.392547293	342.460836543	1799530
2020-09-01 10:30:00	341.807210858	342.812038404	341.621854321	342.792527189	1723477
2020-09-01 10:15:00	341.914522538	342.490103365	341.680387964	341.816966466	2104690
2020-09-01 10:00:00	341.534053856	342.021834218	341.456008998	341.907693613	2103308
2020-09-01 09:45:00	341.651121142	341.680387964	340.70482724	341.528200491	4310349
2020-09-01 09:30:00	341.299919282	341.670632357	341.153585173	341.651121142	207312
2020-09-01 09:15:00	341.670632357	341.729166	340.909694992	341.299919282	164467
2020-09-01 09:00:00	342.207190755	342.343769256	341.641365535	341.758432822	118200
2020-09-01 08:45:00	342.158412719	342.285235613	342.158412719	342.265724399	27360
2020-09-01 08:30:00	342.090123468	342.177923933	342.01207861	342.177923933	40007
2020-09-01 08:15:00	341.973056181	342.958372513	341.933936196	342.080367861	49848
2020-09-01 08:00:00	341.982811789	342.021834218	341.895011323	341.973056181	32619
2020-09-01 07:45:00	342.109634683	342.109634683	341.904766931	341.992567396	90992
2020-09-01 07:30:00	342.373036078	342.373036078	342.099879075	342.129145897	20634
2020-09-01 07:15:00	342.480347758	342.529125794	342.324258042	342.363280471	138463
2020-09-01 07:00:00	342.382791685	342.636437474	342.353524864	342.568148223	13080
2020-09-01 06:45:00	342.499858972	342.519370187	342.363280471	342.50961458	3545
2020-09-01 06:30:00	342.382791685	342.519370187	342.285235613	342.519370187	5075
2020-09-01 06:15:00	342.382791685	342.519370187	342.265724399	342.353524864	7524
2020-09-01 06:00:00	342.548637008	342.597415045	342.314502435	342.382791685	5025
2020-09-01 05:45:00	342.57790383	342.675459903	342.57790383	342.626681866	8940
2020-09-01 05:30:00	342.255968791	342.568148223	342.255968791	342.568148223	10408
2020-09-01 05:15:00	342.041345432	342.158412719	341.914522538	342.148657112	2896
2020-09-01 05:00:00	342.22670197	342.22670197	341.885255716	341.934033752	15498
2020-09-01 04:45:00	342.460836543	342.694971117	342.148657112	342.334013649	7030
2020-09-01 04:30:00	342.421814114	342.763260368	342.4023029	342.763260368	17483
2020-09-01 04:15:00	342.68521551	342.841305226	342.480347758	342.568148223	17126
2020-08-31 20:00:00	340.899939385	341.280408067	340.851161349	341.143829566	46209
2020-08-31 19:45:00	340.714485291	340.899939385	340.714485291	340.860916956	16823
2020-08-31 19:30:00	340.607271168	340.695071633	340.607271168	340.626782382	6282
2020-08-31 19:15:00	340.42191463	340.665804811	340.42191463	340.617026775	11977
2020-08-31 19:00:00	340.392647809	340.42191463	340.314602951	340.382892201	11439
2020-08-31 18:45:00	340.2463137	340.460937059	340.197535664	340.382892201	15869
2020-08-31 18:30:00	340.256069307	340.324358558	339.982912304	340.207291271	55949
2020-08-31 18:15:00	340.782872098	341.007251065	340.226802485	340.226802485	53963
2020-08-31 18:00:00	340.802383313	340.909694992	340.802383313	340.909694992	14781
2020-08-31 17:45:00	340.860916956	340.870672563	340.724338455	340.763360884	6152
2020-08-31 17:30:00	340.831650134	340.860916956	340.763360884	340.860916956	310159
2020-08-31 17:15:00	340.958473028	341.017006672	340.714582847	340.802285757	33705
2020-08-31 17:00:00	341.007251065	341.017006672	340.763360884	340.870672563	82158
2020-08-31 16:45:00	341.241385638	341.241385638	340.773116491	341.036517886	231728
2020-08-31 16:30:00	341.173096388	341.28382253	340.773116491	341.212118817	2413693
2020-08-31 16:15:00	340.81213892	341.407230961	340.52922631	341.202363209	8143133
2020-08-31 16:00:00	342.11939029	342.714482332	340.773116491	340.81213892	9366266
2020-08-31 15:45:00	341.904766931	342.177923933	341.758432822	342.109634683	2289663
2020-08-31 15:30:00	341.982811789	342.041345432	341.329186104	341.901937805	1848152
2020-08-31 15:15:00	342.216946362	342.255968791	341.83647768	341.985055578	1531119
2020-08-31 15:00:00	342.101439973	342.304746827	342.031589825	342.207190755	1149320
2020-08-31 14:45:00	341.815405568	342.129145897	341.621951877	342.109634683	2732255
2020-08-31 14:30:00	342.021834218	342.158412719	341.768188429	341.812088662	1714914
2020-08-31 14:15:00	342.060856647	342.11939029	341.797455251	342.021834218	827121
2020-08-31 14:00:00	342.11939029	342.304746827	341.982811789	342.051101039	951672
2020-08-31 13:45:00	342.016956414	342.197435148	341.934033752	342.11939029	1663816
2020-08-31 13:30:00	342.021834218	342.148657112	341.963300574	342.01207861	965647
2020-08-31 13:15:00	341.953544967	342.021834218	341.787699644	342.021834218	832110
2020-08-31 13:00:00	341.573076285	341.983884905	341.573076285	341.94378936	647920
2020-08-31 12:45:00	341.83647768	341.885255716	341.534053856	341.582831892	677116
2020-08-31 12:30:00	341.777944037	342.138901504	341.602343106	341.844477278	1713844
2020-08-31 12:15:00	341.592587499	341.973056181	341.44625339	341.777944037	1964697
2020-08-31 12:00:00	341.573076285	341.826722073	341.55356507	341.582831892	1083463
2020-08-31 11:45:00	340.948717421	341.612098713	340.63653799	341.573076285	2167577
2020-08-31 11:30:00	341.870622305	342.031589825	340.558493132	340.929206207	2982231
2020-08-31 11:15:00	342.06573445	342.275480006	341.812088662	341.865744502	1199239
2020-08-31 11:00:00	341.66087675	342.070612254	341.543809463	342.060856647	979545
2020-08-31 10:45:00	341.582831892	342.109634683	341.568198481	341.670632357	3516340
2020-08-31 10:30:00	341.631609928	341.924278145	341.397475354	341.602343106	1482870
2020-08-31 10:15:00	341.465764605	341.826722073	341.299919282	341.631609928	2085554
2020-08-31 10:00:00	341.885255716	342.01207861	341.329186104	341.475520212	2421369
2020-08-31 09:45:00	341.787699644	342.099879075	341.319430496	341.895011323	2959516
2020-08-31 09:30:00	341.719410393	341.865744502	341.543809463	341.787699644	275300
2020-08-31 09:15:00	342.168168326	342.168168326	341.592587499	341.690143571	125832
2020-08-31 09:00:00	342.392547293	342.4023029	342.051101039	342.177923933	77337
2020-08-31 08:45:00	342.207190755	342.4023029	342.187679541	342.382596573	62739
2020-08-31 08:30:00	342.392547293	342.431569722	342.119585402	342.216946362	145989
2020-08-31 08:15:00	342.665704295	343.836377164	342.334013649	342.334013649	208379
2020-08-31 08:00:00	342.665704295	342.714482332	342.568148223	342.665704295	18567
2020-08-31 07:45:00	342.899838869	342.919350084	342.597415045	342.675459903	34903
2020-08-31 07:30:00	342.704726724	342.899838869	342.704726724	342.899838869	17339
2020-08-31 07:15:00	342.704726724	342.753504761	342.50961458	342.733993546	42122
2020-08-31 07:00:00	342.675459903	342.792527189	342.655948688	342.704726724	7783
2020-08-31 06:45:00	342.763260368	342.782771582	342.558392616	342.607170652	6296
2020-08-31 06:30:00	342.646193081	342.763260368	342.646193081	342.763260368	5479
2020-08-31 06:15:00	342.909594476	342.909594476	342.665704295	342.665704295	7587
2020-08-31 06:00:00	343.026661763	343.075439799	343.016906156	343.03641737	6242
2020-08-31 05:45:00	342.948616905	342.977883727	342.899838869	342.899838869	3992
2020-08-31 05:30:00	342.929105691	343.046172978	342.890083262	342.890083262	1132
2020-08-31 05:15:00	343.14372905	343.14372905	342.977883727	343.026661763	950
2020-08-31 05:00:00	343.241285123	343.241285123	343.14372905	343.14372905	405
2020-08-31 04:45:00	343.114462228	343.221773908	343.114462228	343.192507086	886
2020-08-31 04:30:00	342.958372513	343.133973443	342.938861298	342.997394942	3525
2020-08-31 04:15:00	343.114462228	343.114462228	342.851060833	342.851060833	6916
