# Supplementary material for: Stock price movement prediction based on Stocktwits investor sentiment using FinBERT and ensemble SVM
Source: PeerJ Comput Sci. 2023 Jun 7;9:e1403. doi: 10.7717/peerj-cs.1403 (PMC10280432; doi:10.7717/peerj-cs.1403)
Supplement: Supplemental Information 4 [file peerj-cs-09-1403-s004.zip › Financial(stock price in 15-minute increments)/SPY/SPY_2_10.csv]

time	open	high	low	close	volume
2020-06-29 20:00:00	298.248424533	298.248424533	297.887467065	298.004534352	54394
2020-06-29 19:45:00	298.199646497	298.511825928	298.198670936	298.238668926	35171
2020-06-29 19:30:00	298.111846032	298.199646497	298.043556781	298.131357246	18194
2020-06-29 19:15:00	298.199646497	298.267935747	298.043556781	298.141112853	24271
2020-06-29 19:00:00	298.209402104	298.502070321	298.170379675	298.189890889	50313
2020-06-29 18:45:00	297.946000708	298.316713784	297.936245101	298.131357246	36518
2020-06-29 18:30:00	297.467975954	298.043556781	297.467975954	297.946000708	74800
2020-06-29 18:15:00	297.204574558	297.536265204	297.087507271	297.438709132	67526
2020-06-29 18:00:00	297.165552129	297.399686703	297.077751664	297.253352594	19950
2020-06-29 17:45:00	297.282619416	297.331397452	297.019218021	297.1265297	75751
2020-06-29 17:30:00	297.311886238	297.360664274	297.1265297	297.263108202	67680
2020-06-29 17:15:00	297.419197918	297.419197918	297.05824045	297.292375023	93661
2020-06-29 17:00:00	297.555776419	297.711866135	297.253352594	297.253352594	405173
2020-06-29 16:45:00	297.272863809	297.71147591	297.019218021	297.536265204	222364
2020-06-29 16:30:00	297.360664274	297.546020812	297.019218021	297.253352594	1983562
2020-06-29 16:15:00	296.980195592	297.477731561	296.888102659	297.370419881	4692876
2020-06-29 16:00:00	295.516854506	297.009462413	295.048585358	296.989951199	9051444
2020-06-29 15:45:00	295.424176237	296.014292919	295.224186289	295.502221095	3492794
2020-06-29 15:30:00	294.998148869	295.555876935	294.980296108	295.419298433	2151491
2020-06-29 15:15:00	295.53636572	295.691479875	294.833961999	294.999807322	2198839
2020-06-29 15:00:00	295.965612439	296.004634868	295.302231146	295.526610113	1988070
2020-06-29 14:45:00	295.711966651	296.092435333	295.663188614	295.965612439	1810542
2020-06-29 14:30:00	296.043657297	296.258280656	295.633921793	295.711966651	1234090
2020-06-29 14:15:00	296.214380423	296.404614765	295.858300759	296.043657297	1230618
2020-06-29 14:00:00	296.404614765	296.502658617	296.150968976	296.20950262	1440216
2020-06-29 13:45:00	296.150968976	296.589971302	295.965612439	296.394859157	1218014
2020-06-29 13:30:00	296.034779694	296.199747013	295.829033937	296.15584678	845747
2020-06-29 13:15:00	295.936345617	296.10219094	295.799767116	296.033901689	1033153
2020-06-29 13:00:00	296.180235798	296.370470139	295.858300759	295.936345617	1764784
2020-06-29 12:45:00	296.131457762	296.38510355	296.053412904	296.170480191	1143810
2020-06-29 12:30:00	295.565632542	296.248525049	295.41442063	296.121702155	1334446
2020-06-29 12:15:00	295.292475539	295.916834403	295.292475539	295.555876935	1431974
2020-06-29 12:00:00	295.741233472	295.875470628	295.17696915	295.292475539	1413945
2020-06-29 11:45:00	295.790011508	295.965612439	295.365642594	295.741233472	2169420
2020-06-29 11:30:00	294.755917141	295.916834403	294.12180267	295.799767116	4226426
2020-06-29 11:15:00	295.194919467	295.429054041	294.707139105	294.755917141	2815258
2020-06-29 11:00:00	295.36076479	296.014390475	295.068096573	295.18516386	2180146
2020-06-29 10:45:00	294.590071818	295.672944222	294.541293782	295.36076479	3779385
2020-06-29 10:30:00	294.33642603	294.990051715	294.238869957	294.570560604	2661814
2020-06-29 10:15:00	293.229164608	294.541293782	293.224286804	294.33642603	3920611
2020-06-29 10:00:00	292.014591507	293.302331662	291.624367217	293.243798019	4133209
2020-06-29 09:45:00	294.043757813	294.355839688	291.878013005	292.014591507	6976465
2020-06-29 09:30:00	293.897423704	294.209603136	293.887668097	294.034002205	196664
2020-06-29 09:15:00	294.131558278	294.258381172	293.760845203	293.907179311	85580
2020-06-29 09:00:00	294.082780242	294.33642603	293.780356417	294.092535849	333031
2020-06-29 08:45:00	294.521782567	294.668116676	293.975468562	294.112047063	422520
2020-06-29 08:30:00	295.038829751	295.068194129	294.51202696	294.599827425	103539
2020-06-29 08:15:00	295.107119002	295.25345311	292.677972799	295.009562929	365209
2020-06-29 08:00:00	294.326670423	295.302231146	294.160825099	295.048585358	213174
2020-06-29 07:45:00	294.463248924	294.463248924	294.131558278	294.268136779	142179
2020-06-29 07:30:00	293.975468562	294.453493317	293.877912489	294.394959673	154442
2020-06-29 07:15:00	294.141313885	294.199847528	293.829134453	294.004735384	132819
2020-06-29 07:00:00	293.634022309	294.160825099	293.634022309	294.131558278	45030
2020-06-29 06:45:00	293.936446133	294.014490991	293.351109699	293.624266701	103718
2020-06-29 06:30:00	293.760845203	294.034002205	293.741333988	293.936446133	23326
2020-06-29 06:15:00	294.316914815	294.492515746	293.77060081	293.887668097	40234
2020-06-29 06:00:00	294.346181637	294.375448459	294.248625565	294.326670423	3635
2020-06-29 05:45:00	293.682800345	294.51202696	293.66328913	294.51202696	14414
2020-06-29 05:30:00	293.877912489	294.043757813	293.877912489	294.004735384	6571
2020-06-29 05:15:00	293.926690526	293.985224169	293.546221843	293.848645668	5245
2020-06-29 05:00:00	293.731578381	294.004735384	293.653533523	294.004735384	7068
2020-06-29 04:45:00	293.448665771	293.780356417	293.31208727	293.634022309	9197
2020-06-29 04:30:00	293.068197089	293.399887735	292.999907838	293.058441481	5685
2020-06-29 04:15:00	293.858401275	293.877912489	293.058441481	293.087708303	50397
2020-06-26 20:00:00	292.716995228	292.824306908	292.648705977	292.8145513	28695
2020-06-26 19:45:00	292.726750835	292.8145513	292.619439156	292.677972799	13312
2020-06-26 19:30:00	292.912107373	292.912107373	292.668217192	292.74626205	35552
2020-06-26 19:15:00	292.931618587	292.960885409	292.882840551	292.960885409	16765
2020-06-26 19:00:00	292.990152231	292.990152231	292.853573729	292.912107373	21689
2020-06-26 18:45:00	292.960885409	292.960885409	292.912107373	292.912107373	11935
2020-06-26 18:30:00	293.038930267	293.058441481	292.931618587	292.960885409	8379
2020-06-26 18:15:00	293.107219518	293.126730732	293.019419052	293.068197089	11839
2020-06-26 18:00:00	293.038930267	293.126730732	292.912107373	293.126730732	45663
2020-06-26 17:45:00	293.243798019	293.351109699	293.058441481	293.058441481	38624
2020-06-26 17:30:00	293.009663445	293.263309233	292.999907838	293.263309233	73547
2020-06-26 17:15:00	292.990152231	293.155997554	292.716995228	293.019419052	54412
2020-06-26 17:00:00	293.292576055	293.331598484	292.92186298	293.048685874	131578
2020-06-26 16:45:00	293.419398949	293.555977451	293.02917466	293.292576055	364595
2020-06-26 16:30:00	293.419398949	293.507199414	292.716995228	293.419398949	920280
2020-06-26 16:15:00	292.677972799	294.082780242	292.562466409	293.526710629	14598719
2020-06-26 16:00:00	293.624266701	294.092535849	292.414571404	292.677972799	17345115
2020-06-26 15:45:00	292.999907838	293.643777916	292.102391972	293.634022309	5722048
2020-06-26 15:30:00	293.292576055	293.4876882	292.336526546	293.004785642	5946545
2020-06-26 15:15:00	293.116975125	293.677922541	292.658461585	293.302331662	4389164
2020-06-26 15:00:00	292.970641016	293.448665771	292.521883083	293.126730732	5299813
2020-06-26 14:45:00	293.536466236	293.731578381	292.902351766	292.970641016	4316085
2020-06-26 14:30:00	294.024246598	294.17545851	293.282820448	293.536466236	3713837
2020-06-26 14:15:00	294.414470888	294.707139105	293.985224169	294.024246598	3001670
2020-06-26 14:00:00	294.755917141	294.90225125	294.33642603	294.414470888	1483503
2020-06-26 13:45:00	294.746161534	295.18516386	294.424226495	294.755917141	2369781
2020-06-26 13:30:00	294.551049389	295.019318537	294.463248924	294.751039337	1888059
2020-06-26 13:15:00	294.424226495	295.107119002	294.170580707	294.541293782	3068354
2020-06-26 13:00:00	293.838890061	294.541293782	293.390132128	294.453493317	1825769
2020-06-26 12:45:00	294.258381172	294.33642603	293.634022309	293.848645668	2612997
2020-06-26 12:30:00	294.199847528	294.424226495	293.155997554	294.266185658	2922052
2020-06-26 12:15:00	295.214430681	295.272964325	294.12180267	294.200335309	2109627
2020-06-26 12:00:00	294.765672748	295.507098899	294.668116676	295.207601756	1807206
2020-06-26 11:45:00	294.638849854	295.116874609	294.024246598	294.775428356	2605826
2020-06-26 11:30:00	295.019318537	295.048585358	294.141313885	294.609583032	2428773
2020-06-26 11:15:00	294.170580707	295.438809648	294.082780242	295.019318537	5030928
2020-06-26 11:00:00	294.502271353	294.736405927	293.341354091	294.141313885	5535727
2020-06-26 10:45:00	295.46807647	295.692455436	293.702311559	294.541293782	5812826
2020-06-26 10:30:00	296.307058692	296.307058692	294.68762789	295.458320862	5980770
2020-06-26 10:15:00	297.770399778	297.789910993	296.180235798	296.302180889	3294835
2020-06-26 10:00:00	297.292375023	297.863078047	297.07784922	297.770497334	3657697
2020-06-26 09:45:00	298.677671251	298.902050218	297.282619416	297.302130631	3972748
2020-06-26 09:30:00	298.775227324	298.863027789	298.54109275	298.706938073	96792
2020-06-26 09:15:00	298.619137608	298.853272182	298.492314714	298.736204895	212232
2020-06-26 09:00:00	299.048384327	299.136087236	298.36549182	298.570359572	288227
2020-06-26 08:45:00	299.204474042	299.458119831	298.970339469	299.067895541	110164
2020-06-26 08:30:00	299.067895541	299.2825189	298.941072647	299.2825189	102856
2020-06-26 08:15:00	298.71669368	300.667815128	297.936245101	299.019117505	241667
2020-06-26 08:00:00	299.750788048	299.867855335	299.438608616	299.49714226	59075
2020-06-26 07:45:00	299.828832906	299.916633371	299.56543151	299.770299262	95087
2020-06-26 07:30:00	300.228812803	300.297102053	299.789810477	299.789810477	73115
2020-06-26 07:15:00	300.062967479	300.580014663	300.062967479	300.209301588	109233
2020-06-26 07:00:00	299.965411407	300.053211872	299.838588513	300.023945051	14095
2020-06-26 06:45:00	299.936144585	300.082478694	299.877610942	300.082478694	24597
2020-06-26 06:30:00	299.770299262	300.228812803	299.56543151	299.9556558	39987
2020-06-26 06:15:00	299.49714226	299.945900193	299.487386652	299.614209546	32099
2020-06-26 06:00:00	299.428853009	299.516653474	299.204474042	299.311785722	15505
2020-06-26 05:45:00	298.804494146	299.467875438	298.804494146	299.370319365	20820
2020-06-26 05:30:00	298.814249753	298.941072647	298.775227324	298.804494146	11583
2020-06-26 05:15:00	298.492314714	299.009361898	298.492314714	298.784982931	23515
2020-06-26 05:00:00	298.287446962	298.697182466	298.277691355	298.609382001	40174
2020-06-26 04:45:00	297.887467065	298.267935747	297.887467065	298.267935747	17124
2020-06-26 04:30:00	297.741132956	297.985023137	297.604554455	297.985023137	10205
2020-06-26 04:15:00	298.989850683	298.989850683	297.536265204	297.69235492	36292
2020-06-25 20:00:00	300.394658126	300.472702984	299.819077298	299.858099727	96898
2020-06-25 19:45:00	300.277590839	300.423924947	300.141012337	300.394658126	63072
2020-06-25 19:30:00	299.702010012	300.375146911	299.702010012	300.277590839	72272
2020-06-25 19:15:00	299.887366549	299.887366549	299.653231975	299.692254404	16827
2020-06-25 19:00:00	299.555675903	299.906877764	299.458119831	299.906877764	47963
2020-06-25 18:45:00	299.877610942	299.877610942	299.49714226	299.584942725	39701
2020-06-25 18:30:00	299.692254404	299.9556558	299.419097402	299.9556558	62018
2020-06-25 18:15:00	299.721521226	299.887366549	299.506897867	299.584942725	102803
2020-06-25 18:00:00	299.770299262	299.789810477	299.623965154	299.770299262	57524
2020-06-25 17:45:00	299.750788048	299.789810477	299.741032441	299.750788048	17435
2020-06-25 17:30:00	299.789810477	299.838588513	299.731276833	299.789810477	58249
2020-06-25 17:15:00	299.906877764	299.936144585	299.78005487	299.78005487	46691
2020-06-25 17:00:00	299.536164689	299.975167014	299.536164689	299.906877764	251856
2020-06-25 16:45:00	299.692254404	299.789810477	299.067895541	299.516653474	414134
2020-06-25 16:30:00	299.584942725	299.838588513	299.506897867	299.682498797	240019
2020-06-25 16:15:00	299.741032441	300.472702984	299.545920296	299.545920296	3972787
2020-06-25 16:00:00	299.184962828	300.121501123	298.697182466	299.799566084	8890554
2020-06-25 15:45:00	299.184962828	299.760543655	298.745960502	299.175109665	5685608
2020-06-25 15:30:00	298.141112853	299.477631045	298.111846032	299.194718435	5644902
2020-06-25 15:15:00	296.824105876	298.482071326	296.570460088	298.160624068	3946033
2020-06-25 15:00:00	296.677771767	297.05824045	296.424125979	296.833861483	1593334
2020-06-25 14:45:00	296.736305411	296.785083447	296.082679726	296.66801616	2150430
2020-06-25 14:30:00	297.107018486	297.398223362	296.394859157	296.736305411	1523541
2020-06-25 14:15:00	297.116774093	297.292375023	296.658260553	297.102140682	1282676
2020-06-25 14:00:00	297.272863809	297.575287633	296.960684377	297.1265297	1222442
2020-06-25 13:45:00	297.05824045	297.546020812	296.628993731	297.268278674	2113997
2020-06-25 13:30:00	297.009462413	297.419197918	296.882639519	297.05824045	2103425
2020-06-25 13:15:00	297.214330165	297.214330165	296.687527375	297.00458461	1402199
2020-06-25 13:00:00	297.643576884	297.780155385	297.019218021	297.214330165	1145009
2020-06-25 12:45:00	297.116774093	297.809422207	296.541193266	297.643576884	2314702
2020-06-25 12:30:00	296.84361709	297.663088099	296.84361709	297.097262879	1839203
2020-06-25 12:15:00	296.433881586	297.243596987	296.424125979	296.824105876	2020387
2020-06-25 12:00:00	295.794889312	296.472904015	295.633921793	296.414370372	1614373
2020-06-25 11:45:00	296.463148408	296.697282982	295.116874609	295.799767116	3703951
2020-06-25 11:30:00	296.233891638	296.941173163	296.131457762	296.4742698	2145809
2020-06-25 11:15:00	296.531437659	296.531437659	295.243697503	296.238769442	3564956
2020-06-25 11:00:00	296.599726909	297.175307737	296.043657297	296.531437659	3034687
2020-06-25 10:45:00	297.331397452	297.497242775	296.27779187	296.599726909	2633654
2020-06-25 10:30:00	296.892395127	297.526509597	296.355836728	297.321641845	3082865
2020-06-25 10:15:00	295.585143756	296.989951199	295.46807647	296.882639519	4202955
2020-06-25 10:00:00	294.668116676	295.614410578	293.916934918	295.575388149	4149559
2020-06-25 09:45:00	296.053412904	296.404614765	294.268136779	294.658361069	5818348
2020-06-25 09:30:00	296.347056682	296.658260553	295.985123653	296.063168511	349382
2020-06-25 09:15:00	295.546121327	296.453392801	295.380276004	296.394761601	253273
2020-06-25 09:00:00	295.448565255	295.955856832	294.980296108	295.507098899	235589
2020-06-25 08:45:00	295.351009183	296.375347943	294.648605461	295.516854506	796421
2020-06-25 08:30:00	295.526610113	295.594899364	294.990051715	295.282719932	518726
2020-06-25 08:15:00	295.07785218	297.028973628	293.477932593	295.585143756	250141
2020-06-25 08:00:00	295.224186289	295.546121327	294.912006857	295.048585358	268700
2020-06-25 07:45:00	296.033901689	296.160724584	295.048585358	295.224186289	166666
2020-06-25 07:30:00	296.589971302	296.589971302	295.955856832	296.072924118	119468
2020-06-25 07:15:00	297.028973628	297.077751664	296.531437659	296.550948873	107524
2020-06-25 07:00:00	296.77532784	297.077751664	296.609482517	297.067996057	83868
2020-06-25 06:45:00	296.707038589	296.960684377	296.365592336	296.580215695	30650
2020-06-25 06:30:00	296.424125979	296.84361709	296.375347943	296.736305411	47395
2020-06-25 06:15:00	296.765572232	297.048484842	296.482659623	296.521682051	75895
2020-06-25 06:00:00	296.609482517	296.931417556	296.414370372	296.648504946	49554
2020-06-25 05:45:00	297.731377349	297.867955851	296.433881586	296.609482517	40076
2020-06-25 05:30:00	297.077751664	297.555776419	297.077751664	297.555776419	14190
2020-06-25 05:15:00	296.95092877	297.419197918	296.697282982	296.989951199	10894
2020-06-25 05:00:00	296.989951199	297.302130631	296.833861483	296.960684377	26406
2020-06-25 04:45:00	296.316814299	297.146040915	296.180235798	297.087507271	16022
2020-06-25 04:30:00	295.741233472	296.794839054	295.653433007	296.268036263	52043
2020-06-25 04:15:00	294.160825099	295.838789545	294.112047063	295.790011508	89102
2020-06-24 20:00:00	296.765572232	296.960684377	296.38510355	296.38510355	99781
2020-06-24 19:45:00	296.658260553	296.989951199	296.394859157	296.765572232	94968
2020-06-24 19:30:00	296.863128305	296.941173163	296.394859157	296.658260553	46515
2020-06-24 19:15:00	296.902150734	296.980195592	296.648504946	296.84361709	38096
2020-06-24 19:00:00	297.350908667	297.477731561	296.707038589	296.911906341	74082
2020-06-24 18:45:00	297.370419881	297.467975954	297.194818951	297.428953525	33624
2020-06-24 18:30:00	297.107018486	297.741132956	296.921661948	297.467975954	124276
2020-06-24 18:15:00	297.350908667	297.7996666	296.863128305	297.097262879	234457
2020-06-24 18:00:00	297.40944231	297.438709132	297.272863809	297.272863809	58569
2020-06-24 17:45:00	297.536265204	297.546020812	297.380175489	297.399686703	26185
2020-06-24 17:30:00	297.536265204	297.594798848	297.487487168	297.506998383	23863
2020-06-24 17:15:00	297.614310062	297.614310062	297.467975954	297.546020812	54103
2020-06-24 17:00:00	297.23384138	304.427235934	296.658260553	297.594798848	1573828
2020-06-24 16:45:00	297.399686703	297.594798848	297.155796522	297.282619416	299919
2020-06-24 16:30:00	297.643576884	297.702110527	296.658260553	297.399686703	712029
2020-06-24 16:15:00	296.677771767	304.427235934	296.557094906	297.711866135	10608191
2020-06-24 16:00:00	297.965511923	298.209402104	296.20950262	296.687527375	16871883
2020-06-24 15:45:00	297.219207969	298.033801174	296.687527375	297.958975666	4681154
2020-06-24 15:30:00	297.585043241	298.267935747	297.185063344	297.224085773	4340302
2020-06-24 15:15:00	296.307058692	297.721621742	296.307058692	297.565532026	3325209
2020-06-24 15:00:00	296.287547478	297.028973628	296.10219094	296.277889427	2577651
2020-06-24 14:45:00	297.087507271	297.380175489	296.214380423	296.297303085	2820235
2020-06-24 14:30:00	296.521682051	297.214330165	296.453392801	297.107018486	2425383
2020-06-24 14:15:00	296.433881586	296.785083447	295.380276004	296.502170837	3541135
2020-06-24 14:00:00	296.043657297	296.482659623	295.624166185	296.433979142	2244669
2020-06-24 13:45:00	296.463148408	296.463148408	295.887567581	296.038779493	2308668
2020-06-24 13:30:00	297.230426917	297.936245101	296.404614765	296.463148408	2454666
2020-06-24 13:15:00	297.775277582	298.033801174	297.204574558	297.23384138	2450835
2020-06-24 13:00:00	297.292375023	297.867955851	296.999706806	297.780155385	2327239
2020-06-24 12:45:00	296.648504946	297.404564507	296.20950262	297.292277467	2775601
2020-06-24 12:30:00	295.985123653	297.077751664	295.92659001	296.658260553	3687900
2020-06-24 12:15:00	296.033901689	296.672893964	295.672944222	296.004634868	5458293
2020-06-24 12:00:00	295.18516386	296.072924118	294.716894712	296.043657297	8418810
2020-06-24 11:45:00	297.506998383	297.663088099	295.029074144	295.194919467	6736179
2020-06-24 11:30:00	297.546020812	297.828933422	296.853372698	297.536265204	6484181
2020-06-24 11:15:00	298.970339469	299.321541329	297.497242775	297.555776419	4373128
2020-06-24 11:00:00	299.448364223	299.604453939	298.667915644	298.989850683	3247634
2020-06-24 10:45:00	300.726348772	300.731226575	298.872783396	299.438608616	4345405
2020-06-24 10:30:00	300.472702984	300.835221349	299.516653474	300.736104379	3229146
2020-06-24 10:15:00	300.228812803	300.531236627	299.49714226	300.462947376	4836534
2020-06-24 10:00:00	302.501869289	302.504015523	300.13125673	300.223934999	4578801
2020-06-24 09:45:00	302.267734716	302.921360401	301.867754819	302.506747093	3993046
2020-06-24 09:30:00	302.423824431	302.423824431	301.643375852	302.267734716	394080
2020-06-24 09:15:00	302.862826757	303.018916473	302.306757145	302.404313217	302468
2020-06-24 09:00:00	302.209201072	302.940871615	302.209201072	302.882337972	248143
2020-06-24 08:45:00	302.560402933	302.57015854	302.033600142	302.209201072	73511
2020-06-24 08:30:00	302.297001537	302.638447791	302.209201072	302.560402933	138145
2020-06-24 08:15:00	302.082378178	304.862726241	301.468165146	302.336023966	110093
2020-06-24 08:00:00	301.984822106	302.336023966	301.93604407	302.131156214	25610
2020-06-24 07:45:00	302.140911822	302.140911822	301.818976783	301.955555284	70101
2020-06-24 07:30:00	302.218956679	302.433580039	302.023844535	302.082378178	40474
2020-06-24 07:15:00	302.033600142	302.375046395	301.984822106	302.209201072	45962
2020-06-24 07:00:00	301.857999212	302.043355749	301.818976783	301.93604407	25744
2020-06-24 06:45:00	301.594597816	301.877510426	301.54581978	301.867754819	7839
2020-06-24 06:30:00	301.497041744	301.857999212	301.214129134	301.467774922	23650
2020-06-24 06:15:00	301.497041744	301.789709961	301.282418384	301.360463242	33462
2020-06-24 06:00:00	301.331196421	301.54581978	301.253151563	301.428752493	11095
2020-06-24 05:45:00	301.184862312	301.594597816	301.048283811	301.350707635	17445
2020-06-24 05:30:00	301.058039418	301.301929599	300.648303914	301.204373527	52321
2020-06-24 05:15:00	302.267734716	302.550647326	300.87268288	301.165351098	70626
2020-06-24 05:00:00	302.00433332	302.365290788	302.00433332	302.238467894	14242
2020-06-24 04:45:00	301.867754819	302.014088927	301.731176317	301.857999212	11889
2020-06-24 04:30:00	301.643375852	301.906777248	301.194617919	301.818976783	46893
2020-06-24 04:15:00	303.116472546	303.214028618	301.711665103	301.711665103	55255
2020-06-23 20:00:00	303.926187946	304.062766448	303.52620805	303.5944973	42570
2020-06-23 19:45:00	303.672542158	304.072522055	303.643275336	303.955454768	44656
2020-06-23 19:30:00	303.31158469	303.682297765	303.165250582	303.672542158	30365
2020-06-23 19:15:00	303.321340298	303.887165517	303.272562261	303.31158469	66737
2020-06-23 19:00:00	303.974965983	304.053010841	303.301829083	303.379873941	75701
2020-06-23 18:45:00	304.189589342	304.189589342	303.945699161	303.965210375	10904
2020-06-23 18:30:00	303.87740991	304.287145414	303.604252908	304.062766448	54455
2020-06-23 18:15:00	303.789609445	304.179833735	303.5944973	303.896921125	78304
2020-06-23 18:00:00	303.828631874	303.87740991	303.740831409	303.87740991	32618
2020-06-23 17:45:00	303.760342623	303.838387481	303.623764122	303.828631874	17798
2020-06-23 17:30:00	303.5944973	303.838387481	303.565230479	303.770098231	18056
2020-06-23 17:15:00	303.692053373	303.721320194	303.565230479	303.565230479	35899
2020-06-23 17:00:00	303.672542158	304.423723916	303.623764122	303.70180898	81267
2020-06-23 16:45:00	304.140811306	304.423723916	303.584741693	303.682297765	244126
2020-06-23 16:30:00	304.199344949	304.423723916	304.121300091	304.179833735	313930
2020-06-23 16:15:00	304.394457094	305.55849615	304.082277662	304.209100556	5604446
2020-06-23 16:00:00	305.252950531	305.272461745	303.994574753	304.404212701	10982216
2020-06-23 15:45:00	305.057838386	305.428551461	304.696880918	305.252950531	3948847
2020-06-23 15:30:00	305.691952857	305.945598645	304.989549136	305.077349601	3504594
2020-06-23 15:15:00	305.701708464	305.740730893	305.223683709	305.68219725	2379331
2020-06-23 15:00:00	306.130955183	306.130955183	305.457818283	305.699464674	1427224
2020-06-23 14:45:00	306.179733219	306.4236234	305.926087431	306.130857627	1131745
2020-06-23 14:30:00	305.838286965	306.277289291	305.799459649	306.189488826	885906
2020-06-23 14:15:00	306.516301669	306.516301669	305.740730893	305.838286965	2182044
2020-06-23 14:00:00	306.472401436	306.813847689	305.838286965	306.501668258	2480422
2020-06-23 13:45:00	306.550446294	306.740192855	306.374845364	306.462645829	936417
2020-06-23 13:30:00	306.267533684	306.677269188	306.150466397	306.540690687	1207538
2020-06-23 13:15:00	306.004132288	306.355334149	305.97876771	306.277289291	944306
2020-06-23 13:00:00	305.85779818	306.14071079	305.760242107	306.004132288	616912
2020-06-23 12:45:00	306.072421539	306.228511255	305.740730893	305.848042573	1268420
2020-06-23 12:30:00	306.023643503	306.355334149	305.760339664	306.067543736	1386216
2020-06-23 12:15:00	306.160222004	306.277289291	305.935843038	306.023643503	1972641
2020-06-23 12:00:00	306.101688361	306.169977612	305.487085105	306.150466397	1544523
2020-06-23 11:45:00	306.325969771	306.365089756	306.004132288	306.091932754	1326141
2020-06-23 11:30:00	305.594396784	306.501668258	305.526107534	306.31631172	2214862
2020-06-23 11:15:00	305.126127637	305.760242107	304.745658955	305.604152392	1688052
2020-06-23 11:00:00	305.252950531	305.340750996	304.482257559	305.135883244	1727957
2020-06-23 10:45:00	305.896820609	305.984621074	305.18466128	305.223683709	2727318
2020-06-23 10:30:00	305.389529032	305.906576216	305.272461745	305.896820609	1825955
2020-06-23 10:15:00	305.316361978	305.633419213	304.668589657	305.389529032	2938652
2020-06-23 10:00:00	306.082177146	306.101688361	304.979793528	305.330995389	2512839
2020-06-23 09:45:00	305.828531358	306.169977612	305.233439317	306.091932754	3804960
2020-06-23 09:30:00	306.111443968	306.228511255	305.740730893	305.809020144	265016
2020-06-23 09:15:00	306.521179472	306.677269188	306.101688361	306.101688361	188121
2020-06-23 09:00:00	306.677269188	306.70653601	306.452890222	306.540690687	135679
2020-06-23 08:45:00	306.726047224	306.813847689	306.569957508	306.687024795	109365
2020-06-23 08:30:00	306.794336475	306.88213694	306.667513581	306.784580868	165416
2020-06-23 08:15:00	305.682002137	306.813847689	302.336023966	306.804092082	170085
2020-06-23 08:00:00	306.101688361	306.14071079	305.955354252	306.121199575	35813
2020-06-23 07:45:00	306.052910325	306.228511255	306.004132288	306.160222004	72344
2020-06-23 07:30:00	305.643174821	306.169977612	305.623663606	306.03339911	57297
2020-06-23 07:15:00	305.945598645	305.96510986	305.535863141	305.643174821	59629
2020-06-23 07:00:00	305.867553787	306.130955183	305.701708464	305.809020144	26138
2020-06-23 06:45:00	306.082177146	306.111443968	305.848042573	305.906576216	32979
2020-06-23 06:30:00	306.169977612	306.287044898	305.984621074	306.062665932	14813
2020-06-23 06:15:00	305.652930428	306.14071079	305.496840712	306.14071079	7736
2020-06-23 06:00:00	305.7504865	305.848042573	305.545618748	305.565129963	9918
2020-06-23 05:45:00	305.350506603	305.838286965	305.350506603	305.838286965	13469
2020-06-23 05:30:00	305.106616422	305.233439317	305.106616422	305.204172495	3313
2020-06-23 05:15:00	305.096860815	305.243194924	305.018815957	305.018815957	4438
2020-06-23 05:00:00	305.174905673	305.360262211	305.106616422	305.243194924	5322
2020-06-23 04:45:00	305.633419213	305.672441642	305.321239782	305.506596319	5264
2020-06-23 04:30:00	305.409040247	305.604152392	305.311484174	305.604152392	10038
2020-06-23 04:15:00	305.711464071	305.848042573	305.360262211	305.477329498	18702
2020-06-22 20:00:00	304.813948205	304.862726241	304.628591668	304.696783362	44774
2020-06-22 19:45:00	304.667614097	304.921259885	304.667614097	304.813948205	146259
2020-06-22 19:30:00	304.394457094	304.843215027	304.394457094	304.648102882	37907
2020-06-22 19:15:00	304.277389807	304.579813631	304.228611771	304.433479523	39994
2020-06-22 19:00:00	303.692053373	304.374945879	303.682297765	304.316412236	123483
2020-06-22 18:45:00	303.945699161	304.004232804	303.340851512	303.692053373	91885
2020-06-22 18:30:00	303.789609445	303.926187946	303.760342623	303.916432339	20143
2020-06-22 18:15:00	303.604252908	304.004232804	303.545719264	303.799365052	137362
2020-06-22 18:00:00	303.5944973	303.643275336	303.555474871	303.5944973	24907
2020-06-22 17:45:00	303.545719264	303.662786551	303.02867208	303.604252908	44559
2020-06-22 17:30:00	303.52620805	303.614008515	303.02867208	303.545719264	197034
2020-06-22 17:15:00	303.41889637	303.565230479	303.41889637	303.496941228	74486
2020-06-22 17:00:00	303.779853838	303.857898696	303.02867208	303.516452442	195222
2020-06-22 16:45:00	303.760342623	303.887165517	303.565230479	303.789609445	650730
2020-06-22 16:30:00	303.750587016	303.789609445	302.569182979	303.789609445	217182
2020-06-22 16:15:00	303.116472546	303.789609445	302.911604793	303.750587016	4733365
2020-06-22 16:00:00	302.755515078	303.24329544	302.356510742	303.087205724	6652696
2020-06-22 15:45:00	302.131156214	302.784781899	302.111645	302.755515078	3220217
2020-06-22 15:30:00	302.706737041	302.862826757	301.740931925	302.116522803	4815216
2020-06-22 15:15:00	303.350607119	303.448163192	302.67747022	302.706737041	2667557
2020-06-22 15:00:00	302.814048721	303.438407584	302.784781899	303.355484923	1663979
2020-06-22 14:45:00	302.735906307	302.979894044	302.648203398	302.804293114	1327758
2020-06-22 14:30:00	302.228712287	302.872582365	302.209201072	302.726248256	1079841
2020-06-22 14:15:00	302.872582365	302.882337972	302.150667429	302.248223501	1943971
2020-06-22 14:00:00	302.765270685	303.031598763	302.765270685	302.862826757	965928
2020-06-22 13:45:00	302.685567374	302.843315543	302.384802003	302.755515078	1199771
2020-06-22 13:30:00	302.726248256	302.950627222	302.628692184	302.687225827	1009148
2020-06-22 13:15:00	302.916482597	303.214028618	302.687225827	302.725467807	1150943
2020-06-22 13:00:00	302.755515078	303.214028618	302.687225827	302.90672699	1985777
2020-06-22 12:45:00	302.676201991	302.784781899	302.433580039	302.755515078	1209010
2020-06-22 12:30:00	302.560402933	302.882337972	302.511624897	302.667714612	1568995
2020-06-22 12:15:00	301.555575387	302.657959005	301.547380677	302.579914147	3578657
2020-06-22 12:00:00	301.594597816	301.897021641	301.453141511	301.545917336	1359982
2020-06-22 11:45:00	301.501919547	301.82873239	301.184959868	301.594597816	1885358
2020-06-22 11:30:00	301.194617919	301.643375852	301.194617919	301.506797351	1823549
2020-06-22 11:15:00	300.628792699	301.228762545	300.326368875	301.194617919	3836395
2020-06-22 11:00:00	301.389730064	301.711665103	300.619037092	300.628792699	2754184
2020-06-22 10:45:00	301.818976783	301.887266033	301.165351098	301.379974457	2268542
2020-06-22 10:30:00	302.00433332	302.101889393	301.604353423	301.809221175	2464428
2020-06-22 10:15:00	300.975116756	302.053111356	300.765371201	301.994577713	2930795
2020-06-22 10:00:00	299.897122156	301.126328669	299.711765619	300.970238953	3404665
2020-06-22 09:45:00	300.462947376	300.765371201	299.253252079	299.906877764	5340880
2020-06-22 09:30:00	300.570259056	300.619037092	300.101989908	300.423924947	546785
2020-06-22 09:15:00	300.667815128	300.940972131	300.550747841	300.599525878	114376
2020-06-22 09:00:00	300.472702984	300.745859986	300.41416934	300.726348772	179459
2020-06-22 08:45:00	301.097061847	301.126328669	300.375146911	300.472702984	555349
2020-06-22 08:30:00	300.960483346	301.253151563	300.950727738	301.126328669	161245
2020-06-22 08:15:00	300.921460917	301.887266033	298.619137608	300.921460917	276982
2020-06-22 08:00:00	300.345880089	300.921460917	300.345880089	300.921460917	106585
2020-06-22 07:45:00	300.219057195	300.540992234	300.170279159	300.345880089	75752
2020-06-22 07:30:00	300.209301588	300.482458591	300.033700658	300.209301588	119243
2020-06-22 07:15:00	300.892194095	300.940972131	300.092234301	300.209301588	93037
2020-06-22 07:00:00	301.194617919	301.194617919	300.687326343	300.901949702	43300
2020-06-22 06:45:00	301.019016989	301.136084276	300.911705309	301.136084276	22675
2020-06-22 06:30:00	301.136084276	301.165351098	300.901949702	300.940972131	10051
2020-06-22 06:15:00	301.409241279	301.4385081	301.038528203	301.136084276	21353
2020-06-22 06:00:00	301.555575387	301.701909496	301.399485671	301.458019315	13087
2020-06-22 05:45:00	301.945799677	302.023844535	301.506797351	301.65313146	21096
2020-06-22 05:30:00	301.887266033	302.111645	301.779954354	302.111645	15434
2020-06-22 05:15:00	301.711665103	302.218956679	301.711665103	301.877510426	36564
2020-06-22 05:00:00	301.633620245	301.799465568	301.506797351	301.594597816	14643
2020-06-22 04:45:00	300.687326343	301.692153889	300.687326343	301.692153889	46492
2020-06-22 04:30:00	300.52148102	300.87268288	300.52148102	300.736104379	7903
2020-06-22 04:15:00	300.960483346	301.097061847	300.501969805	300.52148102	46342
2020-06-19 20:00:00	298.667915644	298.784982931	298.570359572	298.619137608	63063
2020-06-19 19:45:00	298.960583861	299.009361898	298.599626394	298.765471717	22543
2020-06-19 19:30:00	299.019117505	299.10691797	298.902050218	298.980095076	19406
2020-06-19 19:15:00	299.204474042	299.253252079	299.019117505	299.10691797	61168
2020-06-19 19:00:00	299.204474042	299.292274508	299.204474042	299.204474042	20996
2020-06-19 18:45:00	299.302030115	299.350808151	299.204474042	299.204474042	59331
2020-06-19 18:30:00	299.302030115	299.302030115	298.99960629	299.253252079	56673
2020-06-19 18:15:00	299.263007686	299.341052544	299.097162363	299.302030115	33484
2020-06-19 18:00:00	299.058139934	301.097061847	299.009361898	299.263007686	1003294
2020-06-19 17:45:00	298.960583861	301.097061847	298.872783396	299.028873112	85830
2020-06-19 17:30:00	298.736204895	299.10691797	298.697182466	299.009361898	146207
2020-06-19 17:15:00	298.521581536	301.097061847	298.463047892	298.775227324	3616268
2020-06-19 17:00:00	298.872783396	299.10691797	298.375247427	298.472803499	347076
2020-06-19 16:45:00	299.184962828	301.173155583	298.375247427	298.960583861	4210312
2020-06-19 16:30:00	298.71669368	301.149059233	298.599626394	299.175207221	3685255
2020-06-19 16:15:00	301.019016989	301.832732189	298.424025463	298.697182466	6855132
2020-06-19 16:00:00	302.492113682	302.6675195	300.999505774	301.019016989	11756281
2020-06-19 15:45:00	302.331146163	302.716492649	301.994577713	302.501869289	4262625
2020-06-19 15:30:00	302.140911822	302.950627222	302.140911822	302.336023966	4073080
2020-06-19 15:15:00	301.867754819	302.228712287	301.15559549	302.140911822	3398651
2020-06-19 15:00:00	301.4385081	302.062866964	301.223884741	301.857999212	2995023
2020-06-19 14:45:00	300.092331857	301.555575387	299.702010012	301.439581217	3612813
2020-06-19 14:30:00	300.053211872	300.69708195	299.711765619	300.082478694	4186094
2020-06-19 14:15:00	300.384902518	301.15559549	299.038628719	300.053211872	4686055
2020-06-19 14:00:00	301.692153889	301.867754819	300.365391304	300.375146911	2697890
2020-06-19 13:45:00	301.340952028	301.809221175	300.716593165	301.67274023	3295435
2020-06-19 13:30:00	302.257979108	302.257979108	301.111695258	301.360463242	1958397
2020-06-19 13:15:00	302.843315543	302.882337972	302.150667429	302.257979108	2612310
2020-06-19 13:00:00	301.731176317	302.950627222	301.4385081	302.837949959	3096989
2020-06-19 12:45:00	301.648253656	302.072622571	300.999505774	301.738688135	5215134
2020-06-19 12:30:00	302.365290788	302.550647326	300.423924947	301.658009263	10134116
2020-06-19 12:15:00	304.067644251	304.140811306	302.355535181	302.365290788	3879361
2020-06-19 12:00:00	304.043255233	304.462746345	303.994477197	304.072522055	1681714
2020-06-19 11:45:00	304.609080453	304.696880918	303.945699161	304.033499626	2980526
2020-06-19 11:30:00	305.145638851	305.174905673	303.98472159	304.61883606	4102672
2020-06-19 11:15:00	304.638347275	305.309630609	304.638347275	305.150516655	10068024
2020-06-19 11:00:00	304.90174867	305.18466128	304.452990737	304.643225079	2497319
2020-06-19 10:45:00	305.394406836	305.438209513	304.657858489	304.899797549	2232977
2020-06-19 10:30:00	305.448062676	305.68219725	305.252950531	305.389529032	1499806
2020-06-19 10:15:00	305.311484174	305.720829454	305.067593993	305.448062676	2787223
2020-06-19 10:00:00	305.721219679	306.257778077	305.067593993	305.311484174	3325674
2020-06-19 09:45:00	306.49191265	306.696780402	305.662686035	305.70180602	8104129
2020-06-19 09:30:00	305.838286965	306.804092082	305.838286965	306.49191265	899702
2020-06-19 09:15:00	305.935843038	306.023643503	305.652930428	305.85779818	172089
2020-06-19 09:00:00	305.877309394	306.082177146	305.652930428	305.974865467	162088
2020-06-19 08:45:00	305.535863141	306.111443968	305.535863141	305.809020144	85599
2020-06-19 08:30:00	306.03339911	306.03339911	305.32104467	305.545618748	209552
2020-06-19 08:15:00	305.438307069	306.101688361	303.887165517	305.984621074	327029
2020-06-19 08:00:00	305.067593993	305.477329498	305.048082779	305.457818283	57832
2020-06-19 07:45:00	304.911504278	305.165150066	304.882237456	305.048082779	72437
2020-06-19 07:30:00	304.784681384	304.960282314	304.570058024	304.950526707	44016
2020-06-19 07:15:00	304.83345942	305.057838386	304.677369704	304.83345942	39300
2020-06-19 07:00:00	304.628591668	304.843215027	304.452990737	304.843215027	26821
2020-06-19 06:45:00	304.657858489	304.774925776	304.540791203	304.628591668	18317
2020-06-19 06:30:00	305.155394459	305.243194924	304.735903347	304.755414562	17426
2020-06-19 06:15:00	304.950526707	305.526107534	304.72614774	305.213928102	17109
2020-06-19 06:00:00	304.921259885	305.438307069	304.755414562	304.999304743	18262
2020-06-19 05:45:00	304.804192598	305.233439317	304.804192598	304.960282314	18199
2020-06-19 05:30:00	304.852970634	304.999304743	304.667614097	304.667614097	15210
2020-06-19 05:15:00	304.423723916	304.706636526	304.179833735	304.706636526	11923
2020-06-19 05:00:00	304.150566913	304.374945879	304.150566913	304.296901022	12489
2020-06-19 04:45:00	304.072522055	304.199344949	303.721320194	304.16032252	9708
2020-06-19 04:30:00	303.799365052	304.033499626	303.799365052	303.955454768	3901
2020-06-19 04:15:00	304.492013166	304.492013166	303.662786551	303.662786551	20992
2020-06-18 20:00:00	303.907656969	303.995070485	303.74254255	303.936794807	104030
2020-06-18 19:45:00	303.703692098	304.033920936	303.703692098	303.888231743	65021
2020-06-18 19:30:00	303.286049744	303.703692098	303.266624519	303.693979485	41015
2020-06-18 19:15:00	303.16949839	303.286049744	303.150073164	303.23748668	11834
2020-06-18 19:00:00	303.014096584	303.208348841	302.965533519	303.130647938	23457
2020-06-18 18:45:00	302.965533519	303.130647938	302.955820907	303.043234423	53004
2020-06-18 18:30:00	302.761568649	303.1015101	302.761568649	302.994671358	77599
2020-06-18 18:15:00	302.363351521	302.839269552	302.159386651	302.780993875	93418
2020-06-18 18:00:00	302.518753327	302.518753327	302.363351521	302.363351521	38467
2020-06-18 17:45:00	302.373064134	302.819844326	302.353638908	302.557603779	40739
2020-06-18 17:30:00	302.479902876	302.538178553	302.382776747	302.382776747	62889
2020-06-18 17:15:00	302.334213682	302.806246668	302.334213682	302.806246668	65456
2020-06-18 17:00:00	302.586741617	302.800419101	302.431339811	302.431339811	3597692
2020-06-18 16:45:00	302.305075844	302.671629854	302.169099263	302.567316391	265432
2020-06-18 16:30:00	302.402201973	302.402201973	302.256512779	302.295363231	449691
2020-06-18 16:15:00	302.780993875	303.004383971	302.217662328	302.402201973	7966313
2020-06-18 16:00:00	302.028266377	303.03352181	301.75145691	302.780993875	8813523
2020-06-18 15:45:00	301.853439345	302.479902876	301.644618168	302.02341007	3904694
2020-06-18 15:30:00	301.24640104	301.906858716	301.24640104	301.843046849	3200754
2020-06-18 15:15:00	301.596055104	301.712606458	301.149274911	301.24640104	4114095
2020-06-18 15:00:00	302.031665791	302.256512779	301.547492039	301.605767716	1642288
2020-06-18 14:45:00	302.271081699	302.780993875	301.88743349	302.033122683	3196228
2020-06-18 14:30:00	302.052547909	302.440955298	301.732031684	302.266225392	1338539
2020-06-18 14:15:00	302.887832616	302.964562258	301.786422316	302.062260522	3555255
2020-06-18 14:00:00	302.89200904	302.994671358	302.771281262	302.88297631	704967
2020-06-18 13:45:00	302.606166843	303.023809197	302.538178553	302.887832616	761052
2020-06-18 13:30:00	302.547891166	302.742143423	302.305075844	302.606166843	884991
2020-06-18 13:15:00	302.431339811	302.693580359	302.217662328	302.547891166	869254
2020-06-18 13:00:00	302.071973135	302.557603779	301.966105654	302.441052424	1074402
2020-06-18 12:45:00	302.46047765	302.489615488	301.877720877	302.062260522	1296216
2020-06-18 12:30:00	301.974847006	302.625592069	301.838870426	302.450765037	1531354
2020-06-18 12:15:00	301.965134393	302.120536199	301.518354201	301.984559619	2530106
2020-06-18 12:00:00	302.207949715	302.52846594	301.8194452	301.984462493	1593422
2020-06-18 11:45:00	302.771281262	303.096653793	302.139961425	302.216691067	1893226
2020-06-18 11:30:00	303.111222713	303.281193438	302.606166843	302.771281262	1518051
2020-06-18 11:15:00	303.227774067	303.324900196	302.810131713	303.111999722	1527058
2020-06-18 11:00:00	302.518753327	303.324900196	301.974847006	303.23748668	2577835
2020-06-18 10:45:00	302.207949715	303.130647938	301.304676717	302.52846594	3528823
2020-06-18 10:30:00	302.693580359	302.839269552	301.916571329	302.207949715	2087903
2020-06-18 10:15:00	301.829157813	302.984958745	301.8194452	302.693580359	2439648
2020-06-18 10:00:00	302.003984845	302.59645423	301.741744297	301.848583038	3363002
2020-06-18 09:45:00	301.09585554	302.101110973	300.615081203	302.003984845	4352133
2020-06-18 09:30:00	300.974447879	301.469791136	300.974447879	301.081286621	145979
2020-06-18 09:15:00	301.285251492	301.285251492	300.585943364	300.993873105	267687
2020-06-18 09:00:00	301.479503749	301.868008264	301.236688427	301.275538879	230792
2020-06-18 08:45:00	301.236688427	301.625192942	300.556805526	301.362952395	356625
2020-06-18 08:30:00	300.508242461	301.654330781	300.459679397	301.498928975	311153
2020-06-18 08:15:00	301.848680165	302.975246132	299.925485689	300.527667687	584710
2020-06-18 08:00:00	301.605767716	301.605767716	300.576230751	300.663644267	228488
2020-06-18 07:45:00	301.848583038	301.965134393	301.343527169	301.605767716	105166
2020-06-18 07:30:00	302.042835296	302.139961425	301.460078523	301.848583038	138485
2020-06-18 07:15:00	302.722718198	302.975246132	301.732031684	302.042835296	124995
2020-06-18 07:00:00	302.936395681	303.023809197	302.557603779	302.771281262	15268
2020-06-18 06:45:00	302.916970455	302.965533519	302.683867746	302.703292972	6708
2020-06-18 06:30:00	302.557603779	303.1015101	302.538178553	303.1015101	18146
2020-06-18 06:15:00	303.198636229	303.198636229	302.343926295	302.402201973	13683
2020-06-18 06:00:00	303.16949839	303.528865066	303.023809197	303.286049744	12947
2020-06-18 05:45:00	303.577428131	304.286448871	302.994671358	303.052947035	24077
2020-06-18 05:30:00	303.334612809	303.771680388	303.334612809	303.577428131	17245
2020-06-18 05:15:00	303.732829937	303.917369582	303.188923616	303.334612809	31067
2020-06-18 05:00:00	303.761967776	303.985357872	303.460876776	303.907656969	11700
2020-06-18 04:45:00	302.557603779	304.208747968	302.46047765	303.839668679	44716
2020-06-18 04:30:00	302.373064134	303.004383971	302.217662328	302.615879456	12137
2020-06-18 04:15:00	302.606166843	303.227774067	302.207949715	302.411914585	33375
2020-06-17 20:00:00	301.528066813	301.790307361	301.489216362	301.52816394	66071
2020-06-17 19:45:00	301.800019974	301.974847006	301.498928975	301.576629878	54739
2020-06-17 19:30:00	302.761568649	302.839269552	301.634905555	301.868008264	85448
2020-06-17 19:15:00	302.907257842	303.082084874	302.489615488	302.761568649	26754
2020-06-17 19:00:00	303.082084874	303.082084874	302.693580359	302.693580359	15438
2020-06-17 18:45:00	302.489615488	303.208348841	302.489615488	303.062659648	77497
2020-06-17 18:30:00	302.810131713	302.810131713	302.266225392	302.470190263	107834
2020-06-17 18:15:00	302.73243081	302.887832616	302.295363231	302.810131713	143366
2020-06-17 18:00:00	302.742143423	302.810131713	302.59645423	302.693580359	88090
2020-06-17 17:45:00	302.858694778	302.907257842	302.722718198	302.742143423	63960
2020-06-17 17:30:00	303.004383971	303.004383971	302.839269552	302.858694778	58389
2020-06-17 17:15:00	303.1015101	303.1015101	302.965533519	303.014096584	39377
2020-06-17 17:00:00	303.179211003	303.188923616	302.703292972	303.03352181	582528
2020-06-17 16:45:00	303.1015101	303.470589389	302.703292972	303.218061454	355272
2020-06-17 16:30:00	303.159785777	303.179211003	303.062659648	303.091797487	103216
2020-06-17 16:15:00	302.606166843	303.227774067	302.547891166	303.091797487	4504549
2020-06-17 16:00:00	302.373064134	303.072372261	301.926283941	302.606166843	8629845
2020-06-17 15:45:00	302.878120004	303.334612809	302.081685748	302.363351521	4748747
2020-06-17 15:30:00	303.723117324	303.985357872	302.499328101	302.873263697	4208008
2020-06-17 15:15:00	304.053346162	304.058202468	303.324900196	303.713404711	2474624
2020-06-17 15:00:00	304.772079515	305.073170514	304.024208323	304.063058775	1800435
2020-06-17 14:45:00	304.694378612	305.121733579	304.354437161	304.752654289	1628011
2020-06-17 14:30:00	304.708947531	304.830355192	304.31558671	304.694378612	1332809
2020-06-17 14:15:00	304.665240773	305.073170514	304.432138064	304.704091225	2237580
2020-06-17 14:00:00	305.199434482	305.277135385	304.665240773	304.665240773	1411000
2020-06-17 13:45:00	304.976044385	305.354836288	304.946906547	305.218859707	1288958
2020-06-17 13:30:00	304.820642579	305.131446191	304.665435025	304.99624662	1423918
2020-06-17 13:15:00	304.537422788	305.02460745	304.504982661	304.802479993	1689488
2020-06-17 13:00:00	304.611821402	304.674953386	304.208747968	304.529264193	982168
2020-06-17 12:45:00	303.888231743	304.95661916	303.849381291	304.597252483	1897505
2020-06-17 12:30:00	303.849381291	304.092099487	303.480302002	303.888231743	1125712
2020-06-17 12:15:00	304.111621839	304.176113589	303.771680388	303.839668679	1471738
2020-06-17 12:00:00	303.917369582	304.169897516	303.519152454	304.101909226	2424237
2020-06-17 11:45:00	303.334612809	303.985357872	303.179211003	303.927082194	1334425
2020-06-17 11:30:00	303.693979485	303.927082194	302.965533519	303.37346326	1936102
2020-06-17 11:15:00	303.820243453	304.111621839	303.431738938	303.67455426	2547924
2020-06-17 11:00:00	303.577428131	304.373862387	303.247199293	303.829956066	4224594
2020-06-17 10:45:00	302.693580359	303.635703808	302.217662328	303.587140744	4923034
2020-06-17 10:30:00	303.693979485	304.45156329	302.441052424	302.703292972	6684773
2020-06-17 10:15:00	303.664841647	304.218460581	303.286049744	303.684266873	4237802
2020-06-17 10:00:00	304.45156329	304.864349337	303.053141288	303.671349097	3131663
2020-06-17 09:45:00	305.044032675	305.082883127	303.596853357	304.45156329	4252387
2020-06-17 09:30:00	305.22857232	305.29656061	304.791504741	305.034320063	129737
2020-06-17 09:15:00	305.053745288	305.403399352	305.005182224	305.189721869	93642
2020-06-17 09:00:00	305.442249804	305.558801158	304.859493031	305.053745288	169049
2020-06-17 08:45:00	305.607364222	305.80161648	305.29656061	305.422824578	127118
2020-06-17 08:30:00	305.947305673	306.044431802	305.617076835	305.626886574	47502
2020-06-17 08:15:00	305.850179544	306.219258834	302.713005585	305.918167835	555435
2020-06-17 08:00:00	305.568513771	306.044431802	305.09259574	305.442249804	276496
2020-06-17 07:45:00	305.859892157	306.141557931	305.607364222	305.607364222	56073
2020-06-17 07:30:00	305.918167835	306.025006576	305.626789448	305.898742609	97808
2020-06-17 07:15:00	305.850179544	306.228971447	305.782191254	305.947305673	151177
2020-06-17 07:00:00	305.578226384	305.908455222	305.529663319	305.889029996	15603
2020-06-17 06:45:00	305.753053416	305.859892157	305.529663319	305.558801158	119747
2020-06-17 06:30:00	305.102308353	305.80161648	304.898343482	305.694777738	35779
2020-06-17 06:15:00	304.781792128	305.238284933	304.548689419	305.102308353	17496
2020-06-17 06:00:00	305.422824578	305.451962416	304.101909226	304.636102935	32634
2020-06-17 05:45:00	305.335411062	305.510238094	305.02460745	305.315985836	11118
2020-06-17 05:30:00	305.976443512	305.976443512	305.063457901	305.403399352	40378
2020-06-17 05:15:00	306.471786769	306.471786769	305.908455222	306.092994866	72671
2020-06-17 05:00:00	306.384373253	306.432936317	306.102707479	306.326097575	6273
2020-06-17 04:45:00	306.598050736	306.908854348	306.258109285	306.335810188	20200
2020-06-17 04:30:00	306.063857028	306.918566961	306.063857028	306.588338123	48774
2020-06-17 04:15:00	305.821041706	306.044431802	305.617076835	305.821041706	30768
2020-06-16 20:00:00	304.58753987	304.946906547	304.490413741	304.830355192	74948
2020-06-16 19:45:00	304.344724548	304.762366902	304.257311032	304.597252483	67132
2020-06-16 19:30:00	303.956220033	304.577827257	303.820243453	304.373862387	54328
2020-06-16 19:15:00	303.800818227	304.179610129	303.800818227	303.94650742	90792
2020-06-16 19:00:00	303.30547497	303.87851913	303.266624519	303.87851913	44881
2020-06-16 18:45:00	303.324900196	303.606565969	303.140360551	303.422026325	35857
2020-06-16 18:30:00	302.868407391	303.422026325	302.374035395	303.286049744	78548
2020-06-16 18:15:00	303.577428131	303.703692098	302.645017294	302.751856036	116457
2020-06-16 18:00:00	303.567715518	303.965932646	303.490014615	303.625991195	21280
2020-06-16 17:45:00	303.548290292	303.567715518	303.451164163	303.509439841	28575
2020-06-16 17:30:00	303.645416421	303.732829937	303.519152454	303.519152454	99372
2020-06-16 17:15:00	303.917369582	303.995070485	303.645416421	303.664841647	55164
2020-06-16 17:00:00	303.927082194	303.985357872	303.859093904	303.956220033	549658
2020-06-16 16:45:00	304.004783097	304.053346162	303.829956066	303.897944356	204394
2020-06-16 16:30:00	304.063058775	304.101909226	304.004783097	304.004783097	169161
2020-06-16 16:15:00	303.927082194	304.305874097	303.509439841	304.024208323	6583017
2020-06-16 16:00:00	302.674155133	303.995070485	302.24194386	303.936794807	10974126
2020-06-16 15:45:00	303.111222713	304.033920936	302.489615488	302.674155133	5140796
2020-06-16 15:30:00	303.043234423	303.324900196	301.68346862	303.106366406	4814258
2020-06-16 15:15:00	304.072771388	304.31558671	302.703292972	303.048090729	3102352
2020-06-16 15:00:00	304.286448871	304.470988516	303.752255163	304.072771388	1639669
2020-06-16 14:45:00	304.354437161	305.180009256	304.043633549	304.247598419	3059970
2020-06-16 14:30:00	304.815786273	305.335411062	303.23748668	304.335011935	5173504
2020-06-16 14:15:00	303.713404711	304.976044385	303.635703808	304.820642579	2320642
2020-06-16 14:00:00	304.422425451	304.480701129	303.16949839	303.708548405	1855621
2020-06-16 13:45:00	304.674953386	304.849780418	303.761967776	304.403000226	1759518
2020-06-16 13:30:00	304.645815547	305.889029996	304.51955158	304.684665999	2216252
2020-06-16 13:15:00	304.470988516	305.09259574	304.228173194	304.636102935	1865115
2020-06-16 13:00:00	305.044032675	305.150871417	304.140759678	304.470988516	2026203
2020-06-16 12:45:00	303.655129034	305.102308353	303.606565969	305.044032675	4219621
2020-06-16 12:30:00	303.091797487	303.81053084	302.489615488	303.664841647	2700883
2020-06-16 12:15:00	303.295762357	303.664841647	302.227374941	303.091797487	3339712
2020-06-16 12:00:00	303.519152454	304.684665999	302.975246132	303.286049744	4013405
2020-06-16 11:45:00	303.567715518	304.305874097	302.780993875	303.509439841	4670145
2020-06-16 11:30:00	302.256512779	303.839668679	302.246800166	303.567715518	7313177
2020-06-16 11:15:00	300.547092913	302.577029004	298.827960433	302.246800166	12051835
2020-06-16 11:00:00	304.131047065	304.665240773	300.178013623	300.5373803	10306586
2020-06-16 10:45:00	306.335810188	306.568912897	303.771680388	304.131047065	6770606
2020-06-16 10:30:00	305.986156125	306.471786769	305.257710159	306.30667235	4188921
2020-06-16 10:15:00	305.500525481	306.30667235	305.150871417	305.976443512	3387902
2020-06-16 10:00:00	305.646214674	306.199833608	304.752654289	305.500525481	4590301
2020-06-16 09:45:00	306.413511091	306.491211994	305.09259574	305.655927287	8406734
2020-06-16 09:30:00	306.617378836	306.763165155	306.296959737	306.432936317	681600
2020-06-16 09:15:00	307.171094896	307.345921928	306.57862551	306.588435249	798949
2020-06-16 09:00:00	306.675751639	307.850977797	306.335810188	307.171094896	1227915
2020-06-16 08:45:00	304.65552816	306.782590381	304.616677709	306.685464252	1722394
2020-06-16 08:30:00	303.761967776	304.762366902	303.74254255	304.538976806	570407
2020-06-16 08:15:00	303.81053084	303.820243453	301.440653298	303.771680388	654006
2020-06-16 08:00:00	302.431339811	303.130647938	302.411914585	303.082084874	150837
2020-06-16 07:45:00	302.547891166	302.557603779	302.256512779	302.421627198	208440
2020-06-16 07:30:00	302.207949715	302.59645423	302.159386651	302.547891166	195874
2020-06-16 07:15:00	302.790706488	302.848982165	302.188524489	302.256512779	298765
2020-06-16 07:00:00	302.780993875	302.829556939	302.557603779	302.73243081	147139
2020-06-16 06:45:00	303.023809197	303.130647938	302.761568649	302.800419101	131543
2020-06-16 06:30:00	302.606166843	303.023809197	302.509040714	303.023809197	37559
2020-06-16 06:15:00	302.256512779	302.586741617	301.945709167	302.586741617	43955
2020-06-16 06:00:00	302.149674038	302.343926295	301.858295651	302.159386651	14687
2020-06-16 05:45:00	302.237087554	302.256512779	301.75145691	302.256512779	17010
2020-06-16 05:30:00	302.052547909	302.305075844	301.95542178	302.188524489	9165
2020-06-16 05:15:00	302.266225392	302.441052424	301.877720877	301.95542178	15454
2020-06-16 05:00:00	301.926283941	302.237087554	301.897146103	302.120536199	37164
2020-06-16 04:45:00	301.566917265	302.188524489	301.45036591	302.159386651	36214
2020-06-16 04:30:00	301.265826266	301.673756007	301.090999234	301.664043394	57973
2020-06-16 04:15:00	301.256113653	301.469791136	300.60536859	301.226975814	76432
2020-06-15 20:00:00	300.663644267	301.256113653	300.508242461	301.236688427	126572
2020-06-15 19:45:00	299.80903146	300.964735267	299.692382979	300.663644267	196180
2020-06-15 19:30:00	298.973649626	299.876922624	298.662846014	299.82835956	90861
2020-06-15 19:15:00	299.546693786	299.546693786	298.857098272	298.905661336	33548
2020-06-15 19:00:00	298.827960433	299.643819915	298.740546917	299.498130722	48758
2020-06-15 18:45:00	299.478705496	299.478705496	298.81824782	298.857098272	56443
2020-06-15 18:30:00	299.818646947	299.867210011	298.934799175	299.410717206	79259
2020-06-15 18:15:00	299.294165851	300.03232443	298.225778435	299.818646947	181333
2020-06-15 18:00:00	299.226177561	299.294165851	299.206752336	299.294165851	56924
2020-06-15 17:45:00	299.148476658	299.216464948	298.225778435	299.216464948	526037
2020-06-15 17:30:00	299.177614497	299.18732711	299.002787465	299.11933882	119545
2020-06-15 17:15:00	299.138764045	299.206752336	299.099913594	299.177614497	161939
2020-06-15 17:00:00	299.002787465	299.206752336	298.993074852	299.148476658	169778
2020-06-15 16:45:00	298.662846014	299.11933882	298.225778435	299.002787465	460652
2020-06-15 16:30:00	298.857098272	298.876523498	298.61428295	298.643420789	367678
2020-06-15 16:15:00	298.206353209	298.866810885	297.655065302	298.866810885	5577296
2020-06-15 16:00:00	296.866012632	298.293766725	296.564921633	298.206353209	10966432
2020-06-15 15:45:00	297.069977502	297.33221805	295.787912602	296.875725245	6419543
2020-06-15 15:30:00	298.439455918	298.61428295	297.050552276	297.108827954	4214189
2020-06-15 15:15:00	297.924687436	298.939655481	297.885836984	298.449168531	3342531
2020-06-15 15:00:00	298.216065822	298.691983853	297.711009952	297.914974823	3342859
2020-06-15 14:45:00	299.070775755	299.420429819	298.070376629	298.206353209	4832953
2020-06-15 14:30:00	298.342329789	299.362154142	298.293766725	299.051350529	5285360
2020-06-15 14:15:00	295.321707184	298.643420789	295.321415806	298.352042402	11683428
2020-06-15 14:00:00	295.457683764	295.739349538	295.078891862	295.321707184	2076480
2020-06-15 13:45:00	295.710211699	296.069578376	295.302281958	295.47710899	3117286
2020-06-15 13:30:00	296.156991892	296.535783794	295.564522506	295.710211699	3319153
2020-06-15 13:15:00	295.61308557	296.273543246	295.350845023	296.11814144	2905568
2020-06-15 13:00:00	294.943886543	295.671361248	294.787513476	295.622798183	2736926
2020-06-15 12:45:00	294.83607654	295.108029701	294.350445896	294.942915282	2915768
2020-06-15 12:30:00	294.282457606	295.059466636	294.253319767	294.83607654	3436967
2020-06-15 12:15:00	293.214070189	294.602973831	292.976111174	294.272744993	3191370
2020-06-15 12:00:00	292.608488776	293.539442721	292.398210708	293.238351722	3872487
2020-06-15 11:45:00	293.107231448	293.602574705	292.602175578	292.611888191	2943156
2020-06-15 11:30:00	293.680275608	293.932803542	292.774283078	293.097518835	4564915
2020-06-15 11:15:00	292.281659353	293.855102639	292.106832321	293.689988221	3822882
2020-06-15 11:00:00	291.601582199	293.087126339	291.488430259	292.281659353	4749198
2020-06-15 10:45:00	291.368673743	292.087407096	290.669365615	291.601776452	4958520
2020-06-15 10:30:00	292.267090434	292.573037739	291.368673743	291.369256499	5384550
2020-06-15 10:15:00	291.320110678	292.670163868	290.795629583	292.262234127	5575689
2020-06-15 10:00:00	290.193447584	291.485225097	289.630116037	291.329823291	4467459
2020-06-15 09:45:00	289.455289005	290.78591697	288.212074557	290.183734971	8973255
2020-06-15 09:30:00	289.299887199	289.717529553	289.202761071	289.455289005	429410
2020-06-15 09:15:00	289.484426844	289.863218746	288.989083587	289.338737651	212472
2020-06-15 09:00:00	289.329025038	289.77580523	289.173623232	289.523277296	133729
2020-06-15 08:45:00	289.261036748	289.999195327	289.173623232	289.173623232	220108
2020-06-15 08:30:00	289.164299124	289.552415134	288.882244846	289.274343028	311150
2020-06-15 08:15:00	289.717529553	292.398210708	286.900871818	289.173720358	427277
2020-06-15 08:00:00	289.795230456	290.679078228	289.484426844	289.678679102	256638
2020-06-15 07:45:00	289.309599812	289.960344875	289.095922329	289.940919649	125516
2020-06-15 07:30:00	288.687992588	289.824368295	288.445177266	289.338737651	296238
2020-06-15 07:15:00	288.697705201	289.212473684	288.503452943	288.649142137	190722
2020-06-15 07:00:00	289.970057488	290.096321455	288.590866459	288.755980878	59132
2020-06-15 06:45:00	289.872931359	290.096321455	289.338737651	289.804943069	40804
2020-06-15 06:30:00	290.892755711	290.892755711	289.921494424	289.950632262	41970
2020-06-15 06:15:00	290.513963809	290.931606163	290.407125068	290.873330486	47533
2020-06-15 06:00:00	289.484426844	290.71792868	289.406725941	290.630515164	47146
2020-06-15 05:45:00	289.872931359	289.950632262	289.299887199	289.494139457	32561
2020-06-15 05:30:00	289.06678449	289.960344875	289.027934039	289.892356585	22033
2020-06-15 05:15:00	289.911781811	290.057471004	288.959945749	289.008508813	16895
2020-06-15 05:00:00	289.115347555	290.038045778	289.095922329	289.940919649	41234
2020-06-15 04:45:00	288.464602492	289.115347555	288.445177266	289.115347555	31314
2020-06-15 04:30:00	288.144086267	288.736555652	287.910983558	288.464602492	42399
2020-06-15 04:15:00	287.842995268	288.377188976	287.405927688	288.08581059	139669
2020-06-12 20:00:00	295.069179249	295.069179249	294.845789153	294.855501766	35781
2020-06-12 19:45:00	295.069179249	295.117742314	294.991478346	295.069179249	6936
2020-06-12 19:30:00	294.97205312	295.069179249	294.894352217	295.069179249	17632
2020-06-12 19:15:00	295.020616185	295.040041411	294.952627895	294.97205312	12501
2020-06-12 19:00:00	295.137167539	295.137167539	294.991478346	295.020616185	8670
2020-06-12 18:45:00	295.263431507	295.302281958	295.088604475	295.146880152	26069
2020-06-12 18:30:00	295.127454927	295.311994571	295.078891862	295.224581055	33175
2020-06-12 18:15:00	295.224581055	295.467396377	295.127454927	295.127454927	79560
2020-06-12 18:00:00	295.040041411	295.360557636	295.020616185	295.224581055	28982
2020-06-12 17:45:00	294.913777443	295.467396377	294.90406483	295.040041411	23644
2020-06-12 17:30:00	294.583548605	295.020616185	294.583548605	295.001190959	598981
2020-06-12 17:15:00	295.20515583	295.234293668	294.496135089	294.534985541	255610
2020-06-12 17:00:00	295.263431507	295.554809893	291.831771125	295.195443217	633493
2020-06-12 16:45:00	295.253718894	295.62163267	295.156592765	295.321707184	266132
2020-06-12 16:30:00	295.127454927	298.371467628	295.117742314	295.253718894	2167206
2020-06-12 16:15:00	295.515959442	295.991877473	294.729237799	295.156592765	14486576
2020-06-12 16:00:00	294.214469316	296.302681085	294.214469316	295.535384667	18595866
2020-06-12 15:45:00	293.039243158	294.282457606	292.505049449	294.214469316	8673063
2020-06-12 15:30:00	294.894352217	295.001190959	292.407923321	293.034386851	7518641
2020-06-12 15:15:00	293.408322447	294.997500166	293.359759383	294.90406483	5740914
2020-06-12 15:00:00	292.140826466	293.563724253	292.097119708	293.413178753	3728866
2020-06-12 14:45:00	292.485624224	293.981366607	291.718327806	292.145488521	6688906
2020-06-12 14:30:00	292.019418805	292.514762062	291.261835001	292.427348546	4811106
2020-06-12 14:15:00	290.290573713	292.631313417	290.018620552	292.029131418	8871986
2020-06-12 14:00:00	291.873729612	291.99999358	290.154597133	290.290573713	8151867
2020-06-12 13:45:00	293.184932351	293.544299027	291.485225097	291.883442225	6060559
2020-06-12 13:30:00	293.864815252	294.146481026	292.806140449	293.175219738	3350082
2020-06-12 13:15:00	295.078891862	295.27314412	293.544299027	293.855102639	3079606
2020-06-12 13:00:00	294.612686444	295.321707184	293.893953091	295.059466636	3533948
2020-06-12 12:45:00	295.554809893	295.651936022	294.369871122	294.602973831	4468779
2020-06-12 12:30:00	296.273543246	296.836874793	295.108029701	295.564522506	3662651
2020-06-12 12:15:00	296.438657665	297.099115341	295.778199989	296.263830633	3841386
2020-06-12 12:00:00	294.719525186	296.505674694	294.63211167	296.448370278	4863896
2020-06-12 11:45:00	293.689988221	295.855900892	293.146081899	294.714668879	6761831
2020-06-12 11:30:00	293.612287317	294.418434186	291.825166548	293.689988221	8441659
2020-06-12 11:15:00	293.971653994	295.001190959	292.475911611	293.62199993	8671948
2020-06-12 11:00:00	296.488871874	297.042102303	293.971653994	293.981366607	6844196
2020-06-12 10:45:00	297.293367598	297.701297339	295.855900892	296.496933342	7733378
2020-06-12 10:30:00	297.924687436	298.72015043	297.26422976	297.273942373	4859698
2020-06-12 10:15:00	298.789109982	299.556406399	297.914974823	297.934400048	4748172
2020-06-12 10:00:00	299.983761366	300.110025333	298.381180241	298.789109982	5219696
2020-06-12 09:45:00	299.381579367	300.197438849	298.235491048	299.983761366	9579912
2020-06-12 09:30:00	299.109626207	299.702095592	298.934799175	299.371866754	778638
2020-06-12 09:15:00	298.381180241	299.148476658	298.293766725	299.148476658	415222
2020-06-12 09:00:00	298.585145111	298.594857724	298.002388339	298.371467628	381879
2020-06-12 08:45:00	297.448769404	298.81824782	297.409918953	298.653133401	669671
2020-06-12 08:30:00	296.730036051	297.662446888	296.584346858	297.409918953	367248
2020-06-12 08:15:00	297.283654986	298.701696466	294.292170219	296.75917389	614624
2020-06-12 08:00:00	297.53618292	297.963537887	297.303080211	297.303080211	325648
2020-06-12 07:45:00	298.157790145	298.225778435	297.361355889	297.459453279	275946
2020-06-12 07:30:00	298.17721537	298.585145111	297.83727392	298.118939693	219809
2020-06-12 07:15:00	297.798423468	298.517156821	297.788710855	298.17721537	245042
2020-06-12 07:00:00	297.584745985	298.060664016	297.108827954	297.798423468	187654
2020-06-12 06:45:00	298.196640596	298.245203661	297.477907243	297.565320759	173886
2020-06-12 06:30:00	298.594857724	298.759972143	298.206353209	298.206353209	99155
2020-06-12 06:15:00	298.429743305	298.759972143	298.17721537	298.61428295	86967
2020-06-12 06:00:00	298.099514467	298.556007273	297.672159501	298.488018982	179962
2020-06-12 05:45:00	298.050951403	298.099514467	297.633309049	297.944112661	181370
2020-06-12 05:30:00	298.04123879	298.225778435	297.83727392	298.050951403	119801
2020-06-12 05:15:00	297.992675726	298.089801854	297.594458598	298.050951403	217016
2020-06-12 05:00:00	297.749860404	298.264628886	297.730435178	297.90526221	143766
2020-06-12 04:45:00	297.108827954	297.788710855	297.040839664	297.701297339	68789
2020-06-12 04:30:00	296.351244149	297.244804534	296.351244149	297.108827954	57215
2020-06-12 04:15:00	295.681073861	296.739748664	295.681073861	296.496933342	106384
2020-06-11 20:00:00	294.486422477	294.777800863	294.175618864	294.369871122	189442
2020-06-11 19:45:00	293.825964801	294.583548605	293.806539575	294.535956802	137271
2020-06-11 19:30:00	293.825964801	293.981366607	293.330621544	293.806539575	57497
2020-06-11 19:15:00	294.068780123	294.33102067	293.709413446	293.767689124	120276
2020-06-11 19:00:00	293.311196318	294.146481026	293.311196318	294.146481026	151476
2020-06-11 18:45:00	292.369072869	293.301483705	292.369072869	293.301483705	55272
2020-06-11 18:30:00	293.165507125	293.165507125	292.310797192	292.369072869	63717
2020-06-11 18:15:00	292.932404416	293.41803506	292.06798187	293.165507125	180819
2020-06-11 18:00:00	293.243208028	293.301483705	291.970855741	293.019817932	98376
2020-06-11 17:45:00	293.243208028	293.320908931	293.078093609	293.243208028	42477
2020-06-11 17:30:00	293.155794512	293.476310737	291.970855741	293.262633254	163875
2020-06-11 17:15:00	293.078093609	293.175219738	291.970855741	293.126656674	472294
2020-06-11 17:00:00	292.058269257	293.408322447	292.058269257	293.097518835	495313
2020-06-11 16:45:00	292.611888191	292.621600804	291.873729612	292.009706193	409148
2020-06-11 16:30:00	292.796427836	292.796427836	291.753778843	292.611888191	2569001
2020-06-11 16:15:00	291.970855741	309.947348161	291.747465645	292.747864771	13823824
2020-06-11 16:00:00	293.835677414	293.864815252	291.660052129	291.980568354	25846996
2020-06-11 15:45:00	292.048556644	293.884240478	291.388098968	293.835677414	13654429
2020-06-11 15:30:00	293.102375141	293.612287317	291.621201677	292.06798187	9994624
2020-06-11 15:15:00	293.116846935	294.19504409	292.524474675	293.087806222	8907079
2020-06-11 15:00:00	293.689988221	294.233894542	292.411905492	293.097518835	9445951
2020-06-11 14:45:00	295.214868442	295.34113241	293.340334157	293.699700833	6791425
2020-06-11 14:30:00	294.602973831	295.583947732	294.33102067	295.214868442	4527315
2020-06-11 14:15:00	295.953027021	296.011302698	294.282457606	294.593261218	5961475
2020-06-11 14:00:00	295.166305378	296.370572249	295.040041411	295.962739634	3379407
2020-06-11 13:45:00	296.127854053	296.603772084	295.137167539	295.166305378	3629762
2020-06-11 13:30:00	296.710610826	297.079690115	295.923889183	296.11814144	4707895
2020-06-11 13:15:00	295.47710899	296.788311729	295.195443217	296.715467132	5733041
2020-06-11 13:00:00	296.506645955	296.958282454	295.020616185	295.486821603	7666036
2020-06-11 12:45:00	296.574634245	297.880980678	296.428945052	296.496933342	5842430
2020-06-11 12:30:00	297.856699145	297.934400048	296.156991892	296.579490552	7471551
2020-06-11 12:15:00	299.148476658	299.167901884	297.759573017	297.866411758	4237671
2020-06-11 12:00:00	299.352441529	299.3757518	298.332617176	299.158189271	4575390
2020-06-11 11:45:00	299.925485689	300.129450559	298.963937014	299.348556484	4425538
2020-06-11 11:30:00	299.595256851	300.663644267	299.585544238	299.915773076	3595431
2020-06-11 11:15:00	300.197438849	300.498529848	299.498130722	299.595256851	5811299
2020-06-11 11:00:00	301.421228072	301.524958777	300.042037043	300.216864075	4334699
2020-06-11 10:45:00	301.260969959	302.256512779	301.207550588	301.411515459	3569760
2020-06-11 10:30:00	302.46047765	302.538178553	301.24640104	301.26572914	3777115
2020-06-11 10:15:00	302.703292972	302.994671358	301.634905555	302.470093137	5097819
2020-06-11 10:00:00	301.829157813	303.179211003	301.664043394	302.693580359	6176010
2020-06-11 09:45:00	302.509040714	302.761568649	301.100711847	301.809732587	13468791
2020-06-11 09:30:00	301.916571329	303.062659648	301.868008264	302.489615488	1189413
2020-06-11 09:15:00	301.935996554	302.159386651	301.479503749	301.916571329	517111
2020-06-11 09:00:00	301.586342491	301.984559619	301.362952395	301.88743349	538479
2020-06-11 08:45:00	302.246800166	302.334213682	301.256113653	301.625192942	677358
2020-06-11 08:30:00	303.082084874	303.082084874	301.576629878	302.276035131	692955
2020-06-11 08:15:00	309.135179472	309.135179472	302.742143423	303.03352181	920621
2020-06-11 08:00:00	303.606565969	303.664841647	302.810131713	303.432710199	248229
2020-06-11 07:45:00	303.800818227	303.917369582	303.519152454	303.577428131	213783
2020-06-11 07:30:00	303.655129034	303.907656969	302.984958745	303.829956066	385070
2020-06-11 07:15:00	304.393287613	304.674953386	303.684266873	303.752255163	190554
2020-06-11 07:00:00	304.558402032	304.840067805	304.199035355	304.296161484	48056
2020-06-11 06:45:00	304.937193934	305.073170514	304.305874097	304.461275903	92156
2020-06-11 06:30:00	305.02460745	305.267422772	304.869205644	304.878918257	20986
2020-06-11 06:15:00	305.655927287	305.704490351	304.927481321	305.044032675	41103
2020-06-11 06:00:00	305.286847997	305.782191254	305.257710159	305.539375932	51556
2020-06-11 05:45:00	305.053745288	305.471387642	304.976044385	305.345123675	47788
2020-06-11 05:30:00	304.179610129	305.141158804	304.179610129	304.946906547	53559
2020-06-11 05:15:00	303.800818227	304.296161484	303.616278582	304.208747968	54402
2020-06-11 05:00:00	303.829956066	303.888231743	303.363750648	303.859093904	67900
2020-06-11 04:45:00	304.31558671	304.849780418	303.81053084	303.927082194	44152
2020-06-11 04:30:00	304.548689419	304.704091225	304.296161484	304.296161484	24880
2020-06-11 04:15:00	304.441850677	304.781792128	303.81053084	304.626390322	93524
2020-06-10 20:00:00	307.79270212	308.035517442	307.501323734	307.65672554	156935
2020-06-10 19:45:00	307.637300314	307.802414733	307.443048056	307.802414733	72960
2020-06-10 19:30:00	308.559998538	308.56971115	307.472185895	307.695575991	242139
2020-06-10 19:15:00	308.2297697	308.608561602	308.132643571	308.579423763	44405
2020-06-10 19:00:00	308.2297697	308.56971115	308.2297697	308.268620151	50552
2020-06-10 18:45:00	308.249194925	308.43373457	308.113218345	308.210344474	160684
2020-06-10 18:30:00	309.71579947	309.822638212	308.035517442	308.220057087	233542
2020-06-10 18:15:00	309.443846309	309.929476953	309.317582342	309.667236406	91248
2020-06-10 18:00:00	309.463271535	309.540972438	309.414708471	309.434133697	48460
2020-06-10 17:45:00	309.531259825	309.608960728	309.492409374	309.492409374	71626
2020-06-10 17:30:00	309.638098567	309.638098567	309.521547212	309.560397664	55725
2020-06-10 17:15:00	309.5118346	309.832350825	309.5118346	309.676949019	49835
2020-06-10 17:00:00	309.725512083	309.744937309	309.502121987	309.521547212	82596
2020-06-10 16:45:00	309.531259825	309.812925599	309.307869729	309.71579947	424830
2020-06-10 16:30:00	309.735224696	310.575074331	309.472984148	309.492409374	557403
2020-06-10 16:15:00	309.861488663	310.123729211	309.162180536	309.696374244	6473838
2020-06-10 16:00:00	311.376656272	311.444644562	309.725512083	309.842063437	8268905
2020-06-10 15:45:00	312.085677012	312.241078818	311.192116628	311.381512579	3761831
2020-06-10 15:30:00	311.366943659	312.173090528	310.657922919	312.101411445	3464655
2020-06-10 15:15:00	310.745336435	311.648609433	309.71579947	311.371799966	4374279
2020-06-10 15:00:00	311.804011239	312.046826561	309.861488663	310.735623822	5478350
2020-06-10 14:45:00	312.833548204	312.92096172	310.42482021	311.774970526	4906903
2020-06-10 14:30:00	312.581020269	313.12492659	312.367342786	312.833548204	3747885
2020-06-10 14:15:00	310.716198597	312.843260817	309.774075147	312.575678332	7284757
2020-06-10 14:00:00	310.880244628	311.124128337	310.678028028	310.755049048	1317106
2020-06-10 13:45:00	310.900738241	311.192116628	310.832749951	310.891025628	917720
2020-06-10 13:30:00	310.988151757	311.294099063	310.881313015	310.900738241	892403
2020-06-10 13:15:00	311.027002209	311.260104918	310.599647242	310.989705775	1250972
2020-06-10 13:00:00	310.963870225	311.125002473	310.813324725	311.027002209	711432
2020-06-10 12:45:00	311.104703112	311.172691402	310.755049048	310.959013919	1505959
2020-06-10 12:30:00	310.589934629	311.294099063	310.541371565	311.109559418	1432516
2020-06-10 12:15:00	310.570509403	310.842462564	310.211142727	310.599647242	1933472
2020-06-10 12:00:00	310.570509403	311.558185007	310.269418404	310.521946339	2023324
2020-06-10 11:45:00	310.463670662	310.954157612	309.744937309	310.570509403	2973120
2020-06-10 11:30:00	310.410251291	310.755049048	310.347119307	310.453958049	2592026
2020-06-10 11:15:00	309.531259825	310.502521113	309.395283245	310.415010471	3859703
2020-06-10 11:00:00	310.376257146	310.648210306	309.075641155	309.540972438	2416084
2020-06-10 10:45:00	309.842063437	310.832749951	309.64781118	310.371400839	3466770
2020-06-10 10:30:00	310.104303985	310.453958049	309.482696761	309.871201276	3947989
2020-06-10 10:15:00	311.085277886	311.383163723	309.987752631	310.109160292	2838466
2020-06-10 10:00:00	311.289242756	311.50292024	310.429676517	311.085277886	4031926
2020-06-10 09:45:00	312.182803141	312.532457205	311.075565273	311.298955369	4666368
2020-06-10 09:30:00	312.435331076	312.454756302	311.969125658	312.21194098	321999
2020-06-10 09:15:00	312.668433785	312.862686043	312.357630173	312.406193237	240515
2020-06-10 09:00:00	312.406193237	312.85297343	312.338204947	312.697571624	136420
2020-06-10 08:45:00	312.513031979	312.707284237	312.27992927	312.357630173	69630
2020-06-10 08:30:00	312.532457205	312.697571624	312.357630173	312.474181528	87956
2020-06-10 08:15:00	311.99816637	313.435730203	310.803223608	312.522744592	242440
2020-06-10 08:00:00	311.755448175	312.571307656	311.755448175	312.503319366	114899
2020-06-10 07:45:00	311.57090853	312.027401335	311.57090853	311.7748734	59844
2020-06-10 07:30:00	311.977867009	312.046826561	311.43493195	311.551483304	91837
2020-06-10 07:15:00	311.629184207	311.881712142	311.600046368	311.881712142	59405
2020-06-10 07:00:00	311.63889682	311.7748734	311.415506724	311.716597723	24737
2020-06-10 06:45:00	310.920163467	311.444644562	310.920163467	311.347518434	42545
2020-06-10 06:30:00	310.4928085	311.046427434	310.415107597	310.900738241	31101
2020-06-10 06:15:00	311.396081498	311.396081498	310.56079679	310.638497694	32659
2020-06-10 06:00:00	311.600046368	311.600046368	311.192116628	311.483495014	6540
2020-06-10 05:45:00	311.386368885	311.658322046	311.386368885	311.658322046	12927
2020-06-10 05:30:00	311.590333756	311.726310336	311.153266176	311.269817531	13323
2020-06-10 05:15:00	312.124527464	312.124527464	310.99786437	311.648609433	28944
2020-06-10 05:00:00	312.843260817	312.862686043	312.182803141	312.231366206	12818
2020-06-10 04:45:00	312.998662623	313.202627493	312.92096172	312.92096172	14166
2020-06-10 04:30:00	312.92096172	313.095788752	312.843260817	313.095788752	10627
2020-06-10 04:15:00	313.154064429	313.154064429	312.629583334	312.775272527	16139
2020-06-09 20:00:00	312.260504044	312.697571624	312.21194098	312.668433785	76413
2020-06-09 19:45:00	312.056539174	312.454756302	311.959413045	312.221653593	55732
2020-06-09 19:30:00	311.794298626	312.066251787	311.736022949	312.066251787	13066
2020-06-09 19:15:00	312.163377915	312.163377915	311.823436465	311.823436465	15508
2020-06-09 19:00:00	312.163377915	312.299354496	312.114814851	312.192515754	29685
2020-06-09 18:45:00	311.736022949	312.21194098	311.580621143	312.163377915	34284
2020-06-09 18:30:00	311.70688511	311.784586013	311.63889682	311.736022949	33218
2020-06-09 18:15:00	311.532058078	311.862286916	311.532058078	311.726310336	45271
2020-06-09 18:00:00	311.43493195	311.63889682	311.415506724	311.561195917	26347
2020-06-09 17:45:00	311.473782401	311.473782401	311.415506724	311.444644562	11760
2020-06-09 17:30:00	311.454357175	311.57090853	311.444644562	311.444644562	38278
2020-06-09 17:15:00	311.532058078	311.580621143	311.43493195	311.454357175	26559
2020-06-09 17:00:00	311.308667982	311.551483304	311.308667982	311.532058078	302512
2020-06-09 16:45:00	311.50292024	311.541770691	311.230967079	311.328093208	427327
2020-06-09 16:30:00	311.561195917	311.619471594	311.454357175	311.50292024	177280
2020-06-09 16:15:00	311.609758981	312.173090528	311.50292024	311.561195917	5693842
2020-06-09 16:00:00	312.459612608	312.474181528	311.269817531	311.590333756	12703421
2020-06-09 15:45:00	312.945243252	312.959812171	312.270216657	312.454756302	2781667
2020-06-09 15:30:00	312.629583334	313.100645058	312.561595043	312.945243252	2789500
2020-06-09 15:15:00	312.454756302	312.687859011	312.095389625	312.639295946	2053015
2020-06-09 15:00:00	312.15046014	312.503319366	311.881712142	312.464468915	1523098
2020-06-09 14:45:00	311.784586013	312.21194098	311.736022949	312.139096383	3278230
2020-06-09 14:30:00	312.406193237	312.435331076	311.726310336	311.784586013	1915833
2020-06-09 14:15:00	312.71699685	312.823835591	312.095389625	312.406193237	1887029
2020-06-09 14:00:00	312.940386946	312.959812171	312.619870721	312.71699685	1021760
2020-06-09 13:45:00	312.678146398	312.950099559	312.619870721	312.940386946	1769630
2020-06-09 13:30:00	312.0759644	312.687859011	312.056539174	312.683002704	1638231
2020-06-09 13:15:00	312.173090528	312.309067109	312.027401335	312.066251787	1298806
2020-06-09 13:00:00	311.969125658	312.210969719	311.910849981	312.177946835	905965
2020-06-09 12:45:00	311.755448175	312.017688722	311.124128337	311.949700432	1035689
2020-06-09 12:30:00	311.561195917	311.765160787	311.464069788	311.755448175	1349445
2020-06-09 12:15:00	311.415506724	311.619374468	310.959013919	311.566052223	2124397
2020-06-09 12:00:00	311.595190062	311.697172497	311.260104918	311.405794111	1289903
2020-06-09 11:45:00	312.080820706	313.994108317	311.473782401	311.600046368	2187718
2020-06-09 11:30:00	311.939987819	312.289641883	311.70688511	312.085677012	2100978
2020-06-09 11:15:00	312.12938377	312.503319366	311.881712142	311.949700432	2478928
2020-06-09 11:00:00	311.357231047	312.445043689	311.298955369	312.134240077	3370422
2020-06-09 10:45:00	310.910450854	311.386368885	310.833721212	311.357231047	2186832
2020-06-09 10:30:00	310.230567953	311.240679692	310.182004888	310.920066341	3147190
2020-06-09 10:15:00	310.599647242	310.706485984	310.201430114	310.231927718	3365895
2020-06-09 10:00:00	311.357231047	311.42036303	310.4928085	310.570509403	2653871
2020-06-09 09:45:00	311.094990499	311.541770691	310.468526968	311.355677028	4784767
2020-06-09 09:30:00	310.900738241	311.124128337	310.755049048	311.036714822	167147
2020-06-09 09:15:00	310.755049048	310.900641115	310.589934629	310.900543989	182527
2020-06-09 09:00:00	310.7938995	310.978439144	310.541371565	310.774474274	335929
2020-06-09 08:45:00	311.337805821	311.522345465	310.696773371	310.813324725	197236
2020-06-09 08:30:00	311.337805821	311.619471594	311.240679692	311.396081498	89221
2020-06-09 08:15:00	311.298955369	313.950498685	310.289232134	311.337805821	245618
2020-06-09 08:00:00	311.20182924	311.63889682	311.182404015	311.308667982	182879
2020-06-09 07:45:00	310.842462564	311.250392305	310.706485984	311.143553563	173914
2020-06-09 07:30:00	311.075565273	311.143553563	310.706485984	310.803612112	136755
2020-06-09 07:15:00	311.06585266	311.230967079	310.949301306	311.056140047	121600
2020-06-09 07:00:00	310.92987608	311.143553563	310.706485984	311.046427434	138412
2020-06-09 06:45:00	310.327694081	310.99786437	310.327694081	310.910450854	43768
2020-06-09 06:30:00	310.366544533	310.716198597	310.230567953	310.230567953	34496
2020-06-09 06:15:00	310.580222016	310.803612112	310.162579662	310.211142727	27252
2020-06-09 06:00:00	310.99786437	310.99786437	310.35683192	310.521946339	81296
2020-06-09 05:45:00	311.192116628	311.250392305	310.900738241	311.007576983	29936
2020-06-09 05:30:00	310.628785081	311.279530143	310.512233726	311.143553563	38329
2020-06-09 05:15:00	310.628785081	310.99786437	310.531658952	310.589934629	33254
2020-06-09 05:00:00	310.182004888	311.017289596	310.162579662	310.483095887	18950
2020-06-09 04:45:00	310.99786437	311.182404015	310.15286705	310.162579662	38009
2020-06-09 04:30:00	311.211541853	311.211541853	310.706485984	310.959013919	31701
2020-06-09 04:15:00	311.910849981	312.134240077	311.240679692	311.240679692	59147
2020-06-08 20:00:00	313.309466235	313.513431106	313.183202268	313.338604074	42790
2020-06-08 19:45:00	313.49400588	313.49400588	313.270615784	313.338604074	14608
2020-06-08 19:30:00	313.42601759	313.581419396	313.42601759	313.523143718	10696
2020-06-08 19:15:00	313.270518657	313.445442815	313.231765332	313.435730203	35355
2020-06-08 19:00:00	313.231765332	313.328891461	313.202627493	313.270615784	24096
2020-06-08 18:45:00	313.416304977	313.464868041	313.241477945	313.241477945	17641
2020-06-08 18:30:00	313.319178848	313.406592364	313.231765332	313.406592364	53429
2020-06-08 18:15:00	313.785384266	313.785384266	313.290041009	313.319178848	129648
2020-06-08 18:00:00	313.746533815	313.775671653	313.727108589	313.76595904	18080
2020-06-08 17:45:00	313.736821202	313.795096879	313.678545524	313.717395976	48602
2020-06-08 17:30:00	313.736821202	313.746533815	313.717395976	313.736821202	27334
2020-06-08 17:15:00	313.707683363	314.008774362	313.649407686	313.736821202	85229
2020-06-08 17:00:00	313.707683363	313.795096879	313.552281557	313.69797075	62215
2020-06-08 16:45:00	313.668832912	313.814522105	313.552281557	313.717395976	391670
2020-06-08 16:30:00	313.668832912	313.911648234	313.620269847	313.678545524	1056544
2020-06-08 16:15:00	313.950498685	313.978568136	313.3580293	313.62998246	4851442
2020-06-08 16:00:00	313.270615784	314.115613104	313.047225687	313.960211298	12179518
2020-06-08 15:45:00	312.600445495	313.42601759	312.542169818	313.270615784	3713265
2020-06-08 15:30:00	312.590732882	312.755847301	312.464468915	312.600445495	1654512
2020-06-08 15:15:00	312.804410365	312.843260817	312.425618463	312.590732882	1672636
2020-06-08 15:00:00	312.707284237	312.85297343	312.571307656	312.813151717	2177010
2020-06-08 14:45:00	312.799554059	312.882111268	312.527600898	312.707284237	1563794
2020-06-08 14:30:00	312.658721172	312.901536494	312.522744592	312.799554059	1676054
2020-06-08 14:15:00	312.522744592	312.726709462	312.377055399	312.653864866	1615747
2020-06-08 14:00:00	312.435331076	312.600445495	312.328492334	312.515654385	1259367
2020-06-08 13:45:00	311.85743061	312.658721172	311.70688511	312.445043689	2471921
2020-06-08 13:30:00	311.867143223	311.969125658	311.804011239	311.85743061	783155
2020-06-08 13:15:00	311.619471594	311.969125658	311.522345465	311.866171961	1039758
2020-06-08 13:00:00	311.668034659	311.794298626	311.600046368	311.619471594	740935
2020-06-08 12:45:00	311.337805821	311.760304481	311.298955369	311.668034659	1347933
2020-06-08 12:30:00	311.298955369	311.600046368	311.269817531	311.326150685	1073834
2020-06-08 12:15:00	311.634040514	311.891424755	311.289242756	311.289242756	1065153
2020-06-08 12:00:00	311.425219337	311.920562593	311.415506724	311.629184207	1119611
2020-06-08 11:45:00	311.930275206	312.037113948	311.386368885	311.430075643	2226058
2020-06-08 11:30:00	311.7748734	312.134240077	311.765160787	311.930275206	2077422
2020-06-08 11:15:00	311.532058078	311.978838271	311.454357175	311.7748734	1846338
2020-06-08 11:00:00	311.192116628	311.70688511	311.182404015	311.512632853	2208619
2020-06-08 10:45:00	310.696773371	311.20182924	310.444245436	311.182404015	2458980
2020-06-08 10:30:00	311.13384095	311.192116628	310.502521113	310.706485984	2580090
2020-06-08 10:15:00	311.57090853	311.677747272	310.803612112	311.124128337	3195145
2020-06-08 10:00:00	311.871999529	311.949700432	311.172691402	311.57090853	3757943
2020-06-08 09:45:00	311.017289596	311.978838271	310.949301306	311.881712142	6824776
2020-06-08 09:30:00	311.969125658	311.969125658	310.162579662	311.017289596	395732
2020-06-08 09:15:00	311.677747272	312.105102238	311.668034659	311.959413045	135761
2020-06-08 09:00:00	311.736022949	311.833149078	311.629184207	311.658322046	52272
2020-06-08 08:45:00	311.920562593	312.0759644	311.687459884	311.736022949	146308
2020-06-08 08:30:00	311.298955369	311.910849981	311.289242756	311.871999529	196164
2020-06-08 08:15:00	311.600046368	311.804011239	309.502121987	311.357231047	156866
2020-06-08 08:00:00	311.677747272	311.823436465	311.415506724	311.600046368	139867
2020-06-08 07:45:00	311.444644562	311.70688511	311.396081498	311.63889682	46113
2020-06-08 07:30:00	311.211541853	311.648609433	311.211541853	311.512632853	66761
2020-06-08 07:15:00	310.939588693	311.289242756	310.92987608	311.260104918	93788
2020-06-08 07:00:00	311.483495014	311.522345465	310.949301306	310.988151757	21450
2020-06-08 06:45:00	310.949301306	311.357231047	310.949301306	311.337805821	13328
2020-06-08 06:30:00	310.764761661	310.99786437	310.725911209	310.92987608	10722
2020-06-08 06:15:00	310.881313015	311.143553563	310.648210306	310.755049048	13480
2020-06-08 06:00:00	311.143553563	311.143553563	310.764761661	310.959013919	17295
2020-06-08 05:45:00	311.464069788	311.70688511	311.06585266	311.06585266	7876
2020-06-08 05:30:00	311.386368885	311.532058078	311.289242756	311.347518434	19484
2020-06-08 05:15:00	311.366943659	311.590333756	311.318380595	311.396081498	12664
2020-06-08 05:00:00	310.444245436	311.386368885	310.444245436	311.347518434	29671
2020-06-08 04:45:00	310.56079679	310.755049048	310.444245436	310.444245436	16229
2020-06-08 04:30:00	310.016890469	310.570509403	310.016890469	310.512233726	14939
2020-06-08 04:15:00	309.812925599	310.104303985	309.735224696	310.065453534	7918
2020-06-05 20:00:00	309.910051728	310.084878759	309.900339115	309.978040018	27431
2020-06-05 19:45:00	309.948902179	310.026603082	309.900339115	309.900339115	9178
2020-06-05 19:30:00	309.861488663	309.978040018	309.832350825	309.842063437	14198
2020-06-05 19:15:00	309.696374244	309.871201276	309.686661631	309.871201276	17862
2020-06-05 19:00:00	309.71579947	309.735224696	309.638098567	309.735224696	48474
2020-06-05 18:45:00	309.735224696	309.812925599	309.696374244	309.754649922	18087
2020-06-05 18:30:00	309.71579947	309.803212986	309.696374244	309.706086857	23710
2020-06-05 18:15:00	309.754649922	309.764362534	309.696374244	309.696374244	56162
2020-06-05 18:00:00	309.764362534	310.162579662	309.744937309	309.754649922	50552
2020-06-05 17:45:00	309.832253698	310.162579662	309.754649922	309.764362534	28063
2020-06-05 17:30:00	309.832350825	309.871201276	309.812925599	309.812925599	56063
2020-06-05 17:15:00	309.64781118	309.832350825	309.64781118	309.832350825	101019
2020-06-05 17:00:00	309.900727619	309.919570088	309.686661631	309.686661631	78302
2020-06-05 16:45:00	309.871201276	310.162579662	309.686661631	309.861488663	308551
2020-06-05 16:30:00	309.803212986	310.162579662	309.774075147	309.832350825	9933468
2020-06-05 16:15:00	310.065453534	310.405394984	309.638098567	309.793500373	8596896
2020-06-05 16:00:00	309.978040018	310.696773371	309.220456213	310.094591372	14263126
2020-06-05 15:45:00	310.886169322	310.900738241	309.880913889	309.980273919	7775074
2020-06-05 15:30:00	310.084878759	310.939588693	309.769218841	310.891025628	7483185
2020-06-05 15:15:00	310.512233726	310.7938995	309.905195421	310.065453534	5567026
2020-06-05 15:00:00	311.260104918	311.347421308	310.35683192	310.512233726	5760582
2020-06-05 14:45:00	310.99786437	311.308667982	310.123729211	311.260104918	4420397
2020-06-05 14:30:00	310.672491839	311.104703112	310.619072468	310.99786437	3292209
2020-06-05 14:15:00	310.871600403	311.396081498	310.619072468	310.667635532	3562006
2020-06-05 14:00:00	311.06585266	311.192116628	310.803612112	310.871600403	1881625
2020-06-05 13:45:00	311.425219337	311.522345465	310.861984916	311.06585266	2397899
2020-06-05 13:30:00	310.842462564	311.444644562	310.764761661	311.437165851	2314026
2020-06-05 13:15:00	310.92987608	311.036714822	310.4928085	310.842462564	2145440
2020-06-05 13:00:00	310.745336435	310.968726531	310.638497694	310.92987608	2044082
2020-06-05 12:45:00	310.687060758	311.143553563	310.648210306	310.745336435	2316965
2020-06-05 12:30:00	310.643354	310.755049048	310.046028308	310.687060758	3577578
2020-06-05 12:15:00	311.114415725	311.240679692	310.619072468	310.648210306	3288873
2020-06-05 12:00:00	310.978439144	311.498063933	310.910450854	311.114415725	3413156
2020-06-05 11:45:00	311.396081498	312.041970254	310.86188779	310.978439144	5186624
2020-06-05 11:30:00	310.56079679	311.454357175	310.35683192	311.396081498	5755526
2020-06-05 11:15:00	309.997465244	310.580222016	309.900339115	310.555940484	6545026
2020-06-05 11:00:00	309.201030987	310.016890469	309.201030987	309.981925063	2843785
2020-06-05 10:45:00	308.909652601	309.463271535	308.783388634	309.201030987	2983731
2020-06-05 10:30:00	309.346720181	309.356432794	308.666837279	308.909652601	4176142
2020-06-05 10:15:00	308.511435473	309.521547212	308.370602586	309.337007568	5228294
2020-06-05 10:00:00	309.288444503	309.492409374	308.346321054	308.521148086	5453788
2020-06-05 09:45:00	308.113218345	309.278731891	308.045230055	309.278731891	8515544
2020-06-05 09:30:00	308.763963408	309.016491343	308.045230055	308.142356184	1060598
2020-06-05 09:15:00	307.21965796	308.802813859	307.073968767	308.773676021	1318339
2020-06-05 09:00:00	307.044830928	307.248795799	306.228971447	307.209945347	1128190
2020-06-05 08:45:00	304.801217354	307.637300314	304.752654289	307.025405703	3028773
2020-06-05 08:30:00	304.704091225	304.742941676	304.558499158	304.733229063	81059
2020-06-05 08:15:00	304.849780418	305.432537191	303.732829937	304.713803838	176419
2020-06-05 08:00:00	304.976044385	305.053745288	304.810929966	304.893487176	61578
2020-06-05 07:45:00	304.927481321	305.005182224	304.878918257	304.95661916	121100
2020-06-05 07:30:00	304.772079515	304.966331772	304.713803838	304.946906547	69990
2020-06-05 07:15:00	304.568114644	304.772079515	304.558402032	304.762366902	67511
2020-06-05 07:00:00	304.548689419	304.558402032	304.393287613	304.558402032	16146
2020-06-05 06:45:00	304.218460581	304.568114644	304.218460581	304.538976806	12838
2020-06-05 06:30:00	304.31558671	304.373862387	304.169897516	304.354437161	35652
2020-06-05 06:15:00	304.781792128	304.801217354	304.325299322	304.490413741	28215
2020-06-05 06:00:00	304.684665999	304.859493031	304.684665999	304.849780418	8001
2020-06-05 05:45:00	304.694378612	304.772079515	304.412712838	304.684665999	26616
2020-06-05 05:30:00	305.29656061	305.383974126	304.752654289	304.752654289	35692
2020-06-05 05:15:00	305.189721869	305.277135385	305.102308353	305.22857232	7730
2020-06-05 05:00:00	305.539375932	305.59765161	304.694378612	305.102308353	34242
2020-06-05 04:45:00	305.451962416	305.558801158	305.354836288	305.510238094	6190
2020-06-05 04:30:00	305.403399352	305.510238094	305.315985836	305.3645489	5760
2020-06-05 04:15:00	305.646214674	305.753053416	305.315985836	305.3645489	32616
2020-06-04 20:00:00	302.577029004	302.577029004	302.207949715	302.256512779	114487
2020-06-04 19:45:00	302.868407391	302.868407391	302.547891166	302.625592069	47613
2020-06-04 19:30:00	302.703292972	302.897545229	302.703292972	302.897545229	19217
2020-06-04 19:15:00	302.790706488	302.848982165	302.518753327	302.577029004	19819
2020-06-04 19:00:00	302.907257842	302.926683068	302.59645423	302.742143423	24792
2020-06-04 18:45:00	302.848982165	303.062659648	302.829556939	302.897545229	37739
2020-06-04 18:30:00	302.586741617	302.926683068	302.52846594	302.926683068	29811
2020-06-04 18:15:00	302.674155133	302.771281262	302.547891166	302.586741617	26911
2020-06-04 18:00:00	302.645017294	302.703292972	302.411914585	302.645017294	65144
2020-06-04 17:45:00	302.66444252	302.66444252	302.625592069	302.645017294	30473
2020-06-04 17:30:00	302.790706488	302.810131713	302.645017294	302.645017294	18313
2020-06-04 17:15:00	302.771281262	302.810131713	302.674155133	302.742143423	56188
2020-06-04 17:00:00	302.848982165	302.984958745	302.73243081	302.742143423	122667
2020-06-04 16:45:00	302.441052424	302.984958745	302.441052424	302.848982165	180591
2020-06-04 16:30:00	302.441052424	302.470190263	302.363351521	302.402201973	358873
2020-06-04 16:15:00	302.353638908	302.499328101	302.207949715	302.431339811	2145663
2020-06-04 16:00:00	301.319245637	302.39248936	301.032723557	302.363351521	6896847
2020-06-04 15:45:00	301.188125363	301.868008264	301.120137073	301.304676717	3851940
2020-06-04 15:30:00	300.652669015	301.197837976	300.197438849	301.17841275	3392474
2020-06-04 15:15:00	301.226975814	301.664043394	300.634506429	300.649075348	2962363
2020-06-04 15:00:00	301.936482185	302.216496814	301.226975814	301.236688427	2109462
2020-06-04 14:45:00	302.577029004	302.66444252	301.829157813	301.940852861	2325398
2020-06-04 14:30:00	302.635304682	302.683867746	302.39248936	302.567316391	1730749
2020-06-04 14:15:00	302.547891166	302.732333684	302.305075844	302.635401808	1839847
2020-06-04 14:00:00	302.567316391	302.722718198	302.421627198	302.557603779	1381503
2020-06-04 13:45:00	301.615480329	302.576057743	301.615480329	302.547891166	2127281
2020-06-04 13:30:00	301.877720877	301.984559619	301.586342491	301.605767716	1200681
2020-06-04 13:15:00	301.576629878	301.974847006	301.469791136	301.877720877	1747221
2020-06-04 13:00:00	301.761169523	301.882577184	301.557204652	301.576629878	1862774
2020-06-04 12:45:00	302.411914585	302.411914585	301.625192942	301.770882135	2131506
2020-06-04 12:30:00	302.343926295	302.790706488	302.159386651	302.411914585	1481681
2020-06-04 12:15:00	302.577029004	302.780993875	302.305075844	302.32450107	1481453
2020-06-04 12:00:00	302.498453966	302.722718198	302.256512779	302.578000266	2109202
2020-06-04 11:45:00	302.431339811	302.878120004	302.285650618	302.499328101	2452344
2020-06-04 11:30:00	302.722718198	302.810131713	302.139961425	302.431339811	3729500
2020-06-04 11:15:00	303.786249308	303.897944356	302.489615488	302.717861891	3620716
2020-06-04 11:00:00	303.616278582	303.945924663	303.412313712	303.781393001	1487028
2020-06-04 10:45:00	303.567715518	304.004783097	303.528865066	303.598310249	2653798
2020-06-04 10:30:00	303.057803342	303.67455426	303.057803342	303.577428131	3479644
2020-06-04 10:15:00	303.111222713	303.402601099	302.926683068	303.055180936	3014042
2020-06-04 10:00:00	302.489615488	303.276337132	302.149674038	303.120935326	3389828
2020-06-04 09:45:00	302.169099263	302.538178553	302.02341007	302.471647155	3845510
2020-06-04 09:30:00	301.916571329	302.334213682	301.88743349	302.169099263	264409
2020-06-04 09:15:00	301.518354201	302.02341007	301.430940685	301.88743349	219500
2020-06-04 09:00:00	300.993873105	301.625192942	300.993873105	301.518354201	283473
2020-06-04 08:45:00	302.062260522	302.266225392	300.887034363	301.003585718	685449
2020-06-04 08:30:00	302.062260522	302.227374941	301.97474988	302.139864299	95676
2020-06-04 08:15:00	301.732031684	302.790706488	301.420839567	302.042835296	317933
2020-06-04 08:00:00	301.576629878	302.674155133	301.576629878	302.382776747	761390
2020-06-04 07:45:00	301.868008264	301.945709167	301.498928975	301.557204652	151527
2020-06-04 07:30:00	301.906858716	301.906858716	301.722319071	301.877720877	99352
2020-06-04 07:15:00	301.732031684	301.897146103	301.625192942	301.848583038	168636
2020-06-04 07:00:00	301.479503749	301.770882135	301.343527169	301.770882135	71873
2020-06-04 06:45:00	301.702893845	301.75145691	301.537779426	301.596055104	22800
2020-06-04 06:30:00	301.479503749	301.693181232	301.479503749	301.693181232	16043
2020-06-04 06:15:00	301.392090233	301.537779426	301.38237762	301.460078523	30325
2020-06-04 06:00:00	301.537779426	301.537779426	301.392090233	301.440653298	15596
2020-06-04 05:45:00	301.557204652	301.673756007	301.508641588	301.557204652	19689
2020-06-04 05:30:00	301.926283941	301.974847006	301.537779426	301.557204652	16959
2020-06-04 05:15:00	302.013697457	302.110823586	301.926283941	302.013697457	10823
2020-06-04 05:00:00	302.09139836	302.110823586	302.013697457	302.013697457	2849
2020-06-04 04:45:00	302.275938005	302.275938005	302.042835296	302.159386651	5206
2020-06-04 04:30:00	302.275938005	302.441052424	302.178811876	302.227374941	6598
2020-06-04 04:15:00	302.547891166	302.615879456	302.110823586	302.285650618	29674
2020-06-03 20:00:00	303.907656969	303.917369582	303.635703808	303.664841647	193550
2020-06-03 19:45:00	303.519152454	303.956220033	303.490014615	303.87851913	180242
2020-06-03 19:30:00	303.23748668	303.558002905	303.208348841	303.509439841	44516
2020-06-03 19:15:00	303.062659648	303.363750648	303.062659648	303.295762357	50483
2020-06-03 19:00:00	302.868407391	303.120935326	302.819844326	303.052947035	39526
2020-06-03 18:45:00	302.73243081	303.052947035	302.722718198	302.897545229	33967
2020-06-03 18:30:00	302.742143423	303.310622655	302.645017294	302.693580359	120533
2020-06-03 18:15:00	303.150073164	303.179211003	302.59645423	302.742143423	152754
2020-06-03 18:00:00	303.208348841	303.208348841	303.130647938	303.150073164	20022
2020-06-03 17:45:00	303.179211003	303.218061454	303.130647938	303.179211003	14993
2020-06-03 17:30:00	303.150073164	303.30547497	303.140360551	303.188923616	519521
2020-06-03 17:15:00	303.062659648	303.208348841	303.062659648	303.150073164	36864
2020-06-03 17:00:00	303.159785777	303.30547497	303.052947035	303.130647938	320551
2020-06-03 16:45:00	303.130647938	303.310719781	303.03352181	303.159785777	988391
2020-06-03 16:30:00	303.082084874	303.227774067	303.072372261	303.130647938	195948
2020-06-03 16:15:00	303.247199293	303.310719781	302.897545229	303.043234423	7655339
2020-06-03 16:00:00	303.888231743	304.218460581	303.072372261	303.239137824	11335849
2020-06-03 15:45:00	303.616278582	304.072771388	303.402601099	303.888231743	6955834
2020-06-03 15:30:00	303.266624519	303.703692098	303.03352181	303.611422276	4258064
2020-06-03 15:15:00	303.159785777	303.363750648	302.965533519	303.260796951	2491588
2020-06-03 15:00:00	303.256911906	303.402601099	303.140360551	303.159785777	1941681
2020-06-03 14:45:00	303.062659648	303.363750648	302.88297631	303.256911906	4142664
2020-06-03 14:30:00	302.897545229	303.188923616	302.887929743	303.062659648	1665539
2020-06-03 14:15:00	302.411914585	303.072372261	302.353638908	302.897545229	2339105
2020-06-03 14:00:00	302.645017294	302.654729907	302.246800166	302.411914585	1049442
2020-06-03 13:45:00	302.611023149	302.713005585	302.441052424	302.654729907	1544385
2020-06-03 13:30:00	302.508943588	302.703292972	302.431339811	302.59645423	1066340
2020-06-03 13:15:00	302.285650618	302.499328101	302.188524489	302.499230975	2119995
2020-06-03 13:00:00	302.688724052	302.737287117	302.246800166	302.271081699	1498953
2020-06-03 12:45:00	302.59645423	302.761083018	302.577029004	302.683867746	1468324
2020-06-03 12:30:00	302.52846594	302.615879456	302.275938005	302.59645423	1949440
2020-06-03 12:15:00	302.761568649	302.780993875	302.450765037	302.52846594	2656933
2020-06-03 12:00:00	302.674155133	302.926683068	302.557603779	302.761568649	2349147
2020-06-03 11:45:00	302.703292972	303.091797487	302.586741617	302.674155133	2130681
2020-06-03 11:30:00	302.74699973	302.994671358	302.557603779	302.698436665	2528819
2020-06-03 11:15:00	302.071973135	302.829556939	302.033122683	302.751856036	2574038
2020-06-03 11:00:00	302.227277815	302.411914585	302.071973135	302.071973135	2120276
2020-06-03 10:45:00	301.974847006	302.227374941	301.842075588	302.227374941	3175469
2020-06-03 10:30:00	301.673756007	302.033122683	301.528066813	301.984559619	1822024
2020-06-03 10:15:00	301.654330781	302.013697457	301.557204652	301.664043394	3380555
2020-06-03 10:00:00	301.654330781	301.858295651	301.256113653	301.644618168	4196561
2020-06-03 09:45:00	301.324101943	301.926283941	301.032723557	301.654330781	6462107
2020-06-03 09:30:00	301.149274911	301.537779426	301.139562298	301.324101943	466819
2020-06-03 09:15:00	301.032723557	301.197837976	300.945310041	301.168700137	154287
2020-06-03 09:00:00	300.877321751	301.265826266	300.789908235	301.052051656	276806
2020-06-03 08:45:00	300.848183912	300.993873105	300.80933346	300.877321751	245662
2020-06-03 08:30:00	300.760770396	301.090999234	300.74134517	300.838471299	225597
2020-06-03 08:15:00	300.328073492	300.751057783	299.876922624	300.712207332	148782
2020-06-03 08:00:00	300.411116332	300.789908235	300.411116332	300.585943364	84711
2020-06-03 07:45:00	300.352840655	300.411116332	300.139163172	300.411116332	42250
2020-06-03 07:30:00	300.459679397	300.556805526	300.197438849	300.352840655	57485
2020-06-03 07:15:00	300.255714526	300.508242461	300.216864075	300.46939201	62629
2020-06-03 07:00:00	300.585943364	300.644219042	300.119737946	300.304277591	23263
2020-06-03 06:45:00	300.683069493	300.683069493	300.508242461	300.547092913	8091
2020-06-03 06:30:00	300.60536859	300.644219042	300.517955074	300.60536859	8148
2020-06-03 06:15:00	300.751057783	300.780195622	300.255714526	300.702494719	22904
2020-06-03 06:00:00	300.731632557	300.906459589	300.663644267	300.751057783	6478
2020-06-03 05:45:00	300.838471299	300.896746976	300.615081203	300.615081203	27045
2020-06-03 05:30:00	300.459679397	300.644219042	300.343128042	300.566518138	13736
2020-06-03 05:15:00	300.284852365	300.459679397	300.284852365	300.459679397	2999
2020-06-03 05:00:00	300.275139752	300.46939201	300.148875785	300.46939201	6340
2020-06-03 04:45:00	300.246001914	300.517955074	300.178013623	300.197438849	8600
2020-06-03 04:30:00	299.983761366	300.246001914	299.96433614	300.246001914	4389
2020-06-03 04:15:00	300.362553268	300.459679397	300.022611817	300.10031272	10836
2020-06-02 20:00:00	299.867210011	300.187726236	299.82835956	300.012899204	63795
2020-06-02 19:45:00	299.818646947	300.110025333	299.818646947	299.906060463	125313
2020-06-02 19:30:00	299.2553154	299.876922624	299.216464948	299.857497398	95550
2020-06-02 19:15:00	299.099913594	299.303878464	299.070775755	299.245602787	35762
2020-06-02 19:00:00	299.090200981	299.177614497	299.002787465	299.080488368	21693
2020-06-02 18:45:00	299.109626207	299.18732711	299.012500078	299.070775755	19710
2020-06-02 18:30:00	299.099913594	299.148476658	298.944511788	299.148476658	87728
2020-06-02 18:15:00	299.303878464	299.45928027	298.973649626	299.080488368	180411
2020-06-02 18:00:00	299.265028013	299.342728916	299.216464948	299.284453239	21593
2020-06-02 17:45:00	299.265028013	299.342728916	299.197039723	299.294165851	35104
2020-06-02 17:30:00	299.342728916	299.342728916	299.265028013	299.313591077	9095
2020-06-02 17:15:00	299.265222265	299.352441529	299.206752336	299.352441529	79939
2020-06-02 17:00:00	299.294165851	299.381579367	299.226177561	299.245602787	131209
2020-06-02 16:45:00	299.177614497	299.32330369	299.080488368	299.265028013	338779
2020-06-02 16:30:00	299.109626207	299.216464948	299.051350529	299.197039723	171926
2020-06-02 16:15:00	299.2553154	299.284453239	298.876523498	299.109626207	4265962
2020-06-02 16:00:00	297.885836984	299.274740626	297.730435178	299.274740626	12493458
2020-06-02 15:45:00	297.628452743	297.914974823	297.390493727	297.885836984	2951408
2020-06-02 15:30:00	297.584745985	297.885836984	297.235091921	297.623596436	2489610
2020-06-02 15:15:00	297.9732505	298.070376629	297.439056792	297.565320759	2871378
2020-06-02 15:00:00	297.73189207	298.118939693	297.720722565	297.9732505	1118352
2020-06-02 14:45:00	297.885836984	297.953825274	297.351643276	297.730435178	3057320
2020-06-02 14:30:00	297.968394193	298.293766725	297.769285629	297.90526221	1401887
2020-06-02 14:15:00	298.235491048	298.361755015	297.788710855	297.963537887	2100429
2020-06-02 14:00:00	298.284054112	298.313191951	298.089801854	298.235491048	2567420
2020-06-02 13:45:00	298.070376629	298.303479338	297.914974823	298.284054112	1190031
2020-06-02 13:30:00	298.060761142	298.148077532	297.944112661	298.070376629	1343699
2020-06-02 13:15:00	297.613883823	298.10922708	297.570177065	298.080089242	1476268
2020-06-02 13:00:00	297.701297339	297.740147791	297.53618292	297.599314904	1246758
2020-06-02 12:45:00	297.650791752	297.730435178	297.439056792	297.706153646	839120
2020-06-02 12:30:00	297.429344179	297.662446888	297.273942373	297.652734275	1211916
2020-06-02 12:15:00	297.050552276	297.487619856	296.972851373	297.419631566	1054273
2020-06-02 12:00:00	297.351643276	297.53618292	296.866012632	297.069977502	2086135
2020-06-02 11:45:00	296.963138761	297.46819463	296.788311729	297.351740402	2725039
2020-06-02 11:30:00	296.428945052	297.269086066	296.331818923	296.963138761	1854731
2020-06-02 11:15:00	297.565320759	297.604171211	296.419038187	296.428945052	3312498
2020-06-02 11:00:00	297.7925959	297.905942093	297.040839664	297.581540823	2819213
2020-06-02 10:45:00	298.342329789	298.429743305	297.777152846	297.777152846	2340323
2020-06-02 10:30:00	297.582997714	298.352042402	297.487619856	298.332714303	2320834
2020-06-02 10:15:00	297.477907243	297.827561307	297.477907243	297.583483345	2437255
2020-06-02 10:00:00	297.118540567	297.487619856	296.768886503	297.46819463	2424545
2020-06-02 09:45:00	297.740147791	297.788710855	296.739748664	297.118540567	4308597
2020-06-02 09:30:00	297.749860404	297.846986533	297.633309049	297.740147791	304420
2020-06-02 09:15:00	297.924687436	297.963537887	297.516757695	297.740147791	170654
2020-06-02 09:00:00	298.245203661	298.245203661	297.691584726	297.885836984	154842
2020-06-02 08:45:00	298.206741714	298.390892854	298.17721537	298.274341499	124811
2020-06-02 08:30:00	298.17721537	298.332617176	298.167502758	298.225778435	94979
2020-06-02 08:15:00	298.420127818	298.565719886	295.282856733	298.167502758	204751
2020-06-02 08:00:00	298.400605467	298.420030692	297.982963113	298.148077532	48697
2020-06-02 07:45:00	298.274341499	298.400605467	298.17721537	298.371467628	18779
2020-06-02 07:30:00	298.420030692	298.47830637	298.157790145	298.303479338	35147
2020-06-02 07:15:00	298.536582047	298.585145111	298.371467628	298.488018982	75970
2020-06-02 07:00:00	298.779397369	298.905661336	298.526869434	298.575432498	49919
2020-06-02 06:45:00	298.721121692	298.721121692	298.594857724	298.68227124	5666
2020-06-02 06:30:00	298.857098272	298.857098272	298.594857724	298.759972143	10840
2020-06-02 06:15:00	298.730834304	298.837673046	298.721121692	298.837673046	8832
2020-06-02 06:00:00	298.954224401	298.963937014	298.789109982	298.789109982	11593
2020-06-02 05:45:00	298.381180241	299.031925304	298.381180241	298.954224401	33925
2020-06-02 05:30:00	298.089801854	298.381180241	297.992675726	298.381180241	14726
2020-06-02 05:15:00	298.089801854	298.332617176	298.089801854	298.089801854	4859
2020-06-02 05:00:00	298.080089242	298.400605467	298.080089242	298.089801854	20515
2020-06-02 04:45:00	297.749860404	298.118939693	297.749860404	298.031526177	12850
2020-06-02 04:30:00	297.409918953	297.769285629	297.409918953	297.769285629	10397
2020-06-02 04:15:00	296.749461277	297.40020634	296.739748664	297.40020634	19736
2020-06-01 20:00:00	295.661648635	295.700499086	295.263431507	295.447971152	121814
2020-06-01 19:45:00	295.583947732	295.885038731	295.525672055	295.671361248	36457
2020-06-01 19:30:00	295.263431507	295.749062151	295.176017991	295.486821603	208200
2020-06-01 19:15:00	296.040440537	296.108428827	295.146880152	295.185730604	203630
2020-06-01 19:00:00	296.419232439	296.6911856	295.807337828	296.166607378	177546
2020-06-01 18:45:00	296.963138761	296.972851373	296.351244149	296.390094601	217497
2020-06-01 18:30:00	296.720323439	296.982563986	296.652335148	296.953426148	56090
2020-06-01 18:15:00	296.75917389	296.934000922	296.662047761	296.710610826	61291
2020-06-01 18:00:00	296.862516091	296.875725245	296.75917389	296.75917389	28591
2020-06-01 17:45:00	296.846587406	296.885437858	296.768886503	296.866012632	8059
2020-06-01 17:30:00	296.875725245	296.914575696	296.82716218	296.836874793	11406
2020-06-01 17:15:00	296.89515047	296.963138761	296.768886503	296.875725245	46847
2020-06-01 17:00:00	296.963138761	297.011701825	296.768886503	296.963138761	98206
2020-06-01 16:45:00	296.934000922	297.069977502	296.788311729	296.963138761	112937
2020-06-01 16:30:00	296.875725245	296.963138761	296.768886503	296.953426148	234713
2020-06-01 16:15:00	296.807736955	296.963138761	296.350855645	296.904863083	2835808
2020-06-01 16:00:00	296.856300019	297.108827954	296.477508117	296.798024342	5463776
2020-06-01 15:45:00	297.050552276	297.225379308	296.526071181	296.856300019	2364500
2020-06-01 15:30:00	296.875725245	297.147678405	296.632909923	297.050552276	1691545
2020-06-01 15:15:00	297.19624147	297.351643276	296.866012632	296.866012632	1695835
2020-06-01 15:00:00	297.084546422	297.244804534	296.963138761	297.186528857	1194388
2020-06-01 14:45:00	296.768886503	297.157391018	296.6911856	297.079690115	1298305
2020-06-01 14:30:00	297.055408583	297.069977502	296.768886503	296.778599116	1125636
2020-06-01 14:15:00	297.118540567	297.19624147	296.982563986	297.060264889	1116806
2020-06-01 14:00:00	297.371068501	297.390493727	296.972851373	297.11368426	941658
2020-06-01 13:45:00	297.19624147	297.405062647	297.089402728	297.36232715	1328846
2020-06-01 13:30:00	297.021511564	297.312792824	296.972851373	297.201097776	1066827
2020-06-01 13:15:00	296.720323439	297.099115341	296.694390762	297.016558131	884049
2020-06-01 13:00:00	296.613484697	296.885437858	296.594059471	296.720323439	1532078
2020-06-01 12:45:00	296.516358568	296.710610826	296.516358568	296.613484697	688218
2020-06-01 12:30:00	296.385238294	296.652335148	296.341531536	296.52509992	1269412
2020-06-01 12:15:00	296.224980182	296.477216738	295.948170715	296.380381988	872880
2020-06-01 12:00:00	296.18612973	296.312393698	296.089003602	296.239549101	1204609
2020-06-01 11:45:00	295.758774764	296.283255859	295.700499086	296.18612973	1039793
2020-06-01 11:30:00	295.923889183	296.098716214	295.506246829	295.768487377	1109711
2020-06-01 11:15:00	296.288112166	296.370669375	295.61308557	295.904463957	1970496
2020-06-01 11:00:00	296.48722073	296.48722073	295.904463957	296.302681085	1358469
2020-06-01 10:45:00	296.234692795	296.516358568	296.156991892	296.467795504	1359638
2020-06-01 10:30:00	296.05015315	296.302681085	295.826763054	296.215267569	2704362
2020-06-01 10:15:00	295.463996963	296.322106311	295.214868442	296.044325582	3155433
2020-06-01 10:00:00	295.467396377	295.953027021	295.389695474	295.467396377	3604262
2020-06-01 09:45:00	294.894352217	295.535384667	294.350445896	295.457683764	4145201
2020-06-01 09:30:00	294.690387347	295.049754024	294.544698154	294.874926992	208723
2020-06-01 09:15:00	295.078891862	295.078891862	294.70009996	294.748663024	176098
2020-06-01 09:00:00	295.166305378	295.263431507	294.972150247	295.108029701	227852
2020-06-01 08:45:00	295.467396377	296.021015311	294.83607654	295.176017991	1174950
2020-06-01 08:30:00	295.914273696	296.001590086	295.467396377	295.467396377	137090
2020-06-01 08:15:00	296.127756927	296.720323439	295.107641196	295.98216486	294175
2020-06-01 08:00:00	295.98216486	296.001590086	295.807337828	295.826763054	84365
2020-06-01 07:45:00	296.030727924	296.25411802	295.962739634	296.011302698	88191
2020-06-01 07:30:00	296.137566666	296.283255859	295.943314408	296.021015311	96508
2020-06-01 07:15:00	295.671361248	296.089003602	295.457683764	296.040440537	145759
2020-06-01 07:00:00	295.292569345	295.622798183	295.27314412	295.61308557	27931
2020-06-01 06:45:00	295.244006281	295.4091207	294.894352217	295.263431507	41294
2020-06-01 06:30:00	295.117742314	295.321707184	295.069179249	295.214868442	94151
2020-06-01 06:15:00	294.777800863	295.166305378	294.486422477	295.030328798	58685
2020-06-01 06:00:00	295.27314412	295.27314412	294.670962121	294.83607654	14329
2020-06-01 05:45:00	295.078891862	295.447971152	295.069179249	295.360557636	214052
2020-06-01 05:30:00	295.166305378	295.457683764	295.098317088	295.098317088	77162
2020-06-01 05:15:00	295.108029701	295.467396377	294.923490056	295.166305378	145473
2020-06-01 05:00:00	294.641824283	295.27314412	294.466997251	295.146880152	214038
2020-06-01 04:45:00	294.544698154	294.826363927	294.311595445	294.641824283	240190
2020-06-01 04:30:00	294.923490056	294.952627895	293.757976511	294.437859412	528685
2020-06-01 04:15:00	296.234692795	296.535783794	294.777800863	294.97205312	283458
