# Supplementary material for: Stock price movement prediction based on Stocktwits investor sentiment using FinBERT and ensemble SVM
Source: PeerJ Comput Sci. 2023 Jun 7;9:e1403. doi: 10.7717/peerj-cs.1403 (PMC10280432; doi:10.7717/peerj-cs.1403)
Supplement: Supplemental Information 4 [file peerj-cs-09-1403-s004.zip › Financial(stock price in 15-minute increments)/SPY/SPY_2_3.csv]

time	open	high	low	close	volume
2021-01-25 20:00:00	377.525954295	377.663672867	377.407909805	377.496443172	39651
2021-01-25 19:45:00	377.703021031	377.830902562	377.476769091	377.545628377	37976
2021-01-25 19:30:00	377.870250725	377.870250725	377.673509908	377.722695112	28597
2021-01-25 19:15:00	377.840739603	377.91943593	377.643998785	377.909598889	26075
2021-01-25 19:00:00	377.968621134	377.978458175	377.850576644	377.850576644	12465
2021-01-25 18:45:00	378.03748042	378.086665624	377.988295216	377.988295216	16117
2021-01-25 18:30:00	377.889924807	378.066991543	377.850576644	377.958784093	12884
2021-01-25 18:15:00	377.889924807	377.958784093	377.624324704	377.860413684	55386
2021-01-25 18:00:00	377.939110011	378.007969297	377.860413684	377.860413684	57284
2021-01-25 17:45:00	377.889924807	378.126013788	377.889924807	378.007969297	50142
2021-01-25 17:30:00	378.116176747	378.116176747	377.899761848	377.91943593	23888
2021-01-25 17:15:00	378.096502665	378.126013788	377.948947052	378.126013788	36393
2021-01-25 17:00:00	378.076828583	378.086665624	377.939110011	377.988295216	53008
2021-01-25 16:45:00	378.126013788	378.204710115	378.007969297	378.096502665	116891
2021-01-25 16:30:00	378.086665624	378.185036033	377.998132256	378.126013788	109447
2021-01-25 16:15:00	378.145687869	378.450636136	376.957570074	378.076828583	5413060
2021-01-25 16:00:00	377.3587246	378.224384196	377.339050519	378.135850829	5680348
2021-01-25 15:45:00	376.793094751	377.388235723	376.620946535	377.3587246	2426856
2021-01-25 15:30:00	376.463553882	377.01442817	376.197953778	376.789651786	1624404
2021-01-25 15:15:00	377.083287456	377.250517151	376.306161228	376.456864694	1831987
2021-01-25 15:00:00	377.406139137	377.496443172	377.083287456	377.093124497	970822
2021-01-25 14:45:00	377.171820824	377.427583886	377.073450415	377.407909805	1328790
2021-01-25 14:30:00	376.916057761	377.191494906	376.620946535	377.191494906	856958
2021-01-25 14:15:00	377.211168987	377.388235723	376.699642862	376.96386578	1278797
2021-01-25 14:00:00	377.368561641	377.516117254	376.709479903	377.211168987	1155471
2021-01-25 13:45:00	377.40672936	377.58497654	377.191494906	377.378398682	1574781
2021-01-25 13:30:00	377.201331946	377.624324704	376.955405925	377.398171134	1382523
2021-01-25 13:15:00	376.778339189	377.24068011	376.249303132	377.185199199	1937001
2021-01-25 13:00:00	376.119257451	376.945568884	376.09958337	376.786307192	1332745
2021-01-25 12:45:00	375.086368161	376.33567235	374.751908771	376.109420411	1558041
2021-01-25 12:30:00	375.470012754	375.814309185	374.74207173	375.07889201	2447356
2021-01-25 12:15:00	376.129094492	376.453716841	375.470012754	375.470012754	1652819
2021-01-25 12:00:00	375.64707949	376.146309314	375.440501632	376.109420411	1510309
2021-01-25 11:45:00	374.348590096	375.656916531	374.046592941	375.64707949	2526153
2021-01-25 11:30:00	374.555167954	375.19457561	373.905923257	374.338753055	4081345
2021-01-25 11:15:00	375.027345915	375.656916531	372.292648555	374.535493872	9608814
2021-01-25 11:00:00	378.145687869	378.234221237	374.899464384	375.027345915	4380950
2021-01-25 10:45:00	378.26373236	378.367021289	377.939110011	378.126997492	900071
2021-01-25 10:30:00	377.948947052	378.499821341	377.909598889	378.243861537	2337674
2021-01-25 10:15:00	377.476769091	378.214547156	377.447257968	377.92927297	2010740
2021-01-25 10:00:00	377.958784093	378.057154502	377.063613374	377.476769091	1976466
2021-01-25 09:45:00	377.417746845	378.096502665	377.348887559	377.958784093	2879470
2021-01-25 09:30:00	377.191494906	377.506280213	377.161983783	377.417746845	215130
2021-01-25 09:15:00	376.994557348	377.289865314	376.994557348	377.201331946	48862
2021-01-25 09:00:00	376.640620617	377.191494906	376.601272454	377.01442817	97494
2021-01-25 08:45:00	376.866872557	377.01442817	376.355346432	376.67013174	276482
2021-01-25 08:30:00	377.299702355	377.46693205	376.837361434	376.837361434	212411
2021-01-25 08:15:00	376.807850312	378.105946224	376.571662961	377.231826773	293715
2021-01-25 08:00:00	377.053776334	377.191494906	376.502902045	376.798013271	95179
2021-01-25 07:45:00	377.348887559	377.486606132	376.817687353	377.142309701	70972
2021-01-25 07:30:00	377.801391439	377.880087766	377.398072764	377.398072764	22223
2021-01-25 07:15:00	377.653835826	377.840739603	377.319376437	377.791554398	51525
2021-01-25 07:00:00	377.988295216	377.988295216	377.201331946	377.634161745	75527
2021-01-25 06:45:00	377.988295216	378.017806338	377.988295216	377.988295216	50464
2021-01-25 06:30:00	378.03748042	378.096502665	377.978458175	377.978458175	28884
2021-01-25 06:15:00	378.03748042	378.165361951	378.007969297	378.066991543	5433
2021-01-25 06:00:00	377.840739603	378.017806338	377.840739603	378.017806338	9204
2021-01-25 05:45:00	377.742369194	377.939110011	377.742369194	377.91943593	3469
2021-01-25 05:30:00	377.535791336	377.81122848	377.535791336	377.81122848	4668
2021-01-25 05:15:00	377.683346949	377.821065521	377.545628377	377.555465418	2068
2021-01-25 05:00:00	377.840739603	377.840739603	377.594813581	377.673509908	15376
2021-01-25 04:45:00	378.047317461	378.066991543	377.880087766	377.889924807	6574
2021-01-25 04:30:00	378.135850829	378.135850829	377.889924807	378.057154502	5970
2021-01-25 04:15:00	377.899761848	378.234221237	377.840739603	378.185036033	21955
2021-01-22 20:00:00	376.394694596	376.591435413	376.365183473	376.502902045	33118
2021-01-22 19:45:00	376.4438798	376.502902045	376.394694596	376.394694596	5799
2021-01-22 19:30:00	376.375020514	376.512739086	376.375020514	376.512739086	3665
2021-01-22 19:15:00	376.424205718	376.493065004	376.286487146	376.414368677	28455
2021-01-22 19:00:00	376.315998269	376.424205718	376.306161228	376.365183473	5597
2021-01-22 18:45:00	376.394694596	376.493065004	376.266813064	376.306161228	11566
2021-01-22 18:30:00	376.512739086	376.512739086	376.266813064	376.453716841	27022
2021-01-22 18:15:00	376.463553882	376.56192429	376.434042759	376.512739086	13303
2021-01-22 18:00:00	376.56192429	376.640620617	376.4438798	376.483227963	38899
2021-01-22 17:45:00	376.640620617	376.640620617	376.434042759	376.434042759	13988
2021-01-22 17:30:00	376.56192429	376.640620617	376.4438798	376.640620617	64560
2021-01-22 17:15:00	376.502902045	376.620946535	376.424205718	376.581598372	94088
2021-01-22 17:00:00	376.493065004	376.571761331	376.394694596	376.404531636	85627
2021-01-22 16:45:00	376.630783576	376.729153985	376.483227963	376.493065004	819648
2021-01-22 16:30:00	376.719316944	376.798013271	376.542250209	376.620946535	259400
2021-01-22 16:15:00	376.620946535	376.857035516	376.424205718	376.679968781	8702282
2021-01-22 16:00:00	377.752206235	377.781717357	376.56192429	376.620946535	4433268
2021-01-22 15:45:00	377.614487663	377.821065521	377.388235723	377.752206235	1944834
2021-01-22 15:30:00	377.153622298	377.653835826	377.098043017	377.624324704	1459130
2021-01-22 15:15:00	377.478736499	377.570220979	376.916057761	377.157065263	1421115
2021-01-22 15:00:00	377.183428532	377.506280213	377.12755414	377.476769091	1259945
2021-01-22 14:45:00	377.043939293	377.260354192	376.984917047	377.181657865	925175
2021-01-22 14:30:00	376.955405925	377.250517151	376.925894802	377.039020772	1185828
2021-01-22 14:15:00	376.979998527	377.112798579	376.78325771	376.945568884	1055445
2021-01-22 14:00:00	377.378398682	377.407909805	376.965242966	376.975080007	565993
2021-01-22 13:45:00	377.181657865	377.476769091	377.093124497	377.378398682	582251
2021-01-22 13:30:00	376.917533318	377.329213478	376.869430188	377.181657865	912124
2021-01-22 13:15:00	377.233794181	377.271273307	376.699642862	376.920976282	1153430
2021-01-22 13:00:00	377.261633007	377.437420927	377.161983783	377.233892552	816880
2021-01-22 12:45:00	377.455127601	377.482966426	377.152146742	377.26714175	770041
2021-01-22 12:30:00	377.24068011	377.535791336	377.24068011	377.437420927	621086
2021-01-22 12:15:00	377.3587246	377.58497654	377.034102252	377.230843069	1306575
2021-01-22 12:00:00	376.906220721	377.442339448	376.886546639	377.3587246	1033616
2021-01-22 11:45:00	376.493065004	376.975080007	376.375020514	376.925894802	1324557
2021-01-22 11:30:00	376.585729929	376.729153985	376.389776075	376.473390923	1386650
2021-01-22 11:15:00	376.502902045	377.865922427	376.365183473	376.581598372	1425056
2021-01-22 11:00:00	376.070072247	376.537331688	375.76512398	376.512739086	1372782
2021-01-22 10:45:00	375.976620359	376.296324187	375.612649847	376.079909288	1674511
2021-01-22 10:30:00	376.676329076	376.798013271	375.725775817	375.976620359	3363811
2021-01-22 10:15:00	376.67505026	377.073450415	376.542250209	376.672295889	1948251
2021-01-22 10:00:00	376.168442656	376.828212986	376.109420411	376.689707451	2049084
2021-01-22 09:45:00	376.020887043	376.296324187	375.932255305	376.148768574	3128191
2021-01-22 09:30:00	375.617568367	376.045479645	375.558546122	375.971701838	265778
2021-01-22 09:15:00	375.440501632	375.745449899	375.371642346	375.588057245	163771
2021-01-22 09:00:00	375.64707949	375.676590612	375.381479387	375.499523877	121704
2021-01-22 08:45:00	375.322457141	375.656916531	375.184738569	375.64707949	129770
2021-01-22 08:30:00	375.253597855	375.332294182	375.184738569	375.332294182	40196
2021-01-22 08:15:00	375.381479387	377.152146742	374.791256935	375.283108978	266540
2021-01-22 08:00:00	375.125716324	375.42082755	374.928975507	375.42082755	106673
2021-01-22 07:45:00	375.204412651	375.292946019	374.761745812	375.027345915	157940
2021-01-22 07:30:00	375.283108978	375.332294182	375.017508875	375.056857038	60515
2021-01-22 07:15:00	375.243760814	375.558546122	375.184738569	375.283108978	113823
2021-01-22 07:00:00	375.037182956	375.401153468	375.027345915	375.391316427	14007
2021-01-22 06:45:00	375.115879283	375.253597855	374.810931016	374.997834793	32276
2021-01-22 06:30:00	375.066694079	375.233923774	374.869953262	375.204412651	133508
2021-01-22 06:15:00	375.371642346	375.371642346	374.987997752	375.086368161	29859
2021-01-22 06:00:00	375.597894286	375.597894286	375.145390406	375.214249692	26317
2021-01-22 05:45:00	375.824146225	375.824146225	375.627405408	375.637242449	17616
2021-01-22 05:30:00	375.460175713	375.755286939	375.381479387	375.715938776	6025
2021-01-22 05:15:00	375.381479387	375.558546122	375.283108978	375.489686836	40332
2021-01-22 05:00:00	375.283108978	375.509360918	375.165064488	375.509360918	9928
2021-01-22 04:45:00	375.774961021	375.774961021	375.312620101	375.312620101	13971
2021-01-22 04:30:00	376.178279697	376.178279697	375.833983266	375.942190716	3647
2021-01-22 04:15:00	376.355346432	376.473390923	376.089746329	376.158605615	19081
2021-01-21 20:00:00	377.850576644	377.850576644	377.3587246	377.525954295	46625
2021-01-21 19:45:00	377.998132256	378.106339706	377.791554398	377.880087766	9485
2021-01-21 19:30:00	377.948947052	378.076828583	377.890908511	378.057154502	11946
2021-01-21 19:15:00	377.732532153	377.988295216	377.604650622	377.880087766	15107
2021-01-21 19:00:00	377.752206235	377.752206235	377.58497654	377.673509908	9331
2021-01-21 18:45:00	377.732532153	377.850576644	377.732532153	377.801391439	13296
2021-01-21 18:30:00	377.889924807	377.939110011	377.575139499	377.742369194	25023
2021-01-21 18:15:00	377.988295216	378.15552491	377.909598889	377.909598889	114916
2021-01-21 18:00:00	377.880087766	377.978458175	377.81122848	377.978458175	36515
2021-01-21 17:45:00	377.880087766	377.939110011	377.860413684	377.880087766	5759
2021-01-21 17:30:00	377.988295216	378.047317461	377.850576644	377.850576644	246052
2021-01-21 17:15:00	377.988295216	377.988295216	377.870250725	377.988295216	70330
2021-01-21 17:00:00	378.017806338	378.165361951	377.958784093	377.988295216	100266
2021-01-21 16:45:00	377.801391439	378.066991543	377.673509908	378.03748042	131078
2021-01-21 16:30:00	377.860413684	377.978458175	377.791554398	377.791554398	105030
2021-01-21 16:15:00	377.948947052	378.151393353	377.801391439	377.860413684	3994130
2021-01-21 16:00:00	378.553925065	378.657312365	377.801391439	377.939110011	4551090
2021-01-21 15:45:00	378.391613891	378.617865831	378.26373236	378.555892474	992743
2021-01-21 15:30:00	378.293243482	378.519495422	378.224384196	378.401352562	1053916
2021-01-21 15:15:00	378.568680627	378.667051035	378.214547156	378.283406442	1734255
2021-01-21 15:00:00	378.460473177	378.60802879	378.38177685	378.568680627	1402783
2021-01-21 14:45:00	378.38177685	378.598191749	378.352265728	378.470310218	2132057
2021-01-21 14:30:00	378.322754605	378.440799095	378.283406442	378.391515521	1289670
2021-01-21 14:15:00	377.909598889	378.35049506	377.850576644	378.322754605	1209208
2021-01-21 14:00:00	377.978556545	378.003050777	377.781717357	377.919337559	826954
2021-01-21 13:45:00	377.840739603	378.076828583	377.80148981	377.985147363	698234
2021-01-21 13:30:00	377.791554398	377.939110011	377.732532153	377.831296043	737357
2021-01-21 13:15:00	377.675674057	377.830902562	377.557924678	377.800407735	663572
2021-01-21 13:00:00	377.488475169	377.683346949	377.221104399	377.673509908	723047
2021-01-21 12:45:00	377.378398682	377.594813581	377.191494906	377.504312805	851007
2021-01-21 12:30:00	377.46693205	377.46693205	377.044037663	377.389219427	1959830
2021-01-21 12:15:00	377.851461977	377.897400958	377.442339448	377.46693205	1386020
2021-01-21 12:00:00	377.604650622	378.007969297	377.594813581	377.870250725	680290
2021-01-21 11:45:00	378.127784455	378.194873074	377.407909805	377.594813581	2062251
2021-01-21 11:30:00	378.165361951	378.26373236	377.978458175	378.126013788	656250
2021-01-21 11:15:00	378.499821341	378.676888076	378.007969297	378.165361951	1422548
2021-01-21 11:00:00	378.416206493	378.558843586	378.401450932	378.4899843	1952794
2021-01-21 10:45:00	378.509658381	378.627702872	378.352265728	378.421026643	957527
2021-01-21 10:30:00	378.135850829	378.558843586	378.135850829	378.499821341	2562942
2021-01-21 10:15:00	377.594813581	378.194873074	377.319474807	378.126013788	1937119
2021-01-21 10:00:00	377.348887559	377.821065521	377.073450415	377.58497654	2854501
2021-01-21 09:45:00	378.224384196	378.253895319	377.004591129	377.3587246	3862239
2021-01-21 09:30:00	378.096502665	378.312917564	378.086665624	378.224384196	82864
2021-01-21 09:15:00	377.850576644	378.086665624	377.81122848	378.086665624	56652
2021-01-21 09:00:00	378.253895319	378.371939809	377.545628377	377.840739603	217293
2021-01-21 08:45:00	378.696562158	378.696562158	378.234221237	378.234221237	136622
2021-01-21 08:30:00	378.568680627	378.706399199	378.558843586	378.706399199	15184
2021-01-21 08:15:00	378.627702872	379.021184506	378.450636136	378.588354708	46086
2021-01-21 08:00:00	378.676888076	378.676888076	378.470310218	378.637539913	11722
2021-01-21 07:45:00	378.824443689	378.83428073	378.627702872	378.627702872	27168
2021-01-21 07:30:00	378.735910321	378.824443689	378.667051035	378.824443689	75461
2021-01-21 07:15:00	378.844117771	379.021184506	378.72607328	378.72607328	44061
2021-01-21 07:00:00	378.499821341	378.844117771	378.499821341	378.844117771	11761
2021-01-21 06:45:00	378.657213994	378.657213994	378.480147259	378.480147259	7330
2021-01-21 06:30:00	378.470310218	378.71623624	378.470310218	378.71623624	4255
2021-01-21 06:15:00	378.430962055	378.509658381	378.430962055	378.450636136	1289
2021-01-21 06:00:00	378.371939809	378.529332463	378.332591646	378.4899843	5153
2021-01-21 05:45:00	378.371939809	378.371939809	378.175198992	378.244058278	1932
2021-01-21 05:30:00	378.332591646	378.430962055	378.332591646	378.38177685	1401
2021-01-21 05:15:00	378.38177685	378.430962055	378.38177685	378.391613891	1071
2021-01-21 05:00:00	378.499821341	378.529332463	378.430962055	378.529332463	752
2021-01-21 04:45:00	378.430962055	378.519495422	378.430962055	378.519495422	325
2021-01-21 04:30:00	378.421125014	378.450636136	378.332591646	378.332591646	1628
2021-01-21 04:15:00	378.430962055	378.558843586	378.362102768	378.362102768	4259
2021-01-20 20:00:00	377.939110011	378.362102768	377.909598889	378.303080523	36214
2021-01-20 19:45:00	377.889924807	378.007969297	377.840739603	377.889924807	6258
2021-01-20 19:30:00	377.948947052	378.007969297	377.742369194	377.939110011	21825
2021-01-20 19:15:00	378.027643379	378.332591646	377.860413684	377.948947052	27769
2021-01-20 19:00:00	378.175198992	378.204710115	378.03748042	378.057154502	20090
2021-01-20 18:45:00	378.057154502	378.224384196	378.03748042	378.15552491	31716
2021-01-20 18:30:00	377.69318399	378.066991543	377.69318399	378.057154502	27756
2021-01-20 18:15:00	377.496443172	377.762043276	377.447257968	377.703021031	71281
2021-01-20 18:00:00	377.46693205	377.516117254	377.457095009	377.496443172	16794
2021-01-20 17:45:00	377.535791336	377.555465418	377.457095009	377.46693205	2827
2021-01-20 17:30:00	377.486606132	377.58497654	377.486606132	377.565302458	45636
2021-01-20 17:15:00	377.299702355	377.634161745	377.299702355	377.496246432	33998
2021-01-20 17:00:00	377.398072764	377.447257968	377.309539396	377.368561641	282260
2021-01-20 16:45:00	377.614487663	377.712858071	377.3587246	377.437420927	217765
2021-01-20 16:30:00	377.663672867	377.732532153	377.575139499	377.614487663	1033349
2021-01-20 16:15:00	377.58497654	377.840739603	377.299702355	377.722695112	4876823
2021-01-20 16:00:00	378.362102768	378.519495422	377.575139499	377.604650622	6463554
2021-01-20 15:45:00	378.03748042	378.509658381	378.017806338	378.365053881	2675887
2021-01-20 15:30:00	377.69318399	378.116176747	377.69318399	378.027643379	1422439
2021-01-20 15:15:00	377.885006287	378.096502665	377.565302458	377.69810251	1856384
2021-01-20 15:00:00	378.116176747	378.15552491	377.860413684	377.886875324	1858657
2021-01-20 14:45:00	377.732532153	378.145687869	377.634161745	378.111258226	993523
2021-01-20 14:30:00	377.373480162	377.732532153	377.270191233	377.732532153	1276317
2021-01-20 14:15:00	377.594813581	377.683346949	377.161983783	377.368561641	1021584
2021-01-20 14:00:00	377.521035775	377.69318399	377.363643121	377.58497654	945961
2021-01-20 13:45:00	377.727613633	377.998132256	377.516117254	377.516117254	866104
2021-01-20 13:30:00	377.742270824	377.91943593	377.555465418	377.732532153	1632265
2021-01-20 13:15:00	377.398072764	377.762043276	377.398072764	377.722695112	1114346
2021-01-20 13:00:00	377.398072764	377.506280213	377.260354192	377.398072764	1590042
2021-01-20 12:45:00	377.117717099	377.427583886	377.102961538	377.388235723	988712
2021-01-20 12:30:00	376.807850312	377.171820824	376.807751941	377.114077394	940704
2021-01-20 12:15:00	376.679968781	377.073450415	376.679968781	376.798013271	989508
2021-01-20 12:00:00	376.621340017	376.837361434	376.463553882	376.679968781	1343549
2021-01-20 11:45:00	376.367150881	376.679968781	376.267895139	376.620946535	2066106
2021-01-20 11:30:00	376.286585516	376.660294699	376.21762786	376.365183473	1630924
2021-01-20 11:15:00	376.532413168	376.768502148	375.952027757	376.291405667	1874131
2021-01-20 11:00:00	376.606190974	376.839328843	376.453716841	376.534183835	3030373
2021-01-20 10:45:00	376.158605615	376.798013271	376.09958337	376.604420307	1933004
2021-01-20 10:30:00	376.148768574	376.650457658	376.119257451	376.167458952	2994482
2021-01-20 10:15:00	375.125716324	376.286487146	375.125716324	376.143850054	4578640
2021-01-20 10:00:00	375.032264436	375.381479387	374.840442139	375.118633655	2466442
2021-01-20 09:45:00	374.899464384	375.174901528	374.486308668	375.035313919	3516761
2021-01-20 09:30:00	374.771582853	374.909301425	374.692886526	374.889627343	150178
2021-01-20 09:15:00	374.456797545	374.781419894	374.456797545	374.771582853	82014
2021-01-20 09:00:00	374.348590096	374.446960504	374.220708565	374.437123464	51611
2021-01-20 08:45:00	374.240382646	374.348590096	374.112501115	374.309241932	77964
2021-01-20 08:30:00	374.043641829	374.348590096	374.043641829	374.220708565	68564
2021-01-20 08:15:00	373.807552848	374.023967747	372.951730293	374.023967747	153052
2021-01-20 08:00:00	373.758367644	373.846901012	373.70918244	373.846901012	88516
2021-01-20 07:45:00	373.748530603	373.896086216	373.669834276	373.71901948	22031
2021-01-20 07:30:00	373.768204685	373.787878767	373.659997235	373.689508358	67896
2021-01-20 07:15:00	373.748530603	373.837063971	373.610812031	373.728856521	28365
2021-01-20 07:00:00	373.807552848	373.807552848	373.70918244	373.787878767	12348
2021-01-20 06:45:00	373.846901012	373.856738053	373.728856521	373.758367644	2799
2021-01-20 06:30:00	374.004293666	374.063315911	373.905923257	373.905923257	4251
2021-01-20 06:15:00	374.05347887	374.132175197	373.964945502	374.05347887	3402
2021-01-20 06:00:00	373.876412134	374.151849279	373.876412134	374.102664074	5700
2021-01-20 05:45:00	373.807552848	373.905923257	373.787878767	373.817389889	2715
2021-01-20 05:30:00	373.610812031	373.807552848	373.610812031	373.768204685	5095
2021-01-20 05:15:00	373.640323154	373.768204685	373.630486113	373.70918244	6657
2021-01-20 05:00:00	373.60097499	373.669834276	373.512441622	373.669834276	6931
2021-01-20 04:45:00	373.502604581	373.512441622	373.37472305	373.473093459	2151
2021-01-20 04:30:00	373.296026723	373.630486113	373.296026723	373.630486113	3692
2021-01-20 04:15:00	373.443582336	373.463256418	373.325537846	373.335374887	8562
2021-01-19 20:00:00	373.237004478	373.315700805	373.099285906	373.128797029	40015
2021-01-19 19:45:00	373.158308151	373.25667856	373.099285906	373.237004478	98088
2021-01-19 19:30:00	373.394397132	373.394397132	373.168145192	373.266515601	14504
2021-01-19 19:15:00	373.620649072	373.620649072	373.325537846	373.364886009	6352
2021-01-19 19:00:00	373.502604581	373.659997235	373.502604581	373.650160194	14631
2021-01-19 18:45:00	373.659997235	373.659997235	373.404234173	373.463256418	12674
2021-01-19 18:30:00	373.266515601	373.659997235	373.266515601	373.650160194	34333
2021-01-19 18:15:00	372.92221917	373.404234173	372.843522844	373.227167437	64182
2021-01-19 18:00:00	372.676293149	372.873033966	372.666456108	372.873033966	43296
2021-01-19 17:45:00	372.627107945	372.676293149	372.627107945	372.627107945	4621
2021-01-19 17:30:00	372.666456108	372.725478353	372.548411618	372.627107945	13305
2021-01-19 17:15:00	372.725478353	372.725478353	372.636944985	372.636944985	7105
2021-01-19 17:00:00	372.617270904	372.813913351	372.617270904	372.725478353	29709
2021-01-19 16:45:00	372.410693046	372.57792274	372.341833759	372.57792274	227131
2021-01-19 16:30:00	372.331996719	372.479552332	372.23362631	372.410693046	479972
2021-01-19 16:15:00	372.45987825	372.548411618	372.223789269	372.302485596	5406418
2021-01-19 16:00:00	372.882871007	373.010752538	372.420530086	372.45987825	6237864
2021-01-19 15:45:00	372.682097003	372.966485854	372.57792274	372.882871007	2381934
2021-01-19 15:30:00	372.784500598	372.80417468	372.57792274	372.685835078	1454751
2021-01-19 15:15:00	372.661537588	372.92221917	372.627107945	372.784500598	2096106
2021-01-19 15:00:00	372.430367127	372.794239269	372.361507841	372.666456108	1539728
2021-01-19 14:45:00	372.745152435	372.853359884	372.371344882	372.427416015	1353032
2021-01-19 14:30:00	372.951730293	372.981241416	372.646782026	372.735315394	1351639
2021-01-19 14:15:00	372.932056211	372.981241416	372.715641312	372.94376229	2301290
2021-01-19 14:00:00	372.784500598	373.050100702	372.715641312	372.930679026	930198
2021-01-19 13:45:00	372.556969843	372.823848762	372.499226413	372.784500598	797171
2021-01-19 13:30:00	372.674915963	372.735315394	372.479552332	372.558150288	650914
2021-01-19 13:15:00	372.548411618	372.843522844	372.469715291	372.676194778	916764
2021-01-19 13:00:00	372.499226413	372.636944985	372.243463351	372.558248658	1108779
2021-01-19 12:45:00	371.751611308	372.528737536	371.741774267	372.489389372	1430397
2021-01-19 12:30:00	371.845063196	371.958189166	371.702426103	371.751611308	535673
2021-01-19 12:15:00	371.5043081	371.849981716	371.426988959	371.841620231	1696071
2021-01-19 12:00:00	371.32861855	371.800796512	371.32861855	371.497225431	814244
2021-01-19 11:45:00	371.230248142	371.367966714	370.856440589	371.321732622	937708
2021-01-19 11:30:00	371.082692529	371.269596305	370.610514567	371.235166662	1785096
2021-01-19 11:15:00	371.545033449	371.830307635	371.072855488	371.102366611	1163966
2021-01-19 11:00:00	371.751611308	371.987700288	371.456500082	371.545033449	1108307
2021-01-19 10:45:00	371.417151918	371.771285389	371.190899978	371.764792942	1126735
2021-01-19 10:30:00	371.456500082	371.623631406	370.895788752	371.407314877	1339180
2021-01-19 10:15:00	371.564609161	371.722100185	370.905625793	371.456500082	1661528
2021-01-19 10:00:00	371.741774267	371.928678043	370.935136916	371.55487049	2098822
2021-01-19 09:45:00	372.174604065	372.597596822	371.712263144	371.740298711	3240208
2021-01-19 09:30:00	372.184441106	372.322159678	372.076233656	372.11558182	145315
2021-01-19 09:15:00	372.017211411	372.145092942	371.987700288	372.135255901	36192
2021-01-19 09:00:00	372.184441106	372.23362631	371.958189166	371.987700288	38964
2021-01-19 08:45:00	372.154929983	372.204115187	369.577625277	372.203918447	622657
2021-01-19 08:30:00	372.302485596	372.312322637	372.11558182	372.135255901	32866
2021-01-19 08:15:00	372.292648555	372.509063454	371.692589062	372.243463351	195670
2021-01-19 08:00:00	372.095907738	372.282811514	372.066396615	372.282811514	45912
2021-01-19 07:45:00	372.095907738	372.11558182	371.938515084	372.095907738	23041
2021-01-19 07:30:00	372.184441106	372.341833759	372.11558182	372.11558182	54846
2021-01-19 07:15:00	372.479552332	372.499226413	372.086070697	372.243463351	124686
2021-01-19 07:00:00	372.479552332	372.509063454	372.3516708	372.469715291	16697
2021-01-19 06:45:00	372.518900495	372.518900495	372.381181923	372.450041209	4990
2021-01-19 06:30:00	372.528737536	372.548411618	372.400856005	372.499226413	10526
2021-01-19 06:15:00	372.194278146	372.499226413	372.194278146	372.450041209	11355
2021-01-19 06:00:00	372.322159678	372.331996719	372.12541886	372.154929983	25831
2021-01-19 05:45:00	371.987700288	372.361507841	371.987700288	372.361507841	16080
2021-01-19 05:30:00	372.076233656	372.105744779	371.88932988	371.987700288	10894
2021-01-19 05:15:00	372.194278146	372.223789269	372.095907738	372.095907738	12298
2021-01-19 05:00:00	372.036885493	372.292648555	372.027048452	372.11558182	8525
2021-01-19 04:45:00	371.643403858	371.968026207	371.633566817	371.968026207	3944
2021-01-19 04:30:00	371.869655798	371.869655798	371.613892735	371.66307794	18880
2021-01-19 04:15:00	371.545033449	372.027048452	371.545033449	371.840144675	28115
2021-01-15 20:00:00	368.446365577	368.515224863	368.397180373	368.416854455	15529
2021-01-15 19:45:00	368.456202618	368.495550781	368.397180373	368.446365577	10944
2021-01-15 19:30:00	368.495550781	368.495550781	368.446365577	368.466039659	5664
2021-01-15 19:15:00	368.59392119	368.603758231	368.446365577	368.446365577	4793
2021-01-15 19:00:00	368.721802721	368.721802721	368.59392119	368.59392119	7049
2021-01-15 18:45:00	368.830010171	368.830010171	368.662780476	368.692291599	41232
2021-01-15 18:30:00	368.790662007	368.810336089	368.59392119	368.790662007	23282
2021-01-15 18:15:00	369.036588029	369.380884459	368.70212864	368.790662007	99476
2021-01-15 18:00:00	368.151254351	369.50876599	368.111906188	369.026750988	613116
2021-01-15 17:45:00	368.14141731	369.577625277	367.90532833	368.111906188	1054304
2021-01-15 17:30:00	368.36766925	368.446365577	368.151254351	368.161091392	40649
2021-01-15 17:15:00	368.062720983	369.577625277	368.052883943	368.338158128	1823965
2021-01-15 17:00:00	368.288972923	369.577625277	367.91516537	368.02337282	364983
2021-01-15 16:45:00	368.229950678	369.577625277	368.200439556	368.259461801	582214
2021-01-15 16:30:00	368.515224863	369.577625277	368.102069147	368.200439556	1729267
2021-01-15 16:15:00	369.518603031	369.577625277	368.308647005	368.4758767	18480930
2021-01-15 16:00:00	369.557951195	369.931758748	369.292351091	369.557951195	7387096
2021-01-15 15:45:00	370.364588546	370.512144159	369.538277113	369.567788236	3225613
2021-01-15 15:30:00	370.75807018	371.072855488	370.344914464	370.374327216	2020294
2021-01-15 15:15:00	370.344914464	370.856440589	369.853062421	370.754430475	1910723
2021-01-15 15:00:00	370.797418344	371.023670284	370.285892219	370.341766611	1382496
2021-01-15 14:45:00	370.433447832	370.836766507	370.403936709	370.787581303	1139038
2021-01-15 14:30:00	370.433447832	370.64002569	370.177684769	370.433447832	1520913
2021-01-15 14:15:00	370.620351608	370.935136916	370.29572926	370.443284873	1654746
2021-01-15 14:00:00	370.851522068	370.994159161	370.403936709	370.620351608	1024017
2021-01-15 13:45:00	370.797418344	370.935136916	370.571166404	370.850341624	1562375
2021-01-15 13:30:00	370.41869227	371.141714774	370.384262627	370.797418344	1627718
2021-01-15 13:15:00	370.507225638	370.53181824	370.059640279	370.423610791	816877
2021-01-15 13:00:00	370.453121913	370.659699772	370.118662524	370.502307118	895995
2021-01-15 12:45:00	370.079314361	370.669536812	369.962253574	370.453121913	1001854
2021-01-15 12:30:00	369.823551298	370.335077423	369.823551298	370.06947732	951531
2021-01-15 12:15:00	370.049803238	370.246544055	369.577625277	369.823551298	1112741
2021-01-15 12:00:00	370.423610791	370.5219812	369.794040176	370.039966197	1413522
2021-01-15 11:45:00	370.226869974	370.777744262	370.148173647	370.433447832	2320752
2021-01-15 11:30:00	368.967728743	370.335077423	368.611726234	370.246544055	2823434
2021-01-15 11:15:00	369.203817724	369.238247367	368.200439556	368.967728743	3004188
2021-01-15 11:00:00	369.233328846	369.61697344	368.957891702	369.193980683	2771478
2021-01-15 10:45:00	368.485713741	369.49892895	368.033209861	369.243165887	2643039
2021-01-15 10:30:00	369.184143642	369.371047418	367.610217104	368.466039659	20672479
2021-01-15 10:15:00	370.954810998	371.171225897	368.652943435	369.18601268	5524549
2021-01-15 10:00:00	371.072855488	371.426988959	370.581003445	370.954810998	2091095
2021-01-15 09:45:00	370.581003445	371.269596305	370.502307118	371.063018447	4343247
2021-01-15 09:30:00	370.462958954	370.964648038	370.266218137	370.581003445	236802
2021-01-15 09:15:00	370.571166404	370.590840486	370.177684769	370.492470077	321541
2021-01-15 09:00:00	370.944973957	370.944973957	370.462958954	370.590840486	151518
2021-01-15 08:45:00	371.003996202	371.230248142	370.738396099	370.944973957	310029
2021-01-15 08:30:00	371.21057406	371.397477836	371.072855488	371.122040692	59739
2021-01-15 08:15:00	370.669635183	371.407314877	370.512144159	371.161388856	90651
2021-01-15 08:00:00	371.159421448	371.21057406	370.620351608	370.826929466	103641
2021-01-15 07:45:00	371.200737019	371.407314877	370.974485079	371.072855488	75647
2021-01-15 07:30:00	370.925299875	371.171225897	370.856440589	371.161388856	77869
2021-01-15 07:15:00	371.023670284	371.249922224	370.561329363	370.925299875	75764
2021-01-15 07:00:00	370.905625793	371.072855488	370.581003445	371.033507324	22614
2021-01-15 06:45:00	370.787581303	370.954810998	370.787581303	370.925299875	7038
2021-01-15 06:30:00	370.75807018	370.836766507	370.512144159	370.826929466	3477
2021-01-15 06:15:00	371.102366611	371.102366611	370.600677526	370.895788752	77896
2021-01-15 06:00:00	371.426988959	371.426988959	371.161388856	371.161388856	9049
2021-01-15 05:45:00	371.407314877	371.741774267	371.397477836	371.446663041	2618
2021-01-15 05:30:00	371.230248142	371.269596305	370.954810998	371.269596305	1666
2021-01-15 05:15:00	371.348292632	371.505685286	371.338455591	371.358129673	5445
2021-01-15 05:00:00	371.338455591	371.338455591	371.240085183	371.289270387	536
2021-01-15 04:45:00	371.32861855	371.515522327	371.32861855	371.476174163	3431
2021-01-15 04:30:00	371.259759264	371.456500082	371.240085183	371.240085183	6969
2021-01-15 04:15:00	371.249922224	371.574544572	371.122040692	371.240085183	24865
2021-01-14 20:00:00	372.263137433	372.420530086	371.938515084	372.086070697	36461
2021-01-14 19:45:00	372.814011721	372.833685803	371.840144675	372.263137433	88888
2021-01-14 19:30:00	372.57792274	372.873033966	372.518900495	372.833685803	43874
2021-01-14 19:15:00	372.735315394	372.745152435	372.282811514	372.528737536	49211
2021-01-14 19:00:00	372.892708048	372.92221917	372.725478353	372.843522844	4846
2021-01-14 18:45:00	372.961567334	373.040263661	372.814011721	372.814011721	14309
2021-01-14 18:30:00	372.92221917	372.951730293	372.823848762	372.892708048	24451
2021-01-14 18:15:00	372.68613019	372.971404375	372.568085699	372.92221917	67601
2021-01-14 18:00:00	372.627107945	372.695967231	372.548411618	372.695967231	22399
2021-01-14 17:45:00	372.617270904	372.68613019	372.292648555	372.627107945	36281
2021-01-14 17:30:00	372.499226413	372.627107945	372.489389372	372.57792274	41623
2021-01-14 17:15:00	372.204115187	372.509063454	372.204115187	372.509063454	271849
2021-01-14 17:00:00	372.331996719	372.3516708	372.095907738	372.292648555	48702
2021-01-14 16:45:00	372.607433863	372.627107945	372.292648555	372.322159678	659389
2021-01-14 16:30:00	372.469715291	372.676293149	372.450041209	372.607433863	627311
2021-01-14 16:15:00	372.322159678	372.656619067	372.105744779	372.45987825	5162713
2021-01-14 16:00:00	373.138634069	373.315700805	371.938515084	372.282811514	10064153
2021-01-14 15:45:00	372.991078457	373.364886009	372.784500598	373.14355259	3218802
2021-01-14 15:30:00	373.177883863	373.582678094	372.410693046	372.991078457	3547280
2021-01-14 15:15:00	373.71410096	373.886249175	372.99914483	373.168145192	1774010
2021-01-14 15:00:00	373.856738053	373.896086216	373.463256418	373.712231922	1015205
2021-01-14 14:45:00	373.974782543	374.092827033	373.758367644	373.863623981	919922
2021-01-14 14:30:00	374.102664074	374.319078973	373.797715807	373.982652176	789602
2021-01-14 14:15:00	374.043641829	374.269893769	373.984619584	374.083088363	510737
2021-01-14 14:00:00	374.299404891	374.3977753	374.012360039	374.043641829	519250
2021-01-14 13:45:00	374.082989992	374.417449382	373.964945502	374.299404891	498284
2021-01-14 13:30:00	374.299404891	374.456797545	373.876412134	374.092827033	1105392
2021-01-14 13:15:00	374.427286423	374.525656831	374.27973081	374.298322817	730132
2021-01-14 13:00:00	373.901004736	374.555167954	373.650160194	374.427286423	1302376
2021-01-14 12:45:00	374.201034483	374.328916014	373.748530603	373.901004736	1241075
2021-01-14 12:30:00	374.245301167	374.294486371	374.033804788	374.191197442	563636
2021-01-14 12:15:00	374.17152336	374.328916014	373.905923257	374.240382646	951552
2021-01-14 12:00:00	374.358427137	374.387938259	374.033804788	374.181360401	1545662
2021-01-14 11:45:00	374.343671575	374.412530861	373.984619584	374.337179128	980905
2021-01-14 11:30:00	374.62402724	374.663375403	374.201132853	374.348491725	709606
2021-01-14 11:15:00	374.555167954	374.663375403	374.269893769	374.630814798	799022
2021-01-14 11:00:00	374.683049485	374.75171203	374.373182698	374.565004995	595017
2021-01-14 10:45:00	374.756827292	374.879790302	374.161686319	374.687968006	1558485
2021-01-14 10:30:00	374.51090127	374.919138466	374.492407633	374.756827292	813692
2021-01-14 10:15:00	374.62402724	374.865034741	374.27973081	374.51090127	1484157
2021-01-14 10:00:00	374.417449382	374.722397649	374.191197442	374.62894576	1178854
2021-01-14 09:45:00	374.387938259	374.614190199	374.023967747	374.412530861	2482860
2021-01-14 09:30:00	374.456797545	374.50598275	374.338753055	374.437123464	132066
2021-01-14 09:15:00	374.27973081	374.486308668	374.250219687	374.486308668	48058
2021-01-14 09:00:00	374.230545605	374.368264178	374.210871524	374.250219687	107593
2021-01-14 08:45:00	374.201034483	374.348590096	373.856738053	374.250219687	164027
2021-01-14 08:30:00	374.319078973	374.338753055	374.05347887	374.151750908	87500
2021-01-14 08:15:00	374.269893769	374.319078973	374.092630293	374.319078973	154517
2021-01-14 08:00:00	374.151849279	374.309241932	374.063315911	374.27973081	130033
2021-01-14 07:45:00	374.17152336	374.289567851	374.102664074	374.161686319	17581
2021-01-14 07:30:00	374.240382646	374.348590096	374.17152336	374.250219687	20816
2021-01-14 07:15:00	374.240382646	374.319078973	374.142012238	374.250219687	29286
2021-01-14 07:00:00	373.994456625	374.260056728	373.994456625	374.260056728	5417
2021-01-14 06:45:00	373.876412134	374.004293666	373.866575093	374.004293666	2760
2021-01-14 06:30:00	374.122338156	374.122338156	373.807552848	373.876412134	10050
2021-01-14 06:15:00	374.181360401	374.220708565	373.984619584	374.122338156	6100
2021-01-14 06:00:00	374.122338156	374.132175197	373.964945502	374.102664074	6925
2021-01-14 05:45:00	374.161686319	374.260056728	373.846901012	374.161686319	3566
2021-01-14 05:30:00	374.476471627	374.476471627	373.994456625	374.142012238	4111
2021-01-14 05:15:00	374.555167954	374.555167954	374.368264178	374.486308668	8351
2021-01-14 05:00:00	374.545330913	374.643701322	374.545330913	374.62402724	1451
2021-01-14 04:45:00	374.604353158	374.683049485	374.604353158	374.614190199	865
2021-01-14 04:30:00	374.525656831	374.62402724	374.51581979	374.555167954	4611
2021-01-14 04:15:00	374.604353158	374.712560608	374.466634586	374.486308668	17575
2021-01-13 20:00:00	374.565004995	374.614190199	374.476471627	374.496145709	25542
2021-01-13 19:45:00	374.535493872	374.584679077	374.427286423	374.565004995	5644
2021-01-13 19:30:00	374.328916014	374.535493872	374.328916014	374.407612341	19324
2021-01-13 19:15:00	373.984619584	374.328916014	373.896086216	374.230545605	14312
2021-01-13 19:00:00	374.112501115	374.112501115	373.994456625	373.994456625	26038
2021-01-13 18:45:00	374.151849279	374.260056728	374.014130706	374.142012238	42310
2021-01-13 18:30:00	374.27973081	374.309241932	374.161686319	374.161686319	21399
2021-01-13 18:15:00	374.328916014	374.446960504	374.004293666	374.328916014	150031
2021-01-13 18:00:00	374.27973081	374.338753055	374.220708565	374.338753055	15639
2021-01-13 17:45:00	374.486308668	374.496145709	374.260056728	374.309241932	25830
2021-01-13 17:30:00	374.338753055	374.496145709	374.328916014	374.496145709	53786
2021-01-13 17:15:00	373.955108461	374.437123464	373.856738053	374.358427137	215469
2021-01-13 17:00:00	373.876412134	373.974782543	373.807552848	373.876412134	80656
2021-01-13 16:45:00	373.846901012	374.004293666	373.807552848	373.807552848	88030
2021-01-13 16:30:00	373.866575093	373.906119998	373.60097499	373.846901012	168325
2021-01-13 16:15:00	373.571463868	374.033804788	373.473093459	373.915760298	4250438
2021-01-13 16:00:00	374.014130706	374.161686319	373.561626827	373.571463868	5334053
2021-01-13 15:45:00	373.566545347	374.132175197	373.423908255	374.014130706	2477263
2021-01-13 15:30:00	373.994456625	374.004293666	373.522278663	373.571463868	1539384
2021-01-13 15:15:00	374.185688699	374.328916014	373.768204685	373.994456625	1502306
2021-01-13 15:00:00	374.092827033	374.289567851	373.915760298	374.186278922	1013438
2021-01-13 14:45:00	374.565004995	374.643701322	374.092827033	374.092827033	1217752
2021-01-13 14:30:00	374.569923515	374.653538363	374.328916014	374.565004995	1081051
2021-01-13 14:15:00	374.043641829	374.584679077	373.679671317	374.569923515	2250109
2021-01-13 14:00:00	374.004293666	374.082891622	373.856738053	374.046592941	573373
2021-01-13 13:45:00	374.02209871	374.17152336	373.846901012	374.014130706	552191
2021-01-13 13:30:00	374.043641829	374.161686319	373.925597339	374.023869377	667672
2021-01-13 13:15:00	373.915760298	374.05347887	373.748530603	374.043641829	690715
2021-01-13 13:00:00	373.650160194	374.151849279	373.650160194	373.915957039	1616314
2021-01-13 12:45:00	373.463256418	373.659997235	373.168145192	373.659997235	917519
2021-01-13 12:30:00	372.995111643	373.492767541	372.91238213	373.470043976	927654
2021-01-13 12:15:00	373.433745295	373.443582336	372.961567334	372.995996977	996867
2021-01-13 12:00:00	373.655078715	373.659997235	373.237004478	373.404234173	574997
2021-01-13 11:45:00	373.458337898	373.689508358	373.296026723	373.651143899	925487
2021-01-13 11:30:00	373.197656315	373.650160194	373.050100702	373.463256418	829111
2021-01-13 11:15:00	373.556708306	373.748530603	373.040263661	373.197656315	1095744
2021-01-13 11:00:00	373.227167437	373.60097499	373.217330396	373.561626827	2280285
2021-01-13 10:45:00	373.088366791	373.345211928	372.981241416	373.227167437	1199694
2021-01-13 10:30:00	372.582841261	373.128797029	372.518900495	373.079611824	1096268
2021-01-13 10:15:00	372.666554478	372.863196925	371.692589062	372.579791778	2789175
2021-01-13 10:00:00	372.425448607	372.961567334	372.410693046	372.674325741	1794983
2021-01-13 09:45:00	372.518900495	373.109122947	372.395937484	372.420530086	2240048
2021-01-13 09:30:00	372.322159678	372.528737536	372.272974473	372.528737536	99658
2021-01-13 09:15:00	372.135255901	372.420530086	372.076233656	372.3516708	158455
2021-01-13 09:00:00	372.076233656	372.154929983	371.987700288	372.154929983	36970
2021-01-13 08:45:00	371.88932988	372.194278146	371.88932988	372.105646408	236369
2021-01-13 08:30:00	371.407314877	371.849981716	371.377803755	371.800796512	116816
2021-01-13 08:15:00	371.407314877	373.266515601	371.230248142	371.41518451	60516
2021-01-13 08:00:00	371.869655798	371.948352125	371.102366611	371.377803755	97657
2021-01-13 07:45:00	371.909003961	371.909003961	371.269596305	371.78112243	160470
2021-01-13 07:30:00	371.88932988	372.017211411	371.594218654	371.840144675	129008
2021-01-13 07:15:00	372.292648555	372.420530086	371.899166921	371.899166921	55675
2021-01-13 07:00:00	372.430367127	372.518900495	372.23362631	372.23362631	5687
2021-01-13 06:45:00	372.11558182	372.322159678	371.741774267	372.322159678	11219
2021-01-13 06:30:00	372.568085699	372.656619067	372.056559574	372.056559574	5735
2021-01-13 06:15:00	372.57792274	372.627107945	372.410693046	372.57792274	6105
2021-01-13 06:00:00	372.381181923	372.646782026	372.331996719	372.558248658	6404
2021-01-13 05:45:00	372.676293149	372.676293149	372.066396615	372.420530086	19748
2021-01-13 05:30:00	373.286189682	373.286189682	372.725478353	372.745152435	3497
2021-01-13 05:15:00	373.296026723	373.315700805	373.217330396	373.315700805	801
2021-01-13 05:00:00	373.286189682	373.325537846	373.217330396	373.325537846	630
2021-01-13 04:45:00	373.453419377	373.463256418	373.305863764	373.315700805	3843
2021-01-13 04:30:00	373.197656315	373.512441622	373.197656315	373.394397132	6137
2021-01-13 04:15:00	373.079611824	373.217330396	373.040263661	373.217330396	1775
2021-01-12 20:00:00	372.981241416	373.020589579	372.774663557	372.833685803	17671
2021-01-12 19:45:00	373.040263661	373.050100702	372.873033966	372.971404375	9075
2021-01-12 19:30:00	372.981241416	373.168145192	372.951730293	373.079611824	12686
2021-01-12 19:15:00	372.892708048	372.961567334	372.873033966	372.92221917	4761
2021-01-12 19:00:00	372.725478353	372.941893252	372.656619067	372.873033966	12452
2021-01-12 18:45:00	372.892708048	372.892708048	372.627107945	372.627107945	19413
2021-01-12 18:30:00	372.646782026	372.961567334	372.646782026	372.892708048	22280
2021-01-12 18:15:00	372.607433863	372.725478353	372.420530086	372.656619067	15926
2021-01-12 18:00:00	372.627107945	372.745152435	372.528737536	372.607433863	19755
2021-01-12 17:45:00	372.558248658	372.617270904	372.45987825	372.597596822	18982
2021-01-12 17:30:00	372.705804271	372.725478353	372.538574577	372.548411618	14659
2021-01-12 17:15:00	372.489389372	372.80417468	372.489389372	372.627107945	381792
2021-01-12 17:00:00	372.794337639	372.863196925	372.469715291	372.636944985	63014
2021-01-12 16:45:00	372.597596822	372.92221917	372.528737536	372.725478353	338311
2021-01-12 16:30:00	372.666456108	372.666456108	372.499226413	372.57792274	153854
2021-01-12 16:15:00	372.607433863	372.715641312	372.450041209	372.627107945	4355258
2021-01-12 16:00:00	372.818930241	373.315700805	372.558248658	372.636944985	5761328
2021-01-12 15:45:00	372.607433863	372.853359884	372.420530086	372.794337639	2366256
2021-01-12 15:30:00	372.528737536	373.03042662	372.410693046	372.617172533	1997505
2021-01-12 15:15:00	372.57300422	372.971404375	372.489389372	372.518900495	2382637
2021-01-12 15:00:00	372.371344882	372.627107945	371.987700288	372.568085699	1320668
2021-01-12 14:45:00	372.646782026	373.128797029	372.297567076	372.366426362	1661978
2021-01-12 14:30:00	372.902545089	372.981241416	372.607433863	372.636944985	806351
2021-01-12 14:15:00	372.720559833	373.276352642	372.627107945	372.91238213	1655461
2021-01-12 14:00:00	372.646782026	372.769745037	372.450041209	372.705902642	806876
2021-01-12 13:45:00	372.361507841	372.981241416	372.23362631	372.646782026	1434619
2021-01-12 13:30:00	372.12541886	372.381181923	371.613892735	372.341833759	1000407
2021-01-12 13:15:00	371.859818757	372.171652952	371.66307794	372.11558182	1179666
2021-01-12 13:00:00	371.66799646	371.926513894	371.348194262	371.849981716	1464133
2021-01-12 12:45:00	371.348292632	371.751611308	370.86627763	371.671734536	1203326
2021-01-12 12:30:00	370.610514567	371.377803755	370.226869974	371.358129673	2213432
2021-01-12 12:15:00	372.11558182	372.164767024	370.482633036	370.615433088	2725367
2021-01-12 12:00:00	372.304256263	372.3516708	371.692589062	372.12541886	1020288
2021-01-12 11:45:00	372.794337639	372.863196925	372.23362631	372.310355229	1517204
2021-01-12 11:30:00	373.512441622	373.669834276	372.715739683	372.79443601	914478
2021-01-12 11:15:00	372.961567334	373.522278663	372.627107945	373.517360143	1200295
2021-01-12 11:00:00	372.961567334	373.237004478	372.676293149	372.960878741	2006697
2021-01-12 10:45:00	373.118959988	373.345211928	372.91238213	372.961567334	821392
2021-01-12 10:30:00	372.715641312	373.541952745	372.538574577	373.118959988	1813495
2021-01-12 10:15:00	372.646782026	372.927137691	372.11558182	372.715641312	1167262
2021-01-12 10:00:00	372.587759781	372.666456108	371.594218654	372.646782026	2104813
2021-01-12 09:45:00	372.715641312	373.109122947	372.410693046	372.587661411	2924069
2021-01-12 09:30:00	372.430367127	372.863196925	372.430367127	372.676293149	60099
2021-01-12 09:15:00	372.381181923	372.745152435	372.194278146	372.420530086	168088
2021-01-12 09:00:00	373.040263661	373.079611824	372.036885493	372.489389372	124001
2021-01-12 08:45:00	373.168145192	373.335374887	373.03042662	373.079611824	43385
2021-01-12 08:30:00	373.207493356	373.414071214	372.961567334	373.128797029	88717
2021-01-12 08:15:00	373.502604581	373.738693562	372.410693046	373.207493356	62854
2021-01-12 08:00:00	373.650160194	373.669834276	373.433745295	373.492767541	22086
2021-01-12 07:45:00	373.728856521	373.778041726	373.561626827	373.620649072	32020
2021-01-12 07:30:00	373.384560091	373.778041726	373.305863764	373.70918244	25445
2021-01-12 07:15:00	373.394397132	373.70918244	373.384560091	373.384560091	30344
2021-01-12 07:00:00	373.522278663	373.522278663	373.404234173	373.4829305	3141
2021-01-12 06:45:00	373.640323154	373.640323154	373.571463868	373.571463868	2192
2021-01-12 06:30:00	373.286189682	373.60097499	373.286189682	373.60097499	3192
2021-01-12 06:15:00	373.512441622	373.512441622	373.246841519	373.286189682	7088
2021-01-12 06:00:00	373.532115704	373.728856521	373.512441622	373.512441622	1715
2021-01-12 05:45:00	373.659997235	373.659997235	373.473093459	373.492767541	2901
2021-01-12 05:30:00	373.502604581	373.659997235	373.4829305	373.659997235	3052
2021-01-12 05:15:00	373.748530603	373.748530603	373.502604581	373.561626827	2865
2021-01-12 05:00:00	373.70918244	374.004293666	373.610812031	373.630486113	8452
2021-01-12 04:45:00	373.561626827	373.768204685	373.453419377	373.512441622	7587
2021-01-12 04:30:00	373.315700805	373.679671317	373.305863764	373.502604581	9671
2021-01-12 04:15:00	373.109122947	373.423908255	373.020589579	373.423908255	11220
2021-01-11 20:00:00	373.394397132	373.758367644	373.394397132	373.551789786	52610
2021-01-11 19:45:00	373.109122947	373.355048968	373.059937743	373.355048968	11191
2021-01-11 19:30:00	373.168145192	373.276352642	372.873033966	373.050100702	25461
2021-01-11 19:15:00	373.000915497	373.246841519	372.823848762	373.227167437	12561
2021-01-11 19:00:00	373.158308151	373.197656315	372.784500598	373.089448865	11571
2021-01-11 18:45:00	372.971404375	373.217330396	372.971404375	373.138634069	19819
2021-01-11 18:30:00	372.784500598	373.020589579	372.715641312	372.951730293	8425
2021-01-11 18:15:00	372.853359884	372.853359884	372.538574577	372.823848762	75029
2021-01-11 18:00:00	372.695967231	372.823848762	372.695967231	372.764826517	19112
2021-01-11 17:45:00	372.774663557	372.784500598	372.518900495	372.518900495	24677
2021-01-11 17:30:00	372.715641312	372.774663557	372.695967231	372.774663557	33025
2021-01-11 17:15:00	372.518900495	372.725478353	372.509063454	372.715641312	72408
2021-01-11 17:00:00	372.735315394	372.745152435	372.528737536	372.57792274	61062
2021-01-11 16:45:00	372.823848762	372.833685803	372.656619067	372.735315394	102847
2021-01-11 16:30:00	372.882871007	373.020589579	372.587759781	372.80417468	431376
2021-01-11 16:15:00	372.597596822	373.217330396	372.322159678	372.902545089	3144520
2021-01-11 16:00:00	372.130337381	373.14847111	372.130337381	372.568085699	6489410
2021-01-11 15:45:00	372.105744779	372.617270904	371.958189166	372.12541886	2739962
2021-01-11 15:30:00	372.685933449	372.873033966	372.066396615	372.105646408	1851478
2021-01-11 15:15:00	373.345211928	373.453419377	372.558248658	372.68613019	1852368
2021-01-11 15:00:00	372.794337639	373.414071214	372.68613019	373.335374887	1474146
2021-01-11 14:45:00	372.499226413	372.863196925	372.282811514	372.794337639	1229666
2021-01-11 14:30:00	372.837325508	372.932056211	372.145191313	372.509063454	1688536
2021-01-11 14:15:00	373.059937743	373.061019817	372.68613019	372.838604323	859061
2021-01-11 14:00:00	373.158308151	373.286189682	372.607433863	373.059937743	1382353
2021-01-11 13:45:00	373.551789786	373.630486113	373.03042662	373.14847111	904581
2021-01-11 13:30:00	374.220708565	374.27973081	373.463256418	373.547658229	1105233
2021-01-11 13:15:00	374.052495166	374.250219687	374.033804788	374.210871524	822946
2021-01-11 13:00:00	374.109058151	374.378101218	373.955108461	374.043641829	624642
2021-01-11 12:45:00	373.699345399	374.250219687	373.689508358	374.106303779	1125293
2021-01-11 12:30:00	373.640323154	373.797715807	373.522278663	373.695607323	754924
2021-01-11 12:15:00	373.630486113	373.896086216	373.532115704	373.643962859	855141
2021-01-11 12:00:00	373.581300908	373.70918244	373.384560091	373.62743663	511422
2021-01-11 11:45:00	373.659997235	373.738693562	373.414071214	373.571463868	1750460
2021-01-11 11:30:00	372.725478353	373.778041726	372.705804271	373.659997235	1460855
2021-01-11 11:15:00	373.335374887	373.394397132	372.410693046	372.711706496	1074172
2021-01-11 11:00:00	373.424400107	373.448500857	372.794337639	373.33852274	1407193
2021-01-11 10:45:00	373.473093459	373.699345399	373.315700805	373.423908255	1147021
2021-01-11 10:30:00	372.853359884	373.630486113	372.666456108	373.473093459	1663078
2021-01-11 10:15:00	372.92221917	373.217330396	372.764826517	372.863196925	1485158
2021-01-11 10:00:00	372.213952228	373.118959988	371.594218654	372.91238213	3622502
2021-01-11 09:45:00	371.692589062	372.745152435	371.563625457	372.213853858	4693839
2021-01-11 09:30:00	371.515522327	371.918841002	371.102366611	371.761448348	254753
2021-01-11 09:15:00	371.731937226	372.027048452	371.486011204	371.486011204	132351
2021-01-11 09:00:00	372.00737437	372.204115187	371.604055695	371.751611308	185600
2021-01-11 08:45:00	372.243463351	372.332193459	371.751611308	372.00737437	279133
2021-01-11 08:30:00	372.823848762	372.853359884	372.292648555	372.292648555	103059
2021-01-11 08:15:00	373.010752538	373.620649072	372.568085699	372.892708048	132588
2021-01-11 08:00:00	373.079611824	373.099285906	372.902545089	373.069774783	49303
2021-01-11 07:45:00	373.020589579	373.099285906	372.833685803	373.089448865	65069
2021-01-11 07:30:00	372.823848762	373.010752538	372.548411618	372.971404375	87067
2021-01-11 07:15:00	373.286189682	373.384560091	372.853359884	372.853359884	99704
2021-01-11 07:00:00	373.423908255	373.423908255	373.207493356	373.237004478	2533
2021-01-11 06:45:00	373.020589579	373.443582336	373.020589579	373.443582336	7019
2021-01-11 06:30:00	372.843522844	373.118959988	372.843522844	373.118959988	2494
2021-01-11 06:15:00	373.345211928	373.345211928	372.882871007	372.941893252	6137
2021-01-11 06:00:00	373.118959988	373.345211928	373.109122947	373.296026723	7391
2021-01-11 05:45:00	373.069774783	373.315700805	372.902545089	372.951730293	7309
2021-01-11 05:30:00	373.069774783	373.158308151	372.725478353	373.158308151	6779
2021-01-11 05:15:00	372.627107945	373.138634069	372.617270904	373.03042662	6360
2021-01-11 05:00:00	372.823848762	372.92221917	372.666456108	372.666456108	6783
2021-01-11 04:45:00	373.099285906	373.345211928	372.92221917	372.92221917	6852
2021-01-11 04:30:00	372.981241416	373.364886009	372.932056211	373.118959988	10963
2021-01-11 04:15:00	373.286189682	373.414071214	373.010752538	373.010752538	24674
2021-01-08 20:00:00	375.410990509	375.529035	375.381479387	375.381479387	7366
2021-01-08 19:45:00	375.430664591	375.479849795	375.381479387	375.430664591	11285
2021-01-08 19:30:00	375.489686836	375.548709081	375.440501632	375.529035	3011
2021-01-08 19:15:00	375.578220204	375.578220204	375.489686836	375.548709081	2473
2021-01-08 19:00:00	375.715938776	375.725775817	375.381479387	375.381479387	11943
2021-01-08 18:45:00	375.686427653	375.725775817	375.656916531	375.676590612	5030
2021-01-08 18:30:00	375.637242449	375.656916531	375.558546122	375.656916531	4322
2021-01-08 18:15:00	375.460175713	375.656916531	375.460175713	375.637242449	7825
2021-01-08 18:00:00	375.519197959	375.529035	375.489686836	375.489686836	22445
2021-01-08 17:45:00	375.597894286	375.627405408	375.489686836	375.529035	12380
2021-01-08 17:30:00	375.607731326	375.686427653	375.499523877	375.597894286	18586
2021-01-08 17:15:00	375.529035	375.627405408	375.460175713	375.588057245	55185
2021-01-08 17:00:00	375.53887204	375.735612858	375.479849795	375.479849795	126514
2021-01-08 16:45:00	375.450338673	375.578220204	375.332294182	375.529035	172733
2021-01-08 16:30:00	375.578220204	375.578220204	375.047019997	375.430664591	243521
2021-01-08 16:15:00	375.027345915	375.607731326	374.991440716	375.607731326	6930519
2021-01-08 16:00:00	374.702723567	375.273271937	374.643701322	375.027345915	9186499
2021-01-08 15:45:00	374.27973081	374.74207173	374.028886268	374.697805046	3530091
2021-01-08 15:30:00	374.27973081	374.437123464	373.866575093	374.274812289	3063372
2021-01-08 15:15:00	373.797715807	374.459256806	373.748530603	374.27973081	2093817
2021-01-08 15:00:00	372.814011721	373.886249175	372.651700547	373.797715807	2494727
2021-01-08 14:45:00	373.325537846	373.453419377	372.666456108	372.814011721	2134530
2021-01-08 14:30:00	372.638715653	373.335374887	372.597596822	373.335374887	1713146
2021-01-08 14:15:00	372.076233656	373.246841519	372.00737437	372.646782026	3185881
2021-01-08 14:00:00	371.510603806	372.312322637	371.402396357	372.076233656	2235354
2021-01-08 13:45:00	372.499226413	372.548411618	370.954810998	371.515522327	2932785
2021-01-08 13:30:00	373.443582336	373.453419377	371.643502228	372.494307893	2482709
2021-01-08 13:15:00	373.561626827	373.70918244	373.217330396	373.429908849	1621927
2021-01-08 13:00:00	374.102664074	374.151849279	373.404234173	373.581300908	728545
2021-01-08 12:45:00	374.181360401	374.289567851	374.05347887	374.102664074	467340
2021-01-08 12:30:00	374.304323412	374.466634586	374.092827033	374.181360401	1456779
2021-01-08 12:15:00	374.043641829	374.338753055	373.416136992	374.299404891	858721
2021-01-08 12:00:00	373.630486113	374.043641829	373.364886009	374.043641829	1656954
2021-01-08 11:45:00	373.787878767	373.807552848	373.404234173	373.640323154	1242529
2021-01-08 11:30:00	374.033804788	374.063315911	373.384560091	373.797715807	1851226
2021-01-08 11:15:00	374.348590096	374.633864281	373.807552848	374.014130706	1703364
2021-01-08 11:00:00	374.073152952	374.555167954	374.05347887	374.348590096	1669703
2021-01-08 10:45:00	372.735315394	374.17152336	372.720559833	374.065184948	2003582
2021-01-08 10:30:00	374.456797545	374.702723567	372.666456108	372.745152435	2567408
2021-01-08 10:15:00	374.338753055	374.830605098	374.338753055	374.446960504	1780650
2021-01-08 10:00:00	374.796175455	374.869953262	373.856738053	374.309241932	1979506
2021-01-08 09:45:00	374.387938259	375.002753313	373.994456625	374.801093976	3480289
2021-01-08 09:30:00	374.348590096	374.545330913	374.220708565	374.378101218	76357
2021-01-08 09:15:00	373.896086216	374.387938259	373.876412134	374.348590096	89439
2021-01-08 09:00:00	374.545330913	374.545330913	373.856738053	373.856738053	99723
2021-01-08 08:45:00	373.955108461	374.564906624	373.512441622	374.555167954	378445
2021-01-08 08:30:00	374.191197442	374.201034483	373.925597339	374.004293666	42788
2021-01-08 08:15:00	374.023967747	374.692886526	373.886249175	374.201034483	48873
2021-01-08 08:00:00	374.033804788	374.063315911	373.994456625	374.023967747	13051
2021-01-08 07:45:00	374.17152336	374.240382646	374.033804788	374.033804788	32153
2021-01-08 07:30:00	374.27973081	374.387938259	374.161686319	374.181360401	33572
2021-01-08 07:15:00	373.964945502	374.319078973	373.905923257	374.309241932	31177
2021-01-08 07:00:00	374.250219687	374.250219687	373.984619584	373.984619584	3420
2021-01-08 06:45:00	374.269893769	374.299404891	374.063315911	374.299404891	6565
2021-01-08 06:30:00	374.102664074	374.387938259	374.063315911	374.378101218	8206
2021-01-08 06:15:00	373.856738053	374.043641829	373.70918244	374.043641829	7527
2021-01-08 06:00:00	373.856738053	373.955108461	373.856738053	373.886249175	3690
2021-01-08 05:45:00	374.112501115	374.250219687	373.768204685	373.768204685	4901
2021-01-08 05:30:00	373.94527142	374.092827033	373.94527142	374.092827033	1711
2021-01-08 05:15:00	373.994456625	374.181360401	373.984619584	374.05347887	5195
2021-01-08 05:00:00	373.659997235	373.964945502	373.640323154	373.964945502	3582
2021-01-08 04:45:00	373.414071214	373.571463868	373.315700805	373.4829305	7839
2021-01-08 04:30:00	373.778041726	373.994456625	373.286189682	373.296026723	16817
2021-01-08 04:15:00	374.004293666	374.033804788	373.70918244	373.738693562	12077
2021-01-07 20:00:00	373.315700805	373.689508358	373.315700805	373.689508358	24355
2021-01-07 19:45:00	373.591137949	373.640323154	373.276352642	373.325537846	14170
2021-01-07 19:30:00	373.197754685	373.591137949	373.177982233	373.591137949	42275
2021-01-07 19:15:00	373.227167437	373.414071214	373.069774783	373.197656315	31675
2021-01-07 19:00:00	373.296026723	373.4829305	373.217330396	373.355048968	32769
2021-01-07 18:45:00	372.784500598	373.296026723	372.725478353	373.266515601	16602
2021-01-07 18:30:00	373.020589579	373.168145192	367.366848713	372.80417468	164242
2021-01-07 18:15:00	373.168145192	373.168145192	372.823848762	373.020589579	69722
2021-01-07 18:00:00	373.109122947	373.217330396	373.109122947	373.207493356	11961
2021-01-07 17:45:00	373.118959988	373.177982233	372.92221917	373.168145192	280663
2021-01-07 17:30:00	373.059937743	373.138634069	373.020589579	373.040263661	34367
2021-01-07 17:15:00	372.932056211	373.118959988	372.882871007	372.961567334	421081
2021-01-07 17:00:00	372.882871007	372.961567334	372.774663557	372.902545089	754793
2021-01-07 16:45:00	373.069774783	373.207493356	372.863196925	372.882871007	178193
2021-01-07 16:30:00	373.109122947	373.197656315	371.299107428	373.000915497	655099
2021-01-07 16:15:00	372.892708048	373.128797029	372.587759781	373.099285906	4740726
2021-01-07 16:00:00	373.414071214	373.70918244	372.774663557	372.882871007	7311399
2021-01-07 15:45:00	373.281271162	373.512441622	373.104204426	373.423908255	3095816
2021-01-07 15:30:00	372.892708048	373.423908255	372.833685803	373.281271162	1580138
2021-01-07 15:15:00	373.109122947	373.423908255	372.656619067	372.902446718	2091826
2021-01-07 15:00:00	372.882871007	373.118959988	372.676293149	373.117877913	1073804
2021-01-07 14:45:00	372.558248658	372.971404375	372.558248658	372.892708048	961738
2021-01-07 14:30:00	372.823848762	372.892708048	372.509063454	372.553330138	1771466
2021-01-07 14:15:00	372.802404013	373.050100702	372.649733139	372.823848762	1517375
2021-01-07 14:00:00	372.80417468	372.843522844	372.469715291	372.795321343	668384
2021-01-07 13:45:00	372.341833759	372.859655591	372.312322637	372.80417468	802437
2021-01-07 13:30:00	372.509653677	372.723117463	372.272974473	372.312322637	756525
2021-01-07 13:15:00	372.745152435	372.989209419	372.292648555	372.509063454	1280676
2021-01-07 13:00:00	372.371344882	372.818930241	372.3516708	372.735413764	739174
2021-01-07 12:45:00	372.213952228	372.509063454	372.213952228	372.361507841	597131
2021-01-07 12:30:00	372.361507841	372.548411618	372.150011463	372.20952556	1971662
2021-01-07 12:15:00	372.617270904	372.794337639	372.268055953	372.358458359	1294093
2021-01-07 12:00:00	373.010752538	373.138634069	372.469715291	372.612352383	1482672
2021-01-07 11:45:00	372.754989476	373.104204426	372.674325741	373.007112833	2091540
2021-01-07 11:30:00	372.735315394	373.079513454	372.607433863	372.764826517	1154316
2021-01-07 11:15:00	373.296026723	373.669834276	372.735413764	372.745152435	2632663
2021-01-07 11:00:00	372.951730293	373.355048968	372.941893252	373.296026723	2183271
2021-01-07 10:45:00	372.838604323	373.089448865	372.646782026	372.944352512	2658853
2021-01-07 10:30:00	372.282811514	373.099285906	372.282811514	372.836636915	2861553
2021-01-07 10:15:00	371.722100185	372.745152435	371.596382803	372.273072844	4753561
2021-01-07 10:00:00	370.728559058	371.771285389	370.502307118	371.702524474	3604936
2021-01-07 09:45:00	369.971106911	370.944973957	369.784203135	370.728559058	5711729
2021-01-07 09:30:00	369.882573543	370.030129156	369.754692012	369.96126987	166731
2021-01-07 09:15:00	369.371047418	369.902739477	369.371047418	369.882573543	129508
2021-01-07 09:00:00	369.597299358	369.597299358	369.04642507	369.282514051	167631
2021-01-07 08:45:00	369.656321603	369.656321603	369.380884459	369.577625277	93040
2021-01-07 08:30:00	369.626810481	369.744854971	369.469417827	369.518603031	81085
2021-01-07 08:15:00	368.70212864	370.856440589	368.445972096	369.607136399	165010
2021-01-07 08:00:00	369.636647522	369.675995685	369.380884459	369.449743745	55647
2021-01-07 07:45:00	369.085773233	369.675995685	369.036588029	369.656321603	156445
2021-01-07 07:30:00	368.810336089	369.125121397	368.613595272	369.066099152	97070
2021-01-07 07:15:00	368.4758767	368.918543539	368.445381873	368.800499048	40199
2021-01-07 07:00:00	368.662780476	368.987402825	368.456202618	368.495550781	13281
2021-01-07 06:45:00	368.93821762	369.075936192	368.761150885	368.761150885	5322
2021-01-07 06:30:00	368.741476803	368.830010171	368.652943435	368.790662007	4052
2021-01-07 06:15:00	368.456202618	368.534898945	368.200439556	368.505387822	7600
2021-01-07 06:00:00	369.115284356	369.115284356	368.416854455	368.416854455	6506
2021-01-07 05:45:00	369.036588029	369.184143642	369.036588029	369.085773233	1109
2021-01-07 05:30:00	369.3907215	369.3907215	368.889032416	369.16446956	4229
2021-01-07 05:15:00	369.075936192	369.075936192	369.075936192	369.075936192	100
2021-01-07 05:00:00	368.889032416	369.213654765	368.70212864	369.193980683	8257
2021-01-07 04:45:00	369.134958438	369.253002928	368.898869457	368.977565784	8257
2021-01-07 04:30:00	369.548114154	369.61697344	369.420232623	369.548114154	6410
2021-01-07 04:15:00	369.646484563	369.892410584	369.184143642	369.518603031	27388
2021-01-06 20:00:00	368.14141731	368.898869457	368.14141731	368.889032416	132208
2021-01-06 19:45:00	367.964350575	368.229950678	367.964350575	368.170928433	59126
2021-01-06 19:30:00	367.856143125	368.013535779	367.708587512	367.944676493	92838
2021-01-06 19:15:00	368.298809964	368.446365577	367.767609757	367.856143125	125551
2021-01-06 19:00:00	368.200439556	368.584084149	368.200439556	368.36766925	63614
2021-01-06 18:45:00	368.328321087	368.338158128	368.052883943	368.121743229	41820
2021-01-06 18:30:00	368.446365577	368.515224863	368.102069147	368.407017414	66342
2021-01-06 18:15:00	368.623432313	368.731639762	368.102069147	368.397180373	831245
2021-01-06 18:00:00	368.59392119	368.643106394	368.416854455	368.643106394	55417
2021-01-06 17:45:00	368.495550781	368.889032416	368.357832209	368.574247108	35180
2021-01-06 17:30:00	367.90532833	368.544735986	367.856143125	368.534898945	29284
2021-01-06 17:15:00	368.161091392	368.180765474	367.462661491	367.885654248	3895164
2021-01-06 17:00:00	368.298809964	368.397180373	368.043046902	368.24962476	205692
2021-01-06 16:45:00	367.90532833	368.859521293	367.856143125	368.298809964	428352
2021-01-06 16:30:00	367.984024657	368.052883943	367.836469044	367.90532833	375305
2021-01-06 16:15:00	367.344617	368.072558024	366.528142609	367.964350575	6018496
2021-01-06 16:00:00	367.964350575	368.072558024	366.754394548	367.442987409	12835995
2021-01-06 15:45:00	368.102069147	368.554573027	367.138039142	367.974285986	6045454
2021-01-06 15:30:00	368.554573027	368.741476803	366.803579753	368.111906188	5246297
2021-01-06 15:15:00	368.36766925	369.066099152	367.256083633	368.551523544	5226116
2021-01-06 15:00:00	368.800499048	368.93821762	366.921624243	368.372587771	6797144
2021-01-06 14:45:00	368.554573027	369.577625277	367.925002411	368.790662007	5891846
2021-01-06 14:30:00	370.462958954	370.551492322	368.210276596	368.564311697	5491274
2021-01-06 14:15:00	370.344914464	370.75807018	370.315403341	370.474271551	1710900
2021-01-06 14:00:00	370.654781251	370.836766507	370.256381096	370.354653134	1074720
2021-01-06 13:45:00	370.000618034	370.767907221	369.980943952	370.659699772	1438835
2021-01-06 13:30:00	370.571166404	370.836766507	369.95635135	370.000618034	2098936
2021-01-06 13:15:00	370.310484821	370.571166404	370.167847728	370.561329363	1292853
2021-01-06 13:00:00	369.941595789	370.443284873	369.789121655	370.305566301	1473671
2021-01-06 12:45:00	369.607136399	370.06947732	369.607136399	369.951432829	2957611
2021-01-06 12:30:00	369.557951195	369.892410584	369.302188132	369.610579363	800380
2021-01-06 12:15:00	369.302188132	369.912084666	369.262839969	369.557951195	1641607
2021-01-06 12:00:00	369.091183606	369.587462317	369.056262111	369.282514051	1457399
2021-01-06 11:45:00	369.764529053	369.931758748	368.987402825	369.090691754	1894254
2021-01-06 11:30:00	369.577625277	370.030129156	369.548114154	369.754790383	2395446
2021-01-06 11:15:00	368.997239866	369.72518089	368.908706498	369.562869715	2215798
2021-01-06 11:00:00	368.810336089	369.626810481	368.741476803	368.990452307	3154558
2021-01-06 10:45:00	367.698750471	368.82017313	367.698750471	368.805417569	3275147
2021-01-06 10:30:00	367.187224346	367.885555877	367.128300472	367.708587512	3142879
2021-01-06 10:15:00	366.180206473	367.305268837	365.898571993	367.182305826	3350360
2021-01-06 10:00:00	365.042749438	366.341238832	364.885356784	366.164172097	4069320
2021-01-06 09:45:00	363.685237799	365.121445765	363.104852388	365.049635367	5083759
2021-01-06 09:30:00	363.419637695	363.881978616	363.380289532	363.685237799	177057
2021-01-06 09:15:00	363.390126573	363.724585962	363.321267287	363.429474736	113425
2021-01-06 09:00:00	364.363993618	364.363993618	363.144200551	363.439311777	199276
2021-01-06 08:45:00	364.560734436	364.570571477	364.098393515	364.393504741	61080
2021-01-06 08:30:00	364.03937127	364.668941885	363.803282289	364.550897395	274018
2021-01-06 08:15:00	363.891815657	365.357534746	362.849089325	364.118067597	379515
2021-01-06 08:00:00	364.550897395	364.550897395	363.822956371	363.92132678	372729
2021-01-06 07:45:00	364.924704948	365.141119847	364.295134332	364.462364027	256920
2021-01-06 07:30:00	365.072260561	365.357534746	364.806660457	364.924704948	199821
2021-01-06 07:15:00	364.393504741	365.170630969	364.314808414	365.170630969	125973
2021-01-06 07:00:00	363.970511984	364.570571477	363.901652698	364.413178823	30788
2021-01-06 06:45:00	363.842630453	364.15741576	363.724585962	364.068882392	26258
2021-01-06 06:30:00	363.822956371	364.019697188	363.281919123	363.970511984	30092
2021-01-06 06:15:00	364.393504741	364.432852904	363.862304534	363.862304534	63659
2021-01-06 06:00:00	364.639430763	364.95421607	364.3836677	364.432852904	77097
2021-01-06 05:45:00	363.862304534	364.580408517	363.862304534	364.511549231	15461
2021-01-06 05:30:00	364.285297291	364.462364027	363.872141575	363.872141575	19024
2021-01-06 05:15:00	364.334482496	364.649267803	364.068882392	364.098393515	17812
2021-01-06 05:00:00	363.754097085	364.600082599	363.734423003	364.098393515	45190
2021-01-06 04:45:00	363.340941369	363.675400758	363.340941369	363.675400758	19410
2021-01-06 04:30:00	363.065504224	363.773771167	363.065504224	363.449148818	37094
2021-01-06 04:15:00	362.652348508	363.095015347	362.042451974	363.006481979	40829
2021-01-05 20:00:00	366.764231589	366.803579753	364.767312294	365.357534746	166244
2021-01-05 19:45:00	365.928083116	366.813416794	365.888734952	366.783905671	68883
2021-01-05 19:30:00	365.239490255	366.065801688	365.121445765	365.85922383	71357
2021-01-05 19:15:00	364.993564234	365.52476444	364.993564234	365.190305051	28213
2021-01-05 19:00:00	364.944379029	365.18046801	364.865682702	364.875519743	14375
2021-01-05 18:45:00	364.934541989	365.013238315	364.60991964	364.944379029	27377
2021-01-05 18:30:00	364.95421607	364.95421607	364.767312294	364.95421607	23735
2021-01-05 18:15:00	365.18046801	365.426394032	364.865682702	365.032912397	91931
2021-01-05 18:00:00	365.200142092	365.209979133	365.111608724	365.18046801	6574
2021-01-05 17:45:00	365.229653214	365.28867546	365.091934642	365.239490255	156325
2021-01-05 17:30:00	365.308349541	365.328023623	365.023075356	365.209979133	67753
2021-01-05 17:15:00	365.337860664	365.347697705	365.160793928	365.318186582	93522
2021-01-05 17:00:00	365.377208827	365.475579236	365.150956888	365.150956888	62111
2021-01-05 16:45:00	365.032912397	365.416556991	364.983727193	365.387045868	144509
2021-01-05 16:30:00	365.091934642	365.141119847	364.914867907	365.032912397	173171
2021-01-05 16:15:00	365.249327296	365.416556991	364.964053111	365.091934642	8117843
2021-01-05 16:00:00	365.569031124	366.154335056	365.091934642	365.269001378	7768937
2021-01-05 15:45:00	365.023075356	365.603460767	364.816497498	365.583786686	2803724
2021-01-05 15:30:00	365.751114751	365.834631228	364.973890152	365.013238315	3184534
2021-01-05 15:15:00	365.387045868	366.036290565	365.328023623	365.757607198	1689348
2021-01-05 15:00:00	365.928083116	365.997926106	365.308447912	365.387045868	1320156
2021-01-05 14:45:00	366.094230736	366.4297722	365.878897912	365.918246075	1198137
2021-01-05 14:30:00	365.913327555	366.213357301	365.834631228	366.093935625	1340901
2021-01-05 14:15:00	364.83617158	366.154335056	364.835089505	365.908409034	2904072
2021-01-05 14:00:00	364.560734436	364.8410901	364.555815915	364.826334539	745793
2021-01-05 13:45:00	364.35710769	364.589458595	364.324645455	364.550897395	704204
2021-01-05 13:30:00	364.457445507	364.541060354	364.295134332	364.360845765	551761
2021-01-05 13:15:00	364.472201068	364.590245558	364.354156578	364.454297654	1153751
2021-01-05 13:00:00	363.998154069	364.511549231	363.872141575	364.462364027	959171
2021-01-05 12:45:00	363.868895352	364.334482496	363.832793412	363.999924736	1503485
2021-01-05 12:30:00	364.029534229	364.147578719	363.636052594	363.865649128	603563
2021-01-05 12:15:00	363.724585962	364.493744187	363.685237799	364.026288006	1272297
2021-01-05 12:00:00	363.93116382	364.059045352	363.645889635	363.724585962	1004642
2021-01-05 11:45:00	363.549388264	364.03937127	363.46892127	363.93116382	1045113
2021-01-05 11:30:00	362.79006708	363.567193308	362.308052078	363.547519227	2091536
2021-01-05 11:15:00	362.809741162	363.331104328	362.603163304	362.799904121	2380156
2021-01-05 11:00:00	362.490037334	363.901652698	362.45068917	362.804822641	2896503
2021-01-05 10:45:00	363.724585962	363.762852051	362.426096568	362.494955854	3425275
2021-01-05 10:30:00	364.319726935	364.580408517	363.262245042	363.721339739	3568356
2021-01-05 10:15:00	364.127904638	364.875519743	364.020484151	364.319726935	1923779
2021-01-05 10:00:00	364.324645455	364.452526986	363.832793412	364.098491885	1920161
2021-01-05 09:45:00	362.10147422	364.703371528	362.052289015	364.324547085	3762792
2021-01-05 09:30:00	361.87522228	362.180170546	361.688318503	362.091637179	112966
2021-01-05 09:15:00	361.029236765	361.914570443	360.862007071	361.894896361	322471
2021-01-05 09:00:00	361.983429729	362.780230039	360.989888602	361.019399724	261693
2021-01-05 08:45:00	361.757177789	362.062126056	361.403044318	361.983429729	213583
2021-01-05 08:30:00	362.298215037	362.298215037	361.599785135	361.698155544	160131
2021-01-05 08:15:00	362.062224427	363.488496981	361.629296258	362.308052078	179246
2021-01-05 08:00:00	361.983429729	362.553978099	361.865385239	362.455607691	55690
2021-01-05 07:45:00	361.953918607	362.199844628	361.639133299	361.983429729	57529
2021-01-05 07:30:00	362.56381514	362.603163304	361.76701483	361.894896361	130771
2021-01-05 07:15:00	362.917948611	363.035993102	362.268703914	362.534304018	64233
2021-01-05 07:00:00	363.124526469	363.124526469	362.662185549	362.90811157	64410
2021-01-05 06:45:00	363.675400758	363.675400758	363.045830143	363.114689429	13229
2021-01-05 06:30:00	363.724585962	363.852467493	363.616378513	363.852467493	77694
2021-01-05 06:15:00	363.370452491	363.69507484	363.370452491	363.685237799	13484
2021-01-05 06:00:00	363.478659941	363.478659941	363.252408001	363.399963614	6483
2021-01-05 05:45:00	363.281919123	363.567193308	363.24257096	363.567193308	3151
2021-01-05 05:30:00	363.380289532	363.380289532	363.24257096	363.281919123	1479
2021-01-05 05:15:00	363.340941369	363.547519227	363.340941369	363.390126573	2851
2021-01-05 05:00:00	363.69507484	363.714748921	363.547519227	363.616378513	14511
2021-01-05 04:45:00	363.154037592	363.70491188	363.154037592	363.70491188	5603
2021-01-05 04:30:00	363.380289532	363.577030349	363.114689429	363.13436351	19634
2021-01-05 04:15:00	363.085178306	363.439311777	362.878600448	363.419637695	21155
2021-01-04 20:00:00	363.272082082	363.419637695	363.232733919	363.321267287	57407
2021-01-04 19:45:00	363.193385756	363.232733919	362.986807897	363.232733919	19471
2021-01-04 19:30:00	362.947459734	363.173711674	362.878600448	363.173711674	16380
2021-01-04 19:15:00	362.868763407	363.281919123	362.780230039	362.937622693	34508
2021-01-04 19:00:00	362.504792895	362.829415244	362.494955854	362.79006708	25499
2021-01-04 18:45:00	362.573652181	362.799904121	362.553978099	362.652348508	20676
2021-01-04 18:30:00	362.780230039	362.90811157	362.347400241	362.347400241	27747
2021-01-04 18:15:00	363.006481979	363.006481979	362.229355751	362.770392998	113446
2021-01-04 18:00:00	362.967133816	363.104852388	362.967133816	362.967133816	23579
2021-01-04 17:45:00	362.957296775	362.967133816	362.89827453	362.967133816	14725
2021-01-04 17:30:00	362.967133816	363.065504224	362.947459734	362.967133816	13611
2021-01-04 17:15:00	363.065504224	363.065504224	362.676154147	362.986807897	2937642
2021-01-04 17:00:00	363.035993102	363.085178306	362.976970857	363.085178306	109053
2021-01-04 16:45:00	362.613000345	363.144200551	362.603163304	363.006481979	539235
2021-01-04 16:30:00	362.544141058	362.780230039	362.494955854	362.613000345	899064
2021-01-04 16:15:00	362.829415244	363.350778409	362.367074323	362.681859631	10340710
2021-01-04 16:00:00	362.622837385	363.527845145	362.386748405	362.839252284	14703616
2021-01-04 15:45:00	361.619459217	362.79006708	361.225977583	362.632674426	4543776
2021-01-04 15:30:00	361.924407484	361.99326677	361.31451095	361.619459217	2948154
2021-01-04 15:15:00	361.973592688	362.170333506	361.068584929	361.915554147	3094592
2021-01-04 15:00:00	361.284999828	362.130985342	360.62591809	361.983429729	3245328
2021-01-04 14:45:00	361.801444473	361.801444473	360.950540438	361.294836869	2471449
2021-01-04 14:30:00	361.796525953	362.096555699	361.491577686	361.806362994	1396642
2021-01-04 14:15:00	362.583489222	362.613000345	361.255488705	361.786688912	2358798
2021-01-04 14:00:00	361.845711157	362.632674426	361.786688912	362.588407742	1630526
2021-01-04 13:45:00	361.953918607	362.239192792	361.403044318	361.826037075	2854922
2021-01-04 13:30:00	361.068584929	362.249029833	361.038975436	361.963755647	2407626
2021-01-04 13:15:00	360.301295741	361.186629419	360.104554924	361.063666408	2478347
2021-01-04 13:00:00	359.457179265	360.448851354	359.061828592	360.301394112	3716891
2021-01-04 12:45:00	360.488101147	360.488101147	359.279325566	359.460228747	2427195
2021-01-04 12:30:00	359.317591655	360.557058804	358.874924816	360.49115063	4395598
2021-01-04 12:15:00	360.97021452	361.265325746	359.229058287	359.327428696	3919894
2021-01-04 12:00:00	362.278540955	362.327726159	360.714451458	360.980051561	3002348
2021-01-04 11:45:00	362.967133816	362.974019744	362.062126056	362.249029833	3516362
2021-01-04 11:30:00	363.301593205	363.409800655	362.553978099	362.975101819	3086609
2021-01-04 11:15:00	363.965593463	364.413178823	361.66097153	363.281919123	5368854
2021-01-04 11:00:00	365.918344445	365.918344445	363.793445248	363.950837902	4375542
2021-01-04 10:45:00	366.410098118	366.528044238	365.642808931	365.923164595	3569046
2021-01-04 10:30:00	366.503550006	366.705209344	366.075638729	366.419935159	2721962
2021-01-04 10:15:00	367.442987409	367.649565267	366.488794445	366.498631486	2135845
2021-01-04 10:00:00	368.003698738	368.239787719	367.029831693	367.423313327	2475997
2021-01-04 09:45:00	369.193980683	369.331699255	367.45282445	368.013535779	4098682
2021-01-04 09:30:00	369.548114154	369.548114154	369.193980683	369.223491805	141681
2021-01-04 09:15:00	369.567788236	369.666158644	369.439906704	369.557951195	63427
2021-01-04 09:00:00	369.73501793	369.73501793	369.430069664	369.459580786	70667
2021-01-04 08:45:00	369.607136399	369.784203135	369.489091909	369.705506808	43007
2021-01-04 08:30:00	369.882573543	369.912084666	369.528440072	369.636647522	86458
2021-01-04 08:15:00	369.980943952	370.049803238	368.003698738	369.882573543	93063
2021-01-04 08:00:00	369.882573543	370.059640279	369.61697344	370.049803238	15113
2021-01-04 07:45:00	369.971106911	370.020292115	369.882573543	369.912084666	16881
2021-01-04 07:30:00	369.892410584	370.010455075	369.774366094	370.010455075	11763
2021-01-04 07:15:00	370.010455075	370.06947732	369.754692012	369.823551298	23171
2021-01-04 07:00:00	370.177684769	370.177684769	370.059640279	370.059640279	1474
2021-01-04 06:45:00	370.217032933	370.325240382	370.177684769	370.276055178	11086
2021-01-04 06:30:00	370.285892219	370.285892219	370.098988442	370.108825483	5805
2021-01-04 06:15:00	370.098988442	370.305566301	370.098988442	370.285892219	7997
2021-01-04 06:00:00	370.177684769	370.246544055	370.039966197	370.049803238	4144
2021-01-04 05:45:00	370.118662524	370.226869974	370.108825483	370.148173647	9273
2021-01-04 05:30:00	370.472795995	370.472795995	370.020292115	370.020292115	4495
2021-01-04 05:15:00	370.374425587	370.462958954	370.276055178	370.462958954	8467
2021-01-04 05:00:00	370.600677526	370.600677526	370.29572926	370.344914464	12735
2021-01-04 04:45:00	370.226869974	370.581003445	370.226869974	370.581003445	5861
2021-01-04 04:30:00	369.912084666	370.285892219	369.912084666	370.256381096	17079
2021-01-04 04:15:00	369.518603031	369.912084666	369.518603031	369.882573543	55284
2020-12-31 20:00:00	368.298809964	368.308647005	368.288972923	368.288972923	24113
2020-12-31 19:45:00	368.288972923	368.298809964	368.288972923	368.288972923	4268
2020-12-31 19:30:00	368.288972923	368.298809964	368.288972923	368.288972923	2364
2020-12-31 19:15:00	368.288972923	368.308647005	368.161091392	368.298809964	9054
2020-12-31 19:00:00	368.288972923	368.298809964	368.288972923	368.298809964	783
2020-12-31 18:45:00	368.288972923	368.298809964	368.288972923	368.298809964	4677
2020-12-31 18:30:00	368.308647005	368.308647005	368.288972923	368.288972923	5202
2020-12-31 18:15:00	368.288972923	368.298809964	368.288972923	368.288972923	8004
2020-12-31 18:00:00	368.190602515	368.318484046	368.190602515	368.288972923	18974
2020-12-31 17:45:00	368.239787719	368.239787719	368.111906188	368.190602515	9219
2020-12-31 17:30:00	368.180765474	368.220113637	368.151254351	368.220113637	284590
2020-12-31 17:15:00	368.151254351	368.200439556	368.033209861	368.190602515	1348066
2020-12-31 17:00:00	368.02337282	368.239787719	367.787283839	368.200439556	116273
2020-12-31 16:45:00	367.944676493	368.02337282	367.787283839	367.787283839	384111
2020-12-31 16:30:00	367.984024657	368.067442763	367.787283839	367.934839452	518641
2020-12-31 16:15:00	367.757772717	368.584084149	367.747935676	368.075115655	20468542
2020-12-31 16:00:00	367.187224346	368.554573027	367.157713224	367.757772717	15900825
2020-12-31 15:45:00	367.241328071	367.580705981	366.970809447	367.197061387	4172127
2020-12-31 15:30:00	367.354454041	367.551194858	367.216735469	367.236409551	3186624
2020-12-31 15:15:00	366.710127865	367.472498532	366.705209344	367.344617	2621317
2020-12-31 15:00:00	366.916705723	366.931461284	366.670779701	366.713964311	1501929
2020-12-31 14:45:00	366.370749955	366.960972407	366.365831434	366.911787202	2116282
2020-12-31 14:30:00	366.046127606	366.567490772	366.036290565	366.370749955	2669483
2020-12-31 14:15:00	365.691994135	366.075638729	365.40671995	366.055964647	2069640
2020-12-31 14:00:00	365.583786686	365.741080969	365.534601481	365.691994135	449987
2020-12-31 13:45:00	365.782396541	365.849386789	365.573949645	365.583786686	1139883
2020-12-31 13:30:00	365.834631228	365.918246075	365.714619329	365.790364544	536548
2020-12-31 13:15:00	365.849386789	365.908409034	365.682255465	365.838467674	440277
2020-12-31 13:00:00	365.893653473	366.026453524	365.800201585	365.844468268	444198
2020-12-31 12:45:00	365.75101638	365.908409034	365.623134849	365.898571993	1139927
2020-12-31 12:30:00	365.555357637	365.770690462	365.475579236	365.760853421	958143
2020-12-31 12:15:00	365.313268062	365.583786686	365.269001378	365.544438522	1116003
2020-12-31 12:00:00	365.505090359	365.608379288	365.234571735	365.318186582	987502
2020-12-31 11:45:00	365.642808931	365.721505258	365.426394032	365.485416277	828943
2020-12-31 11:30:00	365.682157094	365.810038625	365.601198248	365.63789041	537071
2020-12-31 11:15:00	365.731342299	365.933001636	365.475579236	365.690125097	1333444
2020-12-31 11:00:00	365.85922383	365.987105361	365.741179339	365.746589712	726694
2020-12-31 10:45:00	365.887751248	365.987105361	365.731440669	365.85922383	1359212
2020-12-31 10:30:00	365.888734952	366.164172097	365.844468268	365.878897912	1435847
2020-12-31 10:15:00	365.603460767	366.124823933	365.603460767	365.888734952	1499088
2020-12-31 10:00:00	365.506172433	365.652645972	365.337860664	365.590377503	1215868
2020-12-31 09:45:00	365.721505258	365.790364544	365.182435418	365.508434953	2033178
2020-12-31 09:30:00	365.691994135	365.770690462	365.642808931	365.721505258	104822
2020-12-31 09:15:00	365.642808931	365.741179339	365.544438522	365.711668217	16717
2020-12-31 09:00:00	365.613297808	365.711668217	365.583786686	365.662483013	6178
2020-12-31 08:45:00	365.52476444	365.682157094	365.505090359	365.623134849	27782
2020-12-31 08:30:00	365.475579236	365.534601481	365.396882909	365.534601481	32379
2020-12-31 08:15:00	365.701831176	366.232637901	365.337860664	365.475579236	61175
2020-12-31 08:00:00	365.780527503	365.780527503	365.682157094	365.721505258	71750
2020-12-31 07:45:00	365.741179339	365.810038625	365.642808931	365.741179339	6843
2020-12-31 07:30:00	366.114986892	366.193683219	365.741179339	365.928083116	14682
2020-12-31 07:15:00	366.036290565	366.154335056	366.036290565	366.114986892	16126
2020-12-31 07:00:00	366.233031383	366.233031383	366.114986892	366.114986892	530
2020-12-31 06:45:00	366.105149851	366.262542505	366.105149851	366.242868424	16685
2020-12-31 06:30:00	365.928083116	366.105149851	365.928083116	366.105149851	1495
2020-12-31 06:15:00	365.829712707	365.829712707	365.731342299	365.731342299	1730
2020-12-31 06:00:00	365.534601481	365.888734952	365.534601481	365.819875666	5305
2020-12-31 05:45:00	365.337860664	365.534601481	365.337860664	365.534601481	1821
2020-12-31 05:30:00	365.318186582	365.347697705	365.318186582	365.347697705	2450
2020-12-31 05:15:00	365.209979133	365.239490255	365.150956888	365.219816174	6772
2020-12-31 05:00:00	365.131282806	365.209979133	365.131282806	365.209979133	1418
2020-12-31 04:45:00	365.111608724	365.209979133	364.95421607	365.18046801	2793
2020-12-31 04:30:00	365.18046801	365.239490255	365.131282806	365.150956888	2786
2020-12-31 04:15:00	365.308349541	365.475579236	365.150956888	365.259164337	6483
2020-12-30 20:00:00	366.134660974	366.233031383	366.134660974	366.20352026	16294
2020-12-30 19:45:00	366.183846178	366.223194342	366.144498015	366.144498015	3926
2020-12-30 19:30:00	366.174009137	366.20352026	366.174009137	366.193683219	5113
2020-12-30 19:15:00	366.036290565	366.223194342	366.036290565	366.144498015	2061
2020-12-30 19:00:00	366.055964647	366.124823933	366.055964647	366.055964647	5555
2020-12-30 18:45:00	365.987105361	366.075638729	365.97726832	366.075638729	3230
2020-12-30 18:30:00	366.08547577	366.144498015	366.026453524	366.075638729	21984
2020-12-30 18:15:00	365.928083116	366.105149851	365.869060871	366.105149851	25085
2020-12-30 18:00:00	365.800201585	365.947757198	365.800201585	365.85922383	7781
2020-12-30 17:45:00	365.918246075	365.918246075	365.829712707	365.849386789	9914
2020-12-30 17:30:00	365.928083116	365.937920157	365.829712707	365.928083116	28966
2020-12-30 17:15:00	365.819875666	365.898571993	365.819875666	365.898571993	1637
2020-12-30 17:00:00	365.819875666	365.928083116	365.790364544	365.839549748	102367
2020-12-30 16:45:00	365.682157094	365.928083116	365.652645972	365.790364544	90628
2020-12-30 16:30:00	365.642808931	365.741179339	365.593623726	365.682157094	178636
2020-12-30 16:15:00	365.85922383	366.921624243	365.485416277	365.672320053	7152300
2020-12-30 16:00:00	365.967431279	366.370749955	365.63297189	365.869060871	10623363
2020-12-30 15:45:00	365.731342299	366.124823933	365.672320053	365.967431279	2631314
2020-12-30 15:30:00	365.760853421	365.780527503	365.5149274	365.731342299	996212
2020-12-30 15:15:00	365.711668217	365.810038625	365.52476444	365.770690462	863445
2020-12-30 15:00:00	365.829712707	365.987105361	365.613297808	365.721505258	1055463
2020-12-30 14:45:00	365.85922383	365.896702955	365.642808931	365.839549748	978416
2020-12-30 14:30:00	365.898571993	365.918246075	365.75101638	365.85922383	904727
2020-12-30 14:15:00	366.164172097	366.233031383	365.849386789	365.908409034	736177
2020-12-30 14:00:00	366.282216587	366.380586996	366.164172097	366.174009137	511418
2020-12-30 13:45:00	366.15767965	366.311629339	366.046127606	366.282216587	486923
2020-12-30 13:30:00	366.370749955	366.43469072	366.172927063	366.172927063	822499
2020-12-30 13:15:00	366.213455671	366.478957404	366.213357301	366.380586996	574574
2020-12-30 13:00:00	366.272379546	366.282216587	366.055964647	366.213357301	563872
2020-12-30 12:45:00	366.454364802	366.459283323	366.134660974	366.272379546	802812
2020-12-30 12:30:00	366.400261077	366.54781669	366.292053628	366.444527761	529714
2020-12-30 12:15:00	366.410098118	366.498631486	366.301890669	366.392293074	506871
2020-12-30 12:00:00	366.478957404	366.488794445	366.154335056	366.409999748	717578
2020-12-30 11:45:00	366.360912914	366.582246333	366.282216587	366.469120363	649064
2020-12-30 11:30:00	366.478957404	366.685535262	366.329631124	366.360912914	1740314
2020-12-30 11:15:00	366.567490772	366.715046385	366.459283323	366.483875925	876193
2020-12-30 11:00:00	366.362191729	366.665861181	366.292053628	366.582639815	1764830
2020-12-30 10:45:00	366.65602414	366.911688832	366.144498015	366.370749955	1828005
2020-12-30 10:30:00	366.341238832	366.685535262	366.183944549	366.654155102	1546658
2020-12-30 10:15:00	366.715046385	367.019994652	366.326483271	366.33838609	1723752
2020-12-30 10:00:00	366.646187099	366.802596049	366.439609241	366.715046385	1763708
2020-12-30 09:45:00	366.272379546	366.715046385	366.183846178	366.646187099	1995559
2020-12-30 09:30:00	366.233031383	366.341238832	366.055964647	366.292053628	65677
2020-12-30 09:15:00	366.144498015	366.282216587	365.947757198	366.233031383	30729
2020-12-30 09:00:00	366.537979649	366.537979649	366.134660974	366.144498015	49661
2020-12-30 08:45:00	366.626513017	366.636350058	366.459283323	366.488794445	29159
2020-12-30 08:30:00	366.646187099	366.695372303	366.587164854	366.597001895	24646
2020-12-30 08:15:00	366.557653731	366.931461284	366.31172771	366.626513017	29456
2020-12-30 08:00:00	366.478957404	366.606838935	366.471087772	366.54781669	24870
2020-12-30 07:45:00	366.488794445	366.508468527	366.301890669	366.469120363	50273
2020-12-30 07:30:00	366.478957404	366.587164854	366.469120363	366.528142609	7557
2020-12-30 07:15:00	366.626513017	366.695372303	366.449446282	366.488794445	14627
2020-12-30 07:00:00	366.626513017	366.715046385	366.626513017	366.636350058	4352
2020-12-30 06:45:00	366.567490772	366.597001895	366.518305568	366.567490772	55821
2020-12-30 06:30:00	366.862601998	366.88227608	366.4297722	366.587164854	1508
2020-12-30 06:15:00	366.872439039	366.901950161	366.833090875	366.901950161	3532
2020-12-30 06:00:00	366.901950161	366.921624243	366.813416794	366.921624243	2564
2020-12-30 05:45:00	366.852764957	366.88227608	366.77406863	366.833090875	20524
2020-12-30 05:30:00	366.783905671	366.823253835	366.754394548	366.823253835	2191
2020-12-30 05:15:00	366.626513017	366.724883426	366.626513017	366.685535262	3227
2020-12-30 05:00:00	366.567490772	366.636350058	366.567490772	366.636350058	600
2020-12-30 04:30:00	366.577327813	366.636350058	366.577327813	366.636350058	1820
2020-12-30 04:15:00	366.646187099	366.646187099	366.498631486	366.537979649	5837
2020-12-29 20:00:00	365.367371787	365.495253318	365.239490255	365.278838419	20310
2020-12-29 19:45:00	365.416556991	365.436231073	365.219816174	365.357534746	7175
2020-12-29 19:30:00	365.111608724	365.40671995	365.023075356	365.40671995	20468
2020-12-29 19:15:00	365.426394032	365.446068113	365.003401275	365.082097602	23229
2020-12-29 19:00:00	365.682157094	365.691994135	365.564112604	365.603460767	2626
2020-12-29 18:45:00	365.426394032	365.691994135	365.426394032	365.691994135	18761
2020-12-29 18:30:00	365.623134849	365.623134849	365.259164337	365.436231073	56568
2020-12-29 18:15:00	365.642808931	365.898571993	365.583786686	365.623134849	42089
2020-12-29 18:00:00	365.564112604	365.642808931	365.534601481	365.642808931	12568
2020-12-29 17:45:00	365.505090359	365.544438522	365.505090359	365.544438522	3753
2020-12-29 17:30:00	365.5149274	365.544438522	365.475579236	365.505090359	18937
2020-12-29 17:15:00	365.652645972	365.652645972	365.5149274	365.544438522	14956
2020-12-29 17:00:00	365.465742195	365.701831176	365.40671995	365.701831176	225848
2020-12-29 16:45:00	365.691994135	365.790364544	365.446068113	365.52476444	102878
2020-12-29 16:30:00	365.721505258	365.721505258	365.150956888	365.691994135	3244639
2020-12-29 16:15:00	365.416556991	365.829712707	365.165810819	365.711668217	3084669
2020-12-29 16:00:00	365.701831176	365.790364544	365.003401275	365.426394032	5219871
2020-12-29 15:45:00	365.829712707	365.878897912	365.583786686	365.711668217	2008631
2020-12-29 15:30:00	365.52476444	365.908409034	365.387045868	365.819875666	1227640
2020-12-29 15:15:00	365.219816174	365.534601481	364.993564234	365.529682961	1233123
2020-12-29 15:00:00	365.003401275	365.416556991	364.786986376	365.224734694	1468329
2020-12-29 14:45:00	364.95421607	365.131282806	364.806660457	365.008319795	1022725
2020-12-29 14:30:00	365.072260561	365.249327296	364.895193825	364.964053111	1613585
2020-12-29 14:15:00	365.661400938	365.682157094	365.013238315	365.072260561	1397713
2020-12-29 14:00:00	365.387045868	365.770690462	365.367371787	365.662483013	818643
2020-12-29 13:45:00	365.603460767	365.652645972	365.318186582	365.377208827	612781
2020-12-29 13:30:00	365.377208827	365.672320053	365.328023623	365.603460767	2635627
2020-12-29 13:15:00	365.495253318	365.505090359	365.091934642	365.395505723	1009342
2020-12-29 13:00:00	365.40671995	365.510008879	364.786986376	365.495253318	2143975
2020-12-29 12:45:00	366.021535004	366.021535004	365.190305051	365.40671995	2191639
2020-12-29 12:30:00	366.154335056	366.31664623	365.701831176	366.021535004	1784991
2020-12-29 12:15:00	366.518305568	366.557653731	366.036290565	366.156105723	1413398
2020-12-29 12:00:00	366.577327813	366.724883426	366.301890669	366.518305568	842018
2020-12-29 11:45:00	366.577327813	366.783905671	366.439609241	366.572409292	1007748
2020-12-29 11:30:00	366.134660974	366.572409292	365.883816432	366.557653731	1848530
2020-12-29 11:15:00	366.65602414	366.665861181	366.139579494	366.139579494	881758
2020-12-29 11:00:00	366.724883426	366.744557508	366.228112862	366.665861181	1201035
2020-12-29 10:45:00	366.262542505	366.744557508	366.154335056	366.744557508	1496056
2020-12-29 10:30:00	365.849386789	366.646187099	365.741179339	366.242868424	2420754
2020-12-29 10:15:00	366.449446282	366.813416794	365.716586737	365.829712707	2242622
2020-12-29 10:00:00	367.502009654	367.688913431	366.105149851	366.459283323	2817808
2020-12-29 09:45:00	367.718424553	367.90532833	367.393802205	367.502009654	2545404
2020-12-29 09:30:00	367.580902722	367.767609757	367.521683736	367.728261594	171017
2020-12-29 09:15:00	367.552178563	367.698750471	367.551194858	367.590543022	93656
2020-12-29 09:00:00	367.374128123	367.551194858	367.364291082	367.551194858	59657
2020-12-29 08:45:00	367.403639246	367.423313327	367.315105878	367.383965164	22046
2020-12-29 08:30:00	367.551194858	367.580705981	367.364291082	367.403639246	17187
2020-12-29 08:15:00	367.757772717	367.974187616	367.511846695	367.541357818	46789
2020-12-29 08:00:00	367.580705981	367.639728226	367.521683736	367.600380063	12230
2020-12-29 07:45:00	367.79712088	367.79712088	367.610217104	367.610217104	6852
2020-12-29 07:30:00	367.767609757	367.767609757	367.757772717	367.757772717	1698
2020-12-29 07:15:00	367.698750471	367.806957921	367.698750471	367.787283839	10491
2020-12-29 07:00:00	367.600380063	367.629891185	367.580705981	367.620054145	4380
2020-12-29 06:45:00	367.649565267	367.659402308	367.580705981	367.580705981	3513
2020-12-29 06:30:00	367.738098635	367.738098635	367.57086894	367.629891185	5519
2020-12-29 06:15:00	367.816794962	367.816794962	367.708587512	367.708587512	4197
2020-12-29 06:00:00	367.806957921	367.856143125	367.777446798	367.856143125	1107
2020-12-29 05:15:00	367.767609757	367.767609757	367.767609757	367.767609757	1226
2020-12-29 04:45:00	367.856143125	367.865980166	367.816794962	367.836469044	6224
2020-12-29 04:30:00	367.856143125	367.856143125	367.816794962	367.816794962	2920
2020-12-29 04:15:00	367.767609757	367.934839452	367.698750471	367.875817207	7126
2020-12-28 20:00:00	367.11836506	367.167550265	366.980646488	367.059342815	28017
2020-12-28 19:45:00	367.167550265	367.216735469	367.11836506	367.187224346	14671
2020-12-28 19:30:00	367.098690979	367.265920673	367.039668734	367.187224346	18048
2020-12-28 19:15:00	366.793742712	367.187224346	366.77406863	367.11836506	55430
2020-12-28 19:00:00	366.54781669	366.793742712	366.54781669	366.793742712	14873
2020-12-28 18:45:00	366.469120363	366.54781669	366.370749955	366.528142609	7669
2020-12-28 18:30:00	366.400261077	366.488794445	366.400261077	366.469120363	8099
2020-12-28 18:15:00	366.370749955	366.459283323	366.282216587	366.419935159	32749
2020-12-28 18:00:00	366.351075873	366.380586996	366.223194342	366.282216587	29156
2020-12-28 17:45:00	366.351075873	366.360912914	366.341238832	366.341238832	5263
2020-12-28 17:30:00	366.31172771	366.351075873	366.282216587	366.351075873	7718
2020-12-28 17:15:00	366.213357301	366.31172771	366.105149851	366.31172771	12339
2020-12-28 17:00:00	366.31172771	366.31172771	366.223194342	366.223194342	49353
2020-12-28 16:45:00	366.282216587	366.341238832	366.272379546	366.31172771	69027
2020-12-28 16:30:00	366.223194342	366.341238832	366.105149851	366.292053628	713014
2020-12-28 16:15:00	366.065801688	366.272379546	365.85922383	366.233031383	4324551
2020-12-28 16:00:00	366.144498015	366.272379546	365.898571993	366.075638729	5477288
2020-12-28 15:45:00	366.055964647	366.252705464	365.810038625	366.154335056	2199513
2020-12-28 15:30:00	366.360912914	366.4297722	366.026453524	366.046127606	885344
2020-12-28 15:15:00	366.380586996	366.459283323	366.277298067	366.355994393	978858
2020-12-28 15:00:00	366.498631486	366.518305568	366.292053628	366.390424036	754486
2020-12-28 14:45:00	366.331401791	366.508468527	366.31172771	366.488794445	537147
2020-12-28 14:30:00	366.292053628	366.448462578	366.252705464	366.336320312	647090
2020-12-28 14:15:00	366.164172097	366.370749955	366.105149851	366.292053628	594323
2020-12-28 14:00:00	366.183846178	366.20352026	366.011697963	366.173910767	502810
2020-12-28 13:45:00	366.016616484	366.233031383	366.006779443	366.193584849	532601
2020-12-28 13:30:00	366.075540358	366.075638729	365.923164595	366.006779443	446648
2020-12-28 13:15:00	365.957594238	366.075638729	365.898670364	366.065801688	807375
2020-12-28 13:00:00	366.061276649	366.075638729	365.810038625	365.957594238	1111248
2020-12-28 12:45:00	365.967431279	366.075638729	365.947757198	366.060784797	856606
2020-12-28 12:30:00	365.900441031	365.987105361	365.800201585	365.967431279	477653
2020-12-28 12:15:00	365.770690462	365.957594238	365.75101638	365.903490514	547913
2020-12-28 12:00:00	365.878897912	365.996942402	365.701831176	365.785446023	673293
2020-12-28 11:45:00	365.8689625	365.937920157	365.75101638	365.887652878	3220943
2020-12-28 11:30:00	365.839549748	365.898571993	365.721505258	365.85922383	599955
2020-12-28 11:15:00	366.046127606	366.065801688	365.810038625	365.829712707	966093
2020-12-28 11:00:00	366.103477554	366.183846178	365.9723498	366.036290565	783151
2020-12-28 10:45:00	365.957594238	366.241884719	365.888734952	366.105149851	1156815
2020-12-28 10:30:00	365.475579236	366.026453524	365.377208827	365.951298532	1585368
2020-12-28 10:15:00	365.328023623	365.691994135	365.06242352	365.465742195	1538652
2020-12-28 10:00:00	365.377208827	365.593623726	365.200142092	365.328023623	1215011
2020-12-28 09:45:00	365.682157094	365.770690462	365.023075356	365.381143644	2472428
2020-12-28 09:30:00	365.810038625	365.829712707	365.652645972	365.711668217	113320
2020-12-28 09:15:00	365.623134849	365.819875666	365.564112604	365.810038625	175545
2020-12-28 09:00:00	365.642808931	365.75101638	365.593623726	365.672320053	73139
2020-12-28 08:45:00	365.544438522	365.701831176	365.505090359	365.662483013	95171
2020-12-28 08:30:00	365.5149274	365.583786686	365.446068113	365.544438522	46265
2020-12-28 08:15:00	365.455905154	365.593623726	365.082097602	365.505090359	49781
2020-12-28 08:00:00	365.416556991	365.554275563	365.416556991	365.465742195	33686
2020-12-28 07:45:00	365.40671995	365.544438522	365.328023623	365.426394032	34094
2020-12-28 07:30:00	365.298512501	365.446068113	365.278838419	365.377208827	30422
2020-12-28 07:15:00	365.465742195	365.5149274	365.229653214	365.259164337	60766
2020-12-28 07:00:00	365.5149274	365.642808931	365.485416277	365.63297189	12149
2020-12-28 06:45:00	365.593623726	365.642808931	365.583786686	365.642808931	558
2020-12-28 06:30:00	365.63297189	365.63297189	365.455905154	365.455905154	4192
2020-12-28 06:15:00	365.347697705	366.046127606	365.347697705	365.85922383	7208
2020-12-28 06:00:00	365.308349541	365.308349541	365.278838419	365.278838419	889
2020-12-28 05:45:00	365.160793928	365.219816174	365.121445765	365.160793928	6952
2020-12-28 05:30:00	365.298512501	365.298512501	365.121445765	365.160793928	2805
2020-12-28 05:15:00	365.269001378	365.28867546	365.269001378	365.28867546	410
2020-12-28 05:00:00	365.269001378	365.269001378	365.239490255	365.239490255	395
2020-12-28 04:45:00	365.052586479	365.219816174	364.95421607	365.209979133	7698
2020-12-28 04:30:00	365.111608724	365.121445765	365.032912397	365.032912397	2139
2020-12-28 04:15:00	365.111608724	365.190305051	365.023075356	365.082097602	6825
