# Supplementary material for: Stock price movement prediction based on Stocktwits investor sentiment using FinBERT and ensemble SVM
Source: PeerJ Comput Sci. 2023 Jun 7;9:e1403. doi: 10.7717/peerj-cs.1403 (PMC10280432; doi:10.7717/peerj-cs.1403)
Supplement: Supplemental Information 4 [file peerj-cs-09-1403-s004.zip › Financial(stock price in 15-minute increments)/SPY/SPY_2_2.csv]

time	open	high	low	close	volume
2021-02-24 20:00:00	386.143202092	386.34977995	386.143202092	386.23173546	26681
2021-02-24 19:45:00	386.389128114	386.389128114	385.975972398	386.044831684	12655
2021-02-24 19:30:00	386.182550256	386.418639236	386.11369097	386.398965155	18199
2021-02-24 19:15:00	386.536683727	386.556357809	386.241572501	386.241572501	15429
2021-02-24 19:00:00	386.251409542	386.694076381	386.251409542	386.536683727	71348
2021-02-24 18:45:00	385.818579744	386.251409542	385.798905662	386.251409542	49516
2021-02-24 18:30:00	385.690698212	385.769394539	385.562816681	385.730046376	9300
2021-02-24 18:15:00	385.454609232	385.710372294	385.385749946	385.66118709	54146
2021-02-24 18:00:00	385.493957395	385.55297964	385.395586987	385.444772191	53471
2021-02-24 17:45:00	385.513631477	385.533305559	385.415261068	385.493957395	51597
2021-02-24 17:30:00	385.602164845	385.700535253	385.444772191	385.5431426	79971
2021-02-24 17:15:00	385.710372294	385.710372294	385.415261068	385.572653722	45522
2021-02-24 17:00:00	385.848090866	385.995646479	385.385749946	385.621838926	90799
2021-02-24 16:45:00	385.995646479	386.00548352	385.789166992	385.897276071	267496
2021-02-24 16:30:00	385.936624234	386.251409542	385.907113111	385.985809438	210327
2021-02-24 16:15:00	385.356238823	385.975972398	385.297216578	385.936624234	3664772
2021-02-24 16:00:00	385.248031374	385.838253825	385.198846169	385.375912905	7608821
2021-02-24 15:45:00	385.474283313	385.77923158	385.051290556	385.252949894	3020121
2021-02-24 15:30:00	385.129986883	385.513631477	384.795527494	385.480185538	1926676
2021-02-24 15:15:00	384.795527494	385.129986883	384.667645963	385.120149842	1117534
2021-02-24 15:00:00	385.129986883	385.179172088	384.618460758	384.775853412	1071055
2021-02-24 14:45:00	385.158514302	385.44467382	384.844712698	385.130970587	1488242
2021-02-24 14:30:00	384.86438678	385.257868414	384.805364535	385.149660965	1031822
2021-02-24 14:15:00	385.612001886	385.769394539	384.736505249	384.834875657	2169676
2021-02-24 14:00:00	385.602164845	385.612001886	385.287379537	385.612001886	1089402
2021-02-24 13:45:00	385.026697954	385.720307705	384.952920148	385.612001886	2383764
2021-02-24 13:30:00	384.652890401	385.070964638	384.4118829	385.011942393	1350215
2021-02-24 13:15:00	384.126608715	384.657808922	383.811823407	384.652890401	1986689
2021-02-24 13:00:00	384.500416268	384.588949636	384.097097592	384.121690195	1959667
2021-02-24 12:45:00	384.52009035	384.834875657	384.402045859	384.501399972	1560037
2021-02-24 12:30:00	384.106934633	384.52009035	384.018401266	384.52009035	1520663
2021-02-24 12:15:00	383.565897386	384.156119838	383.565897386	384.097097592	1925597
2021-02-24 12:00:00	383.054371261	383.713452999	382.985511975	383.567766424	1330327
2021-02-24 11:45:00	383.04453422	383.595408508	382.975674934	383.062339264	2682138
2021-02-24 11:30:00	382.70023779	383.595408508	382.631378504	383.04453422	2911015
2021-02-24 11:15:00	382.02148197	382.710074831	381.932948602	382.680563708	2177655
2021-02-24 11:00:00	381.470509311	382.292000594	380.959081557	382.011644929	4206976
2021-02-24 10:45:00	381.126311251	381.647674417	380.693481453	381.475526202	1973256
2021-02-24 10:30:00	379.63108104	381.362400232	379.532710631	381.116474211	3332448
2021-02-24 10:15:00	380.08358492	380.644296249	378.991673384	379.640918081	3355612
2021-02-24 10:00:00	379.867170021	380.841037066	379.591732877	380.093421961	3837496
2021-02-24 09:45:00	380.034399715	380.864055742	379.127522918	379.85733298	5499516
2021-02-24 09:30:00	380.526251759	380.526251759	379.562221754	380.014725634	338309
2021-02-24 09:15:00	380.142607165	380.575436963	379.74912553	380.477066554	275347
2021-02-24 09:00:00	381.618163295	381.696859622	379.709777367	380.142607165	382176
2021-02-24 08:45:00	382.041156052	382.149363501	381.628000335	381.746044826	108798
2021-02-24 08:30:00	382.523171054	382.631378504	381.864089316	382.050993093	151915
2021-02-24 08:15:00	382.710074831	382.965837893	379.119554915	382.493659932	99399
2021-02-24 08:00:00	382.533008095	383.024860138	382.533008095	382.710074831	95114
2021-02-24 07:45:00	382.651052585	382.651052585	382.24773391	382.47398585	75915
2021-02-24 07:30:00	381.972296766	382.828119321	381.913274521	382.651052585	90595
2021-02-24 07:15:00	381.283703905	382.070667174	381.283703905	382.031319011	115717
2021-02-24 07:00:00	381.323052069	381.529629927	381.234518701	381.33288911	18578
2021-02-24 06:45:00	381.726370744	381.726370744	381.244355742	381.303377987	29943
2021-02-24 06:30:00	381.67718554	382.02148197	381.480444723	381.775555948	28477
2021-02-24 06:15:00	381.67718554	381.844415234	381.598489213	381.598489213	10280
2021-02-24 06:00:00	381.893600439	381.893600439	381.667348499	381.667348499	21886
2021-02-24 05:45:00	381.79523003	382.060830134	381.79523003	381.864089316	12306
2021-02-24 05:30:00	381.785392989	381.913274521	381.549304009	381.775555948	5011
2021-02-24 05:15:00	381.982133807	382.12968942	381.785392989	381.79523003	8732
2021-02-24 05:00:00	381.637837376	381.893600439	381.588652172	381.79523003	2487
2021-02-24 04:45:00	381.814904112	381.834578194	381.519792886	381.618163295	3060
2021-02-24 04:30:00	381.116474211	381.785392989	381.116474211	381.785392989	17731
2021-02-24 04:15:00	381.145985333	381.362400232	380.831200025	380.831200025	13794
2021-02-23 20:00:00	380.860711148	380.860711148	380.408207268	380.791851862	29746
2021-02-23 19:45:00	380.506577677	380.929570434	380.506577677	380.88038523	11345
2021-02-23 19:30:00	380.42788135	380.54592584	380.299999819	380.418044309	22085
2021-02-23 19:15:00	380.742666658	381.185333497	380.299999819	380.42788135	68865
2021-02-23 19:00:00	380.988592679	381.10663717	380.791851862	380.791851862	15517
2021-02-23 18:45:00	380.221303492	381.234518701	380.073747879	380.988592679	91696
2021-02-23 18:30:00	380.65413329	380.65413329	380.054073797	380.08358492	129059
2021-02-23 18:15:00	381.037777884	381.283703905	380.614785126	380.624622167	131146
2021-02-23 18:00:00	380.99842972	381.037777884	380.890222271	381.037777884	36696
2021-02-23 17:45:00	380.890222271	381.086963088	380.860711148	381.067289006	30043
2021-02-23 17:30:00	380.890222271	381.067289006	380.831200025	380.890222271	31968
2021-02-23 17:15:00	381.018103802	381.185333497	380.801688903	380.959081557	71805
2021-02-23 17:00:00	380.900059312	381.008266761	380.683644412	380.99842972	173529
2021-02-23 16:45:00	380.900059312	381.336528815	380.762340739	380.929570434	300612
2021-02-23 16:30:00	380.900059312	381.057451965	380.791851862	380.890222271	217999
2021-02-23 16:15:00	381.185333497	381.559141049	380.831200025	380.919733393	4043790
2021-02-23 16:00:00	381.90343748	382.203467226	380.968918598	381.185333497	7327648
2021-02-23 15:45:00	382.524449869	382.606785901	381.864089316	381.90343748	5392645
2021-02-23 15:30:00	381.618163295	382.59203034	381.539466968	382.513334013	3291853
2021-02-23 15:15:00	380.42788135	381.628000335	380.290162778	381.608424624	3626408
2021-02-23 15:00:00	379.365480937	380.437718391	379.326132773	380.406928453	2900576
2021-02-23 14:45:00	379.572058795	379.709875737	378.465391698	379.365480937	1904342
2021-02-23 14:30:00	379.217925324	379.758962571	379.090043792	379.576977315	1819544
2021-02-23 14:15:00	378.863791853	379.463851345	378.642458433	379.198349612	1407752
2021-02-23 14:00:00	378.504739861	379.188315831	378.15060639	378.873628893	2168886
2021-02-23 13:45:00	378.823361615	379.011347466	378.430962055	378.499821341	1986129
2021-02-23 13:30:00	377.904680368	378.922814098	377.830902562	378.804769607	2356739
2021-02-23 13:15:00	376.542250209	378.086665624	376.266813064	377.909598889	2614458
2021-02-23 13:00:00	376.857035516	377.604650622	376.32583531	376.542151838	2073068
2021-02-23 12:45:00	377.91943593	378.352265728	376.737220358	376.857035516	2922990
2021-02-23 12:30:00	376.975080007	378.076828583	376.596353933	377.939110011	2921260
2021-02-23 12:15:00	377.722695112	377.722695112	376.827524394	376.984917047	2948520
2021-02-23 12:00:00	377.830902562	378.185036033	377.535791336	377.732532153	2108011
2021-02-23 11:45:00	378.470310218	379.109717874	377.722695112	377.831787895	2395178
2021-02-23 11:30:00	379.276947569	379.562221754	378.007969297	378.460473177	3502755
2021-02-23 11:15:00	378.967080782	379.837658898	378.755584403	379.247436446	3036620
2021-02-23 11:00:00	378.362102768	379.424503182	378.322754605	378.962162261	5465873
2021-02-23 10:45:00	378.106339706	378.450636136	377.329213478	378.38177685	4417048
2021-02-23 10:30:00	376.994754088	378.106339706	376.512739086	378.106339706	4926027
2021-02-23 10:15:00	376.001212961	377.575139499	375.214249692	377.004591129	6040095
2021-02-23 10:00:00	375.912679593	376.340590871	374.004293666	376.010459779	9934218
2021-02-23 09:45:00	378.391613891	378.460473177	375.883168471	375.902842552	8659775
2021-02-23 09:30:00	378.253895319	378.460473177	378.03748042	378.362102768	172486
2021-02-23 09:15:00	378.863791853	378.873628893	378.007969297	378.273569401	644624
2021-02-23 09:00:00	378.568680627	378.873628893	378.470310218	378.863791853	205737
2021-02-23 08:45:00	378.95232522	379.119554915	378.430962055	378.588354708	312305
2021-02-23 08:30:00	378.785095526	379.099880833	378.686725117	378.95232522	230219
2021-02-23 08:15:00	379.28678461	382.660889626	377.751812753	378.755584403	363565
2021-02-23 08:00:00	379.021184506	379.385155018	378.903140016	379.296621651	152525
2021-02-23 07:45:00	379.28678461	379.375317978	378.745747362	379.06053267	200773
2021-02-23 07:30:00	379.129391956	379.4048291	379.119554915	379.345806855	152644
2021-02-23 07:15:00	379.129391956	379.394992059	378.932651139	379.119554915	131903
2021-02-23 07:00:00	379.050695629	379.217925324	378.814606648	379.217925324	39979
2021-02-23 06:45:00	378.667051035	379.119554915	378.578517667	379.06053267	37658
2021-02-23 06:30:00	378.312917564	378.617865831	378.224384196	378.60802879	115210
2021-02-23 06:15:00	378.03748042	378.283406442	377.535791336	378.283406442	19145
2021-02-23 06:00:00	377.860413684	378.371939809	377.742369194	377.988295216	30152
2021-02-23 05:45:00	378.273569401	378.283406442	377.437420927	377.860413684	26969
2021-02-23 05:30:00	378.342428687	378.765421444	378.096502665	378.204710115	23157
2021-02-23 05:15:00	379.099880833	379.28678461	378.332591646	378.588354708	40302
2021-02-23 05:00:00	379.542547672	379.542547672	379.011347466	379.119554915	14963
2021-02-23 04:45:00	379.611406958	379.74912553	379.276947569	379.74912553	26272
2021-02-23 04:30:00	380.044236756	380.231140533	379.335969814	379.335969814	22840
2021-02-23 04:15:00	380.959081557	380.959081557	379.847495939	379.936029307	31739
2021-02-22 20:00:00	380.99842972	380.99842972	380.408207268	380.408207268	49887
2021-02-22 19:45:00	380.811525944	381.027940843	380.713155535	380.99842972	15687
2021-02-22 19:30:00	380.486903595	380.919733393	380.486903595	380.831200025	28401
2021-02-22 19:15:00	381.303377987	381.303377987	380.250814614	380.486903595	90415
2021-02-22 19:00:00	381.441096559	381.500118804	381.086963088	381.165659415	13453
2021-02-22 18:45:00	381.647674417	381.67718554	381.22468166	381.401748396	34632
2021-02-22 18:30:00	381.519792886	381.67718554	381.441096559	381.647674417	21385
2021-02-22 18:15:00	381.047614924	381.628000335	381.047614924	381.490281763	122483
2021-02-22 18:00:00	380.929570434	381.037777884	380.722992576	381.037777884	57805
2021-02-22 17:45:00	380.988592679	381.037777884	380.890222271	380.919733393	33378
2021-02-22 17:30:00	380.988592679	381.057451965	380.821362985	380.949244516	59387
2021-02-22 17:15:00	381.077126047	381.077126047	380.978755638	380.988592679	40342
2021-02-22 17:00:00	380.919733393	381.126311251	380.919733393	381.067289006	62457
2021-02-22 16:45:00	380.88038523	381.185333497	380.88038523	380.909896352	164447
2021-02-22 16:30:00	380.850874107	380.949244516	380.811525944	380.88038523	101717
2021-02-22 16:15:00	380.782014821	381.234518701	380.662199663	380.900059312	5926420
2021-02-22 16:00:00	381.254192783	381.56897809	380.5360888	380.801688903	11160674
2021-02-22 15:45:00	381.362400232	381.755881867	381.008266761	381.244355742	4281106
2021-02-22 15:30:00	381.910225038	382.110015338	381.313215028	381.362400232	2780099
2021-02-22 15:15:00	382.562519218	382.582193299	381.696859622	381.90343748	2245449
2021-02-22 15:00:00	382.700139419	382.778934117	382.405126564	382.572356258	1018524
2021-02-22 14:45:00	382.887141566	382.995349016	382.680563708	382.690400749	1030705
2021-02-22 14:30:00	382.646134065	382.956000852	382.636297024	382.906815648	674379
2021-02-22 14:15:00	383.034697179	383.133067588	382.633247541	382.648101473	1003255
2021-02-22 14:00:00	383.069126822	383.27078616	382.975674934	383.04453422	976475
2021-02-22 13:45:00	382.877304525	383.113393506	382.852711923	383.054371261	827879
2021-02-22 13:30:00	382.385452482	382.896978607	382.385354112	382.895011199	1197578
2021-02-22 13:15:00	382.434637686	382.523171054	382.188711665	382.385452482	1171099
2021-02-22 13:00:00	382.110015338	382.542845136	382.050993093	382.444474727	1273309
2021-02-22 12:45:00	381.716435333	382.24773391	381.519792886	382.119754008	1102421
2021-02-22 12:30:00	381.416503957	381.883763398	381.254192783	381.718304371	853730
2021-02-22 12:15:00	381.716533703	381.726272374	381.254192783	381.431259518	1411395
2021-02-22 12:00:00	381.711615183	381.859170796	381.4509336	381.716435333	3788904
2021-02-22 11:45:00	381.598489213	381.923111561	381.362400232	381.696859622	865054
2021-02-22 11:30:00	381.22468166	381.79523003	380.988592679	381.598489213	1494120
2021-02-22 11:15:00	380.929570434	381.323052069	380.595111045	381.22960018	1972950
2021-02-22 11:00:00	381.687022581	381.716533703	380.644296249	380.965967485	1537541
2021-02-22 10:45:00	381.254192783	381.765718908	380.88038523	381.696859622	2552657
2021-02-22 10:30:00	382.01656345	382.01656345	380.870548189	381.254192783	2744500
2021-02-22 10:15:00	381.696859622	382.257570951	381.490281763	382.01656345	1821764
2021-02-22 10:00:00	381.362400232	381.942785643	381.254192783	381.706696662	2147147
2021-02-22 09:45:00	380.752503699	381.844415234	380.437718391	381.33288911	4602832
2021-02-22 09:30:00	380.850874107	380.909896352	380.290162778	380.782014821	312831
2021-02-22 09:15:00	381.136148292	381.205007578	380.841037066	380.841037066	143925
2021-02-22 09:00:00	381.047614924	381.372237273	381.047614924	381.10663717	165790
2021-02-22 08:45:00	380.516414718	381.185333497	380.516414718	381.047614924	181284
2021-02-22 08:30:00	380.30983686	380.595111045	380.191792369	380.42788135	148792
2021-02-22 08:15:00	380.624622167	383.083882383	379.788473694	380.30983686	167128
2021-02-22 08:00:00	380.103259001	380.644296249	380.103259001	380.585274004	119780
2021-02-22 07:45:00	380.959081557	380.99842972	380.08358492	380.142607165	223068
2021-02-22 07:30:00	380.811525944	381.037777884	380.752503699	380.99842972	39288
2021-02-22 07:15:00	380.752503699	381.086963088	380.732829617	380.811525944	85003
2021-02-22 07:00:00	380.683644412	380.77217778	380.42788135	380.77217778	32391
2021-02-22 06:45:00	380.663970331	380.742666658	380.398370227	380.693481453	23950
2021-02-22 06:30:00	380.841037066	381.086963088	380.585274004	380.595111045	15058
2021-02-22 06:15:00	380.860711148	381.027940843	380.791851862	380.791851862	5945
2021-02-22 06:00:00	381.086963088	381.086963088	380.791851862	380.791851862	3099
2021-02-22 05:45:00	381.10663717	381.293540946	380.988592679	381.037777884	26145
2021-02-22 05:30:00	380.860711148	381.126311251	380.860711148	381.086963088	6805
2021-02-22 05:15:00	380.919733393	381.018103802	380.841037066	380.841037066	3986
2021-02-22 05:00:00	380.152444206	380.831200025	380.152444206	380.831200025	8103
2021-02-22 04:45:00	380.5360888	380.5360888	380.20162941	380.211466451	2182
2021-02-22 04:30:00	380.713155535	380.811525944	380.467229513	380.555762881	9409
2021-02-22 04:15:00	380.08358492	380.841037066	380.004888593	380.722992576	55403
2021-02-19 20:00:00	383.251112078	383.349482487	383.221600956	383.349482487	13441
2021-02-19 19:45:00	383.251112078	383.251112078	383.231437996	383.231437996	7342
2021-02-19 19:30:00	383.339645446	383.418341773	383.211763915	383.251112078	6124
2021-02-19 19:15:00	383.300297282	383.428178814	383.27078616	383.339645446	2228
2021-02-19 19:00:00	383.398667691	383.4970381	383.201926874	383.211763915	16232
2021-02-19 18:45:00	383.339645446	383.447852895	383.290460242	383.398667691	21540
2021-02-19 18:30:00	383.241275037	383.674104835	383.211763915	383.27078616	18736
2021-02-19 18:15:00	383.260949119	383.300297282	383.113393506	383.16257871	21118
2021-02-19 18:00:00	383.201926874	383.674104835	383.172415751	383.329808405	172131
2021-02-19 17:45:00	383.16257871	383.221600956	383.074143713	383.201926874	21163
2021-02-19 17:30:00	383.329808405	383.329808405	383.024860138	383.201926874	36297
2021-02-19 17:15:00	383.300297282	383.674104835	383.27078616	383.329808405	57287
2021-02-19 17:00:00	383.300297282	383.339645446	383.103556465	383.251112078	810503
2021-02-19 16:45:00	383.329808405	383.674104835	383.133067588	383.349482487	937007
2021-02-19 16:30:00	383.211763915	383.428178814	383.054371261	383.27078616	497235
2021-02-19 16:15:00	383.654430754	383.713452999	383.015023097	383.133067588	12047063
2021-02-19 16:00:00	383.929867898	384.372534737	383.201926874	383.664267794	6691616
2021-02-19 15:45:00	384.29383841	384.569275554	383.929867898	383.929867898	4165942
2021-02-19 15:30:00	384.136445756	384.402045859	384.018401266	384.303675451	2404716
2021-02-19 15:15:00	384.028238306	384.510253309	383.811823407	384.136445756	2347565
2021-02-19 15:00:00	383.782312285	384.087260552	383.620001111	384.038075347	1503832
2021-02-19 14:45:00	383.418341773	383.870845653	383.408504732	383.792149326	2068779
2021-02-19 14:30:00	384.284001369	384.677483003	383.310134323	383.428178814	1998723
2021-02-19 14:15:00	384.455362621	384.608623717	384.244653205	384.274164328	787046
2021-02-19 14:00:00	384.441394023	384.500416268	384.146282797	384.451231064	996551
2021-02-19 13:45:00	384.028238306	384.490579227	383.644593713	384.451231064	1891580
2021-02-19 13:30:00	383.803068441	384.234816165	383.669186315	384.02676275	2050909
2021-02-19 13:15:00	384.234816165	384.372534737	383.4970381	383.806904887	4932069
2021-02-19 13:00:00	384.426638461	384.608623717	383.74512827	384.244653205	2923794
2021-02-19 12:45:00	384.588949636	384.731586728	384.057847799	384.4118829	2723006
2021-02-19 12:30:00	385.209666914	385.333613629	384.4118829	384.58511319	3284180
2021-02-19 12:15:00	385.366075864	385.425098109	385.021779434	385.218520251	1774977
2021-02-19 12:00:00	385.708798368	385.857927907	385.3267277	385.366075864	2734224
2021-02-19 11:45:00	385.88743903	385.985809438	385.612001886	385.705453774	1792660
2021-02-19 11:30:00	385.631675967	385.916950152	385.474283313	385.907113111	740177
2021-02-19 11:15:00	385.61308396	385.946461275	385.592327804	385.641513008	2135137
2021-02-19 11:00:00	385.43493515	385.700535253	385.277542496	385.612001886	1316772
2021-02-19 10:45:00	385.262786935	385.759557499	385.080801679	385.43985367	3816787
2021-02-19 10:30:00	385.120149842	385.602164845	384.923409025	385.248129744	1597243
2021-02-19 10:15:00	385.641513008	385.77431306	384.992268311	385.110312801	1800324
2021-02-19 10:00:00	385.218520251	385.66118709	384.687320044	385.621838926	1612924
2021-02-19 09:45:00	385.680861172	385.877601989	384.785690453	385.20868321	4783045
2021-02-19 09:30:00	385.680861172	386.064505765	385.55297964	385.680861172	102342
2021-02-19 09:15:00	386.172713215	386.172713215	385.641513008	385.680861172	96413
2021-02-19 09:00:00	385.995646479	386.359616991	385.995646479	386.192387297	67800
2021-02-19 08:45:00	385.975972398	386.182550256	385.877601989	385.995646479	88252
2021-02-19 08:30:00	385.995646479	386.00548352	385.77923158	386.00548352	77063
2021-02-19 08:15:00	385.287477907	386.11369097	383.644593713	385.995646479	177120
2021-02-19 08:00:00	385.730046376	385.838253825	385.612001886	385.749720458	152700
2021-02-19 07:45:00	385.828416785	386.11369097	385.621838926	385.66118709	140946
2021-02-19 07:30:00	385.356238823	385.848090866	385.356238823	385.798905662	19074
2021-02-19 07:15:00	384.962757189	385.415261068	384.962757189	385.366075864	59348
2021-02-19 07:00:00	385.129986883	385.129986883	384.923409025	385.061127597	3327
2021-02-19 06:45:00	385.189009128	385.20868321	384.933246066	385.110312801	5562
2021-02-19 06:30:00	385.031616475	385.238194333	385.021779434	385.238194333	17416
2021-02-19 06:15:00	385.503794436	385.5431426	385.070964638	385.070964638	11988
2021-02-19 06:00:00	385.464446273	385.55297964	385.415261068	385.55297964	8223
2021-02-19 05:45:00	385.366075864	385.425098109	385.257868414	385.395586987	1911
2021-02-19 05:30:00	385.55297964	385.77923158	385.366075864	385.366075864	8306
2021-02-19 05:15:00	385.307053619	385.592327804	384.844712698	385.572653722	21102
2021-02-19 05:00:00	385.385749946	385.385749946	385.20868321	385.20868321	3201
2021-02-19 04:45:00	385.002105352	385.641513008	385.002105352	385.641513008	22549
2021-02-19 04:30:00	384.884060862	385.011942393	384.844712698	384.844712698	5295
2021-02-19 04:15:00	384.706994126	384.75617933	384.372534737	384.716831167	8913
2021-02-18 20:00:00	384.028238306	384.136347385	383.929867898	384.087260552	11753
2021-02-18 19:45:00	383.949541979	384.057749429	383.910193816	384.057749429	6733
2021-02-18 19:30:00	383.870845653	384.087260552	383.851171571	383.920030857	9144
2021-02-18 19:15:00	383.861008612	383.988890143	383.782312285	383.851171571	12418
2021-02-18 19:00:00	383.988890143	383.988890143	383.683941876	383.84133453	56681
2021-02-18 18:45:00	384.559438513	384.608623717	383.910193816	384.008564225	40979
2021-02-18 18:30:00	384.539764431	384.628297799	384.461068104	384.549601472	21679
2021-02-18 18:15:00	384.372534737	384.657808922	384.234816165	384.549601472	48336
2021-02-18 18:00:00	384.313512491	384.402045859	384.313512491	384.372534737	9068
2021-02-18 17:45:00	384.333186573	384.343023614	384.244653205	384.343023614	13225
2021-02-18 17:30:00	384.333186573	384.343023614	384.215142083	384.323349532	22272
2021-02-18 17:15:00	384.205305042	384.343023614	384.205305042	384.343023614	15299
2021-02-18 17:00:00	384.402045859	384.402045859	384.195468001	384.333186573	45190
2021-02-18 16:45:00	384.274164328	384.451231064	384.264327287	384.431556982	107268
2021-02-18 16:30:00	384.303675451	384.303675451	384.146282797	384.284001369	238467
2021-02-18 16:15:00	384.392208818	384.667645963	384.287345963	384.343023614	3901473
2021-02-18 16:00:00	384.913571984	385.09063872	384.028238306	384.382371778	7047047
2021-02-18 15:45:00	384.785690453	385.134905404	384.766016371	384.923409025	2378732
2021-02-18 15:30:00	384.972594229	385.051290556	384.608623717	384.785690453	1535852
2021-02-18 15:15:00	384.667645963	385.021779434	384.501793454	384.972495859	1209179
2021-02-18 15:00:00	384.355516656	384.75617933	384.116771674	384.677483003	2326759
2021-02-18 14:45:00	384.347942134	384.608623717	384.303675451	384.352860655	1302325
2021-02-18 14:30:00	384.357779175	384.510253309	384.215142083	384.362697696	797410
2021-02-18 14:15:00	383.899373071	384.588949636	383.870845653	384.362697696	2537565
2021-02-18 14:00:00	383.914718855	384.134871829	383.861008612	383.895438255	682756
2021-02-18 13:45:00	383.880682693	384.175793919	383.792149326	383.920030857	1262695
2021-02-18 13:30:00	382.695319269	384.06758647	382.690400749	383.875764173	2244360
2021-02-18 13:15:00	382.820151318	382.857630444	382.483822891	382.70023779	705709
2021-02-18 13:00:00	382.808445239	383.083882383	382.562519218	382.823200801	1250643
2021-02-18 12:45:00	382.877304525	382.946163811	382.582586781	382.81818391	630641
2021-02-18 12:30:00	382.316593196	382.896978607	382.183793144	382.882223046	1189039
2021-02-18 12:15:00	382.59203034	382.59203034	381.873926357	382.321511716	1390436
2021-02-18 12:00:00	382.503496972	382.660889626	382.346104319	382.59203034	1095821
2021-02-18 11:45:00	382.837956362	383.034697179	382.395289523	382.513334013	1432812
2021-02-18 11:30:00	382.906815648	383.506875141	382.846317847	382.849072218	1966458
2021-02-18 11:15:00	382.646134065	383.042665182	382.385452482	382.916652689	1207836
2021-02-18 11:00:00	382.493659932	383.123230547	382.277245033	382.653019994	1919140
2021-02-18 10:45:00	382.159200542	382.651052585	381.421422477	382.483822891	3070697
2021-02-18 10:30:00	382.582193299	382.631378504	381.559141049	382.17316914	3576559
2021-02-18 10:15:00	383.467526977	383.516712181	382.041156052	382.574815519	3329951
2021-02-18 10:00:00	383.192089833	383.693778917	382.867467484	383.477364018	2012805
2021-02-18 09:45:00	383.241275037	383.929867898	382.552682177	383.182252792	4287321
2021-02-18 09:30:00	383.113393506	383.369156568	382.857630444	383.221600956	162955
2021-02-18 09:15:00	383.4970381	383.516712181	382.70023779	383.064208302	247769
2021-02-18 09:00:00	383.693778917	383.693778917	383.319971364	383.4970381	268870
2021-02-18 08:45:00	384.323349532	384.431556982	383.231437996	383.703615958	334040
2021-02-18 08:30:00	384.510253309	384.608623717	384.057749429	384.323349532	286490
2021-02-18 08:15:00	384.687418415	385.484120354	384.245046687	384.52009035	132491
2021-02-18 08:00:00	384.736505249	384.933246066	384.667645963	384.677483003	36472
2021-02-18 07:45:00	384.746342289	384.943083107	384.677483003	384.706994126	138504
2021-02-18 07:30:00	384.647971881	384.657808922	384.500416268	384.657808922	26983
2021-02-18 07:15:00	384.667645963	384.726668208	384.52009035	384.628297799	80386
2021-02-18 07:00:00	384.539764431	384.63813484	384.470905145	384.579112595	5972
2021-02-18 06:45:00	384.372534737	384.431556982	384.29383841	384.382371778	7238
2021-02-18 06:30:00	384.461068104	384.500416268	384.382371778	384.431556982	3561
2021-02-18 06:15:00	384.647971881	384.647971881	383.821660448	384.402045859	124325
2021-02-18 06:00:00	384.716831167	384.716831167	384.569275554	384.647971881	3400
2021-02-18 05:45:00	384.825038616	384.972594229	384.825038616	384.834875657	6062
2021-02-18 05:30:00	384.923409025	385.070964638	384.805364535	384.844712698	3716
2021-02-18 05:15:00	385.159498006	385.198846169	385.041453515	385.041453515	1454
2021-02-18 05:00:00	385.159498006	385.20868321	385.031616475	385.120149842	1600
2021-02-18 04:45:00	384.884060862	385.011942393	384.716831167	385.011942393	3742
2021-02-18 04:30:00	385.149660965	385.218520251	385.080801679	385.218520251	1029
2021-02-18 04:15:00	385.769394539	385.769394539	385.31689066	385.346401782	5432
2021-02-17 20:00:00	386.694076381	386.723587503	386.526846686	386.68423934	33647
2021-02-17 19:45:00	386.517009645	386.792446789	386.418639236	386.694076381	22499
2021-02-17 19:30:00	386.625217095	386.625217095	386.408802196	386.497335563	10934
2021-02-17 19:15:00	386.271083623	386.644891176	386.271083623	386.585868931	48923
2021-02-17 19:00:00	385.975972398	386.290757705	385.975972398	386.192387297	18308
2021-02-17 18:45:00	385.838253825	385.966135357	385.798905662	385.966135357	5314
2021-02-17 18:30:00	385.975972398	386.015320561	385.710372294	385.77923158	31204
2021-02-17 18:15:00	386.064505765	386.103853929	385.730046376	385.956298316	57668
2021-02-17 18:00:00	386.074342806	386.103853929	386.044831684	386.064505765	41397
2021-02-17 17:45:00	386.054668724	386.103853929	385.995646479	386.074342806	51760
2021-02-17 17:30:00	385.995646479	386.074342806	385.975972398	386.044831684	22456
2021-02-17 17:15:00	385.975972398	386.00548352	385.907113111	385.995646479	137122
2021-02-17 17:00:00	385.897276071	385.975972398	385.769394539	385.946461275	90608
2021-02-17 16:45:00	385.798905662	385.926787193	385.749720458	385.897276071	362009
2021-02-17 16:30:00	385.857927907	385.995646479	385.739883417	385.784150101	124740
2021-02-17 16:15:00	386.044831684	386.064505765	385.155563189	385.828416785	4265000
2021-02-17 16:00:00	385.857927907	386.261246583	385.831367897	386.034994643	5404780
2021-02-17 15:45:00	385.769394539	386.143202092	385.631675967	385.857927907	1728268
2021-02-17 15:30:00	385.66118709	386.00548352	385.612001886	385.769394539	1746427
2021-02-17 15:15:00	385.454609232	385.769394539	385.385749946	385.651350049	1149066
2021-02-17 15:00:00	385.31689066	385.582490763	385.272623976	385.454609232	747925
2021-02-17 14:45:00	385.002105352	385.31689066	384.884060862	385.311972139	835905
2021-02-17 14:30:00	385.444772191	385.518549997	384.948001627	385.002105352	1023823
2021-02-17 14:15:00	384.893897902	385.749720458	384.893897902	385.444870561	1318405
2021-02-17 14:00:00	385.011942393	385.169335047	384.795527494	384.893897902	1031065
2021-02-17 13:45:00	385.140905999	385.164416526	384.884060862	385.011942393	593434
2021-02-17 13:30:00	384.997186832	385.218520251	384.746342289	385.149660965	609483
2021-02-17 13:15:00	384.647971881	385.179172088	384.579112595	384.992268311	1727977
2021-02-17 13:00:00	384.75617933	384.938164586	384.628297799	384.656530106	715459
2021-02-17 12:45:00	384.534845911	384.795527494	384.441394023	384.766016371	729060
2021-02-17 12:30:00	384.161038358	384.532878503	383.998727184	384.532878503	1281790
2021-02-17 12:15:00	384.195468001	384.402045859	384.000596222	384.163005766	872973
2021-02-17 12:00:00	383.4970381	384.323349532	383.221600956	384.195468001	1320940
2021-02-17 11:45:00	383.782312285	383.979053102	383.133067588	383.506875141	1918926
2021-02-17 11:30:00	383.792149326	383.969216061	383.265867639	383.782312285	2679209
2021-02-17 11:15:00	384.805364535	384.893897902	383.752801162	383.801986367	1614120
2021-02-17 11:00:00	384.077423511	385.002105352	383.84133453	384.815299946	1807206
2021-02-17 10:45:00	384.126608715	384.588949636	383.703615958	384.075554473	2177443
2021-02-17 10:30:00	384.628297799	384.893897902	383.863172761	384.121690195	1900297
2021-02-17 10:15:00	384.687320044	385.336564741	384.451231064	384.623379279	2089919
2021-02-17 10:00:00	384.163497618	385.287379537	383.949541979	384.687320044	2391852
2021-02-17 09:45:00	384.057749429	384.436475502	382.985511975	384.165956878	5267921
2021-02-17 09:30:00	384.028238306	384.588949636	384.028238306	384.106934633	200548
2021-02-17 09:15:00	384.98243127	385.20868321	384.047912388	384.047912388	196254
2021-02-17 09:00:00	385.562816681	385.562816681	384.461068104	384.962757189	261758
2021-02-17 08:45:00	385.936624234	385.975972398	385.287379537	385.602164845	200277
2021-02-17 08:30:00	386.103853929	386.143202092	385.612001886	385.798905662	221088
2021-02-17 08:15:00	386.241572501	386.595705972	385.444772191	386.103853929	174677
2021-02-17 08:00:00	386.212061378	386.280920664	386.162876174	386.162876174	89368
2021-02-17 07:45:00	385.907113111	386.271083623	385.857927907	386.153039133	39022
2021-02-17 07:30:00	385.88743903	385.907113111	385.828416785	385.907113111	15448
2021-02-17 07:15:00	385.916950152	386.025157602	385.848090866	385.857927907	49427
2021-02-17 07:00:00	385.877601989	385.946461275	385.857927907	385.946461275	15587
2021-02-17 06:45:00	385.77923158	385.808742703	385.77923158	385.808742703	620
2021-02-17 06:30:00	385.700535253	385.749720458	385.582490763	385.749720458	2409
2021-02-17 06:15:00	385.749720458	385.88743903	385.612001886	385.77923158	8255
2021-02-17 06:00:00	385.946461275	385.946461275	385.651350049	385.700535253	29866
2021-02-17 05:45:00	385.907113111	385.907113111	385.818579744	385.907113111	1745
2021-02-17 05:30:00	385.730046376	385.867764948	385.730046376	385.867764948	449
2021-02-17 05:15:00	385.562816681	385.857927907	385.562816681	385.710372294	1674
2021-02-17 05:00:00	385.572653722	385.572653722	385.385749946	385.562816681	5523
2021-02-17 04:45:00	385.897276071	385.907113111	385.415261068	385.5431426	6844
2021-02-17 04:30:00	385.907113111	385.936624234	385.710372294	385.877601989	5431
2021-02-17 04:15:00	385.995646479	386.33994291	385.808742703	385.956298316	22486
2021-02-16 20:00:00	385.002105352	385.129986883	384.884060862	385.09063872	27300
2021-02-16 19:45:00	385.149660965	385.307053619	385.031616475	385.031616475	12338
2021-02-16 19:30:00	385.238194333	385.238194333	384.874223821	385.051290556	35600
2021-02-16 19:15:00	385.3267277	385.336564741	385.110312801	385.267705455	38459
2021-02-16 19:00:00	385.808742703	385.808742703	385.277542496	385.346401782	41965
2021-02-16 18:45:00	385.936624234	385.936624234	385.612001886	385.838253825	68667
2021-02-16 18:30:00	385.739883417	386.00548352	385.739883417	385.808742703	34603
2021-02-16 18:15:00	386.103853929	386.320268828	385.641513008	385.641513008	121996
2021-02-16 18:00:00	386.123528011	386.123528011	386.025157602	386.064505765	5417
2021-02-16 17:45:00	385.985809438	386.182550256	385.966135357	386.143202092	29876
2021-02-16 17:30:00	386.044831684	386.054668724	385.966135357	386.00548352	47392
2021-02-16 17:15:00	386.103853929	386.202224337	386.00548352	386.00548352	32178
2021-02-16 17:00:00	386.034994643	386.212061378	386.015320561	386.143202092	73512
2021-02-16 16:45:00	385.818579744	386.074342806	385.789068621	386.044831684	73092
2021-02-16 16:30:00	385.877601989	385.88743903	385.710372294	385.808742703	155441
2021-02-16 16:15:00	385.956298316	386.212061378	385.720209335	385.838253825	4421362
2021-02-16 16:00:00	386.251409542	386.335024389	385.621838926	385.946461275	4675057
2021-02-16 15:45:00	386.300594746	386.535503282	385.897276071	386.23173546	2375180
2021-02-16 15:30:00	386.298725708	386.566194849	386.094115258	386.310431787	1681537
2021-02-16 15:15:00	386.430345315	386.595705972	385.975972398	386.298725708	1411835
2021-02-16 15:00:00	386.593836934	386.644891176	386.074342806	386.428574648	870649
2021-02-16 14:45:00	386.792446789	386.880980157	386.517009645	386.585868931	1181084
2021-02-16 14:30:00	386.398965155	386.80228383	386.300594746	386.792348419	878142
2021-02-16 14:15:00	386.11369097	386.4579874	386.103853929	386.403883675	816132
2021-02-16 14:00:00	386.438214948	386.467824441	386.074342806	386.103853929	868865
2021-02-16 13:45:00	386.497335563	386.792446789	386.202224337	386.43634591	1863495
2021-02-16 13:30:00	386.467922811	386.625217095	386.282494591	386.515927571	528513
2021-02-16 13:15:00	386.487498522	386.674402299	386.389128114	386.477661482	748519
2021-02-16 13:00:00	386.109362672	386.507172604	386.064505765	386.472742961	680924
2021-02-16 12:45:00	386.418639236	386.546520768	386.098935408	386.123528011	1133954
2021-02-16 12:30:00	385.985809438	386.487400152	385.808742703	386.408802196	1452507
2021-02-16 12:15:00	385.671024131	386.172713215	385.149660965	385.994662775	2002423
2021-02-16 12:00:00	386.330105869	386.33994291	385.523468518	385.680861172	2046356
2021-02-16 11:45:00	386.192387297	386.526846686	385.77431306	386.325187348	1761407
2021-02-16 11:30:00	386.526846686	386.674402299	386.025157602	386.192387297	1575628
2021-02-16 11:15:00	386.80228383	386.959676484	386.345845134	386.546520768	1516493
2021-02-16 11:00:00	387.500713732	387.569573018	386.00548352	386.812120871	3115982
2021-02-16 10:45:00	387.618758222	387.736802712	387.422017405	387.503664844	1594354
2021-02-16 10:30:00	386.630135615	387.618758222	386.418639236	387.59908414	1909193
2021-02-16 10:15:00	387.303972914	387.559735977	386.595705972	386.615380054	1540692
2021-02-16 10:00:00	387.648269345	387.746639753	387.225276587	387.26452638	1520601
2021-02-16 09:45:00	387.540061895	387.677780467	386.846550514	387.638432304	3451675
2021-02-16 09:30:00	387.412180364	387.608921181	387.313809955	387.59908414	132723
2021-02-16 09:15:00	387.540061895	387.638432304	387.185928424	387.402343323	152306
2021-02-16 09:00:00	387.628595263	387.913869448	387.48103965	387.579410058	69402
2021-02-16 08:45:00	388.208980674	388.208980674	387.608921181	387.628595263	143599
2021-02-16 08:30:00	388.140121388	388.208980674	388.130284347	388.179469551	13080
2021-02-16 08:15:00	388.268002919	388.907410575	387.904032407	388.110610265	165826
2021-02-16 08:00:00	388.307351082	388.405721491	388.268002919	388.268002919	98825
2021-02-16 07:45:00	388.317188123	388.376210368	388.248328837	388.307351082	23710
2021-02-16 07:30:00	388.563114145	388.612299349	388.346699246	388.356536287	26503
2021-02-16 07:15:00	388.523765981	388.563114145	388.336862205	388.563114145	62633
2021-02-16 07:00:00	388.533603022	388.563114145	388.297514042	388.533603022	60016
2021-02-16 06:45:00	388.258165878	388.543440063	388.258165878	388.543440063	28658
2021-02-16 06:30:00	387.93354353	388.248328837	387.93354353	388.248328837	19116
2021-02-16 06:15:00	388.238491796	388.238491796	387.904032407	387.982728734	9874
2021-02-16 06:00:00	388.336862205	388.336862205	388.238491796	388.238491796	2917
2021-02-16 05:45:00	388.159795469	388.297514042	388.159795469	388.297514042	2002
2021-02-16 05:30:00	388.208980674	388.208980674	388.081099143	388.120447306	6265
2021-02-16 05:15:00	388.218817715	388.327025164	388.159795469	388.159795469	5322
2021-02-16 05:00:00	388.090936183	388.238491796	388.090936183	388.218817715	10933
2021-02-16 04:45:00	388.022076897	388.130284347	387.795824957	388.130284347	9209
2021-02-16 04:30:00	388.199143633	388.199143633	387.972891693	388.05158802	7516
2021-02-16 04:15:00	387.972891693	388.356536287	387.972891693	388.189306592	10964
2021-02-12 20:00:00	386.674402299	386.792446789	386.605543013	386.694076381	9181
2021-02-12 19:45:00	386.625217095	386.743261585	386.585868931	386.743261585	6992
2021-02-12 19:30:00	386.615380054	386.635054135	386.595705972	386.625217095	4755
2021-02-12 19:15:00	386.694076381	386.694076381	386.57603189	386.57603189	2250
2021-02-12 19:00:00	386.644891176	386.694076381	386.644891176	386.674402299	905
2021-02-12 18:45:00	386.526846686	386.615380054	386.526846686	386.615380054	1441
2021-02-12 18:30:00	386.507172604	386.644891176	386.330105869	386.556357809	50049
2021-02-12 18:15:00	386.605543013	386.694076381	386.517009645	386.517009645	68797
2021-02-12 18:00:00	386.68423934	386.694076381	386.605543013	386.605543013	101433
2021-02-12 17:45:00	386.654826588	386.703913422	386.654826588	386.694076381	48149
2021-02-12 17:30:00	386.68423934	386.723587503	386.644891176	386.664565258	69270
2021-02-12 17:15:00	386.743261585	386.753098626	386.241572501	386.674402299	549191
2021-02-12 17:00:00	386.782609748	386.792446789	386.713750462	386.743261585	103937
2021-02-12 16:45:00	386.694076381	386.782609748	386.635054135	386.782609748	165622
2021-02-12 16:30:00	386.644891176	386.713750462	386.595705972	386.703913422	427432
2021-02-12 16:15:00	386.310431787	386.703913422	386.208126562	386.635054135	7802803
2021-02-12 16:00:00	385.484120354	386.497335563	385.444870561	386.290757705	11676566
2021-02-12 15:45:00	385.031616475	385.651350049	384.98243127	385.503696066	3074979
2021-02-12 15:30:00	384.903734943	385.061127597	384.825038616	385.031616475	1566721
2021-02-12 15:15:00	384.726668208	384.913571984	384.657808922	384.908653464	724233
2021-02-12 15:00:00	384.49854723	384.805364535	384.461068104	384.726668208	689282
2021-02-12 14:45:00	384.530911095	384.569275554	384.274164328	384.490579227	1167790
2021-02-12 14:30:00	384.29383841	384.559438513	384.195468001	384.543994359	786855
2021-02-12 14:15:00	384.478971519	384.500416268	384.18563096	384.29383841	1407879
2021-02-12 14:00:00	384.655939884	384.716831167	384.284001369	384.480742186	604144
2021-02-12 13:45:00	384.574194074	384.844712698	384.539764431	384.652890401	464643
2021-02-12 13:30:00	384.676400929	384.785690453	384.146282797	384.574194074	1931713
2021-02-12 13:15:00	384.810283055	384.884060862	384.647971881	384.677483003	600657
2021-02-12 13:00:00	384.780771933	384.913571984	384.702075606	384.810283055	535044
2021-02-12 12:45:00	384.855828554	384.874223821	384.593868156	384.775853412	658615
2021-02-12 12:30:00	385.09555724	385.125068363	384.844712698	384.854549739	827268
2021-02-12 12:15:00	384.992268311	385.238194333	384.962757189	385.100475761	421806
2021-02-12 12:00:00	384.86438678	385.080801679	384.854549739	384.992268311	508017
2021-02-12 11:45:00	384.952920148	385.248031374	384.844712698	384.849631219	1362433
2021-02-12 11:30:00	384.915736133	385.061127597	384.815201576	384.952920148	547223
2021-02-12 11:15:00	384.89576694	385.061127597	384.657808922	384.917014948	964219
2021-02-12 11:00:00	385.061127597	385.100475761	384.805364535	384.903734943	1035133
2021-02-12 10:45:00	384.131527235	385.09063872	383.693778917	385.061127597	1583147
2021-02-12 10:30:00	384.343023614	384.372534737	383.949541979	384.131527235	1217665
2021-02-12 10:15:00	383.95937902	384.362697696	383.910193816	384.342728503	1168437
2021-02-12 10:00:00	384.06758647	384.274164328	383.910193816	383.988890143	1242686
2021-02-12 09:45:00	383.4970381	384.116771674	383.418341773	384.057749429	2695980
2021-02-12 09:30:00	383.359319528	383.4970381	383.329808405	383.4970381	125995
2021-02-12 09:15:00	383.319971364	383.477364018	383.260949119	383.329808405	57114
2021-02-12 09:00:00	383.762638203	383.811823407	383.241275037	383.339645446	53479
2021-02-12 08:45:00	383.772475244	383.811823407	383.752801162	383.792149326	10356
2021-02-12 08:30:00	383.831497489	383.910193816	383.595408508	383.801986367	25016
2021-02-12 08:15:00	383.910292186	383.998727184	383.349482487	383.772475244	54338
2021-02-12 08:00:00	383.831497489	383.851171571	383.634756672	383.772475244	23769
2021-02-12 07:45:00	383.742964121	383.988890143	383.742964121	383.792149326	24504
2021-02-12 07:30:00	383.72329004	383.742964121	383.654430754	383.703615958	18350
2021-02-12 07:15:00	383.683941876	383.998727184	383.61508259	383.654430754	25617
2021-02-12 07:00:00	383.487201059	383.674104835	383.447852895	383.634756672	19284
2021-02-12 06:45:00	383.38883065	383.506875141	383.378993609	383.4970381	5099
2021-02-12 06:30:00	383.61508259	383.624919631	383.349482487	383.349482487	13914
2021-02-12 06:15:00	383.674104835	383.674104835	383.585571467	383.644593713	1497
2021-02-12 06:00:00	383.654430754	383.683941876	383.556060345	383.683941876	3259
2021-02-12 05:45:00	383.634756672	383.634756672	383.536386263	383.634756672	766
2021-02-12 05:30:00	383.536386263	383.644593713	383.536386263	383.605245549	3365
2021-02-12 05:15:00	383.585571467	383.644593713	383.477364018	383.477364018	1473
2021-02-12 05:00:00	383.556060345	383.556060345	383.339645446	383.339645446	22767
2021-02-12 04:45:00	383.310134323	383.457689936	383.251112078	383.457689936	2193
2021-02-12 04:30:00	383.133067588	383.329808405	383.103556465	383.319971364	6284
2021-02-12 04:15:00	382.956000852	383.251112078	382.956000852	383.123230547	9669
2021-02-11 20:00:00	384.274164328	384.274164328	383.949541979	384.087260552	18038
2021-02-11 19:45:00	384.195468001	384.333186573	384.175793919	384.29383841	18858
2021-02-11 19:30:00	384.480742186	384.480742186	384.205305042	384.215142083	24354
2021-02-11 19:15:00	384.343023614	384.608623717	384.323349532	384.539764431	32202
2021-02-11 19:00:00	384.097097592	384.333186573	384.097097592	384.333186573	39044
2021-02-11 18:45:00	383.969216061	384.06758647	383.939704939	384.028238306	12999
2021-02-11 18:30:00	383.998727184	384.087260552	383.979053102	383.979053102	12448
2021-02-11 18:15:00	383.792149326	383.949541979	383.624919631	383.949541979	117034
2021-02-11 18:00:00	383.792149326	383.792149326	383.674104835	383.752801162	82756
2021-02-11 17:45:00	383.851171571	383.851171571	383.703615958	383.792149326	78267
2021-02-11 17:30:00	384.047912388	384.047912388	383.851171571	383.851171571	23740
2021-02-11 17:15:00	384.018401266	384.087260552	383.890519734	384.077423511	17018
2021-02-11 17:00:00	383.969216061	384.343023614	383.84133453	383.910193816	125794
2021-02-11 16:45:00	384.18563096	384.244653205	383.969216061	383.979053102	116823
2021-02-11 16:30:00	384.126608715	384.195468001	384.06758647	384.18563096	209983
2021-02-11 16:15:00	384.352860655	384.392208818	383.900356775	384.146282797	1580653
2021-02-11 16:00:00	383.703615958	384.608623717	383.669186315	384.362697696	5936097
2021-02-11 15:45:00	383.782312285	384.047912388	383.546223304	383.707550774	1998662
2021-02-11 15:30:00	383.890519734	384.106934633	383.654430754	383.772475244	1988114
2021-02-11 15:15:00	383.428178814	384.077423511	383.310134323	383.900356775	1212854
2021-02-11 15:00:00	383.251112078	383.487201059	383.074045343	383.436737039	802597
2021-02-11 14:45:00	382.985511975	383.251112078	382.670726667	383.250226744	795958
2021-02-11 14:30:00	382.70515631	383.123230547	382.454311768	382.995349016	883039
2021-02-11 14:15:00	383.16257871	383.16257871	382.523171054	382.719911871	1092173
2021-02-11 14:00:00	383.389814354	383.457689936	383.113393506	383.16257871	448030
2021-02-11 13:45:00	383.353810785	383.634756672	383.182252792	383.398667691	744676
2021-02-11 13:30:00	383.1360187	383.518187738	383.064208302	383.349482487	958586
2021-02-11 13:15:00	382.98679079	383.16257871	382.483822891	383.142904629	1098039
2021-02-11 13:00:00	382.423718571	383.015023097	381.775555948	382.990430495	2003975
2021-02-11 12:45:00	382.346104319	383.103556465	382.326430237	382.423718571	2490927
2021-02-11 12:30:00	383.856090091	383.860910241	382.326430237	382.362827288	2543601
2021-02-11 12:15:00	384.151201317	384.342925244	383.804347256	383.861008612	1322744
2021-02-11 12:00:00	384.530124131	384.564357034	383.962035021	384.146282797	983535
2021-02-11 11:45:00	384.264327287	384.569275554	384.264327287	384.549601472	572992
2021-02-11 11:30:00	384.056470614	384.352860655	383.979053102	384.269245808	642645
2021-02-11 11:15:00	384.254490246	384.421719941	383.792149326	384.047912388	1341657
2021-02-11 11:00:00	384.667645963	384.992268311	384.018401266	384.254490246	1552568
2021-02-11 10:45:00	384.647971881	384.844712698	384.170875399	384.677483003	968116
2021-02-11 10:30:00	384.490579227	384.834875657	384.274164328	384.640003878	935784
2021-02-11 10:15:00	384.077423511	384.598786677	383.959477391	384.500416268	1115167
2021-02-11 10:00:00	384.795527494	385.307053619	383.998727184	384.057749429	1870723
2021-02-11 09:45:00	384.86438678	385.287379537	384.647971881	384.790608973	2630009
2021-02-11 09:30:00	384.785690453	385.031616475	384.677483003	384.893897902	148697
2021-02-11 09:15:00	384.795527494	384.903734943	384.746342289	384.785592083	77263
2021-02-11 09:00:00	384.992268311	385.061127597	384.736505249	384.75617933	72529
2021-02-11 08:45:00	384.923409025	385.031518104	384.854549739	384.992268311	24440
2021-02-11 08:30:00	384.86438678	385.09063872	384.86438678	384.972594229	38920
2021-02-11 08:15:00	384.726668208	384.86438678	383.920030857	384.86438678	54381
2021-02-11 08:00:00	384.628297799	384.746342289	384.52992739	384.618460758	14839
2021-02-11 07:45:00	384.775853412	384.825038616	384.697157085	384.697157085	26210
2021-02-11 07:30:00	384.618460758	384.736505249	384.588949636	384.736505249	9972
2021-02-11 07:15:00	384.697157085	384.785690453	384.559438513	384.588949636	36619
2021-02-11 07:00:00	384.775853412	384.893897902	384.628297799	384.716831167	34561
2021-02-11 06:45:00	384.923409025	384.923409025	384.766016371	384.825038616	3724
2021-02-11 06:30:00	384.893897902	385.061127597	384.775853412	385.002105352	15574
2021-02-11 06:15:00	384.746342289	384.86438678	384.706994126	384.86438678	19757
2021-02-11 06:00:00	384.726668208	384.825038616	384.667645963	384.825038616	1936
2021-02-11 05:45:00	384.667645963	384.746342289	384.657808922	384.746342289	8483
2021-02-11 05:30:00	384.805364535	384.815201576	384.628297799	384.657808922	7795
2021-02-11 05:15:00	384.825038616	384.943083107	384.825038616	384.825038616	1908
2021-02-11 05:00:00	384.785690453	384.893897902	384.746342289	384.844712698	27681
2021-02-11 04:45:00	384.716831167	384.805364535	384.697157085	384.766016371	4911
2021-02-11 04:30:00	384.52992739	384.884060862	384.52992739	384.884060862	5529
2021-02-11 04:15:00	384.667645963	384.667645963	384.52992739	384.52992739	11228
2021-02-10 20:00:00	383.093719424	383.103556465	382.808445239	382.887141566	38239
2021-02-10 19:45:00	383.447852895	383.447852895	382.92648973	383.093719424	37225
2021-02-10 19:30:00	383.73312708	383.73312708	383.378993609	383.398766061	33195
2021-02-10 19:15:00	383.851171571	383.851171571	383.72329004	383.73312708	9915
2021-02-10 19:00:00	383.831497489	383.920030857	383.801986367	383.851171571	8533
2021-02-10 18:45:00	383.969216061	384.047912388	383.72329004	383.84133453	268315
2021-02-10 18:30:00	383.742964121	384.087260552	383.742964121	383.870845653	18980
2021-02-10 18:15:00	384.06758647	384.087260552	383.73312708	383.782312285	60092
2021-02-10 18:00:00	384.028238306	384.06758647	383.988890143	383.998727184	8615
2021-02-10 17:45:00	383.969314432	384.087260552	383.969314432	384.087260552	9196
2021-02-10 17:30:00	384.038075347	384.06758647	383.949541979	383.949541979	16195
2021-02-10 17:15:00	384.06758647	384.205305042	383.939704939	384.038075347	30856
2021-02-10 17:00:00	384.008564225	384.057749429	383.910193816	384.057749429	26051
2021-02-10 16:45:00	384.028238306	384.156119838	383.72329004	383.939704939	91363
2021-02-10 16:30:00	384.136445756	384.136445756	383.949541979	384.028238306	132915
2021-02-10 16:15:00	383.742964121	384.234816165	383.713452999	384.156119838	3335084
2021-02-10 16:00:00	383.074045343	383.782312285	383.024860138	383.742964121	5736056
2021-02-10 15:45:00	384.052830909	384.234816165	383.054371261	383.064208302	2998618
2021-02-10 15:30:00	384.608623717	384.657808922	383.831497489	384.057749429	1714660
2021-02-10 15:15:00	384.422802015	384.697157085	384.333186573	384.617378684	2130886
2021-02-10 15:00:00	384.264327287	384.459199067	384.126608715	384.421719941	987747
2021-02-10 14:45:00	384.028238306	384.480742186	383.84133453	384.284001369	2267540
2021-02-10 14:30:00	383.428178814	384.047912388	383.113393506	384.018401266	1534562
2021-02-10 14:15:00	383.300297282	383.605245549	383.103556465	383.438015855	1060333
2021-02-10 14:00:00	383.575734427	383.605245549	383.064208302	383.295378762	971188
2021-02-10 13:45:00	383.517990997	383.742964121	383.487201059	383.575734427	733262
2021-02-10 13:30:00	383.300297282	383.585571467	383.133067588	383.516712181	774945
2021-02-10 13:15:00	383.201926874	383.477364018	383.04453422	383.304330469	601596
2021-02-10 13:00:00	382.906815648	383.457689936	382.81828228	383.201926874	1442751
2021-02-10 12:45:00	382.965837893	383.074045343	382.670628297	382.906815648	972967
2021-02-10 12:30:00	383.123230547	383.211763915	382.326430237	382.995349016	1087692
2021-02-10 12:15:00	383.142904629	383.192089833	382.385452482	383.142904629	1362390
2021-02-10 12:00:00	383.04453422	383.693680547	382.951082332	383.160709673	1466144
2021-02-10 11:45:00	382.944294774	383.516712181	382.513334013	383.043943997	1677764
2021-02-10 11:30:00	383.664267794	383.703615958	382.887141566	382.946163811	1412874
2021-02-10 11:15:00	383.339645446	383.762638203	382.513334013	383.664267794	2144993
2021-02-10 11:00:00	381.401748396	383.418341773	381.234518701	383.348498783	4006230
2021-02-10 10:45:00	383.015023097	383.300297282	381.185333497	381.382074314	5138654
2021-02-10 10:30:00	384.793658456	384.795527494	382.347088023	383.015023097	5520510
2021-02-10 10:15:00	385.169335047	385.5431426	384.75617933	384.775853412	1468040
2021-02-10 10:00:00	385.299085616	385.562816681	384.992268311	385.159498006	2096198
2021-02-10 09:45:00	385.730046376	385.88743903	385.159498006	385.297216578	2471699
2021-02-10 09:30:00	385.671024131	385.739883417	385.533305559	385.710372294	67633
2021-02-10 09:15:00	385.730046376	385.798905662	385.641513008	385.720209335	40594
2021-02-10 09:00:00	385.916950152	385.916950152	385.710372294	385.730046376	95185
2021-02-10 08:45:00	385.169335047	386.064505765	385.120149842	385.956298316	244273
2021-02-10 08:30:00	385.179172088	385.198846169	385.021779434	385.061127597	21024
2021-02-10 08:15:00	385.110312801	385.602164845	384.98243127	385.159498006	31462
2021-02-10 08:00:00	385.100475761	385.149660965	385.021779434	385.149660965	7165
2021-02-10 07:45:00	385.110312801	385.198846169	385.061127597	385.129986883	41120
2021-02-10 07:30:00	385.070964638	385.129986883	384.972594229	385.120149842	31125
2021-02-10 07:15:00	385.070964638	385.120149842	384.913571984	385.110312801	67215
2021-02-10 07:00:00	385.159498006	385.415261068	385.070964638	385.070964638	21435
2021-02-10 06:45:00	385.238194333	385.238194333	385.139823924	385.139823924	17865
2021-02-10 06:30:00	385.375912905	385.513631477	385.346401782	385.444772191	8165
2021-02-10 06:15:00	385.238194333	385.385749946	385.228357292	385.346401782	3652
2021-02-10 06:00:00	385.051290556	385.20868321	385.021779434	385.198846169	3705
2021-02-10 05:45:00	384.972594229	385.120149842	384.972594229	385.09063872	5463
2021-02-10 05:30:00	385.011942393	385.139823924	385.011942393	385.120149842	3104
2021-02-10 05:15:00	385.179172088	385.218520251	385.179172088	385.20868321	570
2021-02-10 05:00:00	385.238194333	385.238194333	385.070964638	385.070964638	405
2021-02-10 04:45:00	385.189009128	385.238194333	385.189009128	385.238194333	205
2021-02-10 04:30:00	385.198846169	385.218520251	385.120149842	385.189009128	5647
2021-02-10 04:15:00	385.120149842	385.31689066	385.120149842	385.277542496	7058
2021-02-09 20:00:00	384.195468001	384.333186573	384.195468001	384.313512491	6259
2021-02-09 19:45:00	384.244653205	384.274164328	384.234816165	384.274164328	2867
2021-02-09 19:30:00	384.205305042	384.333186573	384.087260552	384.333186573	16970
2021-02-09 19:15:00	384.234816165	384.234816165	384.047912388	384.175793919	13643
2021-02-09 19:00:00	384.392208818	384.431556982	384.234816165	384.234816165	22230
2021-02-09 18:45:00	384.264327287	384.392208818	384.244653205	384.392208818	3133
2021-02-09 18:30:00	384.362697696	384.382371778	384.175793919	384.205305042	11281
2021-02-09 18:15:00	384.470905145	384.52009035	384.343023614	384.343023614	40600
2021-02-09 18:00:00	384.431556982	384.470905145	384.362697696	384.470905145	24003
2021-02-09 17:45:00	384.402045859	384.470905145	384.333186573	384.470905145	19391
2021-02-09 17:30:00	384.451231064	384.480742186	384.402045859	384.431556982	8140
2021-02-09 17:15:00	384.4118829	384.480742186	383.890519734	384.451231064	94609
2021-02-09 17:00:00	384.254490246	384.402045859	383.890519734	384.402045859	386706
2021-02-09 16:45:00	384.224979124	384.323349532	384.175793919	384.274164328	74257
2021-02-09 16:30:00	384.195468001	384.274164328	383.890519734	384.234816165	681838
2021-02-09 16:15:00	383.870845653	384.284001369	383.785558508	384.18563096	1812469
2021-02-09 16:00:00	384.352860655	384.392208818	383.536386263	383.890519734	4742137
2021-02-09 15:45:00	384.116771674	384.52009035	384.116771674	384.357779175	1871023
2021-02-09 15:30:00	384.475823666	384.480742186	384.097097592	384.121690195	1358931
2021-02-09 15:15:00	384.421719941	384.480742186	384.313512491	384.475823666	895218
2021-02-09 15:00:00	384.392208818	384.470905145	384.284001369	384.421719941	785863
2021-02-09 14:45:00	384.254490246	384.510253309	384.254490246	384.4118829	917024
2021-02-09 14:30:00	384.195468001	384.340072502	384.165956878	384.26009736	553224
2021-02-09 14:15:00	383.998727184	384.234816165	383.998727184	384.200386522	1515742
2021-02-09 14:00:00	383.931736936	384.077423511	383.821660448	384.003645704	628118
2021-02-09 13:45:00	383.851171571	384.047912388	383.84625305	383.929867898	606799
2021-02-09 13:30:00	384.136445756	384.170875399	383.831497489	383.861008612	573192
2021-02-09 13:15:00	384.331317535	384.379420665	384.06758647	384.136445756	605585
2021-02-09 13:00:00	384.234816165	384.451231064	384.175793919	384.328268053	683578
2021-02-09 12:45:00	384.131527235	384.264327287	384.126608715	384.244653205	574239
2021-02-09 12:30:00	384.220060603	384.264327287	383.979053102	384.128477753	723410
2021-02-09 12:15:00	383.713452999	384.234816165	383.664267794	384.215142083	1141052
2021-02-09 12:00:00	383.792149326	383.939704939	383.693778917	383.693778917	806494
2021-02-09 11:45:00	383.369156568	383.851171571	383.236356517	383.777393764	795660
2021-02-09 11:30:00	383.359319528	383.556060345	383.04463259	383.364336418	1205238
2021-02-09 11:15:00	383.683941876	383.683941876	383.123230547	383.359319528	821002
2021-02-09 11:00:00	383.929867898	383.95937902	383.605245549	383.688860397	1032773
2021-02-09 10:45:00	383.851171571	384.097097592	383.804937479	383.920030857	747408
2021-02-09 10:30:00	383.993808663	384.038075347	383.72329004	383.861008612	799570
2021-02-09 10:15:00	383.762638203	384.06758647	383.467526977	383.988890143	1894661
2021-02-09 10:00:00	383.260949119	383.920030857	383.250030004	383.772475244	1822404
2021-02-09 09:45:00	383.260949119	383.644593713	382.828119321	383.27078616	2769468
2021-02-09 09:30:00	383.27078616	383.310134323	383.054371261	383.192089833	99745
2021-02-09 09:15:00	383.546223304	383.546223304	383.133067588	383.290460242	107055
2021-02-09 09:00:00	383.506875141	383.575734427	383.447852895	383.565897386	141741
2021-02-09 08:45:00	383.4970381	383.536386263	383.260949119	383.477364018	76056
2021-02-09 08:30:00	383.339645446	383.506875141	383.251112078	383.506875141	56406
2021-02-09 08:15:00	383.408504732	384.156119838	383.290460242	383.300297282	97849
2021-02-09 08:00:00	383.674104835	383.674104835	383.349482487	383.398667691	112461
2021-02-09 07:45:00	383.654430754	383.831497489	383.644593713	383.654430754	89256
2021-02-09 07:30:00	383.526549222	383.752801162	383.526549222	383.674104835	12321
2021-02-09 07:15:00	383.683941876	383.683941876	383.506875141	383.506875141	59263
2021-02-09 07:00:00	383.595408508	383.703615958	383.556060345	383.654430754	8219
2021-02-09 06:45:00	383.447852895	383.595408508	383.428178814	383.595408508	7646
2021-02-09 06:30:00	383.192089833	383.378993609	383.192089833	383.378993609	9001
2021-02-09 06:15:00	383.477364018	383.487201059	383.142904629	383.27078616	48669
2021-02-09 06:00:00	383.654430754	383.654430754	383.575734427	383.575734427	4593
2021-02-09 05:45:00	383.801986367	383.801986367	383.605245549	383.605245549	1981
2021-02-09 05:30:00	383.772475244	383.772475244	383.73312708	383.73312708	1431
2021-02-09 05:15:00	383.821660448	383.84133453	383.762638203	383.762638203	4683
2021-02-09 05:00:00	383.72329004	383.792149326	383.72329004	383.792149326	2060
2021-02-09 04:45:00	383.762638203	383.792149326	383.595408508	383.674104835	9561
2021-02-09 04:30:00	383.762638203	383.831497489	383.526549222	383.811823407	14681
2021-02-09 04:15:00	383.920030857	383.969216061	383.654430754	383.811823407	7990
2021-02-08 20:00:00	383.782312285	384.323349532	383.782312285	384.136445756	155141
2021-02-08 19:45:00	383.762638203	383.939704939	383.752801162	383.782312285	44964
2021-02-08 19:30:00	384.008564225	384.018401266	383.73312708	383.772475244	50343
2021-02-08 19:15:00	384.146282797	384.205305042	383.939704939	383.969216061	15893
2021-02-08 19:00:00	384.146282797	384.224979124	384.087260552	384.224979124	13277
2021-02-08 18:45:00	384.028238306	384.146282797	383.988890143	383.998727184	41367
2021-02-08 18:30:00	384.323349532	384.333186573	383.988890143	384.008564225	59777
2021-02-08 18:15:00	384.323349532	384.52992739	384.106934633	384.303675451	96077
2021-02-08 18:00:00	384.234816165	384.29383841	384.18563096	384.29383841	15043
2021-02-08 17:45:00	384.234816165	384.323349532	384.205305042	384.234816165	23019
2021-02-08 17:30:00	384.244653205	384.382371778	384.195468001	384.195468001	58790
2021-02-08 17:15:00	384.284001369	384.323349532	384.234816165	384.234816165	31795
2021-02-08 17:00:00	384.303675451	384.382371778	384.284001369	384.284001369	156726
2021-02-08 16:45:00	384.077423511	384.333186573	384.06758647	384.284001369	146882
2021-02-08 16:30:00	384.165956878	384.165956878	383.929867898	384.047912388	257783
2021-02-08 16:15:00	384.18563096	384.254490246	384.047912388	384.165956878	1869132
2021-02-08 16:00:00	383.339645446	384.175793919	383.280623201	384.165956878	4846362
2021-02-08 15:45:00	383.172415751	383.38883065	383.054371261	383.349482487	1520299
2021-02-08 15:30:00	383.098637945	383.201926874	382.965837893	383.182252792	897713
2021-02-08 15:15:00	382.975674934	383.142904629	382.896978607	383.101687427	1277842
2021-02-08 15:00:00	382.764178555	383.005186056	382.660889626	382.985511975	723907
2021-02-08 14:45:00	382.675645188	382.778934117	382.483822891	382.759260035	691883
2021-02-08 14:30:00	382.70023779	382.828119321	382.503496972	382.680563708	497221
2021-02-08 14:15:00	382.469067329	382.739585953	382.434637686	382.710074831	1184584
2021-02-08 14:00:00	382.896978607	382.965837893	382.257570951	382.464148809	2184009
2021-02-08 13:45:00	382.70515631	382.945180107	382.690400749	382.896978607	555606
2021-02-08 13:30:00	382.601867381	382.828119321	382.582193299	382.70023779	419936
2021-02-08 13:15:00	382.690400749	382.70023779	382.483822891	382.59203034	678091
2021-02-08 13:00:00	382.865008224	382.965837893	382.572356258	382.690400749	514934
2021-02-08 12:45:00	382.947245886	382.956000852	382.70023779	382.867467484	664953
2021-02-08 12:30:00	382.887141566	383.034697179	382.837956362	382.951082332	592126
2021-02-08 12:15:00	382.572356258	382.913701576	382.572356258	382.887141566	1566552
2021-02-08 12:00:00	382.169037583	382.739585953	382.159200542	382.553665881	1793599
2021-02-08 11:45:00	382.785820045	382.837956362	382.02148197	382.169037583	1448922
2021-02-08 11:30:00	382.673677779	382.877304525	382.562519218	382.783852637	1179424
2021-02-08 11:15:00	383.201926874	383.290361871	382.611704422	382.680563708	975444
2021-02-08 11:00:00	383.403586212	383.595408508	382.988463087	383.201926874	1624673
2021-02-08 10:45:00	383.182252792	383.428178814	383.074045343	383.398667691	1000956
2021-02-08 10:30:00	383.315052844	383.438015855	382.896978607	383.177334272	1125044
2021-02-08 10:15:00	383.290361871	383.516712181	383.142904629	383.319971364	1242763
2021-02-08 10:00:00	383.123230547	383.467526977	383.093719424	383.280623201	2173083
2021-02-08 09:45:00	382.92648973	383.236356517	382.759260035	383.123230547	2596365
2021-02-08 09:30:00	383.04453422	383.113393506	382.867467484	382.956000852	82498
2021-02-08 09:15:00	382.887141566	383.034697179	382.837956362	383.015023097	28939
2021-02-08 09:00:00	382.916652689	382.93632677	382.798608198	382.857630444	26124
2021-02-08 08:45:00	382.81828228	382.916652689	382.710074831	382.916652689	47211
2021-02-08 08:30:00	382.729748912	382.92648973	382.719911871	382.857630444	31475
2021-02-08 08:15:00	382.532909725	383.152741669	382.228059828	382.710074831	53493
2021-02-08 08:00:00	382.464148809	382.719911871	382.454311768	382.710074831	15645
2021-02-08 07:45:00	382.59203034	382.601867381	382.395289523	382.444474727	24283
2021-02-08 07:30:00	382.513334013	382.641215545	382.513334013	382.562519218	17301
2021-02-08 07:15:00	382.641215545	382.70023779	382.483822891	382.601867381	15715
2021-02-08 07:00:00	382.70023779	382.70023779	382.641215545	382.70023779	5265
2021-02-08 06:45:00	382.651052585	382.739585953	382.621541463	382.710074831	38280
2021-02-08 06:30:00	382.454311768	382.729748912	382.454311768	382.660889626	8501
2021-02-08 06:15:00	382.277245033	382.414963605	382.169037583	382.414963605	6631
2021-02-08 06:00:00	382.208385746	382.277245033	382.149363501	382.257570951	7321
2021-02-08 05:45:00	382.306756155	382.306756155	382.149363501	382.198548706	14952
2021-02-08 05:30:00	382.306756155	382.454311768	382.306756155	382.346104319	2631
2021-02-08 05:15:00	382.424800645	382.454311768	382.385452482	382.405126564	1012
2021-02-08 05:00:00	382.405126564	382.542845136	382.405126564	382.414963605	2773
2021-02-08 04:45:00	382.060830134	382.336267278	381.982133807	382.336267278	19028
2021-02-08 04:30:00	382.454311768	382.454311768	382.110015338	382.110015338	11430
2021-02-08 04:15:00	382.296919114	382.47398585	382.208385746	382.434637686	22700
2021-02-05 20:00:00	381.775555948	381.972296766	381.775555948	381.864089316	9228
2021-02-05 19:45:00	381.746044826	381.805067071	381.687022581	381.805067071	13484
2021-02-05 19:30:00	381.834578194	381.834578194	381.765718908	381.765718908	1247
2021-02-05 19:15:00	381.755881867	381.844415234	381.696859622	381.696859622	3547
2021-02-05 19:00:00	381.696859622	381.726370744	381.67718554	381.67718554	11279
2021-02-05 18:45:00	381.785392989	381.844415234	381.687022581	381.726370744	5091
2021-02-05 18:30:00	381.765718908	381.785392989	381.726370744	381.775555948	3085
2021-02-05 18:15:00	381.706696662	381.706696662	381.67718554	381.67718554	1590
2021-02-05 18:00:00	381.559141049	381.873926357	381.539466968	381.67718554	26038
2021-02-05 17:45:00	381.696859622	381.775555948	381.382074314	381.431259518	58809
2021-02-05 17:30:00	381.657511458	381.716533703	381.578815131	381.696859622	27866
2021-02-05 17:15:00	381.716533703	381.736207785	381.431259518	381.657511458	80121
2021-02-05 17:00:00	381.716632074	381.824741153	381.716533703	381.746044826	522669
2021-02-05 16:45:00	381.687022581	381.746044826	381.618163295	381.726370744	391446
2021-02-05 16:30:00	381.67718554	381.746044826	381.628000335	381.706696662	223872
2021-02-05 16:15:00	381.34272615	381.775555948	381.264029823	381.726370744	5827599
2021-02-05 16:00:00	381.027940843	381.490281763	380.870548189	381.362400232	4952601
2021-02-05 15:45:00	380.900059312	381.382074314	380.890222271	381.032859363	1675064
2021-02-05 15:30:00	381.119425323	381.391911355	380.88038523	380.900059312	1221634
2021-02-05 15:15:00	381.205007578	381.22468166	380.88038523	381.126311251	1182732
2021-02-05 15:00:00	381.390042317	381.4509336	381.008266761	381.195170537	1123209
2021-02-05 14:45:00	381.522252146	381.706696662	381.372237273	381.391812984	869483
2021-02-05 14:30:00	381.421422477	381.588652172	381.234518701	381.529629927	548945
2021-02-05 14:15:00	381.281539756	381.500118804	381.096800129	381.421422477	1154136
2021-02-05 14:00:00	381.613244774	381.687022581	381.247306854	381.269341826	730896
2021-02-05 13:45:00	381.726370744	381.785294619	381.549304009	381.613244774	701614
2021-02-05 13:30:00	381.864089316	382.055911613	381.657511458	381.726370744	1178367
2021-02-05 13:15:00	382.109621856	382.13952646	381.746044826	381.869007837	606475
2021-02-05 13:00:00	381.864089316	382.12968942	381.805067071	382.107851189	821668
2021-02-05 12:45:00	381.549304009	382.02148197	381.460770641	381.859170796	1374256
2021-02-05 12:30:00	381.421422477	381.588652172	381.342824521	381.549304009	1541063
2021-02-05 12:15:00	381.003348241	381.421422477	380.870548189	381.421422477	667995
2021-02-05 12:00:00	381.363482307	381.431259518	380.980034454	381.008266761	5132480
2021-02-05 11:45:00	381.039646921	381.460770641	381.039646921	381.362400232	833551
2021-02-05 11:30:00	381.018103802	381.155822374	380.801688903	381.037777884	814159
2021-02-05 11:15:00	381.372237273	381.534548447	380.88038523	381.018103802	1078049
2021-02-05 11:00:00	381.391911355	381.657511458	381.273866864	381.377155793	1369062
2021-02-05 10:45:00	380.841037066	381.421324107	380.801688903	381.382074314	1152232
2021-02-05 10:30:00	380.555762881	380.900059312	380.186873849	380.845955587	2144521
2021-02-05 10:15:00	380.841037066	381.10663717	380.398370227	380.555664511	1518767
2021-02-05 10:00:00	381.303377987	381.628000335	380.734797025	380.831200025	1800799
2021-02-05 09:45:00	381.873926357	381.962459725	381.057451965	381.293540946	3114477
2021-02-05 09:30:00	381.667348499	381.932948602	379.896681143	381.913274521	346841
2021-02-05 09:15:00	381.382074314	381.785392989	379.896681143	381.687022581	92514
2021-02-05 09:00:00	381.401748396	381.647674417	381.234518701	381.234518701	77860
2021-02-05 08:45:00	381.234518701	381.559141049	381.037777884	381.372237273	141611
2021-02-05 08:30:00	381.234518701	381.56897809	381.234518701	381.431259518	75832
2021-02-05 08:15:00	381.480444723	381.765718908	380.506577677	381.205007578	62782
2021-02-05 08:00:00	381.4509336	381.559141049	381.401748396	381.480444723	19636
2021-02-05 07:45:00	381.647674417	381.657511458	381.470607682	381.470607682	35879
2021-02-05 07:30:00	381.657511458	381.79523003	381.578815131	381.676201836	32958
2021-02-05 07:15:00	381.785392989	381.79523003	381.598489213	381.67718554	59130
2021-02-05 07:00:00	381.598489213	381.824741153	381.598489213	381.814904112	9064
2021-02-05 06:45:00	381.647674417	381.687022581	381.56897809	381.687022581	4707
2021-02-05 06:30:00	381.775555948	381.824741153	381.647674417	381.824741153	2933
2021-02-05 06:15:00	381.647674417	381.913274521	381.647674417	381.79523003	24982
2021-02-05 06:00:00	381.549304009	381.637837376	381.4509336	381.460770641	4650
2021-02-05 05:45:00	381.254192783	381.657511458	381.254192783	381.618163295	3870
2021-02-05 05:30:00	381.411585436	381.411585436	381.205007578	381.244355742	3968
2021-02-05 05:15:00	381.145985333	381.254192783	381.145985333	381.254192783	5712
2021-02-05 05:00:00	381.34272615	381.34272615	381.145985333	381.155822374	21116
2021-02-05 04:45:00	380.900059312	381.34272615	380.900059312	381.303377987	6691
2021-02-05 04:30:00	380.791851862	380.890222271	380.713155535	380.841037066	2035
2021-02-05 04:15:00	380.752503699	380.831200025	380.575436963	380.831200025	12120
2021-02-04 20:00:00	379.591732877	379.699940326	379.51303655	379.680266244	33353
2021-02-04 19:45:00	379.817984816	379.817984816	379.532710631	379.601569917	20991
2021-02-04 19:30:00	379.867170021	379.916355225	379.74912553	379.768799612	7277
2021-02-04 19:15:00	379.916355225	380.063910838	379.808147776	379.867170021	15982
2021-02-04 19:00:00	379.768799612	380.024562675	379.768799612	379.97537747	9295
2021-02-04 18:45:00	379.808147776	379.847495939	379.621243999	379.709777367	25659
2021-02-04 18:30:00	379.995051552	379.995051552	379.788473694	379.788473694	20819
2021-02-04 18:15:00	379.808147776	380.044236756	379.768799612	379.955703389	100866
2021-02-04 18:00:00	379.758962571	379.896681143	379.709777367	379.798310735	122126
2021-02-04 17:45:00	379.985214511	379.985214511	379.73928849	379.758962571	45186
2021-02-04 17:30:00	380.004888593	380.132770124	379.896681143	380.103259001	57552
2021-02-04 17:15:00	380.004888593	380.132770124	380.004888593	380.044236756	10435
2021-02-04 17:00:00	380.044236756	380.122933083	379.896681143	380.014725634	131636
2021-02-04 16:45:00	380.142607165	380.280325737	379.877007062	380.034399715	168936
2021-02-04 16:30:00	380.103259001	380.20162941	379.896681143	380.142607165	649395
2021-02-04 16:15:00	379.867170021	380.181955328	379.709777367	380.103259001	3263010
2021-02-04 16:00:00	378.903140016	379.945866348	378.83428073	379.877007062	7050504
2021-02-04 15:45:00	378.83919925	379.139228997	378.696562158	378.894286679	1819834
2021-02-04 15:30:00	378.804769607	378.863791853	378.696562158	378.83428073	1351910
2021-02-04 15:15:00	379.045777109	379.080206752	378.775258485	378.809688128	1385929
2021-02-04 15:00:00	379.001510425	379.17857716	378.844117771	379.055614149	1236168
2021-02-04 14:45:00	378.922814098	379.090043792	378.922814098	379.001510425	902906
2021-02-04 14:30:00	378.95232522	379.011347466	378.794932567	378.922814098	1664354
2021-02-04 14:15:00	378.922814098	379.149066038	378.863791853	378.95232522	963643
2021-02-04 14:00:00	378.898221496	379.070369711	378.853954812	378.912977057	565207
2021-02-04 13:45:00	378.849036291	379.011347466	378.844117771	378.893302975	575321
2021-02-04 13:30:00	378.883465934	378.95232522	378.745747362	378.844117771	778097
2021-02-04 13:15:00	378.4899843	378.903140016	378.440799095	378.883465934	596690
2021-02-04 13:00:00	378.529332463	378.617865831	378.342428687	378.480147259	575054
2021-02-04 12:45:00	378.499526229	378.735910321	378.460473177	378.534250984	1022927
2021-02-04 12:30:00	378.529332463	378.647376954	378.430962055	378.49490282	1024464
2021-02-04 12:15:00	378.312917564	378.588354708	378.303080523	378.529332463	687903
2021-02-04 12:00:00	378.126013788	378.509658381	378.03748042	378.314786602	682100
2021-02-04 11:45:00	378.253895319	378.401450932	378.03748042	378.126013788	758260
2021-02-04 11:30:00	378.124931713	378.480147259	378.117849044	378.253895319	966884
2021-02-04 11:15:00	378.007969297	378.421125014	377.91943593	378.116176747	1576337
2021-02-04 11:00:00	377.624324704	378.145687869	377.477851165	378.012887818	1159853
2021-02-04 10:45:00	377.506280213	377.69318399	377.378398682	377.617438775	2530016
2021-02-04 10:30:00	377.781717357	378.165361951	377.437420927	377.506280213	2591487
2021-02-04 10:15:00	377.643998785	377.968621134	377.299702355	377.77984832	2366215
2021-02-04 10:00:00	376.78817623	377.663672867	376.709479903	377.64508086	2057002
2021-02-04 09:45:00	376.719316944	377.161983783	376.542250209	376.78817623	2800403
2021-02-04 09:30:00	376.738991026	376.827524394	376.463553882	376.729153985	90530
2021-02-04 09:15:00	376.650457658	376.817687353	376.650457658	376.699642862	36380
2021-02-04 09:00:00	376.620946535	376.876709598	376.619962831	376.679968781	35882
2021-02-04 08:45:00	376.67013174	376.758665108	376.502902045	376.611109495	96441
2021-02-04 08:30:00	376.660294699	376.738991026	376.601272454	376.650457658	105960
2021-02-04 08:15:00	375.922516634	376.650457658	375.184738569	376.650457658	70160
2021-02-04 08:00:00	376.414368677	376.532413168	376.365183473	376.532413168	20536
2021-02-04 07:45:00	376.089746329	376.414368677	376.040561124	376.355346432	27957
2021-02-04 07:30:00	376.188116737	376.32583531	376.089746329	376.089746329	100900
2021-02-04 07:15:00	375.656916531	376.197953778	375.656916531	376.138931533	109202
2021-02-04 07:00:00	376.070072247	376.070072247	375.607731326	375.656916531	18849
2021-02-04 06:45:00	376.33567235	376.375020514	376.070072247	376.070072247	60946
2021-02-04 06:30:00	376.463553882	376.463553882	376.365183473	376.365183473	2764
2021-02-04 06:15:00	376.394694596	376.542250209	376.394694596	376.424205718	4956
2021-02-04 06:00:00	376.394694596	376.394694596	376.384857555	376.384857555	240
2021-02-04 05:45:00	376.345509391	376.434042759	376.296324187	376.33567235	7410
2021-02-04 05:30:00	376.158605615	376.33567235	376.158605615	376.33567235	2824
2021-02-04 05:15:00	376.09958337	376.266813064	376.079909288	376.266813064	2438
2021-02-04 05:00:00	376.138931533	376.247138983	376.119257451	376.119257451	2430
2021-02-04 04:45:00	376.306161228	376.355346432	376.21762786	376.247138983	1217
2021-02-04 04:30:00	376.256976023	376.355346432	376.21762786	376.306161228	37622
2021-02-04 04:15:00	376.463553882	376.512739086	376.168442656	376.266813064	105951
2021-02-03 20:00:00	376.483227963	376.493065004	376.020887043	376.109420411	127305
2021-02-03 19:45:00	376.591435413	376.640620617	376.434042759	376.493065004	68839
2021-02-03 19:30:00	376.591435413	376.807850312	376.512739086	376.591435413	24152
2021-02-03 19:15:00	376.56192429	376.630783576	376.463553882	376.463553882	4619
2021-02-03 19:00:00	376.483227963	376.650457658	376.414368677	376.650457658	24317
2021-02-03 18:45:00	376.660294699	376.67013174	376.345509391	376.56192429	40316
2021-02-03 18:30:00	376.719316944	376.906220721	376.689805822	376.689805822	18715
2021-02-03 18:15:00	376.78817623	376.916057761	376.640620617	376.689805822	126056
2021-02-03 18:00:00	376.552087249	376.78817623	376.522576127	376.78817623	92079
2021-02-03 17:45:00	376.630783576	376.640620617	376.542250209	376.552087249	46798
2021-02-03 17:30:00	376.709479903	376.758665108	376.591435413	376.640620617	49654
2021-02-03 17:15:00	376.542250209	376.679968781	376.542250209	376.67013174	748555
2021-02-03 17:00:00	376.424205718	376.620946535	375.627405408	376.591435413	105318
2021-02-03 16:45:00	376.542250209	376.56192429	376.33567235	376.414368677	189807
2021-02-03 16:30:00	376.571761331	376.650457658	375.701281585	376.522576127	404587
2021-02-03 16:15:00	375.64707949	376.650457658	375.578220204	376.650457658	5142940
2021-02-03 16:00:00	376.345509391	376.56192429	375.617568367	375.637242449	6242580
2021-02-03 15:45:00	376.273698993	376.67013174	376.148768574	376.335770721	2141977
2021-02-03 15:30:00	376.786307192	376.950487404	376.158605615	376.266813064	1698141
2021-02-03 15:15:00	376.768502148	376.925894802	376.542250209	376.778339189	1094088
2021-02-03 15:00:00	377.102961538	377.339050519	376.778339189	376.778339189	1204651
2021-02-03 14:45:00	377.250517151	377.447257968	377.043939293	377.112798579	2066414
2021-02-03 14:30:00	377.13247266	377.299603985	376.975080007	377.260354192	844004
2021-02-03 14:15:00	377.053874704	377.3587246	377.004591129	377.12263562	1237204
2021-02-03 14:00:00	377.083287456	377.102961538	376.906220721	377.063416634	911361
2021-02-03 13:45:00	376.662163737	377.117717099	376.56192429	377.073450415	1121196
2021-02-03 13:30:00	376.552087249	376.7015119	376.404531636	376.67013174	501540
2021-02-03 13:15:00	376.640620617	376.738991026	376.483227963	376.56192429	794510
2021-02-03 13:00:00	376.586516892	376.748828067	376.502902045	376.640620617	575233
2021-02-03 12:45:00	376.286487146	376.591435413	375.961864798	376.591435413	1949474
2021-02-03 12:30:00	376.188116737	376.434042759	376.168442656	376.276748476	579871
2021-02-03 12:15:00	376.453716841	376.478309443	376.158605615	376.180148734	898222
2021-02-03 12:00:00	376.286487146	376.532314797	376.158605615	376.453716841	730996
2021-02-03 11:45:00	375.725775817	376.306161228	375.361805305	376.296324187	1098002
2021-02-03 11:30:00	375.44237067	375.932353675	375.312620101	375.686427653	844434
2021-02-03 11:15:00	375.440501632	375.745449899	375.204412651	375.445420152	1353320
2021-02-03 11:00:00	375.253597855	375.76512398	374.860116221	375.430664591	1340693
2021-02-03 10:45:00	374.558119066	375.370068419	374.27973081	375.253597855	1911039
2021-02-03 10:30:00	375.696264694	376.074990768	374.51581979	374.567464255	2210495
2021-02-03 10:15:00	376.67013174	376.837361434	375.430664591	375.666753572	3197662
2021-02-03 10:00:00	375.902842552	376.679968781	375.706101735	376.65340877	2786487
2021-02-03 09:45:00	376.202872299	376.660294699	375.548709081	375.902842552	3981649
2021-02-03 09:30:00	376.4438798	376.473390923	376.060235206	376.21762786	117549
2021-02-03 09:15:00	376.719316944	376.807850312	375.332294182	376.453716841	174207
2021-02-03 09:00:00	376.542250209	376.798013271	376.502902045	376.748828067	47653
2021-02-03 08:45:00	376.522576127	376.719316944	376.434042759	376.552087249	66051
2021-02-03 08:30:00	376.315998269	376.679968781	376.315998269	376.473390923	114521
2021-02-03 08:15:00	376.306161228	377.250517151	376.178279697	376.315998269	246469
2021-02-03 08:00:00	376.32583531	376.434042759	376.21762786	376.32583531	47960
2021-02-03 07:45:00	376.355346432	376.679968781	376.237301942	376.247138983	45792
2021-02-03 07:30:00	376.532413168	376.532413168	376.227464901	376.394694596	15870
2021-02-03 07:15:00	376.886546639	376.935731843	376.315998269	376.522576127	94110
2021-02-03 07:00:00	376.640620617	376.955405925	376.611109495	376.916057761	83267
2021-02-03 06:45:00	376.650457658	376.689805822	376.591435413	376.640620617	27538
2021-02-03 06:30:00	376.709479903	376.758665108	376.660294699	376.660294699	34702
2021-02-03 06:15:00	376.857035516	376.89638368	376.660294699	376.660294699	3936
2021-02-03 06:00:00	376.778339189	376.984917047	376.758665108	376.876709598	5237
2021-02-03 05:45:00	376.473390923	376.78817623	376.424205718	376.650457658	7184
2021-02-03 05:30:00	376.404531636	376.552087249	376.375020514	376.483227963	4045
2021-02-03 05:15:00	376.473390923	376.650457658	376.463553882	376.512739086	7721
2021-02-03 05:00:00	376.581598372	376.601272454	376.404531636	376.502902045	6913
2021-02-03 04:45:00	376.679968781	376.699642862	376.502902045	376.601272454	2024
2021-02-03 04:30:00	376.483227963	376.650457658	376.306161228	376.611109495	8706
2021-02-03 04:15:00	376.925894802	377.053776334	376.32583531	376.56192429	24388
2021-02-02 20:00:00	377.053776334	377.250517151	377.034102252	377.093124497	166822
2021-02-02 19:45:00	376.640620617	377.24068011	376.473390923	377.034102252	74999
2021-02-02 19:30:00	376.168442656	376.640620617	376.148768574	376.640620617	46330
2021-02-02 19:15:00	376.266813064	376.345509391	376.011050002	376.168442656	154906
2021-02-02 19:00:00	376.640620617	376.640620617	376.21762786	376.237301942	42234
2021-02-02 18:45:00	376.512739086	376.729153985	376.473390923	376.719316944	50438
2021-02-02 18:30:00	376.4438798	376.601272454	376.375020514	376.532413168	45924
2021-02-02 18:15:00	376.414368677	376.483227963	375.942190716	376.345509391	63690
2021-02-02 18:00:00	376.306161228	376.483227963	376.266813064	376.306161228	64189
2021-02-02 17:45:00	376.365183473	376.384857555	376.266813064	376.365183473	18447
2021-02-02 17:30:00	376.375020514	376.493065004	376.266813064	376.365183473	19487
2021-02-02 17:15:00	376.247138983	376.463553882	376.247138983	376.365183473	37773
2021-02-02 17:00:00	375.981538879	376.266813064	375.952027757	376.197953778	279213
2021-02-02 16:45:00	375.942190716	376.070072247	375.332294182	375.981538879	226996
2021-02-02 16:30:00	375.971701838	376.079909288	375.784798062	375.99137592	233402
2021-02-02 16:15:00	375.292946019	376.207790819	374.860116221	375.932353675	5843191
2021-02-02 16:00:00	375.922516634	376.44879832	375.165064488	375.322457141	9628009
2021-02-02 15:45:00	376.502902045	376.542250209	375.937272195	375.937272195	3494571
2021-02-02 15:30:00	376.33567235	376.56192429	376.158605615	376.510870048	1554266
2021-02-02 15:15:00	376.866872557	376.876709598	376.33075383	376.33567235	1419079
2021-02-02 15:00:00	376.78325771	376.89638368	376.635702097	376.876709598	1061023
2021-02-02 14:45:00	376.33567235	376.876709598	376.306161228	376.78325771	1365733
2021-02-02 14:30:00	376.625865056	376.635702097	376.227464901	376.33075383	1110043
2021-02-02 14:15:00	376.394694596	376.649670695	376.266813064	376.622520462	835559
2021-02-02 14:00:00	376.581598372	376.689805822	376.21762786	376.394694596	1572143
2021-02-02 13:45:00	376.207790819	376.611109495	376.188116737	376.571761331	880074
2021-02-02 13:30:00	376.532413168	376.591435413	375.981538879	376.198052149	1374277
2021-02-02 13:15:00	376.748828067	376.837361434	376.537331688	376.537331688	746058
2021-02-02 13:00:00	376.453716841	376.747745992	376.276650105	376.747745992	952081
2021-02-02 12:45:00	376.365183473	376.581598372	376.33567235	376.44879832	1204505
2021-02-02 12:30:00	376.916057761	376.975080007	376.276650105	376.356428507	1500629
2021-02-02 12:15:00	376.78817623	376.935731843	376.67013174	376.906319091	940292
2021-02-02 12:00:00	376.679968781	376.857035516	376.620946535	376.78817623	994034
2021-02-02 11:45:00	376.340590871	376.709479903	376.148768574	376.679968781	1725024
2021-02-02 11:30:00	376.463553882	376.719316944	376.21762786	376.33567235	1769018
2021-02-02 11:15:00	375.843820307	376.493065004	375.706101735	376.463553882	1859902
2021-02-02 11:00:00	375.435583111	375.971701838	375.224086733	375.853657348	1577702
2021-02-02 10:45:00	375.30278306	375.87333143	375.229005253	375.42082755	2745655
2021-02-02 10:30:00	375.332294182	376.306161228	375.273271937	375.29314276	3335900
2021-02-02 10:15:00	374.683049485	375.529035	374.663375403	375.320292992	3183185
2021-02-02 10:00:00	374.269893769	374.997834793	374.240382646	374.663375403	2822060
2021-02-02 09:45:00	373.463256418	374.565004995	373.414071214	374.268024731	4294248
2021-02-02 09:30:00	373.168145192	373.473093459	373.040263661	373.404234173	132750
2021-02-02 09:15:00	373.433745295	373.473093459	373.108926206	373.197656315	87811
2021-02-02 09:00:00	373.315700805	373.532115704	373.177982233	373.433745295	152491
2021-02-02 08:45:00	373.069774783	373.423908255	372.932056211	373.315700805	102587
2021-02-02 08:30:00	373.286189682	373.315700805	373.050100702	373.079611824	94542
2021-02-02 08:15:00	372.912283759	373.364886009	372.086070697	373.276352642	133273
2021-02-02 08:00:00	372.991078457	373.118959988	372.92221917	372.971404375	41025
2021-02-02 07:45:00	373.14847111	373.345211928	372.981241416	372.981241416	96037
2021-02-02 07:30:00	373.079611824	373.345211928	373.000915497	373.227167437	28570
2021-02-02 07:15:00	372.794337639	373.118959988	372.745152435	373.079611824	58269
2021-02-02 07:00:00	373.197656315	373.197656315	372.794337639	372.794337639	20117
2021-02-02 06:45:00	373.305863764	373.305863764	373.020589579	373.217330396	12406
2021-02-02 06:30:00	373.512441622	373.512441622	373.227167437	373.246841519	6255
2021-02-02 06:15:00	373.541952745	373.679671317	373.502604581	373.512441622	5059
2021-02-02 06:00:00	373.512441622	373.807552848	373.463256418	373.541952745	44671
2021-02-02 05:45:00	373.158308151	373.561626827	373.158308151	373.551789786	6735
2021-02-02 05:30:00	373.355048968	373.37472305	373.109122947	373.187819274	1629
2021-02-02 05:15:00	373.355048968	373.591137949	373.335374887	373.404234173	22021
2021-02-02 05:00:00	373.463256418	373.551789786	373.345211928	373.345211928	62750
2021-02-02 04:45:00	373.14847111	373.610812031	373.118959988	373.4829305	15923
2021-02-02 04:30:00	373.217330396	373.325537846	372.971404375	373.296026723	55193
2021-02-02 04:15:00	372.715641312	373.315700805	372.656619067	373.286189682	147063
2021-02-01 20:00:00	370.118662524	370.256381096	369.912084666	370.256381096	18950
2021-02-01 19:45:00	369.72518089	370.256381096	369.587462317	370.158010688	39045
2021-02-01 19:30:00	369.803877216	370.059640279	369.587462317	369.794040176	34949
2021-02-01 19:15:00	370.433447832	370.433447832	369.636647522	369.774366094	74190
2021-02-01 19:00:00	370.738396099	370.817092425	370.394099668	370.492470077	16704
2021-02-01 18:45:00	370.561329363	370.807255385	370.462958954	370.777744262	20364
2021-02-01 18:30:00	370.335077423	370.748233139	370.256381096	370.561329363	68690
2021-02-01 18:15:00	370.020292115	370.384262627	369.971106911	370.335077423	132173
2021-02-01 18:00:00	369.872736502	370.039966197	369.872736502	369.990780993	14264
2021-02-01 17:45:00	369.872736502	369.980845582	369.823551298	369.971106911	30912
2021-02-01 17:30:00	369.813714257	369.902247625	369.813714257	369.902247625	104821
2021-02-01 17:15:00	369.931758748	370.098988442	369.774366094	369.823551298	73885
2021-02-01 17:00:00	369.656321603	370.098988442	369.656321603	369.931758748	161244
2021-02-01 16:45:00	369.410395582	370.098988442	369.282514051	369.577625277	538646
2021-02-01 16:30:00	369.420232623	370.098988442	369.292351091	369.420232623	223530
2021-02-01 16:15:00	370.020292115	370.182308178	364.34038472	369.361210378	6755878
2021-02-01 16:00:00	370.649862731	370.974485079	369.941595789	370.049803238	8016069
2021-02-01 15:45:00	370.472795995	370.817092425	370.089151401	370.659699772	3248165
2021-02-01 15:30:00	370.728460687	370.876114671	370.177684769	370.463942658	2202727
2021-02-01 15:15:00	370.75807018	371.141714774	370.472795995	370.720295943	2451044
2021-02-01 15:00:00	371.043344365	371.190899978	370.576084924	370.748233139	1499104
2021-02-01 14:45:00	370.817092425	371.156470335	370.718722017	371.013833243	1387274
2021-02-01 14:30:00	370.374425587	370.856440589	370.354751505	370.799287382	1905771
2021-02-01 14:15:00	370.315304971	370.374425587	369.931758748	370.374425587	1727239
2021-02-01 14:00:00	369.902247625	370.325240382	369.685832726	370.29572926	747719
2021-02-01 13:45:00	370.246544055	370.571166404	369.784203135	369.892410584	1057546
2021-02-01 13:30:00	370.217032933	370.453121913	370.098201479	370.246544055	1926646
2021-02-01 13:15:00	370.320321862	370.403936709	369.981042322	370.212114412	1698162
2021-02-01 13:00:00	369.626810481	370.354751505	369.543195634	370.325240382	996692
2021-02-01 12:45:00	370.010455075	370.226869974	369.607136399	369.626810481	1595494
2021-02-01 12:30:00	369.853062421	370.059640279	369.794040176	370.008586037	1333473
2021-02-01 12:15:00	369.015831873	369.853062421	369.011995427	369.833388339	1768831
2021-02-01 12:00:00	369.351373337	369.675995685	368.977565784	369.016913947	1897918
2021-02-01 11:45:00	368.500469302	369.607136399	368.416854455	369.331797625	2241021
2021-02-01 11:30:00	367.393802205	368.662780476	367.334779959	368.505289452	2877546
2021-02-01 11:15:00	366.764231589	367.561031899	366.193683219	367.403639246	2175665
2021-02-01 11:00:00	367.590543022	367.895491289	366.385505516	366.764231589	2102103
2021-02-01 10:45:00	366.88227608	367.846306084	366.852764957	367.57086894	2916613
2021-02-01 10:30:00	366.528142609	367.403639246	366.242868424	366.872439039	2538849
2021-02-01 10:15:00	366.54289817	366.892113121	365.642808931	366.516141419	3926090
2021-02-01 10:00:00	367.492172613	367.610217104	365.367371787	366.537979649	4964942
2021-02-01 09:45:00	367.629891185	368.288972923	367.295431796	367.492172613	4831075
2021-02-01 09:30:00	367.167550265	367.708587512	367.167550265	367.629891185	243559
2021-02-01 09:15:00	367.334779959	367.45282445	367.010157611	367.167550265	189393
2021-02-01 09:00:00	367.551194858	367.600380063	367.187224346	367.334779959	114141
2021-02-01 08:45:00	367.197061387	367.698750471	367.138039142	367.502009654	67600
2021-02-01 08:30:00	367.57086894	367.669239349	367.11836506	367.167550265	133781
2021-02-01 08:15:00	367.610118733	368.396786891	365.436231073	367.541357818	189350
2021-02-01 08:00:00	368.161091392	368.308647005	367.45282445	367.502009654	61411
2021-02-01 07:45:00	367.90532833	368.397180373	367.649565267	368.298809964	107250
2021-02-01 07:30:00	367.826632003	368.190602515	367.79712088	367.90532833	99695
2021-02-01 07:15:00	367.492172613	367.826632003	367.45282445	367.806957921	132445
2021-02-01 07:00:00	367.895491289	368.220113637	367.669239349	367.688913431	23919
2021-02-01 06:45:00	368.446365577	368.485713741	367.728261594	367.747935676	25481
2021-02-01 06:30:00	367.216735469	368.603758231	367.216735469	368.387343332	172497
2021-02-01 06:15:00	366.951135366	367.295431796	366.901950161	367.295431796	8641
2021-02-01 06:00:00	367.11836506	367.393802205	366.872439039	367.049505774	11011
2021-02-01 05:45:00	367.45282445	367.767609757	367.049505774	367.049505774	10436
2021-02-01 05:30:00	367.423313327	367.541357818	367.324942919	367.521683736	7893
2021-02-01 05:15:00	367.403639246	367.600380063	367.324942919	367.344617	103086
2021-02-01 05:00:00	367.049505774	367.462661491	366.823253835	367.374128123	147434
2021-02-01 04:45:00	367.541357818	367.747935676	367.00032057	367.177387306	26613
2021-02-01 04:30:00	367.708587512	367.964350575	367.551194858	367.610217104	33943
2021-02-01 04:15:00	367.10852802	367.659402308	367.029831693	367.531520777	35335
2021-01-29 20:00:00	363.134461881	363.429474736	363.134461881	363.429474736	34715
2021-01-29 19:45:00	363.478659941	363.577030349	362.986807897	363.183548715	28700
2021-01-29 19:30:00	363.380289532	363.626215554	363.380289532	363.577030349	4943
2021-01-29 19:15:00	363.763934126	363.763934126	363.390126573	363.390126573	12570
2021-01-29 19:00:00	363.36061545	363.803282289	363.331104328	363.675400758	19844
2021-01-29 18:45:00	363.478659941	363.616378513	363.301593205	363.36061545	29296
2021-01-29 18:30:00	363.626215554	363.665563717	363.488496981	363.606541472	15645
2021-01-29 18:15:00	363.724585962	363.822956371	363.626215554	363.626215554	11206
2021-01-29 18:00:00	363.734423003	364.03937127	363.675400758	363.675499128	184711
2021-01-29 17:45:00	363.803282289	363.872141575	363.773771167	363.773771167	302478
2021-01-29 17:30:00	363.724585962	363.901652698	363.685237799	363.891815657	88311
2021-01-29 17:15:00	363.478659941	364.03937127	363.340941369	363.714748921	105720
2021-01-29 17:00:00	363.665563717	363.685237799	363.340941369	363.380289532	237515
2021-01-29 16:45:00	363.714748921	364.049208311	363.399963614	363.626215554	315969
2021-01-29 16:30:00	363.822956371	364.03937127	363.478659941	363.685237799	545650
2021-01-29 16:15:00	364.15741576	365.505090359	363.272082082	363.81311933	9759683
2021-01-29 16:00:00	365.150956888	366.454364802	363.911489739	364.15741576	18404496
2021-01-29 15:45:00	366.075638729	367.098690979	364.983727193	365.160793928	4685155
2021-01-29 15:30:00	366.54781669	366.980646488	366.060883168	366.070720208	3472337
2021-01-29 15:15:00	364.737801171	366.803579753	364.72796413	366.537979649	4045001
2021-01-29 15:00:00	364.462364027	365.131282806	364.250867648	364.747638212	2356287
2021-01-29 14:45:00	364.914867907	364.924704948	363.675400758	364.452526986	2902104
2021-01-29 14:30:00	365.446068113	365.652645972	364.796823416	364.924704948	2131434
2021-01-29 14:15:00	363.763934126	365.63297189	363.655726676	365.436231073	3958895
2021-01-29 14:00:00	364.737801171	365.111608724	363.527845145	363.763934126	2588745
2021-01-29 13:45:00	364.816497498	365.003401275	364.218897266	364.757475253	2416745
2021-01-29 13:30:00	363.232733919	364.826334539	362.268703914	364.806857198	5163100
2021-01-29 13:15:00	363.232733919	364.462364027	362.858926366	363.233717623	3853305
2021-01-29 13:00:00	363.941000861	364.432852904	362.553978099	363.24257096	5171310
2021-01-29 12:45:00	364.796823416	365.18046801	363.714748921	363.941000861	5062455
2021-01-29 12:30:00	366.193683219	366.193683219	364.482038109	364.801741937	4985938
2021-01-29 12:15:00	366.941298325	367.157713224	366.134660974	366.193683219	2105302
2021-01-29 12:00:00	366.636350058	367.010157611	366.134660974	366.941396695	2019590
2021-01-29 11:45:00	366.646187099	366.970809447	365.712750291	366.636350058	3968754
2021-01-29 11:30:00	367.467580011	367.964350575	366.577327813	366.65602414	3910114
2021-01-29 11:15:00	369.430069664	369.73491956	367.393802205	367.462661491	2792945
2021-01-29 11:00:00	368.721802721	369.675995685	368.338158128	369.430069664	1633539
2021-01-29 10:45:00	370.136270827	370.53181824	368.721802721	368.729869095	2207259
2021-01-29 10:30:00	369.597299358	370.458040434	369.213654765	370.118662524	2789554
2021-01-29 10:15:00	369.075936192	370.177684769	368.416854455	369.597299358	3596836
2021-01-29 10:00:00	367.669239349	369.3907215	367.521683736	369.066099152	3370998
2021-01-29 09:45:00	369.50876599	369.646484563	367.069179856	367.669239349	6186189
2021-01-29 09:30:00	370.207195892	370.217229674	369.49892895	369.49892895	200549
2021-01-29 09:15:00	369.990780993	370.364588546	369.73501793	370.167847728	405977
2021-01-29 09:00:00	370.325240382	370.925299875	369.892410584	370.000618034	421783
2021-01-29 08:45:00	368.397082002	370.571166404	368.377506291	370.335077423	1014779
2021-01-29 08:30:00	368.092232106	368.71196568	367.925002411	368.357832209	617871
2021-01-29 08:15:00	368.347995168	370.502307118	366.242868424	368.161091392	1840290
2021-01-29 08:00:00	368.672617517	368.830010171	368.161091392	368.426691495	190312
2021-01-29 07:45:00	369.528440072	369.764529053	368.397180373	368.692291599	109652
2021-01-29 07:30:00	369.085773233	369.577625277	368.987402825	369.528440072	42881
2021-01-29 07:15:00	369.16446956	369.380884459	368.948054661	369.085773233	179897
2021-01-29 07:00:00	369.646484563	369.646484563	368.889032416	369.125121397	46205
2021-01-29 06:45:00	369.105447315	369.971106911	369.007076906	369.646484563	143338
2021-01-29 06:30:00	368.121743229	369.380884459	368.121743229	369.075936192	180726
2021-01-29 06:15:00	368.082395065	368.082395065	367.531520777	367.856143125	35962
2021-01-29 06:00:00	367.639728226	368.161091392	367.639728226	368.082395065	11378
2021-01-29 05:45:00	367.11836506	367.669239349	367.11836506	367.669239349	31593
2021-01-29 05:30:00	367.482335572	367.482335572	366.77406863	367.187224346	7840
2021-01-29 05:15:00	367.383965164	367.442987409	367.059342815	367.442987409	17335
2021-01-29 05:00:00	367.747935676	368.092232106	367.364291082	367.649565267	16013
2021-01-29 04:45:00	367.846306084	368.682454558	367.806957921	368.298809964	31439
2021-01-29 04:30:00	367.984024657	368.072558024	367.157713224	368.072558024	15777
2021-01-29 04:15:00	367.865980166	368.534898945	367.865980166	368.111906188	68383
2021-01-28 20:00:00	369.872736502	370.020292115	369.794040176	369.862899462	33291
2021-01-28 19:45:00	369.921921707	370.138336606	369.72518089	369.72518089	46704
2021-01-28 19:30:00	370.148173647	371.476174163	370.039966197	370.039966197	399409
2021-01-28 19:15:00	370.098988442	370.344914464	369.803877216	370.305566301	66762
2021-01-28 19:00:00	370.699047935	370.846603548	369.685832726	369.872736502	51919
2021-01-28 18:45:00	370.846603548	370.935136916	370.502307118	370.561329363	28550
2021-01-28 18:30:00	370.217032933	370.846603548	370.000618034	370.846603548	34947
2021-01-28 18:15:00	370.384262627	370.5219812	369.715343849	370.492470077	112070
2021-01-28 18:00:00	370.462958954	370.482633036	370.118662524	370.462958954	71390
2021-01-28 17:45:00	370.502307118	371.476174163	370.364588546	370.403936709	46114
2021-01-28 17:30:00	370.541655281	370.699047935	370.266218137	370.462958954	101635
2021-01-28 17:15:00	370.364588546	370.610514567	370.177684769	370.551492322	70126
2021-01-28 17:00:00	370.718722017	370.797418344	370.158010688	370.276055178	368014
2021-01-28 16:45:00	371.151551815	371.456991934	369.971106911	370.679373853	1346577
2021-01-28 16:30:00	371.417151918	371.623729776	370.659699772	371.063018447	613691
2021-01-28 16:15:00	371.456500082	372.184441106	370.856440589	371.495848245	10283951
2021-01-28 16:00:00	372.479552332	372.991078457	371.112203651	371.446663041	8031368
2021-01-28 15:45:00	373.138634069	373.620649072	372.312322637	372.471190847	3231640
2021-01-28 15:30:00	374.122338156	374.30629082	373.13873244	373.13873244	2857018
2021-01-28 15:15:00	374.427286423	374.427286423	373.817389889	374.132175197	2071686
2021-01-28 15:00:00	374.181360401	374.683049485	373.756498606	374.446960504	2786402
2021-01-28 14:45:00	374.609271679	374.74197336	373.955797054	374.181262031	1509729
2021-01-28 14:30:00	374.909301425	374.987997752	374.210871524	374.609271679	2291736
2021-01-28 14:15:00	375.450338673	375.558546122	374.840442139	374.899464384	2196470
2021-01-28 14:00:00	375.607731326	375.656916531	375.214249692	375.410990509	1754303
2021-01-28 13:45:00	375.017508875	375.706101735	374.948649589	375.627405408	1156367
2021-01-28 13:30:00	374.958486629	375.283108978	374.663375403	374.997834793	1807822
2021-01-28 13:15:00	375.258516376	375.627405408	374.810931016	374.957502925	1637181
2021-01-28 13:00:00	375.30278306	375.578220204	374.987997752	375.263434896	1258493
2021-01-28 12:45:00	375.174901528	375.529035	375.145390406	375.30278306	1365554
2021-01-28 12:30:00	374.751908771	375.204412651	374.751908771	375.174803158	1263108
2021-01-28 12:15:00	374.387938259	375.19457561	374.387938259	374.74207173	2931087
2021-01-28 12:00:00	374.04137931	374.552216842	373.60097499	374.3977753	1922641
2021-01-28 11:45:00	373.71901948	374.181360401	373.355048968	374.023967747	1797312
2021-01-28 11:30:00	374.545330913	374.751908771	373.620649072	373.71901948	2361165
2021-01-28 11:15:00	373.650160194	374.702723567	373.591137949	374.545330913	3855400
2021-01-28 11:00:00	372.636944985	373.876412134	372.607433863	373.591137949	2910676
2021-01-28 10:45:00	372.715641312	373.404234173	372.223789269	372.636944985	4146989
2021-01-28 10:30:00	372.981241416	373.984619584	372.705804271	372.735315394	4258012
2021-01-28 10:15:00	371.436826	373.355048968	371.122040692	372.969043485	3587916
2021-01-28 10:00:00	372.410693046	372.617270904	371.200737019	371.426988959	6907788
2021-01-28 09:45:00	370.226869974	372.695967231	369.764529053	372.410693046	5280856
2021-01-28 09:30:00	370.403936709	370.610514567	370.167847728	370.197358851	410215
2021-01-28 09:15:00	369.971106911	370.905625793	369.04642507	370.433447832	609314
2021-01-28 09:00:00	368.485713741	370.18752181	368.4758767	369.912084666	768986
2021-01-28 08:45:00	367.147876183	368.495550781	367.059342815	368.485713741	186650
2021-01-28 08:30:00	366.675698222	367.285594755	366.626513017	367.285594755	254587
2021-01-28 08:15:00	367.57086894	368.357438728	364.83617158	366.724883426	312298
2021-01-28 08:00:00	367.511846695	367.846306084	367.315105878	367.659402308	75004
2021-01-28 07:45:00	367.954513534	368.013535779	367.482335572	367.492172613	73133
2021-01-28 07:30:00	367.984024657	368.397180373	367.698750471	367.993861697	123119
2021-01-28 07:15:00	367.216735469	368.151254351	367.079016897	368.052883943	220553
2021-01-28 07:00:00	367.138039142	367.659402308	367.10852802	367.197061387	21578
2021-01-28 06:45:00	367.324942919	367.541357818	367.019994652	367.019994652	46990
2021-01-28 06:30:00	367.11836506	367.90532833	367.019994652	367.344617	165745
2021-01-28 06:15:00	366.390424036	367.246246592	366.174009137	367.147876183	51137
2021-01-28 06:00:00	366.951135366	366.951135366	366.4297722	366.488794445	42374
2021-01-28 05:45:00	366.65602414	367.029831693	366.528142609	367.029831693	18541
2021-01-28 05:30:00	365.869060871	366.823253835	365.800201585	366.65602414	48153
2021-01-28 05:15:00	365.298512501	365.849386789	365.278838419	365.839549748	19777
2021-01-28 05:00:00	365.229653214	365.819875666	365.229653214	365.52476444	44795
2021-01-28 04:45:00	364.668941885	365.249327296	364.285297291	365.150956888	13827
2021-01-28 04:30:00	365.082097602	365.082097602	364.304971373	364.639430763	18972
2021-01-28 04:15:00	364.560734436	365.209979133	364.442689945	364.659104844	53378
2021-01-27 20:00:00	366.292053628	366.32156475	366.065801688	366.193683219	59289
2021-01-27 19:45:00	365.259164337	366.390424036	365.219816174	366.390424036	78514
2021-01-27 19:30:00	365.278838419	365.711668217	365.082097602	365.347697705	127921
2021-01-27 19:15:00	364.777149335	365.741179339	364.777149335	365.28867546	72562
2021-01-27 19:00:00	364.757475253	365.328023623	364.029534229	364.511549231	70169
2021-01-27 18:45:00	365.534601481	365.564112604	364.334482496	364.659104844	90525
2021-01-27 18:30:00	365.544438522	368.308647005	364.580408517	365.426394032	154112
2021-01-27 18:15:00	366.872439039	367.256083633	365.318186582	365.544438522	161219
2021-01-27 18:00:00	366.360912914	367.11836506	365.702224658	366.783905671	50254
2021-01-27 17:45:00	366.439609241	368.308647005	366.065801688	366.331401791	57289
2021-01-27 17:30:00	367.285594755	367.846306084	366.469120363	366.469120363	111233
2021-01-27 17:15:00	367.035930658	368.308647005	366.911787202	367.285594755	213958
2021-01-27 17:00:00	367.531520777	368.308647005	366.793742712	366.901950161	1313484
2021-01-27 16:45:00	363.970511984	367.659402308	363.970511984	367.442987409	660860
2021-01-27 16:30:00	365.278838419	366.360912914	363.970511984	363.970511984	1430512
2021-01-27 16:15:00	368.357832209	369.125121397	364.216438005	365.259164337	13107160
2021-01-27 16:00:00	366.793742712	368.426691495	366.400261077	368.338158128	15400435
2021-01-27 15:45:00	367.393802205	367.688913431	365.947757198	366.794726416	9254910
2021-01-27 15:30:00	368.997239866	369.016913947	367.038488289	367.393802205	4901185
2021-01-27 15:15:00	367.964350575	369.05134359	367.659402308	368.977664154	4868874
2021-01-27 15:00:00	369.587462317	369.774366094	367.541357818	367.974187616	5403197
2021-01-27 14:45:00	369.853062421	370.000618034	368.534898945	369.597299358	5130799
2021-01-27 14:30:00	371.446663041	371.456500082	369.774366094	369.882573543	3396107
2021-01-27 14:15:00	371.240085183	371.997537329	371.003996202	371.456500082	2065375
2021-01-27 14:00:00	371.426988959	371.810633553	370.895788752	371.240085183	1771955
2021-01-27 13:45:00	372.317241157	372.410693046	371.426988959	371.426988959	1007986
2021-01-27 13:30:00	371.802960661	372.568085699	371.525359368	372.312322637	1912128
2021-01-27 13:15:00	372.479552332	372.715641312	371.682752022	371.810633553	1268519
2021-01-27 13:00:00	372.135255901	372.568085699	371.968026207	372.479552332	1205566
2021-01-27 12:45:00	371.633566817	372.213952228	370.767907221	372.145092942	1997669
2021-01-27 12:30:00	371.338455591	371.899166921	371.223067102	371.633566817	2614544
2021-01-27 12:15:00	370.128499565	371.358129673	369.784203135	371.348292632	2496414
2021-01-27 12:00:00	371.436826	371.849981716	370.030129156	370.148173647	2558930
2021-01-27 11:45:00	372.036885493	372.184441106	371.240085183	371.436826	2763552
2021-01-27 11:30:00	372.499226413	372.509063454	371.78112243	372.017211411	2539903
2021-01-27 11:15:00	373.571463868	373.581300908	372.410693046	372.499226413	1489531
2021-01-27 11:00:00	373.25667856	373.728856521	373.010752538	373.561626827	1629250
2021-01-27 10:45:00	373.040263661	373.669834276	372.11558182	373.25667856	2666280
2021-01-27 10:30:00	372.253300392	373.453419377	371.810633553	373.040263661	3250900
2021-01-27 10:15:00	371.417151918	372.784500598	371.053181406	372.263137433	3253618
2021-01-27 10:00:00	370.354751505	371.702426103	369.50876599	371.417151918	6096067
2021-01-27 09:45:00	374.023967747	374.122338156	370.167847728	370.325240382	8186900
2021-01-27 09:30:00	373.168145192	374.122338156	373.128797029	374.033804788	194353
2021-01-27 09:15:00	373.817389889	373.984619584	372.863196925	373.187819274	478942
2021-01-27 09:00:00	373.423908255	373.82722693	373.266515601	373.758367644	352377
2021-01-27 08:45:00	373.561626827	373.905923257	372.873033966	373.433745295	264380
2021-01-27 08:30:00	373.463256418	374.191197442	373.414071214	373.620649072	351438
2021-01-27 08:15:00	372.774663557	377.161983783	372.587759781	373.463256418	469237
2021-01-27 08:00:00	372.92221917	373.610812031	372.68613019	372.843522844	261781
2021-01-27 07:45:00	373.807552848	374.102664074	372.754989476	373.069774783	260082
2021-01-27 07:30:00	373.984619584	374.191197442	373.335374887	373.807552848	313992
2021-01-27 07:15:00	374.574842036	374.987997752	373.925597339	374.004293666	173663
2021-01-27 07:00:00	375.30278306	375.30278306	373.541952745	374.486308668	301930
2021-01-27 06:45:00	376.21762786	376.256976023	375.174901528	375.263434896	73269
2021-01-27 06:30:00	376.129094492	376.365183473	376.070072247	376.168442656	66728
2021-01-27 06:15:00	376.414368677	376.414368677	375.745449899	375.971701838	76543
2021-01-27 06:00:00	376.591435413	376.660294699	376.375020514	376.375020514	18088
2021-01-27 05:45:00	376.827524394	376.955405925	376.591435413	376.591435413	5339
2021-01-27 05:30:00	376.778339189	376.984917047	376.778339189	376.886546639	13076
2021-01-27 05:15:00	377.053776334	377.093124497	376.719316944	376.738991026	8774
2021-01-27 05:00:00	377.161983783	377.191494906	377.073450415	377.142309701	1903
2021-01-27 04:45:00	377.250517151	377.250517151	377.181657865	377.201331946	1056
2021-01-27 04:30:00	377.309539396	377.535791336	377.309539396	377.348887559	7720
2021-01-27 04:15:00	377.004591129	377.427583886	376.975080007	377.250517151	6637
2021-01-26 20:00:00	377.850576644	377.948947052	377.752206235	377.948947052	26843
2021-01-26 19:45:00	378.096502665	378.096502665	377.860413684	377.899761848	18740
2021-01-26 19:30:00	377.830902562	378.126013788	377.742369194	377.998132256	19787
2021-01-26 19:15:00	378.027643379	378.076828583	377.742369194	377.830902562	32328
2021-01-26 19:00:00	378.027643379	378.03748042	377.909598889	377.958784093	8757
2021-01-26 18:45:00	378.293243482	378.342428687	377.703021031	378.03748042	56228
2021-01-26 18:30:00	378.204710115	378.558843586	378.194873074	378.273569401	156698
2021-01-26 18:15:00	377.830902562	378.332591646	377.830902562	378.283406442	110072
2021-01-26 18:00:00	377.81122848	377.840739603	377.742369194	377.830902562	68531
2021-01-26 17:45:00	377.830902562	377.840739603	377.81122848	377.840739603	31316
2021-01-26 17:30:00	377.81122848	377.889924807	377.69318399	377.830902562	66318
2021-01-26 17:15:00	377.948947052	378.135850829	377.791554398	377.830902562	71390
2021-01-26 17:00:00	378.194873074	378.194873074	377.988295216	377.988295216	364235
2021-01-26 16:45:00	378.450636136	378.480147259	378.165361951	378.185036033	362872
2021-01-26 16:30:00	378.352265728	378.568680627	377.930158304	378.499821341	214643
2021-01-26 16:15:00	377.525954295	378.667051035	377.437420927	378.352265728	1694630
2021-01-26 16:00:00	378.121095267	378.303080523	377.289865314	377.575139499	4788264
2021-01-26 15:45:00	378.622784351	378.686725117	377.850576644	378.116275117	2405626
2021-01-26 15:30:00	378.391613891	378.676888076	378.307999044	378.621210425	1265284
2021-01-26 15:15:00	378.368201734	378.568680627	378.109881041	378.391613891	1281842
2021-01-26 15:00:00	378.221236343	378.411287973	377.909598889	378.38177685	1234744
2021-01-26 14:45:00	378.206579152	378.401450932	378.135850829	378.219465676	1002581
2021-01-26 14:30:00	378.617865831	378.621407166	377.860413684	378.206185671	1054970
2021-01-26 14:15:00	378.276618883	378.627702872	378.234221237	378.624555019	714104
2021-01-26 14:00:00	378.519593793	378.544088024	378.26373236	378.278487921	556384
2021-01-26 13:45:00	378.15542654	378.558843586	378.086665624	378.519495422	704965
2021-01-26 13:30:00	378.106339706	378.26373236	378.017806338	378.145687869	593878
2021-01-26 13:15:00	377.762043276	378.145687869	377.663672867	378.106339706	670175
2021-01-26 13:00:00	377.619406183	377.91943593	377.388235723	377.752206235	742867
2021-01-26 12:45:00	377.928289266	378.017806338	377.58497654	377.619406183	509458
2021-01-26 12:30:00	377.604650622	378.027643379	377.506280213	377.91943593	748172
2021-01-26 12:15:00	377.383317202	377.771880317	377.348887559	377.604650622	879555
2021-01-26 12:00:00	377.673509908	377.683346949	377.309539396	377.387350389	1137304
2021-01-26 11:45:00	378.066991543	378.126013788	377.653835826	377.658754347	1032814
2021-01-26 11:30:00	377.752206235	378.251927911	377.727613633	378.066991543	873421
2021-01-26 11:15:00	378.175198992	378.676888076	377.634161745	377.771880317	1869239
2021-01-26 11:00:00	378.453685619	378.735910321	377.948947052	378.165361951	1411299
2021-01-26 10:45:00	378.47316296	378.558843586	378.086665624	378.460473177	922841
2021-01-26 10:30:00	378.012887818	378.568680627	377.545628377	378.470310218	1994047
2021-01-26 10:15:00	378.470310218	379.031021547	377.747287714	378.017707968	2118464
2021-01-26 10:00:00	378.605077678	378.745747362	378.135850829	378.462047104	2056053
2021-01-26 09:45:00	379.129391956	379.562221754	378.430962055	378.588354708	2913776
2021-01-26 09:30:00	378.971999302	379.17857716	378.942488179	379.129391956	56461
2021-01-26 09:15:00	378.824443689	379.158903079	378.824443689	378.962162261	88369
2021-01-26 09:00:00	378.608225531	378.804769607	378.578517667	378.775258485	126468
2021-01-26 08:45:00	378.470310218	378.647376954	378.38177685	378.617865831	103062
2021-01-26 08:30:00	378.480147259	378.578517667	378.371939809	378.440799095	49894
2021-01-26 08:15:00	378.283504812	378.873235412	376.227464901	378.430962055	96615
2021-01-26 08:00:00	378.598191749	378.804769607	378.38177685	378.657213994	144310
2021-01-26 07:45:00	378.549006545	378.617865831	378.244058278	378.549006545	18795
2021-01-26 07:30:00	378.588354708	378.676888076	378.371939809	378.460473177	52284
2021-01-26 07:15:00	378.126013788	378.942488179	378.096502665	378.60802879	165396
2021-01-26 07:00:00	378.234221237	378.558843586	378.126013788	378.175198992	110513
2021-01-26 06:45:00	377.889924807	378.214547156	377.673509908	378.214547156	64854
2021-01-26 06:30:00	377.81122848	377.939110011	377.742369194	377.81122848	9734
2021-01-26 06:15:00	377.476769091	377.732532153	377.427583886	377.722695112	4631
2021-01-26 06:00:00	377.191494906	377.447257968	377.152146742	377.447257968	2979
2021-01-26 05:45:00	377.506280213	377.545628377	377.250517151	377.250517151	6956
2021-01-26 05:30:00	377.604650622	377.604650622	377.555465418	377.555465418	2400
2021-01-26 05:15:00	377.348887559	377.604650622	377.250517151	377.604650622	5218
2021-01-26 05:00:00	377.643998785	377.643998785	377.152146742	377.309539396	8204
2021-01-26 04:45:00	377.939110011	378.047317461	377.624324704	377.634161745	8695
2021-01-26 04:30:00	377.643998785	377.998132256	377.643998785	377.840739603	6616
2021-01-26 04:15:00	377.398072764	377.643998785	377.378398682	377.486606132	18707
