# Supplementary material for: Stock price movement prediction based on Stocktwits investor sentiment using FinBERT and ensemble SVM
Source: PeerJ Comput Sci. 2023 Jun 7;9:e1403. doi: 10.7717/peerj-cs.1403 (PMC10280432; doi:10.7717/peerj-cs.1403)
Supplement: Supplemental Information 4 [file peerj-cs-09-1403-s004.zip › Financial(stock price in 15-minute increments)/SPY/SPY_2_1.csv]

time	open	high	low	close	volume
2021-03-26 20:00:00	390.509007405	390.54848466	390.360967698	390.459660836	25556
2021-03-26 19:45:00	390.321490443	390.509007405	390.282013188	390.509007405	21009
2021-03-26 19:30:00	390.380706326	390.380706326	390.242535933	390.252405247	6795
2021-03-26 19:15:00	390.331359757	390.390575639	390.272143874	390.291882502	11586
2021-03-26 19:00:00	390.351098384	390.351098384	390.282013188	390.331359757	11730
2021-03-26 18:45:00	390.430052895	390.430052895	390.242535933	390.351098384	21191
2021-03-26 18:30:00	390.479399463	398.621583327	390.410314267	390.439922208	1260867
2021-03-26 18:15:00	390.390575639	390.62743917	390.360967698	390.46953015	12651
2021-03-26 18:00:00	390.459660836	390.587961915	390.420183581	390.420183581	33984
2021-03-26 17:45:00	390.449791522	390.805086818	390.449791522	390.558353974	36752
2021-03-26 17:30:00	390.568223287	390.637308484	390.341229071	390.528746032	63822
2021-03-26 17:15:00	390.716262994	390.805086818	390.528746032	390.568223287	106461
2021-03-26 17:00:00	390.795217504	390.913649269	387.842516209	390.676785739	2065624
2021-03-26 16:45:00	390.775478877	390.893910642	390.70639368	390.795217504	238869
2021-03-26 16:30:00	390.824825446	390.943257211	385.791475421	390.745870935	359631
2021-03-26 16:15:00	390.775478877	391.07155829	390.568223287	390.824825446	5624069
2021-03-26 16:00:00	388.337758374	391.22946731	388.209457295	390.765609563	20992199
2021-03-26 15:45:00	387.686383665	388.416712885	387.686383665	388.337758374	7000247
2021-03-26 15:30:00	387.12383278	387.735730234	387.064616898	387.686383665	3752453
2021-03-26 15:15:00	387.113963467	387.41004288	386.709321602	387.113963467	3380120
2021-03-26 15:00:00	386.205986599	387.163310035	385.189447281	387.12383278	4474272
2021-03-26 14:45:00	386.413242189	386.669844347	385.988960389	386.205986599	3368323
2021-03-26 14:30:00	385.702651597	386.44285013	385.229023229	386.411761792	3819472
2021-03-26 14:15:00	386.847491995	386.995531701	385.51434509	385.692782283	4277143
2021-03-26 14:00:00	386.80801474	386.877099936	386.245463854	386.857361308	3343966
2021-03-26 13:45:00	387.676514352	387.785076803	386.788276112	386.80801474	2245852
2021-03-26 13:30:00	387.617298469	387.819619401	387.429781507	387.676514352	2540072
2021-03-26 13:15:00	387.360301538	387.854162	387.350826997	387.607429155	1117175
2021-03-26 13:00:00	387.627167783	387.805901055	387.311349742	387.351616542	1714747
2021-03-26 12:45:00	387.025139643	387.686383665	386.926446505	387.641971753	1572465
2021-03-26 12:30:00	386.882034593	387.064616898	386.590889837	387.015270329	2119149
2021-03-26 12:15:00	386.758668171	386.936315819	386.403372875	386.877099936	1449124
2021-03-26 12:00:00	386.610628464	386.80801474	386.502066013	386.750674027	2630046
2021-03-26 11:45:00	385.880299245	386.640236405	385.6335664	386.595824493	3619200
2021-03-26 11:30:00	385.959253755	386.067816206	385.47565738	385.880299245	2443430
2021-03-26 11:15:00	386.403372875	386.699452288	385.830952676	385.949384441	2540568
2021-03-26 11:00:00	386.985662387	387.153440722	386.275071796	386.393503561	2601376
2021-03-26 10:45:00	386.926446505	387.222525918	386.798145426	386.995531701	3109171
2021-03-26 10:30:00	386.571151209	386.936315819	386.176378658	386.936315819	3228201
2021-03-26 10:15:00	386.15664003	386.768537484	385.949384441	386.560196271	3553661
2021-03-26 10:00:00	385.939515127	386.275071796	385.76186748	386.166509344	2561976
2021-03-26 09:45:00	385.821083362	386.225725227	385.732259538	385.9197765	4017896
2021-03-26 09:30:00	385.712520911	385.929645814	385.692782283	385.850691303	152712
2021-03-26 09:15:00	385.505265321	385.84082199	385.357225615	385.722390224	116932
2021-03-26 09:00:00	385.870429931	385.880299245	385.495396008	385.544742576	63218
2021-03-26 08:45:00	384.992061005	385.880200552	384.992061005	385.880200552	105668
2021-03-26 08:30:00	385.169708653	385.169708653	384.913106495	385.021668946	66639
2021-03-26 08:15:00	385.495297314	386.383634247	384.992159698	385.159839339	228113
2021-03-26 08:00:00	385.298009732	385.9197765	385.248663163	385.505265321	129060
2021-03-26 07:45:00	384.982191691	385.357225615	384.982191691	385.298009732	61628
2021-03-26 07:30:00	385.47565738	385.47565738	384.982191691	384.982191691	53471
2021-03-26 07:15:00	385.446049439	385.6335664	385.268401791	385.47565738	43779
2021-03-26 07:00:00	385.298009732	385.47565738	385.298009732	385.47565738	5176
2021-03-26 06:45:00	385.495396008	385.495396008	385.159839339	385.327617673	5982
2021-03-26 06:30:00	385.594089145	385.594089145	385.426310811	385.534873263	2390
2021-03-26 06:15:00	385.584219832	385.791475421	385.574350518	385.791475421	1140
2021-03-26 06:00:00	385.544742576	385.702651597	385.515134635	385.702651597	3616
2021-03-26 05:45:00	385.594089145	385.643435714	385.594089145	385.613827773	1913
2021-03-26 05:30:00	385.39670287	385.613827773	385.39670287	385.584219832	1704
2021-03-26 05:15:00	385.732259538	385.732259538	385.39670287	385.465788066	6168
2021-03-26 05:00:00	385.890168559	385.929645814	385.653305028	385.742128852	11142
2021-03-26 04:45:00	385.742128852	385.850691303	385.692782283	385.850691303	1720
2021-03-26 04:30:00	385.751998166	385.99873101	385.751998166	385.751998166	17759
2021-03-26 04:15:00	385.6335664	386.255333168	385.6335664	385.791475421	29022
2021-03-25 20:00:00	385.367094929	385.367094929	385.199316594	385.199316594	131466
2021-03-25 19:45:00	385.465788066	385.594089145	385.39670287	385.39670287	8279
2021-03-25 19:30:00	385.248663163	385.495396008	385.228924536	385.455918753	20261
2021-03-25 19:15:00	384.883498554	385.258532477	384.784805416	385.228924536	15718
2021-03-25 19:00:00	384.853890612	384.903237181	384.735458847	384.903237181	4293
2021-03-25 18:45:00	384.646635023	384.913106495	384.646635023	384.844021299	9750
2021-03-25 18:30:00	384.744341229	384.814413357	384.607157768	384.784805416	13279
2021-03-25 18:15:00	385.189447281	385.189447281	384.607157768	384.705850906	191667
2021-03-25 18:00:00	385.090754143	385.189447281	385.071015515	385.169708653	1778511
2021-03-25 17:45:00	385.140100712	385.140100712	385.080884829	385.090754143	5186
2021-03-25 17:30:00	385.100623457	385.120362084	384.607157768	385.120362084	164652
2021-03-25 17:15:00	385.169708653	385.347356301	385.080884829	385.100623457	32649
2021-03-25 17:00:00	385.130231398	385.288140418	385.100623457	385.159839339	35841
2021-03-25 16:45:00	385.051276888	385.228924536	384.607157768	385.100623457	307369
2021-03-25 16:30:00	385.051276888	385.090754143	384.95258375	385.051276888	106746
2021-03-25 16:15:00	384.547941885	385.051276888	384.403652518	385.011799633	8590946
2021-03-25 16:00:00	384.868694583	385.446049439	384.478856689	384.557811199	11908104
2021-03-25 15:45:00	384.360424924	385.120362084	384.192646589	384.863759926	5109895
2021-03-25 15:30:00	384.113692079	384.597288454	384.044606883	384.380163551	3298492
2021-03-25 15:15:00	383.797874039	384.488726003	383.74852747	384.103822765	2789801
2021-03-25 15:00:00	383.126760702	383.896567176	383.116891388	383.797874039	2244448
2021-03-25 14:45:00	381.606886381	383.205715212	381.587147753	383.121826045	1971319
2021-03-25 14:30:00	382.041136187	382.55424181	381.542735841	381.606886381	1685335
2021-03-25 14:15:00	382.277999717	382.3372156	381.754926087	382.051005501	1948023
2021-03-25 14:00:00	383.185976585	383.442578743	382.248391776	382.307607659	1789584
2021-03-25 13:45:00	382.741857465	383.30440835	382.17930658	383.195845898	2628889
2021-03-25 13:30:00	383.452448056	383.649834332	382.643164327	382.741857465	2361417
2021-03-25 13:15:00	382.998459623	383.521533253	382.277999717	383.442578743	3282603
2021-03-25 13:00:00	382.880027858	383.334016291	382.86028923	382.998459623	2164484
2021-03-25 12:45:00	382.583948444	382.973786338	382.356954228	382.884962514	1946160
2021-03-25 12:30:00	381.37002285	382.771465406	381.37002285	382.574276517	3398470
2021-03-25 12:15:00	381.804272656	382.169437266	381.360153536	381.379793471	3685120
2021-03-25 12:00:00	380.274529021	381.922704421	379.993253579	381.794403342	2901098
2021-03-25 11:45:00	380.649562945	381.310806967	380.274529021	380.294267649	4529187
2021-03-25 11:30:00	380.106750687	380.649562945	379.514591861	380.649562945	3883647
2021-03-25 11:15:00	379.820540588	380.166065263	378.932302348	380.124515452	4385796
2021-03-25 11:00:00	380.225182452	380.491653924	378.882955779	379.790932646	5837563
2021-03-25 10:45:00	381.00485824	381.310806967	379.988318922	380.235051766	4000259
2021-03-25 10:30:00	381.754926087	382.041136187	380.985119613	380.994988927	3015358
2021-03-25 10:15:00	381.221983144	382.238522462	380.965380985	381.759860744	5287065
2021-03-25 10:00:00	380.896295789	381.508193243	379.988318922	381.221983144	7176859
2021-03-25 09:45:00	380.935773044	381.518062557	380.363352845	380.901230446	8233884
2021-03-25 09:30:00	380.659432258	381.064074123	380.462045983	380.916034417	293602
2021-03-25 09:15:00	380.797602651	381.093682064	380.659432258	380.698909514	192506
2021-03-25 09:00:00	380.600216376	381.123290006	380.590347062	380.856818534	148589
2021-03-25 08:45:00	380.985119613	381.498323929	380.491653924	380.550869807	355231
2021-03-25 08:30:00	381.21211383	381.330545595	380.955511672	381.054204809	249166
2021-03-25 08:15:00	381.093682064	383.718919528	380.797602651	381.202244516	316878
2021-03-25 08:00:00	381.73518746	381.774664715	381.034466182	381.073943437	184656
2021-03-25 07:45:00	382.504993934	382.504993934	381.636494322	381.745056774	128561
2021-03-25 07:30:00	383.205715212	383.205715212	382.248391776	382.504993934	42607
2021-03-25 07:15:00	383.561010508	383.620226391	383.176107271	383.274800408	11956
2021-03-25 07:00:00	383.570879822	383.620226391	383.551141194	383.610357077	6496
2021-03-25 06:45:00	383.610357077	383.659703646	383.363624232	383.551141194	31492
2021-03-25 06:30:00	383.561010508	383.620226391	383.482055998	383.620226391	59188
2021-03-25 06:15:00	383.324146977	383.561010508	383.324146977	383.511663939	28047
2021-03-25 06:00:00	383.008328937	383.235323153	383.008328937	383.235323153	1487
2021-03-25 05:45:00	383.156368643	383.156368643	382.919505113	382.949113054	4721
2021-03-25 05:30:00	382.958982368	383.274800408	382.958982368	383.156368643	3765
2021-03-25 05:15:00	383.215584526	383.215584526	382.93924374	383.077414133	8584
2021-03-25 05:00:00	383.679442273	383.788004725	383.46231737	383.46231737	4076
2021-03-25 04:45:00	383.561010508	383.847220607	383.561010508	383.659703646	7235
2021-03-25 04:30:00	383.373493546	383.797874039	383.373493546	383.610357077	8137
2021-03-25 04:15:00	382.633295013	383.422840115	382.455647365	383.363624232	30090
2021-03-24 20:00:00	383.107022074	383.215584526	383.028067564	383.037936878	32133
2021-03-24 19:45:00	382.978720995	383.126760702	382.731988151	383.067544819	18596
2021-03-24 19:30:00	382.998459623	383.097152761	382.978720995	383.057675505	9348
2021-03-24 19:15:00	382.889897171	383.087283447	382.830681289	383.028067564	10740
2021-03-24 19:00:00	382.968851681	383.01819825	382.909635799	382.958982368	6738
2021-03-24 18:45:00	382.919505113	383.077414133	382.850419916	382.978720995	25839
2021-03-24 18:30:00	382.968851681	382.968851681	382.455647365	382.889897171	55525
2021-03-24 18:15:00	382.751726778	383.057675505	382.71215083	383.008328937	120102
2021-03-24 18:00:00	382.583948444	382.761596092	382.455647365	382.751726778	93427
2021-03-24 17:45:00	382.662902955	382.761596092	382.49512462	382.554340503	59507
2021-03-24 17:30:00	382.731988151	382.791204034	382.455647365	382.70238021	133927
2021-03-24 17:15:00	382.731988151	382.801073347	382.623425699	382.801073347	125768
2021-03-24 17:00:00	382.722118837	382.741857465	382.455647365	382.741857465	65687
2021-03-24 16:45:00	382.731988151	382.830681289	382.662902955	382.722118837	95458
2021-03-24 16:30:00	382.653033641	382.771465406	382.613556386	382.70238021	405099
2021-03-24 16:15:00	382.41617011	382.86028923	382.268130404	382.682641582	8504581
2021-03-24 16:00:00	383.570879822	384.074214824	382.41617011	382.41617011	14692088
2021-03-24 15:45:00	384.301209041	384.419640806	383.54127188	383.579762204	5130781
2021-03-24 15:30:00	384.755197475	385.080884829	384.202515903	384.291339727	4208983
2021-03-24 15:15:00	384.50846463	385.085819486	384.320750282	384.752434067	3147265
2021-03-24 15:00:00	384.720062718	385.480592037	384.409771492	384.498595316	3430926
2021-03-24 14:45:00	385.31774836	385.367094929	384.631831052	384.733484984	3061944
2021-03-24 14:30:00	385.890168559	386.304679737	385.298009732	385.327617673	2253849
2021-03-24 14:15:00	386.181313315	386.235594541	385.613827773	385.87921362	2566920
2021-03-24 14:00:00	384.853890612	386.205986599	384.824282671	386.176378658	1937840
2021-03-24 13:45:00	385.653305028	385.860560617	384.825763068	384.848955955	1940725
2021-03-24 13:30:00	385.140100712	385.766802136	384.893367867	385.660213548	2341518
2021-03-24 13:15:00	386.245463854	386.245463854	385.130231398	385.130231398	2739722
2021-03-24 13:00:00	387.084355525	387.113963467	386.181313315	386.235594541	1556130
2021-03-24 12:45:00	387.054747584	387.182061732	386.630367092	387.093139214	2131629
2021-03-24 12:30:00	386.906707877	387.12383278	386.571151209	387.047839064	1548932
2021-03-24 12:15:00	386.354026306	387.000466358	386.314549051	386.916577191	2919007
2021-03-24 12:00:00	386.689582974	386.857361308	386.067816206	386.349091649	2119646
2021-03-24 11:45:00	386.995531701	387.153440722	386.452719444	386.694517631	2425957
2021-03-24 11:30:00	387.20278729	387.350826997	386.788276112	386.995531701	2348969
2021-03-24 11:15:00	387.113963467	387.617298469	387.025139643	387.192917977	2558928
2021-03-24 11:00:00	386.171444001	387.252133859	386.171444001	387.104094153	3778952
2021-03-24 10:45:00	385.771736793	386.373764933	385.416441497	386.168384514	1984059
2021-03-24 10:30:00	386.15664003	386.225725227	385.169708653	385.751998166	3503750
2021-03-24 10:15:00	385.594089145	386.541543268	385.485526694	386.155554406	3034463
2021-03-24 10:00:00	386.452719444	386.877099936	385.505265321	385.603958459	3960278
2021-03-24 09:45:00	385.890168559	386.472458071	385.811214048	386.452719444	4374896
2021-03-24 09:30:00	385.692782283	385.949384441	385.663174342	385.860560617	191264
2021-03-24 09:15:00	385.830952676	385.830952676	385.525003949	385.742128852	55833
2021-03-24 09:00:00	385.900037872	385.9197765	385.702651597	385.850691303	26123
2021-03-24 08:45:00	386.07768552	386.245463854	385.939515127	385.959253755	102823
2021-03-24 08:30:00	386.196117286	386.235594541	386.018469638	386.057946893	121279
2021-03-24 08:15:00	385.663174342	386.334287678	385.515134635	386.196117286	102937
2021-03-24 08:00:00	385.682912969	385.702651597	385.55461189	385.643435714	42198
2021-03-24 07:45:00	386.107293462	386.136901403	385.692782283	385.702651597	45860
2021-03-24 07:30:00	386.225725227	386.344156992	385.890168559	386.087554834	84487
2021-03-24 07:15:00	385.712520911	386.196117286	385.692782283	386.196117286	98032
2021-03-24 07:00:00	385.594089145	385.692782283	385.446049439	385.682912969	151943
2021-03-24 06:45:00	385.860560617	385.959253755	385.643435714	385.643435714	20674
2021-03-24 06:30:00	385.751998166	385.939515127	385.692782283	385.84082199	92973
2021-03-24 06:15:00	385.909907186	385.909907186	385.692782283	385.781606107	2732
2021-03-24 06:00:00	385.830952676	385.860560617	385.830952676	385.860560617	718
2021-03-24 05:45:00	385.791475421	385.830952676	385.673043656	385.712520911	2302
2021-03-24 05:30:00	385.949384441	385.969123069	385.811214048	385.870429931	6983
2021-03-24 05:15:00	385.771736793	386.127032089	385.742128852	386.048077579	14404
2021-03-24 05:00:00	385.376964242	385.969123069	385.376964242	385.771736793	4977
2021-03-24 04:45:00	385.307879046	385.603958459	385.189447281	385.209185908	17475
2021-03-24 04:30:00	385.071015515	385.298009732	385.041407574	385.298009732	7279
2021-03-24 04:15:00	384.409771492	384.518333944	384.163038648	384.498595316	6943
2021-03-23 20:00:00	384.399902179	384.399902179	384.06434551	384.340686296	226959
2021-03-23 19:45:00	384.380163551	384.449248748	384.212385217	384.449248748	16069
2021-03-23 19:30:00	384.547941885	384.567680513	384.241993158	384.35055561	11945
2021-03-23 19:15:00	384.705850906	384.705850906	384.42951012	384.567680513	7280
2021-03-23 19:00:00	384.863759926	384.893367867	384.695981592	384.705850906	8500
2021-03-23 18:45:00	384.498595316	384.844021299	384.498595316	384.844021299	32850
2021-03-23 18:30:00	384.686112278	384.715720219	384.380163551	384.459118061	41027
2021-03-23 18:15:00	385.011799633	385.011799633	384.676341658	384.686112278	45160
2021-03-23 18:00:00	384.982191691	385.140100712	384.942714436	385.090754143	25934
2021-03-23 17:45:00	384.844021299	384.972322378	384.804544043	384.942714436	26965
2021-03-23 17:30:00	384.922975809	384.922975809	384.676242964	384.853890612	37873
2021-03-23 17:15:00	384.972322378	384.972322378	384.87362924	384.903237181	21509
2021-03-23 17:00:00	384.804544043	384.962453064	384.695981592	384.883498554	173984
2021-03-23 16:45:00	384.87362924	384.972322378	384.470961238	384.804544043	272588
2021-03-23 16:30:00	385.011799633	385.011799633	384.804544043	384.853890612	177264
2021-03-23 16:15:00	384.42951012	385.071015515	384.409771492	384.972322378	8125601
2021-03-23 16:00:00	384.133430707	384.687987448	383.580749135	384.419640806	15429101
2021-03-23 15:45:00	384.301209041	384.488726003	383.659703646	384.143300021	5721707
2021-03-23 15:30:00	384.839086642	385.019497697	383.936044431	384.301209041	6087514
2021-03-23 15:15:00	385.386833556	385.84082199	384.834151985	384.839580107	3882502
2021-03-23 15:00:00	386.344156992	386.541543268	385.357225615	385.386833556	3954323
2021-03-23 14:45:00	386.960989103	387.118898123	386.127032089	386.358960963	2360844
2021-03-23 14:30:00	386.862295965	387.066492067	386.561281895	386.96592376	1689699
2021-03-23 14:15:00	386.733994886	387.010335672	386.354026306	386.862295965	2603447
2021-03-23 14:00:00	386.847491995	387.005401015	386.511935326	386.729060229	1780595
2021-03-23 13:45:00	387.854162	387.892652323	386.827753367	386.847491995	1819019
2021-03-23 13:30:00	388.081156216	388.16998004	387.686383665	387.844292686	1364456
2021-03-23 13:15:00	387.814684744	388.130502785	387.756554486	388.076221559	1402613
2021-03-23 13:00:00	387.498866704	387.834423372	387.271872487	387.832449509	954812
2021-03-23 12:45:00	387.459389449	387.706122293	387.074486211	387.518605331	1439132
2021-03-23 12:30:00	387.296545771	387.755468862	387.094224839	387.444585478	1524205
2021-03-23 12:15:00	387.734743303	388.209457295	386.936315819	387.281741801	2845816
2021-03-23 12:00:00	387.508736017	387.745599548	387.242264546	387.696252979	1728370
2021-03-23 11:45:00	388.179849354	388.318019747	387.360696311	387.518605331	2418159
2021-03-23 11:30:00	387.933215203	388.278542492	387.794946117	388.17876373	1853786
2021-03-23 11:15:00	387.222525918	388.041678961	387.054747584	387.938051167	2182243
2021-03-23 11:00:00	386.393503561	387.222525918	386.36389562	387.219269044	2326079
2021-03-23 10:45:00	387.552358384	387.627167783	386.127032089	386.403372875	3478787
2021-03-23 10:30:00	387.592625185	387.864031313	387.503801361	387.543278616	1934866
2021-03-23 10:15:00	387.311349742	387.706122293	387.113963467	387.589565697	2812347
2021-03-23 10:00:00	386.975793074	387.316284399	386.669844347	387.311349742	2475973
2021-03-23 09:45:00	386.788276112	387.113963467	386.44285013	386.974806142	3269183
2021-03-23 09:30:00	386.541543268	386.768537484	386.482327385	386.768537484	102888
2021-03-23 09:15:00	386.610628464	386.729060229	386.44285013	386.541543268	65740
2021-03-23 09:00:00	386.383634247	386.640236405	386.205986599	386.581020523	92334
2021-03-23 08:45:00	386.196117286	386.383634247	386.087554834	386.383634247	38997
2021-03-23 08:30:00	386.196117286	386.314549051	386.107293462	386.186247972	19556
2021-03-23 08:15:00	386.008699017	386.877099936	385.702651597	386.196117286	87535
2021-03-23 08:00:00	386.403372875	386.531673954	386.057946893	386.057946893	114182
2021-03-23 07:45:00	386.304679737	386.531673954	386.294810423	386.423111502	48050
2021-03-23 07:30:00	385.84082199	386.423111502	385.84082199	386.225725227	47196
2021-03-23 07:15:00	385.988861696	386.087554834	385.742128852	385.84082199	79818
2021-03-23 07:00:00	385.732259538	385.99873101	385.732259538	385.978992383	72766
2021-03-23 06:45:00	385.534873263	385.890168559	385.426310811	385.791475421	40119
2021-03-23 06:30:00	385.801344735	385.801344735	385.298009732	385.594089145	10394
2021-03-23 06:15:00	385.613827773	385.969123069	385.485526694	385.801344735	64423
2021-03-23 06:00:00	385.969123069	385.969123069	385.692782283	385.712520911	107005
2021-03-23 05:45:00	385.821083362	385.880299245	385.682912969	385.880299245	8490
2021-03-23 05:30:00	386.44285013	386.44285013	385.821083362	385.84082199	19335
2021-03-23 05:15:00	386.482327385	386.60075915	386.354026306	386.44285013	3389
2021-03-23 05:00:00	386.245463854	386.551412581	386.245463854	386.511935326	2191
2021-03-23 04:45:00	386.314549051	386.324418365	385.988861696	386.324418365	18746
2021-03-23 04:30:00	386.15664003	386.354026306	385.880299245	386.344156992	7520
2021-03-23 04:15:00	386.659975033	386.659975033	385.84082199	386.166509344	14947
2021-03-22 20:00:00	387.982463079	388.110764158	387.883769941	388.100894844	20634
2021-03-22 19:45:00	387.775207489	387.952855137	387.775207489	387.923247196	7543
2021-03-22 19:30:00	387.637037097	387.893639255	387.637037097	387.775207489	6721
2021-03-22 19:15:00	387.637037097	387.745599548	387.637037097	387.64690641	4353
2021-03-22 19:00:00	387.676514352	387.794946117	387.617298469	387.696252979	112046
2021-03-22 18:45:00	387.775207489	387.864031313	387.548213273	387.627167783	20980
2021-03-22 18:30:00	387.844292686	387.93311651	387.834423372	387.834423372	10466
2021-03-22 18:15:00	387.64690641	387.903508568	387.459389449	387.775207489	50742
2021-03-22 18:00:00	387.548213273	387.627167783	387.479128076	387.627167783	18149
2021-03-22 17:45:00	387.637037097	387.666645038	387.528474645	387.528474645	4514
2021-03-22 17:30:00	387.607429155	387.666645038	387.607429155	387.666645038	37058
2021-03-22 17:15:00	387.686383665	387.725860921	387.469258762	387.666645038	26168
2021-03-22 17:00:00	387.824554058	387.824554058	387.459389449	387.715991607	139770
2021-03-22 16:45:00	387.607429155	387.814684744	387.459389449	387.814684744	1706796
2021-03-22 16:30:00	387.686383665	387.765338176	387.419912194	387.607429155	219083
2021-03-22 16:15:00	387.390304252	387.765338176	387.390304252	387.696252979	7899632
2021-03-22 16:00:00	387.64690641	387.706122293	387.262003173	387.41004288	7537592
2021-03-22 15:45:00	387.952855137	388.110764158	387.439650821	387.641971753	2914216
2021-03-22 15:30:00	388.567713385	388.604229846	387.923247196	387.960947975	2752779
2021-03-22 15:15:00	388.61409916	388.920047887	388.554883278	388.574523212	2398939
2021-03-22 15:00:00	388.643707101	388.722661612	388.490732738	388.61409916	1260127
2021-03-22 14:45:00	388.347627688	388.821354749	388.342693031	388.645582271	2322735
2021-03-22 14:30:00	388.258803864	388.37723563	388.081156216	388.337758374	1437166
2021-03-22 14:15:00	388.179849354	388.416712885	388.135437442	388.258409092	2062478
2021-03-22 14:00:00	388.071286903	388.189718668	388.051548275	388.16998004	1055224
2021-03-22 13:45:00	387.870939833	388.140372099	387.870939833	388.09102553	1687192
2021-03-22 13:30:00	387.785076803	388.061417589	387.765338176	387.878835284	2141175
2021-03-22 13:15:00	388.01207102	388.041678961	387.577821214	387.785076803	1895068
2021-03-22 13:00:00	388.081156216	388.09102553	387.864031313	388.007136363	1220003
2021-03-22 12:45:00	387.794946117	388.09102553	387.597559841	388.081156216	2089140
2021-03-22 12:30:00	387.528474645	387.804815431	387.439650821	387.794946117	1736855
2021-03-22 12:15:00	387.242264546	387.548213273	387.242264546	387.526599475	1480385
2021-03-22 12:00:00	387.449520135	387.470344387	387.035008956	387.242264546	1291328
2021-03-22 11:45:00	387.005302322	387.479128076	386.995531701	387.439650821	1785014
2021-03-22 11:30:00	386.866934543	387.12383278	386.738929543	387.005401015	1748112
2021-03-22 11:15:00	386.931381162	387.153440722	386.793210769	386.857361308	1299241
2021-03-22 11:00:00	386.956054446	387.311349742	386.877099936	386.931381162	2579468
2021-03-22 10:45:00	386.334287678	386.990597044	386.191676094	386.956054446	1945107
2021-03-22 10:30:00	386.38373294	386.590889837	386.07768552	386.324418365	2673584
2021-03-22 10:15:00	386.186247972	386.551412581	385.909907186	386.393503561	3374144
2021-03-22 10:00:00	385.534873263	386.373764933	385.465788066	386.186247972	3770111
2021-03-22 09:45:00	384.932845123	385.702651597	384.87362924	385.534873263	4884255
2021-03-22 09:30:00	385.258532477	385.357225615	384.932845123	384.962453064	135431
2021-03-22 09:15:00	385.080884829	385.298009732	385.071015515	385.258532477	45502
2021-03-22 09:00:00	384.982191691	385.199316594	384.942714436	385.11049277	63711
2021-03-22 08:45:00	385.179577967	385.288140418	384.913106495	385.011799633	39612
2021-03-22 08:30:00	385.228924536	385.337486987	385.140100712	385.209185908	24507
2021-03-22 08:15:00	384.863759926	385.594089145	383.403101488	385.238793849	62479
2021-03-22 08:00:00	385.367094929	385.495396008	385.347356301	385.426310811	18471
2021-03-22 07:45:00	385.495396008	385.613827773	385.298009732	385.367094929	48535
2021-03-22 07:30:00	385.090754143	385.55461189	385.061146202	385.465788066	93830
2021-03-22 07:15:00	384.666373651	385.189447281	384.666373651	385.090754143	79803
2021-03-22 07:00:00	384.695981592	384.765066788	384.695981592	384.755197475	5060
2021-03-22 06:45:00	384.725589533	384.745328161	384.617027082	384.626896396	5474
2021-03-22 06:30:00	384.686112278	384.735458847	384.686112278	384.735458847	1455
2021-03-22 06:15:00	384.390032865	384.557811199	384.390032865	384.557811199	2177
2021-03-22 06:00:00	384.330816982	384.478856689	384.281470413	384.281470413	53702
2021-03-22 05:45:00	384.380163551	384.390032865	384.172907962	384.330816982	6427
2021-03-22 05:30:00	384.123561393	384.212385217	383.817612666	384.163038648	5100
2021-03-22 05:15:00	384.311078355	384.380163551	384.103822765	384.103822765	2843
2021-03-22 05:00:00	384.390032865	384.409771492	384.084084138	384.192646589	7043
2021-03-22 04:45:00	384.330816982	384.518333944	384.291339727	384.291339727	9035
2021-03-22 04:30:00	384.163038648	384.340686296	384.123561393	384.261731786	3741
2021-03-22 04:15:00	384.656504337	385.298009732	383.264931095	384.103822765	54963
2021-03-19 20:00:00	384.074214824	384.093953452	384.014998942	384.014998942	26504
2021-03-19 19:45:00	384.024868255	384.093953452	384.024868255	384.074214824	8019
2021-03-19 19:30:00	384.014998942	384.054476197	383.866959235	384.024868255	7451
2021-03-19 19:15:00	384.06434551	384.103822765	383.866959235	383.866959235	12199
2021-03-19 19:00:00	384.034737569	384.172907962	384.024868255	384.162939955	18320
2021-03-19 18:45:00	384.014998942	384.024868255	383.985391	384.024868255	1722
2021-03-19 18:30:00	384.084084138	384.084084138	384.024868255	384.024868255	4179
2021-03-19 18:15:00	383.965652373	384.093953452	383.965652373	384.024868255	3914
2021-03-19 18:00:00	384.113692079	384.390032865	383.975521686	383.975521686	840933
2021-03-19 17:45:00	384.06434551	384.123561393	384.014998942	384.113692079	61953
2021-03-19 17:30:00	384.212385217	384.212385217	384.074214824	384.084084138	79647
2021-03-19 17:15:00	384.192646589	384.409771492	384.192646589	384.212385217	44665
2021-03-19 17:00:00	384.311078355	384.390032865	384.192646589	384.222254531	1331003
2021-03-19 16:45:00	384.103822765	384.468987375	384.103822765	384.311078355	313794
2021-03-19 16:30:00	384.153169334	384.222254531	384.054476197	384.103822765	930950
2021-03-19 16:15:00	384.370294237	384.76447463	384.153169334	384.153169334	12788236
2021-03-19 16:00:00	385.929645814	386.067816206	384.330816982	384.409771492	14643606
2021-03-19 15:45:00	385.702651597	386.215855913	385.460162557	385.929645814	2789154
2021-03-19 15:30:00	385.643435714	385.84082199	385.39670287	385.702651597	3209455
2021-03-19 15:15:00	386.334287678	386.451732512	385.6335664	385.643435714	2791361
2021-03-19 15:00:00	385.890168559	386.383634247	385.55461189	386.344156992	2507575
2021-03-19 14:45:00	385.722390224	385.988861696	385.623697087	385.890168559	1557847
2021-03-19 14:30:00	385.732259538	385.751998166	385.080884829	385.712619604	2485852
2021-03-19 14:15:00	385.988861696	386.265202482	385.426310811	385.722390224	1576128
2021-03-19 14:00:00	385.860560617	386.245463854	385.732259538	385.978992383	1900341
2021-03-19 13:45:00	385.850691303	386.008501631	385.6335664	385.860560617	2166690
2021-03-19 13:30:00	385.628631744	385.890168559	385.347356301	385.84082199	1149257
2021-03-19 13:15:00	385.910005879	385.949384441	385.140100712	385.628631744	1469505
2021-03-19 13:00:00	385.712520911	386.07768552	385.712520911	385.909907186	1268403
2021-03-19 12:45:00	385.515134635	385.84082199	385.288140418	385.722291531	1557400
2021-03-19 12:30:00	385.337486987	385.870429931	385.288140418	385.525003949	1695577
2021-03-19 12:15:00	385.406572184	385.791475421	385.169708653	385.337486987	2610720
2021-03-19 12:00:00	384.94567523	385.771736793	384.863759926	385.416441497	3610418
2021-03-19 11:45:00	383.90643649	384.962453064	383.679442273	384.942714436	2132081
2021-03-19 11:30:00	384.311078355	384.557811199	383.255061781	383.916305804	2408972
2021-03-19 11:15:00	384.765066788	384.922975809	384.039672226	384.311078355	2781532
2021-03-19 11:00:00	384.103822765	384.863759926	384.024868255	384.745328161	3770839
2021-03-19 10:45:00	383.709050215	384.270614168	382.712249523	384.113692079	6344815
2021-03-19 10:30:00	383.116891388	384.054476197	382.820811975	383.715958734	7295725
2021-03-19 10:15:00	383.432709429	384.95603801	382.090482756	383.121826045	5494022
2021-03-19 10:00:00	383.274800408	383.926175118	382.3372156	383.452448056	5992537
2021-03-19 09:45:00	384.784805416	385.100623457	382.623425699	383.274800408	8277891
2021-03-19 09:30:00	385.268401791	385.722390224	384.774936102	384.814413357	478522
2021-03-19 09:15:00	386.028338951	386.028338951	384.241993158	385.307879046	1021517
2021-03-19 09:00:00	386.205986599	386.205986599	385.900136565	386.067816206	77515
2021-03-19 08:45:00	386.008600324	386.36389562	385.900037872	386.186247972	343837
2021-03-19 08:30:00	385.959253755	386.413242189	385.811214048	385.84082199	166518
2021-03-19 08:15:00	385.692782283	386.432980816	384.735458847	385.959253755	77393
2021-03-19 08:00:00	385.978992383	386.028338951	385.870429931	385.929645814	39284
2021-03-19 07:45:00	385.682912969	385.988861696	385.643435714	385.988861696	31333
2021-03-19 07:30:00	386.127032089	386.28494111	385.347356301	385.594089145	71285
2021-03-19 07:15:00	386.482327385	386.482327385	386.087554834	386.196117286	74108
2021-03-19 07:00:00	386.215855913	386.561281895	386.215855913	386.44285013	8248
2021-03-19 06:45:00	386.235594541	386.28494111	386.048077579	386.176378658	20910
2021-03-19 06:30:00	385.781606107	386.048077579	385.781606107	386.048077579	3330
2021-03-19 06:15:00	386.275071796	386.334287678	385.84082199	385.9197765	15731
2021-03-19 06:00:00	386.403372875	386.482327385	386.28494111	386.28494111	3856
2021-03-19 05:45:00	386.373764933	386.423111502	386.245463854	386.36389562	8698
2021-03-19 05:30:00	386.640236405	386.640236405	386.383634247	386.472458071	9882
2021-03-19 05:15:00	386.482327385	386.502066013	386.304679737	386.502066013	7166
2021-03-19 05:00:00	386.581020523	386.620497778	386.581020523	386.610628464	4350
2021-03-19 04:45:00	386.689582974	386.689582974	386.423111502	386.590889837	8142
2021-03-19 04:30:00	386.44285013	386.561281895	386.344156992	386.561281895	1599
2021-03-19 04:15:00	386.67971366	386.67971366	385.623697087	386.393503561	14249
2021-03-18 20:00:00	385.366075864	385.592327804	385.31689066	385.474283313	35053
2021-03-18 19:45:00	385.631675967	385.680861172	385.43493515	385.43493515	11751
2021-03-18 19:30:00	385.179172088	385.651350049	385.179172088	385.631675967	36494
2021-03-18 19:15:00	385.129986883	385.405424027	385.080801679	385.179172088	26325
2021-03-18 19:00:00	385.55297964	385.55297964	385.139823924	385.139823924	27785
2021-03-18 18:45:00	385.612001886	385.66118709	385.375912905	385.444772191	55609
2021-03-18 18:30:00	385.926787193	386.054668724	385.336564741	385.582490763	43141
2021-03-18 18:15:00	385.671024131	385.946461275	385.582490763	385.877601989	50044
2021-03-18 18:00:00	385.680861172	385.828416785	385.680861172	385.690698212	20687
2021-03-18 17:45:00	385.769394539	385.808742703	385.3267277	385.808742703	25808
2021-03-18 17:30:00	385.533305559	385.808742703	385.533305559	385.798905662	463607
2021-03-18 17:15:00	385.602066474	385.602066474	385.100475761	385.513631477	608053
2021-03-18 17:00:00	385.582490763	385.602164845	385.415261068	385.474283313	241357
2021-03-18 16:45:00	385.572653722	385.602164845	385.218520251	385.562816681	347371
2021-03-18 16:30:00	385.562816681	385.612001886	384.918195393	385.572653722	695746
2021-03-18 16:15:00	385.061127597	386.103853929	384.918490505	385.55297964	9896005
2021-03-18 16:00:00	385.085720199	385.356238823	384.382371778	385.031616475	15344962
2021-03-18 15:45:00	386.418639236	386.585868931	385.031616475	385.080801679	6889817
2021-03-18 15:30:00	386.595705972	386.595705972	385.582490763	386.408802196	5084980
2021-03-18 15:15:00	386.935083882	387.175697901	385.936624234	386.586065672	6183376
2021-03-18 15:00:00	386.251409542	387.230195108	386.23173546	386.930165361	4632827
2021-03-18 14:45:00	387.500713732	387.815499039	385.813661223	386.251409542	6380100
2021-03-18 14:30:00	388.651647513	388.666403074	387.441691486	387.500615361	4698995
2021-03-18 14:15:00	389.576329354	389.630433079	388.543440063	388.666403074	3187963
2021-03-18 14:00:00	389.473040425	389.674699763	389.241869965	389.576329354	1622409
2021-03-18 13:45:00	389.163173638	389.546818231	388.887736493	389.473040425	1228274
2021-03-18 13:30:00	388.582788227	389.281218128	388.445069655	389.145958816	2546762
2021-03-18 13:15:00	388.228654756	388.750017921	388.189306592	388.577869706	2756838
2021-03-18 13:00:00	389.143499556	389.182847719	387.992565775	388.233573276	2608071
2021-03-18 12:45:00	389.841929457	389.900951702	389.064803229	389.128743995	1659693
2021-03-18 12:30:00	390.222622939	390.255085174	389.753396089	389.841929457	1330269
2021-03-18 12:15:00	389.482877466	390.230492571	389.409099659	390.216032121	1827590
2021-03-18 12:00:00	389.291055169	389.517307109	389.104151392	389.487795986	1506254
2021-03-18 11:45:00	389.374670016	389.428773741	388.917247616	389.295973689	1927866
2021-03-18 11:30:00	389.010699504	389.379588537	388.858225371	389.374670016	1665999
2021-03-18 11:15:00	388.759854962	389.379588537	388.661484554	389.015618025	2434103
2021-03-18 11:00:00	388.641810472	388.897573534	388.189306592	388.759854962	2660475
2021-03-18 10:45:00	388.607380829	389.133662515	388.090936183	388.651647513	2844016
2021-03-18 10:30:00	388.208980674	388.887736493	387.795824957	388.610430311	3953766
2021-03-18 10:15:00	388.769692003	388.774610523	387.756476794	388.228654756	3818795
2021-03-18 10:00:00	388.661484554	388.838551289	387.59908414	388.779529044	5068231
2021-03-18 09:45:00	388.0466695	388.96643282	388.041750979	388.661484554	4644290
2021-03-18 09:30:00	387.687617508	388.071262102	387.677780467	388.031913938	103469
2021-03-18 09:15:00	388.218817715	388.248328837	387.648269345	387.677780467	147228
2021-03-18 09:00:00	388.228654756	388.425395573	388.05158802	388.238491796	101406
2021-03-18 08:45:00	388.110610265	388.454906695	387.93354353	388.218817715	240032
2021-03-18 08:30:00	388.081099143	388.268002919	387.874521284	388.199143633	86305
2021-03-18 08:15:00	388.937020068	391.763103538	387.746639753	388.090936183	208500
2021-03-18 08:00:00	387.845010162	388.327025164	387.815499039	388.159795469	127887
2021-03-18 07:45:00	388.84838833	388.897573534	387.726965671	387.835173121	191624
2021-03-18 07:30:00	388.838551289	388.986106902	388.74018088	388.828714248	117901
2021-03-18 07:15:00	389.251707005	389.389425578	388.809040167	388.809040167	131454
2021-03-18 07:00:00	389.30089221	389.635351599	389.202521801	389.202521801	83451
2021-03-18 06:45:00	389.30089221	389.497633027	389.202521801	389.4189367	37193
2021-03-18 06:30:00	388.976269861	389.359914455	388.927084657	389.340240373	14105
2021-03-18 06:15:00	388.84838833	389.064803229	388.84838833	388.976269861	12167
2021-03-18 06:00:00	389.271381087	389.291055169	388.750017921	388.96643282	17146
2021-03-18 05:45:00	388.946758739	389.241869965	388.946758739	389.241869965	16083
2021-03-18 05:30:00	388.927084657	389.104151392	388.897573534	388.897573534	12299
2021-03-18 05:15:00	388.612299349	388.976269861	388.602462308	388.927084657	19017
2021-03-18 05:00:00	388.956595779	388.956595779	388.464743736	388.681158635	111578
2021-03-18 04:45:00	389.487795986	389.487795986	388.96643282	389.015618025	7903
2021-03-18 04:30:00	389.458284864	389.782907212	389.458284864	389.487795986	7612
2021-03-18 04:15:00	389.635351599	391.514226404	389.359914455	389.359914455	34130
2021-03-17 20:00:00	391.35683375	391.612596813	391.34699671	391.524063445	54057
2021-03-17 19:45:00	391.169929974	391.386344873	391.169929974	391.34699671	30023
2021-03-17 19:30:00	391.002700279	391.169929974	390.835470585	391.071559565	16815
2021-03-17 19:15:00	391.022374361	391.130581811	390.884655789	390.992863238	28716
2021-03-17 19:00:00	390.845307625	391.01253732	390.845307625	390.943678034	11555
2021-03-17 18:45:00	391.189604056	391.219115178	390.943678034	390.943678034	53335
2021-03-17 18:30:00	391.140418851	391.219115178	391.002700279	391.189604056	123356
2021-03-17 18:15:00	390.501011195	391.199441097	390.501011195	391.160092933	150965
2021-03-17 18:00:00	390.599381604	390.78628538	390.432151909	390.501011195	74223
2021-03-17 17:45:00	390.5501964	390.78628538	390.530522318	390.599381604	31130
2021-03-17 17:30:00	390.530522318	390.5501964	390.501011195	390.540359359	26028
2021-03-17 17:15:00	390.382966705	390.78628538	390.382966705	390.510848236	1711512
2021-03-17 17:00:00	390.589544563	390.78628538	390.372736182	390.451825991	133071
2021-03-17 16:45:00	390.796122421	390.805959462	390.432151909	390.599381604	212166
2021-03-17 16:30:00	390.825633544	390.874818748	390.648566808	390.805959462	186173
2021-03-17 16:15:00	390.717426094	390.953515075	390.540359359	390.825633544	7247482
2021-03-17 16:00:00	390.176388847	390.805959462	389.950136907	390.746937217	7223430
2021-03-17 15:45:00	390.648566808	391.267808531	390.09769252	390.176388847	5088943
2021-03-17 15:30:00	390.884655789	391.253544821	390.343618541	390.643648288	3838593
2021-03-17 15:15:00	391.179767015	391.632270895	390.776448339	390.884754159	3827690
2021-03-17 15:00:00	391.160092933	391.307648546	390.589544563	391.179767015	4711690
2021-03-17 14:45:00	388.838551289	391.23878926	388.62213639	391.160092933	4814095
2021-03-17 14:30:00	390.21573701	390.363292623	388.84838833	388.84838833	3524892
2021-03-17 14:15:00	387.579410058	390.392803746	387.554817456	390.21573701	10908376
2021-03-17 14:00:00	387.726965671	387.795824957	387.284298833	387.554817456	1505906
2021-03-17 13:45:00	387.815499039	387.913869448	387.589247099	387.71221011	924384
2021-03-17 13:30:00	387.648269345	387.94338057	387.382669241	387.815499039	1095247
2021-03-17 13:15:00	387.500713732	387.805661998	387.353158119	387.648269345	1458133
2021-03-17 13:00:00	387.530224854	387.899113887	387.382669241	387.500713732	1202161
2021-03-17 12:45:00	388.120447306	388.130284347	387.451528527	387.549898936	1378049
2021-03-17 12:30:00	387.972891693	388.258165878	387.94338057	388.110610265	1224429
2021-03-17 12:15:00	387.726965671	388.127333235	387.510550772	387.963054652	1451228
2021-03-17 12:00:00	387.530224854	387.982728734	387.530224854	387.731884192	1281072
2021-03-17 11:45:00	387.771232355	387.82533608	387.422017405	387.530224854	2031198
2021-03-17 11:30:00	387.412180364	387.884358325	387.313809955	387.785987917	1651617
2021-03-17 11:15:00	387.225276587	387.658106385	386.890817198	387.422017405	2123502
2021-03-17 11:00:00	387.185928424	387.540061895	387.008861688	387.235113628	3002577
2021-03-17 10:45:00	388.307351082	388.307351082	387.157302635	387.176091383	2513336
2021-03-17 10:30:00	388.060146245	388.543440063	387.884358325	388.317188123	3199150
2021-03-17 10:15:00	388.149958429	388.238491796	387.431854445	388.061425061	5043516
2021-03-17 10:00:00	388.179469551	388.454906695	387.864684244	388.140121388	2699509
2021-03-17 09:45:00	388.100773224	388.16963251	387.382669241	388.16963251	4937151
2021-03-17 09:30:00	388.16963251	388.208980674	388.05158802	388.110610265	135924
2021-03-17 09:15:00	388.376210368	388.445069655	388.022076897	388.071262102	132532
2021-03-17 09:00:00	388.327025164	388.435232614	388.248328837	388.405721491	47000
2021-03-17 08:45:00	388.268002919	388.39588445	388.140121388	388.199143633	55679
2021-03-17 08:30:00	388.238491796	388.543440063	388.238491796	388.307351082	88919
2021-03-17 08:15:00	388.681257006	390.431168205	387.884358325	388.258165878	116984
2021-03-17 08:00:00	388.248328837	388.297514042	387.93354353	388.130284347	58884
2021-03-17 07:45:00	388.582788227	388.582788227	388.149958429	388.307351082	73742
2021-03-17 07:30:00	388.927084657	388.927084657	388.484417818	388.602462308	45614
2021-03-17 07:15:00	389.133662515	389.19268476	388.887736493	388.956595779	69343
2021-03-17 07:00:00	389.468121904	389.468121904	389.19268476	389.202521801	4103
2021-03-17 06:45:00	389.30089221	389.556655272	389.261544046	389.507470068	7474
2021-03-17 06:30:00	389.251707005	389.271381087	389.251707005	389.271381087	6028
2021-03-17 06:15:00	389.310729251	389.350077414	389.261544046	389.261544046	2116
2021-03-17 06:00:00	389.320566291	389.320566291	389.19268476	389.19268476	3830
2021-03-17 05:45:00	389.497633027	389.497633027	389.497633027	389.497633027	2000
2021-03-17 05:30:00	389.30089221	389.53698119	389.30089221	389.53698119	920
2021-03-17 05:15:00	389.340240373	389.438610782	389.251707005	389.251707005	2572
2021-03-17 05:00:00	389.4189367	389.468121904	389.399262618	389.468121904	900
2021-03-17 04:45:00	389.379588537	389.379588537	389.379588537	389.379588537	406
2021-03-17 04:30:00	389.576329354	389.576329354	389.153336597	389.153336597	2244
2021-03-17 04:15:00	389.507470068	389.704210885	389.448447823	389.576329354	5524
2021-03-16 20:00:00	389.930462825	389.979648029	389.753396089	389.792744253	25108
2021-03-16 19:45:00	389.900951702	389.98948507	389.900951702	389.940299866	6777
2021-03-16 19:30:00	390.018996193	390.156714765	389.891114662	389.910788743	24237
2021-03-16 19:15:00	390.087855479	390.235411092	390.028833234	390.028833234	14087
2021-03-16 19:00:00	390.186225888	390.235411092	390.137040683	390.137040683	4317
2021-03-16 18:45:00	390.078018438	390.186225888	390.018996193	390.156714765	7846
2021-03-16 18:30:00	390.09769252	390.186225888	390.058344356	390.078018438	11928
2021-03-16 18:15:00	389.959973948	390.284596296	389.959973948	390.166551806	63623
2021-03-16 18:00:00	389.930462825	390.087855479	389.458284864	389.920625784	36207
2021-03-16 17:45:00	389.832092416	389.930462825	389.782907212	389.910788743	32836
2021-03-16 17:30:00	389.959973948	389.959973948	389.458284864	389.822255376	139817
2021-03-16 17:15:00	390.018996193	390.018996193	389.959973948	389.98948507	17181
2021-03-16 17:00:00	389.999322111	390.068181397	389.753396089	390.038670275	40205
2021-03-16 16:45:00	389.950136907	389.999322111	389.87144058	389.969810989	422645
2021-03-16 16:30:00	390.087855479	390.09769252	389.52714415	389.940299866	1109841
2021-03-16 16:15:00	389.492714507	390.24465791	389.379588537	390.087855479	3363223
2021-03-16 16:00:00	389.881277621	390.171470326	389.4189367	389.487795986	8282841
2021-03-16 15:45:00	389.773070171	390.5501964	389.597380621	389.881277621	3595370
2021-03-16 15:30:00	389.822255376	390.078018438	389.664862722	389.773070171	2284663
2021-03-16 15:15:00	389.506486364	389.920625784	389.005780984	389.812418335	2226669
2021-03-16 15:00:00	388.651647513	389.694373844	388.651647513	389.497633027	4253143
2021-03-16 14:45:00	388.947742443	389.379588537	388.641810472	388.659615516	3252548
2021-03-16 14:30:00	389.812418335	390.087855479	388.858225371	388.956595779	2767078
2021-03-16 14:15:00	389.812418335	390.186225888	389.497633027	389.817336855	2363933
2021-03-16 14:00:00	389.709129406	390.087658738	389.634269525	389.817336855	1623369
2021-03-16 13:45:00	390.505929716	390.540359359	389.714047926	389.714047926	2086626
2021-03-16 13:30:00	390.67315941	390.78628538	390.392803746	390.507110161	1828094
2021-03-16 13:15:00	390.387885225	390.904329871	390.289514817	390.669224594	2971842
2021-03-16 13:00:00	390.409526715	390.491174154	390.127203642	390.387885225	1104046
2021-03-16 12:45:00	389.861603539	390.501011195	389.765102168	390.407559307	1940166
2021-03-16 12:30:00	390.235509462	390.314107419	389.576329354	389.856685019	2300753
2021-03-16 12:15:00	390.569870481	390.717426094	390.196062928	390.226557755	1458830
2021-03-16 12:00:00	390.505929716	390.638729767	390.274759255	390.578723818	1280896
2021-03-16 11:45:00	390.815796503	390.973189157	390.451825991	390.510848236	1380860
2021-03-16 11:30:00	390.737100176	391.01253732	390.697752012	390.810877982	2025612
2021-03-16 11:15:00	390.840389105	390.904329871	390.520685277	390.742018696	2049086
2021-03-16 11:00:00	391.042048443	391.337159669	390.796122421	390.825633544	2503196
2021-03-16 10:45:00	391.101070688	391.34699671	390.953515075	391.037129922	2172927
2021-03-16 10:30:00	391.002700279	391.150255892	390.845307625	391.101070688	1633224
2021-03-16 10:15:00	390.973189157	391.081396606	390.5501964	391.002700279	2614379
2021-03-16 10:00:00	390.766611299	391.140418851	390.540359359	390.982042493	2738274
2021-03-16 09:45:00	390.599381604	390.805959462	390.255085174	390.756774258	2966450
2021-03-16 09:30:00	390.471500073	390.678077931	390.432151909	390.599381604	122812
2021-03-16 09:15:00	390.363292623	390.492157858	390.3337815	390.481337113	308386
2021-03-16 09:00:00	390.481337113	390.648566808	390.373129664	390.392803746	60849
2021-03-16 08:45:00	390.530522318	390.864981707	390.274759255	390.382966705	152607
2021-03-16 08:30:00	390.619055686	390.697752012	390.530522318	390.530522318	17958
2021-03-16 08:15:00	390.56003344	390.687914972	389.900951702	390.530522318	35169
2021-03-16 08:00:00	390.481337113	390.727263135	390.44198895	390.56003344	47677
2021-03-16 07:45:00	390.363292623	390.569870481	390.284596296	390.461663032	32312
2021-03-16 07:30:00	390.264922214	390.5501964	390.264922214	390.363292623	40454
2021-03-16 07:15:00	390.205899969	390.32394446	390.186225888	390.186225888	24231
2021-03-16 07:00:00	390.018996193	390.176388847	390.018996193	390.146877724	4461
2021-03-16 06:45:00	390.038670275	390.048507315	389.979648029	390.038670275	5371
2021-03-16 06:30:00	390.038670275	390.038670275	389.940299866	390.009159152	5138
2021-03-16 06:15:00	389.950136907	390.009159152	389.930462825	389.930462825	1394
2021-03-16 06:00:00	389.900951702	389.900951702	389.812418335	389.900951702	3189
2021-03-16 05:45:00	389.979648029	389.98948507	389.753396089	389.832092416	3036
2021-03-16 05:30:00	389.969810989	389.969810989	389.969810989	389.969810989	120
2021-03-16 05:15:00	389.861603539	390.018996193	389.861603539	390.018996193	1085
2021-03-16 05:00:00	390.009159152	390.009159152	389.76323313	389.76323313	805
2021-03-16 04:45:00	390.166551806	390.186225888	390.038670275	390.038670275	12316
2021-03-16 04:30:00	389.98948507	390.176388847	389.98948507	390.087855479	1657
2021-03-16 04:15:00	390.255085174	390.255085174	389.497633027	389.950136907	2829
2021-03-15 20:00:00	389.655025681	389.674699763	389.448447823	389.468121904	18792
2021-03-15 19:45:00	389.625514558	389.694373844	389.556655272	389.694373844	4481
2021-03-15 19:30:00	389.546818231	389.694373844	389.458284864	389.586166395	11462
2021-03-15 19:15:00	389.477958945	389.605840477	389.428773741	389.605840477	11351
2021-03-15 19:00:00	389.64518864	389.64518864	389.458284864	389.53698119	16813
2021-03-15 18:45:00	389.615677517	389.743559049	389.576329354	389.576329354	45243
2021-03-15 18:30:00	389.773070171	389.782907212	389.556655272	389.605840477	22986
2021-03-15 18:15:00	389.98948507	389.98948507	389.64518864	389.753396089	100189
2021-03-15 18:00:00	390.107529561	390.107529561	389.969810989	389.98948507	31044
2021-03-15 17:45:00	389.950136907	390.107529561	389.950136907	390.107529561	33969
2021-03-15 17:30:00	390.009159152	390.078018438	389.940299866	390.009159152	16406
2021-03-15 17:15:00	389.959973948	390.09769252	389.822255376	390.087855479	63332
2021-03-15 17:00:00	389.950136907	389.98948507	389.910788743	389.920625784	79723
2021-03-15 16:45:00	389.900951702	390.038571904	389.861603539	389.950136907	183587
2021-03-15 16:30:00	389.910788743	390.048507315	389.841929457	389.910788743	394603
2021-03-15 16:15:00	390.038670275	390.264922214	389.851766498	389.969810989	4623056
2021-03-15 16:00:00	388.563114145	390.220655531	388.553277104	390.009159152	10005651
2021-03-15 15:45:00	388.297514042	388.582689856	388.071262102	388.564983183	2634326
2021-03-15 15:30:00	388.385949039	388.612299349	388.159795469	388.297514042	2111606
2021-03-15 15:15:00	388.789366085	388.922166136	388.328599091	388.381128889	1893073
2021-03-15 15:00:00	388.750017921	388.828714248	388.582788227	388.789366085	1022403
2021-03-15 14:45:00	388.859602557	389.064803229	388.681158635	388.754936442	2276014
2021-03-15 14:30:00	388.538521543	388.858225371	388.494254859	388.858225371	1782423
2021-03-15 14:15:00	388.227671051	388.533603022	388.219801419	388.533603022	1591405
2021-03-15 14:00:00	387.963054652	388.228556385	387.963054652	388.218817715	1090962
2021-03-15 13:45:00	387.73867175	387.982728734	387.672861947	387.963054652	846064
2021-03-15 13:30:00	387.677780467	387.814121853	387.589247099	387.741721233	1216285
2021-03-15 13:15:00	387.736802712	387.805661998	387.461365568	387.687617508	2248657
2021-03-15 13:00:00	387.392506282	387.756476794	387.333484037	387.735819008	1289595
2021-03-15 12:45:00	387.193699686	387.559735977	387.108806023	387.387587762	1423900
2021-03-15 12:30:00	387.062965413	387.244950669	386.930165361	387.190846944	1276068
2021-03-15 12:15:00	386.664565258	387.14658026	386.566194849	387.062965413	2214514
2021-03-15 12:00:00	386.394046634	386.80228383	386.22681694	386.669483778	2443311
2021-03-15 11:45:00	386.585868931	386.605543013	385.641513008	386.394046634	3829343
2021-03-15 11:30:00	387.414049402	387.569474647	386.467824441	386.585868931	2615898
2021-03-15 11:15:00	387.530224854	387.746639753	387.33181174	387.414049402	3857417
2021-03-15 11:00:00	387.166254342	387.564654497	387.13674322	387.530224854	1643814
2021-03-15 10:45:00	387.176091383	387.362995159	386.920328321	387.176091383	2324209
2021-03-15 10:30:00	387.608921181	387.618758222	387.048209852	387.185928424	1903093
2021-03-15 10:15:00	387.559735977	387.70729159	386.940100773	387.618758222	2183281
2021-03-15 10:00:00	387.667943426	387.923706489	387.25478771	387.568589314	4697756
2021-03-15 09:45:00	387.904032407	388.243410317	387.417098884	387.667943426	4050868
2021-03-15 09:30:00	387.70729159	387.982728734	387.70729159	387.94338057	99414
2021-03-15 09:15:00	387.431854445	387.874521284	387.343321078	387.70729159	81875
2021-03-15 09:00:00	387.353158119	387.500713732	387.107232097	387.402343323	103664
2021-03-15 08:45:00	387.48103965	387.490876691	387.274461792	387.323646996	75680
2021-03-15 08:30:00	387.648269345	387.648269345	387.333484037	387.392506282	66248
2021-03-15 08:15:00	388.238393426	388.74962444	386.989187607	387.638432304	65561
2021-03-15 08:00:00	388.140121388	388.140121388	387.923706489	388.012239856	11855
2021-03-15 07:45:00	388.16963251	388.179469551	387.982728734	388.16963251	31262
2021-03-15 07:30:00	388.386047409	388.484417818	388.100773224	388.110610265	22727
2021-03-15 07:15:00	388.386047409	388.494254859	388.149958429	388.425395573	30830
2021-03-15 07:00:00	388.5040919	388.543440063	388.130284347	388.405721491	14237
2021-03-15 06:45:00	388.454906695	388.533603022	388.268002919	388.533603022	14013
2021-03-15 06:30:00	388.543440063	388.612299349	388.454906695	388.582788227	9930
2021-03-15 06:15:00	388.700832717	388.779529044	388.543440063	388.543440063	1519
2021-03-15 06:00:00	388.946758739	389.005780984	388.789366085	388.789366085	2883
2021-03-15 05:45:00	388.809040167	388.956595779	388.809040167	388.956595779	5213
2021-03-15 05:30:00	388.641810472	388.858225371	388.563114145	388.710669758	5808
2021-03-15 05:15:00	388.582788227	388.710669758	388.582788227	388.690995676	2634
2021-03-15 05:00:00	388.405721491	388.563114145	388.405721491	388.435232614	4541
2021-03-15 04:45:00	388.238491796	388.39588445	387.982728734	388.39588445	1933
2021-03-15 04:30:00	388.110610265	388.16963251	387.93354353	387.982728734	1974
2021-03-15 04:15:00	387.441691486	388.081099143	387.362995159	388.071262102	9099
2021-03-12 20:00:00	387.638432304	387.677780467	387.569573018	387.628595263	13810
2021-03-12 19:45:00	387.677780467	387.677780467	387.658106385	387.667943426	6907
2021-03-12 19:30:00	387.687617508	387.687617508	387.658106385	387.677780467	1761
2021-03-12 19:15:00	387.756476794	387.756476794	387.677780467	387.687617508	8734
2021-03-12 19:00:00	387.59908414	387.766313835	387.59908414	387.717128631	5593
2021-03-12 18:45:00	387.579410058	387.638432304	387.579410058	387.638432304	1526
2021-03-12 18:30:00	387.59908414	387.59908414	387.540061895	387.579410058	2606
2021-03-12 18:15:00	387.638432304	387.677780467	387.628595263	387.638432304	3539
2021-03-12 18:00:00	387.677780467	387.677780467	387.628595263	387.628595263	11750
2021-03-12 17:45:00	387.648269345	387.667943426	387.618758222	387.628595263	4667
2021-03-12 17:30:00	387.648269345	387.70729159	387.59908414	387.697454549	16284
2021-03-12 17:15:00	387.618758222	387.756476794	387.264624751	387.726965671	101475
2021-03-12 17:00:00	387.677780467	387.726965671	387.510550772	387.658106385	131899
2021-03-12 16:45:00	387.736802712	387.736802712	387.530224854	387.697454549	145686
2021-03-12 16:30:00	387.776150876	387.82533608	387.6015434	387.736802712	247601
2021-03-12 16:15:00	387.667943426	388.110610265	387.579410058	387.746639753	4678121
2021-03-12 16:00:00	387.480252687	387.785987917	387.185928424	387.667943426	4499183
2021-03-12 15:45:00	387.018698729	387.677780467	387.008861688	387.48103965	2492006
2021-03-12 15:30:00	386.605543013	387.156515672	386.605543013	387.018698729	1350354
2021-03-12 15:15:00	386.979350566	387.008861688	386.408802196	386.605543013	1546020
2021-03-12 15:00:00	386.984269086	387.087656386	386.831794953	386.960660188	1914080
2021-03-12 14:45:00	386.615380054	387.008861688	386.408802196	386.999024647	1280320
2021-03-12 14:30:00	386.664565258	386.68423934	386.418639236	386.595705972	1149674
2021-03-12 14:15:00	386.34977995	386.743261585	386.23173546	386.674402299	2176659
2021-03-12 14:00:00	386.625217095	386.654728217	386.212061378	386.34968158	879906
2021-03-12 13:45:00	386.639972656	387.208356877	386.4579874	386.635054135	1512535
2021-03-12 13:30:00	386.384209593	386.694076381	386.251409542	386.644891176	751893
2021-03-12 13:15:00	386.143202092	387.208356877	385.867666578	386.379291073	1112010
2021-03-12 13:00:00	386.369454032	386.595705972	385.995646479	386.153039133	892794
2021-03-12 12:45:00	386.595705972	386.861306075	386.251409542	386.398965155	1517885
2021-03-12 12:30:00	386.359616991	386.595705972	386.261246583	386.595705972	2117189
2021-03-12 12:15:00	386.054668724	386.359616991	385.680861172	386.33994291	919673
2021-03-12 12:00:00	386.034010939	386.320268828	385.867764948	386.049750204	1498730
2021-03-12 11:45:00	385.818579744	386.034994643	385.474283313	386.025157602	1301759
2021-03-12 11:30:00	385.425098109	385.837270121	385.336564741	385.821530856	1183572
2021-03-12 11:15:00	385.454609232	385.798905662	384.825038616	385.464446273	2077055
2021-03-12 11:00:00	385.907113111	386.192387297	385.100475761	385.484120354	2360295
2021-03-12 10:45:00	385.31689066	385.995646479	385.066046118	385.916950152	2018220
2021-03-12 10:30:00	386.015320561	386.202224337	384.903734943	385.3267277	3618754
2021-03-12 10:15:00	386.448150359	386.68433771	385.720209335	386.025157602	4353880
2021-03-12 10:00:00	386.034994643	386.507172604	385.680861172	386.4579874	5340188
2021-03-12 09:45:00	385.680861172	386.054275243	384.903734943	386.030076122	6513010
2021-03-12 09:30:00	385.31689066	385.729652894	385.159498006	385.710372294	196045
2021-03-12 09:15:00	385.533305559	385.720209335	385.179172088	385.248031374	154171
2021-03-12 09:00:00	385.926787193	385.956298316	385.523468518	385.602164845	87551
2021-03-12 08:45:00	386.044831684	386.261246583	385.907113111	385.936624234	82471
2021-03-12 08:30:00	385.985809438	386.290757705	385.857927907	386.015320561	64791
2021-03-12 08:15:00	386.143202092	387.628595263	384.854156257	385.946461275	150198
2021-03-12 08:00:00	385.720209335	386.202224337	385.700535253	386.143202092	54930
2021-03-12 07:45:00	385.366075864	385.759557499	385.31689066	385.759557499	69044
2021-03-12 07:30:00	385.572653722	385.808742703	385.336564741	385.395586987	54752
2021-03-12 07:15:00	384.972594229	385.621838926	384.913571984	385.572653722	116252
2021-03-12 07:00:00	384.86438678	385.31689066	384.86438678	384.923409025	18801
2021-03-12 06:45:00	384.923409025	385.336564741	384.923409025	385.080801679	9585
2021-03-12 06:30:00	385.139823924	385.149660965	384.795527494	384.795527494	4859
2021-03-12 06:15:00	384.923409025	385.149660965	384.618460758	385.100475761	16239
2021-03-12 06:00:00	385.169335047	385.31689066	384.903734943	384.98243127	19094
2021-03-12 05:45:00	384.628297799	385.218520251	384.628297799	385.198846169	21665
2021-03-12 05:30:00	384.63813484	384.63813484	384.510253309	384.579112595	6468
2021-03-12 05:15:00	384.854549739	384.874223821	384.598786677	384.647971881	16294
2021-03-12 05:00:00	384.844712698	384.98243127	384.647971881	384.874223821	10187
2021-03-12 04:45:00	384.815201576	384.913571984	384.815201576	384.844712698	2193
2021-03-12 04:30:00	385.011942393	385.011942393	384.549601472	384.746342289	11949
2021-03-12 04:15:00	388.071262102	388.071262102	384.706994126	384.972594229	21058
2021-03-11 20:00:00	387.874521284	387.874521284	387.589247099	387.59908414	31257
2021-03-11 19:45:00	387.579410058	387.854847203	387.441691486	387.835173121	14227
2021-03-11 19:30:00	387.628595263	387.82533608	387.422017405	387.579508429	20892
2021-03-11 19:15:00	387.490876691	387.93354353	387.451528527	387.540061895	29858
2021-03-11 19:00:00	387.805661998	387.82533608	387.500713732	387.540061895	24712
2021-03-11 18:45:00	387.717128631	387.94338057	387.677780467	387.795824957	70004
2021-03-11 18:30:00	387.569573018	387.677780467	387.530224854	387.677780467	25384
2021-03-11 18:15:00	387.126906179	387.559735977	387.077720974	387.549898936	84148
2021-03-11 18:00:00	387.008861688	387.176091383	387.008861688	387.166254342	449009
2021-03-11 17:45:00	386.989187607	387.008861688	386.969513525	387.008861688	7421
2021-03-11 17:30:00	386.940002402	386.989187607	386.91049128	386.989187607	23664
2021-03-11 17:15:00	386.999024647	387.038372811	386.890817198	386.940002402	13380
2021-03-11 17:00:00	386.969513525	386.969513525	386.743261585	386.959676484	176677
2021-03-11 16:45:00	387.048209852	387.117069138	386.890817198	386.969513525	157161
2021-03-11 16:30:00	387.008861688	387.126906179	386.979350566	386.989187607	233264
2021-03-11 16:15:00	387.077720974	387.185928424	386.890817198	387.077720974	5388002
2021-03-11 16:00:00	387.305841952	387.510550772	386.871143116	387.087558015	10626008
2021-03-11 15:45:00	387.70729159	387.726965671	387.185928424	387.308891435	4147467
2021-03-11 15:30:00	387.439724078	387.82533608	387.3728322	387.717128631	2655281
2021-03-11 15:15:00	387.648269345	387.815499039	387.382669241	387.441593116	2310080
2021-03-11 15:00:00	388.16963251	388.287677001	387.638432304	387.648269345	2328227
2021-03-11 14:45:00	388.523765981	388.602462308	388.100773224	388.16963251	2037276
2021-03-11 14:30:00	388.425395573	388.695914197	388.307351082	388.515797978	1582200
2021-03-11 14:15:00	388.130284347	388.651647513	388.130284347	388.43424891	2613853
2021-03-11 14:00:00	388.287677001	388.521896944	387.94338057	388.140121388	1804575
2021-03-11 13:45:00	388.400802971	388.631973431	388.20081593	388.287677001	2095706
2021-03-11 13:30:00	388.651647513	388.868062412	388.258165878	388.381128889	1876373
2021-03-11 13:15:00	388.476449815	389.202521801	388.400802971	388.661484554	3022587
2021-03-11 13:00:00	388.425395573	388.553277104	388.110610265	388.479499298	2026098
2021-03-11 12:45:00	388.523667611	388.710669758	388.386047409	388.415558532	1143382
2021-03-11 12:30:00	388.897573534	388.936921698	388.385949039	388.513928941	1954067
2021-03-11 12:15:00	388.386047409	388.96643282	388.268002919	388.902492055	1858590
2021-03-11 12:00:00	388.74018088	388.809040167	388.327221905	388.386047409	2383471
2021-03-11 11:45:00	388.341780725	388.799203126	388.194225112	388.73034384	2316117
2021-03-11 11:30:00	388.243410317	388.592625267	388.189306592	388.356044435	3107428
2021-03-11 11:15:00	387.628595263	388.287677001	387.628595263	388.248328837	3258925
2021-03-11 11:00:00	387.02853577	387.717128631	386.900654239	387.628595263	3537264
2021-03-11 10:45:00	386.561276329	387.067883934	386.517009645	387.018698729	3394061
2021-03-11 10:30:00	386.394046634	386.664565258	385.582490763	386.566194849	2636912
2021-03-11 10:15:00	386.546520768	386.841631994	386.34977995	386.394046634	3417789
2021-03-11 10:00:00	385.454609232	386.580950411	385.366075864	386.545537064	2835993
2021-03-11 09:45:00	385.838253825	386.162876174	385.356238823	385.444772191	6013540
2021-03-11 09:30:00	385.720209335	385.897276071	385.503794436	385.838253825	113578
2021-03-11 09:15:00	385.444772191	385.838253825	385.346401782	385.651350049	86648
2021-03-11 09:00:00	385.680861172	385.690698212	385.198846169	385.474283313	71640
2021-03-11 08:45:00	385.720209335	385.808742703	385.425098109	385.700535253	58319
2021-03-11 08:30:00	385.848090866	385.995646479	385.612001886	385.739883417	55556
2021-03-11 08:15:00	385.98620292	386.064505765	385.3267277	385.838253825	80773
2021-03-11 08:00:00	385.66118709	386.103853929	385.612001886	385.838253825	96717
2021-03-11 07:45:00	385.808742703	385.808742703	385.572653722	385.631675967	34146
2021-03-11 07:30:00	385.582490763	385.818579744	385.533305559	385.759557499	100352
2021-03-11 07:15:00	385.592327804	385.641513008	385.356238823	385.533305559	89110
2021-03-11 07:00:00	385.759557499	385.88743903	385.612001886	385.612001886	4417
2021-03-11 06:45:00	385.680861172	385.867764948	385.562816681	385.759557499	12643
2021-03-11 06:30:00	385.985809438	385.995646479	385.66118709	385.700535253	9929
2021-03-11 06:15:00	386.103853929	386.103853929	385.907113111	386.00548352	5817
2021-03-11 06:00:00	385.818579744	386.271083623	385.808742703	386.123528011	14371
2021-03-11 05:45:00	385.798905662	386.094016888	385.759557499	386.054668724	2896
2021-03-11 05:30:00	385.690698212	385.877601989	385.690698212	385.857927907	5600
2021-03-11 05:15:00	385.907113111	385.975972398	385.759557499	385.759557499	15030
2021-03-11 05:00:00	385.88743903	386.044831684	385.857927907	385.857927907	3078
2021-03-11 04:45:00	385.877601989	385.995646479	385.857927907	385.995646479	1730
2021-03-11 04:30:00	386.094016888	386.241572501	385.995646479	386.162876174	14958
2021-03-11 04:15:00	385.612001886	386.084179847	385.139823924	386.084179847	30796
2021-03-10 20:00:00	383.201926874	383.280623201	382.759260035	383.04453422	73135
2021-03-10 19:45:00	383.260949119	383.38883065	383.201926874	383.211763915	15394
2021-03-10 19:30:00	383.4970381	383.4970381	383.16257871	383.241275037	44284
2021-03-10 19:15:00	383.467526977	383.654430754	383.467526977	383.556060345	19630
2021-03-10 19:00:00	383.801986367	383.801986367	383.447852895	383.467526977	36780
2021-03-10 18:45:00	383.861008612	383.861008612	383.703615958	383.73312708	21545
2021-03-10 18:30:00	384.087260552	384.136445756	383.84133453	383.920030857	26905
2021-03-10 18:15:00	384.126608715	384.244653205	383.949541979	384.047912388	82186
2021-03-10 18:00:00	384.047912388	384.136445756	384.028238306	384.106934633	47345
2021-03-10 17:45:00	384.087260552	384.136445756	384.06758647	384.077423511	37107
2021-03-10 17:30:00	384.136445756	384.156119838	383.231437996	384.087260552	38332
2021-03-10 17:15:00	384.06758647	384.18563096	383.95937902	384.136445756	22173
2021-03-10 17:00:00	384.018401266	384.215142083	383.988890143	384.175793919	88522
2021-03-10 16:45:00	383.939704939	384.087260552	383.231437996	383.231437996	129350
2021-03-10 16:30:00	383.929867898	384.116771674	383.119590842	383.939704939	1275966
2021-03-10 16:15:00	383.172415751	384.028238306	383.04453422	383.969216061	2847758
2021-03-10 16:00:00	383.556060345	384.057749429	383.015023097	383.172317381	7891762
2021-03-10 15:45:00	383.718371519	383.83641601	383.201926874	383.560978865	3583668
2021-03-10 15:30:00	383.870845653	384.29383841	383.683941876	383.72329004	3721664
2021-03-10 15:15:00	384.451231064	384.766016371	383.772475244	383.861106982	3028110
2021-03-10 15:00:00	384.06758647	385.021779434	383.993808663	384.446312543	2978098
2021-03-10 14:45:00	384.008564225	384.274164328	383.861008612	384.077423511	1495464
2021-03-10 14:30:00	384.18563096	384.313512491	383.644593713	384.008564225	2613167
2021-03-10 14:15:00	383.516712181	384.194484297	383.133067588	384.194484297	4018913
2021-03-10 14:00:00	383.38883065	383.703615958	382.867467484	383.516908922	2302476
2021-03-10 13:45:00	383.998727184	384.264327287	383.015023097	383.38883065	2989794
2021-03-10 13:30:00	384.087260552	384.165956878	383.319971364	384.018401266	2190542
2021-03-10 13:15:00	383.880682693	384.362697696	382.552682177	384.087752404	5326146
2021-03-10 13:00:00	383.201926874	383.95937902	383.201926874	383.880190841	2350011
2021-03-10 12:45:00	383.20094317	383.433097334	382.690400749	383.187171312	2505029
2021-03-10 12:30:00	383.821660448	383.910193816	383.064208302	383.197008353	2481560
2021-03-10 12:15:00	383.752801162	383.95937902	383.438015855	383.821660448	1928745
2021-03-10 12:00:00	382.847793403	384.195468001	382.836087324	383.747882642	3278101
2021-03-10 11:45:00	383.541304784	383.821660448	382.739585953	382.847793403	2716090
2021-03-10 11:30:00	383.457689936	383.683941876	382.788771157	383.541304784	3258482
2021-03-10 11:15:00	383.005186056	383.674104835	382.710074831	383.457689936	4523384
2021-03-10 11:00:00	382.768113372	383.329808405	382.13952646	383.005186056	4898627
2021-03-10 10:45:00	382.169037583	382.852711923	381.844611975	382.769097076	5074149
2021-03-10 10:30:00	383.27078616	383.72329004	382.100178297	382.164119063	5013747
2021-03-10 10:15:00	383.95937902	384.451231064	383.16257871	383.27078616	5639775
2021-03-10 10:00:00	383.693778917	384.549601472	383.398667691	383.95937902	6322351
2021-03-10 09:45:00	383.339645446	383.861008612	382.887141566	383.683941876	9180922
2021-03-10 09:30:00	383.260949119	383.378993609	382.92648973	383.319971364	330312
2021-03-10 09:15:00	382.651052585	383.290460242	382.405126564	383.260949119	337615
2021-03-10 09:00:00	381.991970847	382.719911871	381.79523003	382.641215545	319903
2021-03-10 08:45:00	380.841037066	382.523171054	380.791851862	381.972296766	492855
2021-03-10 08:30:00	380.614785126	380.831200025	380.486903595	380.791851862	49520
2021-03-10 08:15:00	380.673709001	381.352563191	379.473688386	380.614785126	161827
2021-03-10 08:00:00	380.929570434	381.086963088	380.693481453	380.988592679	26042
2021-03-10 07:45:00	381.175496456	381.323052069	380.841037066	380.978755638	29452
2021-03-10 07:30:00	380.988592679	381.34272615	380.988592679	381.195170537	33998
2021-03-10 07:15:00	380.831200025	380.968918598	380.624622167	380.968918598	31787
2021-03-10 07:00:00	380.260651655	380.870548189	380.260651655	380.870548189	4435
2021-03-10 06:45:00	380.240977574	380.477066554	380.191792369	380.260651655	17618
2021-03-10 06:30:00	381.195170537	381.195170537	380.093421961	380.260651655	38641
2021-03-10 06:15:00	380.860711148	381.165659415	380.713155535	381.165659415	37870
2021-03-10 06:00:00	381.234518701	381.273866864	380.821362985	380.88038523	57275
2021-03-10 05:45:00	381.480444723	381.480444723	381.273866864	381.303377987	10761
2021-03-10 05:30:00	381.480444723	381.824741153	381.480444723	381.519792886	31931
2021-03-10 05:15:00	381.529629927	381.598489213	381.529629927	381.529629927	7183
2021-03-10 05:00:00	381.372237273	381.657511458	381.303377987	381.618163295	6093
2021-03-10 04:45:00	381.264029823	381.56897809	381.264029823	381.480444723	1989
2021-03-10 04:30:00	381.293540946	381.382074314	381.22468166	381.283703905	4710
2021-03-10 04:15:00	381.195170537	381.382074314	380.860711148	381.34272615	8935
2021-03-09 20:00:00	380.742666658	380.841037066	380.565599922	380.703318494	25018
2021-03-09 19:45:00	380.614785126	380.959081557	380.506577677	380.860711148	21708
2021-03-09 19:30:00	380.752503699	380.791851862	380.437718391	380.624622167	21265
2021-03-09 19:15:00	381.057451965	381.086963088	380.644296249	380.742666658	46052
2021-03-09 19:00:00	381.372237273	381.411585436	380.99842972	381.205007578	17589
2021-03-09 18:45:00	381.057451965	381.34272615	380.959081557	381.34272615	15960
2021-03-09 18:30:00	381.116474211	381.33288911	381.086963088	381.244355742	28354
2021-03-09 18:15:00	381.165659415	381.234518701	380.909896352	381.126311251	72554
2021-03-09 18:00:00	381.008266761	381.155822374	380.968918598	381.086963088	77219
2021-03-09 17:45:00	381.057451965	381.10663717	380.860711148	380.939407475	54790
2021-03-09 17:30:00	380.673807372	381.136148292	380.663970331	381.116474211	110993
2021-03-09 17:15:00	380.713155535	380.722992576	380.595111045	380.595111045	28043
2021-03-09 17:00:00	380.791851862	380.929570434	380.693481453	380.703318494	451029
2021-03-09 16:45:00	380.565599922	381.067289006	380.5360888	380.791851862	507092
2021-03-09 16:30:00	380.555762881	380.860711148	380.447555432	380.604948086	483110
2021-03-09 16:15:00	380.801688903	381.057451965	380.506577677	380.555762881	9530847
2021-03-09 16:00:00	381.696859622	381.952622684	380.54592584	380.801688903	16310118
2021-03-09 15:45:00	382.670726667	382.749422994	381.637837376	381.696859622	4426177
2021-03-09 15:30:00	383.083882383	383.123230547	382.665021183	382.670726667	3464987
2021-03-09 15:15:00	382.719911871	383.300297282	382.621639833	383.088800904	2538239
2021-03-09 15:00:00	383.241275037	383.260949119	382.620164277	382.719911871	2670153
2021-03-09 14:45:00	382.661381478	383.438015855	382.661381478	383.246193558	2867468
2021-03-09 14:30:00	383.294296687	383.294296687	382.572356258	382.665808147	1986873
2021-03-09 14:15:00	383.418341773	383.556060345	383.142904629	383.292722761	2813275
2021-03-09 14:00:00	383.477364018	383.546223304	383.260949119	383.408996584	1484097
2021-03-09 13:45:00	383.054371261	383.536386263	382.985511975	383.477364018	1827167
2021-03-09 13:30:00	383.378993609	383.418341773	382.877304525	383.054371261	2868884
2021-03-09 13:15:00	382.710074831	383.487201059	382.710074831	383.38883065	2922134
2021-03-09 13:00:00	383.16257871	383.201926874	382.483822891	382.708205793	2448290
2021-03-09 12:45:00	383.192089833	383.398667691	383.142904629	383.16257871	1570089
2021-03-09 12:30:00	383.083882383	383.300297282	382.956000852	383.211763915	1915376
2021-03-09 12:15:00	382.582193299	383.16257871	382.444474727	383.080931271	2211533
2021-03-09 12:00:00	382.346104319	382.621541463	382.060830134	382.581209595	1894720
2021-03-09 11:45:00	382.336267278	382.564191515	382.050993093	382.347973356	2729083
2021-03-09 11:30:00	382.493659932	382.572356258	382.203467226	382.336267278	1191839
2021-03-09 11:15:00	382.085422736	382.660889626	381.770637428	382.47398585	4144215
2021-03-09 11:00:00	382.188711665	382.355941359	381.755881867	382.095259777	2983895
2021-03-09 10:45:00	382.011644929	382.385452482	381.696859622	382.173956103	3361886
2021-03-09 10:30:00	381.077126047	382.277245033	381.077126047	382.02148197	4152828
2021-03-09 10:15:00	380.95750763	382.070667174	380.742666658	381.077126047	6232869
2021-03-09 10:00:00	379.680266244	381.214844619	379.670429203	380.939407475	7571956
2021-03-09 09:45:00	379.562221754	380.093421961	379.031021547	379.680266244	8810287
2021-03-09 09:30:00	379.4048291	379.562221754	379.021184506	379.562221754	220764
2021-03-09 09:15:00	379.247436446	379.552384713	379.247436446	379.4048291	157059
2021-03-09 09:00:00	378.962162261	379.444177264	378.932651139	379.276947569	151665
2021-03-09 08:45:00	378.912977057	379.198251242	378.647376954	379.001510425	151395
2021-03-09 08:30:00	379.050695629	379.090043792	378.775258485	378.922814098	133719
2021-03-09 08:15:00	378.745747362	379.738895008	377.840739603	379.011347466	200605
2021-03-09 08:00:00	378.932651139	379.021184506	378.706399199	378.755584403	20355
2021-03-09 07:45:00	379.267110528	379.326132773	378.578517667	378.883465934	112615
2021-03-09 07:30:00	379.434340223	379.463851345	379.099880833	379.149066038	58787
2021-03-09 07:15:00	379.709777367	379.719614408	379.28678461	379.424503182	107717
2021-03-09 07:00:00	379.650755122	380.014725634	379.63108104	379.758962571	62135
2021-03-09 06:45:00	379.758962571	379.916355225	379.572058795	379.680266244	13259
2021-03-09 06:30:00	379.444177264	379.719614408	379.414666141	379.719614408	54265
2021-03-09 06:15:00	379.119554915	379.699940326	379.119554915	379.414666141	20677
2021-03-09 06:00:00	379.099880833	379.217925324	378.873628893	379.208088283	3885
2021-03-09 05:45:00	379.168740119	379.51303655	379.119554915	379.119554915	14560
2021-03-09 05:30:00	379.227762365	379.247436446	379.109717874	379.227762365	23243
2021-03-09 05:15:00	379.365480937	379.660592163	379.237599405	379.276947569	24302
2021-03-09 05:00:00	379.601569917	379.601569917	379.345806855	379.365480937	19896
2021-03-09 04:45:00	379.237599405	379.709777367	379.119554915	379.552384713	28973
2021-03-09 04:30:00	379.149066038	379.316295732	379.090043792	379.139228997	16114
2021-03-09 04:15:00	378.893302975	379.394992059	378.72607328	379.188414201	25875
2021-03-08 20:00:00	376.768502148	377.211168987	376.768502148	377.083287456	25320
2021-03-08 19:45:00	376.955405925	377.152146742	376.493065004	376.876709598	36120
2021-03-08 19:30:00	377.506280213	377.506280213	376.965242966	376.984917047	19506
2021-03-08 19:15:00	377.378398682	377.663672867	377.034102252	377.624324704	21441
2021-03-08 19:00:00	377.565302458	377.712858071	377.260354192	377.348887559	22119
2021-03-08 18:45:00	377.496443172	377.742369194	377.398072764	377.614487663	31068
2021-03-08 18:30:00	377.142309701	377.69318399	377.142309701	377.545628377	76098
2021-03-08 18:15:00	376.719316944	377.142309701	376.591435413	377.142309701	95726
2021-03-08 18:00:00	376.591435413	376.699642862	376.493065004	376.571761331	148573
2021-03-08 17:45:00	376.532413168	376.601272454	376.453716841	376.601272454	20396
2021-03-08 17:30:00	376.512739086	376.660294699	376.424205718	376.660294699	19809
2021-03-08 17:15:00	376.660294699	376.660294699	376.493065004	376.532413168	38366
2021-03-08 17:00:00	376.434042759	376.660294699	376.424205718	376.473390923	1589532
2021-03-08 16:45:00	376.522576127	376.866872557	376.4438798	376.463553882	193144
2021-03-08 16:30:00	376.591435413	376.601272454	376.33567235	376.542250209	436715
2021-03-08 16:15:00	375.53887204	376.689805822	375.450338673	376.512739086	9597168
2021-03-08 16:00:00	377.732532153	378.03748042	375.204412651	375.519197959	9652603
2021-03-08 15:45:00	376.866872557	378.047317461	376.78817623	377.72456415	4112721
2021-03-08 15:30:00	377.417746845	377.614487663	376.532413168	376.847198475	3905209
2021-03-08 15:15:00	378.480147259	378.485065779	376.906220721	377.417746845	4674654
2021-03-08 15:00:00	378.204710115	378.539169504	377.653835826	378.4899843	3903418
2021-03-08 14:45:00	379.503199509	379.788473694	378.03748042	378.194873074	2858629
2021-03-08 14:30:00	379.109717874	379.616325479	378.657213994	379.483623797	2986952
2021-03-08 14:15:00	378.076828583	379.306458691	377.953865573	379.109717874	4088908
2021-03-08 14:00:00	379.832740378	379.945866348	377.92927297	378.076828583	5205569
2021-03-08 13:45:00	381.008266761	381.086963088	379.837658898	379.847495939	3171706
2021-03-08 13:30:00	381.116474211	381.362400232	380.811525944	381.008266761	1533819
2021-03-08 13:15:00	380.437718391	381.175594826	380.398370227	381.10673554	1988120
2021-03-08 13:00:00	380.757422219	381.303377987	380.388533187	380.439390688	2280510
2021-03-08 12:45:00	380.614785126	381.145985333	380.491822116	380.737748137	1870793
2021-03-08 12:30:00	379.365480937	380.683644412	378.942488179	380.604948086	2563110
2021-03-08 12:15:00	378.971999302	379.778636653	378.83428073	379.385155018	2992446
2021-03-08 12:00:00	379.276947569	379.827821857	378.922814098	378.971999302	3572560
2021-03-08 11:45:00	380.88530375	380.939407475	379.28678461	379.301540171	2843479
2021-03-08 11:30:00	379.886844102	381.027940843	379.621243999	380.890222271	3047141
2021-03-08 11:15:00	380.299999819	381.047614924	379.680266244	379.886844102	3495871
2021-03-08 11:00:00	380.624622167	380.890222271	379.817984816	380.30983686	3902025
2021-03-08 10:45:00	380.388533187	381.136148292	379.945866348	380.634459208	4236670
2021-03-08 10:30:00	379.306458691	380.624622167	379.031021547	380.398370227	5825195
2021-03-08 10:15:00	377.712858071	379.503199509	377.073450415	379.296621651	6591773
2021-03-08 10:00:00	379.454014304	379.729451449	377.230843069	377.732532153	7253587
2021-03-08 09:45:00	378.391613891	379.611406958	376.552087249	379.444177264	7839529
2021-03-08 09:30:00	378.057154502	378.568680627	377.742369194	378.38177685	351692
2021-03-08 09:15:00	377.703021031	378.086665624	377.496443172	378.057154502	293825
2021-03-08 09:00:00	376.965242966	377.812212184	376.807850312	377.703021031	205529
2021-03-08 08:45:00	376.89638368	377.250517151	376.660294699	376.935731843	341673
2021-03-08 08:30:00	376.148768574	376.906220721	375.893005512	376.89638368	205120
2021-03-08 08:15:00	375.145390406	376.758665108	374.328916014	376.138931533	406533
2021-03-08 08:00:00	374.722397649	375.135553365	374.62402724	375.125716324	157381
2021-03-08 07:45:00	375.391316427	375.617568367	374.692886526	374.692886526	224525
2021-03-08 07:30:00	375.76512398	375.843820307	375.450338673	375.460175713	94400
2021-03-08 07:15:00	375.666753572	376.020887043	375.283108978	375.784798062	161108
2021-03-08 07:00:00	375.165064488	375.578220204	375.165064488	375.578220204	45118
2021-03-08 06:45:00	374.869953262	375.479849795	374.860116221	375.204412651	32680
2021-03-08 06:30:00	375.273271937	375.627405408	374.889627343	374.889627343	35652
2021-03-08 06:15:00	375.106042242	375.548709081	375.106042242	375.233923774	35694
2021-03-08 06:00:00	374.810931016	375.125716324	374.545330913	375.106042242	40643
2021-03-08 05:45:00	374.496145709	375.273271937	374.496145709	374.761745812	77124
2021-03-08 05:30:00	374.643701322	374.643701322	374.27973081	374.368264178	10593
2021-03-08 05:15:00	374.594516117	374.860116221	374.456797545	374.614190199	83816
2021-03-08 05:00:00	374.614190199	374.692886526	374.250219687	374.348590096	11209
2021-03-08 04:45:00	373.512441622	374.545330913	373.414071214	374.545330913	23560
2021-03-08 04:30:00	374.348590096	374.496145709	373.237004478	373.571463868	32601
2021-03-08 04:15:00	375.047019997	375.233923774	374.122338156	374.299404891	50260
2021-03-05 20:00:00	377.624324704	377.771880317	377.604650622	377.69318399	21385
2021-03-05 19:45:00	377.663672867	377.663672867	377.575139499	377.614487663	8019
2021-03-05 19:30:00	377.634063374	377.663672867	377.565302458	377.575139499	4629
2021-03-05 19:15:00	377.555465418	377.663672867	377.545628377	377.58497654	18056
2021-03-05 19:00:00	377.594813581	377.594813581	377.545628377	377.594813581	2019
2021-03-05 18:45:00	377.545628377	377.594813581	377.496443172	377.594813581	4887
2021-03-05 18:30:00	377.594813581	377.663672867	377.565302458	377.594813581	19658
2021-03-05 18:15:00	377.634161745	377.663672867	377.565302458	377.663672867	11243
2021-03-05 18:00:00	377.653835826	377.653835826	377.398072764	377.624324704	63897
2021-03-05 17:45:00	377.624324704	377.742369194	377.624324704	377.663672867	17954
2021-03-05 17:30:00	377.69318399	377.732532153	377.348887559	377.624324704	104184
2021-03-05 17:15:00	377.496443172	377.703021031	377.496443172	377.69318399	63486
2021-03-05 17:00:00	377.476769091	377.565302458	377.299702355	377.565302458	167848
2021-03-05 16:45:00	377.319376437	377.486606132	377.142309701	377.486606132	401109
2021-03-05 16:30:00	377.417746845	377.417746845	377.191494906	377.319376437	246923
2021-03-05 16:15:00	377.3587246	377.81122848	377.230843069	377.437420927	9804859
2021-03-05 16:00:00	377.752206235	378.4899843	376.999672609	377.343969039	14305570
2021-03-05 15:45:00	377.034102252	378.096502665	376.729153985	377.758600311	6145109
2021-03-05 15:30:00	376.778339189	377.427583886	376.379939034	377.034102252	3974413
2021-03-05 15:15:00	376.849067513	377.250517151	376.271534844	376.763583628	3928798
2021-03-05 15:00:00	375.774961021	376.984917047	375.578220204	376.851723514	2594073
2021-03-05 14:45:00	375.450240302	376.394694596	375.450240302	375.76512398	3902225
2021-03-05 14:30:00	374.476471627	375.573301683	373.728856521	375.440501632	2164200
2021-03-05 14:15:00	375.145390406	375.499523877	373.876412134	374.471553107	2956419
2021-03-05 14:00:00	374.899464384	375.656916531	374.320948011	375.125716324	3194023
2021-03-05 13:45:00	374.62894576	375.597894286	374.142012238	374.85027918	4364747
2021-03-05 13:30:00	373.104204426	374.771582853	372.882871007	374.609271679	4262772
2021-03-05 13:15:00	372.932056211	373.423908255	371.731937226	373.116008875	3092364
2021-03-05 13:00:00	372.902545089	373.345211928	372.381280293	372.961567334	6231603
2021-03-05 12:45:00	371.869655798	372.951730293	371.367966714	372.902545089	4472475
2021-03-05 12:30:00	369.675995685	372.054592166	369.49892895	371.860900832	3250903
2021-03-05 12:15:00	369.715343849	370.18752181	369.321862214	369.650025897	3001443
2021-03-05 12:00:00	368.898869457	369.941595789	367.728261594	369.73501793	4037071
2021-03-05 11:45:00	366.990286788	368.928380579	366.980646488	368.898967827	5145877
2021-03-05 11:30:00	367.994845401	368.338158128	366.567490772	366.990385159	6160955
2021-03-05 11:15:00	369.263823673	370.167847728	367.895491289	368.003698738	4954367
2021-03-05 11:00:00	369.361210378	370.807255385	368.82017313	369.27267701	5839135
2021-03-05 10:45:00	369.951432829	370.797418344	369.04642507	369.400558541	7477463
2021-03-05 10:30:00	370.571166404	371.702426103	369.912084666	369.951432829	6239475
2021-03-05 10:15:00	371.181062937	373.050100702	370.266218137	370.590840486	7205013
2021-03-05 10:00:00	372.243463351	372.941893252	369.666158644	371.190899978	7361200
2021-03-05 09:45:00	374.260056728	374.387938259	371.574544572	372.253300392	7197085
2021-03-05 09:30:00	374.407612341	374.997834793	374.014130706	374.230545605	650808
2021-03-05 09:15:00	372.735315394	374.466634586	372.735315394	374.3977753	538757
2021-03-05 09:00:00	372.381181923	373.296026723	372.3516708	372.873033966	779707
2021-03-05 08:45:00	371.712263144	372.568085699	369.282514051	372.430367127	1442437
2021-03-05 08:30:00	371.299107428	371.869655798	370.856440589	371.653240899	345362
2021-03-05 08:15:00	371.023768654	371.78112243	367.925002411	371.249922224	166463
2021-03-05 08:00:00	371.122040692	371.702426103	370.954810998	371.486011204	103484
2021-03-05 07:45:00	371.181062937	371.486011204	370.797418344	371.161388856	81541
2021-03-05 07:30:00	370.403936709	371.190899978	370.354751505	371.190899978	127600
2021-03-05 07:15:00	370.581003445	370.885951712	370.344914464	370.433447832	45162
2021-03-05 07:00:00	370.994159161	371.190899978	370.659699772	370.659699772	14013
2021-03-05 06:45:00	370.443284873	371.249922224	370.384262627	370.86627763	117105
2021-03-05 06:30:00	370.098988442	370.462958954	369.872736502	370.462958954	109084
2021-03-05 06:15:00	369.636647522	370.246544055	369.636647522	370.217032933	25270
2021-03-05 06:00:00	369.853062421	369.971106911	369.774366094	369.774366094	5201
2021-03-05 05:45:00	369.233328846	369.833388339	369.04642507	369.675995685	58300
2021-03-05 05:30:00	369.174306601	369.361210378	369.144795479	369.243165887	3113
2021-03-05 05:15:00	368.948054661	369.075936192	368.731639762	368.731639762	13191
2021-03-05 05:00:00	368.741476803	368.957891702	368.554573027	368.957891702	14409
2021-03-05 04:45:00	368.515224863	368.898869457	368.239787719	368.898869457	11925
2021-03-05 04:30:00	368.407017414	368.770987926	368.338158128	368.4758767	32991
2021-03-05 04:15:00	369.04642507	369.538277113	368.59392119	368.59392119	11247
2021-03-04 20:00:00	368.24962476	368.397180373	367.856143125	367.856143125	144292
2021-03-04 19:45:00	368.613595272	368.633269354	368.052883943	368.24962476	116566
2021-03-04 19:30:00	368.603758231	368.672617517	368.397180373	368.613595272	35864
2021-03-04 19:15:00	369.597299358	369.666158644	368.407017414	368.584084149	125226
2021-03-04 19:00:00	369.971106911	369.971106911	369.469417827	369.469417827	30750
2021-03-04 18:45:00	370.059640279	370.344914464	369.872736502	370.098988442	29736
2021-03-04 18:30:00	370.561329363	371.063018447	369.73501793	369.990780993	49524
2021-03-04 18:15:00	370.167847728	370.738396099	369.774366094	370.53181824	110247
2021-03-04 18:00:00	370.305566301	370.315403341	369.941595789	370.167847728	96334
2021-03-04 17:45:00	370.41377375	370.561329363	370.29572926	370.315403341	731953
2021-03-04 17:30:00	370.305566301	370.433447832	370.266218137	370.41377375	28946
2021-03-04 17:15:00	370.325240382	370.443284873	370.266218137	370.276055178	35565
2021-03-04 17:00:00	370.86627763	370.86627763	369.577625277	370.315403341	2283007
2021-03-04 16:45:00	370.807255385	371.003996202	370.590840486	370.86627763	139807
2021-03-04 16:30:00	370.836766507	370.905625793	370.679373853	370.807255385	222692
2021-03-04 16:15:00	370.590840486	371.09252957	370.274382881	370.915462834	5474044
2021-03-04 16:00:00	370.315403341	371.053181406	369.16446956	370.590840486	15113591
2021-03-04 15:45:00	369.744854971	370.777744262	369.3907215	370.29572926	6631654
2021-03-04 15:30:00	369.203817724	370.462958954	368.259461801	369.749773492	6623607
2021-03-04 15:15:00	371.072953858	371.338455591	368.948054661	369.213654765	6157989
2021-03-04 15:00:00	370.325240382	371.338455591	369.887492064	371.082692529	5925889
2021-03-04 14:45:00	369.980943952	370.394099668	368.338158128	370.335077423	5375670
2021-03-04 14:30:00	368.082395065	370.118662524	367.433150368	369.96126987	7280859
2021-03-04 14:15:00	365.869060871	368.456202618	365.839549748	368.072558024	8169709
2021-03-04 14:00:00	369.193980683	369.282514051	365.819875666	365.878897912	8000519
2021-03-04 13:45:00	370.64002569	370.669536812	368.82017313	369.203817724	5321308
2021-03-04 13:30:00	369.61697344	370.718722017	368.928380579	370.659699772	5316634
2021-03-04 13:15:00	370.86627763	371.751611308	369.528440072	369.61697344	6784498
2021-03-04 13:00:00	373.335374887	373.404234173	370.226869974	370.873065188	7808560
2021-03-04 12:45:00	374.27973081	374.604353158	372.863196925	373.350130448	6408831
2021-03-04 12:30:00	375.853657348	377.280028273	373.384560091	374.319078973	7438767
2021-03-04 12:15:00	376.729153985	377.742369194	375.568383163	375.863494389	3970082
2021-03-04 12:00:00	377.093124497	377.417746845	376.56192429	376.719316944	2076283
2021-03-04 11:45:00	375.804472144	377.280028273	375.588057245	377.093124497	3091088
2021-03-04 11:30:00	375.174901528	376.32583531	375.017508875	375.804472144	3135817
2021-03-04 11:15:00	375.627405408	376.601272454	375.135553365	375.179820049	5103255
2021-03-04 11:00:00	375.470012754	376.197953778	374.51581979	375.627405408	5765494
2021-03-04 10:45:00	374.102664074	375.656916531	373.837063971	375.465094234	5715743
2021-03-04 10:30:00	373.423908255	374.338753055	372.409709341	374.082989992	8477029
2021-03-04 10:15:00	374.663375403	374.958486629	372.587759781	373.433745295	7356914
2021-03-04 10:00:00	376.56192429	376.699642862	373.955108461	374.683049485	8739370
2021-03-04 09:45:00	375.007671834	377.12755414	374.987997752	376.56192429	6433562
2021-03-04 09:30:00	375.037182956	375.381479387	374.860116221	374.987997752	402319
2021-03-04 09:15:00	375.233923774	375.283108978	374.643701322	374.978160711	132646
2021-03-04 09:00:00	375.371642346	375.430664591	374.879790302	375.184738569	103142
2021-03-04 08:45:00	374.909301425	375.735612858	374.73223469	375.391316427	210955
2021-03-04 08:30:00	374.319078973	375.086368161	374.210871524	374.879790302	160782
2021-03-04 08:15:00	374.594516117	375.292946019	372.715247831	374.338753055	181159
2021-03-04 08:00:00	374.62402724	374.692886526	374.319078973	374.663375403	43467
2021-03-04 07:45:00	374.368264178	374.604353158	373.846901012	374.604353158	55887
2021-03-04 07:30:00	374.368264178	374.702723567	374.014130706	374.220708565	86067
2021-03-04 07:15:00	374.014130706	374.387938259	373.905923257	374.387938259	100236
2021-03-04 07:00:00	373.345211928	374.063315911	373.158308151	373.964945502	121719
2021-03-04 06:45:00	372.676293149	373.512441622	372.676293149	373.168145192	83945
2021-03-04 06:30:00	372.676293149	372.873033966	372.646782026	372.823848762	27644
2021-03-04 06:15:00	373.138634069	373.433745295	372.646782026	372.735315394	7077
2021-03-04 06:00:00	372.627107945	373.423908255	372.627107945	373.414071214	63649
2021-03-04 05:45:00	372.902545089	373.158308151	372.676293149	372.676293149	7539
2021-03-04 05:30:00	373.040263661	373.325537846	372.666456108	372.784500598	8651
2021-03-04 05:15:00	373.640323154	373.817389889	373.079611824	373.079611824	7408
2021-03-04 05:00:00	373.03042662	373.837063971	373.010752538	373.669834276	40940
2021-03-04 04:45:00	373.630486113	373.768204685	373.079611824	373.079611824	20408
2021-03-04 04:30:00	374.112501115	374.240382646	373.502604581	373.551789786	26948
2021-03-04 04:15:00	374.584679077	374.948649589	373.984619584	374.260056728	15126
2021-03-03 20:00:00	374.712560608	374.889627343	374.525656831	374.702723567	42267
2021-03-03 19:45:00	374.063315911	374.74207173	374.023967747	374.74207173	40148
2021-03-03 19:30:00	374.102664074	374.3977753	373.964945502	374.043641829	40982
2021-03-03 19:15:00	373.296026723	374.299404891	372.991078457	374.151849279	93858
2021-03-03 19:00:00	374.348590096	374.51581979	373.197656315	373.246841519	146367
2021-03-03 18:45:00	374.289567851	374.437123464	374.063315911	374.3977753	37690
2021-03-03 18:30:00	375.037182956	375.056857038	373.955108461	374.161686319	86499
2021-03-03 18:15:00	375.233923774	375.499523877	374.889627343	375.037182956	75024
2021-03-03 18:00:00	375.214249692	375.253597855	375.086368161	375.233923774	38697
2021-03-03 17:45:00	375.233923774	375.233923774	375.184738569	375.184738569	4579
2021-03-03 17:30:00	375.263434896	375.351968264	375.184738569	375.233923774	2337897
2021-03-03 17:15:00	375.017508875	375.332294182	375.017508875	375.332294182	56201
2021-03-03 17:00:00	374.958486629	375.07653112	374.889627343	375.056857038	94166
2021-03-03 16:45:00	375.096205201	375.312620101	374.899464384	374.938812548	198688
2021-03-03 16:30:00	375.027345915	375.224086733	374.987997752	375.125716324	486801
2021-03-03 16:15:00	375.233923774	375.53887204	374.928975507	375.017508875	4623076
2021-03-03 16:00:00	376.778339189	377.46693205	375.096205201	375.233923774	13116144
2021-03-03 15:45:00	376.751385697	376.999672609	376.237301942	376.778339189	4656813
2021-03-03 15:30:00	377.391186835	377.481687611	376.286487146	376.758763478	4552151
2021-03-03 15:15:00	377.781717357	378.096502665	377.275109753	377.379480757	3119817
2021-03-03 15:00:00	377.270191233	377.948947052	376.404531636	377.776798837	3504492
2021-03-03 14:45:00	376.970161486	377.525954295	376.001212961	377.270191233	6112698
2021-03-03 14:30:00	377.720826075	377.720826075	376.758665108	376.984917047	3991369
2021-03-03 14:15:00	377.870250725	378.057154502	376.994754088	377.712858071	4034885
2021-03-03 14:00:00	378.416206493	378.558843586	377.525954295	377.870250725	2610244
2021-03-03 13:45:00	379.169330342	379.169330342	378.352265728	378.416206493	2100863
2021-03-03 13:30:00	378.411287973	379.542547672	378.312917564	379.158903079	2559661
2021-03-03 13:15:00	378.303080523	378.657213994	378.066991543	378.414140715	1916077
2021-03-03 13:00:00	378.519495422	379.247338076	378.293243482	378.312917564	1799645
2021-03-03 12:45:00	378.665181998	378.844117771	378.273569401	378.519495422	1474617
2021-03-03 12:30:00	379.29170313	379.306360321	378.430962055	378.662132515	1669675
2021-03-03 12:15:00	379.149066038	379.335969814	378.775258485	379.28678461	1854416
2021-03-03 12:00:00	379.316295732	379.886844102	379.050695629	379.129391956	2620784
2021-03-03 11:45:00	380.024562675	380.152444206	379.139228997	379.306458691	2205315
2021-03-03 11:30:00	378.962162261	380.054073797	378.499821341	380.024661045	2960015
2021-03-03 11:15:00	378.853954812	379.572058795	378.775258485	378.962162261	3382996
2021-03-03 11:00:00	377.722498371	379.168740119	377.476769091	378.864873927	4530514
2021-03-03 10:45:00	377.742369194	378.519495422	377.043939293	377.725646225	4971833
2021-03-03 10:30:00	377.427583886	378.450636136	376.866872557	377.742369194	5681090
2021-03-03 10:15:00	378.224384196	378.804769607	377.402991284	377.447257968	5666489
2021-03-03 10:00:00	379.050695629	380.004888593	378.066991543	378.244156649	5644093
2021-03-03 09:45:00	379.503199509	380.526251759	378.588354708	379.050695629	7311190
2021-03-03 09:30:00	379.385155018	379.827821857	378.824443689	379.581895836	551730
2021-03-03 09:15:00	379.503199509	379.906518184	379.227762365	379.385155018	211898
2021-03-03 09:00:00	379.355643896	379.709777367	378.844117771	379.483525427	639139
2021-03-03 08:45:00	381.10663717	381.10663717	379.139228997	379.385155018	513459
2021-03-03 08:30:00	381.086963088	381.391911355	380.939407475	381.145985333	89094
2021-03-03 08:15:00	382.503496972	382.651052585	380.968918598	380.968918598	172484
2021-03-03 08:00:00	382.070667174	382.070667174	381.726370744	381.775555948	80834
2021-03-03 07:45:00	382.296919114	382.346104319	381.746044826	382.060830134	46876
2021-03-03 07:30:00	382.306756155	382.414963605	382.24773391	382.316593196	20209
2021-03-03 07:15:00	382.533008095	382.631378504	382.267407992	382.296919114	49220
2021-03-03 07:00:00	382.513334013	382.582193299	382.464148809	382.47398585	91118
2021-03-03 06:45:00	382.375615441	382.444474727	382.169037583	382.444474727	61241
2021-03-03 06:30:00	382.326430237	382.454311768	382.228059828	382.414963605	5105
2021-03-03 06:15:00	382.533008095	382.533008095	382.178874624	382.178874624	6297
2021-03-03 06:00:00	382.208385746	382.582193299	382.208385746	382.513334013	9840
2021-03-03 05:45:00	382.670726667	382.690400749	382.228059828	382.228059828	52461
2021-03-03 05:30:00	382.59203034	382.769097076	382.59203034	382.660889626	17623
2021-03-03 05:15:00	382.651052585	382.719911871	382.582193299	382.582193299	2058
2021-03-03 05:00:00	382.641215545	382.719911871	382.424800645	382.572356258	2101
2021-03-03 04:45:00	382.778934117	382.847793403	382.296919114	382.759260035	84891
2021-03-03 04:30:00	383.093719424	383.093719424	382.759260035	382.788771157	24903
2021-03-03 04:15:00	382.444474727	383.113393506	382.424800645	383.113393506	8647
2021-03-02 20:00:00	381.283703905	381.578815131	381.283703905	381.460770641	40995
2021-03-02 19:45:00	381.254192783	381.34272615	381.185333497	381.214844619	14918
2021-03-02 19:30:00	381.205007578	381.244355742	380.890222271	381.22468166	13192
2021-03-02 19:15:00	381.086963088	381.254192783	380.939407475	381.214844619	12594
2021-03-02 19:00:00	381.205007578	381.283703905	381.027940843	381.086963088	20561
2021-03-02 18:45:00	380.900059312	381.244355742	380.890222271	381.234518701	71795
2021-03-02 18:30:00	380.860711148	380.968918598	380.811525944	380.900059312	33672
2021-03-02 18:15:00	380.270488696	380.860711148	380.250814614	380.860711148	128957
2021-03-02 18:00:00	380.162281247	380.270488696	380.162281247	380.270488696	56834
2021-03-02 17:45:00	380.142607165	380.20162941	379.955703389	380.152444206	256211
2021-03-02 17:30:00	380.073747879	380.240977574	379.955703389	380.093421961	203244
2021-03-02 17:15:00	380.103259001	380.181955328	380.054073797	380.073747879	13108
2021-03-02 17:00:00	380.413125789	380.462310993	380.054073797	380.103259001	192054
2021-03-02 16:45:00	380.644296249	380.762340739	380.280325737	380.398370227	315352
2021-03-02 16:30:00	380.713155535	380.742666658	380.565599922	380.624622167	276736
2021-03-02 16:15:00	380.221303492	380.890222271	380.103259001	380.742666658	3881979
2021-03-02 16:00:00	381.460770641	381.809001887	380.004888593	380.250814614	8502885
2021-03-02 15:45:00	381.539466968	381.893600439	381.145985333	381.460770641	2956833
2021-03-02 15:30:00	382.537926615	382.660889626	381.519792886	381.529629927	2782011
2021-03-02 15:15:00	382.690400749	383.015023097	382.493659932	382.533008095	2222678
2021-03-02 15:00:00	382.219206491	383.005186056	382.149363501	382.710074831	1394835
2021-03-02 14:45:00	382.02148197	382.562519218	381.824741153	382.218321158	1813402
2021-03-02 14:30:00	382.178874624	382.513334013	381.972296766	381.991970847	1549796
2021-03-02 14:15:00	382.885272528	383.192089833	382.159200542	382.183793144	2117609
2021-03-02 14:00:00	383.04453422	383.359319528	382.828119321	382.887141566	1076538
2021-03-02 13:45:00	382.769097076	383.38883065	382.729748912	383.0396157	1944502
2021-03-02 13:30:00	383.069126822	383.074045343	382.444474727	382.759260035	1065525
2021-03-02 13:15:00	382.306657785	383.072176305	382.306657785	383.072176305	1392493
2021-03-02 13:00:00	382.636297024	382.710074831	382.119852379	382.305772451	1279117
2021-03-02 12:45:00	381.895469477	382.749422994	381.844316864	382.651052585	1147463
2021-03-02 12:30:00	381.657511458	382.257570951	381.652592938	381.90343748	1270029
2021-03-02 12:15:00	381.205007578	381.883763398	380.900059312	381.647674417	2301540
2021-03-02 12:00:00	380.821264614	381.431259518	380.556844956	381.205007578	1724990
2021-03-02 11:45:00	381.67718554	381.696859622	379.709777367	380.811525944	3638587
2021-03-02 11:30:00	381.460770641	381.726370744	380.644296249	381.67718554	2681697
2021-03-02 11:15:00	381.805067071	382.060830134	380.900059312	381.480444723	2563555
2021-03-02 11:00:00	381.234518701	382.100178297	380.77217778	381.844415234	2356494
2021-03-02 10:45:00	381.22468166	381.952622684	380.939407475	381.244355742	3450122
2021-03-02 10:30:00	382.483822891	383.260949119	381.214844619	381.234518701	2921529
2021-03-02 10:15:00	382.965837893	383.369156568	382.267407992	382.493659932	5557986
2021-03-02 10:00:00	382.729748912	383.38883065	381.873926357	382.956000852	5676750
2021-03-02 09:45:00	383.467526977	383.713452999	382.405126564	382.729748912	4610986
2021-03-02 09:30:00	383.04453422	383.526549222	383.024860138	383.457689936	175947
2021-03-02 09:15:00	382.857630444	383.093719424	382.641215545	382.995349016	118863
2021-03-02 09:00:00	382.3657784	382.896978607	382.3657784	382.798608198	101047
2021-03-02 08:45:00	382.788771157	382.788771157	382.267407992	382.3657784	146855
2021-03-02 08:30:00	382.680563708	382.798608198	382.503496972	382.778934117	65491
2021-03-02 08:15:00	382.995349016	383.083882383	381.185333497	382.680563708	94923
2021-03-02 08:00:00	383.064208302	383.064208302	382.759260035	382.995349016	36130
2021-03-02 07:45:00	382.798608198	383.054371261	382.660889626	383.04453422	38972
2021-03-02 07:30:00	382.523171054	382.857630444	382.405126564	382.828119321	32945
2021-03-02 07:15:00	382.169037583	382.631378504	382.13952646	382.493659932	172637
2021-03-02 07:00:00	382.218222787	382.464148809	382.159200542	382.159200542	146355
2021-03-02 06:45:00	382.267407992	382.267407992	381.883763398	382.178874624	19515
2021-03-02 06:30:00	381.932948602	382.316593196	381.79523003	382.257570951	14084
2021-03-02 06:15:00	381.952622684	382.031319011	381.844415234	381.982133807	10974
2021-03-02 06:00:00	381.765718908	382.041156052	381.765718908	382.031319011	7749
2021-03-02 05:45:00	381.490281763	382.011644929	381.490281763	382.011644929	4328
2021-03-02 05:30:00	381.362400232	381.736207785	381.195170537	381.706696662	12887
2021-03-02 05:15:00	381.519792886	381.628000335	381.037777884	381.283703905	4385
2021-03-02 05:00:00	381.578815131	381.608326254	381.264029823	381.33288911	9394
2021-03-02 04:45:00	381.018103802	381.618163295	380.99842972	381.559141049	10802
2021-03-02 04:30:00	380.447555432	380.968918598	380.447555432	380.968918598	15770
2021-03-02 04:15:00	381.185333497	381.185333497	380.122933083	380.398370227	55638
2021-03-01 20:15:00	383.693778917	383.693778917	383.693778917	383.693778917	884
2021-03-01 20:00:00	383.762638203	383.782312285	383.595408508	383.72329004	23197
2021-03-01 19:45:00	383.831497489	383.861008612	383.546223304	383.73312708	27458
2021-03-01 19:30:00	383.634756672	383.880682693	383.565897386	383.772475244	14274
2021-03-01 19:15:00	383.693778917	383.929867898	377.958784093	383.605245549	79918
2021-03-01 19:00:00	383.654430754	383.861008612	383.595408508	383.782312285	26086
2021-03-01 18:45:00	383.831497489	383.939704939	383.713452999	383.782312285	9275
2021-03-01 18:30:00	383.900356775	383.900356775	383.556060345	383.72329004	28167
2021-03-01 18:15:00	383.713452999	383.979053102	383.605245549	383.929867898	50616
2021-03-01 18:00:00	383.644593713	383.693778917	383.61508259	383.693778917	8328
2021-03-01 17:45:00	383.624919631	383.664267794	383.61508259	383.624919631	6289
2021-03-01 17:30:00	383.634756672	383.644593713	383.605245549	383.644593713	343525
2021-03-01 17:15:00	383.546223304	383.693778917	383.546223304	383.634756672	46141
2021-03-01 17:00:00	383.84133453	383.861008612	383.605245549	383.674104835	137726
2021-03-01 16:45:00	383.38883065	383.84133453	383.231437996	383.811823407	128424
2021-03-01 16:30:00	383.300297282	383.644593713	383.241275037	383.398667691	817380
2021-03-01 16:15:00	383.16257871	383.565897386	382.759260035	383.319971364	6743540
2021-03-01 16:00:00	383.359319528	383.4970381	382.660889626	383.172415751	14863884
2021-03-01 15:45:00	383.979053102	384.126608715	383.231437996	383.369156568	5642803
2021-03-01 15:30:00	383.998727184	384.126608715	383.624919631	383.974134582	2674552
2021-03-01 15:15:00	384.165956878	384.362697696	383.95937902	383.998727184	1678066
2021-03-01 15:00:00	384.441394023	384.549601472	384.146282797	384.156119838	1879640
2021-03-01 14:45:00	384.057749429	384.470905145	383.929867898	384.431556982	1474137
2021-03-01 14:30:00	383.995776072	384.087260552	383.861008612	384.056568984	1502064
2021-03-01 14:15:00	383.164447748	384.116771674	383.055453335	383.988988513	3289401
2021-03-01 14:00:00	383.27078616	383.310035953	382.985511975	383.16257871	1546035
2021-03-01 13:45:00	382.680563708	383.324889885	382.670726667	383.27078616	1271080
2021-03-01 13:30:00	382.095259777	382.719911871	381.923111561	382.680563708	2451663
2021-03-01 13:15:00	382.59203034	382.679580004	382.031319011	382.080504215	2027723
2021-03-01 13:00:00	383.054371261	383.329808405	382.424800645	382.572356258	1478572
2021-03-01 12:45:00	382.995250645	383.221600956	382.739585953	383.051912001	1014252
2021-03-01 12:30:00	383.113393506	383.133067588	382.670726667	382.975674934	2152097
2021-03-01 12:15:00	383.034697179	383.329808405	383.005186056	383.118312026	1956974
2021-03-01 12:00:00	383.074045343	383.152741669	382.81828228	383.024860138	2151972
2021-03-01 11:45:00	382.47398585	383.083882383	382.385452482	383.064208302	4399801
2021-03-01 11:30:00	382.798608198	383.064109931	382.3657784	382.483822891	2111501
2021-03-01 11:15:00	382.651052585	382.906815648	382.070667174	382.788771157	4689115
2021-03-01 11:00:00	382.444474727	382.798608198	382.12968942	382.651052585	2479389
2021-03-01 10:45:00	381.701778142	382.483822891	381.608326254	382.444474727	3359966
2021-03-01 10:30:00	380.948162441	382.070667174	380.909896352	381.706696662	3884964
2021-03-01 10:15:00	380.634459208	381.293540946	380.172118288	380.949244516	6763055
2021-03-01 10:00:00	380.231140533	380.732829617	379.719614408	380.624622167	5778798
2021-03-01 09:45:00	379.306458691	380.329510941	379.257273487	380.226222012	9002577
2021-03-01 09:30:00	378.824443689	379.306458691	378.686725117	379.306458691	286282
2021-03-01 09:15:00	378.637539913	379.080206752	378.234221237	378.932651139	290062
2021-03-01 09:00:00	378.411287973	378.775258485	378.38177685	378.657213994	210235
2021-03-01 08:45:00	378.165361951	378.4899843	377.978458175	378.373907218	503360
2021-03-01 08:30:00	378.72607328	378.775258485	374.161686319	378.135850829	244363
2021-03-01 08:15:00	378.243959908	378.785095526	376.532413168	378.71623624	344196
2021-03-01 08:00:00	378.03748042	378.391613891	378.03748042	378.362102768	42999
2021-03-01 07:45:00	378.086665624	378.106339706	377.91943593	378.106339706	35536
2021-03-01 07:30:00	378.165361951	378.558843586	378.017806338	378.076828583	178618
2021-03-01 07:15:00	378.017806338	378.234221237	377.860413684	378.185036033	89479
2021-03-01 07:00:00	378.293243482	378.342428687	377.801391439	378.066991543	32477
2021-03-01 06:45:00	377.978458175	378.71623624	377.978458175	378.283406442	46075
2021-03-01 06:30:00	378.145687869	378.185036033	377.988295216	377.988295216	17234
2021-03-01 06:15:00	378.588354708	378.637539913	378.283406442	378.342428687	20931
2021-03-01 06:00:00	378.686725117	378.696562158	378.568680627	378.568680627	15310
2021-03-01 05:45:00	378.72607328	378.883465934	378.72607328	378.72607328	11517
2021-03-01 05:30:00	378.706399199	378.922814098	378.706399199	378.824443689	4699
2021-03-01 05:15:00	378.676888076	378.755584403	378.499821341	378.667051035	108918
2021-03-01 05:00:00	378.637539913	378.755584403	378.499821341	378.647376954	10805
2021-03-01 04:45:00	378.460473177	378.529332463	378.194873074	378.450636136	18769
2021-03-01 04:30:00	378.755584403	378.863791853	378.450636136	378.450636136	17528
2021-03-01 04:15:00	378.72607328	379.06053267	378.588354708	378.706399199	75175
2021-02-26 20:00:00	373.532115704	373.659997235	373.4829305	373.522278663	29856
2021-02-26 19:45:00	373.699345399	373.768204685	373.522278663	373.522377034	12633
2021-02-26 19:30:00	373.886249175	373.905923257	373.659997235	373.699345399	13526
2021-02-26 19:15:00	373.905923257	373.905923257	373.82722693	373.896086216	6962
2021-02-26 19:00:00	373.610812031	373.984619584	373.4829305	373.905923257	43902
2021-02-26 18:45:00	374.092827033	374.102664074	373.610812031	373.610812031	56427
2021-02-26 18:30:00	374.004293666	374.142012238	373.984619584	374.102664074	6374
2021-02-26 18:15:00	374.073152952	374.073152952	373.925597339	373.974782543	14602
2021-02-26 18:00:00	373.974782543	374.161686319	373.925597339	374.073152952	51898
2021-02-26 17:45:00	374.161686319	374.181360401	373.905923257	373.994456625	50978
2021-02-26 17:30:00	373.905923257	374.161686319	373.778041726	374.073152952	424395
2021-02-26 17:15:00	374.387938259	374.387938259	373.778041726	373.856738053	154164
2021-02-26 17:00:00	374.151849279	374.51581979	374.082989992	374.338753055	302557
2021-02-26 16:45:00	373.748530603	374.359607582	373.492767541	374.151849279	653589
2021-02-26 16:30:00	373.807552848	374.161686319	373.4829305	373.748530603	1345950
2021-02-26 16:15:00	374.092827033	374.692886526	372.656619067	373.817389889	10565150
2021-02-26 16:00:00	377.004591129	378.539169504	374.004293666	374.122338156	20783507
2021-02-26 15:45:00	376.286487146	377.289865314	375.99137592	377.004591129	4495474
2021-02-26 15:30:00	377.486606132	378.027643379	376.237301942	376.289438258	3727990
2021-02-26 15:15:00	376.699642862	378.145687869	376.67013174	377.496443172	2898750
2021-02-26 15:00:00	375.952027757	377.024265211	375.952027757	376.709479903	2911997
2021-02-26 14:45:00	375.592975765	376.542250209	375.253597855	375.952027757	3341412
2021-02-26 14:30:00	375.87824995	376.266813064	374.810931016	375.592975765	4003200
2021-02-26 14:15:00	375.96235665	376.650457658	375.322457141	375.883168471	3925030
2021-02-26 14:00:00	377.260354192	377.712858071	375.676590612	375.961864798	4368657
2021-02-26 13:45:00	378.26373236	378.401450932	376.709479903	377.270191233	3665437
2021-02-26 13:30:00	377.319376437	378.440799095	377.12263562	378.253895319	2297326
2021-02-26 13:15:00	377.329213478	377.496443172	376.434042759	377.309539396	2956111
2021-02-26 13:00:00	378.15552491	378.647376954	377.191494906	377.329213478	2512318
2021-02-26 12:45:00	378.430962055	378.942488179	377.92927297	378.145687869	1514690
2021-02-26 12:30:00	378.898221496	379.296621651	378.303080523	378.430962055	2098124
2021-02-26 12:15:00	377.255435671	379.06053267	376.709479903	378.893302975	4058277
2021-02-26 12:00:00	377.437420927	377.575139499	376.611109495	377.260354192	2317517
2021-02-26 11:45:00	375.64707949	377.968621134	375.519197959	377.447257968	3879219
2021-02-26 11:30:00	376.296324187	376.827524394	375.19457561	375.64707949	3856706
2021-02-26 11:15:00	376.138931533	377.476769091	375.706101735	376.286487146	4243167
2021-02-26 11:00:00	375.53887204	376.709479903	375.371642346	376.138931533	5503801
2021-02-26 10:45:00	372.322159678	375.715938776	372.322159678	375.529035	9171654
2021-02-26 10:30:00	374.909301425	375.410990509	372.066396615	372.361507841	10716903
2021-02-26 10:15:00	375.833983266	376.168442656	374.240481017	374.938812548	9919389
2021-02-26 10:00:00	377.722695112	378.60802879	375.686427653	375.843820307	7686712
2021-02-26 09:45:00	378.086665624	378.397319375	376.965242966	377.717776592	8036411
2021-02-26 09:30:00	377.712858071	378.204710115	377.46693205	378.135850829	226598
2021-02-26 09:15:00	377.889924807	378.273569401	377.663672867	377.771880317	290157
2021-02-26 09:00:00	377.830902562	377.958784093	377.142309701	377.92927297	360847
2021-02-26 08:45:00	376.188116737	377.9195343	376.138931533	377.69318399	389383
2021-02-26 08:30:00	376.168442656	376.463553882	375.706101735	376.247138983	132379
2021-02-26 08:15:00	375.922516634	378.234221237	374.201034483	376.089844699	205888
2021-02-26 08:00:00	377.043939293	377.112798579	375.824146225	375.893005512	187054
2021-02-26 07:45:00	376.640620617	377.270191233	376.512739086	377.142309701	176468
2021-02-26 07:30:00	375.883168471	376.857035516	375.883168471	376.463553882	84908
2021-02-26 07:15:00	375.263434896	376.935731843	375.233923774	375.912679593	175008
2021-02-26 07:00:00	374.712560608	375.233923774	374.319078973	375.204412651	52053
2021-02-26 06:45:00	375.548709081	375.548709081	374.663375403	374.801093976	25789
2021-02-26 06:30:00	375.774961021	376.030724084	375.430664591	375.450338673	9915
2021-02-26 06:15:00	375.971701838	376.571761331	375.833983266	375.883168471	11480
2021-02-26 06:00:00	377.093124497	377.093124497	376.158605615	376.227464901	10193
2021-02-26 05:45:00	377.053776334	377.437420927	376.866872557	376.994754088	12235
2021-02-26 05:30:00	377.053776334	377.289865314	376.866872557	376.955405925	6236
2021-02-26 05:15:00	377.12263562	377.12263562	376.345509391	376.738991026	24777
2021-02-26 05:00:00	377.516117254	377.732532153	376.89638368	377.004591129	14305
2021-02-26 04:45:00	376.886546639	377.535791336	376.699642862	377.535791336	10011
2021-02-26 04:30:00	377.535791336	377.830902562	376.945568884	377.329213478	17719
2021-02-26 04:15:00	377.840739603	377.840739603	377.073450415	377.46693205	16603
2021-02-25 20:00:00	374.869953262	376.119257451	374.692886526	375.902842552	133620
2021-02-25 19:45:00	374.289567851	375.07653112	374.023967747	374.869953262	105455
2021-02-25 19:30:00	375.056857038	375.184738569	374.17152336	374.299404891	104359
2021-02-25 19:15:00	375.479849795	376.060235206	374.771582853	375.135553365	74515
2021-02-25 19:00:00	376.581598372	376.758665108	375.578220204	375.607731326	54850
2021-02-25 18:45:00	376.060235206	376.857035516	375.853657348	376.4438798	54392
2021-02-25 18:30:00	376.345509391	376.778339189	375.588057245	376.060235206	70225
2021-02-25 18:15:00	375.499523877	376.434042759	374.889627343	376.315998269	211638
2021-02-25 18:00:00	375.430664591	375.755286939	375.361805305	375.470012754	103728
2021-02-25 17:45:00	375.676590612	376.09958337	375.401153468	375.430664591	118424
2021-02-25 17:30:00	375.509360918	376.09958337	375.440501632	375.676590612	48559
2021-02-25 17:15:00	375.627405408	375.715938776	375.489686836	375.529035	238538
2021-02-25 17:00:00	376.384857555	376.56192429	375.479849795	375.666753572	112186
2021-02-25 16:45:00	376.512739086	376.768502148	376.110207374	376.384857555	221260
2021-02-25 16:30:00	376.611109495	376.650457658	376.09958337	376.483227963	305544
2021-02-25 16:15:00	376.129094492	377.535791336	376.060235206	376.630783576	4052760
2021-02-25 16:00:00	376.266813064	377.703021031	376.060235206	376.158605615	14039288
2021-02-25 15:45:00	376.030724084	376.640620617	374.573759961	376.261894544	7844662
2021-02-25 15:30:00	376.719316944	376.935731843	375.76512398	376.020887043	5895120
2021-02-25 15:15:00	377.870250725	378.391613891	376.404531636	376.748828067	4564265
2021-02-25 15:00:00	378.662132515	378.962162261	377.796472919	377.875169246	3157419
2021-02-25 14:45:00	380.162281247	380.162281247	378.558843586	378.657213994	3175443
2021-02-25 14:30:00	379.149066038	380.368859105	379.149066038	380.167199767	3561445
2021-02-25 14:15:00	377.855495164	379.621243999	377.486606132	379.139228997	3218219
2021-02-25 14:00:00	378.529332463	378.60311027	377.13247266	377.870250725	3323311
2021-02-25 13:45:00	378.273569401	378.72607328	377.24068011	378.539169504	3897186
2021-02-25 13:30:00	377.801391439	378.71623624	377.073450415	378.283406442	5338540
2021-02-25 13:15:00	376.67013174	377.821065521	375.53887204	377.801391439	9760012
2021-02-25 13:00:00	378.765421444	379.296621651	376.4438798	376.679968781	6002113
2021-02-25 12:45:00	379.109717874	379.237599405	378.185036033	378.765421444	6231423
2021-02-25 12:30:00	380.378696146	380.585175633	378.981836343	379.129391956	4792091
2021-02-25 12:15:00	380.034399715	380.555762881	379.17857716	380.388533187	5135484
2021-02-25 12:00:00	381.007283057	381.007283057	379.778636653	380.034399715	6120344
2021-02-25 11:45:00	382.169037583	382.228059828	380.801688903	380.99842972	3275584
2021-02-25 11:30:00	382.788771157	383.310134323	381.913274521	382.164119063	2888698
2021-02-25 11:15:00	382.641215545	383.16257871	382.218222787	382.778934117	2663005
2021-02-25 11:00:00	382.414963605	382.70023779	381.249274262	382.660889626	6521226
2021-02-25 10:45:00	383.369156568	383.369156568	381.883763398	382.414963605	6408983
2021-02-25 10:30:00	383.064208302	384.343023614	382.93632677	383.369156568	4070080
2021-02-25 10:15:00	384.598786677	384.63813484	382.877304525	383.074045343	6071556
2021-02-25 10:00:00	385.041453515	385.179172088	384.470905145	384.588949636	3630559
2021-02-25 09:45:00	384.047912388	385.493957395	384.038075347	385.026697954	5401474
2021-02-25 09:30:00	383.880682693	384.224979124	383.693778917	384.106934633	164601
2021-02-25 09:15:00	384.352860655	384.362697696	383.772475244	383.870845653	252373
2021-02-25 09:00:00	384.480742186	384.834875657	384.333186573	384.333186573	88525
2021-02-25 08:45:00	384.047912388	384.706994126	383.890519734	384.478774778	222642
2021-02-25 08:30:00	383.890519734	384.136445756	383.84133453	383.988791773	155447
2021-02-25 08:15:00	384.323349532	386.57603189	383.890519734	383.890519734	257170
2021-02-25 08:00:00	384.175793919	384.421719941	383.988890143	384.352860655	155690
2021-02-25 07:45:00	384.86438678	384.86438678	384.057749429	384.18563096	93856
2021-02-25 07:30:00	384.470905145	384.903734943	384.4118829	384.844712698	98587
2021-02-25 07:15:00	384.500416268	384.628297799	384.165956878	384.490579227	119739
2021-02-25 07:00:00	384.29383841	384.539764431	384.008564225	384.539764431	54580
2021-02-25 06:45:00	384.549601472	384.657808922	384.097097592	384.264327287	75256
2021-02-25 06:30:00	385.415261068	385.415261068	384.470905145	384.598786677	22132
2021-02-25 06:15:00	385.612001886	385.690698212	385.385749946	385.415261068	8488
2021-02-25 06:00:00	385.415261068	385.513631477	385.385749946	385.484120354	3352
2021-02-25 05:45:00	385.277542496	385.572653722	385.277542496	385.493957395	4474
2021-02-25 05:30:00	385.120149842	385.267705455	385.100475761	385.267705455	3234
2021-02-25 05:15:00	385.149660965	385.159498006	384.825038616	385.002105352	3678
2021-02-25 05:00:00	385.139823924	385.218520251	384.775853412	385.218520251	14136
2021-02-25 04:45:00	385.257868414	385.257868414	384.923409025	385.149660965	7858
2021-02-25 04:30:00	385.395586987	385.43493515	385.002105352	385.041453515	8465
2021-02-25 04:15:00	385.513631477	385.513631477	384.825038616	385.267705455	25530
