# Supplementary material for: Stock price movement prediction based on Stocktwits investor sentiment using FinBERT and ensemble SVM
Source: PeerJ Comput Sci. 2023 Jun 7;9:e1403. doi: 10.7717/peerj-cs.1403 (PMC10280432; doi:10.7717/peerj-cs.1403)
Supplement: Supplemental Information 4 [file peerj-cs-09-1403-s004.zip › Financial(stock price in 15-minute increments)/SPY/SPY_1_2 (1).csv]

time	open	high	low	close	volume
2022-05-24 20:00:00	394.001836577	394.001836577	393.693166955	393.872394477	28661
2022-05-24 19:45:00	394.091450338	394.290592029	394.001836577	394.041266632	12505
2022-05-24 19:30:00	394.300549114	394.350334537	394.091450338	394.091450338	10957
2022-05-24 19:15:00	393.9221799	394.320463283	393.9221799	394.300549114	29837
2022-05-24 19:00:00	393.991879492	394.001836577	393.782780716	393.9221799	28554
2022-05-24 18:45:00	393.962008238	394.200978268	393.822609054	393.991879492	15590
2022-05-24 18:30:00	393.892308646	394.111364507	393.802694885	393.9221799	24389
2022-05-24 18:15:00	393.095741881	393.902265731	393.095741881	393.882351562	44500
2022-05-24 18:00:00	393.006128119	393.165441473	392.956342696	393.095741881	16395
2022-05-24 17:45:00	392.996171035	393.105698965	392.956342696	393.006426832	4436
2022-05-24 17:30:00	392.996171035	393.135570219	392.946385612	393.000850865	27150
2022-05-24 17:15:00	393.026042288	393.075827711	392.916514358	392.996171035	22665
2022-05-24 17:00:00	392.548102229	393.184957358	392.199604269	393.050935	151256
2022-05-24 16:45:00	392.408703045	392.548102229	392.309132199	392.548102229	192992
2022-05-24 16:30:00	392.787072259	392.966299781	392.030333831	392.359017193	661320
2022-05-24 16:15:00	392.368874707	393.075827711	391.963223081	392.797029343	6390798
2022-05-24 16:00:00	392.1796901	393.205269811	391.024668289	392.309132199	10335506
2022-05-24 15:45:00	391.074453712	393.454196925	390.795655344	392.209461783	6077262
2022-05-24 15:30:00	390.442178842	391.213852896	389.501234349	391.074453712	2938166
2022-05-24 15:15:00	389.142779305	390.905183274	388.993423036	390.437200299	2723654
2022-05-24 15:00:00	389.750161464	389.869646479	388.356169623	389.172650559	2828426
2022-05-24 14:45:00	390.218144439	391.412994588	389.690418956	389.750161464	2037939
2022-05-24 14:30:00	390.636341991	391.034625374	389.396684961	390.248015692	2001038
2022-05-24 14:15:00	389.84973231	391.602179194	388.993423036	390.636341991	3032129
2022-05-24 14:00:00	389.461406011	390.327672369	389.142779305	389.790089373	1910457
2022-05-24 13:45:00	388.32629837	390.058831086	387.49986035	389.441491842	2290690
2022-05-24 13:30:00	387.579517027	388.485611723	387.310675743	388.316341285	1452230
2022-05-24 13:15:00	388.54535423	388.571640934	387.091619883	387.634280992	1711087
2022-05-24 13:00:00	387.649216619	389.182607643	387.49986035	388.555211744	1966831
2022-05-24 12:45:00	389.092993882	389.391706419	387.569559942	387.649216619	1903038
2022-05-24 12:30:00	390.009045663	390.945011613	389.003380121	389.102950967	2908927
2022-05-24 12:15:00	388.575225484	390.009045663	388.08732834	389.99809287	2356005
2022-05-24 12:00:00	387.569559942	389.401663504	387.539688688	388.590161111	2992853
2022-05-24 11:45:00	386.952220699	387.71881664	386.305010201	387.569559942	2357770
2022-05-24 11:30:00	386.339859997	387.310675743	385.677713873	386.937285072	2879562
2022-05-24 11:15:00	386.444409385	387.031877375	386.095911425	386.339859997	2505914
2022-05-24 11:00:00	386.663465246	387.15136239	385.299344659	386.434452301	2529851
2022-05-24 10:45:00	387.330589912	387.350504082	386.17058956	386.673422331	3167643
2022-05-24 10:30:00	386.733164838	387.425182216	385.767327634	387.320732399	4266305
2022-05-24 10:15:00	389.122865136	389.242350151	386.550452336	386.733164838	4248256
2022-05-24 10:00:00	390.078745255	390.745869921	388.983465952	389.092993882	3561009
2022-05-24 09:45:00	390.875312021	391.910848816	389.690418956	390.098659424	4231987
2022-05-24 09:30:00	391.343294996	391.632050448	390.795655344	390.875312021	164721
2022-05-24 09:15:00	391.393080418	391.422951672	390.945011613	391.343294996	183490
2022-05-24 09:00:00	391.343294996	391.721664209	391.293509573	391.393080418	113581
2022-05-24 08:45:00	390.745869921	391.562350856	390.576599483	391.343294996	152461
2022-05-24 08:30:00	390.576599483	390.875312021	390.357543623	390.735912837	219837
2022-05-24 08:15:00	391.164067473	392.259346776	389.401663504	390.566642399	270303
2022-05-24 08:00:00	391.363209165	391.373166249	390.715998667	390.89522619	77878
2022-05-24 07:45:00	391.671878786	391.861063393	390.984839951	391.393080418	91059
2022-05-24 07:30:00	391.532479602	391.781406717	391.412994588	391.622093364	33194
2022-05-24 07:15:00	390.795655344	391.851106309	390.795655344	391.612136279	93698
2022-05-24 07:00:00	390.855397851	390.935054528	390.686127414	390.76578409	39361
2022-05-24 06:45:00	391.223809981	391.223809981	390.76578409	390.775741175	6072
2022-05-24 06:30:00	390.686127414	391.263638319	390.686127414	391.054539543	11956
2022-05-24 06:15:00	390.516856976	390.795655344	390.297801115	390.676170329	8892
2022-05-24 06:00:00	390.168359016	390.715998667	390.118573593	390.536771145	10094
2022-05-24 05:45:00	389.82981814	390.088702339	389.82981814	389.979174409	4208
2022-05-24 05:30:00	389.700376041	389.919431902	389.501234349	389.879603563	12453
2022-05-24 05:15:00	389.351878081	389.730247295	389.312049743	389.730247295	12520
2022-05-24 05:00:00	390.06878817	390.1783161	389.13282222	389.232393066	19117
2022-05-24 04:45:00	390.397371961	390.397371961	389.95926024	390.028959832	3785
2022-05-24 04:30:00	390.337629454	390.347586538	389.889560648	390.277886946	15092
2022-05-24 04:15:00	390.696084498	390.696084498	389.929388986	390.387414876	24125
2022-05-23 20:00:00	392.597887652	392.966299781	392.52818806	392.806986428	77527
2022-05-23 19:45:00	392.139861761	392.627758906	392.070162169	392.627758906	29733
2022-05-23 19:30:00	392.518230975	392.538145144	392.000462577	392.129904677	47851
2022-05-23 19:15:00	392.577973483	392.826900597	392.568016398	392.607844736	43661
2022-05-23 19:00:00	392.259346776	392.577973483	392.109990508	392.478402637	49766
2022-05-23 18:45:00	391.781406717	392.209561353	391.681835871	392.030333831	36943
2022-05-23 18:30:00	392.239432607	392.299175115	391.46278001	391.861063393	104846
2022-05-23 18:15:00	393.105698965	393.135570219	390.935054528	392.209561353	322870
2022-05-23 18:00:00	392.916514358	393.474111094	392.906557274	393.145527303	100518
2022-05-23 17:45:00	393.752909462	393.752909462	392.886643104	392.906557274	218623
2022-05-23 17:30:00	395.136944218	395.136944218	393.344668995	393.752909462	231714
2022-05-23 17:15:00	395.853854307	395.963382238	394.997545034	395.136944218	238826
2022-05-23 17:00:00	395.694540954	395.923553899	395.614884278	395.833940138	89027
2022-05-23 16:45:00	395.594970108	395.7941118	395.575055939	395.704498039	80053
2022-05-23 16:30:00	395.604927193	395.933510984	395.216600895	395.594970108	532939
2022-05-23 16:15:00	395.276343402	396.192395183	395.216600895	395.565098855	3973690
2022-05-23 16:00:00	394.021750746	395.33608591	393.235141065	395.226557979	8052026
2022-05-23 15:45:00	394.410077044	395.356000079	393.643381532	394.021750746	2447991
2022-05-23 15:30:00	394.499690805	395.047330457	393.892308646	394.413960307	2044801
2022-05-23 15:15:00	394.529562059	395.545184686	394.210935353	394.489733721	2030175
2022-05-23 15:00:00	395.933510984	396.023124745	394.390162875	394.529562059	2162740
2022-05-23 14:45:00	395.156858387	395.953425153	394.848188765	395.943468069	1652186
2022-05-23 14:30:00	395.405785502	395.624841362	394.888017104	395.136944218	1527278
2022-05-23 14:15:00	395.037373372	395.515313432	394.469819552	395.420721128	1829042
2022-05-23 14:00:00	394.310506198	395.126987134	394.141235761	395.017459203	1478183
2022-05-23 13:45:00	393.424325671	394.439948298	393.035999373	394.300549114	1657705
2022-05-23 13:30:00	393.9221799	393.932136985	392.329046368	393.424325671	2290550
2022-05-23 13:15:00	394.27067786	394.330420368	393.434282756	393.912222816	1291050
2022-05-23 13:00:00	395.007502119	395.09711588	393.563724855	394.248174849	2048221
2022-05-23 12:45:00	394.818317512	395.236515064	394.181064099	394.997545034	2001120
2022-05-23 12:30:00	395.33608591	395.644755531	394.679914036	394.828274596	1594779
2022-05-23 12:15:00	394.74861792	395.90363973	394.479776636	395.355900508	1984823
2022-05-23 12:00:00	394.9228669	395.156858387	394.046643457	394.738660835	1951365
2022-05-23 11:45:00	394.240806606	395.31617174	394.081493253	394.917888357	2421105
2022-05-23 11:30:00	394.16114993	394.429991213	393.444239841	394.210935353	2161900
2022-05-23 11:15:00	392.209561353	394.210935353	391.811277971	394.121321592	2724872
2022-05-23 11:00:00	392.52818806	393.314797741	391.034625374	392.189647184	3017831
2022-05-23 10:45:00	392.339003453	393.065870627	391.851106309	392.518230975	3156527
2022-05-23 10:30:00	390.566642399	392.348960537	390.1783161	392.309132199	3188550
2022-05-23 10:15:00	390.54672823	390.865354936	388.704667584	390.54672823	3814063
2022-05-23 10:00:00	391.333337911	392.74724392	390.357543623	390.50321577	4137117
2022-05-23 09:45:00	391.144153304	391.552393772	389.421577673	391.323380826	5052625
2022-05-23 09:30:00	392.060205085	392.199604269	391.034625374	391.044582458	233686
2022-05-23 09:15:00	391.412994588	392.090076339	391.11418248	392.010419662	84589
2022-05-23 09:00:00	391.323380826	391.59222211	391.084410797	391.373166249	99315
2022-05-23 08:45:00	391.861063393	391.861063393	391.183981642	391.363209165	125927
2022-05-23 08:30:00	392.149818846	392.408703045	391.681835871	391.811277971	196719
2022-05-23 08:15:00	391.771449632	393.304840657	389.551019772	392.119947592	151756
2022-05-23 08:00:00	391.661921702	391.711707125	391.183981642	391.691792956	24239
2022-05-23 07:45:00	391.960634239	391.980548408	391.164067473	391.711707125	97164
2022-05-23 07:30:00	392.63771599	392.63771599	391.691792956	391.94072007	57686
2022-05-23 07:15:00	392.707415582	392.846814766	392.249389692	392.717372667	77936
2022-05-23 07:00:00	391.602179194	392.856771851	391.432908757	392.707415582	71374
2022-05-23 06:45:00	390.925097443	391.522522518	390.925097443	391.492651264	19582
2022-05-23 06:30:00	390.835483682	390.945011613	390.377457792	390.945011613	7735
2022-05-23 06:15:00	390.367500707	390.915140359	390.3077582	390.915140359	4131
2022-05-23 06:00:00	390.984839951	390.984839951	390.048874001	390.367500707	5125
2022-05-23 05:45:00	390.646299075	391.323380826	390.616427822	390.954968697	11882
2022-05-23 05:30:00	390.028959832	390.666213245	389.620719364	390.666213245	8006
2022-05-23 05:15:00	389.819861056	390.1783161	389.600805195	390.028959832	5960
2022-05-23 05:00:00	389.660547703	390.158401931	389.322006827	390.148444847	14357
2022-05-23 04:45:00	390.526814061	390.526814061	389.521148519	389.531105603	19444
2022-05-23 04:30:00	390.347586538	390.745869921	389.84973231	390.616427822	26056
2022-05-23 04:15:00	392.408703045	392.896600189	390.477028638	390.506899891	51041
2022-05-20 20:00:00	388.923723444	389.122865136	388.863980937	388.943637613	20450
2022-05-20 19:45:00	388.694710499	389.322006827	388.644925076	388.903809275	16909
2022-05-20 19:30:00	388.734538837	388.734538837	388.625010907	388.664839245	5431
2022-05-20 19:15:00	388.744495922	388.863980937	387.957886241	388.734538837	117217
2022-05-20 19:00:00	388.525440061	388.794281345	388.525440061	388.754453006	12674
2022-05-20 18:45:00	388.515482977	388.525440061	388.475654638	388.525440061	5983
2022-05-20 18:30:00	388.505426321	388.585182569	388.475654638	388.475654638	35718
2022-05-20 18:15:00	388.425869216	388.505525892	388.32629837	388.505525892	24352
2022-05-20 18:00:00	388.32629837	388.495568808	388.32629837	388.376083793	21282
2022-05-20 17:45:00	388.32629837	388.376083793	388.286470031	388.32629837	41223
2022-05-20 17:30:00	388.32629837	388.376083793	388.166985017	388.32629837	86886
2022-05-20 17:15:00	388.276512947	388.376083793	388.236684609	388.276512947	145146
2022-05-20 17:00:00	388.376083793	388.4358263	387.957886241	388.276512947	255118
2022-05-20 16:45:00	387.967843325	388.415912131	387.878229564	388.415912131	828479
2022-05-20 16:30:00	387.828444141	388.425869216	387.828444141	387.928014987	1834699
2022-05-20 16:15:00	387.908100818	388.595139653	387.290761574	387.73883038	12039477
2022-05-20 16:00:00	386.479259181	388.25689749	385.398915505	387.928014987	16518227
2022-05-20 15:45:00	383.596683197	387.440117843	380.964129607	386.464323555	9400732
2022-05-20 15:30:00	381.122347681	383.626554451	381.097454969	383.616597366	4430859
2022-05-20 15:15:00	381.90397882	382.501403894	380.719085756	381.107412054	2903589
2022-05-20 15:00:00	381.505695437	383.168528561	380.768871178	381.864150482	3696745
2022-05-20 14:45:00	380.739099496	381.605266283	379.743291467	381.495738352	3338068
2022-05-20 14:30:00	380.997884124	381.326467915	379.982261497	380.748957009	3123107
2022-05-20 14:15:00	381.834279228	382.152905934	380.430330303	380.997884124	3133383
2022-05-20 14:00:00	381.286639576	382.421747218	380.918227447	381.814365059	3336855
2022-05-20 13:45:00	379.021402836	381.650073163	378.906896363	381.296596661	4206763
2022-05-20 13:30:00	380.09676797	380.241145696	378.966638871	379.026381378	3600851
2022-05-20 13:15:00	381.296596661	381.386210422	379.653677706	380.101746512	3507938
2022-05-20 13:00:00	380.818656601	381.913935904	380.231188611	381.326467915	4645684
2022-05-20 12:45:00	382.795137889	383.218313984	380.814275484	380.828613686	3966657
2022-05-20 12:30:00	383.049043546	383.288013576	382.401833048	382.790159347	2938105
2022-05-20 12:15:00	384.542606232	384.704408856	381.923892989	383.068957715	4636933
2022-05-20 12:00:00	384.293679117	385.598057197	384.273764948	384.542606232	2606877
2022-05-20 11:45:00	384.901061276	385.787142233	384.273764948	384.333507456	2466239
2022-05-20 11:30:00	384.980717953	385.219687983	383.825696143	384.911018361	4305345
2022-05-20 11:15:00	385.896769734	387.350504082	384.223979525	384.970760868	6392625
2022-05-20 11:00:00	388.983465952	389.152736389	385.807155973	385.897765442	2685301
2022-05-20 10:45:00	389.401663504	389.48132018	388.246641693	388.983465952	3509300
2022-05-20 10:30:00	389.033251374	389.695397499	388.176942101	389.381749335	2534832
2022-05-20 10:15:00	391.064496628	391.59222211	388.5652684	389.003380121	3366589
2022-05-20 10:00:00	391.94072007	392.134883219	390.447157384	391.074453712	2994916
2022-05-20 09:45:00	391.562350856	395.326128825	389.979174409	391.873310607	4879622
2022-05-20 09:30:00	391.70175004	392.299175115	391.412994588	391.562350856	331664
2022-05-20 09:15:00	391.602179194	391.771051349	391.373166249	391.671878786	106700
2022-05-20 09:00:00	391.671878786	391.712105408	390.974882866	391.622093364	140872
2022-05-20 08:45:00	392.139861761	392.279260945	391.562350856	391.691792956	78189
2022-05-20 08:30:00	391.94072007	392.209561353	391.871020478	392.139861761	110994
2022-05-20 08:15:00	392.886643104	392.886643104	389.919431902	391.910848816	292454
2022-05-20 08:00:00	392.050248	392.87668602	391.960634239	392.28921803	68255
2022-05-20 07:45:00	391.70175004	392.119947592	391.70175004	391.970591324	75045
2022-05-20 07:30:00	391.721664209	392.000462577	391.59222211	391.681835871	22757
2022-05-20 07:15:00	391.970591324	391.980548408	390.945011613	391.691792956	191990
2022-05-20 07:00:00	392.269303861	392.309132199	391.83119214	391.880977563	8998
2022-05-20 06:45:00	392.229475523	392.309132199	392.010419662	392.139861761	56330
2022-05-20 06:30:00	391.871020478	392.408703045	391.871020478	392.358917622	7405
2022-05-20 06:15:00	391.910848816	392.388788876	391.910848816	392.279260945	5447
2022-05-20 06:00:00	391.871020478	392.159775931	391.811277971	392.050248	3644
2022-05-20 05:45:00	392.538145144	392.587930567	391.94072007	391.94072007	11417
2022-05-20 05:30:00	392.757201005	392.966299781	392.478402637	392.617801821	7199
2022-05-20 05:15:00	392.010419662	392.806986428	391.980548408	392.806986428	8443
2022-05-20 05:00:00	392.607844736	392.627758906	392.119947592	392.209561353	4242
2022-05-20 04:45:00	392.109990508	392.627758906	392.109990508	392.558059314	26892
2022-05-20 04:30:00	391.412994588	391.970591324	391.223809981	391.970591324	7649
2022-05-20 04:15:00	387.828444141	391.811277971	387.828444141	391.24372415	23180
2022-05-19 20:00:00	388.67479633	389.02329429	388.625010907	388.844066768	33616
2022-05-19 19:45:00	388.455740469	388.724581753	388.445783385	388.654882161	15901
2022-05-19 19:30:00	388.017628748	388.515482977	388.007671663	388.515482977	8059
2022-05-19 19:15:00	388.336255454	388.475654638	388.077371255	388.077371255	18906
2022-05-19 19:00:00	388.246641693	388.385941306	388.176942101	388.346212539	5706
2022-05-19 18:45:00	388.525440061	388.575225484	388.157027932	388.246641693	16971
2022-05-19 18:30:00	388.5652684	388.714624668	388.226727524	388.555311315	51114
2022-05-19 18:15:00	387.84835831	388.605096738	387.84835831	388.515482977	63148
2022-05-19 18:00:00	387.937972071	387.937972071	387.788615803	387.828444141	8274
2022-05-19 17:45:00	387.878229564	387.957886241	387.838401226	387.878229564	5607
2022-05-19 17:30:00	387.878229564	387.918057902	387.828444141	387.898143733	5715
2022-05-19 17:15:00	387.838401226	387.878229564	387.728873295	387.838401226	36247
2022-05-19 17:00:00	387.778658718	388.276512947	387.778658718	387.947929156	67978
2022-05-19 16:45:00	387.838401226	387.918057902	387.599431196	387.818487057	182733
2022-05-19 16:30:00	387.828444141	387.898143733	387.529731604	387.818487057	766377
2022-05-19 16:15:00	387.768701634	388.925714861	387.071705713	387.828444141	4340261
2022-05-19 16:00:00	388.883895106	389.421577673	387.370418251	387.778658718	7488464
2022-05-19 15:45:00	388.176942101	389.033251374	387.380375335	388.863980937	4540233
2022-05-19 15:30:00	390.477028638	390.715998667	388.107242509	388.157027932	3099447
2022-05-19 15:15:00	391.124239135	392.448531383	389.940341779	390.526814061	4167466
2022-05-19 15:00:00	389.899517732	391.442865841	389.590848111	391.104324966	3562179
2022-05-19 14:45:00	389.172650559	390.556685314	388.764410091	389.914453359	3333402
2022-05-19 14:30:00	389.162693474	389.760118548	388.405955046	389.217955293	2137863
2022-05-19 14:15:00	390.038916916	390.172540991	388.32629837	389.182607643	2439877
2022-05-19 14:00:00	388.634967992	390.566642399	386.812821515	390.06878817	2792710
2022-05-19 13:45:00	387.97780041	388.973508867	387.60938828	388.644925076	2181550
2022-05-19 13:30:00	387.111534052	388.654882161	386.683379415	387.967544613	2408058
2022-05-19 13:15:00	388.276512947	388.903809275	386.663465246	387.121491136	2321507
2022-05-19 13:00:00	387.62930245	388.376083793	387.15136239	388.286470031	2321950
2022-05-19 12:45:00	390.028959832	390.238058608	387.589474111	387.679087872	2392071
2022-05-19 12:30:00	390.775741175	391.313423742	389.092993882	390.019002747	2147277
2022-05-19 12:15:00	390.267929862	391.104324966	389.82981814	390.745869921	2169096
2022-05-19 12:00:00	391.233767065	391.651964617	389.61076228	390.213165896	3231530
2022-05-19 11:45:00	387.928014987	391.651964617	387.918057902	391.253681234	3448808
2022-05-19 11:30:00	387.400289504	388.734538837	386.842692768	387.888286219	2684509
2022-05-19 11:15:00	387.619345365	388.605096738	386.618658365	387.420203674	3387841
2022-05-19 11:00:00	386.91239236	388.555211744	386.195482271	387.649216619	2684939
2022-05-19 10:45:00	387.947929156	389.043208459	386.534023147	386.91239236	3247991
2022-05-19 10:30:00	388.266555862	390.238058608	387.440117843	387.928014987	3349605
2022-05-19 10:15:00	386.962177783	389.411620588	386.583808569	388.296427116	3786959
2022-05-19 10:00:00	387.45505347	387.97780041	385.448700928	386.972134868	5679411
2022-05-19 09:45:00	386.952220699	390.108616508	386.80286443	387.440117843	6834460
2022-05-19 09:30:00	387.39033242	387.489903266	386.653508161	386.892478191	203875
2022-05-19 09:15:00	386.036168918	387.62930245	386.026211833	387.310675743	203538
2022-05-19 09:00:00	385.906726818	388.19685627	385.807155973	386.075997256	350184
2022-05-19 08:45:00	386.414538132	386.593765654	385.319258829	385.936598072	336332
2022-05-19 08:30:00	386.673422331	386.772993176	385.876855565	386.295053117	224517
2022-05-19 08:15:00	386.335777593	390.974882866	383.766351918	386.593765654	191652
2022-05-19 08:00:00	387.400289504	387.888186649	386.633593992	387.380375335	155153
2022-05-19 07:45:00	387.400289504	387.639259534	386.6933365	387.360461166	222207
2022-05-19 07:30:00	385.936598072	387.689044957	385.777284719	387.430160758	286326
2022-05-19 07:15:00	386.414538132	386.673422331	385.428786759	385.956512241	114594
2022-05-19 07:00:00	385.598057197	386.484237724	385.598057197	386.175568102	311576
2022-05-19 06:45:00	384.861232938	385.498486351	384.403207048	385.428786759	25260
2022-05-19 06:30:00	384.960803784	385.189816729	384.592391655	384.871190023	27568
2022-05-19 06:15:00	384.044752003	385.199773814	384.044752003	384.911018361	36157
2022-05-19 06:00:00	383.875481565	384.642177078	383.795824889	384.144322849	27633
2022-05-19 05:45:00	384.642177078	384.642177078	383.75599655	383.88543865	40698
2022-05-19 05:30:00	384.373335794	384.701919585	384.283722033	384.612305824	32601
2022-05-19 05:15:00	384.701919585	385.189816729	384.34346454	384.413164132	82068
2022-05-19 05:00:00	385.637885535	385.946555157	384.741747923	384.741747923	46916
2022-05-19 04:45:00	386.125782679	386.125782679	385.388958421	385.637885535	55286
2022-05-19 04:30:00	386.932306529	387.111534052	386.006297664	386.006297664	17333
2022-05-19 04:15:00	387.101576967	387.350504082	386.006297664	387.011963206	29960
2022-05-18 20:00:00	388.306384201	388.376083793	387.828444141	387.838401226	68858
2022-05-18 19:45:00	389.02329429	389.192564728	387.868272479	388.186899186	110650
2022-05-18 19:30:00	389.013337205	389.186590477	388.923723444	389.02329429	87761
2022-05-18 19:15:00	389.780032718	389.789989802	389.02329429	389.13282222	17377
2022-05-18 19:00:00	389.770075633	389.839775225	389.521148519	389.789989802	10597
2022-05-18 18:45:00	389.411620588	389.819861056	389.401663504	389.819861056	14625
2022-05-18 18:30:00	389.72029021	389.929388986	389.322006827	389.322006827	32857
2022-05-18 18:15:00	389.521148519	389.819861056	389.282178489	389.670504787	39234
2022-05-18 18:00:00	389.531105603	390.1783161	389.471363096	389.740204379	85919
2022-05-18 17:45:00	389.471363096	389.531105603	389.421577673	389.521148519	25878
2022-05-18 17:30:00	389.491277265	389.531105603	389.341920996	389.48132018	25322
2022-05-18 17:15:00	389.272221404	389.531105603	389.272221404	389.491277265	36425
2022-05-18 17:00:00	388.923723444	389.570933941	388.923723444	389.37179225	186914
2022-05-18 16:45:00	388.863980937	388.973508867	388.724581753	388.953594698	1693543
2022-05-18 16:30:00	389.073079713	390.1783161	388.575225484	388.824152598	2099205
2022-05-18 16:15:00	390.267929862	390.706041583	388.684753414	389.02329429	7819498
2022-05-18 16:00:00	389.799946887	390.516856976	388.873938021	390.248015692	18741715
2022-05-18 15:45:00	389.182607643	391.054539543	389.033251374	389.780032718	6676339
2022-05-18 15:30:00	389.989131494	390.65625616	389.02329429	389.172650559	4147618
2022-05-18 15:15:00	390.009045663	390.998680298	389.934367528	390.004664545	3304192
2022-05-18 15:00:00	390.566642399	391.154110389	389.750161464	390.004166691	3629236
2022-05-18 14:45:00	392.000462577	392.199604269	390.188273185	390.595517944	3460155
2022-05-18 14:30:00	391.109303508	397.297631571	390.646299075	392.030333831	3409174
2022-05-18 14:15:00	391.313423742	391.791363801	390.915140359	391.104324966	3241568
2022-05-18 14:00:00	391.960634239	392.124926135	390.775741175	391.323380826	3790982
2022-05-18 13:45:00	392.667587244	393.245098149	391.791363801	391.965612781	2986018
2022-05-18 13:30:00	392.846814766	393.035999373	392.2503854	392.677444758	3090817
2022-05-18 13:15:00	395.346042994	395.346042994	392.74724392	392.856771851	3059632
2022-05-18 13:00:00	394.071536169	395.455570924	393.912222816	395.346042994	2653003
2022-05-18 12:45:00	393.942094069	394.738660835	393.643381532	394.080397974	2394325
2022-05-18 12:30:00	394.569390397	395.087059224	393.523896517	393.942094069	2609980
2022-05-18 12:15:00	394.808360427	395.067244626	393.882351562	394.539817856	2739584
2022-05-18 12:00:00	396.351708536	396.401493959	394.589304567	394.798403343	3149265
2022-05-18 11:45:00	395.33608591	396.501064805	394.828274596	396.361665621	3261796
2022-05-18 11:30:00	397.297631571	397.307588655	394.390162875	395.33021123	4130150
2022-05-18 11:15:00	399.040121371	399.040121371	396.929219441	397.297631571	2411015
2022-05-18 11:00:00	398.671709242	399.418490585	398.365927174	399.050078456	2114420
2022-05-18 10:45:00	398.721494665	399.050078456	398.213683351	398.691623411	3019033
2022-05-18 10:30:00	400.005958575	400.264842773	398.721494665	398.731451749	2027740
2022-05-18 10:15:00	399.438404754	400.394284873	399.159606386	400.025872744	2689821
2022-05-18 10:00:00	400.225014435	400.80252534	399.149649301	399.438404754	2852426
2022-05-18 09:45:00	401.768362544	402.067075081	399.897426353	400.225014435	4454747
2022-05-18 09:30:00	401.499521261	401.887847559	401.399950415	401.768362544	330238
2022-05-18 09:15:00	401.808190882	402.166645927	401.449735838	401.499521261	190082
2022-05-18 09:00:00	402.774028086	402.863641847	401.75840546	401.75840546	252983
2022-05-18 08:45:00	403.800006081	403.819521966	402.764071001	402.774028086	238009
2022-05-18 08:30:00	403.431195668	404.008706573	403.431195668	403.859350305	133030
2022-05-18 08:15:00	404.586317049	405.502269259	402.963212693	403.431593951	202464
2022-05-18 08:00:00	403.102611877	403.321667738	402.91342727	402.983126862	242688
2022-05-18 07:45:00	403.351538991	403.660208613	403.052826454	403.102611877	193353
2022-05-18 07:30:00	403.530766514	403.640294444	403.142440215	403.251968146	119619
2022-05-18 07:15:00	404.54638914	404.65591707	403.451109837	403.451109837	149118
2022-05-18 07:00:00	404.506560802	404.606131648	404.297462026	404.556346225	55717
2022-05-18 06:45:00	405.143814215	405.143814215	404.426904125	404.476689548	97809
2022-05-18 06:30:00	405.412655498	405.621754274	405.412655498	405.621754274	5308
2022-05-18 06:15:00	405.810938881	405.930423896	405.37282716	405.37282716	4756
2022-05-18 06:00:00	405.223470891	405.701410951	405.153771299	405.701410951	5767
2022-05-18 05:45:00	404.825187508	405.263299229	404.825187508	405.263299229	2679
2022-05-18 05:30:00	404.944672523	405.143814215	404.855058762	404.8948871	4060
2022-05-18 05:15:00	404.914801269	405.014372115	404.765445001	405.014372115	7477
2022-05-18 05:00:00	404.636002901	404.904844185	404.576260394	404.904844185	5360
2022-05-18 04:45:00	404.805273339	404.805273339	404.387075787	404.54638914	2696
2022-05-18 04:30:00	405.173685468	405.173685468	404.486646633	404.745530832	14813
2022-05-18 04:15:00	405.24338506	405.24338506	404.606131648	405.153771299	8736
2022-05-17 20:00:00	406.567677309	406.567677309	406.398406871	406.438235209	15699
2022-05-17 19:45:00	406.836518592	406.956003607	406.448192294	406.507934801	21817
2022-05-17 19:30:00	406.826561507	406.916175269	406.746904831	406.836518592	18466
2022-05-17 19:15:00	406.916175269	406.956003607	406.756861915	406.796690254	14462
2022-05-17 19:00:00	407.234801975	407.294544482	406.906218184	406.916175269	18493
2022-05-17 18:45:00	407.22484489	407.284587398	407.145188214	407.145188214	15372
2022-05-17 18:30:00	407.194973637	407.314458652	407.145188214	407.22484489	17989
2022-05-17 18:15:00	406.995831945	407.344329905	406.956003607	407.185016552	38450
2022-05-17 18:00:00	406.936089438	406.995831945	406.866389846	406.916175269	16693
2022-05-17 17:45:00	406.936089438	406.936089438	406.866389846	406.936089438	10724
2022-05-17 17:30:00	406.916175269	406.965960692	406.87634693	406.87634693	5495
2022-05-17 17:15:00	406.906218184	406.926132353	406.846475677	406.856432761	24886
2022-05-17 17:00:00	406.886304015	406.956003607	406.567677309	406.906218184	65168
2022-05-17 16:45:00	406.916175269	406.946046522	406.567677309	406.8962611	863127
2022-05-17 16:30:00	406.756861915	406.975917776	406.567677309	406.886304015	911511
2022-05-17 16:15:00	406.507934801	406.776776085	406.119608503	406.746904831	2423756
2022-05-17 16:00:00	406.049908911	406.577634393	405.044243369	406.517891886	10188068
2022-05-17 15:45:00	406.348621448	406.627419816	405.512226344	406.054887453	3485873
2022-05-17 15:30:00	406.000123488	406.617462731	405.781067627	406.358578533	2627484
2022-05-17 15:15:00	405.352912991	406.816604423	405.233427976	405.980209319	3411775
2022-05-17 15:00:00	404.586217478	406.004106322	404.416947041	405.323041737	3234866
2022-05-17 14:45:00	402.993083947	404.745530832	402.017289658	404.55694365	3104981
2022-05-17 14:30:00	403.680122782	404.138148673	401.768362544	403.003041031	4808568
2022-05-17 14:15:00	404.556346225	405.751196374	402.993083947	403.660208613	3988038
2022-05-17 14:00:00	404.924758354	405.099007334	404.416947041	404.566303309	1831769
2022-05-17 13:45:00	404.718646703	405.190612512	404.665874155	404.929736896	1662969
2022-05-17 13:30:00	405.0243292	405.402698413	404.645959986	404.715659578	1584031
2022-05-17 13:15:00	404.496603717	405.153771299	403.719951121	405.019350657	1499730
2022-05-17 13:00:00	404.715659578	405.173685468	404.284019962	404.492023458	2035884
2022-05-17 12:45:00	404.13317013	404.815230424	403.894200101	404.72063812	1642121
2022-05-17 12:30:00	403.361496076	404.43686121	403.251968146	404.108277419	1374304
2022-05-17 12:15:00	403.709994036	403.889221558	402.853684763	403.353928692	1418480
2022-05-17 12:00:00	403.635315902	404.058491996	403.272579311	403.71985155	1404604
2022-05-17 11:45:00	403.461066922	404.287504941	403.461066922	403.630337359	2171083
2022-05-17 11:30:00	402.56492931	403.620380275	401.997375489	403.451109837	1967635
2022-05-17 11:15:00	402.077032166	402.744156832	401.917718813	402.584843479	1870808
2022-05-17 11:00:00	401.489564176	402.10690342	400.854700464	402.057117997	2767800
2022-05-17 10:45:00	402.485272633	402.983126862	401.380036246	401.499521261	2665491
2022-05-17 10:30:00	403.39136733	404.078406165	402.385701788	402.495229718	1942617
2022-05-17 10:15:00	403.441152752	404.406989956	402.853684763	403.381410245	2827071
2022-05-17 10:00:00	403.998749489	404.337290364	402.664500156	403.456088379	2780279
2022-05-17 09:45:00	404.78535917	404.884930016	403.471024006	404.008706573	5532474
2022-05-17 09:30:00	404.665874155	405.034286284	404.397032872	404.715659578	192791
2022-05-17 09:15:00	404.476689548	404.954629608	404.387075787	404.626045817	329121
2022-05-17 09:00:00	403.998749489	404.626045817	403.749822374	404.456775379	146050
2022-05-17 08:45:00	404.237719518	404.496603717	403.421238583	403.93890741	153001
2022-05-17 08:30:00	404.028620742	404.257633688	403.709994036	404.257633688	117804
2022-05-17 08:15:00	404.464243192	405.781067627	399.119778048	404.018663658	432031
2022-05-17 08:00:00	404.506560802	404.586217478	404.158062842	404.187934095	116032
2022-05-17 07:45:00	405.143814215	405.143814215	404.357204533	404.506560802	75080
2022-05-17 07:30:00	404.506560802	405.332998821	404.496603717	405.332998821	119538
2022-05-17 07:15:00	404.805273339	404.845101677	404.30741911	404.516517886	230914
2022-05-17 07:00:00	404.934715439	405.213513807	404.805273339	404.904844185	47693
2022-05-17 06:45:00	405.223470891	405.422612583	404.934715439	404.954629608	68341
2022-05-17 06:30:00	405.452483836	405.571968851	405.223470891	405.253342145	78643
2022-05-17 06:15:00	405.522183428	406.119608503	405.432569667	405.452483836	54863
2022-05-17 06:00:00	404.874972931	405.681496782	404.845101677	405.492312175	44786
2022-05-17 05:45:00	404.526474971	405.143814215	404.486646633	404.924758354	11595
2022-05-17 05:30:00	404.397032872	404.645959986	404.177977011	404.645959986	11698
2022-05-17 05:15:00	404.058491996	404.496603717	404.008706573	404.426904125	12408
2022-05-17 05:00:00	404.606131648	404.855058762	404.058491996	404.058491996	37644
2022-05-17 04:45:00	403.680122782	404.825187508	403.650251529	404.536432056	44870
2022-05-17 04:30:00	402.923384355	403.709994036	402.923384355	403.630337359	22889
2022-05-17 04:15:00	400.294714027	402.963212693	400.294714027	402.963212693	29125
2022-05-16 20:00:00	398.293340028	398.870850933	398.293340028	398.701580495	44259
2022-05-16 19:45:00	398.293340028	398.303297112	398.104155421	398.263468774	14646
2022-05-16 19:30:00	398.532310058	398.572138396	398.47256755	398.47256755	4645
2022-05-16 19:15:00	398.532310058	398.542267142	398.442696297	398.542267142	4888
2022-05-16 19:00:00	398.482524635	398.482524635	398.372996705	398.452653381	22426
2022-05-16 18:45:00	398.353082535	398.542267142	398.353082535	398.502438804	23470
2022-05-16 18:30:00	398.263468774	398.422782127	398.25351169	398.372996705	16496
2022-05-16 18:15:00	397.845271222	398.283382943	397.845271222	398.25351169	74704
2022-05-16 18:00:00	397.77557163	397.845271222	397.77557163	397.845271222	9444
2022-05-16 17:45:00	397.845271222	397.845271222	397.685957869	397.696014524	9146
2022-05-16 17:30:00	398.004584575	398.004584575	397.88509956	397.954799152	20391
2022-05-16 17:15:00	397.835314138	398.372996705	397.795485799	397.984670406	43908
2022-05-16 17:00:00	397.924927899	398.183812098	397.855327878	397.88509956	85227
2022-05-16 16:45:00	397.984670406	398.372996705	397.855228307	397.895056645	158037
2022-05-16 16:30:00	398.213683351	398.372996705	397.875142476	397.934884983	1424179
2022-05-16 16:15:00	398.552224227	398.681666326	397.287674486	398.243554605	3348342
2022-05-16 16:00:00	398.213683351	399.219348893	397.606301192	398.512395889	8615247
2022-05-16 15:45:00	399.279091401	399.607675192	398.135022383	398.229116832	3755049
2022-05-16 15:30:00	399.836688137	400.125941444	398.905700729	399.289048485	2452107
2022-05-16 15:15:00	401.270508315	401.638920445	399.607675192	399.826731052	2752254
2022-05-16 15:00:00	401.459493781	401.658834614	400.593426564	401.270408745	1952227
2022-05-16 14:45:00	401.828105052	402.236345519	401.360122077	401.434800211	3621693
2022-05-16 14:30:00	400.716993984	401.897804644	400.424156127	401.821334234	2459290
2022-05-16 14:15:00	400.304671112	401.310336654	399.766988545	400.751146784	1949229
2022-05-16 14:00:00	400.707933037	400.762697002	399.986044405	400.274799858	1653690
2022-05-16 13:45:00	400.444070296	401.081323709	399.906387729	400.712812008	1941375
2022-05-16 13:30:00	399.547932684	400.583369909	398.661752157	400.444070296	2354180
2022-05-16 13:15:00	398.074284167	399.776945629	397.626215361	399.5379756	1319498
2022-05-16 13:00:00	397.944742497	398.840979679	397.715829123	398.134026675	1472903
2022-05-16 12:45:00	398.641837988	399.378662246	397.795485799	397.954799152	1470570
2022-05-16 12:30:00	398.860993419	399.005271575	398.173855013	398.634171033	1209491
2022-05-16 12:15:00	399.727160207	400.353460826	398.771280087	398.860794278	2082820
2022-05-16 12:00:00	398.791194257	399.986044405	398.532310058	399.707246037	2376378
2022-05-16 11:45:00	397.38824104	398.880808018	396.610592735	398.801151341	2042365
2022-05-16 11:30:00	397.18810364	398.104155421	397.019828911	397.382465931	1706154
2022-05-16 11:15:00	396.829648596	397.626215361	396.272051859	397.232910521	2748235
2022-05-16 11:00:00	398.42079071	398.437717754	396.650421073	396.809734426	2316610
2022-05-16 10:45:00	399.866559391	400.025872744	397.836309846	398.512296318	2436688
2022-05-16 10:30:00	398.263468774	400.065701082	398.193769182	399.866559391	3144472
2022-05-16 10:15:00	396.991550791	399.109820963	395.943468069	398.283382943	3277473
2022-05-16 10:00:00	397.825357053	398.074284167	395.893682646	397.012958523	3950714
2022-05-16 09:45:00	398.263468774	399.567846853	397.448879685	397.825357053	5229266
2022-05-16 09:30:00	398.831022595	399.99600149	397.835413708	398.25351169	516287
2022-05-16 09:15:00	399.089906794	399.318919739	398.592052565	398.801151341	142560
2022-05-16 09:00:00	399.816773968	399.846645221	398.920636356	399.06003554	95381
2022-05-16 08:45:00	399.776945629	400.523726972	399.528018515	399.796859799	242131
2022-05-16 08:30:00	399.109820963	399.836688137	399.020306773	399.796859799	131875
2022-05-16 08:15:00	398.532310058	399.249220147	396.700206496	399.099863878	130286
2022-05-16 08:00:00	398.631880903	399.030164286	398.572138396	398.801151341	50616
2022-05-16 07:45:00	398.562181311	398.671709242	398.283382943	398.631880903	44426
2022-05-16 07:30:00	398.831022595	399.010250117	398.442696297	398.532310058	63279
2022-05-16 07:15:00	398.47256755	399.010250117	398.442696297	398.860893849	24032
2022-05-16 07:00:00	398.651795073	398.781237172	398.382953789	398.512395889	29135
2022-05-16 06:45:00	398.372996705	398.850936764	398.353082535	398.621923819	4040
2022-05-16 06:30:00	398.582095481	398.781237172	398.23359752	398.681666326	18231
2022-05-16 06:15:00	398.084241252	398.542267142	398.084241252	398.482524635	5236
2022-05-16 06:00:00	398.47256755	398.582095481	397.984670406	398.004584575	6416
2022-05-16 05:45:00	398.522352973	398.631880903	398.303297112	398.422782127	1952
2022-05-16 05:30:00	399.159606386	399.229305978	398.562181311	398.562181311	22270
2022-05-16 05:15:00	399.358748077	399.488190177	399.109820963	399.209391809	25166
2022-05-16 05:00:00	398.631880903	399.4085335	398.631880903	399.4085335	6727
2022-05-16 04:45:00	398.482524635	398.890765102	398.263468774	398.592052565	6187
2022-05-16 04:30:00	398.283382943	398.940550525	398.283382943	398.582095481	5172
2022-05-16 04:15:00	398.263468774	399.876516475	397.626215361	398.333168366	30385
2022-05-13 20:00:00	399.986044405	399.986044405	399.279091401	399.876516475	47212
2022-05-13 19:45:00	400.035829828	400.075658167	399.5379756	399.956173152	17733
2022-05-13 19:30:00	399.976087321	400.035829828	399.936258983	400.035829828	6220
2022-05-13 19:15:00	399.926301898	399.99600149	399.916344813	399.99600149	17003
2022-05-13 19:00:00	399.806816883	399.936258983	399.806816883	399.88647356	21033
2022-05-13 18:45:00	399.856602306	399.876516475	399.786902714	399.876516475	10272
2022-05-13 18:30:00	399.796859799	399.876516475	399.677374784	399.776945629	14406
2022-05-13 18:15:00	399.876516475	399.876516475	399.557889769	399.737117291	16463
2022-05-13 18:00:00	399.786902714	399.876516475	399.786902714	399.876516475	17975
2022-05-13 17:45:00	399.876516475	399.876516475	399.786902714	399.786902714	8527
2022-05-13 17:30:00	399.577803938	399.88647356	399.577803938	399.826731052	127674
2022-05-13 17:15:00	399.289048485	399.587761022	399.199434724	399.528018515	65872
2022-05-13 17:00:00	399.707246037	399.99600149	399.199434724	399.199434724	772025
2022-05-13 16:45:00	399.846645221	399.976087321	399.637546445	399.687331868	148435
2022-05-13 16:30:00	399.99600149	399.99600149	399.129735132	399.836787708	1094195
2022-05-13 16:15:00	399.926301898	400.095572336	398.970421779	399.040121371	4671793
2022-05-13 16:00:00	399.826731052	400.254885689	398.163897928	399.966130236	10357807
2022-05-13 15:45:00	400.633254903	400.82243951	398.552224227	399.82175251	5421720
2022-05-13 15:30:00	399.99600149	400.69299741	399.637546445	400.643211987	3176294
2022-05-13 15:15:00	398.840979679	400.025872744	398.60200965	399.995901919	2408066
2022-05-13 15:00:00	397.466902008	398.880808018	396.640463989	398.831022595	2606496
2022-05-13 14:45:00	396.411451044	397.994627491	396.401493959	397.456944924	2906199
2022-05-13 14:30:00	396.277528256	397.048704456	395.833940138	396.431365213	2662491
2022-05-13 14:15:00	397.626215361	397.636172446	395.475485094	396.301923113	4683255
2022-05-13 14:00:00	398.382953789	398.701580495	397.407159501	397.636172446	2601595
2022-05-13 13:45:00	399.16956347	399.602696649	398.193769182	398.402867958	2682578
2022-05-13 13:30:00	399.826731052	399.836688137	398.880808018	399.159606386	3703178
2022-05-13 13:15:00	400.040808371	400.444070296	399.368705162	399.812791134	2706678
2022-05-13 13:00:00	400.663126156	400.732825748	398.971417487	400.035829828	2200742
2022-05-13 12:45:00	400.523726972	401.051452455	400.513769888	400.663126156	2002430
2022-05-13 12:30:00	401.190851639	401.300379569	400.045786913	400.522631693	2323833
2022-05-13 12:15:00	399.856602306	401.449735838	399.717302693	401.180994125	2527251
2022-05-13 12:00:00	399.5379756	399.976087321	399.079949709	399.846645221	1626187
2022-05-13 11:45:00	399.836688137	400.065701082	399.069992625	399.528018515	2516577
2022-05-13 11:30:00	399.249220147	399.906387729	398.562181311	399.826731052	2752811
2022-05-13 11:15:00	399.18947764	399.468276008	398.5372886	399.269134316	2732050
2022-05-13 11:00:00	398.273425859	399.587761022	397.636172446	399.16956347	2923951
2022-05-13 10:45:00	399.249220147	399.727160207	398.237182071	398.263468774	3110386
2022-05-13 10:30:00	398.044412914	399.766988545	397.506730347	399.259177232	4574430
2022-05-13 10:15:00	396.929219441	398.502438804	396.75009149	398.043417205	6175347
2022-05-13 10:00:00	395.893682646	397.357374078	395.027416288	396.929219441	4806982
2022-05-13 09:45:00	395.007502119	395.973339322	393.912222816	395.893682646	6690978
2022-05-13 09:30:00	395.017459203	395.296257571	394.74861792	394.997545034	436481
2022-05-13 09:15:00	396.043038914	396.112738506	394.907931273	394.997545034	279466
2022-05-13 09:00:00	396.14260976	396.590678566	396.013267231	396.03308183	144648
2022-05-13 08:45:00	395.923553899	396.431365213	395.923553899	396.122695591	134387
2022-05-13 08:30:00	395.953425153	396.371622705	395.81412554	395.983296407	101139
2022-05-13 08:15:00	396.471193551	396.640463989	393.762866547	396.003210576	251194
2022-05-13 08:00:00	395.465528009	396.650421073	395.286300487	396.411451044	116679
2022-05-13 07:45:00	394.937802527	395.485442178	394.798403343	395.485442178	65464
2022-05-13 07:30:00	394.888017104	394.987587949	394.61917582	394.888017104	28699
2022-05-13 07:15:00	395.09711588	395.226557979	394.708789581	394.778489173	27220
2022-05-13 07:00:00	394.878060019	395.286300487	394.878060019	395.007502119	11921
2022-05-13 06:45:00	394.599261651	395.186729641	394.599261651	394.838231681	10169
2022-05-13 06:30:00	394.808360427	394.808360427	394.50964789	394.649047074	10452
2022-05-13 06:15:00	394.469819552	394.798403343	394.051622	394.798403343	9460
2022-05-13 06:00:00	394.848188765	394.987587949	394.131278676	394.479776636	21357
2022-05-13 05:45:00	395.09711588	395.09711588	394.549476228	394.838231681	19869
2022-05-13 05:30:00	395.296257571	395.594970108	395.007502119	395.087158795	12529
2022-05-13 05:15:00	395.007502119	395.44561384	394.927845442	395.31617174	15939
2022-05-13 05:00:00	394.728703751	394.907931273	394.410077044	394.808360427	13263
2022-05-13 04:45:00	395.286300487	395.365957163	394.888017104	394.888017104	10158
2022-05-13 04:30:00	394.74861792	395.385871332	394.74861792	395.286300487	34307
2022-05-13 04:15:00	394.549476228	395.296257571	394.300549114	394.778489173	25737
2022-05-12 20:00:00	391.861063393	392.309132199	391.861063393	392.159775931	44063
2022-05-12 19:45:00	391.333337911	392.010419662	391.253681234	391.861063393	46202
2022-05-12 19:30:00	390.805612429	391.532479602	390.636341991	391.303466657	41259
2022-05-12 19:15:00	390.277886946	391.014711205	390.1783161	390.915140359	56208
2022-05-12 19:00:00	390.19823027	390.287844031	390.078745255	390.218144439	28001
2022-05-12 18:45:00	390.447157384	390.457114469	389.969217324	390.138487762	34413
2022-05-12 18:30:00	390.248015692	390.357543623	389.939346071	390.357543623	71768
2022-05-12 18:15:00	389.590848111	390.327672369	389.570933941	390.297801115	95978
2022-05-12 18:00:00	389.570933941	389.61076228	389.48132018	389.570933941	13923
2022-05-12 17:45:00	389.541062688	389.620719364	389.511191434	389.541062688	23683
2022-05-12 17:30:00	389.322006827	389.560976857	389.222435981	389.560976857	41456
2022-05-12 17:15:00	389.112908051	390.65625616	388.883895106	389.272221404	311417
2022-05-12 17:00:00	389.670504787	390.65625616	388.475654638	388.923723444	394566
2022-05-12 16:45:00	390.427243215	390.427243215	389.351878081	389.620719364	266834
2022-05-12 16:30:00	390.078745255	390.65625616	390.019002747	390.367500707	929639
2022-05-12 16:15:00	390.735912837	390.915140359	389.979174409	390.06878817	3000926
2022-05-12 16:00:00	387.84835831	390.89522619	387.440117843	390.725955752	12781436
2022-05-12 15:45:00	386.444409385	389.122865136	386.424495216	387.858315395	6112081
2022-05-12 15:30:00	384.572477486	388.67479633	384.512734978	386.504151893	7975171
2022-05-12 15:15:00	384.094537426	385.418829674	383.716168212	384.58243457	3727911
2022-05-12 15:00:00	383.955138242	384.811447515	383.497112352	384.079502228	3799235
2022-05-12 14:45:00	385.239602152	385.508443435	383.502090894	383.965095327	3185886
2022-05-12 14:30:00	384.980717953	386.095911425	384.592391655	385.299344659	2863739
2022-05-12 14:15:00	385.339172998	386.295053117	384.363378709	385.000632122	3130956
2022-05-12 14:00:00	386.006297664	386.205439356	384.682005416	385.379001336	3191959
2022-05-12 13:45:00	387.619345365	388.089021044	385.856941396	386.006297664	2299138
2022-05-12 13:30:00	388.007671663	388.654882161	387.002006121	387.669130788	1764949
2022-05-12 13:15:00	388.764410091	389.421577673	387.489903266	388.008368659	2220823
2022-05-12 13:00:00	390.457114469	390.676170329	388.595139653	388.794281345	2187596
2022-05-12 12:45:00	388.834109683	390.457114469	388.117199594	390.457114469	3002150
2022-05-12 12:30:00	387.45505347	389.152736389	386.593765654	388.834010112	3034926
2022-05-12 12:15:00	387.011963206	388.037542917	386.494194808	387.477158197	3944246
2022-05-12 12:00:00	389.710333125	389.869646479	386.992049037	387.02889025	4040933
2022-05-12 11:45:00	391.323380826	391.661921702	389.660547703	389.730247295	3537446
2022-05-12 11:30:00	392.388788876	392.597887652	390.89522619	391.299384253	2617865
2022-05-12 11:15:00	392.339003453	394.101407422	391.323380826	392.388788876	4143834
2022-05-12 11:00:00	389.590848111	392.548102229	389.192564728	392.329046368	3506924
2022-05-12 10:45:00	390.357543623	391.014711205	389.102950967	389.580891026	4029002
2022-05-12 10:30:00	390.19823027	392.050248	389.092993882	390.307559058	5427896
2022-05-12 10:15:00	386.91239236	391.064496628	385.667756789	390.168359016	7009870
2022-05-12 10:00:00	387.350504082	389.600805195	386.275138948	386.932306529	6832195
2022-05-12 09:45:00	387.699002042	388.973508867	385.259516321	387.39033242	9610502
2022-05-12 09:30:00	388.316341285	389.02329429	387.599431196	387.679087872	280978
2022-05-12 09:15:00	388.007671663	388.405955046	387.430160758	388.286470031	129635
2022-05-12 09:00:00	387.778658718	388.495568808	387.60938828	387.888186649	136931
2022-05-12 08:45:00	387.350504082	388.734538837	386.364752709	387.838401226	380407
2022-05-12 08:30:00	387.818487057	388.107242509	387.221061982	387.529731604	102625
2022-05-12 08:15:00	386.80286443	391.164067473	386.543980231	387.957886241	255671
2022-05-12 08:00:00	388.465697554	388.465697554	386.474280639	386.902435276	223412
2022-05-12 07:45:00	389.600805195	389.640633533	388.176942101	388.445783385	188758
2022-05-12 07:30:00	389.521148519	390.407329046	389.441491842	389.640633533	272990
2022-05-12 07:15:00	389.232393066	389.560976857	388.744495922	389.471363096	61890
2022-05-12 07:00:00	388.306384201	389.511191434	388.08732834	389.252307235	16487
2022-05-12 06:45:00	389.212478897	389.212478897	388.206813355	388.336255454	18087
2022-05-12 06:30:00	388.067414171	389.212478897	387.908100818	389.122865136	25083
2022-05-12 06:15:00	388.057457086	388.5652684	387.858315395	388.017628748	33776
2022-05-12 06:00:00	388.246641693	388.794281345	387.947929156	388.127156678	26823
2022-05-12 05:45:00	387.967843325	388.32629837	387.141405306	388.206813355	31217
2022-05-12 05:30:00	388.127156678	388.67479633	387.828444141	388.186899186	33654
2022-05-12 05:15:00	388.425869216	388.515482977	387.808529972	388.395997962	13110
2022-05-12 05:00:00	388.32629837	388.605096738	387.679087872	388.376083793	31686
2022-05-12 04:45:00	389.252307235	389.82981814	388.226727524	388.465697554	38561
2022-05-12 04:30:00	389.770075633	389.770075633	388.754453006	389.282178489	17837
2022-05-12 04:15:00	390.805612429	390.805612429	388.903809275	389.322006827	32956
2022-05-11 20:00:00	392.159775931	392.438574299	391.791363801	392.159775931	60143
2022-05-11 19:45:00	391.472737095	392.109990508	391.373166249	392.050248	46712
2022-05-11 19:30:00	391.731621294	391.851106309	391.46278001	391.502608349	12675
2022-05-11 19:15:00	391.910848816	392.020376747	391.741578379	391.811277971	14447
2022-05-11 19:00:00	391.492651264	391.861063393	391.313423742	391.861063393	29506
2022-05-11 18:45:00	390.954968697	391.512565433	390.954968697	391.472737095	21015
2022-05-11 18:30:00	390.964925782	391.084410797	390.686127414	390.964925782	59958
2022-05-11 18:15:00	391.900891732	391.960634239	390.954968697	390.954968697	129744
2022-05-11 18:00:00	391.612136279	391.960634239	391.562350856	391.811277971	80637
2022-05-11 17:45:00	391.602179194	391.661921702	391.064496628	391.612136279	53777
2022-05-11 17:30:00	391.711707125	391.761492548	391.064496628	391.562350856	150205
2022-05-11 17:15:00	392.219518438	392.436582882	391.721664209	391.721664209	745557
2022-05-11 17:00:00	392.209561353	392.548102229	391.064496628	392.100033423	3145607
2022-05-11 16:45:00	392.010419662	392.448531383	391.064496628	392.169733015	226081
2022-05-11 16:30:00	391.990505493	392.39874596	391.064496628	392.030333831	924299
2022-05-11 16:15:00	391.094367881	392.309132199	390.626484477	391.94072007	5316503
2022-05-11 16:00:00	391.681835871	391.681835871	390.277886946	391.084410797	13878390
2022-05-11 15:45:00	392.996171035	393.523896517	391.403037503	391.681835871	6406804
2022-05-11 15:30:00	393.075827711	393.802694885	392.239432607	392.996171035	4333492
2022-05-11 15:15:00	393.603553194	394.051622	392.488359722	393.11565605	4189586
2022-05-11 15:00:00	396.192395183	396.451279382	393.474111094	393.633424447	3597121
2022-05-11 14:45:00	394.310506198	396.272051859	393.653338617	396.192395183	4159272
2022-05-11 14:30:00	393.319776283	395.634798447	392.886643104	394.300549114	4766023
2022-05-11 14:15:00	391.821235055	393.762866547	391.751535463	393.324754826	4379002
2022-05-11 14:00:00	392.936428527	393.245098149	391.562350856	391.83119214	4904409
2022-05-11 13:45:00	393.902265731	394.698832497	392.87668602	392.936428527	3389637
2022-05-11 13:30:00	394.489733721	395.326128825	393.772823632	393.912222816	3233344
2022-05-11 13:15:00	395.266386318	395.395828417	393.952051154	394.479776636	4393115
2022-05-11 13:00:00	396.764927546	397.217974894	395.126987134	395.276343402	3205468
2022-05-11 12:45:00	397.128361133	398.034455829	396.391536874	396.759949004	3855139
2022-05-11 12:30:00	398.811108426	399.956173152	396.988961949	397.148275302	3092777
2022-05-11 12:15:00	399.617632276	399.717203122	398.243554605	398.831022595	2503413
2022-05-11 12:00:00	401.189955501	401.350164992	399.119778048	399.667417699	2327344
2022-05-11 11:45:00	400.195143181	402.067075081	399.717203122	401.160980385	3250557
2022-05-11 11:30:00	399.826731052	400.304671112	397.845271222	400.185186097	3462046
2022-05-11 11:15:00	399.717203122	400.035829828	398.631880903	399.811795425	2668718
2022-05-11 11:00:00	402.027246743	402.306045111	399.069992625	399.727160207	3595086
2022-05-11 10:45:00	400.912053271	402.176603012	399.478233092	402.037203828	3818567
2022-05-11 10:30:00	399.318919739	401.688705868	398.572138396	400.951881609	5560439
2022-05-11 10:15:00	400.523726972	400.732825748	397.88509956	399.29900557	6290786
2022-05-11 10:00:00	398.721494665	401.439778753	398.104155421	400.533684057	7129887
2022-05-11 09:45:00	396.361665621	398.870850933	393.523896517	398.751365918	10540397
2022-05-11 09:30:00	395.037373372	396.690249412	394.649047074	396.331794367	847831
2022-05-11 09:15:00	393.354626079	395.296257571	393.095741881	395.027416288	1071717
2022-05-11 09:00:00	395.09711588	395.525270516	392.63771599	393.324754826	976288
2022-05-11 08:45:00	401.021581201	401.021581201	394.081493253	395.107072964	2629095
2022-05-11 08:30:00	401.748448375	402.186460525	401.021581201	401.021581201	494561
2022-05-11 08:15:00	401.798233798	402.744156832	398.283382943	401.73849129	230533
2022-05-11 08:00:00	402.445444295	402.445444295	401.937632982	402.116860504	130165
2022-05-11 07:45:00	402.126817589	402.80389934	401.86793339	402.525100972	105010
2022-05-11 07:30:00	401.907761728	402.206474265	401.877890474	402.10690342	49054
2022-05-11 07:15:00	401.778319629	401.987418405	401.638920445	401.987418405	57746
2022-05-11 07:00:00	402.027246743	402.096946335	401.748448375	401.75840546	43619
2022-05-11 06:45:00	401.619006276	402.166645927	401.619006276	402.166645927	48307
2022-05-11 06:30:00	401.200808723	401.599092106	401.061409539	401.499521261	17491
2022-05-11 06:15:00	401.778319629	401.86793339	401.031538286	401.131109131	37288
2022-05-11 06:00:00	401.778319629	401.818147967	401.668791698	401.778319629	5741
2022-05-11 05:45:00	401.718577121	401.887847559	401.589135022	401.698662952	12041
2022-05-11 05:30:00	401.917718813	401.997375489	401.489564176	401.75840546	26921
2022-05-11 05:15:00	401.848019221	402.116860504	401.808190882	402.067075081	15888
2022-05-11 05:00:00	401.250594146	401.917718813	401.200808723	401.678748783	8666
2022-05-11 04:45:00	400.533684057	401.320293738	400.483898634	401.300379569	14714
2022-05-11 04:30:00	399.657460615	400.364413619	399.577803938	400.364413619	8443
2022-05-11 04:15:00	398.850936764	399.64750353	398.811108426	399.64750353	10563
2022-05-10 20:00:00	396.83960568	396.94913361	396.501064805	396.94913361	18173
2022-05-10 19:45:00	397.377288247	397.456944924	396.700206496	397.008876118	51269
2022-05-10 19:30:00	397.456944924	397.456944924	397.267760317	397.347416993	62976
2022-05-10 19:15:00	397.437030755	397.6660437	397.347416993	397.476859093	43871
2022-05-10 19:00:00	397.237889063	397.586387023	397.237889063	397.456944924	50850
2022-05-10 18:45:00	397.038747372	397.247846148	396.988961949	397.237889063	63147
2022-05-10 18:30:00	396.889391103	397.038747372	396.720120665	396.929219441	56806
2022-05-10 18:15:00	396.939176526	397.028790287	396.740034834	396.929219441	29309
2022-05-10 18:00:00	396.94913361	397.038747372	396.889391103	396.96904778	28088
2022-05-10 17:45:00	396.988961949	397.038747372	396.859519849	396.94913361	30738
2022-05-10 17:30:00	396.959090695	397.088532795	396.859519849	396.959090695	26213
2022-05-10 17:15:00	396.809734426	397.098489879	396.802167042	396.83960568	27021
2022-05-10 17:00:00	396.998919033	397.377288247	396.60063565	396.988961949	130649
2022-05-10 16:45:00	397.42707367	397.5366016	397.028790287	397.028790287	121698
2022-05-10 16:30:00	396.998919033	398.990335948	396.998919033	397.446987839	582589
2022-05-10 16:15:00	397.387245332	397.715829123	396.550850228	397.098489879	4804763
2022-05-10 16:00:00	396.710163581	397.944842068	396.371622705	397.357374078	13218472
2022-05-10 15:45:00	398.054369998	398.074284167	396.49110772	396.700206496	5014802
2022-05-10 15:30:00	399.936258983	400.603383649	397.656086615	398.054369998	3673997
2022-05-10 15:15:00	399.597718107	401.051452455	399.119778048	399.956272723	4252418
2022-05-10 15:00:00	400.34449945	400.47394155	398.462610466	399.607675192	3214768
2022-05-10 14:45:00	398.980378864	400.593426564	398.25351169	400.34449945	2883266
2022-05-10 14:30:00	401.131109131	401.220722893	398.163897928	398.985556547	4148328
2022-05-10 14:15:00	401.370079161	401.529392514	399.936258983	401.141066216	3886552
2022-05-10 14:00:00	399.627589361	401.409907499	399.567846853	401.340207907	3694271
2022-05-10 13:45:00	396.779863173	400.095572336	396.779863173	399.606181629	5202377
2022-05-10 13:30:00	395.44561384	397.287674486	394.40011996	396.809734426	3093291
2022-05-10 13:15:00	394.240806606	396.321837282	393.932136985	395.425699671	4134913
2022-05-10 13:00:00	394.678918328	395.943468069	393.9221799	394.250763691	2877668
2022-05-10 12:45:00	394.668961243	395.246472148	393.125613134	394.629132905	3919445
2022-05-10 12:30:00	395.126987134	398.283382943	394.320463283	394.688875412	2906280
2022-05-10 12:15:00	395.694540954	396.789820257	394.429991213	395.176772556	4076152
2022-05-10 12:00:00	396.301923113	396.361665621	394.071536169	395.704498039	4175694
2022-05-10 11:45:00	395.68458387	397.267760317	394.220892437	396.311880198	4308994
2022-05-10 11:30:00	394.808360427	396.520978974	394.200978268	395.630915184	5992871
2022-05-10 11:15:00	397.237889063	398.143983759	394.788446258	394.808360427	5672990
2022-05-10 11:00:00	399.040121371	399.040121371	396.630506904	397.237889063	5750547
2022-05-10 10:45:00	400.782611171	401.061409539	398.183812098	399.050078456	3700662
2022-05-10 10:30:00	401.62896336	402.525100972	400.135400674	400.727847206	4127705
2022-05-10 10:15:00	402.425530126	403.301753568	401.240637062	401.658834614	4236708
2022-05-10 10:00:00	401.688705868	402.425530126	400.125443589	402.405615957	5284794
2022-05-10 09:45:00	402.754113917	404.337290364	401.579177937	401.688705868	7410514
2022-05-10 09:30:00	402.465358464	402.764071001	402.196517181	402.754113917	325322
2022-05-10 09:15:00	402.136774673	402.80389934	402.136774673	402.465358464	572889
2022-05-10 09:00:00	401.071366624	402.316002196	400.862267848	402.116860504	344962
2022-05-10 08:45:00	400.434113211	401.479607091	400.254885689	401.061409539	313425
2022-05-10 08:30:00	400.274799858	400.513769888	400.065701082	400.503812803	158772
2022-05-10 08:15:00	399.508104346	401.04149537	395.25135112	400.274799858	653750
2022-05-10 08:00:00	398.890765102	399.528018515	398.811108426	399.478233092	172536
2022-05-10 07:45:00	398.880808018	399.458318923	398.781237172	398.860893849	133415
2022-05-10 07:30:00	399.29900557	399.29900557	398.452653381	398.980378864	91255
2022-05-10 07:15:00	399.488190177	399.737117291	398.990335948	399.29900557	48980
2022-05-10 07:00:00	400.533684057	400.58346948	399.547932684	399.557889769	48975
2022-05-10 06:45:00	400.185186097	400.673083241	400.185186097	400.553598226	38313
2022-05-10 06:30:00	399.856602306	400.404241958	399.577803938	400.254885689	43604
2022-05-10 06:15:00	399.966130236	400.175229012	399.607675192	399.806816883	6031
2022-05-10 06:00:00	400.792568256	400.792568256	399.627589361	399.75703146	45924
2022-05-10 05:45:00	400.772654087	401.160980385	400.772654087	400.852310763	11487
2022-05-10 05:30:00	401.17093747	401.200808723	400.683040326	400.732825748	13376
2022-05-10 05:15:00	400.872224932	401.260551231	400.702954495	401.260551231	26271
2022-05-10 05:00:00	400.752739918	400.971795778	400.58346948	400.852310763	5494
2022-05-10 04:45:00	400.792568256	400.971795778	400.623297818	400.673083241	4497
2022-05-10 04:30:00	399.776945629	400.782611171	399.776945629	400.782611171	10183
2022-05-10 04:15:00	399.010250117	400.155314843	399.010250117	399.677374784	48329
2022-05-09 20:00:00	397.646129531	397.855228307	397.337459909	397.755657461	22890
2022-05-09 19:45:00	397.138716501	397.626215361	397.138716501	397.576429939	24860
2022-05-09 19:30:00	397.337459909	397.486816177	396.939176526	397.178146556	20826
2022-05-09 19:15:00	397.825357053	397.855228307	397.397202416	397.446987839	9680
2022-05-09 19:00:00	397.735743292	397.974713322	397.705872038	397.725786207	16422
2022-05-09 18:45:00	397.636172446	397.984670406	397.636172446	397.785528715	23894
2022-05-09 18:30:00	397.476859093	397.705872038	397.456944924	397.596344108	25926
2022-05-09 18:15:00	396.988961949	397.725786207	396.988961949	397.437030755	60879
2022-05-09 18:00:00	396.690249412	397.018833203	396.630506904	397.018833203	35590
2022-05-09 17:45:00	396.680292327	396.700206496	396.590678566	396.60063565	58077
2022-05-09 17:30:00	396.789820257	396.829648596	396.660378158	396.680292327	35311
2022-05-09 17:15:00	396.640463989	396.829648596	396.640463989	396.819691511	46790
2022-05-09 17:00:00	396.799777342	396.889391103	396.461236466	396.690249412	62128
2022-05-09 16:45:00	397.07857571	397.198060725	396.461236466	396.73007775	257381
2022-05-09 16:30:00	397.616258277	409.583777797	396.461236466	396.979004864	5276427
2022-05-09 16:15:00	396.530936058	397.875142476	396.371622705	397.785528715	7300511
2022-05-09 16:00:00	396.799777342	397.277717401	394.798403343	396.530936058	20413151
2022-05-09 15:45:00	397.964756237	397.965951087	396.590678566	396.790019399	7828619
2022-05-09 15:30:00	400.603383649	400.852310763	397.526644516	397.974713322	4759203
2022-05-09 15:15:00	399.587761022	400.782611171	399.06003554	400.622003397	5862242
2022-05-09 15:00:00	398.243554605	399.896430644	397.626215361	399.587761022	4586820
2022-05-09 14:45:00	398.372996705	399.030164286	397.397202416	398.25351169	4151237
2022-05-09 14:30:00	398.681666326	399.836688137	397.897048062	398.382953789	3089571
2022-05-09 14:15:00	398.781237172	399.597718107	398.323211282	398.696601953	3235011
2022-05-09 14:00:00	399.766988545	400.135400674	397.695914954	398.82106551	3403053
2022-05-09 13:45:00	399.856602306	400.229992977	398.114112506	399.766988545	3913011
2022-05-09 13:30:00	398.512395889	400.095572336	398.412825043	399.856602306	3434282
2022-05-09 13:15:00	399.000293033	399.359644215	398.383949498	398.512395889	2431960
2022-05-09 13:00:00	399.866559391	399.956173152	398.960464694	399.000293033	2644772
2022-05-09 12:45:00	401.459692922	402.176603012	399.747074376	399.866559391	2943407
2022-05-09 12:30:00	401.591624293	402.415573041	400.902096186	401.469650007	3561406
2022-05-09 12:15:00	400.185186097	401.838062136	398.920636356	401.604070649	4047524
2022-05-09 12:00:00	399.766988545	400.782611171	399.448361838	400.175229012	3541894
2022-05-09 11:45:00	398.392910874	400.414199042	397.626215361	399.737117291	5837246
2022-05-09 11:30:00	399.179520555	400.085615251	398.183812098	398.407846501	4506908
2022-05-09 11:15:00	399.239263062	400.015915659	398.691623411	399.199434724	5172022
2022-05-09 11:00:00	400.673083241	401.399950415	399.000293033	399.2425489	5356353
2022-05-09 10:45:00	400.722868664	401.081323709	399.468276008	400.653268643	6125650
2022-05-09 10:30:00	402.594800564	403.172311469	400.533684057	400.732825748	4756641
2022-05-09 10:15:00	403.451109837	403.719951121	401.200808723	402.574886395	5048562
2022-05-09 10:00:00	403.729908205	404.30741911	401.539349599	403.461066922	6223885
2022-05-09 09:45:00	403.361496076	404.665874155	402.32595928	403.749822374	9772643
2022-05-09 09:30:00	404.426904125	404.456775379	403.301753568	403.301753568	264476
2022-05-09 09:15:00	403.381410245	404.506560802	403.062783539	404.506560802	472052
2022-05-09 09:00:00	403.61042319	403.95892115	403.261825659	403.361496076	276447
2022-05-09 08:45:00	402.335916365	403.939006981	402.067075081	403.560637767	210852
2022-05-09 08:30:00	402.943298524	402.993083947	402.335916365	402.335916365	243944
2022-05-09 08:15:00	401.73839172	406.806647338	401.001567461	402.983126862	308172
2022-05-09 08:00:00	401.469650007	403.052826454	401.38999333	402.80389934	255438
2022-05-09 07:45:00	401.160980385	402.037203828	400.961838694	401.609049191	118415
2022-05-09 07:30:00	401.768362544	401.937632982	401.021581201	401.17093747	152565
2022-05-09 07:15:00	401.658834614	402.355830534	401.579177937	401.768362544	106138
2022-05-09 07:00:00	401.62896336	401.838062136	401.190851639	401.51943543	132007
2022-05-09 06:45:00	402.783985171	402.783985171	401.549306683	401.609049191	114282
2022-05-09 06:30:00	402.91342727	403.172311469	402.485272633	402.764071001	53925
2022-05-09 06:15:00	403.421238583	403.421238583	402.893513101	402.91342727	46305
2022-05-09 06:00:00	403.461066922	403.530766514	402.883556016	403.461066922	25964
2022-05-09 05:45:00	403.560637767	403.749822374	402.91342727	403.530766514	35690
2022-05-09 05:30:00	404.556346225	404.645959986	403.550680683	403.560637767	9785
2022-05-09 05:15:00	404.138148673	404.526474971	403.978835319	404.506560802	24600
2022-05-09 05:00:00	403.700036951	404.456775379	403.700036951	404.118234503	42903
2022-05-09 04:45:00	404.058491996	404.058491996	402.993083947	403.640294444	26531
2022-05-09 04:30:00	404.815230424	404.994457946	403.95892115	404.158062842	19793
2022-05-09 04:15:00	404.8948871	405.950338065	404.257633688	404.795316254	42514
2022-05-06 20:00:00	408.738321746	409.236175974	408.489394631	408.937463437	40866
2022-05-06 19:45:00	408.758235915	408.758235915	408.758235915	408.758235915	759
2022-05-06 19:30:00	408.98724886	409.017120114	408.917549268	408.917549268	7795
2022-05-06 19:15:00	408.87772093	409.037034283	408.788107168	409.037034283	13011
2022-05-06 19:00:00	408.738321746	409.126648044	408.738321746	408.907592183	9196
2022-05-06 18:45:00	408.808021338	408.827935507	408.549137139	408.788107168	21863
2022-05-06 18:30:00	408.74827883	408.74827883	408.6387509	408.6387509	2872
2022-05-06 18:15:00	408.837892591	408.927506353	408.698493407	408.837892591	5280
2022-05-06 18:00:00	409.007163029	409.007163029	408.74827883	408.74827883	13120
2022-05-06 17:45:00	409.037034283	409.186390551	408.85780676	409.007163029	21744
2022-05-06 17:30:00	409.136605129	409.57471685	408.837892591	409.017120114	1645688
2022-05-06 17:15:00	408.628793815	409.57471685	408.539180054	409.22621889	317962
2022-05-06 17:00:00	408.588965477	409.57471685	408.559094223	408.897635099	293691
2022-05-06 16:45:00	408.499351716	409.57471685	408.409737955	408.598922562	234597
2022-05-06 16:30:00	408.280295855	408.688536323	408.061239995	408.549137139	538360
2022-05-06 16:15:00	409.743987288	409.763901457	408.200639179	408.260381686	10854294
2022-05-06 16:00:00	409.345703905	411.20767872	408.85780676	409.614545188	12578678
2022-05-06 15:45:00	406.87634693	410.411111954	406.816604423	409.326785444	9839858
2022-05-06 15:30:00	406.388449786	407.185016552	405.61179719	406.871368388	5193549
2022-05-06 15:15:00	407.160123841	407.682870781	406.039951826	406.41832104	3667510
2022-05-06 15:00:00	406.288878941	408.87772093	406.049908911	407.184916981	4157865
2022-05-06 14:45:00	406.975917776	407.443900751	406.139522672	406.278921856	3816295
2022-05-06 14:30:00	407.712742035	408.479437547	406.570465292	407.015746114	4015723
2022-05-06 14:15:00	408.349995447	408.98724886	406.836518592	407.712742035	3653499
2022-05-06 14:00:00	409.883386472	410.356347989	408.031368741	408.349995447	2535113
2022-05-06 13:45:00	410.291626939	411.167850382	408.927506353	409.903300641	3559210
2022-05-06 13:30:00	410.869137844	411.187764551	409.236175974	410.301584024	3161003
2022-05-06 13:15:00	412.01420257	412.581756391	410.809395337	410.879094929	3713477
2022-05-06 13:00:00	410.460897377	412.203387177	409.44527475	412.01420257	3093772
2022-05-06 12:45:00	410.082528163	411.068279536	409.086819706	410.460897377	2438520
2022-05-06 12:30:00	408.439609208	410.450940292	407.94175498	410.042699825	2880314
2022-05-06 12:15:00	408.120982502	411.347077904	407.772484542	408.474459004	3622240
2022-05-06 12:00:00	409.027077198	411.88814588	407.772584113	408.130939587	2858320
2022-05-06 11:45:00	411.974374232	412.183473008	407.842184134	409.017120114	4753370
2022-05-06 11:30:00	411.147936212	413.019868112	410.869137844	411.954460063	4559092
2022-05-06 11:15:00	410.963730148	411.287335396	409.315832651	411.147936212	3309010
2022-05-06 11:00:00	407.404072413	411.705532949	407.204930721	410.998579944	5857168
2022-05-06 10:45:00	407.732656204	408.957377606	405.890595558	407.433943666	4753490
2022-05-06 10:30:00	406.328707279	409.843558133	406.259007687	407.70278495	8450760
2022-05-06 10:15:00	404.606131648	406.994338383	404.008706573	406.328707279	7997688
2022-05-06 10:00:00	406.000123488	406.398406871	403.988792404	404.617681866	8772379
2022-05-06 09:45:00	409.33574682	410.002871486	405.900552642	406.000123488	9552484
2022-05-06 09:30:00	409.554802681	409.982957317	409.106733875	409.315832651	749197
2022-05-06 09:15:00	409.056948452	409.724073118	408.519265885	409.604588104	474138
2022-05-06 09:00:00	411.337120819	411.44664875	408.85780676	409.037034283	523268
2022-05-06 08:45:00	410.928880352	412.860554759	410.431026123	411.357034988	865638
2022-05-06 08:30:00	410.480811546	411.088193705	409.963043148	410.580382392	166099
2022-05-06 08:15:00	410.281669855	411.993890118	408.997205945	410.500725715	160157
2022-05-06 08:00:00	409.982957317	410.172141924	409.68424478	410.072571078	65363
2022-05-06 07:45:00	409.425360581	410.002871486	408.967334691	409.843558133	177867
2022-05-06 07:30:00	409.435317666	409.734030203	409.236175974	409.435317666	86777
2022-05-06 07:15:00	410.610253645	410.610253645	409.405446412	409.405446412	95136
2022-05-06 07:00:00	410.879094929	410.978665775	410.211970263	410.580382392	21179
2022-05-06 06:45:00	411.217635804	411.526305426	410.759609914	410.958751606	9713
2022-05-06 06:30:00	410.660039068	411.128022043	410.311541108	411.128022043	5790
2022-05-06 06:15:00	411.267421227	411.267421227	410.27171277	410.431026123	9544
2022-05-06 06:00:00	410.679953237	411.287335396	410.679953237	411.287335396	10095
2022-05-06 05:45:00	409.694201865	410.72973866	409.694201865	410.72973866	15121
2022-05-06 05:30:00	410.600296561	410.600296561	409.634459357	409.734030203	16337
2022-05-06 05:15:00	410.590339476	410.809395337	410.281669855	410.440983208	10558
2022-05-06 05:00:00	411.237549974	411.635833357	410.301584024	410.809395337	10026
2022-05-06 04:45:00	411.42673458	412.103816331	411.307249566	411.536262511	8496
2022-05-06 04:30:00	410.719781576	411.486477088	410.709824491	411.466562919	10285
2022-05-06 04:15:00	410.809395337	411.147936212	410.221927347	410.739695745	16631
2022-05-05 20:00:00	412.223301346	412.541928053	412.044073824	412.452314292	112854
2022-05-05 19:45:00	412.203387177	412.412485953	412.173515924	412.332829277	42479
2022-05-05 19:30:00	412.004245486	412.123730501	411.834975048	412.123730501	11197
2022-05-05 19:15:00	412.024159655	412.203387177	411.934545894	411.944502978	39066
2022-05-05 19:00:00	412.223301346	412.322872192	411.90467464	412.153601754	28185
2022-05-05 18:45:00	411.695575864	412.223301346	411.675661695	412.213344262	17741
2022-05-05 18:30:00	412.263129685	412.263129685	411.366992073	411.625876272	51189
2022-05-05 18:15:00	412.522013884	412.522013884	411.954460063	412.273086769	259059
2022-05-05 18:00:00	412.422443038	412.571799306	412.024159655	412.024159655	24129
2022-05-05 17:45:00	412.322872192	412.551885137	412.322872192	412.432499693	17976
2022-05-05 17:30:00	412.531970968	412.621584729	412.322872192	412.322872192	63079
2022-05-05 17:15:00	412.910340182	412.910340182	412.034116739	412.541928053	71737
2022-05-05 17:00:00	413.119438958	413.388280241	412.034116739	412.691284321	983726
2022-05-05 16:45:00	412.422443038	413.07961062	412.223301346	413.069653535	790621
2022-05-05 16:30:00	412.790855167	412.880468928	412.034116739	412.422443038	567486
2022-05-05 16:15:00	412.123730501	412.989996859	411.735404202	412.800812252	8073774
2022-05-05 16:00:00	409.903300641	412.541828482	408.150853756	412.14364467	23504412
2022-05-05 15:45:00	408.280295855	410.739695745	407.682870781	409.913257725	10487279
2022-05-05 15:30:00	408.5093088	409.604588104	407.971626233	408.270338771	6514206
2022-05-05 15:15:00	410.998579944	411.307249566	408.394802328	408.479337976	6275175
2022-05-05 15:00:00	410.540554053	412.36270053	410.411111954	410.998579944	3923434
2022-05-05 14:45:00	410.192056093	410.96870869	409.81368688	410.530596969	4077528
2022-05-05 14:30:00	411.586047934	413.398237326	410.152227755	410.221827776	3756736
2022-05-05 14:15:00	411.685618779	412.133687585	410.899009098	411.596005018	2578946
2022-05-05 14:00:00	412.980039774	413.497808172	411.058322451	411.675661695	3025522
2022-05-05 13:45:00	413.099524789	414.164932838	412.044073824	412.985018316	3033742
2022-05-05 13:30:00	412.780898082	413.388280241	412.083902162	413.119438958	2932602
2022-05-05 13:15:00	412.747342707	414.603044559	412.681327237	412.780898082	4033045
2022-05-05 13:00:00	411.068279536	412.751026829	410.291626939	412.73111266	3685548
2022-05-05 12:45:00	412.233258431	413.029825197	410.640124899	411.048365367	3693085
2022-05-05 12:30:00	411.894717555	413.139452698	411.227592889	412.284039562	5089301
2022-05-05 12:15:00	410.560468223	412.561842222	409.246133059	411.884760471	7061337
2022-05-05 12:00:00	413.677035694	413.686992779	410.5106828	410.565446765	5045315
2022-05-05 11:45:00	412.930254351	414.722529574	412.392571784	413.66707861	4949812
2022-05-05 11:30:00	413.019868112	413.597379018	411.844932133	412.960125605	5462698
2022-05-05 11:15:00	414.971456689	415.34484736	412.213344262	413.089567704	6340892
2022-05-05 11:00:00	415.529053425	415.827765962	413.438065664	414.981413773	6094833
2022-05-05 10:45:00	416.300727479	416.674118151	414.294374938	415.51909634	6065335
2022-05-05 10:30:00	418.117895414	418.197552091	415.957208061	416.305706022	6122376
2022-05-05 10:15:00	419.780728538	419.820556876	416.425191036	418.109431892	8248962
2022-05-05 10:00:00	420.905879095	421.154806209	419.302788478	419.755835826	6192065
2022-05-05 09:45:00	422.728025572	423.176094377	420.876007841	420.905879095	8672000
2022-05-05 09:30:00	423.425021492	423.584334845	422.628454726	422.678240149	451248
2022-05-05 09:15:00	424.002532397	424.002532397	423.066566447	423.405107323	347377
2022-05-05 09:00:00	424.27137368	424.450601203	423.972661143	423.972661143	175231
2022-05-05 08:45:00	424.490429541	424.629828725	424.221588258	424.29128785	111032
2022-05-05 08:30:00	424.878755839	424.948455431	424.072231989	424.460558287	105649
2022-05-05 08:15:00	424.231545342	427.248541968	423.693464492	424.878755839	269014
2022-05-05 08:00:00	424.51034371	424.888712924	424.321159103	424.370944526	171254
2022-05-05 07:45:00	424.05231782	424.550172048	423.962704059	424.460558287	64207
2022-05-05 07:30:00	424.888712924	425.028112108	424.082189074	424.102103243	59674
2022-05-05 07:15:00	424.002532397	425.147597123	424.002532397	424.928541262	65991
2022-05-05 07:00:00	424.580043302	424.948455431	423.962704059	423.962704059	39457
2022-05-05 06:45:00	424.898670009	424.928541262	424.480472456	424.550172048	28843
2022-05-05 06:30:00	424.938498347	424.98828377	424.460558287	424.958412516	24301
2022-05-05 06:15:00	424.470515372	425.028112108	424.360987442	424.968369601	30597
2022-05-05 06:00:00	424.321159103	424.669657063	424.16184575	424.550172048	12324
2022-05-05 05:45:00	424.171802835	424.360987442	423.843219044	424.351030357	14887
2022-05-05 05:30:00	424.430687034	424.540214964	424.032403651	424.321159103	10172
2022-05-05 05:15:00	424.05231782	424.470515372	423.982618228	424.450601203	27404
2022-05-05 05:00:00	423.783476536	424.131974496	423.654034437	424.072231989	25731
2022-05-05 04:45:00	424.480472456	424.570086218	423.663991521	423.783476536	35587
2022-05-05 04:30:00	424.649742894	425.117725869	424.550172048	424.550172048	11360
2022-05-05 04:15:00	425.326824645	425.406481322	424.61987164	424.659699979	23897
2022-05-04 20:00:00	426.213005172	426.362361441	426.133348496	426.322533103	51398
2022-05-04 19:45:00	426.322533103	426.322533103	426.063648904	426.222962257	25326
2022-05-04 19:30:00	426.402189779	426.471889371	426.262790595	426.322533103	17787
2022-05-04 19:15:00	426.312576018	426.521674794	426.302618933	426.501760625	16427
2022-05-04 19:00:00	426.193091003	426.312576018	426.163219749	426.262790595	30409
2022-05-04 18:45:00	426.910001092	426.910001092	426.133348496	426.193091003	79361
2022-05-04 18:30:00	426.760644824	427.089228615	426.720816486	426.870172754	58486
2022-05-04 18:15:00	426.481846456	426.780558993	426.362361441	426.750687739	152961
2022-05-04 18:00:00	426.461932287	426.511717709	426.412146864	426.471889371	23384
2022-05-04 17:45:00	426.541588963	426.591374386	426.432061033	426.432061033	49883
2022-05-04 17:30:00	426.412146864	426.561503132	426.412146864	426.531631879	113092
2022-05-04 17:15:00	426.103477242	427.218670714	426.083563073	426.412146864	307806
2022-05-04 17:00:00	426.153262665	427.218670714	426.043734735	426.113434327	923392
2022-05-04 16:45:00	426.262790595	426.312576018	426.043734735	426.153262665	318066
2022-05-04 16:30:00	426.451975202	427.218670714	426.242876426	426.242876426	1023562
2022-05-04 16:15:00	427.178842376	427.218670714	426.262790595	426.412146864	6664204
2022-05-04 16:00:00	426.551546048	427.816095789	426.009581934	427.148971122	20327357
2022-05-04 15:45:00	425.197382546	426.810430247	425.127682954	426.541588963	8699846
2022-05-04 15:30:00	423.917897178	425.257125053	423.056609362	425.177468377	8139925
2022-05-04 15:15:00	421.891630467	424.05231782	421.264334139	423.92287572	8202169
2022-05-04 15:00:00	417.709654946	422.429313034	417.699697862	421.881673383	11610676
2022-05-04 14:45:00	417.052487365	418.677483567	412.342786361	417.699697862	14529996
2022-05-04 14:30:00	415.967165146	417.570255762	413.916005724	417.062444449	5206548
2022-05-04 14:15:00	416.365448529	418.346908359	414.622958729	415.947250977	9973597
2022-05-04 14:00:00	415.897465554	417.122186957	415.394632783	416.41025541	2010007
2022-05-04 13:45:00	415.539010509	416.126478499	415.162234429	415.8675943	2113951
2022-05-04 13:30:00	415.529053425	416.076693076	415.439439664	415.558924679	1742603
2022-05-04 13:15:00	416.245963514	416.674118151	415.110855873	415.51909634	2896477
2022-05-04 13:00:00	415.548967594	416.295748937	415.080984619	416.250942056	2006485
2022-05-04 12:45:00	415.190512549	415.907422639	415.080984619	415.558924679	2063068
2022-05-04 12:30:00	413.612314644	415.359782987	413.318580649	415.190512549	2900958
2022-05-04 12:15:00	413.438065664	413.796520709	413.129396043	413.607336102	1885678
2022-05-04 12:00:00	412.651455983	414.624054008	412.522013884	413.443044207	2741269
2022-05-04 11:45:00	412.561842222	412.830683505	411.934446323	412.646477441	1750369
2022-05-04 11:30:00	412.517035341	412.900383097	412.2531726	412.561842222	2145471
2022-05-04 11:15:00	413.288709396	413.467936918	412.346271341	412.522013884	1875878
2022-05-04 11:00:00	413.487851087	413.896091555	412.920297267	413.278752311	1864714
2022-05-04 10:45:00	413.547593595	413.766649455	412.472228461	413.477894003	2691332
2022-05-04 10:30:00	413.139353127	413.916005724	412.671370152	413.547593595	2882447
2022-05-04 10:15:00	414.259525142	414.374031614	413.1244175	413.139353127	3425482
2022-05-04 10:00:00	415.06107045	415.628624271	414.23463243	414.246481361	3226871
2022-05-04 09:45:00	415.290083395	415.359782987	414.36407453	415.081582044	4615727
2022-05-04 09:30:00	415.260212141	415.678409693	415.240297972	415.28012631	151082
2022-05-04 09:15:00	415.309997564	415.64853844	415.150684211	415.290083395	58680
2022-05-04 09:00:00	415.668452609	415.748109285	415.349825902	415.359782987	111408
2022-05-04 08:45:00	416.026907653	416.066735992	415.469310917	415.658495524	95020
2022-05-04 08:30:00	416.206135176	416.226049345	415.797894708	415.917379723	66309
2022-05-04 08:15:00	416.10656433	416.624332728	414.961499604	416.305706022	65985
2022-05-04 08:00:00	416.325620191	416.435148121	415.957208061	416.056778907	86827
2022-05-04 07:45:00	416.554633136	416.634289812	416.255920599	416.355491444	38875
2022-05-04 07:30:00	416.116521415	416.654203982	416.116521415	416.524761882	71308
2022-05-04 07:15:00	416.086650161	416.226049345	415.8675943	416.10656433	51211
2022-05-04 07:00:00	416.186221007	416.335577275	415.977122231	416.136435584	20735
2022-05-04 06:45:00	416.126478499	416.206135176	415.977122231	416.146392668	9452
2022-05-04 06:30:00	416.375405614	416.375405614	416.016950569	416.016950569	7275
2022-05-04 06:15:00	416.355491444	416.395319783	416.275834768	416.275834768	5912
2022-05-04 06:00:00	415.827765962	416.206135176	415.768023455	416.206135176	2939
2022-05-04 05:45:00	415.598753017	415.877551385	415.558924679	415.738152201	4633
2022-05-04 05:30:00	415.28012631	415.419525494	415.180555465	415.419525494	2127
2022-05-04 05:15:00	415.489225087	415.489225087	415.140727126	415.369740072	10698
2022-05-04 05:00:00	415.787937624	415.787937624	415.638581355	415.787937624	2140
2022-05-04 04:45:00	415.817808877	415.817808877	415.489225087	415.499182171	2095
2022-05-04 04:30:00	415.708280947	415.827765962	415.319954649	415.827765962	7175
2022-05-04 04:15:00	415.568881763	415.807851793	415.319954649	415.728195116	5458
2022-05-03 20:00:00	415.071027534	415.499182171	415.051113365	415.130770042	17032
2022-05-03 19:45:00	414.991370858	415.140727126	414.991370858	415.06107045	3416
2022-05-03 19:30:00	414.961499604	415.071027534	414.961499604	415.071027534	2093
2022-05-03 19:15:00	414.921671266	415.021242112	414.891800012	414.95154252	30332
2022-05-03 19:00:00	415.051113365	415.090941704	414.991370858	415.021242112	18146
2022-05-03 18:45:00	415.200469634	415.299642196	415.110855873	415.110855873	2940
2022-05-03 18:30:00	415.071027534	415.329911733	415.041156281	415.230241317	28071
2022-05-03 18:15:00	414.941585435	415.160641296	414.642872898	415.160641296	51706
2022-05-03 18:00:00	415.051113365	415.110855873	415.051113365	415.080984619	18401
2022-05-03 17:45:00	415.110855873	415.220383803	414.961499604	414.961499604	61985
2022-05-03 17:30:00	415.090941704	415.180555465	415.06107045	415.100898788	20647
2022-05-03 17:15:00	414.881842928	415.160641296	414.881842928	415.110855873	83612
2022-05-03 17:00:00	414.732486659	415.051113365	414.593087475	414.951940803	136909
2022-05-03 16:45:00	414.812143336	414.861928758	414.214718261	414.732486659	133445
2022-05-03 16:30:00	414.991370858	415.200469634	414.483559545	414.732486659	1554577
2022-05-03 16:15:00	414.632915813	415.807851793	414.423817037	414.911714181	4138795
2022-05-03 16:00:00	413.527679426	415.110855873	413.029825197	414.632915813	9036653
2022-05-03 15:45:00	414.861928758	415.548967594	413.009911028	413.502786714	4589953
2022-05-03 15:30:00	415.897465554	416.076693076	414.184847007	414.861928758	3336160
2022-05-03 15:15:00	415.51909634	416.186221007	414.861928758	415.897465554	2625294
2022-05-03 15:00:00	413.766649455	415.698323863	412.721155575	415.525767587	3200044
2022-05-03 14:45:00	413.219009804	414.697636863	412.337807819	413.756692371	3780284
2022-05-03 14:30:00	413.945876978	413.945876978	413.089567704	413.209052719	2508436
2022-05-03 14:15:00	415.75806637	415.787937624	413.876177386	413.965791147	2853825
2022-05-03 14:00:00	416.703989404	416.833431504	415.489225087	415.75806637	1808158
2022-05-03 13:45:00	415.887508469	416.763731912	415.738152201	416.703989404	1615441
2022-05-03 13:30:00	416.395319783	416.913088181	415.539010509	415.877551385	2054189
2022-05-03 13:15:00	415.200469634	416.484933544	415.115834415	416.365448529	1710832
2022-05-03 13:00:00	415.110855873	415.688366778	414.224675346	415.190512549	1965156
2022-05-03 12:45:00	414.842014589	415.548967594	414.304332022	415.110855873	1857530
2022-05-03 12:30:00	415.06107045	415.892487012	414.533344967	414.861928758	2338140
2022-05-03 12:15:00	416.096607245	416.962873603	414.167422109	415.051113365	3718356
2022-05-03 12:00:00	415.972143688	416.196178091	415.469310917	416.10656433	1809733
2022-05-03 11:45:00	416.166306838	417.132144041	415.718238032	415.972143688	2620700
2022-05-03 11:30:00	415.907422639	416.763731912	415.090941704	416.156349753	2758109
2022-05-03 11:15:00	413.448022749	416.036864738	412.940211436	415.887508469	3921980
2022-05-03 11:00:00	412.741069744	413.842920723	412.123730501	413.467936918	3488580
2022-05-03 10:45:00	413.965791147	414.911714181	412.701241406	412.721155575	4324195
2022-05-03 10:30:00	413.288709396	414.254546599	412.288022396	413.935919893	4147499
2022-05-03 10:15:00	413.657121525	414.483559545	412.004245486	413.288709396	6006212
2022-05-03 10:00:00	412.621584729	413.766649455	411.586047934	413.637207356	5565928
2022-05-03 09:45:00	413.228966888	413.927655513	412.004245486	412.641498898	6784888
2022-05-03 09:30:00	413.310614982	413.497808172	412.621584729	413.228966888	194243
2022-05-03 09:15:00	413.607336102	413.66707861	413.268795227	413.328537734	73227
2022-05-03 09:00:00	413.766649455	413.806477794	413.238923973	413.617293187	140992
2022-05-03 08:45:00	412.820726421	413.756692371	412.531970968	413.756692371	186448
2022-05-03 08:30:00	412.751026829	413.029825197	412.571799306	412.850597675	58512
2022-05-03 08:15:00	411.09825036	414.58313039	410.779524083	412.671370152	217953
2022-05-03 08:00:00	411.566133765	412.302958023	411.516348342	412.113773416	107151
2022-05-03 07:45:00	411.576090849	411.874803386	411.376949158	411.586047934	71254
2022-05-03 07:30:00	411.068279536	411.625876272	410.72973866	411.546219595	34892
2022-05-03 07:15:00	411.068279536	411.167850382	410.819352421	411.008537028	82257
2022-05-03 07:00:00	410.839266591	411.147936212	410.650081984	411.068279536	19538
2022-05-03 06:45:00	411.685618779	411.685618779	410.899009098	410.899009098	19821
2022-05-03 06:30:00	412.970082689	412.970082689	411.566133765	411.705532949	32029
2022-05-03 06:15:00	412.999953943	413.109481873	412.621584729	412.980039774	10804
2022-05-03 06:00:00	413.109481873	413.219009804	412.84064059	412.920297267	25431
2022-05-03 05:45:00	412.71119849	413.009911028	412.71119849	412.870511844	2582
2022-05-03 05:30:00	413.039782281	413.039782281	412.432400122	412.611627645	14121
2022-05-03 05:15:00	412.701241406	412.880468928	412.49214263	412.661413068	5853
2022-05-03 05:00:00	412.95016852	413.219009804	412.95016852	413.07961062	3644
2022-05-03 04:45:00	413.438065664	413.467936918	412.980039774	413.169224381	15801
2022-05-03 04:30:00	414.1251045	414.1251045	413.607336102	413.607336102	2945
2022-05-03 04:15:00	413.856263216	414.851971674	413.856263216	414.174889923	43274
2022-05-02 20:00:00	412.123730501	412.372657615	412.123730501	412.332829277	52266
2022-05-02 19:45:00	412.342786361	412.412485953	412.163558839	412.163558839	5713
2022-05-02 19:30:00	412.263129685	412.522013884	412.233258431	412.422443038	12472
2022-05-02 19:15:00	411.974374232	412.422443038	411.974374232	412.36270053	13291
2022-05-02 19:00:00	411.90467464	412.123730501	411.864846302	411.984331317	9752
2022-05-02 18:45:00	412.073945078	412.073945078	411.815060879	411.864846302	32605
2022-05-02 18:30:00	412.233258431	412.322872192	412.073945078	412.223301346	18840
2022-05-02 18:15:00	412.283043854	412.283043854	412.073945078	412.233258431	66543
2022-05-02 18:00:00	412.49214263	412.522013884	412.283043854	412.312915108	30055
2022-05-02 17:45:00	412.283043854	412.551885137	412.223301346	412.49214263	63045
2022-05-02 17:30:00	412.3826147	412.3826147	412.233258431	412.312915108	19968
2022-05-02 17:15:00	412.36270053	412.3826147	412.233258431	412.352743446	53463
2022-05-02 17:00:00	412.392571784	412.701241406	412.273086769	412.293000938	184951
2022-05-02 16:45:00	412.183473008	412.721155575	412.083902162	412.372657615	901831
2022-05-02 16:30:00	411.974374232	412.701241406	411.974374232	412.193430093	649060
2022-05-02 16:15:00	412.780898082	413.228966888	411.934545894	412.044073824	5655928
2022-05-02 16:00:00	409.963043148	412.880468928	409.783815626	412.721155575	16212090
2022-05-02 15:45:00	410.14227067	412.133687585	409.943128979	409.982957317	10156090
2022-05-02 15:30:00	408.628793815	410.769566999	408.001497487	410.14227067	8363912
2022-05-02 15:15:00	404.65591707	408.678579238	404.576260394	408.618836731	8078306
2022-05-02 15:00:00	403.769736543	405.970252234	403.769736543	404.715659578	6206858
2022-05-02 14:45:00	404.526474971	405.183642553	403.281839399	403.761372592	5170412
2022-05-02 14:30:00	404.506560802	404.964586692	404.008706573	404.541410598	5489798
2022-05-02 14:15:00	405.83085305	407.065531537	404.426904125	404.516517886	4655723
2022-05-02 14:00:00	405.850767219	406.119608503	405.173685468	405.900552642	4154368
2022-05-02 13:45:00	406.906218184	407.583299935	405.860724304	405.860724304	4090599
2022-05-02 13:30:00	407.94175498	408.031368741	406.468106463	406.916175269	2336264
2022-05-02 13:15:00	407.22484489	408.320124194	406.278921856	407.965253699	4103296
2022-05-02 13:00:00	408.74827883	408.977291775	406.926132353	407.234801975	3624207
2022-05-02 12:45:00	409.734030203	410.500725715	408.608879646	408.74827883	3215604
2022-05-02 12:30:00	408.837892591	410.789481168	408.549137139	409.743987288	3847915
2022-05-02 12:15:00	409.943128979	410.450940292	408.011454572	408.867763845	3805671
2022-05-02 12:00:00	408.788107168	410.092485248	408.499351716	409.992914402	3388240
2022-05-02 11:45:00	408.897635099	410.03274274	408.041325825	408.798064253	4901664
2022-05-02 11:30:00	410.5106828	410.550511138	408.240467517	408.817978422	4395960
2022-05-02 11:15:00	410.650081984	410.849223675	409.046991367	410.525618427	4519486
2022-05-02 11:00:00	412.263129685	412.60167056	410.5106828	410.640124899	4787974
2022-05-02 10:45:00	412.661413068	414.135061584	412.083902162	412.293000938	5668613
2022-05-02 10:30:00	409.186390551	413.170518802	408.588965477	412.681327237	6101809
2022-05-02 10:15:00	410.500725715	411.416777496	408.618836731	409.216261805	4887094
2022-05-02 10:00:00	410.301584024	411.596005018	409.076862621	410.500725715	5641318
2022-05-02 09:45:00	410.301584024	411.297292481	407.493686174	410.291626939	9122267
2022-05-02 09:30:00	410.998579944	411.028451198	410.072571078	410.27171277	313016
2022-05-02 09:15:00	409.246133059	410.998579944	409.246133059	410.948794521	226282
2022-05-02 09:00:00	409.33574682	409.485103089	408.688536323	409.276004313	159800
2022-05-02 08:45:00	409.714116034	410.012828571	409.186390551	409.465188919	134582
2022-05-02 08:30:00	409.066805966	409.654373526	409.037034283	409.654373526	110042
2022-05-02 08:15:00	411.357034988	413.219009804	408.758235915	409.037034283	309505
2022-05-02 08:00:00	410.112399417	410.112399417	408.728364661	408.937463437	148832
2022-05-02 07:45:00	410.779524083	410.779524083	410.022785656	410.092485248	82409
2022-05-02 07:30:00	411.128022043	411.257464143	410.739695745	410.918923267	174049
2022-05-02 07:15:00	411.844932133	411.884760471	411.227592889	411.227592889	91436
2022-05-02 07:00:00	411.874803386	411.954460063	411.625876272	411.625876272	21950
2022-05-02 06:45:00	412.034116739	412.422443038	411.894717555	412.024159655	10777
2022-05-02 06:30:00	412.223301346	412.322872192	411.964417147	412.153601754	25146
2022-05-02 06:15:00	411.944502978	412.233258431	411.55617668	412.233258431	29071
2022-05-02 06:00:00	412.133687585	412.402528869	411.924588809	411.924588809	7303
2022-05-02 05:45:00	412.273086769	412.551885137	412.223301346	412.223301346	2621
2022-05-02 05:30:00	411.725447118	412.163558839	411.605962103	412.123730501	7544
2022-05-02 05:15:00	411.227592889	411.874803386	411.227592889	411.725447118	10255
2022-05-02 05:00:00	411.605962103	411.605962103	410.779524083	411.227592889	7548
2022-05-02 04:45:00	411.725447118	411.725447118	411.287335396	411.576090849	7036
2022-05-02 04:30:00	411.924588809	412.422443038	411.874803386	411.934545894	3570
2022-05-02 04:15:00	411.227592889	412.760983913	410.948794521	412.2531726	24904
2022-04-29 20:00:00	411.775232541	411.775232541	411.576090849	411.576090849	18400
2022-04-29 19:45:00	411.645790441	411.695575864	411.615919187	411.66570461	21269
2022-04-29 19:30:00	411.765275456	411.775232541	411.625876272	411.645790441	14071
2022-04-29 19:15:00	411.675661695	411.775232541	410.231884432	411.775232541	208067
2022-04-29 19:00:00	411.476520003	411.705532949	411.44664875	411.675661695	12543
2022-04-29 18:45:00	411.337120819	411.605962103	411.337120819	411.605962103	7586
2022-04-29 18:30:00	411.327163735	411.386906242	411.297292481	411.337120819	11224
2022-04-29 18:15:00	411.675661695	411.715490033	411.247507058	411.327163735	20957
2022-04-29 18:00:00	411.705532949	411.775232541	411.347077904	411.675661695	19773
2022-04-29 17:45:00	411.44664875	411.725447118	411.436691665	411.725447118	52427
2022-04-29 17:30:00	411.277378312	411.476520003	411.187764551	411.436691665	48622
2022-04-29 17:15:00	411.187764551	411.347077904	411.187764551	411.277378312	121563
2022-04-29 17:00:00	410.988622859	411.347077904	410.231884432	411.307249566	586132
2022-04-29 16:45:00	411.07823662	411.337120819	410.231884432	410.988622859	897717
2022-04-29 16:30:00	411.576090849	411.576090849	410.231884432	410.231884432	2736990
2022-04-29 16:15:00	410.301584024	411.79514671	410.172141924	411.645790441	18817324
2022-04-29 16:00:00	412.283043854	412.49214263	409.44527475	410.281669855	27521766
2022-04-29 15:45:00	412.290511667	413.368366072	412.044073824	412.302958023	8325666
2022-04-29 15:30:00	412.342786361	413.418151495	412.233258431	412.293000938	5483974
2022-04-29 15:15:00	413.88613447	413.955834062	412.123730501	412.337807819	4804224
2022-04-29 15:00:00	414.463645375	414.493516629	413.049739366	413.876177386	4218444
2022-04-29 14:45:00	414.921671266	415.250255057	414.065361992	414.463545805	2807651
2022-04-29 14:30:00	415.399611325	416.265877683	414.732486659	414.956521062	2884577
2022-04-29 14:15:00	415.872572843	416.006993484	414.941585435	415.399611325	3296942
2022-04-29 14:00:00	416.46332667	416.534718967	415.777980539	415.8675943	2291330
2022-04-29 13:45:00	416.833431504	417.97849623	416.295748937	416.469997917	3233603
2022-04-29 13:30:00	416.265877683	417.639955354	416.161328295	416.848367131	2377886
2022-04-29 13:15:00	415.8675943	416.853345673	415.698323863	416.265877683	2467350
2022-04-29 13:00:00	416.310684564	416.644246897	415.419525494	415.886512761	3599355
2022-04-29 12:45:00	417.002701942	417.15205821	416.245963514	416.305706022	2259366
2022-04-29 12:30:00	417.460727832	417.759440369	416.848367131	417.032573195	2519159
2022-04-29 12:15:00	418.645620896	418.755148827	417.082358618	417.450870318	2579356
2022-04-29 12:00:00	419.740900199	420.318411105	418.599818307	418.645620896	3231570
2022-04-29 11:45:00	419.103646787	420.174033378	418.834805503	419.740900199	2709293
2022-04-29 11:30:00	418.486307543	419.282874309	418.227423344	419.13351804	3020915
2022-04-29 11:15:00	418.924419264	419.392402239	417.799268708	418.496264628	2706860
2022-04-29 11:00:00	418.994118856	419.103646787	418.127852499	418.954290518	4234226
2022-04-29 10:45:00	419.382445155	419.601501015	418.536092966	419.002283666	3605851
2022-04-29 10:30:00	422.439270119	423.166137293	419.169164403	419.37248807	3970942
2022-04-29 10:15:00	423.883047382	424.032403651	422.150614237	422.449227203	3053956
2022-04-29 10:00:00	421.055235363	424.042360735	420.761501368	423.883047382	4063088
2022-04-29 09:45:00	421.772145452	423.056609362	420.866050756	421.045278279	5363638
2022-04-29 09:30:00	420.65695198	421.881673383	420.587252388	421.70244586	257310
2022-04-29 09:15:00	421.712402945	421.991201313	420.537466965	420.65695198	288611
2022-04-29 09:00:00	422.130600497	422.658325979	421.732317114	421.742274199	124671
2022-04-29 08:45:00	422.747939741	422.937124348	421.343990816	422.130600497	174456
2022-04-29 08:30:00	422.001158398	423.036695193	422.001158398	422.817738904	262866
2022-04-29 08:15:00	421.94141589	425.167511292	421.204591632	422.021072567	139875
2022-04-29 08:00:00	421.642703353	421.821930875	421.164763293	421.543132507	63959
2022-04-29 07:45:00	422.060900905	422.260042597	421.393776239	421.712402945	69550
2022-04-29 07:30:00	421.682531691	422.389484696	421.682531691	421.991201313	62673
2022-04-29 07:15:00	421.961330059	422.220214258	421.573003761	421.682531691	29888
2022-04-29 07:00:00	421.881673383	422.110686328	421.682531691	421.682531691	59973
2022-04-29 06:45:00	422.319785104	422.379527611	421.871716298	421.881673383	6829
2022-04-29 06:30:00	422.827596417	422.837553502	422.150514666	422.28991385	48704
2022-04-29 06:15:00	422.777810994	423.275665223	422.777810994	422.966995601	8311
2022-04-29 06:00:00	422.747939741	422.907253094	422.518926795	422.518926795	48226
2022-04-29 05:45:00	422.737982656	422.98690977	422.648368895	422.857467671	15776
2022-04-29 05:30:00	423.076523532	423.395150238	422.76785391	422.827596417	8058
2022-04-29 05:15:00	423.474806915	423.644077352	423.056609362	423.2258798	11847
2022-04-29 05:00:00	423.823304875	424.062274904	423.733691113	423.733691113	986
2022-04-29 04:45:00	424.40081578	424.560129133	423.644077352	423.654034437	3022
2022-04-29 04:30:00	424.560129133	424.649742894	423.952746974	423.972661143	12361
2022-04-29 04:15:00	423.683905691	424.560129133	423.683905691	424.51034371	12251
2022-04-28 20:00:00	421.911544636	422.120643413	421.911544636	422.090772159	29649
2022-04-28 19:45:00	422.299870935	422.329742189	421.911544636	421.911544636	17273
2022-04-28 19:30:00	421.931458806	422.459184288	421.931458806	422.230270914	7596
2022-04-28 19:15:00	422.031029651	422.110686328	421.891630467	422.110686328	31989
2022-04-28 19:00:00	421.931458806	422.150514666	421.841845044	422.021072567	27416
2022-04-28 18:45:00	422.379527611	422.718068487	421.911544636	421.931458806	63168
2022-04-28 18:30:00	422.409398865	422.87738184	422.210257174	422.389484696	58405
2022-04-28 18:15:00	421.782102537	422.588626387	421.144849124	422.439270119	138728
2022-04-28 18:00:00	420.736608657	422.18038592	420.736608657	421.662617522	108557
2022-04-28 17:45:00	420.885964925	421.264334139	420.527509881	420.78639408	125138
2022-04-28 17:30:00	422.011115482	422.389484696	419.890256468	420.885964925	221482
2022-04-28 17:15:00	423.604249014	423.673948606	422.080815074	422.130600497	153306
2022-04-28 17:00:00	424.669657063	425.974035142	423.255751054	423.484763999	379859
2022-04-28 16:45:00	423.893004467	426.262790595	423.893004467	424.789142078	765213
2022-04-28 16:30:00	423.186051462	425.703999009	422.87738184	423.833261959	693766
2022-04-28 16:15:00	425.944163889	426.083563073	422.87738184	423.166137293	3695429
2022-04-28 16:00:00	425.79480762	426.332490187	424.540214964	425.954120973	14903022
2022-04-28 15:45:00	426.939872346	427.029486107	425.635494267	425.784850536	5369504
2022-04-28 15:30:00	426.790516078	427.796181619	426.611288555	426.929915262	3867158
2022-04-28 15:15:00	426.790516078	427.327202936	426.461932287	426.79549462	3248825
2022-04-28 15:00:00	426.526653336	427.357970327	426.362361441	426.810430247	2977306
2022-04-28 14:45:00	425.715150944	426.571460217	425.296953391	426.531631879	3212573
2022-04-28 14:30:00	425.227253799	425.844593043	424.888712924	425.700215317	1728308
2022-04-28 14:15:00	425.33678173	425.695236774	424.98828377	425.237210884	2205139
2022-04-28 14:00:00	425.11782544	425.715150944	424.759270825	425.33678173	2359194
2022-04-28 13:45:00	425.038069193	425.79480762	424.490429541	425.129674371	4390747
2022-04-28 13:30:00	425.227253799	425.466223829	424.360987442	425.028211679	2465321
2022-04-28 13:15:00	423.773519452	425.366652984	423.405107323	425.227253799	3593327
2022-04-28 13:00:00	422.927067692	423.972661143	422.847510586	423.773519452	4213760
2022-04-28 12:45:00	421.403733323	422.927167263	421.274291224	422.927167263	3244027
2022-04-28 12:30:00	419.506908712	421.403733323	419.452144747	421.395867226	2644967
2022-04-28 12:15:00	418.725277573	419.521844339	418.21746626	419.511887254	1487349
2022-04-28 12:00:00	418.237380429	419.108625329	417.669826608	418.745191742	1682177
2022-04-28 11:45:00	418.984161772	419.541758508	418.157723752	418.237380429	2179262
2022-04-28 11:30:00	419.014033026	419.491973085	418.725277573	418.934376349	2477287
2022-04-28 11:15:00	417.510513255	419.043904279	417.286478852	419.033947195	2932706
2022-04-28 11:00:00	416.56459022	417.779354538	415.977122231	417.480741572	2961442
2022-04-28 10:45:00	416.654203982	416.952916519	415.807851793	416.58450439	3274324
2022-04-28 10:30:00	417.659869524	418.874633842	416.614375643	416.684075235	3737501
2022-04-28 10:15:00	418.640642354	418.715320488	416.833531075	417.669826608	3542493
2022-04-28 10:00:00	417.988453314	419.053861364	417.759440369	418.67549215	3553160
2022-04-28 09:45:00	420.477724458	421.264334139	417.839097046	418.008367484	5946073
2022-04-28 09:30:00	420.159097752	420.776436995	420.08939816	420.427939035	139884
2022-04-28 09:15:00	419.999784398	420.527509881	419.830513961	420.149140667	101893
2022-04-28 09:00:00	421.025364109	421.065192448	419.591543931	420.009741483	285108
2022-04-28 08:45:00	420.587252388	421.533175423	419.880299383	421.114977871	623699
2022-04-28 08:30:00	420.756522826	421.304162477	420.686823234	420.686823234	246008
2022-04-28 08:15:00	421.314119562	422.977350969	418.297122936	420.766479911	304042
2022-04-28 08:00:00	421.632746268	421.861759214	421.035321194	421.264334139	144590
2022-04-28 07:45:00	421.772145452	421.841845044	421.493347084	421.662617522	123227
2022-04-28 07:30:00	422.130600497	422.279956766	421.782102537	421.782102537	50488
2022-04-28 07:15:00	421.304162477	422.379527611	421.264334139	422.120643413	85354
2022-04-28 07:00:00	421.383819154	421.383819154	420.905879095	421.254377055	107604
2022-04-28 06:45:00	421.284248308	421.632746268	421.284248308	421.582960846	25601
2022-04-28 06:30:00	421.70244586	421.70244586	421.234462885	421.234462885	45352
2022-04-28 06:15:00	422.040986736	422.220214258	421.802016706	421.802016706	20048
2022-04-28 06:00:00	421.971287144	422.339699273	421.802016706	422.011115482	53110
2022-04-28 05:45:00	422.379527611	422.578669303	421.881673383	421.881673383	21010
2022-04-28 05:30:00	422.499012626	422.658325979	422.190343005	422.279956766	19079
2022-04-28 05:15:00	423.176094377	423.265708138	422.558755134	422.558755134	15815
2022-04-28 05:00:00	422.41935595	422.957038517	422.41935595	422.957038517	8373
2022-04-28 04:45:00	422.41935595	422.747939741	422.349656358	422.459184288	34307
2022-04-28 04:30:00	422.160471751	422.399441781	422.011115482	422.399441781	17381
2022-04-28 04:15:00	421.24441997	422.05094382	420.398067781	422.040986736	33932
2022-04-27 20:00:00	418.595835473	418.775062996	418.595835473	418.765105911	42471
2022-04-27 19:45:00	418.725277573	419.043904279	418.536092966	418.595835473	31671
2022-04-27 19:30:00	418.466393374	418.824848419	418.406650867	418.824848419	12108
2022-04-27 19:15:00	418.546050051	418.546050051	418.267251683	418.546050051	22015
2022-04-27 19:00:00	418.546050051	418.765105911	418.506221712	418.575921304	33684
2022-04-27 18:45:00	418.476350459	418.67549215	418.476350459	418.546050051	14470
2022-04-27 18:30:00	418.605792558	418.80493425	418.406650867	418.406650867	34414
2022-04-27 18:15:00	418.794977165	419.183303463	418.446479205	418.595835473	137283
2022-04-27 18:00:00	418.595835473	418.765105911	418.496264628	418.695406319	48258
2022-04-27 17:45:00	418.416607951	418.695406319	418.376779613	418.695406319	42560
2022-04-27 17:30:00	418.416607951	418.496264628	418.346908359	418.416707522	78856
2022-04-27 17:15:00	418.655577981	418.655577981	415.479268002	418.396693782	1493470
2022-04-27 17:00:00	417.998410399	419.063818448	417.918753722	418.635663812	1862946
2022-04-27 16:45:00	417.271543225	417.998410399	415.479268002	417.998410399	474284
2022-04-27 16:30:00	416.554633136	417.50055617	415.408572701	417.261586141	2140880
2022-04-27 16:15:00	415.459353833	417.241671971	415.051113365	416.594461474	7063374
2022-04-27 16:00:00	416.509826255	416.992744857	414.742443743	415.469310917	12726573
2022-04-27 15:45:00	416.465019375	416.848367131	415.309997564	416.504847713	4709218
2022-04-27 15:30:00	416.624332728	417.102272787	415.449396748	416.474976459	4127721
2022-04-27 15:15:00	416.913088181	417.201843633	415.837723047	416.614375643	4176685
2022-04-27 15:00:00	419.362530986	419.750857284	416.494890628	416.913088181	3164375
2022-04-27 14:45:00	418.56596422	419.620419476	417.580212847	419.3430151	2561110
2022-04-27 14:30:00	419.6114581	419.671200607	418.406650867	418.56596422	1597186
2022-04-27 14:15:00	420.113494304	420.149140667	419.033947195	419.651087297	1524117
2022-04-27 14:00:00	419.033947195	420.338325274	418.794977165	420.119269413	1679245
2022-04-27 13:45:00	419.72098603	420.149140667	418.635663812	419.043904279	1874870
2022-04-27 13:30:00	418.924419264	419.800642707	417.84905413	419.72098603	3125744
2022-04-27 13:15:00	420.248711513	420.537466965	418.288061989	418.91446218	4741528
2022-04-27 13:00:00	420.637037811	420.83120096	419.800642707	420.24373297	2481125
2022-04-27 12:45:00	420.318411105	421.105020786	419.531801423	420.637037811	3171860
2022-04-27 12:30:00	418.32699419	420.427939035	417.888882469	420.298496936	3412284
2022-04-27 12:15:00	417.878925384	418.745191742	416.93300235	418.317037105	2084083
2022-04-27 12:00:00	418.615749643	418.635663812	417.137122583	417.888882469	2499389
2022-04-27 11:45:00	418.018324568	419.193260548	417.97849623	418.585878389	3665509
2022-04-27 11:30:00	416.58450439	418.227323773	416.58450439	417.998410399	4237882
2022-04-27 11:15:00	416.245963514	418.117895414	415.917379723	416.594461474	3678284
2022-04-27 11:00:00	416.255920599	417.52047034	415.977122231	416.232222737	3284463
2022-04-27 10:45:00	414.145018669	416.56459022	413.228966888	416.255920599	5651680
2022-04-27 10:30:00	415.230340888	415.967165146	414.025533654	414.154975754	5140656
2022-04-27 10:15:00	418.944333434	419.95995606	415.120812957	415.216002686	6309516
2022-04-27 10:00:00	418.735234657	420.208883174	418.570942762	418.944333434	5338351
2022-04-27 09:45:00	415.449396748	418.775062996	415.359782987	418.725277573	8314673
2022-04-27 09:30:00	415.110855873	415.877551385	415.090941704	415.449396748	303899
2022-04-27 09:15:00	416.206135176	416.45506229	414.991370858	415.090941704	202710
2022-04-27 09:00:00	416.206135176	416.305706022	415.777980539	416.026907653	112005
2022-04-27 08:45:00	416.255920599	416.664161066	415.64853844	416.226049345	177845
2022-04-27 08:30:00	417.132144041	417.132144041	415.917379723	416.275834768	128447
2022-04-27 08:15:00	417.898739982	418.944333434	414.314289107	417.102272787	194580
2022-04-27 08:00:00	416.405276867	416.823474419	415.827765962	416.096607245	94003
2022-04-27 07:45:00	415.8675943	416.474976459	415.658495524	416.355491444	121060
2022-04-27 07:30:00	417.410942409	417.480642001	415.857637216	415.917379723	97055
2022-04-27 07:15:00	418.685449235	418.685449235	417.171972379	417.400985325	120433
2022-04-27 07:00:00	418.346908359	418.954290518	417.600127016	418.655577981	67760
2022-04-27 06:45:00	418.526135881	418.745191742	418.366822528	418.396693782	17188
2022-04-27 06:30:00	418.874633842	418.874633842	418.506221712	418.585878389	59235
2022-04-27 06:15:00	418.655577981	418.944333434	418.645620896	418.864676757	82617
2022-04-27 06:00:00	418.247337513	418.685449235	417.898839553	418.605792558	35335
2022-04-27 05:45:00	418.297122936	418.386736697	417.819182877	418.21746626	29541
2022-04-27 05:30:00	418.117895414	418.575921304	417.819182877	418.336951275	37576
2022-04-27 05:15:00	417.968539145	418.456436289	417.888882469	418.207509175	46852
2022-04-27 05:00:00	418.207509175	418.297122936	417.460727832	417.998410399	108710
2022-04-27 04:45:00	418.506221712	418.715320488	417.958582061	418.247337513	14168
2022-04-27 04:30:00	418.765105911	419.193260548	418.496264628	418.496264628	65541
2022-04-27 04:15:00	417.201843633	418.755148827	417.201843633	418.755148827	68263
2022-04-26 20:15:00	414.812143336	414.812143336	414.812143336	414.812143336	150
2022-04-26 20:00:00	414.82210042	415.180555465	414.71257249	414.812143336	62315
2022-04-26 19:45:00	414.393945783	414.93162835	414.393945783	414.752400828	17182
2022-04-26 19:30:00	414.374031614	414.642872898	414.36407453	414.36407453	14767
2022-04-26 19:15:00	414.145018669	414.632915813	414.095233246	414.503473714	16316
2022-04-26 19:00:00	414.01557657	414.483559545	413.856263216	414.135061584	76064
2022-04-26 18:45:00	415.080984619	415.220383803	413.925962808	413.945876978	155485
2022-04-26 18:30:00	414.115147415	415.110855873	413.487851087	415.021242112	108999
2022-04-26 18:15:00	412.770940998	414.314289107	412.522013884	414.045447823	326089
2022-04-26 18:00:00	412.412485953	412.721155575	412.233258431	412.680928953	101497
2022-04-26 17:45:00	412.293000938	412.671370152	412.233258431	412.372657615	38943
2022-04-26 17:30:00	412.024159655	412.223301346	411.934545894	412.223301346	140294
2022-04-26 17:15:00	411.635833357	414.314289107	411.576090849	412.024159655	376445
2022-04-26 17:00:00	411.466562919	414.314289107	411.227592889	411.476520003	511020
2022-04-26 16:45:00	412.531970968	412.531970968	411.376949158	411.456605834	306605
2022-04-26 16:30:00	412.860554759	414.314289107	412.163558839	412.541928053	1095006
2022-04-26 16:15:00	414.334203276	415.200469634	412.113773416	412.960125605	5925082
2022-04-26 16:00:00	416.275834768	416.654203982	414.284417853	414.324246191	14114652
2022-04-26 15:45:00	416.156349753	416.634289812	415.319954649	416.295748937	5862054
2022-04-26 15:30:00	416.923045265	416.982787773	415.817808877	416.166306838	4589965
2022-04-26 15:15:00	418.91446218	419.412316408	416.813517335	416.93300235	3139378
2022-04-26 15:00:00	417.62999827	419.143475125	417.430856578	418.944333434	2230209
2022-04-26 14:45:00	418.735234657	419.193260548	417.590169932	417.649912439	2488207
2022-04-26 14:30:00	418.137809583	419.143475125	417.669826608	418.775062996	2277164
2022-04-26 14:15:00	417.610084101	418.267251683	417.201843633	418.147766668	2202166
2022-04-26 14:00:00	418.456436289	418.615749643	417.381071155	417.610084101	2364312
2022-04-26 13:45:00	417.321328648	418.765105911	416.942959434	418.431344436	2962303
2022-04-26 13:30:00	418.277208767	418.526135881	417.201843633	417.39102824	2299283
2022-04-26 13:15:00	420.402448898	420.447853204	418.277208767	418.287165852	2145235
2022-04-26 13:00:00	419.272917224	420.497638627	418.765105911	420.413003408	1930410
2022-04-26 12:45:00	420.179011921	420.424852339	418.974204687	419.272917224	1894426
2022-04-26 12:30:00	418.765105911	420.457810289	418.735234657	420.179011921	2884234
2022-04-26 12:15:00	417.659869524	418.844762588	417.639955354	418.755148827	2115354
2022-04-26 12:00:00	418.645620896	418.91446218	417.610084101	417.644933897	2262536
2022-04-26 11:45:00	419.02399011	419.432230578	417.809225792	418.665435495	3388313
2022-04-26 11:30:00	419.407337866	419.740900199	418.366822528	419.035540328	3213778
2022-04-26 11:15:00	419.233088886	419.412316408	418.406650867	419.402359324	2926469
2022-04-26 11:00:00	419.004075941	420.139084012	418.894548011	419.26296014	2812542
2022-04-26 10:45:00	420.666909065	420.766479911	418.685449235	419.014033026	3572752
2022-04-26 10:30:00	421.563046676	421.563046676	419.621415185	420.650280734	4141397
2022-04-26 10:15:00	422.031029651	422.817639333	421.503304169	421.577982303	3541342
2022-04-26 10:00:00	422.409398865	423.265708138	421.612832099	422.040986736	4456983
2022-04-26 09:45:00	424.002532397	424.211631173	422.370566235	422.409398865	5524315
2022-04-26 09:30:00	424.002532397	424.181759919	423.693862775	423.962704059	215621
2022-04-26 09:15:00	424.729399571	424.729399571	423.912918636	424.012489481	121324
2022-04-26 09:00:00	424.281330765	424.789142078	424.092146158	424.769227909	185362
2022-04-26 08:45:00	425.257125053	425.286996307	424.171802835	424.29128785	143062
2022-04-26 08:30:00	425.267082138	425.366752554	424.878755839	425.117725869	65484
2022-04-26 08:15:00	424.74931374	427.407855321	424.500386626	425.247167969	93330
2022-04-26 08:00:00	424.689571232	425.296953391	424.689571232	425.296953391	50180
2022-04-26 07:45:00	425.296953391	425.296953391	424.541210672	424.669657063	73989
2022-04-26 07:30:00	424.878755839	425.316867561	424.878755839	425.316867561	42947
2022-04-26 07:15:00	425.117725869	425.117725869	424.61987164	424.918584178	26416
2022-04-26 07:00:00	425.466223829	425.565794675	425.087854615	425.087854615	5509
2022-04-26 06:45:00	425.277039222	425.57575176	425.277039222	425.44630966	6686
2022-04-26 06:30:00	425.466223829	425.466223829	425.197382546	425.316867561	20703
2022-04-26 06:15:00	425.814721789	426.043734735	425.506052168	425.595665929	8671
2022-04-26 06:00:00	425.804764705	425.804764705	425.286996307	425.665365521	8312
2022-04-26 05:45:00	425.565794675	425.944163889	425.55583759	425.784850536	4408
2022-04-26 05:30:00	425.874464297	425.964078058	425.585708844	425.615580098	4511
2022-04-26 05:15:00	426.043734735	426.163219749	425.784850536	425.964078058	5585
2022-04-26 05:00:00	425.346738814	426.043734735	425.346738814	426.043734735	4698
2022-04-26 04:45:00	425.715150944	425.715150944	425.356695899	425.356695899	3714
2022-04-26 04:30:00	425.506052168	425.954120973	425.476180914	425.79480762	6719
2022-04-26 04:15:00	424.819013332	426.551546048	424.599957471	425.267082138	25425
2022-04-25 20:00:00	426.571460217	426.571460217	426.392232695	426.561503132	40778
2022-04-25 19:45:00	426.671031063	426.710859401	426.561503132	426.591374386	14674
2022-04-25 19:30:00	426.830344416	426.830344416	426.671031063	426.690945232	5851
2022-04-25 19:15:00	426.651116893	426.760644824	426.591374386	426.710859401	16167
2022-04-25 19:00:00	426.262790595	426.62124564	426.262790595	426.581417301	23693
2022-04-25 18:45:00	426.372318525	426.451975202	426.232919341	426.262790595	15276
2022-04-25 18:30:00	426.332490187	426.422103948	426.213005172	426.372318525	14861
2022-04-25 18:15:00	426.680988147	426.710859401	426.232919341	426.332490187	65888
2022-04-25 18:00:00	426.671031063	426.680988147	426.62124564	426.641159809	17735
2022-04-25 17:45:00	426.671031063	426.671031063	426.601331471	426.661073978	28686
2022-04-25 17:30:00	426.571460217	426.720816486	426.541588963	426.720816486	732085
2022-04-25 17:15:00	426.810430247	426.820387331	426.541588963	426.561901416	961562
2022-04-25 17:00:00	426.750687739	426.9697436	426.671031063	426.810430247	280422
2022-04-25 16:45:00	426.710859401	426.810430247	426.511717709	426.700902316	80605
2022-04-25 16:30:00	426.362361441	426.760644824	426.232919341	426.710859401	256977
2022-04-25 16:15:00	426.631202724	427.158928207	426.352404356	426.362361441	6381951
2022-04-25 16:00:00	426.412146864	426.850258585	425.296953391	426.651116893	11183554
2022-04-25 15:45:00	425.346738814	426.631202724	425.008197939	426.412146864	5736947
2022-04-25 15:30:00	423.076523532	425.585708844	423.076523532	425.371631526	4581491
2022-04-25 15:15:00	423.663991521	423.902961551	422.021072567	423.066566447	4417197
2022-04-25 15:00:00	423.156180208	424.928541262	422.897296009	423.683905691	4650678
2022-04-25 14:45:00	423.713776944	423.982618228	422.976952686	423.186051462	3308627
2022-04-25 14:30:00	421.513261254	423.793433621	421.513261254	423.733591543	4310261
2022-04-25 14:15:00	420.676866149	421.878188403	419.940041891	421.513261254	2815423
2022-04-25 14:00:00	421.055235363	421.373862069	420.149140667	420.676866149	2047298
2022-04-25 13:45:00	421.214548716	421.873707715	420.159097752	421.035321194	2232826
2022-04-25 13:30:00	421.324076647	421.971287144	420.487681542	421.17969892	2287401
2022-04-25 13:15:00	420.26364714	421.526404605	419.173346379	421.324076647	2673682
2022-04-25 13:00:00	419.865363757	421.473432915	419.820556876	420.228697773	2351262
2022-04-25 12:45:00	419.900213553	421.194634547	419.601501015	419.860385214	2836387
2022-04-25 12:30:00	419.382445155	420.868141744	418.844762588	419.870342299	3037841
2022-04-25 12:15:00	417.958582061	419.989827314	417.361156986	419.392402239	4175196
2022-04-25 12:00:00	418.038238737	418.117895414	417.04253028	417.968539145	3684252
2022-04-25 11:45:00	418.974204687	419.890256468	418.018324568	418.038238737	3115869
2022-04-25 11:30:00	419.183303463	420.398067781	418.157723752	418.934376349	3190611
2022-04-25 11:15:00	418.894548011	420.039612737	418.426565036	419.193260548	4165473
2022-04-25 11:00:00	420.517552796	421.573003761	418.775062996	418.91446218	3253457
2022-04-25 10:45:00	420.845638733	422.578669303	420.114290871	420.507595712	4528477
2022-04-25 10:30:00	419.093689702	421.184677463	418.466393374	420.846037016	4341283
2022-04-25 10:15:00	418.496264628	419.920127722	418.187595006	419.053861364	5017311
2022-04-25 10:00:00	419.95995606	421.48339	418.466393374	418.495567632	4823207
2022-04-25 09:45:00	421.851802129	422.05094382	419.901209261	419.969913145	8087066
2022-04-25 09:30:00	422.648368895	422.867424756	421.752231283	421.891630467	537561
2022-04-25 09:15:00	422.747939741	422.747939741	421.961330059	422.648368895	312195
2022-04-25 09:00:00	421.732317114	422.87738184	421.602875015	422.737982656	348742
2022-04-25 08:45:00	421.403733323	421.821930875	420.866050756	421.742274199	209982
2022-04-25 08:30:00	420.517552796	421.463475831	420.408024866	421.334033731	139129
2022-04-25 08:15:00	420.826222418	423.894000175	419.461703548	420.487681542	191122
2022-04-25 08:00:00	420.846136587	421.174720378	420.557381134	420.89592201	98208
2022-04-25 07:45:00	420.169054836	421.682531691	420.169054836	420.836179503	221914
2022-04-25 07:30:00	420.06948399	421.642703353	419.641329354	420.288539851	178186
2022-04-25 07:15:00	420.78639408	421.035321194	420.009741483	420.109312329	135499
2022-04-25 07:00:00	420.109312329	420.716694488	420.109312329	420.716694488	21430
2022-04-25 06:45:00	420.597209473	420.766479911	420.029655652	420.179011921	9284
2022-04-25 06:30:00	420.328368189	420.89592201	420.328368189	420.686823234	20908
2022-04-25 06:15:00	420.388110697	420.676866149	420.179011921	420.338325274	9162
2022-04-25 06:00:00	421.085106617	421.124934955	420.477724458	420.577295304	14876
2022-04-25 05:45:00	419.72098603	420.985535771	419.681157692	420.985535771	28126
2022-04-25 05:30:00	419.860385214	419.989827314	419.362530986	419.830513961	28008
2022-04-25 05:15:00	419.910170637	420.228797344	419.491973085	419.691114777	23659
2022-04-25 05:00:00	420.338325274	420.338325274	419.392402239	419.95995606	20645
2022-04-25 04:45:00	420.776436995	421.274291224	420.41798195	420.427939035	9865
2022-04-25 04:30:00	420.975578687	421.254377055	420.646994896	420.816265333	17424
2022-04-25 04:15:00	420.447853204	421.861759214	420.318411105	420.746565741	31133
