# Supplementary material for: Stock price movement prediction based on Stocktwits investor sentiment using FinBERT and ensemble SVM
Source: PeerJ Comput Sci. 2023 Jun 7;9:e1403. doi: 10.7717/peerj-cs.1403 (PMC10280432; doi:10.7717/peerj-cs.1403)
Supplement: Supplemental Information 4 [file peerj-cs-09-1403-s004.zip › Financial(stock price in 15-minute increments)/SPY/SPY_1_4.csv]

time	open	high	low	close	volume
2021-12-21 20:00:00	461.432020398	461.451959126	461.182786294	461.2924493	21977
2021-12-21 19:45:00	461.501805947	461.571591496	461.392142941	461.441989762	11066
2021-12-21 19:30:00	461.46192849	461.561622132	461.083092652	461.561622132	31805
2021-12-21 19:15:00	461.362234849	461.641377045	461.322357392	461.551652768	14518
2021-12-21 19:00:00	461.362234849	461.432020398	461.272510571	461.422051034	15771
2021-12-21 18:45:00	461.382173577	461.541683404	461.282479935	461.34229612	11449
2021-12-21 18:30:00	461.541683404	461.571591496	461.332326756	461.392142941	10887
2021-12-21 18:15:00	461.691223866	461.800886872	461.531714039	461.551652768	471489
2021-12-21 18:00:00	461.860703057	461.860703057	461.631307988	461.631407681	84863
2021-12-21 17:45:00	461.880641785	461.900580514	461.761009415	461.761009415	4248
2021-12-21 17:30:00	461.870672421	461.930488606	461.751040051	461.930488606	19842
2021-12-21 17:15:00	461.880641785	461.94045797	461.641377045	461.880641785	583923
2021-12-21 17:00:00	461.840764329	461.900580514	461.641377045	461.810856236	356060
2021-12-21 16:45:00	461.840764329	461.870672421	461.641377045	461.870672421	113002
2021-12-21 16:30:00	461.58156086	462.020212884	461.551652768	461.8208256	215656
2021-12-21 16:15:00	461.631407681	461.731101323	461.113000745	461.531714039	1748512
2021-12-21 16:00:00	460.21575797	461.790917508	459.816983403	461.631407681	8286444
2021-12-21 15:45:00	460.953490918	461.17281693	460.106094964	460.21575797	3395943
2021-12-21 15:30:00	461.152878201	461.31737271	460.843827912	460.953490918	2278431
2021-12-21 15:15:00	461.352265485	461.480870282	460.93355219	461.142908837	1748313
2021-12-21 15:00:00	460.375267796	461.362234849	460.365298432	461.352265485	1615572
2021-12-21 14:45:00	460.833858548	461.05318456	460.295512883	460.375267796	1298195
2021-12-21 14:30:00	460.843827912	460.893674733	460.445053345	460.81391982	1440254
2021-12-21 14:15:00	460.734164906	461.132939473	460.614532536	460.843827912	1584570
2021-12-21 14:00:00	460.943521554	461.122970109	460.684318085	460.731672565	1652534
2021-12-21 13:45:00	460.375267796	461.003337739	460.355329068	460.93355219	1843705
2021-12-21 13:30:00	459.967919577	460.435083981	459.85686086	460.365298432	1597288
2021-12-21 13:15:00	460.45502271	460.494900166	459.851876178	459.97649323	1662993
2021-12-21 13:00:00	459.747197854	460.524808259	459.727259126	460.445053345	1541015
2021-12-21 12:45:00	459.637534848	460.038303288	459.557779935	459.73722849	1638692
2021-12-21 12:30:00	459.313530513	459.667442941	459.039372998	459.636537912	1260274
2021-12-21 12:15:00	458.371425599	459.458086293	458.291670686	459.298576466	1928889
2021-12-21 12:00:00	458.889832536	458.949648721	458.172038316	458.376410281	2202758
2021-12-21 11:45:00	456.915898431	458.889832536	456.876020974	458.889832536	3674101
2021-12-21 11:30:00	457.234918084	457.284764905	456.686603055	456.905929067	1753960
2021-12-21 11:15:00	456.073487159	457.314672998	455.809299009	457.22494872	3049090
2021-12-21 11:00:00	455.739513459	456.237981668	455.141351609	456.078471841	1728457
2021-12-21 10:45:00	455.450401899	455.869115194	454.912056234	455.749482824	2519258
2021-12-21 10:30:00	456.591894096	457.364519818	455.221106523	455.43046317	3040782
2021-12-21 10:15:00	455.998716928	456.676633691	455.849176465	456.586909413	2559097
2021-12-21 10:00:00	456.856082246	456.925867795	455.699636003	455.988747564	2836411
2021-12-21 09:45:00	457.205009992	458.092283402	456.576940049	456.856082246	4483850
2021-12-21 09:30:00	457.314672998	457.404397275	457.10531635	457.205009992	163980
2021-12-21 09:15:00	457.753325021	457.813141206	457.244887448	457.374489183	126249
2021-12-21 09:00:00	457.494121552	457.882926755	457.34458109	457.763294385	142256
2021-12-21 08:45:00	457.494121552	457.713447564	457.394427911	457.494121552	107440
2021-12-21 08:30:00	457.294734269	457.573876466	457.294734269	457.494121552	151731
2021-12-21 08:15:00	458.211915772	458.281701322	453.926086118	457.284764905	234681
2021-12-21 08:00:00	457.932773576	458.341517507	457.902865483	458.152099587	45144
2021-12-21 07:45:00	458.042436582	458.06237531	457.783233113	457.912834847	32545
2021-12-21 07:30:00	457.853018662	458.172038316	457.783233113	458.002559125	39156
2021-12-21 07:15:00	458.06237531	458.06237531	457.833079934	457.853018662	87338
2021-12-21 07:00:00	457.803171842	458.152099587	457.803171842	458.002559125	14432
2021-12-21 06:45:00	458.191977044	458.191977044	457.803171842	457.803171842	48917
2021-12-21 06:30:00	457.314672998	458.122191495	457.294734269	458.082314038	53755
2021-12-21 06:15:00	456.965745252	457.264826177	456.935837159	457.254856813	8052
2021-12-21 06:00:00	456.606848142	457.005622708	456.576940049	457.005622708	6603
2021-12-21 05:45:00	456.417430223	456.836143518	456.367583402	456.576940049	5761
2021-12-21 05:30:00	456.527093228	456.686603055	456.417430223	456.417430223	5549
2021-12-21 05:15:00	455.699636003	456.277859124	455.689666639	456.188134847	4591
2021-12-21 05:00:00	456.297797853	456.297797853	455.799329644	455.799329644	4018
2021-12-21 04:45:00	456.925867795	456.945806523	456.347644673	456.347644673	13195
2021-12-21 04:30:00	456.925867795	457.025561437	456.736449876	456.876020974	10746
2021-12-21 04:15:00	456.158226754	456.98568398	456.068502477	456.935837159	21104
2021-12-20 20:00:00	455.290892072	455.290892072	455.001780511	455.061596696	30465
2021-12-20 19:45:00	454.872178777	455.270953344	454.692730222	455.270953344	24875
2021-12-20 19:30:00	455.420493806	455.420493806	454.862209413	454.872178777	24405
2021-12-20 19:15:00	455.460371263	455.520187448	455.161290338	455.440432534	22345
2021-12-20 19:00:00	455.679697274	455.729544095	455.350708257	455.500248719	47425
2021-12-20 18:45:00	455.241045251	455.629850454	455.241045251	455.629850454	73902
2021-12-20 18:30:00	454.702699586	455.241045251	454.59303658	455.241045251	77613
2021-12-20 18:15:00	454.66282213	455.001780511	454.573097852	454.71266895	79074
2021-12-20 18:00:00	454.642883401	454.672791494	454.603005945	454.66282213	14389
2021-12-20 17:45:00	454.682760858	454.682760858	454.603005945	454.603005945	19750
2021-12-20 17:30:00	454.642883401	454.71266895	454.553159124	454.603005945	76930
2021-12-20 17:15:00	454.652852765	454.652852765	454.563128488	454.642883401	189811
2021-12-20 17:00:00	454.722638314	454.752546407	453.5861308	454.622944673	251359
2021-12-20 16:45:00	454.83230132	454.892117505	454.672791494	454.742577043	83811
2021-12-20 16:30:00	454.792423864	454.902086869	453.46350762	454.782454499	563103
2021-12-20 16:15:00	453.5861308	454.752546407	453.217264326	454.732607679	11138977
2021-12-20 16:00:00	452.479531377	454.004844095	452.290113458	453.5861308	13108504
2021-12-20 15:45:00	452.958060857	452.977999586	450.964188024	452.489500741	5607798
2021-12-20 15:30:00	452.290113458	453.46649843	452.230297273	452.961450441	4913426
2021-12-20 15:15:00	452.250236001	452.928152765	452.240266637	452.280144094	2320544
2021-12-20 15:00:00	452.03090999	452.928152765	451.751767793	452.23159329	2553539
2021-12-20 14:45:00	452.160511724	452.250236001	451.502533689	452.03090999	1711157
2021-12-20 14:30:00	452.429684556	452.997938314	451.951155076	452.170481088	3624215
2021-12-20 14:15:00	451.991032533	452.708826753	451.891338892	452.429684556	2321144
2021-12-20 14:00:00	451.931216348	452.663964614	451.642104787	452.020940626	2178522
2021-12-20 13:45:00	451.153605943	452.569255655	450.655137735	451.971093805	2794632
2021-12-20 13:30:00	451.173544672	451.382901319	450.864494382	451.173544672	1299565
2021-12-20 13:15:00	450.455750452	451.263268949	450.166638891	451.184510972	2043864
2021-12-20 13:00:00	450.71495392	451.243330221	450.366026174	450.465719816	1562008
2021-12-20 12:45:00	451.392870683	451.412809412	450.395934267	450.724923284	1730928
2021-12-20 12:30:00	450.894402475	452.050848718	450.824616926	451.404335452	1771790
2021-12-20 12:15:00	451.482594961	451.632135423	450.874463747	450.902976128	1736766
2021-12-20 12:00:00	450.495627908	451.542411146	449.967251608	451.482594961	2080931
2021-12-20 11:45:00	450.395934267	450.754831377	449.75789496	450.505597273	2647702
2021-12-20 11:30:00	450.146700163	451.103759122	449.947312879	450.42394818	2940766
2021-12-20 11:15:00	450.535505365	450.764800741	450.037037157	450.166638891	2666714
2021-12-20 11:00:00	451.801614614	451.861430799	450.246393804	450.545574423	2886969
2021-12-20 10:45:00	450.974157388	451.921246984	450.645168371	451.79164525	3209250
2021-12-20 10:30:00	451.452686868	452.569255655	450.864494382	450.974157388	4508168
2021-12-20 10:15:00	452.668949296	452.977999586	451.153605943	451.442717504	3951241
2021-12-20 10:00:00	452.798551031	453.127540048	451.153605943	452.698857389	5437839
2021-12-20 09:45:00	453.087662591	453.553231898	451.771706522	452.818489759	8116255
2021-12-20 09:30:00	453.506375886	453.655916349	453.007907678	453.047785135	212467
2021-12-20 09:15:00	452.858367216	453.556222707	452.818489759	453.506375886	336848
2021-12-20 09:00:00	452.678918661	453.117570684	452.409745828	452.858367216	332385
2021-12-20 08:45:00	452.668949296	452.878305944	452.449623285	452.678918661	126947
2021-12-20 08:30:00	452.678918661	452.997938314	452.519408834	452.678918661	240120
2021-12-20 08:15:00	452.898244672	458.804096004	450.475290405	452.678918661	194293
2021-12-20 08:00:00	453.626008256	453.626008256	452.938122129	452.938122129	97434
2021-12-20 07:45:00	453.476467794	453.785518083	453.376774152	453.63597762	60698
2021-12-20 07:30:00	453.94502791	453.94502791	453.386743516	453.51634525	82797
2021-12-20 07:15:00	453.974936002	454.47340421	453.915119817	454.074629644	282566
2021-12-20 07:00:00	453.356835424	453.94502791	453.057754499	453.895181089	26536
2021-12-20 06:45:00	453.247172418	453.606069528	453.137509412	453.257141782	34484
2021-12-20 06:30:00	453.10760132	453.306988603	452.758673574	453.157448141	21395
2021-12-20 06:15:00	453.007907678	453.287049875	452.619102476	453.197325597	73642
2021-12-20 06:00:00	452.639041204	453.386743516	452.639041204	453.197325597	41577
2021-12-20 05:45:00	452.639041204	452.768642938	452.190419816	452.688888025	10909
2021-12-20 05:30:00	452.619102476	452.997938314	452.419715192	452.688888025	38503
2021-12-20 05:15:00	451.951155076	452.728765481	451.901308256	452.609133111	49040
2021-12-20 05:00:00	451.402840047	451.43274814	450.914341203	451.43274814	24027
2021-12-20 04:45:00	450.734892648	451.43274814	450.734892648	451.372931955	31759
2021-12-20 04:30:00	450.375995538	450.824616926	450.375995538	450.635199007	44245
2021-12-20 04:15:00	452.210358545	456.696572419	450.415872995	450.415872995	154751
2021-12-17 20:00:00	459.797044675	460.14597242	459.787075311	460.14597242	17863
2021-12-17 19:45:00	459.886768952	459.886768952	459.836922131	459.836922131	2165
2021-12-17 19:30:00	459.906707681	459.986462594	459.896738316	459.896738316	1688
2021-12-17 19:15:00	460.136003056	460.14597242	459.827052461	459.896738316	20345
2021-12-17 19:00:00	459.816983403	460.155941785	459.637534848	460.136003056	73276
2021-12-17 18:45:00	459.797044675	459.797044675	459.757167218	459.797044675	3264
2021-12-17 18:30:00	459.866830224	459.866830224	459.807014039	459.807014039	4525
2021-12-17 18:15:00	459.797044675	459.986462594	459.717289761	459.866830224	173165
2021-12-17 18:00:00	459.787075311	459.876799588	459.727259126	459.787075311	20337
2021-12-17 17:45:00	459.707320397	459.876799588	458.461149877	459.876799588	224998
2021-12-17 17:30:00	459.587688027	459.687381669	459.587688027	459.637534848	64070
2021-12-17 17:15:00	459.577718663	459.757167218	458.461149877	459.587688027	333385
2021-12-17 17:00:00	459.597657391	459.607626756	459.537841206	459.547810571	34369
2021-12-17 16:45:00	459.587688027	459.637534848	459.49796375	459.607626756	1792375
2021-12-17 16:30:00	459.318515195	459.787075311	458.682868536	459.577718663	1541727
2021-12-17 16:15:00	458.501027333	459.507933114	458.311609414	459.358392651	13308915
2021-12-17 16:00:00	459.936615773	460.066217507	458.112222131	458.491057969	11676916
2021-12-17 15:45:00	460.365298432	460.563688779	459.109158547	459.936615773	5280518
2021-12-17 15:30:00	460.684318085	461.212694386	459.956554501	460.355329068	3376904
2021-12-17 15:15:00	460.86376664	461.840764329	460.57465508	460.684318085	3078126
2021-12-17 15:00:00	461.252571843	461.840764329	460.355329068	460.85389697	2284631
2021-12-17 14:45:00	460.843827912	461.272510571	460.494900166	461.262541207	1832778
2021-12-17 14:30:00	461.591530224	462.070059704	460.564685715	460.843827912	1856642
2021-12-17 14:15:00	462.17972271	462.269446988	461.41208167	461.571591496	1620470
2021-12-17 14:00:00	461.033245831	462.29935508	461.023276467	462.169753346	1572444
2021-12-17 13:45:00	461.521744675	461.770978779	460.794080785	461.033245831	1587236
2021-12-17 13:30:00	460.016370686	461.601499589	459.886768952	461.511775311	1699497
2021-12-17 13:15:00	460.325420975	460.69428745	459.61759612	459.996431958	1554614
2021-12-17 13:00:00	460.225727334	460.754103635	459.637534848	460.345359704	1761961
2021-12-17 12:45:00	460.155941785	461.232633115	459.876799588	460.225727334	2404274
2021-12-17 12:30:00	459.930534461	460.484930802	459.368362016	460.155941785	2640130
2021-12-17 12:15:00	459.956554501	460.026340051	458.42127242	459.946585137	3891894
2021-12-17 12:00:00	459.816983403	460.036309415	458.909771264	459.966523866	3992790
2021-12-17 11:45:00	462.628344098	462.796826352	459.577718663	459.826952767	3864694
2021-12-17 11:30:00	463.176659127	463.25641404	462.224584849	462.628344098	3426333
2021-12-17 11:15:00	461.870672421	463.316230225	461.262541207	463.146751034	3866781
2021-12-17 11:00:00	459.916677045	462.53861982	459.836922131	461.830794964	12806425
2021-12-17 10:45:00	458.002559125	460.654409993	457.553937737	459.88178427	9419752
2021-12-17 10:30:00	457.175101899	458.042436582	456.656694963	458.012528489	5326638
2021-12-17 10:15:00	459.039372998	460.276371704	457.085377622	457.214979356	8713901
2021-12-17 10:00:00	458.067359992	460.435083981	457.902865483	459.01943427	6347529
2021-12-17 09:45:00	460.136003056	460.953490918	457.982620397	458.072344674	7994186
2021-12-17 09:30:00	460.076186871	460.644440629	459.707320397	460.026340051	420974
2021-12-17 09:15:00	460.93355219	461.05318456	459.916677045	460.036309415	165855
2021-12-17 09:00:00	460.764571467	460.953490918	460.50486953	460.923582825	135761
2021-12-17 08:45:00	460.664379357	460.943521554	460.325420975	460.754103635	133010
2021-12-17 08:30:00	460.50486953	460.803950455	460.255635426	460.69428745	185304
2021-12-17 08:15:00	462.409018086	463.625280514	460.086156236	460.524808259	133781
2021-12-17 08:00:00	461.093062016	461.162847565	460.046278779	460.564685715	184233
2021-12-17 07:45:00	461.612465889	461.612465889	461.033245831	461.093062016	131016
2021-12-17 07:30:00	461.8208256	462.080029069	461.362234849	461.432020398	67142
2021-12-17 07:15:00	462.389079358	462.498742364	461.770978779	462.000274155	145048
2021-12-17 07:00:00	462.359171265	462.369140629	461.920519242	462.369140629	18818
2021-12-17 06:45:00	462.339232537	462.41898745	462.06009034	462.41898745	11476
2021-12-17 06:30:00	461.631407681	462.379109994	461.621438317	462.379109994	7775
2021-12-17 06:15:00	461.910549878	462.109937161	461.800886872	461.920519242	10090
2021-12-17 06:00:00	461.780948144	461.950427334	461.382173577	461.900580514	14379
2021-12-17 05:45:00	461.880641785	462.189692074	461.70119323	461.800886872	9546
2021-12-17 05:30:00	462.249508259	462.558558549	461.860703057	461.970366063	6258
2021-12-17 05:15:00	462.787853924	462.887547566	462.448895543	462.448895543	33796
2021-12-17 05:00:00	461.880641785	462.668221554	461.621438317	462.65825219	7836
2021-12-17 04:45:00	462.648282826	462.718068375	462.030182248	462.030182248	8228
2021-12-17 04:30:00	461.252571843	462.857639474	461.083092652	462.598436005	41081
2021-12-17 04:15:00	463.485709416	463.485709416	461.551652768	461.551652768	49024
2021-12-16 20:00:00	463.901562454	464.020771387	463.802221676	463.881694298	38790
2021-12-16 19:45:00	463.543935655	463.921430609	463.543935655	463.901562454	11684
2021-12-16 19:30:00	463.683012743	463.74261721	463.384990411	463.504199344	8702
2021-12-16 19:15:00	463.365122256	463.812155754	463.365122256	463.722749054	29736
2021-12-16 19:00:00	463.305517789	463.4346608	463.226045167	463.315451867	25016
2021-12-16 18:45:00	462.81874798	463.424726722	462.81874798	463.265781478	46701
2021-12-16 18:30:00	463.673078666	463.673078666	462.81874798	462.81874798	74520
2021-12-16 18:15:00	463.841957987	463.941298765	463.375056333	463.772419443	282967
2021-12-16 18:00:00	463.74261721	463.83202391	463.702880899	463.83202391	14600
2021-12-16 17:45:00	463.74261721	463.812155754	463.683012743	463.812155754	15515
2021-12-16 17:30:00	463.891628376	463.921430609	463.633342355	463.722749054	318460
2021-12-16 17:15:00	463.990969153	464.070441775	463.375056333	463.891628376	142198
2021-12-16 17:00:00	463.822089832	464.080375853	463.762485365	464.040639542	34341
2021-12-16 16:45:00	463.613474199	463.921430609	463.375056333	463.802221676	156725
2021-12-16 16:30:00	463.83202391	463.861826143	463.414494622	463.613474199	4421265
2021-12-16 16:15:00	463.325385945	464.279057408	463.086968079	463.971100998	6163184
2021-12-16 16:00:00	463.931364687	464.841723571	463.116770312	463.355188178	14507281
2021-12-16 15:45:00	464.090309931	465.242662949	463.504199344	463.911496531	5982400
2021-12-16 15:30:00	462.411450792	465.50094897	462.073692149	464.100244009	4766795
2021-12-16 15:15:00	462.828682057	463.3452541	461.903124034	462.431318948	7133292
2021-12-16 15:00:00	463.712814977	463.722749054	461.735933506	462.808813902	4558498
2021-12-16 14:45:00	463.812155754	464.497607118	463.355188178	463.702880899	2740148
2021-12-16 14:30:00	464.596947896	464.636684207	463.504199344	463.797254637	2859617
2021-12-16 14:15:00	465.153256249	465.520817126	464.438002652	464.58850393	3090092
2021-12-16 14:00:00	465.50094897	466.126795868	465.133388094	465.13795777	2262566
2021-12-16 13:45:00	465.714531642	465.764202031	464.994311005	465.491014893	1400260
2021-12-16 13:30:00	465.709564603	465.918180236	465.401608193	465.719498681	2309617
2021-12-16 13:15:00	464.567145663	465.729432758	464.557211585	465.709564603	2307452
2021-12-16 13:00:00	465.491014893	465.739366836	464.517475274	464.567145663	2166048
2021-12-16 12:45:00	465.818839458	466.087059557	465.441344504	465.471146737	1713288
2021-12-16 12:30:00	465.828773536	466.494356745	465.540685281	465.80890538	2156531
2021-12-16 12:15:00	466.325477423	466.772510922	465.739366836	465.828773536	2300287
2021-12-16 12:00:00	467.075500293	467.30895112	466.255938879	466.335411501	2464048
2021-12-16 11:45:00	467.537434908	467.636775685	466.653301989	467.080467332	2201205
2021-12-16 11:30:00	466.812247233	467.765918696	466.812247233	467.547368986	4192936
2021-12-16 11:15:00	468.45137006	468.560644915	466.623499755	466.802313155	4039055
2021-12-16 11:00:00	468.148380689	468.918271714	468.118578456	468.461304138	3581407
2021-12-16 10:45:00	468.749392392	469.176557735	468.093743261	468.123545495	3377632
2021-12-16 10:30:00	467.537434908	468.883502442	467.050665098	468.739458315	3724513
2021-12-16 10:15:00	467.736116463	468.044072873	466.6930383	467.537434908	4344044
2021-12-16 10:00:00	468.123545495	469.270931474	467.696380152	467.726281726	4552765
2021-12-16 09:45:00	469.454711912	469.752734245	467.914929862	468.093743261	5590058
2021-12-16 09:30:00	469.534184534	469.901745411	468.838799092	469.454711912	341977
2021-12-16 09:15:00	469.911679488	469.911679488	469.176557735	469.524250456	310490
2021-12-16 09:00:00	470.050756577	470.050756577	469.405041523	469.901745411	173494
2021-12-16 08:45:00	470.626933086	470.706405708	469.881877255	470.050756577	290070
2021-12-16 08:30:00	470.219635898	470.60706493	470.130229199	470.557394542	67477
2021-12-16 08:15:00	469.921216203	471.709350197	468.640117537	470.209701821	169152
2021-12-16 08:00:00	470.587196775	470.795812408	470.47792192	470.587196775	62856
2021-12-16 07:45:00	470.676603475	470.885219107	470.577262697	470.577262697	31363
2021-12-16 07:30:00	470.885219107	470.924955418	470.656735319	470.686537552	36914
2021-12-16 07:15:00	471.272648139	471.282582217	470.746142019	470.775944252	125286
2021-12-16 07:00:00	471.431593383	471.729615715	471.282582217	471.31238445	189118
2021-12-16 06:45:00	471.302450372	471.570670472	471.302450372	471.421659305	38840
2021-12-16 06:30:00	470.924955418	471.352120761	470.905087263	471.31238445	24280
2021-12-16 06:15:00	470.795812408	470.994493962	470.626933086	470.885219107	7808
2021-12-16 06:00:00	470.348778909	470.775944252	470.209701821	470.775944252	8338
2021-12-16 05:45:00	470.020954344	470.328910754	469.971283955	470.328910754	7464
2021-12-16 05:30:00	470.090492888	470.199767743	469.99115211	469.99115211	13496
2021-12-16 05:15:00	469.961349877	470.110361043	469.832206866	470.070624732	7203
2021-12-16 05:00:00	469.921613566	469.981218033	469.832206866	469.981218033	6758
2021-12-16 04:45:00	469.712997934	469.891811333	469.703063856	469.891811333	9514
2021-12-16 04:30:00	469.832206866	469.881877255	469.633525312	469.663327545	16117
2021-12-16 04:15:00	469.395107446	470.160031432	467.895061707	469.921613566	67516
2021-12-15 20:00:00	467.984468406	468.063941028	467.775852774	467.805655007	30698
2021-12-15 19:45:00	467.716248307	468.05400695	467.646709763	467.994402484	14987
2021-12-15 19:30:00	467.786184214	467.825523162	467.497698597	467.646709763	106443
2021-12-15 19:15:00	468.193084039	468.193084039	467.646709763	467.83545724	63916
2021-12-15 19:00:00	468.133479572	468.332161127	468.093743261	468.133479572	29651
2021-12-15 18:45:00	468.520908604	468.570578993	467.944732095	468.14341365	23926
2021-12-15 18:30:00	468.381831516	468.590447149	468.312292972	468.421567827	33513
2021-12-15 18:15:00	467.74605054	468.391765594	467.646709763	468.391765594	113914
2021-12-15 18:00:00	467.845391318	467.865259473	467.755984618	467.755984618	32948
2021-12-15 17:45:00	467.795720929	467.865259473	467.755984618	467.845391318	22122
2021-12-15 17:30:00	467.755984618	467.885127629	467.716248307	467.795720929	204681
2021-12-15 17:15:00	467.696380152	467.795720929	467.497698597	467.785389488	101301
2021-12-15 17:00:00	467.656643841	467.795720929	467.646709763	467.716248307	117170
2021-12-15 16:45:00	467.686446074	467.755984618	466.961258399	467.755984618	154973
2021-12-15 16:30:00	467.567237141	467.706314229	467.299017042	467.656643841	2030693
2021-12-15 16:15:00	467.457962286	468.004336562	467.189742187	467.577171219	12541715
2021-12-15 16:00:00	465.818839458	467.755984618	465.038418311	467.477830441	18088806
2021-12-15 15:45:00	466.414884123	467.199676264	465.689696448	465.818938799	8197267
2021-12-15 15:30:00	464.487673041	466.583763444	464.338661874	466.419851162	7395086
2021-12-15 15:15:00	461.735933506	464.517475274	461.656460884	464.497607118	5513274
2021-12-15 15:00:00	461.537251951	462.808813902	461.159756997	461.735933506	5481851
2021-12-15 14:45:00	460.623316798	462.530659725	460.216019611	461.547186029	5006246
2021-12-15 14:30:00	462.431318948	462.500857492	459.947799512	460.603448643	4291395
2021-12-15 14:15:00	459.56037048	462.51079157	457.702697942	462.42138487	10621082
2021-12-15 14:00:00	459.436194508	459.749117957	458.775578338	459.590172713	2356621
2021-12-15 13:45:00	459.098435865	459.461029703	458.98916101	459.421293392	1126279
2021-12-15 13:30:00	459.123271059	459.292150381	458.94445766	459.113336981	870774
2021-12-15 13:15:00	459.123271059	459.331886692	458.879886155	459.113336981	1040026
2021-12-15 13:00:00	458.646435328	459.232545914	458.54709455	459.113336981	947565
2021-12-15 12:45:00	458.98916101	459.222611837	458.626567172	458.662329852	1025401
2021-12-15 12:30:00	458.288808529	459.063666593	457.911313575	459.004062126	1233616
2021-12-15 12:15:00	458.358347073	458.735842027	458.219269985	458.273907412	1235298
2021-12-15 12:00:00	458.14973144	458.611666055	458.013932598	458.378215228	1367582
2021-12-15 11:45:00	458.487490084	458.54709455	457.754553828	458.139797363	2246865
2021-12-15 11:30:00	458.557028628	458.874919116	458.14973144	458.477556006	2291795
2021-12-15 11:15:00	459.083534748	459.351754847	458.477556006	458.557028628	1529266
2021-12-15 11:00:00	459.629909024	459.699447568	458.747166876	459.083534748	2475229
2021-12-15 10:45:00	458.894787271	459.917997279	458.805380571	459.624941985	2400374
2021-12-15 10:30:00	458.735842027	459.153073292	458.537160472	458.914655427	1999386
2021-12-15 10:15:00	458.666303483	459.103402904	458.119929207	458.745776105	2982863
2021-12-15 10:00:00	459.153073292	459.739183879	458.348412995	458.631534211	3426105
2021-12-15 09:45:00	460.365030777	460.672987187	459.03386436	459.16300737	3058133
2021-12-15 09:30:00	460.404767088	460.603448643	460.285558155	460.365030777	92569
2021-12-15 09:15:00	460.1762833	460.523976021	459.95773359	460.295492233	75681
2021-12-15 09:00:00	460.166349222	460.404767088	460.017338056	460.196151456	51455
2021-12-15 08:45:00	460.444503399	460.911405053	460.156415145	460.1762833	157017
2021-12-15 08:30:00	460.325294466	460.663053109	460.275624077	460.464371555	36160
2021-12-15 08:15:00	460.434469981	460.72961143	459.699844931	460.235887766	80189
2021-12-15 08:00:00	460.464371555	460.623316798	460.126612911	460.186217378	23689
2021-12-15 07:45:00	460.454437477	460.583580487	460.365030777	460.494173788	29671
2021-12-15 07:30:00	460.335228544	460.504107866	460.1762833	460.444503399	70760
2021-12-15 07:15:00	460.007403978	460.305426311	460.007403978	460.285558155	17573
2021-12-15 07:00:00	460.007403978	460.047140289	459.987535823	460.007403978	2746
2021-12-15 06:45:00	459.908063201	459.927931356	459.669645335	459.927931356	16760
2021-12-15 06:30:00	460.067008445	460.106744756	459.639843102	459.987535823	8743
2021-12-15 06:15:00	460.57364641	460.57364641	460.067008445	460.067008445	65505
2021-12-15 06:00:00	460.295492233	460.494173788	460.166349222	460.494173788	88843
2021-12-15 05:45:00	460.255755922	460.365030777	460.146481067	460.325294466	7747
2021-12-15 05:30:00	459.977601745	460.245821844	459.977601745	460.235887766	4755
2021-12-15 05:15:00	459.95773359	460.116678834	459.908063201	459.977601745	5104
2021-12-15 05:00:00	460.116678834	460.206085533	459.95773359	460.067008445	13358
2021-12-15 04:45:00	459.709381646	460.216019611	459.709381646	459.947799512	14722
2021-12-15 04:30:00	460.206085533	460.315360388	459.56037048	459.610040869	8065
2021-12-15 04:15:00	460.603448643	460.79219612	460.315360388	460.315360388	5523
2021-12-14 20:00:00	460.682921265	460.742525731	460.603448643	460.653119032	19667
2021-12-14 19:45:00	460.722657576	460.831932431	460.653119032	460.653119032	14310
2021-12-14 19:30:00	460.633250876	460.732591654	460.504107866	460.692855343	12938
2021-12-14 19:15:00	460.225953689	460.643184954	460.146481067	460.643184954	13530
2021-12-14 19:00:00	460.156415145	460.295492233	460.136546989	460.196151456	11601
2021-12-14 18:45:00	459.987535823	460.186217378	459.86832689	460.186217378	23397
2021-12-14 18:30:00	460.623316798	460.623316798	459.997469901	460.007403978	23658
2021-12-14 18:15:00	460.305426311	460.603448643	460.26569	460.553778254	34376
2021-12-14 18:00:00	460.216019611	460.315360388	460.186217378	460.255755922	8536
2021-12-14 17:45:00	460.26569	460.285558155	460.146481067	460.156415145	16762
2021-12-14 17:30:00	460.26569	460.275624077	460.196151456	460.216019611	17941
2021-12-14 17:15:00	460.374964855	460.374964855	460.196151456	460.206085533	930739
2021-12-14 17:00:00	460.325294466	460.414701166	460.225953689	460.39483301	149555
2021-12-14 16:45:00	460.186217378	460.345162622	460.156415145	460.315360388	105236
2021-12-14 16:30:00	459.967667667	460.206085533	459.937865434	460.136546989	674419
2021-12-14 16:15:00	460.335228544	460.384898933	459.888195045	459.947799512	6972439
2021-12-14 16:00:00	460.106744756	460.404767088	459.321952614	460.335228544	11468421
2021-12-14 15:45:00	460.88160282	461.378306707	460.07793593	460.106744756	4161138
2021-12-14 15:30:00	460.235887766	460.921339131	460.007403978	460.871668742	2564058
2021-12-14 15:15:00	459.411359314	460.593514565	459.312018536	460.2172117	2912391
2021-12-14 15:00:00	459.381557081	459.615007908	459.004062126	459.431227469	2478400
2021-12-14 14:45:00	458.85505096	459.47096378	458.727596743	459.391491158	1591668
2021-12-14 14:30:00	458.815314649	459.283905096	458.626567172	458.85505096	1845079
2021-12-14 14:15:00	457.633159398	459.153073292	457.494082309	458.815314649	3151995
2021-12-14 14:00:00	457.742434253	457.951049886	457.40467561	457.62322532	1887377
2021-12-14 13:45:00	458.310166796	458.358347073	457.722566097	457.742434253	1432270
2021-12-14 13:30:00	458.129863285	458.437819695	457.881511341	458.32854484	1705639
2021-12-14 13:15:00	457.593423087	458.378215228	457.434477843	458.119929207	2135300
2021-12-14 13:00:00	457.394741532	457.692763864	457.215928133	457.62322532	1542891
2021-12-14 12:45:00	458.159665518	458.248972877	457.394741532	457.40467561	2384017
2021-12-14 12:30:00	457.722566097	458.209335907	457.355005221	458.14973144	2342603
2021-12-14 12:15:00	457.990786197	458.179533674	457.355005221	457.742434253	2495762
2021-12-14 12:00:00	458.318610762	458.676237561	457.66286229	457.980852119	3920968
2021-12-14 11:45:00	459.023930282	459.103402904	458.189467751	458.318610762	2555955
2021-12-14 11:30:00	458.219269985	459.113336981	458.169599596	459.004062126	5165225
2021-12-14 11:15:00	458.606699017	458.984193971	458.025555469	458.229204062	5213759
2021-12-14 11:00:00	459.927931356	460.096810678	458.109995129	458.626567172	3593722
2021-12-14 10:45:00	461.199493308	461.27896593	459.689513491	459.917997279	2502176
2021-12-14 10:30:00	460.325294466	461.656460884	460.062438769	461.199493308	3169573
2021-12-14 10:15:00	461.427977096	461.696197195	460.096810678	460.335228544	2686548
2021-12-14 10:00:00	462.351846326	462.669736814	461.259097774	461.418043018	4502181
2021-12-14 09:45:00	460.037206212	462.371714481	459.86832689	462.351846326	5100520
2021-12-14 09:30:00	460.563712332	463.494265266	459.917997279	459.997469901	458570
2021-12-14 09:15:00	460.692855343	460.931273209	459.95773359	460.593514565	215979
2021-12-14 09:00:00	460.752459809	460.931273209	460.424635244	460.692855343	263343
2021-12-14 08:45:00	462.431318948	464.229387019	460.663053109	460.772327965	555414
2021-12-14 08:30:00	462.788945746	462.798879824	462.282307782	462.371714481	85924
2021-12-14 08:15:00	462.878451787	464.914838384	462.013690319	462.749209436	62106
2021-12-14 08:00:00	462.590264192	462.72934128	462.540593803	462.540593803	29136
2021-12-14 07:45:00	463.057165846	463.077034001	462.42138487	462.610132347	49719
2021-12-14 07:30:00	462.81874798	463.096902157	462.808813902	463.057165846	17459
2021-12-14 07:15:00	462.371714481	462.928022835	462.322044093	462.828682057	69195
2021-12-14 07:00:00	462.401516715	462.699539047	462.143230693	462.282307782	32656
2021-12-14 06:45:00	462.381648559	462.51079157	462.173032926	462.312110015	31104
2021-12-14 06:30:00	462.610132347	462.610132347	462.312110015	462.312110015	16937
2021-12-14 06:15:00	462.232637393	462.759143513	462.232637393	462.540593803	9076
2021-12-14 06:00:00	462.322044093	462.33197817	461.884944672	462.20283516	9743
2021-12-14 05:45:00	462.431318948	462.431318948	462.212769237	462.212769237	6556
2021-12-14 05:30:00	462.153164771	462.153164771	461.89487875	462.133296615	12729
2021-12-14 05:15:00	461.825340205	462.20283516	461.686263117	462.123362538	30543
2021-12-14 05:00:00	463.56380381	463.56380381	461.835274283	461.835274283	42387
2021-12-14 04:45:00	464.348595952	464.517475274	463.315451867	463.315451867	27368
2021-12-14 04:30:00	464.567145663	464.66648644	464.368464108	464.368464108	3403
2021-12-14 04:15:00	464.398266341	464.815497606	464.388332263	464.537343429	17596
2021-12-13 20:00:00	464.199584786	464.398266341	464.199584786	464.368464108	35627
2021-12-13 19:45:00	464.13998032	464.26912333	464.070441775	464.199584786	6636
2021-12-13 19:30:00	464.259189252	464.338661874	464.159848475	464.159848475	22367
2021-12-13 19:15:00	464.010837309	464.318793719	464.010837309	464.26912333	24289
2021-12-13 19:00:00	464.010837309	464.060507698	463.841957987	463.931364687	4134
2021-12-13 18:45:00	463.74261721	464.040639542	463.732683132	464.040639542	9817
2021-12-13 18:30:00	463.841957987	463.951232842	463.633342355	463.663144588	5911
2021-12-13 18:15:00	463.782353521	464.159848475	463.782353521	463.941298765	38263
2021-12-13 18:00:00	463.732683132	463.782353521	463.692946821	463.782353521	7774
2021-12-13 17:45:00	463.812155754	463.851892065	463.633342355	463.673078666	30714
2021-12-13 17:30:00	463.861826143	463.861826143	463.812155754	463.812155754	17727
2021-12-13 17:15:00	463.871760221	464.030705464	463.494265266	463.871760221	1959888
2021-12-13 17:00:00	463.762485365	464.040639542	463.494265266	463.841957987	86431
2021-12-13 16:45:00	463.593606044	463.762485365	463.494265266	463.722749054	68235
2021-12-13 16:30:00	463.683012743	463.722749054	463.464463033	463.583671966	591657
2021-12-13 16:15:00	463.534001577	463.792287599	463.027363612	463.692946821	9535565
2021-12-13 16:00:00	465.039014355	465.322135571	463.196242934	463.534001577	16129982
2021-12-13 15:45:00	464.785695373	465.520817126	464.775761295	465.043981394	3975021
2021-12-13 15:30:00	465.292333338	465.461212659	464.770794256	464.795629451	2909926
2021-12-13 15:15:00	465.143322172	465.540685281	464.894970228	465.302267416	2856985
2021-12-13 15:00:00	464.855233917	465.163190327	464.716156829	465.143322172	1093559
2021-12-13 14:45:00	464.88503615	465.053915472	464.636684207	464.845299839	1056060
2021-12-13 14:30:00	464.803477372	465.212860716	464.676420518	464.894970228	1663593
2021-12-13 14:15:00	464.656552362	464.904904306	464.308859641	464.80059649	1459570
2021-12-13 14:00:00	464.477738963	464.765827217	464.209518864	464.66648644	1124351
2021-12-13 13:45:00	464.428068574	464.606881974	463.921430609	464.487673041	1522744
2021-12-13 13:30:00	464.482706002	464.587013818	464.239321097	464.408200419	916902
2021-12-13 13:15:00	464.438002652	464.835365762	464.259189252	464.477738963	981917
2021-12-13 13:00:00	464.934706539	464.934706539	464.169782553	464.438002652	1013828
2021-12-13 12:45:00	464.765827217	465.043981394	464.626750129	464.924772461	1206976
2021-12-13 12:30:00	464.736024984	464.860200956	464.477738963	464.775761295	1310691
2021-12-13 12:15:00	464.239321097	464.894970228	463.683012743	464.745164336	2697991
2021-12-13 12:00:00	464.209518864	464.378298845	463.683012743	464.254222214	2525112
2021-12-13 11:45:00	463.921430609	464.44793673	463.702880899	464.199584786	2208737
2021-12-13 11:30:00	464.159848475	464.467804885	463.702880899	463.911496531	3057575
2021-12-13 11:15:00	464.696288673	464.914838384	463.971100998	464.159848475	3523114
2021-12-13 11:00:00	464.527409352	465.361772541	464.418134496	464.696288673	2394822
2021-12-13 10:45:00	464.731057945	465.133388094	464.169782553	464.537343429	2657755
2021-12-13 10:30:00	466.067191402	466.29567519	464.303892602	464.726090906	2820612
2021-12-13 10:15:00	465.610223826	466.226136646	465.173124405	466.057257324	3232878
2021-12-13 10:00:00	466.5142249	466.613565678	465.292333338	465.620157903	3618547
2021-12-13 09:45:00	467.090401409	467.457962286	465.997652858	466.5142249	4803462
2021-12-13 09:30:00	467.984468406	468.103677339	467.090401409	467.090401409	209415
2021-12-13 09:15:00	468.292424816	468.302358894	467.974534328	468.014270639	142993
2021-12-13 09:00:00	468.520908604	468.610315304	468.203018117	468.332161127	127728
2021-12-13 08:45:00	468.570578993	468.779194626	468.510974527	468.510974527	41698
2021-12-13 08:30:00	468.590447149	468.590447149	468.312292972	468.550710838	41705
2021-12-13 08:15:00	468.699821344	469.186491813	468.342095205	468.570578993	76236
2021-12-13 08:00:00	468.749392392	468.749392392	468.371897438	468.441435982	36950
2021-12-13 07:45:00	468.63018346	468.749392392	468.570578993	468.739458315	27071
2021-12-13 07:30:00	468.679853848	468.838799092	468.391765594	468.640117537	59494
2021-12-13 07:15:00	468.967942103	468.987810258	468.530842682	468.63018346	36596
2021-12-13 07:00:00	468.888469481	468.948073947	468.679853848	468.93813987	24787
2021-12-13 06:45:00	469.166623658	469.166623658	468.590447149	469.166623658	11655
2021-12-13 06:30:00	469.355371135	469.355371135	469.166623658	469.176557735	1332
2021-12-13 06:15:00	469.047414725	469.424909679	469.047414725	469.424909679	5288
2021-12-13 06:00:00	469.116953269	469.116953269	468.918271714	468.967942103	2930
2021-12-13 05:45:00	468.918271714	469.017612492	468.828865014	469.017612492	6290
2021-12-13 05:30:00	468.918271714	468.977876181	468.709656081	468.818930937	9703
2021-12-13 05:15:00	469.176557735	469.285832591	469.037480647	469.037480647	6215
2021-12-13 05:00:00	469.15668958	469.216294046	469.087151036	469.087151036	2286
2021-12-13 04:45:00	469.285832591	469.414975601	469.186491813	469.186491813	3756
2021-12-13 04:30:00	469.186491813	469.285832591	469.15668958	469.216294046	4240
2021-12-13 04:15:00	468.421567827	469.186491813	468.421567827	469.186491813	14892
2021-12-10 20:00:00	467.557303063	467.895061707	467.557303063	467.895061707	80650
2021-12-10 19:45:00	467.497698597	467.597039374	467.477830441	467.597039374	26321
2021-12-10 19:30:00	467.398357819	467.507632675	467.388423742	467.497698597	23245
2021-12-10 19:15:00	467.299017042	467.43809413	467.299017042	467.348687431	30633
2021-12-10 19:00:00	467.159939954	467.338753353	467.080467332	467.338753353	25497
2021-12-10 18:45:00	467.249346653	467.249346653	467.100335487	467.100335487	5431
2021-12-10 18:30:00	467.090401409	467.249346653	467.050665098	467.249346653	14979
2021-12-10 18:15:00	467.050665098	467.140071798	467.00099471	467.100335487	11518
2021-12-10 18:00:00	466.951324321	467.020862865	466.901653932	467.020862865	33592
2021-12-10 17:45:00	467.140071798	467.150005876	466.901653932	466.971192476	75736
2021-12-10 17:30:00	467.557303063	467.557303063	467.00099471	467.120203643	139130
2021-12-10 17:15:00	467.656643841	467.706314229	467.557303063	467.597039374	27955
2021-12-10 17:00:00	467.611940491	467.696380152	467.567237141	467.676511996	382050
2021-12-10 16:45:00	467.567237141	467.636775685	467.52750083	467.606973452	326284
2021-12-10 16:30:00	467.626841607	467.755984618	467.408291897	467.567237141	194027
2021-12-10 16:15:00	467.61690753	467.696380152	467.348687431	467.597039374	7095743
2021-12-10 16:00:00	466.901653932	467.795720929	466.8949981	467.606973452	11479290
2021-12-10 15:45:00	466.355279656	466.91158801	466.355279656	466.901653932	2831997
2021-12-10 15:30:00	465.89831208	466.484422667	465.798971303	466.355279656	2638078
2021-12-10 15:15:00	465.560553437	466.007586935	465.292333338	465.888378002	2592508
2021-12-10 15:00:00	466.027455091	466.106927713	465.431410426	465.560553437	1429990
2021-12-10 14:45:00	466.315543345	466.484422667	465.818839458	466.027455091	2352460
2021-12-10 14:30:00	466.136729946	466.375147812	465.997652858	466.325477423	1155375
2021-12-10 14:15:00	466.146664024	466.29567519	465.908246158	466.126795868	1654201
2021-12-10 14:00:00	465.938048391	466.226136646	465.719498681	466.156598101	857444
2021-12-10 13:45:00	466.146664024	466.20626849	465.749300914	465.93794905	921313
2021-12-10 13:30:00	466.156598101	466.315543345	465.938048391	466.136729946	1439875
2021-12-10 13:15:00	465.779103147	466.315543345	465.580421592	466.156598101	1624963
2021-12-10 13:00:00	465.009212122	465.80890538	464.894970228	465.779103147	990011
2021-12-10 12:45:00	465.491014893	465.570586855	464.856227325	465.004245083	2140311
2021-12-10 12:30:00	465.620157903	465.858575769	465.252597027	465.487239943	2022020
2021-12-10 12:15:00	465.620157903	465.908246158	465.28239926	465.610223826	1537859
2021-12-10 12:00:00	465.411542271	465.848641691	465.322135571	465.620157903	1895021
2021-12-10 11:45:00	464.914838384	465.431410426	464.467804885	465.41650931	1761658
2021-12-10 11:30:00	463.951232842	464.97444285	463.772419443	464.904904306	1779560
2021-12-10 11:15:00	464.894970228	465.043981394	463.4346608	463.971100998	3032104
2021-12-10 11:00:00	464.913546953	465.004245083	464.279057408	464.924772461	2447807
2021-12-10 10:45:00	466.335411501	466.459587473	464.616816051	464.909871345	3033959
2021-12-10 10:30:00	465.510883048	466.434752278	465.312201493	466.325477423	2575167
2021-12-10 10:15:00	465.322135571	465.967850624	465.153256249	465.520817126	2816040
2021-12-10 10:00:00	466.126795868	466.38508189	465.06384955	465.302267416	3429633
2021-12-10 09:45:00	466.136729946	466.981126554	465.878443925	466.126795868	4688682
2021-12-10 09:30:00	466.524158978	466.524158978	466.106927713	466.156598101	184176
2021-12-10 09:15:00	466.673170144	466.782444999	466.315543345	466.504290822	194900
2021-12-10 09:00:00	466.851983543	466.881785777	466.434752278	466.623499755	268192
2021-12-10 08:45:00	464.66648644	467.100335487	464.596947896	466.881785777	1088910
2021-12-10 08:30:00	464.646618284	465.19299256	464.646618284	464.765827217	141747
2021-12-10 08:15:00	465.083717705	465.421078985	463.2558474	464.616816051	99312
2021-12-10 08:00:00	464.775761295	464.775761295	464.616816051	464.745959062	58088
2021-12-10 07:45:00	465.034047316	465.06384955	464.785695373	464.785695373	19286
2021-12-10 07:30:00	464.835365762	465.034047316	464.736024984	465.034047316	20973
2021-12-10 07:15:00	465.242662949	465.292333338	464.825431684	464.835365762	43064
2021-12-10 07:00:00	465.252597027	465.411542271	465.232728871	465.262531105	22724
2021-12-10 06:45:00	465.143322172	465.351937804	464.954574695	465.292333338	10220
2021-12-10 06:30:00	464.904904306	465.133388094	464.875102073	465.133388094	23834
2021-12-10 06:15:00	464.636684207	464.964508772	464.616816051	464.894970228	10308
2021-12-10 06:00:00	464.537343429	464.616816051	464.467804885	464.616816051	2562
2021-12-10 05:45:00	464.487673041	464.636684207	464.477738963	464.537343429	6626
2021-12-10 05:30:00	464.398266341	464.457870807	464.398266341	464.457870807	2988
2021-12-10 05:15:00	464.596947896	464.606881974	464.408200419	464.408200419	8990
2021-12-10 05:00:00	464.438002652	464.557211585	464.438002652	464.557211585	2052
2021-12-10 04:45:00	464.259189252	464.517475274	464.229387019	464.368464108	10365
2021-12-10 04:30:00	464.249255175	464.388332263	464.209518864	464.229387019	4394
2021-12-10 04:15:00	464.487673041	464.606881974	464.149914397	464.229387019	8691
2021-12-09 20:00:00	463.673078666	463.702880899	463.384990411	463.454528955	12322
2021-12-09 19:45:00	463.643276432	463.712814977	463.553869733	463.65321051	4475
2021-12-09 19:30:00	463.951232842	464.020771387	463.772419443	463.822089832	16837
2021-12-09 19:15:00	463.96116692	463.990969153	463.573737888	463.990969153	13841
2021-12-09 19:00:00	464.070342435	464.070342435	463.861826143	463.891628376	5386
2021-12-09 18:45:00	463.83202391	464.100244009	463.83202391	464.080375853	9805
2021-12-09 18:30:00	463.891628376	463.96116692	463.802221676	463.83202391	4924
2021-12-09 18:15:00	463.583671966	463.911496531	463.504199344	463.891628376	25461
2021-12-09 18:00:00	463.752551288	463.772419443	463.593606044	463.603540121	20059
2021-12-09 17:45:00	463.603540121	463.752551288	463.603540121	463.74261721	44257
2021-12-09 17:30:00	463.603540121	463.633342355	463.514133422	463.603540121	430099
2021-12-09 17:15:00	463.424726722	463.613474199	463.375056333	463.524067499	23814
2021-12-09 17:00:00	463.226045167	463.504199344	463.216111089	463.4346608	38925
2021-12-09 16:45:00	463.355188178	463.4346608	463.235979245	463.275715556	101440
2021-12-09 16:30:00	463.077034001	463.444594878	462.977693224	463.424726722	211230
2021-12-09 16:15:00	463.265781478	463.454528955	462.828682057	463.077034001	2196127
2021-12-09 16:00:00	464.259189252	464.606881974	463.067099923	463.2558474	8840877
2021-12-09 15:45:00	463.732683132	464.497607118	463.65321051	464.249255175	2637062
2021-12-09 15:30:00	463.792287599	464.010837309	463.235979245	463.732683132	3573978
2021-12-09 15:15:00	464.368464108	464.924772461	463.56380381	463.792287599	3018592
2021-12-09 15:00:00	464.75589314	464.825431684	464.090309931	464.368464108	2882365
2021-12-09 14:45:00	465.024113239	465.163190327	464.57707974	464.736024984	1462222
2021-12-09 14:30:00	465.123454016	465.620157903	464.934706539	465.024113239	1561929
2021-12-09 14:15:00	465.351937804	465.540685281	464.955568102	465.123454016	2145087
2021-12-09 14:00:00	465.332069649	466.533198989	464.825431684	465.361871882	2280093
2021-12-09 13:45:00	465.421476348	466.017521013	465.292333338	465.312201493	1717390
2021-12-09 13:30:00	465.610223826	465.838707614	465.342003727	465.421476348	798796
2021-12-09 13:15:00	465.848641691	465.848641691	465.391674115	465.600289748	1367476
2021-12-09 13:00:00	465.510883048	465.908246158	465.421476348	465.85360873	1404184
2021-12-09 12:45:00	465.029080278	465.610323166	464.924772461	465.50094897	1094326
2021-12-09 12:30:00	465.043981394	465.28239926	464.835365762	465.029080278	1408380
2021-12-09 12:15:00	464.865167995	465.113420598	464.57707974	465.06384955	975118
2021-12-09 12:00:00	465.232728871	465.232728871	464.676420518	464.875102073	1277568
2021-12-09 11:45:00	465.510883048	465.769169069	465.163190327	465.232728871	1238554
2021-12-09 11:30:00	464.835365762	465.560553437	464.497607118	465.505916009	1203935
2021-12-09 11:15:00	465.133388094	465.252597027	464.75589314	464.835365762	1304713
2021-12-09 11:00:00	464.726090906	465.212860716	464.681387557	465.123454016	1329720
2021-12-09 10:45:00	464.44793673	464.790662412	463.981035076	464.716156829	2179896
2021-12-09 10:30:00	465.262531105	465.620157903	464.418134496	464.443963099	1821334
2021-12-09 10:15:00	465.173124405	465.72446572	464.954574695	465.252597027	1630616
2021-12-09 10:00:00	465.630091981	465.888378002	464.736024984	465.173124405	2392800
2021-12-09 09:45:00	465.06384955	465.977784702	464.825531025	465.609925803	3500358
2021-12-09 09:30:00	465.123454016	465.302267416	464.954574695	465.034047316	164471
2021-12-09 09:15:00	464.875102073	465.202926638	464.875102073	465.103585861	97065
2021-12-09 09:00:00	464.894970228	465.014179161	464.726090906	464.835365762	126407
2021-12-09 08:45:00	464.75589314	464.904904306	464.368464108	464.904804965	127362
2021-12-09 08:30:00	464.656552362	464.875102073	464.487673041	464.656552362	100717
2021-12-09 08:15:00	465.163190327	466.774497737	464.616816051	464.656552362	123727
2021-12-09 08:00:00	465.093651783	465.252597027	464.904904306	465.123454016	53466
2021-12-09 07:45:00	465.173124405	465.232728871	465.073783627	465.123454016	26925
2021-12-09 07:30:00	465.202926638	465.421476348	465.113519938	465.133388094	30663
2021-12-09 07:15:00	464.914838384	465.202926638	464.865167995	465.093651783	53775
2021-12-09 07:00:00	464.865167995	464.865167995	464.527409352	464.845299839	10833
2021-12-09 06:45:00	464.954574695	465.123454016	464.726090906	464.765827217	13540
2021-12-09 06:30:00	464.457870807	464.944640617	464.457870807	464.944640617	16419
2021-12-09 06:15:00	465.183058483	465.222794794	464.418134496	464.477738963	4556
2021-12-09 06:00:00	465.014179161	465.153256249	465.014179161	465.053915472	1120
2021-12-09 05:45:00	465.004245083	465.093651783	464.894970228	465.004245083	3843
2021-12-09 05:30:00	465.123454016	465.133388094	464.616816051	464.845299839	13845
2021-12-09 05:15:00	465.530751204	465.530751204	464.994311005	464.994311005	6104
2021-12-09 05:00:00	465.649960137	465.659894214	465.610223826	465.610223826	3013
2021-12-09 04:45:00	465.530751204	465.67976237	465.530751204	465.620157903	13117
2021-12-09 04:30:00	465.401608193	465.530751204	465.242662949	465.530751204	1272
2021-12-09 04:15:00	465.491014893	465.600289748	465.202926638	465.202926638	11034
2021-12-08 20:00:00	466.096993635	466.176466257	466.057257324	466.126895209	13894
2021-12-08 19:45:00	466.196334412	466.236070723	466.106927713	466.126795868	12202
2021-12-08 19:30:00	466.11686179	466.236070723	466.007586935	466.236070723	13404
2021-12-08 19:15:00	466.305609268	466.305609268	466.067191402	466.126795868	8329
2021-12-08 19:00:00	466.404950045	466.404950045	466.096993635	466.186400335	17470
2021-12-08 18:45:00	466.375147812	466.444686356	466.315543345	466.345345579	27681
2021-12-08 18:30:00	466.404950045	466.544027133	466.305609268	466.404950045	12830
2021-12-08 18:15:00	466.395015967	466.444686356	466.156598101	466.285741112	18321
2021-12-08 18:00:00	466.325477423	466.424818201	466.325477423	466.404950045	18816
2021-12-08 17:45:00	466.375147812	466.375147812	466.305609268	466.315543345	1301
2021-12-08 17:30:00	466.335411501	466.404950045	466.226136646	466.315543345	4488
2021-12-08 17:15:00	466.226136646	466.345345579	466.226136646	466.345345579	1221
2021-12-08 17:00:00	466.444686356	466.563895289	466.255938879	466.305609268	249537
2021-12-08 16:45:00	466.484422667	466.484422667	466.365213734	466.464554511	371861
2021-12-08 16:30:00	466.414884123	466.702972377	466.345345579	466.484422667	231759
2021-12-08 16:15:00	466.454620434	466.583763444	466.305609268	466.404950045	5586061
2021-12-08 16:00:00	466.057257324	466.901653932	466.057257324	466.444785697	9618916
2021-12-08 15:45:00	466.355279656	466.471111003	466.027455091	466.057257324	3010510
2021-12-08 15:30:00	465.967850624	466.429785239	465.918180236	466.365213734	2858918
2021-12-08 15:15:00	466.017521013	466.196334412	465.709564603	465.966658535	1974824
2021-12-08 15:00:00	465.600289748	466.07712548	465.510883048	466.017521013	1272846
2021-12-08 14:45:00	465.754267953	465.813872419	465.451278582	465.600289748	1165510
2021-12-08 14:30:00	465.351937804	465.779103147	465.133388094	465.759234992	1271973
2021-12-08 14:15:00	465.550619359	465.818839458	465.322135571	465.351937804	1489142
2021-12-08 14:00:00	465.838707614	465.908246158	465.481080815	465.560553437	1415744
2021-12-08 13:45:00	465.491014893	465.838707614	465.272465182	465.838707614	1162247
2021-12-08 13:30:00	465.252597027	465.530751204	465.222794794	465.491014893	1290372
2021-12-08 13:15:00	465.183058483	465.32710261	465.053915472	465.242662949	1446201
2021-12-08 13:00:00	465.272465182	465.421476348	465.163190327	465.183058483	1269876
2021-12-08 12:45:00	464.745959062	465.292333338	464.686354595	465.282498601	1280723
2021-12-08 12:30:00	465.048948433	465.053915472	464.388332263	464.75589314	1217300
2021-12-08 12:15:00	465.024113239	465.142726127	464.726090906	465.048948433	1644045
2021-12-08 12:00:00	464.626750129	465.212860716	464.596947896	465.04219326	1679471
2021-12-08 11:45:00	464.845299839	465.06384955	464.378398185	464.61284242	2159111
2021-12-08 11:30:00	464.527409352	464.845299839	464.244288136	464.835465102	1838764
2021-12-08 11:15:00	464.000903231	464.625756721	463.752551288	464.547277507	2137829
2021-12-08 11:00:00	464.587013818	464.745959062	463.891628376	464.000903231	2508873
2021-12-08 10:45:00	464.378398185	465.202926638	464.348595952	464.591186131	2343401
2021-12-08 10:30:00	465.048948433	465.699630525	464.319985808	464.378398185	4962863
2021-12-08 10:15:00	465.053915472	465.640026059	464.740992023	465.06384955	3310708
2021-12-08 10:00:00	465.312201493	466.191367374	464.924772461	465.053915472	3778444
2021-12-08 09:45:00	465.610223826	465.858575769	464.418134496	465.302267416	4160627
2021-12-08 09:30:00	465.441344504	465.649960137	465.391674115	465.610223826	104795
2021-12-08 09:15:00	465.759234992	465.868509847	465.391674115	465.441344504	104255
2021-12-08 09:00:00	465.848641691	465.858575769	465.630091981	465.789037225	163450
2021-12-08 08:45:00	465.908246158	466.007586935	465.640026059	465.858575769	73179
2021-12-08 08:30:00	466.196334412	466.255938879	465.818839458	465.967850624	69192
2021-12-08 08:15:00	466.931456165	467.705916866	465.043584031	466.196334412	142368
2021-12-08 08:00:00	465.997652858	466.136729946	465.749300914	466.07712548	96601
2021-12-08 07:45:00	466.5142249	466.593697522	465.997652858	465.997652858	65640
2021-12-08 07:30:00	466.474488589	466.573829367	466.057257324	466.5142249	142479
2021-12-08 07:15:00	466.891719854	467.477830441	466.285741112	466.534093056	108038
2021-12-08 07:00:00	465.649960137	467.875193551	465.123454016	466.812247233	301633
2021-12-08 06:45:00	465.302267416	465.669828292	465.292333338	465.580421592	34346
2021-12-08 06:30:00	465.530751204	465.689696448	465.242662949	465.242662949	8687
2021-12-08 06:15:00	465.043981394	465.540685281	464.716156829	465.491014893	24381
2021-12-08 06:00:00	465.401608193	465.401608193	465.113519938	465.143322172	12819
2021-12-08 05:45:00	465.858575769	465.888378002	465.143322172	465.143322172	29286
2021-12-08 05:30:00	466.106927713	466.156598101	465.918180236	465.957916547	5066
2021-12-08 05:15:00	466.146664024	466.146664024	465.947982469	466.106927713	3668
2021-12-08 05:00:00	466.136729946	466.136729946	465.938048391	466.057257324	2374
2021-12-08 04:45:00	466.067191402	466.305609268	465.908246158	466.255938879	6344
2021-12-08 04:30:00	466.375147812	466.414884123	466.047323246	466.047323246	15116
2021-12-08 04:15:00	466.494356745	466.613565678	466.335411501	466.404950045	11506
2021-12-07 20:00:00	465.779103147	466.534093056	465.759234992	466.484422667	121653
2021-12-07 19:45:00	465.342003727	465.769169069	465.342003727	465.759234992	84732
2021-12-07 19:30:00	465.113519938	465.292333338	464.934706539	465.292333338	19952
2021-12-07 19:15:00	465.50094897	465.50094897	465.103585861	465.103585861	38238
2021-12-07 19:00:00	465.481080815	465.709564603	465.461212659	465.461212659	19978
2021-12-07 18:45:00	465.401608193	465.59035567	465.37180596	465.511280411	17585
2021-12-07 18:30:00	465.461212659	465.59035567	465.19299256	465.421476348	377049
2021-12-07 18:15:00	466.126795868	466.156598101	465.322135571	465.481080815	316952
2021-12-07 18:00:00	466.057257324	466.226136646	466.057257324	466.126795868	124101
2021-12-07 17:45:00	466.11686179	466.156598101	466.057257324	466.057257324	18056
2021-12-07 17:30:00	466.067191402	466.29567519	465.19299256	466.106927713	86805
2021-12-07 17:15:00	466.087059557	466.087059557	465.19299256	466.037389169	136570
2021-12-07 17:00:00	466.216202568	466.216202568	466.037389169	466.047323246	153330
2021-12-07 16:45:00	465.977784702	466.20626849	465.19299256	466.176466257	209965
2021-12-07 16:30:00	465.610223826	466.196334412	465.19299256	465.997652858	967252
2021-12-07 16:15:00	465.123454016	465.789037225	464.407207011	465.620157903	9047426
2021-12-07 16:00:00	464.104714344	465.202926638	463.166440701	465.153256249	17350677
2021-12-07 15:45:00	464.189650708	464.467804885	463.712814977	464.100244009	4405562
2021-12-07 15:30:00	464.815497606	465.058882511	464.189650708	464.189650708	3639489
2021-12-07 15:15:00	465.083717705	465.441344504	455.631045369	464.8403328	3250742
2021-12-07 15:00:00	465.133388094	465.351937804	464.865167995	465.093651783	1339801
2021-12-07 14:45:00	465.232728871	465.242662949	464.736024984	465.133388094	1340689
2021-12-07 14:30:00	465.183058483	465.441344504	465.034047316	465.222794794	1461109
2021-12-07 14:15:00	465.381740037	465.391674115	464.999278044	465.183058483	1351029
2021-12-07 14:00:00	465.346970765	465.699630525	465.28239926	465.37180596	1182307
2021-12-07 13:45:00	465.113519938	465.401608193	464.994311005	465.332069649	1118444
2021-12-07 13:30:00	464.795629451	465.262531105	464.795629451	465.103585861	988411
2021-12-07 13:15:00	465.520817126	465.520817126	464.696288673	464.790662412	1358532
2021-12-07 13:00:00	465.133388094	465.552308152	465.10219509	465.527572299	1033909
2021-12-07 12:45:00	465.014179161	465.28239926	465.004245083	465.132196005	1171642
2021-12-07 12:30:00	465.242662949	465.317168532	464.845299839	465.014179161	1337644
2021-12-07 12:15:00	465.034047316	465.322135571	464.964508772	465.242662949	1317693
2021-12-07 12:00:00	465.252597027	465.322135571	464.964508772	465.034047316	1295103
2021-12-07 11:45:00	465.202926638	465.510883048	464.934706539	465.252597027	2917338
2021-12-07 11:30:00	465.103585861	465.381740037	464.954574695	465.207893677	2978656
2021-12-07 11:15:00	465.37180596	465.789037225	465.06384955	465.089181448	2802714
2021-12-07 11:00:00	465.242662949	465.67976237	465.073286924	465.377766406	3431779
2021-12-07 10:45:00	464.442969691	465.297300377	464.438002652	465.242662949	2950645
2021-12-07 10:30:00	464.88503615	465.06384955	464.388332263	464.428068574	3732966
2021-12-07 10:15:00	464.159848475	464.890003189	463.884873203	464.874506028	5171936
2021-12-07 10:00:00	462.878352446	464.179716631	462.798879824	464.159848475	4698917
2021-12-07 09:45:00	461.348504474	462.848550213	461.283932968	462.838616135	5742227
2021-12-07 09:30:00	461.110086608	461.427977096	460.831932431	461.338570396	169922
2021-12-07 09:15:00	461.27896593	461.418043018	461.040548064	461.090218452	139253
2021-12-07 09:00:00	461.706131272	461.745867583	461.239229619	461.249163696	136246
2021-12-07 08:45:00	461.725999428	461.934615061	461.547186029	461.686263117	296605
2021-12-07 08:30:00	461.636592728	461.845208361	461.527317873	461.696197195	134153
2021-12-07 08:15:00	461.577087603	461.785206531	457.464280076	461.636592728	176335
2021-12-07 08:00:00	461.517383795	461.646526806	461.487581562	461.576988262	61726
2021-12-07 07:45:00	461.487581562	461.626658651	461.368372629	461.487581562	84531
2021-12-07 07:30:00	461.477647484	461.656460884	461.398174862	461.527317873	45179
2021-12-07 07:15:00	461.735933506	461.855142439	461.169691074	461.437911173	220193
2021-12-07 07:00:00	461.835274283	461.855142439	461.706131272	461.735933506	28123
2021-12-07 06:45:00	461.576988262	461.954483216	461.567054184	461.954483216	32937
2021-12-07 06:30:00	461.596856417	461.696197195	461.437911173	461.58692234	8094
2021-12-07 06:15:00	461.765735739	461.845208361	461.537251951	461.606790495	23844
2021-12-07 06:00:00	461.388240785	462.163098849	461.388240785	461.785603894	44421
2021-12-07 05:45:00	461.348504474	461.427977096	461.209427385	461.427977096	12573
2021-12-07 05:30:00	461.288900007	461.418043018	461.199493308	461.418043018	16228
2021-12-07 05:15:00	460.851800587	461.209427385	460.831932431	461.209427385	8981
2021-12-07 05:00:00	460.821998353	460.961075442	460.722657576	460.821998353	16312
2021-12-07 04:45:00	461.020679908	461.040548064	460.444503399	460.752459809	28117
2021-12-07 04:30:00	460.851800587	461.259097774	460.812064276	461.030613986	61849
2021-12-07 04:15:00	457.076851044	460.961075442	456.719224245	460.861734664	133326
2021-12-06 20:00:00	455.77548686	455.934432104	455.725816471	455.934432104	14030
2021-12-06 19:45:00	455.616541616	455.874827637	455.477464527	455.77548686	17188
2021-12-06 19:30:00	455.715882393	455.715882393	455.427794139	455.626475694	11649
2021-12-06 19:15:00	456.003970648	456.073509192	455.676146082	455.696014238	22861
2021-12-06 19:00:00	455.874827637	456.013904726	455.696014238	456.013904726	10916
2021-12-06 18:45:00	455.874827637	455.884761715	455.666212005	455.884761715	7396
2021-12-06 18:30:00	455.715882393	455.884761715	455.636409771	455.884761715	14741
2021-12-06 18:15:00	456.073509192	456.331795213	455.765552782	455.765552782	76524
2021-12-06 18:00:00	455.964234337	456.08344327	455.964234337	456.073509192	24461
2021-12-06 17:45:00	455.99403657	456.063575114	455.964234337	455.964234337	21342
2021-12-06 17:30:00	456.043706959	456.063575114	455.765552782	455.974168415	139454
2021-12-06 17:15:00	455.99403657	456.053641037	455.765552782	456.023838803	533727
2021-12-06 17:00:00	456.033772881	456.113245503	455.974168415	456.093377348	55594
2021-12-06 16:45:00	455.974168415	456.093377348	455.934432104	455.964234337	229677
2021-12-06 16:30:00	455.705948316	455.99403657	455.625184264	455.984102492	1147863
2021-12-06 16:15:00	455.755618704	455.940789913	455.417860061	455.646343849	4712098
2021-12-06 16:00:00	456.192718125	456.520542691	455.298651128	455.755618704	10347312
2021-12-06 15:45:00	455.984102492	456.311927058	455.537068994	456.192718125	4033898
2021-12-06 15:30:00	456.113245503	456.590081235	455.566871227	455.99403657	2448713
2021-12-06 15:15:00	455.835091326	456.341729291	455.537068994	456.133113659	3678288
2021-12-06 15:00:00	456.292058902	456.570213079	455.735750549	455.845025404	2933848
2021-12-06 14:45:00	457.176191822	457.454345998	456.21258628	456.30199298	2163558
2021-12-06 14:30:00	457.345071143	457.553686776	457.037114733	457.166257744	1932112
2021-12-06 14:15:00	457.325202988	457.752368331	457.0073125	457.345170484	2311410
2021-12-06 14:00:00	457.186125899	457.511864309	457.047048811	457.320235949	1897063
2021-12-06 13:45:00	457.305334832	457.454345998	456.977510267	457.196059977	2523560
2021-12-06 13:30:00	456.39139968	457.603357165	456.292058902	457.305334832	2402302
2021-12-06 13:15:00	456.600015312	456.907971722	456.262256669	456.39139968	2863116
2021-12-06 13:00:00	455.547003072	456.619883468	455.537068994	456.600015312	1767308
2021-12-06 12:45:00	455.68608016	456.043706959	455.318519284	455.537068994	1877130
2021-12-06 12:30:00	454.985727679	455.874827637	454.671214778	455.666212005	3590590
2021-12-06 12:15:00	454.354913742	455.37812375	454.23570481	454.970826563	1818510
2021-12-06 12:00:00	455.209244428	455.229112584	453.997286944	454.354913742	2259604
2021-12-06 11:45:00	454.474122675	455.239046662	453.90986706	455.19662815	2352002
2021-12-06 11:30:00	453.818473544	454.801947241	453.510517134	454.474122675	2266788
2021-12-06 11:15:00	455.298651128	455.447662294	453.818473544	453.8383417	2351157
2021-12-06 11:00:00	454.003446072	455.37812375	453.818473544	455.296664313	3148361
2021-12-06 10:45:00	455.090035495	455.358255595	453.897946166	454.007221021	2942404
2021-12-06 10:30:00	454.692672386	455.268848895	454.493990831	455.080101418	5146686
2021-12-06 10:15:00	453.232362958	454.811881319	451.851526151	454.682738308	5196698
2021-12-06 10:00:00	452.929373586	453.391308201	451.90119654	453.242297035	5171746
2021-12-06 09:45:00	453.123088102	453.699264611	450.570030122	452.944274703	7832315
2021-12-06 09:30:00	452.904538392	453.162824413	452.755527226	453.103219947	180938
2021-12-06 09:15:00	452.566779749	452.944274703	452.159482561	452.854868003	198344
2021-12-06 09:00:00	452.169416639	452.586647904	451.90119654	452.586647904	214096
2021-12-06 08:45:00	451.921064695	452.477373049	451.573371974	452.169416639	108351
2021-12-06 08:30:00	452.080009939	452.258823339	451.841592073	451.90119654	74619
2021-12-06 08:15:00	451.68264683	453.391705565	450.431350397	452.070075862	135051
2021-12-06 08:00:00	451.81178984	451.960801006	451.424360808	451.613108285	61391
2021-12-06 07:45:00	451.50383343	451.891262462	451.384624497	451.791921685	48769
2021-12-06 07:30:00	451.970735084	451.970735084	451.364756342	451.59324013	80789
2021-12-06 07:15:00	452.338295961	452.497241205	451.831657996	451.980669162	79253
2021-12-06 07:00:00	451.553503819	452.29855965	451.354822264	452.288625572	63592
2021-12-06 06:45:00	451.026997699	451.573371974	451.026997699	451.543569741	24122
2021-12-06 06:30:00	450.97732731	451.344888186	450.897854688	450.897854688	38089
2021-12-06 06:15:00	450.252139635	450.897854688	450.252139635	450.877986532	25235
2021-12-06 06:00:00	450.381282645	450.550161967	450.023655846	450.05345808	36820
2021-12-06 05:45:00	450.391216723	450.719041288	450.013721769	450.232271479	27924
2021-12-06 05:30:00	451.623042363	451.762119452	450.331612256	450.4905575	13282
2021-12-06 05:15:00	451.513767508	451.68264683	451.205811098	451.662778674	42842
2021-12-06 05:00:00	452.378032272	452.378032272	451.305151875	451.404492653	55702
2021-12-06 04:45:00	453.639660145	453.639660145	452.556845671	452.556845671	18351
2021-12-06 04:30:00	453.510517134	453.609857912	453.291967424	453.609857912	17174
2021-12-06 04:15:00	452.497241205	453.798605389	452.497241205	453.560187523	23597
2021-12-03 20:00:00	451.066734009	451.10647032	450.440887112	450.540227889	33879
2021-12-03 19:45:00	451.354822264	451.364756342	451.056799932	451.066734009	15181
2021-12-03 19:30:00	451.384624497	451.394558575	451.354822264	451.354822264	6161
2021-12-03 19:15:00	451.161107748	451.404492653	451.156140709	451.404492653	25698
2021-12-03 19:00:00	451.066734009	451.851526151	450.927656921	451.056799932	20602
2021-12-03 18:45:00	451.10647032	451.19587702	451.007129543	451.036931776	11354
2021-12-03 18:30:00	451.315085953	451.344888186	451.086602165	451.086602165	52729
2021-12-03 18:15:00	451.156140709	451.334954109	451.146206631	451.305151875	46136
2021-12-03 18:00:00	450.858118377	451.156140709	450.709107211	451.156140709	68325
2021-12-03 17:45:00	450.550161967	451.007129543	450.550161967	450.808447988	270156
2021-12-03 17:30:00	450.023655846	450.570030122	450.023655846	450.510425656	107763
2021-12-03 17:15:00	450.05345808	450.113062546	449.884578758	450.023655846	59714
2021-12-03 17:00:00	449.96405138	450.043524002	449.626292737	449.983919535	65920
2021-12-03 16:45:00	449.914380991	450.430953034	449.74550167	449.973985458	361631
2021-12-03 16:30:00	449.785237981	450.4905575	449.576622348	449.973985458	1354706
2021-12-03 16:15:00	450.450821189	450.997195465	449.477281571	449.844842447	5725980
2021-12-03 16:00:00	447.659345344	450.679304977	446.844750969	450.440887112	16599324
2021-12-03 15:45:00	448.119293143	449.477281571	447.569938644	447.669279421	7131867
2021-12-03 15:30:00	447.122905145	448.791830206	446.526860481	448.106378842	4371782
2021-12-03 15:15:00	446.675871647	447.659345344	445.960618049	447.137806262	4673139
2021-12-03 15:00:00	447.709015732	447.877895054	446.546728636	446.675871647	4325062
2021-12-03 14:45:00	447.867960976	448.086510687	446.556662714	447.699081655	4197204
2021-12-03 14:30:00	447.838158743	448.523610107	446.472223053	447.848092821	5541077
2021-12-03 14:15:00	447.530202333	448.255390008	447.083168834	447.848092821	3384925
2021-12-03 14:00:00	448.136181075	448.464005641	447.344633761	447.560004566	3162904
2021-12-03 13:45:00	449.050116228	449.109720694	447.748752043	448.156049231	3197053
2021-12-03 13:30:00	449.109720694	450.152798857	448.960709528	449.050116228	2574673
2021-12-03 13:15:00	448.801764284	449.536886037	448.175917386	449.099786616	2184824
2021-12-03 13:00:00	449.56668827	449.795172058	448.394467097	448.82163244	2403782
2021-12-03 12:45:00	449.308402249	450.262073712	448.11631292	449.586556426	3359707
2021-12-03 12:30:00	447.887829132	449.576622348	447.833191704	449.288534093	2977462
2021-12-03 12:15:00	447.560004566	448.295126319	447.162641456	447.912664326	3536669
2021-12-03 12:00:00	448.543478263	449.318336327	447.430861555	447.546593561	5498090
2021-12-03 11:45:00	450.152798857	450.649502744	448.384533019	448.563346418	3663282
2021-12-03 11:30:00	449.278600016	450.371348567	448.16101627	450.152798857	4372816
2021-12-03 11:15:00	449.000445839	449.834908369	448.146115153	449.288534093	5077874
2021-12-03 11:00:00	449.368006715	450.083260313	448.64281904	448.970643606	5520532
2021-12-03 10:45:00	452.581680865	452.596581982	449.338204482	449.368006715	4444998
2021-12-03 10:30:00	450.967393232	452.924406547	450.967393232	452.596581982	5014966
2021-12-03 10:15:00	452.417768583	453.123088102	450.550161967	450.967393232	6157244
2021-12-03 10:00:00	454.613199764	455.268848895	452.11974625	452.397900427	5796652
2021-12-03 09:45:00	456.143047736	457.265598521	454.295309276	454.613199764	5996750
2021-12-03 09:30:00	456.262256669	456.361597447	455.765552782	456.133113659	284842
2021-12-03 09:15:00	455.934432104	456.560279001	455.576805305	456.222520358	271085
2021-12-03 09:00:00	455.547003072	456.321861136	454.911222096	455.884761715	346630
2021-12-03 08:45:00	455.090035495	456.768894634	454.096627721	455.556937149	708082
2021-12-03 08:30:00	455.368189672	455.477464527	454.831749474	455.090035495	149502
2021-12-03 08:15:00	454.67280423	455.457596372	452.616450137	455.388057828	153771
2021-12-03 08:00:00	454.384715976	454.881419863	454.335045587	454.652936075	96197
2021-12-03 07:45:00	454.394650053	454.573463453	454.265507043	454.325111509	58883
2021-12-03 07:30:00	454.195968499	454.434386364	453.957550633	454.315177432	49248
2021-12-03 07:15:00	453.987352866	454.275441121	453.848275778	454.186034421	51045
2021-12-03 07:00:00	453.639660145	453.987352866	453.609857912	453.987352866	25042
2021-12-03 06:45:00	453.13302218	453.679396456	453.13302218	453.679396456	16100
2021-12-03 06:30:00	452.785329459	453.192626647	452.785329459	453.192626647	4364
2021-12-03 06:15:00	452.984011014	453.321769657	452.844933926	452.844933926	4026
2021-12-03 06:00:00	452.596581982	452.894604314	452.566779749	452.874736159	8594
2021-12-03 05:45:00	453.262165191	453.311835579	452.497241205	452.666120526	11270
2021-12-03 05:30:00	453.500583057	453.500583057	452.844933926	453.212494802	8674
2021-12-03 05:15:00	453.937682477	453.937682477	453.589989756	453.589989756	5234
2021-12-03 05:00:00	453.937682477	453.937682477	453.788671311	453.828407622	1413
2021-12-03 04:45:00	454.23570481	454.23570481	453.907880244	454.046957332	2360
2021-12-03 04:30:00	454.176100343	454.404584131	453.96748471	454.325111509	4890
2021-12-03 04:15:00	453.262165191	454.126429954	453.262165191	454.126429954	8011
2021-12-02 20:00:00	453.212494802	453.301901502	453.003879169	453.22242888	37929
2021-12-02 19:45:00	453.44097859	453.629726067	453.282033346	453.282033346	25741
2021-12-02 19:30:00	453.04361548	453.44097859	452.805197615	453.431044512	28877
2021-12-02 19:15:00	452.864802081	453.04361548	452.358164116	453.04361548	84242
2021-12-02 19:00:00	453.480714901	453.629726067	452.755427885	452.874736159	92837
2021-12-02 18:45:00	453.689330534	453.9277484	453.371440046	453.391308201	37399
2021-12-02 18:30:00	454.662870153	454.752276852	453.719132767	453.719132767	99792
2021-12-02 18:15:00	455.248980739	455.477464527	454.603265686	454.603265686	64150
2021-12-02 18:00:00	455.278782973	455.328453361	455.189376273	455.199310351	14163
2021-12-02 17:45:00	455.129771806	455.358255595	455.129771806	455.348321517	27852
2021-12-02 17:30:00	455.119837729	455.15957404	454.98076064	455.129771806	11710
2021-12-02 17:15:00	455.119837729	455.129771806	454.384715976	455.119837729	501679
2021-12-02 17:00:00	454.901288018	455.209244428	454.811881319	455.129771806	62272
2021-12-02 16:45:00	454.493990831	455.020496951	454.384715976	454.990694718	547977
2021-12-02 16:30:00	453.937682477	454.960892485	453.937682477	454.503924909	550302
2021-12-02 16:15:00	454.344979665	454.782079085	453.907880244	453.937682477	10107359
2021-12-02 16:00:00	455.586739383	455.735750549	453.22242888	454.344979665	18408164
2021-12-02 15:45:00	454.474122675	456.043706959	454.434386364	455.576805305	4443048
2021-12-02 15:30:00	454.702606463	454.960892485	454.086693643	454.493990831	2863724
2021-12-02 15:15:00	454.76221093	455.547003072	453.967484711	454.712540541	2582127
2021-12-02 15:00:00	455.239046662	455.358255595	454.076759566	454.732408697	3024370
2021-12-02 14:45:00	455.576805305	455.696014238	454.861551707	455.248980739	1855951
2021-12-02 14:30:00	454.747309813	455.696014238	454.692672386	455.586739383	2299706
2021-12-02 14:15:00	455.258914817	455.427794139	454.493990831	454.76221093	3004118
2021-12-02 14:00:00	454.275441121	455.338387439	453.391308201	455.256133275	2558492
2021-12-02 13:45:00	453.639660145	454.722474619	453.13302218	454.23570481	3236657
2021-12-02 13:30:00	454.926123213	455.030431029	453.371440046	453.629726067	1969547
2021-12-02 13:15:00	454.613199764	455.010562874	453.540319368	454.901288018	3697044
2021-12-02 13:00:00	454.414518209	455.338387439	454.305243354	454.613199764	2044780
2021-12-02 12:45:00	455.174475156	455.348321517	447.812131459	454.414518209	3126911
2021-12-02 12:30:00	454.819629899	455.28871705	454.36484782	455.169508117	2331240
2021-12-02 12:15:00	453.679396456	454.831749474	453.262165191	454.813470771	3098574
2021-12-02 12:00:00	452.089944017	454.027089177	451.652844596	453.679495797	3777532
2021-12-02 11:45:00	453.311835579	453.580055679	451.364756342	452.089944017	3941663
2021-12-02 11:30:00	452.646252371	453.8383417	452.616450137	453.291967424	3067066
2021-12-02 11:15:00	451.90119654	453.073417714	451.195678339	452.656186448	3806502
2021-12-02 11:00:00	449.21402851	451.980669162	448.970643606	451.921064695	5264181
2021-12-02 10:45:00	451.980669162	452.51710936	449.179259238	449.199127394	4937365
2021-12-02 10:30:00	451.59324013	452.322401436	450.599832356	451.980669162	5188609
2021-12-02 10:15:00	452.864802081	453.341637813	451.056799932	451.553503819	6074598
2021-12-02 10:00:00	450.987261388	452.894604314	450.4905575	452.874736159	4863589
2021-12-02 09:45:00	447.758686121	451.305151875	447.341454856	450.957459154	8546814
2021-12-02 09:30:00	447.957367676	448.136181075	447.5004001	447.709015732	334143
2021-12-02 09:15:00	448.404401174	448.851434673	447.271916312	447.858026898	528387
2021-12-02 09:00:00	448.165983308	448.712357584	447.987169909	448.42426933	410792
2021-12-02 08:45:00	449.020313994	449.517017882	448.096444764	448.225587775	177086
2021-12-02 08:30:00	449.675963125	449.815040214	448.55341234	449.099786616	140767
2021-12-02 08:15:00	449.000445839	451.007129543	447.71894981	449.675963125	312579
2021-12-02 08:00:00	447.927565443	449.179259238	447.927565443	449.069984383	246117
2021-12-02 07:45:00	448.583214574	448.722291662	447.689147577	447.967301754	145078
2021-12-02 07:30:00	449.56668827	449.646160892	448.265324086	448.632884962	127078
2021-12-02 07:15:00	450.411084878	450.699173133	449.368006715	449.586556426	97568
2021-12-02 07:00:00	450.152798857	450.540227889	450.152798857	450.381282645	32900
2021-12-02 06:45:00	450.262073712	450.570030122	449.924315069	450.063392157	15940
2021-12-02 06:30:00	450.421018956	450.430953034	450.063392157	450.232271479	24108
2021-12-02 06:15:00	450.520359734	450.659436822	450.311744101	450.659436822	10026
2021-12-02 06:00:00	450.907788766	450.917722843	450.460755267	450.589898278	6987
2021-12-02 05:45:00	450.023655846	450.927656921	449.983919535	450.788579833	25829
2021-12-02 05:30:00	449.507083804	450.36141449	449.397808949	450.083260313	17359
2021-12-02 05:15:00	450.967393232	451.046865854	449.844842447	449.844842447	22205
2021-12-02 05:00:00	450.738909444	451.007129543	450.421018956	451.007129543	52071
2021-12-02 04:45:00	451.086602165	451.086602165	450.570030122	450.788579833	19259
2021-12-02 04:30:00	451.235613331	451.613108285	451.136272554	451.136272554	30161
2021-12-02 04:15:00	450.113062546	451.19587702	450.113062546	451.19587702	60004
2021-12-01 20:00:00	449.278600016	449.288534093	448.483873796	449.000445839	110757
2021-12-01 19:45:00	449.74550167	449.914380991	449.358072638	449.377940793	48237
2021-12-01 19:30:00	449.079918461	449.785237981	448.980577683	449.74550167	49247
2021-12-01 19:15:00	449.417677104	449.576622348	448.970643606	449.139522927	60621
2021-12-01 19:00:00	448.86136875	449.507083804	448.86136875	449.368006715	113076
2021-12-01 18:45:00	448.056708453	448.881236906	448.056708453	448.722291662	81247
2021-12-01 18:30:00	448.583214574	448.583214574	447.530202333	447.997103987	82066
2021-12-01 18:15:00	448.076576609	448.901105061	448.046774376	448.583214574	113650
2021-12-01 18:00:00	447.967301754	448.076576609	447.927565443	448.02690622	54115
2021-12-01 17:45:00	447.798422432	447.977235831	447.778554276	447.977235831	54834
2021-12-01 17:30:00	447.530202333	447.778554276	447.450729711	447.758686121	76889
2021-12-01 17:15:00	447.5004001	447.699081655	447.5004001	447.510334177	657158
2021-12-01 17:00:00	446.993762135	459.705209333	446.934157668	447.5004001	235736
2021-12-01 16:45:00	447.540136411	447.748752043	446.963959902	446.993762135	493493
2021-12-01 16:30:00	448.066642531	448.235521853	447.420927478	447.639477188	1801220
2021-12-01 16:15:00	447.569938644	455.932941992	446.536794559	448.066642531	12037021
2021-12-01 16:00:00	452.238955183	452.378032272	447.3215867	447.540136411	19294627
2021-12-01 15:45:00	450.838250221	452.348230038	450.172667013	452.229021105	8996979
2021-12-01 15:30:00	453.192626647	453.202560724	450.142864779	450.873019493	8120316
2021-12-01 15:15:00	454.464188598	460.911405053	452.646252371	453.202560724	3963931
2021-12-01 15:00:00	455.030431029	455.82019021	454.315177432	454.484056753	2731614
2021-12-01 14:45:00	455.646343849	456.351663369	454.76221093	455.000628796	3849489
2021-12-01 14:30:00	454.662870153	455.864893559	453.8383417	455.666212005	3720998
2021-12-01 14:15:00	456.08344327	456.321861136	454.017155099	454.643001997	3682197
2021-12-01 14:00:00	456.058608075	456.288383294	454.36484782	456.093377348	4512209
2021-12-01 13:45:00	457.215928133	457.345071143	455.507266761	456.043706959	3147525
2021-12-01 13:30:00	456.619883468	457.335137065	455.755618704	457.211159775	4262383
2021-12-01 13:15:00	457.454345998	458.139797363	455.984102492	456.619883468	5425298
2021-12-01 13:00:00	459.56037048	459.709381646	457.235796288	457.424543765	3269908
2021-12-01 12:45:00	459.56037048	459.967667667	459.302084459	459.561363888	1984209
2021-12-01 12:30:00	460.225953689	460.752459809	459.411359314	459.555403441	2236168
2021-12-01 12:15:00	459.629909024	460.312380165	459.351754847	460.225953689	2024303
2021-12-01 12:00:00	460.782262042	460.851800587	459.192809603	459.619974946	2842537
2021-12-01 11:45:00	461.18955923	461.487581562	460.70278942	460.772327965	2990949
2021-12-01 11:30:00	461.249163696	461.606790495	461.025646947	461.188069118	2702182
2021-12-01 11:15:00	460.39483301	461.259097774	460.106744756	461.244196657	3014265
2021-12-01 11:00:00	459.381557081	460.48423971	459.312018536	460.404767088	2615083
2021-12-01 10:45:00	459.222611837	459.828590579	458.189467751	459.361688925	3058963
2021-12-01 10:30:00	459.56037048	460.106744756	459.192809603	459.212677759	2664252
2021-12-01 10:15:00	458.437819695	459.937865434	458.427885617	459.56037048	3928846
2021-12-01 10:00:00	458.050390663	458.626567172	457.634450828	458.408017462	3016723
2021-12-01 09:45:00	458.596764939	458.785512416	457.205994055	458.050390663	4570877
2021-12-01 09:30:00	458.735842027	458.94445766	458.427885617	458.596764939	180815
2021-12-01 09:15:00	458.706039794	458.954391738	458.676237561	458.735842027	113618
2021-12-01 09:00:00	459.153073292	459.202743681	458.606699017	458.706039794	101485
2021-12-01 08:45:00	458.358347073	459.182875526	458.358347073	459.16300737	127526
2021-12-01 08:30:00	458.596764939	458.904721349	458.338478918	458.378215228	139045
2021-12-01 08:15:00	458.626567172	459.371623003	452.895597722	458.616633094	317190
2021-12-01 08:00:00	459.063666593	459.192809603	458.914655427	459.004062126	55913
2021-12-01 07:45:00	459.133205137	459.232545914	458.805380571	459.093468826	152287
2021-12-01 07:30:00	458.706039794	459.401425236	458.596764939	459.182875526	127193
2021-12-01 07:15:00	458.914655427	459.023930282	458.586830861	458.76564426	96964
2021-12-01 07:00:00	458.378215228	458.974259893	458.358347073	458.904721349	37422
2021-12-01 06:45:00	458.477556006	458.586830861	458.308676684	458.417951539	25490
2021-12-01 06:30:00	458.308676684	458.557028628	458.070258818	458.45768785	39875
2021-12-01 06:15:00	458.72590795	458.775578338	458.348412995	458.348412995	46023
2021-12-01 06:00:00	458.467621928	458.785512416	458.45768785	458.696105716	15132
2021-12-01 05:45:00	458.408017462	458.596764939	458.408017462	458.427885617	8771
2021-12-01 05:30:00	458.338478918	458.527226395	458.23913814	458.507358239	12073
2021-12-01 05:15:00	458.72590795	458.735842027	458.308676684	458.338478918	7382
2021-12-01 05:00:00	458.864985038	458.864985038	458.626567172	458.72590795	8294
2021-12-01 04:45:00	458.388149306	459.073600671	458.288808529	458.874919116	22524
2021-12-01 04:30:00	458.288808529	458.467621928	458.169599596	458.368281151	12273
2021-12-01 04:15:00	456.967576189	458.32854484	456.967576189	458.159665518	43043
2021-11-30 20:00:00	454.573463453	454.85161763	454.23570481	454.384715976	62978
2021-11-30 19:45:00	454.136364032	454.533727142	453.758869078	454.523793064	24614
2021-11-30 19:30:00	454.801947241	454.811881319	453.848275778	454.086693643	62078
2021-11-30 19:15:00	455.040365107	455.696014238	454.801947241	454.831749474	48882
2021-11-30 19:00:00	454.891353941	455.129771806	454.623133842	454.941024329	67263
2021-11-30 18:45:00	455.348321517	455.576805305	454.841683552	454.901288018	53884
2021-11-30 18:30:00	455.427794139	455.576805305	455.15957404	455.338387439	43741
2021-11-30 18:15:00	455.179442195	456.073509192	455.179442195	455.358255595	135206
2021-11-30 18:00:00	454.98076064	455.119837729	454.931090252	455.119837729	23209
2021-11-30 17:45:00	455.030431029	455.040365107	452.556845671	455.020496951	65811
2021-11-30 17:30:00	455.010562874	455.060233262	452.556845671	455.000628796	106168
2021-11-30 17:15:00	455.109903651	455.109903651	452.556845671	455.010562874	823546
2021-11-30 17:00:00	454.722474619	455.129771806	454.692672386	455.109903651	153102
2021-11-30 16:45:00	454.722474619	454.831749474	452.556845671	454.732408697	1045191
2021-11-30 16:30:00	454.45425452	454.881419863	454.36484782	454.722474619	3726380
2021-11-30 16:15:00	452.954208781	454.961289848	452.556845671	454.464188598	9106083
2021-11-30 16:00:00	454.126429954	454.563529375	452.29855965	452.834999848	23991860
2021-11-30 15:45:00	453.460846746	454.245638887	453.272099268	454.116495877	6828888
2021-11-30 15:30:00	453.803572428	454.304249946	453.301901502	453.490648979	4777143
2021-11-30 15:15:00	454.325111509	454.652836734	453.768803156	453.798605389	4023675
2021-11-30 15:00:00	454.990694718	455.129771806	453.888012089	454.335045587	5117296
2021-11-30 14:45:00	455.397991906	455.894596452	454.861551707	454.990694718	2864690
2021-11-30 14:30:00	456.003871307	456.292058902	455.37812375	455.407925983	2258040
2021-11-30 14:15:00	455.874827637	456.202652203	455.338387439	455.984102492	2191435
2021-11-30 14:00:00	454.901288018	455.934432104	454.85161763	455.884761715	3523464
2021-11-30 13:45:00	454.116495877	455.119837729	453.96748471	454.905261649	2566478
2021-11-30 13:30:00	453.580055679	454.325111509	453.391308201	454.096627721	2413914
2021-11-30 13:15:00	454.116495877	454.36484782	453.421110435	453.570121601	2889784
2021-11-30 13:00:00	454.811881319	455.030431029	453.729066845	454.106561799	2278032
2021-11-30 12:45:00	454.647969036	454.960892485	454.106561799	454.820921329	2389178
2021-11-30 12:30:00	453.371440046	454.821815396	453.331703735	454.662870153	3550627
2021-11-30 12:15:00	454.265507043	454.265507043	452.818807301	453.381374124	4157577
2021-11-30 12:00:00	454.374781898	454.593331608	453.202560724	454.275441121	4365669
2021-11-30 11:45:00	455.616541616	456.123179581	454.116495877	454.394650053	4689390
2021-11-30 11:30:00	456.30199298	456.858301334	455.209244428	455.626475694	4320080
2021-11-30 11:15:00	455.010562874	456.351663369	454.126429954	456.311927058	7288558
2021-11-30 11:00:00	459.421293392	459.510700091	454.960892485	455.015529912	8874016
2021-11-30 10:45:00	459.77892019	460.971009519	458.884853193	459.421293392	4581577
2021-11-30 10:30:00	459.967667667	460.39483301	459.103402904	459.768986113	2499496
2021-11-30 10:15:00	459.391491158	460.846833548	459.172941448	459.947799512	3551159
2021-11-30 10:00:00	458.984193971	459.947799512	458.109995129	459.391491158	4598705
2021-11-30 09:45:00	458.954391738	459.77892019	458.070258818	458.984193971	6297598
2021-11-30 09:30:00	458.745776105	459.381557081	458.527226395	458.94445766	294144
2021-11-30 09:15:00	459.103402904	459.282216303	458.487490084	458.795446494	281808
2021-11-30 09:00:00	457.613291242	459.153073292	457.613291242	459.103402904	357866
2021-11-30 08:45:00	457.40467561	457.811972797	456.997378422	457.603357165	470218
2021-11-30 08:30:00	457.215928133	457.851709108	457.205994055	457.444411921	164850
2021-11-30 08:15:00	457.702697942	461.964417294	455.308585206	457.235796288	357138
2021-11-30 08:00:00	457.434477843	457.722566097	457.066916966	457.672895709	152123
2021-11-30 07:45:00	458.427885617	458.447753773	457.364939299	457.454345998	209429
2021-11-30 07:30:00	457.672895709	458.557028628	457.643093475	458.427885617	220384
2021-11-30 07:15:00	456.967576189	457.831840953	456.957642111	457.553686776	369101
2021-11-30 07:00:00	457.424543765	457.543752698	456.848367256	457.066916966	38515
2021-11-30 06:45:00	457.504016387	457.504016387	457.027180655	457.434477843	54776
2021-11-30 06:30:00	456.629817546	457.464280076	456.619883468	457.22586221	39673
2021-11-30 06:15:00	457.156323666	457.384807454	456.331795213	456.729158323	36689
2021-11-30 06:00:00	456.778828712	457.265598521	456.470872302	457.186125899	29612
2021-11-30 05:45:00	456.729158323	457.156323666	456.679487934	456.848367256	11273
2021-11-30 05:30:00	456.719224245	456.729158323	456.143047736	456.460938224	12625
2021-11-30 05:15:00	456.967576189	457.056982889	456.202652203	456.649685701	27093
2021-11-30 05:00:00	456.311927058	456.967576189	456.162915892	456.967576189	15135
2021-11-30 04:45:00	455.705948316	456.570213079	455.576805305	456.30199298	29834
2021-11-30 04:30:00	456.133113659	456.500674535	455.537068994	455.954300259	31340
2021-11-30 04:15:00	457.166257744	457.166257744	455.854959482	456.143047736	82692
2021-11-29 20:00:00	462.937956913	463.166440701	462.937956913	463.047231768	36312
2021-11-29 19:45:00	462.838616135	463.096902157	462.81874798	462.94789099	14738
2021-11-29 19:30:00	462.649868658	462.838616135	462.620066425	462.838616135	18870
2021-11-29 19:15:00	462.769077591	462.918088757	462.649868658	462.659802736	9972
2021-11-29 19:00:00	462.908154679	462.967759146	462.63993458	462.779011669	15244
2021-11-29 18:45:00	462.81874798	462.987627301	462.779011669	462.977693224	31726
2021-11-29 18:30:00	462.798879824	462.967759146	462.739275358	462.788945746	43099
2021-11-29 18:15:00	462.252505548	462.798879824	461.537251951	462.759143513	483186
2021-11-29 18:00:00	462.282307782	462.312110015	462.182967004	462.312110015	23593
2021-11-29 17:45:00	462.053823993	462.282307782	462.014087683	462.282307782	292322
2021-11-29 17:30:00	462.083626227	462.093560304	461.537251951	462.083626227	1186081
2021-11-29 17:15:00	462.083626227	462.093560304	461.537251951	462.083626227	111980
2021-11-29 17:00:00	462.173032926	462.252505548	462.02402176	462.073692149	65273
2021-11-29 16:45:00	461.934615061	462.192901082	461.537251951	462.163098849	937889
2021-11-29 16:30:00	461.815406128	462.133296615	461.537251951	461.914746905	330818
2021-11-29 16:15:00	461.557120106	462.517149379	461.447845251	461.825340205	10101439
2021-11-29 16:00:00	462.471055259	462.471055259	461.27896593	461.567054184	10916695
2021-11-29 15:45:00	462.679670891	462.918088757	462.222703315	462.461121181	4133618
2021-11-29 15:30:00	463.047231768	463.295583711	462.600198269	462.689604969	1720194
2021-11-29 15:15:00	462.620066425	463.067099923	462.396549676	463.057066505	2001131
2021-11-29 15:00:00	462.739275358	462.987627301	462.441253025	462.620165766	1708709
2021-11-29 14:45:00	462.838616135	462.921267662	462.351846326	462.72934128	1449840
2021-11-29 14:30:00	463.086968079	463.12670439	462.749209436	462.81874798	1127878
2021-11-29 14:15:00	463.176374778	463.216111089	462.828682057	463.086968079	768269
2021-11-29 14:00:00	462.72934128	463.186308856	462.68463793	463.166440701	1095796
2021-11-29 13:45:00	462.967759146	463.250880362	462.540593803	462.719407202	1760414
2021-11-29 13:30:00	463.12670439	463.265781478	462.679670891	462.976501134	3392213
2021-11-29 13:15:00	463.067099923	463.484331189	463.047231768	463.116770312	1094914
2021-11-29 13:00:00	463.136638468	463.216111089	462.828682057	463.057165846	1242770
2021-11-29 12:45:00	462.590264192	463.235979245	462.560461958	463.12670439	1891215
2021-11-29 12:30:00	461.875010594	462.719407202	461.855142439	462.600198269	2197602
2021-11-29 12:15:00	461.427977096	462.093560304	461.40810894	461.875010594	1839195
2021-11-29 12:00:00	461.229295541	461.457779329	460.921339131	461.418043018	1471722
2021-11-29 11:45:00	459.997469901	461.239328959	459.977601745	461.209427385	2192394
2021-11-29 11:30:00	460.067008445	460.484140369	459.863359851	460.007403978	1985136
2021-11-29 11:15:00	459.550436402	460.26569	459.212677759	460.057074367	2072207
2021-11-29 11:00:00	459.172941448	459.610040869	458.795446494	459.520634169	1705342
2021-11-29 10:45:00	459.550436402	460.03442467	458.686171639	459.202743681	2902495
2021-11-29 10:30:00	460.146481067	460.603448643	459.540502324	459.550436402	2698047
2021-11-29 10:15:00	460.454437477	460.762393887	459.788854268	460.116678834	4119392
2021-11-29 10:00:00	460.315360388	460.593514565	459.421293392	460.464371555	4559615
2021-11-29 09:45:00	461.01074583	461.537251951	460.076942523	460.305426311	6264501
2021-11-29 09:30:00	461.030613986	461.259097774	460.79219612	461.030613986	241002
2021-11-29 09:15:00	460.931273209	461.437911173	460.921339131	460.990877675	243795
2021-11-29 09:00:00	460.374964855	461.139888841	460.325294466	460.911405053	434442
2021-11-29 08:45:00	459.659711257	460.454437477	459.64977718	460.425628651	169437
2021-11-29 08:30:00	459.719315724	459.95773359	459.550436402	459.600106791	143648
2021-11-29 08:15:00	459.828590579	460.444503399	459.053732515	459.719315724	212652
2021-11-29 08:00:00	459.768986113	459.908063201	459.679579413	459.838524657	83633
2021-11-29 07:45:00	459.073600671	459.848458734	459.013996204	459.749117957	133393
2021-11-29 07:30:00	459.282216303	459.500766013	459.063666593	459.073600671	169533
2021-11-29 07:15:00	459.659711257	459.699447568	459.242479992	459.25241407	93220
2021-11-29 07:00:00	459.997469901	460.027272134	459.619974946	459.619974946	33716
2021-11-29 06:45:00	460.1762833	460.186217378	459.947799512	459.987535823	9191
2021-11-29 06:30:00	460.146481067	460.325294466	460.007403978	460.096810678	10193
2021-11-29 06:15:00	460.027272134	460.345162622	460.027272134	460.196151456	105679
2021-11-29 06:00:00	459.47096378	460.136546989	459.47096378	460.017338056	23384
2021-11-29 05:45:00	459.729249802	459.759052035	459.540502324	459.659711257	13971
2021-11-29 05:30:00	458.884853193	459.788854268	458.845116882	459.729249802	26820
2021-11-29 05:15:00	458.606699017	459.053732515	458.606699017	459.023930282	129237
2021-11-29 05:00:00	458.795446494	459.043798437	458.537160472	458.54709455	43061
2021-11-29 04:45:00	459.25241407	459.351754847	458.706039794	458.76564426	19947
2021-11-29 04:30:00	459.689513491	459.759052035	459.182875526	459.381557081	27267
2021-11-29 04:15:00	457.970918041	459.997469901	454.017155099	459.759052035	103712
2021-11-26 17:00:00	454.037023255	454.186034421	454.017155099	454.086693643	11648
2021-11-26 16:45:00	453.937682477	454.05689141	453.937682477	454.037023255	11777
2021-11-26 16:30:00	453.907880244	454.176100343	453.848275778	453.848275778	28766
2021-11-26 16:15:00	453.917814322	453.987352866	453.888012089	453.907880244	25117
2021-11-26 15:45:00	455.944366181	455.944366181	455.944366181	455.944366181	0
2021-11-26 13:15:00	456.013904726	456.451004146	455.914563948	455.944366181	1351130
2021-11-26 13:00:00	457.662961631	457.792104642	454.752276852	456.003970648	17943340
2021-11-26 12:45:00	457.588456048	458.45768785	457.424543765	457.662961631	7139625
2021-11-26 12:30:00	456.629817546	457.643093475	456.182784047	457.583489009	4657446
2021-11-26 12:15:00	455.914563948	457.285466677	455.59667346	456.619883468	6429046
2021-11-26 12:00:00	456.371531524	456.60994939	455.318519284	455.90462987	5239152
2021-11-26 11:45:00	455.924498026	456.689422012	455.477464527	456.39139968	4546467
2021-11-26 11:30:00	456.103311425	456.267223708	455.11487069	455.924498026	4854454
2021-11-26 11:15:00	457.186125899	457.186125899	456.053641037	456.113245503	4685866
2021-11-26 11:00:00	457.702697942	457.832933701	456.709290168	457.196059977	5631772
2021-11-26 10:45:00	457.980852119	458.358347073	457.265598521	457.692763864	4624880
2021-11-26 10:30:00	456.9179058	457.989792789	456.015494178	457.970918041	6171648
2021-11-26 10:15:00	458.437819695	458.467621928	456.719224245	456.932310213	6725616
2021-11-26 10:00:00	458.775578338	458.775578338	457.583489009	458.447753773	6603776
2021-11-26 09:45:00	459.292150381	460.841866509	458.72590795	458.795446494	8739245
2021-11-26 09:30:00	458.964325815	459.381557081	458.815314649	459.331886692	258283
2021-11-26 09:15:00	458.557028628	459.441161547	458.398083384	458.954391738	241297
2021-11-26 09:00:00	458.268940373	458.666303483	458.159665518	458.537160472	439122
2021-11-26 08:45:00	458.596764939	458.825248727	458.259006296	458.268940373	170523
2021-11-26 08:30:00	458.63650125	459.123271059	458.427885617	458.656369405	233316
2021-11-26 08:15:00	458.576797443	462.322044093	456.570213079	458.626567172	546967
2021-11-26 08:00:00	458.76564426	459.232545914	458.497424161	458.54709455	292809
2021-11-26 07:45:00	458.477556006	459.073600671	458.477556006	458.745776105	439477
2021-11-26 07:30:00	459.143139215	459.302084459	458.308676684	458.527226395	220040
2021-11-26 07:15:00	458.030522507	459.361688925	457.980852119	459.103402904	177321
2021-11-26 07:00:00	458.338478918	458.45768785	457.901379497	458.119929207	67272
2021-11-26 06:45:00	458.368281151	458.497424161	457.702697942	458.348412995	49844
2021-11-26 06:30:00	458.596764939	458.904721349	458.398083384	458.596764939	44018
2021-11-26 06:15:00	457.901379497	458.934523582	457.811972797	458.557028628	93715
2021-11-26 06:00:00	457.861643186	458.139797363	457.086785122	458.119929207	20040
2021-11-26 05:45:00	458.666303483	458.715973872	457.662961631	457.84177503	25834
2021-11-26 05:30:00	458.537160472	458.755710183	457.861643186	458.616633094	58522
2021-11-26 05:15:00	457.911313575	458.646435328	457.732500175	458.557028628	70148
2021-11-26 05:00:00	457.811972797	458.159665518	457.295400754	457.593423087	20408
2021-11-26 04:45:00	457.295400754	457.831840953	456.719224245	457.682829786	68850
2021-11-26 04:30:00	458.308676684	458.517292317	457.265598521	457.31526891	63217
2021-11-26 04:15:00	461.934615061	461.934615061	457.136455511	458.45768785	154281
2021-11-24 20:00:00	466.891719854	467.169874031	466.851983543	467.120203643	19270
2021-11-24 19:45:00	466.812247233	466.901653932	466.812247233	466.891719854	7340
2021-11-24 19:30:00	466.772510922	466.851983543	466.712906455	466.802313155	2168
2021-11-24 19:15:00	466.673170144	466.732774611	466.6036316	466.653301989	7053
2021-11-24 19:00:00	466.523761615	466.663236066	466.504290822	466.663236066	4607
2021-11-24 18:45:00	466.673170144	466.673170144	466.534093056	466.534093056	2146
2021-11-24 18:30:00	466.623102392	466.673170144	466.623102392	466.623499755	2445
2021-11-24 18:15:00	466.534093056	466.722840533	466.504290822	466.504290822	14356
2021-11-24 18:00:00	466.474488589	466.553961211	466.424818201	466.5142249	6656
2021-11-24 17:45:00	466.454620434	466.494356745	466.38508189	466.38508189	16081
2021-11-24 17:30:00	466.454620434	466.474488589	466.434752278	466.454620434	5655
2021-11-24 17:15:00	466.404950045	466.464554511	466.404950045	466.404950045	8444
2021-11-24 17:00:00	466.553961211	466.553961211	466.345345579	466.454620434	13772
2021-11-24 16:45:00	466.424818201	466.633433833	466.404950045	466.553961211	82766
2021-11-24 16:30:00	466.414884123	466.464554511	466.226136646	466.464554511	937973
2021-11-24 16:15:00	466.275807034	466.504290822	466.11686179	466.434752278	3648897
2021-11-24 16:00:00	466.052290285	466.474488589	465.769169069	466.275807034	7403250
2021-11-24 15:45:00	466.246004801	466.375147812	465.779103147	466.067191402	3045358
2021-11-24 15:30:00	466.166532179	466.365213734	466.017521013	466.246004801	1465209
2021-11-24 15:15:00	465.520817126	466.186400335	465.317168532	466.186300994	2221977
2021-11-24 15:00:00	465.440450437	465.769169069	465.351937804	465.530850544	1310677
2021-11-24 14:45:00	464.785695373	465.481080815	464.75589314	465.441344504	1282919
2021-11-24 14:30:00	464.686354595	465.292333338	464.626750129	464.785695373	1889166
2021-11-24 14:15:00	465.381740037	466.007586935	464.229387019	464.706222751	2776257
2021-11-24 14:00:00	465.560553437	465.699630525	465.361871882	465.387700484	795284
2021-11-24 13:45:00	465.749300914	465.868509847	465.421476348	465.560553437	1107868
2021-11-24 13:30:00	465.729432758	465.928114313	465.630091981	465.739366836	1002255
2021-11-24 13:15:00	465.560553437	465.858575769	465.421476348	465.734399797	785599
2021-11-24 13:00:00	465.19299256	465.601382496	465.173124405	465.560553437	837666
2021-11-24 12:45:00	464.736024984	465.257564066	464.696288673	465.183058483	1554390
2021-11-24 12:30:00	465.292333338	465.312201493	464.636684207	464.745959062	916480
2021-11-24 12:15:00	464.964508772	465.361871882	464.775761295	465.292333338	1279868
2021-11-24 12:00:00	465.133388094	465.451278582	464.845299839	464.964508772	1692638
2021-11-24 11:45:00	465.332069649	465.615190864	464.765827217	465.138355133	1924012
2021-11-24 11:30:00	464.835365762	465.381740037	464.75589314	465.302267416	1704937
2021-11-24 11:15:00	464.318793719	464.88503615	463.861826143	464.825431684	2097646
2021-11-24 11:00:00	463.901562454	464.567145663	463.633342355	464.328727797	1750599
2021-11-24 10:45:00	464.259189252	464.552244546	463.83202391	463.896595415	1949592
2021-11-24 10:30:00	463.454528955	464.398266341	463.2558474	464.259189252	2248577
2021-11-24 10:15:00	463.176374778	464.239321097	462.560461958	463.454528955	3962524
2021-11-24 10:00:00	462.550527881	463.265781478	462.123362538	463.186308856	2816956
2021-11-24 09:45:00	462.987627301	463.628375316	462.271976341	462.560461958	4397321
2021-11-24 09:30:00	462.878352446	463.2558474	462.72934128	462.987627301	249572
2021-11-24 09:15:00	462.898220602	463.156506623	462.530659725	462.868418368	147416
2021-11-24 09:00:00	463.514133422	463.534001577	462.659802736	462.908154679	256594
2021-11-24 08:45:00	463.851892065	464.338661874	463.186308856	463.524067499	146529
2021-11-24 08:30:00	463.851892065	463.921430609	463.613474199	463.891628376	60069
2021-11-24 08:15:00	463.65321051	465.163190327	463.494265266	463.851892065	62187
2021-11-24 08:00:00	463.851892065	463.861826143	463.414792644	463.623408277	30612
2021-11-24 07:45:00	463.871760221	464.110178086	463.692946821	463.83202391	34524
2021-11-24 07:30:00	463.871760221	464.020771387	463.732683132	463.951232842	28577
2021-11-24 07:15:00	464.05057362	464.298925563	463.822089832	463.83202391	14580
2021-11-24 07:00:00	464.547277507	464.616816051	464.040639542	464.040639542	10703
2021-11-24 06:45:00	463.901562454	464.487673041	463.851892065	464.467804885	19071
2021-11-24 06:30:00	463.3452541	464.13998032	463.335320022	463.871760221	14470
2021-11-24 06:15:00	463.384990411	463.4346608	463.2558474	463.394924489	8856
2021-11-24 06:00:00	464.05057362	464.179716631	463.404858567	463.404858567	5009
2021-11-24 05:45:00	464.130046242	464.169782553	463.990969153	463.990969153	1114
2021-11-24 05:30:00	464.279057408	464.279057408	464.100244009	464.100244009	735
2021-11-24 05:15:00	463.74261721	464.090309931	463.74261721	464.010837309	3511
2021-11-24 05:00:00	464.338661874	464.35853003	463.494265266	463.802221676	16555
2021-11-24 04:45:00	464.994311005	464.994311005	464.229387019	464.229387019	2333
2021-11-24 04:30:00	464.557211585	465.113519938	464.557211585	464.994311005	2960
2021-11-24 04:15:00	464.934706539	464.934706539	464.517475274	464.646618284	4834
2021-11-23 20:00:00	464.88503615	465.034047316	464.825431684	464.964508772	16776
2021-11-23 19:45:00	465.043981394	465.053915472	464.815497606	464.815497606	8509
2021-11-23 19:30:00	465.163190327	465.212860716	464.944640617	465.014179161	13598
2021-11-23 19:15:00	464.726090906	465.212860716	464.726090906	465.212860716	19290
2021-11-23 19:00:00	464.745959062	464.745959062	464.616816051	464.706222751	6738
2021-11-23 18:45:00	464.964508772	464.964508772	464.736024984	464.765827217	13662
2021-11-23 18:30:00	464.875102073	465.123454016	464.875102073	465.123454016	13072
2021-11-23 18:15:00	464.88503615	465.083717705	464.736024984	464.875102073	19290
2021-11-23 18:00:00	464.825431684	464.904904306	464.825431684	464.825431684	2663
2021-11-23 17:45:00	464.934706539	464.964508772	464.805563528	464.815497606	11879
2021-11-23 17:30:00	464.865167995	465.103585861	464.835365762	464.934706539	29971
2021-11-23 17:15:00	464.765827217	465.103585861	464.765827217	464.865167995	653915
2021-11-23 17:00:00	464.815497606	465.103585861	464.815497606	464.914838384	3203528
2021-11-23 16:45:00	464.656552362	465.103585861	464.596947896	464.805563528	191209
2021-11-23 16:30:00	464.428068574	465.103585861	464.418134496	464.656552362	339408
2021-11-23 16:15:00	465.153256249	465.202926638	464.368464108	464.378398185	3804326
2021-11-23 16:00:00	464.894970228	465.580421592	464.428068574	465.153256249	7790304
2021-11-23 15:45:00	464.110178086	465.093651783	464.100244009	464.888016374	2690150
2021-11-23 15:30:00	464.626750129	464.805563528	463.951232842	464.120112164	1673069
2021-11-23 15:15:00	464.457870807	464.805563528	463.891628376	464.62178309	2520487
2021-11-23 15:00:00	463.320418906	464.745959062	463.245913323	464.467804885	2516816
2021-11-23 14:45:00	462.928022835	463.355188178	462.500857492	463.355188178	1810746
2021-11-23 14:30:00	463.235979245	463.290616673	462.461121181	462.94789099	1696401
2021-11-23 14:15:00	463.206177012	463.583671966	462.967759146	463.245913323	1727573
2021-11-23 14:00:00	462.014087683	463.859839327	462.014087683	463.196242934	1731325
2021-11-23 13:45:00	462.341912248	462.431318948	461.865076516	462.02402176	1121647
2021-11-23 13:30:00	462.570396036	462.788945746	462.004153605	462.351846326	1313424
2021-11-23 13:15:00	462.391582637	463.017429535	462.153164771	462.590164851	1290283
2021-11-23 13:00:00	462.81874798	463.156506623	462.212769237	462.42138487	1849924
2021-11-23 12:45:00	463.231012206	463.633342355	462.709473125	462.81874798	1167452
2021-11-23 12:30:00	462.173032926	463.573737888	462.163098849	463.226045167	1668209
2021-11-23 12:15:00	463.136638468	463.315451867	462.143230693	462.15813181	1455825
2021-11-23 12:00:00	462.888286524	463.951232842	462.709473125	463.136638468	1689427
2021-11-23 11:45:00	463.514133422	463.951232842	462.734308319	462.888286524	2030700
2021-11-23 11:30:00	462.942923952	463.907622241	462.858484291	463.514133422	1803724
2021-11-23 11:15:00	461.999186566	463.106836234	461.388240785	462.898220602	3274468
2021-11-23 11:00:00	462.630099843	463.305517789	461.954483216	462.004153605	2352414
2021-11-23 10:45:00	463.007495457	463.623408277	462.620066425	462.649868658	2499188
2021-11-23 10:30:00	463.861826143	464.368464108	462.848550213	463.007495457	3029840
2021-11-23 10:15:00	465.481080815	465.620157903	463.4346608	463.822089832	3337916
2021-11-23 10:00:00	464.636684207	466.002619896	464.587013818	465.486047854	3737389
2021-11-23 09:45:00	464.13998032	464.88503615	463.186308856	464.626750129	5284483
2021-11-23 09:30:00	464.438002652	464.467804885	464.040639542	464.120112164	104353
2021-11-23 09:15:00	464.378398185	464.467804885	464.249255175	464.418134496	92772
2021-11-23 09:00:00	464.517475274	464.606881974	464.308859641	464.348595952	71931
2021-11-23 08:45:00	464.418134496	464.596947896	462.33197817	464.497607118	97681
2021-11-23 08:30:00	464.219452942	464.438002652	464.090309931	464.438002652	86055
2021-11-23 08:15:00	464.408200419	464.636684207	462.897823239	464.13998032	130871
2021-11-23 08:00:00	464.199584786	464.229387019	463.911496531	464.040639542	39271
2021-11-23 07:45:00	464.030705464	464.26912333	463.822089832	464.229387019	51907
2021-11-23 07:30:00	464.308859641	464.438002652	464.05057362	464.120112164	50604
2021-11-23 07:15:00	464.199584786	464.636684207	464.199584786	464.239321097	49696
2021-11-23 07:00:00	464.110178086	464.44793673	464.110178086	464.219452942	9232
2021-11-23 06:45:00	463.881694298	463.971100998	463.802221676	463.901562454	18354
2021-11-23 06:30:00	463.524067499	463.83202391	463.365122256	463.83202391	4789
2021-11-23 06:15:00	464.110178086	464.110178086	463.3452541	463.3452541	18287
2021-11-23 06:00:00	464.219452942	464.219452942	464.010837309	464.090309931	11687
2021-11-23 05:45:00	464.020771387	464.308859641	464.020771387	464.308859641	2837
2021-11-23 05:30:00	464.288991486	464.418134496	464.149914397	464.179716631	57478
2021-11-23 05:15:00	464.05057362	464.26912333	464.040639542	464.259189252	7470
2021-11-23 05:00:00	463.534001577	463.921430609	463.534001577	463.901562454	9354
2021-11-23 04:45:00	463.226045167	463.663144588	463.096902157	463.663144588	17813
2021-11-23 04:30:00	462.779011669	463.524067499	462.779011669	463.176374778	24560
2021-11-23 04:15:00	463.583671966	463.583671966	462.63993458	462.779011669	18328
2021-11-22 20:00:00	465.173124405	465.173124405	464.994311005	465.024113239	15421
2021-11-22 19:45:00	465.272465182	465.272465182	465.103585861	465.19299256	18732
2021-11-22 19:30:00	464.865167995	465.262531105	464.865167995	465.262531105	19738
2021-11-22 19:15:00	464.914838384	464.914838384	464.716156829	464.845299839	9228
2021-11-22 19:00:00	464.914838384	464.994311005	464.845299839	464.964508772	10865
2021-11-22 18:45:00	465.043981394	465.06384955	464.914838384	464.914838384	8231
2021-11-22 18:30:00	465.123454016	465.153256249	465.014179161	465.06384955	27463
2021-11-22 18:15:00	464.865167995	465.183058483	464.865167995	465.123454016	83665
2021-11-22 18:00:00	464.775761295	464.855233917	464.775761295	464.855233917	27597
2021-11-22 17:45:00	464.815497606	464.835365762	464.775761295	464.775761295	16602
2021-11-22 17:30:00	464.875102073	464.894970228	464.815497606	464.815497606	28219
2021-11-22 17:15:00	464.875102073	464.934706539	464.487673041	464.875102073	83365
2021-11-22 17:00:00	464.507541196	464.865167995	464.408200419	464.855233917	163184
2021-11-22 16:45:00	464.497607118	464.616816051	464.199584786	464.497607118	314545
2021-11-22 16:30:00	464.736024984	464.815497606	464.44793673	464.487673041	2393706
2021-11-22 16:15:00	464.44793673	467.30905046	463.871760221	464.75589314	5769819
2021-11-22 16:00:00	467.00099471	467.328819275	464.26912333	464.438002652	12762294
2021-11-22 15:45:00	468.23282035	468.292424816	466.981126554	467.00099471	2847370
2021-11-22 15:30:00	468.858667248	468.918271714	468.207985155	468.23282035	1705062
2021-11-22 15:15:00	468.679853848	469.285832591	468.510974527	468.853700209	1625135
2021-11-22 15:00:00	468.302358894	468.769260548	468.193084039	468.662667894	1245288
2021-11-22 14:45:00	467.92486394	468.352029283	467.865259473	468.282490739	990372
2021-11-22 14:30:00	468.024204717	468.113611417	467.716248307	467.92486394	984083
2021-11-22 14:15:00	467.621874569	468.193084039	467.477830441	468.034138795	1452179
2021-11-22 14:00:00	467.865259473	467.914929862	467.547368986	467.61690753	812593
2021-11-22 13:45:00	467.885127629	468.083809184	467.547368986	467.885127629	856061
2021-11-22 13:30:00	467.577171219	468.034138795	467.52750083	467.875193551	889080
2021-11-22 13:15:00	467.592072335	467.61690753	467.229478498	467.577171219	1186271
2021-11-22 13:00:00	468.004336562	468.053013543	467.378489664	467.582138258	1283360
2021-11-22 12:45:00	467.199676264	468.063941028	467.090401409	468.024204717	1797605
2021-11-22 12:30:00	467.065566215	467.606973452	466.563895289	467.199676264	2201745
2021-11-22 12:15:00	466.991060632	467.547368986	466.544027133	467.063579399	3244353
2021-11-22 12:00:00	468.719590159	468.868601325	466.156598101	466.991060632	3618293
2021-11-22 11:45:00	469.077216958	469.355371135	468.694754965	468.719590159	1934957
2021-11-22 11:30:00	469.256030357	469.365305213	468.928205792	469.072249919	1764917
2021-11-22 11:15:00	469.663327545	469.767635361	469.037480647	469.265964435	1802971
2021-11-22 11:00:00	470.060690655	470.070624732	469.534184534	469.673261623	1852084
2021-11-22 10:45:00	470.100426966	470.348778909	470.040822499	470.055723616	1597550
2021-11-22 10:30:00	470.199767743	470.418317453	469.981218033	470.090492888	2069977
2021-11-22 10:15:00	469.593789001	470.348778909	469.583854923	470.189833665	3281177
2021-11-22 10:00:00	468.684820887	469.703063856	468.342095205	469.573920845	3530345
2021-11-22 09:45:00	467.785786851	468.679853848	467.666577918	468.679853848	3932934
2021-11-22 09:30:00	467.736116463	467.795720929	467.408291897	467.716248307	271404
2021-11-22 09:15:00	467.418225975	468.570578993	467.279148886	467.736116463	531354
2021-11-22 09:00:00	467.229478498	467.547368986	467.150005876	467.428160053	70237
2021-11-22 08:45:00	466.961258399	467.229478498	466.961258399	467.189742187	51813
2021-11-22 08:30:00	466.871851699	466.941390243	466.702972377	466.931456165	63809
2021-11-22 08:15:00	467.169874031	467.626444244	466.147657431	466.871851699	88611
2021-11-22 08:00:00	467.259280731	467.378489664	467.070533254	467.169874031	37832
2021-11-22 07:45:00	467.13013772	467.318885197	467.080467332	467.259280731	63915
2021-11-22 07:30:00	467.269214809	467.368555586	467.020862865	467.159939954	23769
2021-11-22 07:15:00	467.229478498	467.507632675	467.21954442	467.269214809	29873
2021-11-22 07:00:00	467.815589085	467.845391318	467.21954442	467.338753353	48515
2021-11-22 06:45:00	467.587105296	468.05400695	467.587105296	467.815589085	5469
2021-11-22 06:30:00	467.666577918	467.765918696	467.626841607	467.676511996	9398
2021-11-22 06:15:00	467.557303063	467.636775685	467.557303063	467.636775685	893
2021-11-22 06:00:00	467.487764519	467.487764519	467.318885197	467.448028208	2714
2021-11-22 05:45:00	467.52750083	467.52750083	467.448028208	467.497698597	2752
2021-11-22 05:30:00	467.606973452	467.606973452	467.497698597	467.497698597	1890
2021-11-22 05:15:00	467.457962286	467.716248307	467.457962286	467.606973452	1421
2021-11-22 05:00:00	467.378489664	467.378489664	467.259280731	467.378489664	1826
2021-11-22 04:45:00	467.606973452	467.606973452	467.358621508	467.358621508	3563
2021-11-22 04:30:00	467.408291897	467.61690753	467.408291897	467.606973452	2634
2021-11-22 04:15:00	466.931456165	467.497698597	466.931456165	467.457962286	8504
