# Supplementary material for: Stock price movement prediction based on Stocktwits investor sentiment using FinBERT and ensemble SVM
Source: PeerJ Comput Sci. 2023 Jun 7;9:e1403. doi: 10.7717/peerj-cs.1403 (PMC10280432; doi:10.7717/peerj-cs.1403)
Supplement: Supplemental Information 4 [file peerj-cs-09-1403-s004.zip › Financial(stock price in 15-minute increments)/SPY/SPY_1_5.csv]

time	open	high	low	close	volume
2021-11-19 20:00:00	466.136729946	466.136729946	465.918180236	466.07712548	7469
2021-11-19 19:45:00	466.087059557	466.087059557	466.017521013	466.017521013	1425
2021-11-19 19:30:00	466.07712548	466.146664024	466.007586935	466.146664024	4932
2021-11-19 19:15:00	466.146664024	466.146664024	466.07712548	466.146664024	1130
2021-11-19 19:00:00	466.106927713	466.136729946	465.957916547	466.106927713	7033
2021-11-19 18:45:00	466.11686179	466.11686179	466.07712548	466.07712548	1085
2021-11-19 18:30:00	466.146664024	466.146664024	466.106927713	466.11686179	1197
2021-11-19 18:15:00	466.146664024	466.156598101	466.146664024	466.156598101	1841
2021-11-19 18:00:00	466.106927713	466.146664024	466.106927713	466.146664024	1408
2021-11-19 17:45:00	466.136729946	466.156598101	466.007586935	466.007586935	24636
2021-11-19 17:30:00	466.305609268	466.325477423	466.136729946	466.176466257	19368
2021-11-19 17:15:00	466.037389169	466.355279656	465.798971303	466.255938879	498945
2021-11-19 17:00:00	466.037389169	466.226136646	465.798971303	466.226136646	486899
2021-11-19 16:45:00	465.977784702	466.037389169	465.938048391	466.037389169	74448
2021-11-19 16:30:00	465.928114313	466.047323246	465.798971303	465.977784702	461876
2021-11-19 16:15:00	465.798971303	466.027455091	465.709564603	465.928114313	4514394
2021-11-19 16:00:00	465.80890538	466.087059557	465.570487515	465.828773536	5599477
2021-11-19 15:45:00	466.11686179	466.275807034	465.790030633	465.80890538	2100124
2021-11-19 15:30:00	466.017521013	466.186400335	465.798971303	466.126795868	2026270
2021-11-19 15:15:00	466.300642229	466.444686356	465.977784702	466.027455091	1589373
2021-11-19 15:00:00	466.29567519	466.484422667	466.196334412	466.305609268	1300601
2021-11-19 14:45:00	466.345345579	466.504290822	466.01076584	466.29567519	1292241
2021-11-19 14:30:00	466.593697522	466.752642766	466.325477423	466.325576764	1054625
2021-11-19 14:15:00	466.434752278	466.712906455	466.335411501	466.593697522	2073821
2021-11-19 14:00:00	465.89831208	466.454620434	465.640026059	466.444686356	1467340
2021-11-19 13:45:00	466.106927713	466.305609268	465.411542271	465.89831208	1827134
2021-11-19 13:30:00	466.991060632	467.110269565	466.106927713	466.11686179	1436486
2021-11-19 13:15:00	467.21954442	467.338753353	466.832115388	467.00099471	935270
2021-11-19 13:00:00	467.318885197	467.470876587	467.080467332	467.209610342	950253
2021-11-19 12:45:00	467.318885197	467.83545724	467.139972457	467.318885197	1343591
2021-11-19 12:30:00	467.35365447	467.358621508	467.070533254	467.318885197	1199635
2021-11-19 12:15:00	466.873143129	467.368555586	466.871851699	467.358621508	1233132
2021-11-19 12:00:00	466.991060632	467.090401409	466.712906455	466.871851699	1015152
2021-11-19 11:45:00	467.00099471	467.100335487	466.772510922	466.981126554	927890
2021-11-19 11:30:00	466.732774611	467.030796943	466.712906455	466.981126554	872412
2021-11-19 11:15:00	466.255938879	466.842049466	466.226136646	466.742708688	1060835
2021-11-19 11:00:00	466.613565678	466.673170144	465.997652858	466.255938879	1268508
2021-11-19 10:45:00	465.759234992	466.712906455	465.709564603	466.613565678	4341758
2021-11-19 10:30:00	466.444686356	466.544027133	465.719498681	465.765592801	1844153
2021-11-19 10:15:00	467.080467332	467.110269565	465.938048391	466.444686356	1858522
2021-11-19 10:00:00	466.573829367	467.110269565	466.11686179	467.080467332	2073359
2021-11-19 09:45:00	466.5142249	466.663236066	465.620157903	466.573829367	3593374
2021-11-19 09:30:00	466.087059557	466.832115388	465.997652858	466.474488589	313648
2021-11-19 09:15:00	465.798971303	466.20626849	465.451278582	466.136729946	120909
2021-11-19 09:00:00	465.848641691	466.633433833	465.749300914	465.828773536	128398
2021-11-19 08:45:00	465.441344504	465.848641691	465.173124405	465.80890538	88100
2021-11-19 08:30:00	465.19299256	465.471146737	465.06384955	465.451278582	93495
2021-11-19 08:15:00	465.222794794	468.411633749	464.944640617	465.163190327	126864
2021-11-19 08:00:00	464.994311005	465.242662949	464.924772461	465.222794794	72373
2021-11-19 07:45:00	465.769169069	465.858575769	465.073783627	465.073783627	77805
2021-11-19 07:30:00	465.421476348	465.798971303	465.332069649	465.798971303	37344
2021-11-19 07:15:00	465.37180596	465.858575769	465.351937804	465.391674115	33940
2021-11-19 07:00:00	465.481080815	465.510883048	465.113519938	465.351937804	20761
2021-11-19 06:45:00	465.918180236	465.928114313	465.133388094	465.520817126	19930
2021-11-19 06:30:00	465.848641691	466.007586935	465.848641691	466.007586935	4872
2021-11-19 06:15:00	466.454620434	466.474488589	465.729432758	465.798971303	36478
2021-11-19 06:00:00	466.017521013	466.454620434	465.98771878	466.454620434	6996
2021-11-19 05:45:00	466.07712548	466.20626849	465.868509847	466.126795868	4032
2021-11-19 05:30:00	465.093651783	466.20626849	465.06384955	466.067191402	36047
2021-11-19 05:15:00	466.474488589	466.474488589	464.914838384	464.994311005	46934
2021-11-19 05:00:00	466.91158801	467.378489664	466.573829367	466.573829367	14010
2021-11-19 04:45:00	467.706314229	467.706314229	466.91158801	466.91158801	21251
2021-11-19 04:30:00	468.103677339	468.212952194	467.686446074	467.686446074	4601
2021-11-19 04:15:00	467.428160053	468.888469481	467.428160053	468.103677339	6208
2021-11-18 20:00:00	466.951324321	467.070533254	466.951324321	467.00099471	20060
2021-11-18 19:45:00	466.941390243	467.020862865	466.931456165	466.951324321	5798
2021-11-18 19:30:00	466.951324321	466.951324321	466.811849869	466.931456165	6140
2021-11-18 19:15:00	466.91158801	467.150005876	466.832115388	466.971192476	19372
2021-11-18 19:00:00	466.921522088	467.060599176	466.91158801	466.91158801	15055
2021-11-18 18:45:00	467.010928787	467.010928787	466.842049466	466.842049466	3252
2021-11-18 18:30:00	466.931456165	467.110269565	466.921522088	466.921522088	12298
2021-11-18 18:15:00	466.871851699	466.941390243	466.6930383	466.941390243	43794
2021-11-18 18:00:00	466.861917621	466.891719854	466.851983543	466.871851699	4149
2021-11-18 17:45:00	466.871851699	466.901653932	466.633433833	466.861917621	44116
2021-11-18 17:30:00	466.901653932	466.901653932	466.861917621	466.861917621	2662
2021-11-18 17:15:00	466.901653932	466.941390243	466.842049466	466.881785777	48073
2021-11-18 17:00:00	466.762576844	467.030796943	466.762576844	466.901653932	739873
2021-11-18 16:45:00	466.673170144	466.772510922	466.633433833	466.752642766	67678
2021-11-18 16:30:00	466.325477423	466.673170144	466.315543345	466.653301989	230009
2021-11-18 16:15:00	466.613565678	466.901653932	465.908246158	466.325477423	2308223
2021-11-18 16:00:00	466.524158978	466.91158801	466.315543345	466.623499755	7333892
2021-11-18 15:45:00	466.633433833	466.742708688	466.404950045	466.5142249	2085471
2021-11-18 15:30:00	466.524158978	466.663236066	466.344451512	466.633433833	1254758
2021-11-18 15:15:00	466.395015967	466.702972377	466.265872957	466.524158978	1008168
2021-11-18 15:00:00	466.037389169	466.463561104	466.037389169	466.395015967	744078
2021-11-18 14:45:00	465.878443925	466.121828829	465.550619359	466.037389169	1650099
2021-11-18 14:30:00	466.216202568	466.255938879	465.709564603	465.888378002	1088008
2021-11-18 14:15:00	466.260905918	466.395015967	465.878443925	466.222262355	1043702
2021-11-18 14:00:00	466.20626849	466.375147812	466.096993635	466.285641771	1552076
2021-11-18 13:45:00	466.07712548	466.255938879	465.957916547	466.196334412	616262
2021-11-18 13:30:00	466.380114851	466.380114851	465.878443925	466.087059557	1025662
2021-11-18 13:15:00	465.908246158	466.464554511	465.789037225	466.377830013	1193765
2021-11-18 13:00:00	466.504191482	466.5142249	465.67976237	465.923147274	1628519
2021-11-18 12:45:00	466.782444999	466.842049466	466.395015967	466.494356745	835142
2021-11-18 12:30:00	466.553663189	466.871851699	466.395015967	466.782444999	972291
2021-11-18 12:15:00	465.947982469	466.553961211	465.938048391	466.544027133	1109371
2021-11-18 12:00:00	465.967850624	466.156598101	465.878443925	465.908246158	1288586
2021-11-18 11:45:00	464.88503615	466.037389169	464.865167995	465.947982469	1769594
2021-11-18 11:30:00	464.805563528	465.06384955	464.805563528	464.894970228	1282889
2021-11-18 11:15:00	464.408200419	464.912652886	464.040639542	464.805563528	1932804
2021-11-18 11:00:00	464.070441775	464.557211585	463.990969153	464.423101535	1472047
2021-11-18 10:45:00	463.752551288	464.596947896	463.702880899	464.060507698	1956508
2021-11-18 10:30:00	464.020771387	464.239321097	463.265781478	463.74261721	3306483
2021-11-18 10:15:00	465.411542271	465.610223826	463.732683132	464.030705464	2473836
2021-11-18 10:00:00	465.570487515	466.067191402	465.188025521	465.401608193	1849068
2021-11-18 09:45:00	466.146664024	466.20626849	465.421476348	465.580421592	2777612
2021-11-18 09:30:00	466.37614122	466.37614122	466.057257324	466.136729946	87545
2021-11-18 09:15:00	466.136729946	466.395015967	466.126795868	466.38508189	38430
2021-11-18 09:00:00	466.126795868	466.255938879	466.07712548	466.11686179	37430
2021-11-18 08:45:00	466.126795868	466.375147812	466.096993635	466.146664024	71677
2021-11-18 08:30:00	466.20626849	466.226136646	466.027455091	466.136729946	29719
2021-11-18 08:15:00	466.504290822	466.70336974	465.382733445	466.186400335	101539
2021-11-18 08:00:00	466.126795868	466.156598101	466.087059557	466.11686179	27493
2021-11-18 07:45:00	466.325477423	466.345345579	466.087059557	466.146664024	67817
2021-11-18 07:30:00	466.285741112	466.375147812	466.156598101	466.335411501	58449
2021-11-18 07:15:00	466.524158978	466.534093056	466.255938879	466.255938879	25339
2021-11-18 07:00:00	466.534093056	466.6036316	466.474488589	466.5142249	6607
2021-11-18 06:45:00	466.643367911	466.643367911	466.544027133	466.563895289	2342
2021-11-18 06:30:00	466.414884123	466.702972377	466.395015967	466.683104222	56966
2021-11-18 06:15:00	466.395015967	466.395015967	466.29567519	466.29567519	1766
2021-11-18 06:00:00	466.29567519	466.454620434	466.246004801	466.454620434	1124
2021-11-18 05:45:00	466.246004801	466.345345579	466.246004801	466.345345579	1691
2021-11-18 05:30:00	466.325477423	466.355279656	466.246004801	466.325477423	53747
2021-11-18 05:15:00	466.236070723	466.355279656	466.126795868	466.345345579	1911
2021-11-18 05:00:00	466.375147812	466.375147812	466.355279656	466.355279656	1408
2021-11-18 04:45:00	466.752642766	466.752642766	466.454620434	466.524158978	6005
2021-11-18 04:30:00	466.583763444	466.732774611	466.563895289	466.702972377	3578
2021-11-18 04:15:00	466.156598101	466.702972377	466.156598101	466.553961211	32124
2021-11-17 20:00:00	465.351937804	465.431410426	465.222794794	465.28239926	108212
2021-11-17 19:45:00	465.302267416	465.312201493	465.242662949	465.262531105	11351
2021-11-17 19:30:00	465.163190327	465.332069649	465.163190327	465.292333338	19043
2021-11-17 19:15:00	465.252597027	465.312201493	465.153256249	465.28239926	11813
2021-11-17 19:00:00	465.19299256	465.232728871	465.143322172	465.232728871	12903
2021-11-17 18:45:00	465.06384955	465.19299256	465.043981394	465.19299256	14708
2021-11-17 18:30:00	464.97444285	465.06384955	464.914838384	465.06384955	10944
2021-11-17 18:15:00	464.904904306	465.06384955	464.875102073	464.875102073	55011
2021-11-17 18:00:00	464.914838384	464.914838384	464.855233917	464.904904306	20479
2021-11-17 17:45:00	464.894970228	464.894970228	464.88503615	464.88503615	657
2021-11-17 17:30:00	464.944640617	465.053915472	464.875102073	464.914838384	32038
2021-11-17 17:15:00	464.954574695	464.954574695	464.865167995	464.88503615	23623
2021-11-17 17:00:00	464.924772461	465.053915472	464.894970228	464.934706539	47349
2021-11-17 16:45:00	464.865167995	464.954574695	464.845299839	464.944640617	122789
2021-11-17 16:30:00	464.904904306	465.053915472	464.810530567	464.875102073	251226
2021-11-17 16:15:00	465.024113239	465.06384955	464.606881974	464.904904306	3942307
2021-11-17 16:00:00	465.391674115	465.67976237	464.88503615	465.024113239	6685148
2021-11-17 15:45:00	465.302267416	465.560553437	465.173124405	465.396641154	1924572
2021-11-17 15:30:00	465.153256249	465.530751204	465.153256249	465.302267416	1223784
2021-11-17 15:15:00	465.411542271	465.451278582	464.909871345	465.163190327	783700
2021-11-17 15:00:00	465.153256249	465.421476348	465.133388094	465.401608193	776036
2021-11-17 14:45:00	465.073783627	465.193290583	464.875102073	465.163190327	701923
2021-11-17 14:30:00	465.351937804	465.491014893	464.894970228	465.073783627	1041316
2021-11-17 14:15:00	465.620157903	465.630091981	465.312201493	465.361871882	605655
2021-11-17 14:00:00	465.510883048	465.659894214	465.312201493	465.632078797	629427
2021-11-17 13:45:00	465.342003727	465.550619359	465.173223746	465.50094897	542256
2021-11-17 13:30:00	465.163190327	465.401608193	464.926461255	465.332069649	640428
2021-11-17 13:15:00	465.014179161	465.381740037	464.825431684	465.178091444	999810
2021-11-17 13:00:00	465.043981394	465.103585861	464.726090906	465.004245083	1549722
2021-11-17 12:45:00	464.656552362	465.252597027	464.57707974	465.053915472	1304186
2021-11-17 12:30:00	465.342003727	465.431410426	464.626750129	464.636684207	1539514
2021-11-17 12:15:00	465.98771878	466.096993635	465.322135571	465.332069649	1163737
2021-11-17 12:00:00	465.510883048	466.072158441	465.441344504	465.992685819	1640861
2021-11-17 11:45:00	465.312201493	465.659894214	465.212860716	465.50094897	976914
2021-11-17 11:30:00	465.431410426	465.550619359	465.073882968	465.317168532	1088511
2021-11-17 11:15:00	465.396641154	465.570487515	465.262531105	465.431410426	657693
2021-11-17 11:00:00	465.520817126	465.692179967	465.014179161	465.401608193	1264402
2021-11-17 10:45:00	464.924772461	465.729432758	464.847684018	465.50094897	2768064
2021-11-17 10:30:00	465.183058483	465.204218068	464.696288673	464.914838384	1704718
2021-11-17 10:15:00	464.487673041	465.202926638	464.408200419	465.183058483	1957771
2021-11-17 10:00:00	465.361871882	465.550619359	464.398266341	464.497607118	2508342
2021-11-17 09:45:00	465.908246158	465.947982469	465.073783627	465.361871882	2759272
2021-11-17 09:30:00	465.759234992	465.89831208	465.739366836	465.89831208	101319
2021-11-17 09:15:00	465.649960137	465.759234992	465.610223826	465.759234992	37852
2021-11-17 09:00:00	465.630091981	466.186400335	465.560553437	465.640026059	283325
2021-11-17 08:45:00	465.779103147	465.828773536	465.610223826	465.610223826	23885
2021-11-17 08:30:00	465.37180596	465.80890538	465.312201493	465.80890538	53449
2021-11-17 08:15:00	466.067092061	466.306006631	465.342003727	465.441344504	379214
2021-11-17 08:00:00	466.087059557	466.087059557	465.858575769	465.858575769	62117
2021-11-17 07:45:00	466.166532179	466.20626849	466.096993635	466.106927713	23629
2021-11-17 07:30:00	466.007586935	466.216202568	465.977784702	466.20626849	137543
2021-11-17 07:15:00	465.967850624	466.11686179	465.938048391	466.037389169	18802
2021-11-17 07:00:00	465.80890538	465.918180236	465.709564603	465.918180236	9091
2021-11-17 06:45:00	465.98771878	465.98771878	465.918180236	465.928114313	2505
2021-11-17 06:30:00	465.888378002	465.957916547	465.888378002	465.888378002	3212
2021-11-17 06:15:00	465.80890538	465.908246158	465.709564603	465.908246158	5538
2021-11-17 06:00:00	465.938048391	465.938048391	465.789037225	465.789037225	9091
2021-11-17 05:45:00	465.908246158	465.928114313	465.838707614	465.838707614	3375
2021-11-17 05:30:00	465.848641691	465.878443925	465.848641691	465.878443925	1350
2021-11-17 05:15:00	465.938048391	465.947982469	465.918180236	465.918180236	1701
2021-11-17 05:00:00	465.967850624	465.967850624	465.947982469	465.947982469	830
2021-11-17 04:45:00	466.146664024	466.146664024	465.868509847	465.918180236	1833
2021-11-17 04:30:00	466.216202568	466.216202568	466.166532179	466.186400335	2176
2021-11-17 04:15:00	466.38508189	466.38508189	466.226136646	466.246004801	3810
2021-11-16 20:00:00	466.20626849	466.29567519	466.106927713	466.255938879	14756
2021-11-16 19:45:00	466.186400335	466.29567519	466.186400335	466.20626849	1517
2021-11-16 19:30:00	466.29567519	466.38508189	466.186400335	466.20626849	11522
2021-11-16 19:15:00	466.335411501	466.365213734	466.216202568	466.355279656	3243
2021-11-16 19:00:00	466.275807034	466.365213734	466.275807034	466.335411501	4119
2021-11-16 18:45:00	466.066794039	466.236070723	466.066794039	466.236070723	18559
2021-11-16 18:30:00	466.136729946	466.136729946	465.938048391	466.07712548	15182
2021-11-16 18:15:00	466.096993635	466.176466257	466.047323246	466.176466257	32690
2021-11-16 18:00:00	466.106927713	466.156598101	466.047323246	466.106927713	16502
2021-11-16 17:45:00	466.096993635	466.106927713	466.067191402	466.106927713	23984
2021-11-16 17:30:00	466.087059557	466.186400335	466.007586935	466.087059557	33258
2021-11-16 17:15:00	466.087059557	466.186400335	466.027455091	466.037389169	5417
2021-11-16 17:00:00	466.126795868	466.186400335	465.977784702	466.077026139	625880
2021-11-16 16:45:00	466.315543345	466.315543345	466.126795868	466.136729946	56316
2021-11-16 16:30:00	466.196334412	466.395015967	466.156598101	466.315543345	1510874
2021-11-16 16:15:00	466.136729946	466.345345579	465.918180236	466.166532179	2703075
2021-11-16 16:00:00	466.623499755	466.712906455	465.888378002	466.146664024	9127362
2021-11-16 15:45:00	466.588730483	466.881785777	466.524158978	466.623499755	1875876
2021-11-16 15:30:00	466.674660256	466.782444999	466.499323784	466.593697522	1196330
2021-11-16 15:15:00	466.782444999	466.871156314	466.434752278	466.663236066	1649995
2021-11-16 15:00:00	466.832115388	466.941390243	466.712906455	466.782444999	933954
2021-11-16 14:45:00	467.010928787	467.060599176	464.201174238	466.82218131	2123815
2021-11-16 14:30:00	467.189742187	467.209610342	466.812247233	467.015895826	2253887
2021-11-16 14:15:00	467.244379614	467.383456703	467.159939954	467.199676264	824432
2021-11-16 14:00:00	467.189742187	467.299017042	467.100335487	467.249346653	1013342
2021-11-16 13:45:00	466.981126554	467.209610342	466.981126554	467.189742187	639239
2021-11-16 13:30:00	467.030796943	467.209610342	466.861917621	466.971192476	784840
2021-11-16 13:15:00	466.864699163	467.189742187	466.782444999	467.040731021	1136406
2021-11-16 13:00:00	467.00099471	467.090401409	466.802313155	466.868871476	809785
2021-11-16 12:45:00	466.556941435	467.040731021	466.489389706	467.00099471	1392533
2021-11-16 12:30:00	466.583763444	466.774199715	466.544027133	466.563895289	947984
2021-11-16 12:15:00	466.593697522	466.712906455	466.424818201	466.586843009	870233
2021-11-16 12:00:00	466.454620434	466.653301989	466.350312617	466.593697522	1017508
2021-11-16 11:45:00	466.653301989	466.842049466	466.449653395	466.449653395	1414672
2021-11-16 11:30:00	466.166532179	466.807280194	466.166532179	466.643367911	1501753
2021-11-16 11:15:00	465.302267416	466.216202568	465.302267416	466.151631063	1163456
2021-11-16 11:00:00	465.232728871	465.342003727	464.984376928	465.302267416	795706
2021-11-16 10:45:00	465.014179161	465.481080815	464.964508772	465.232728871	1046124
2021-11-16 10:30:00	465.769169069	465.98771878	464.994311005	465.004245083	1469154
2021-11-16 10:15:00	465.431410426	465.888378002	465.411542271	465.779103147	1222473
2021-11-16 10:00:00	465.471146737	465.918180236	465.222794794	465.411542271	2004345
2021-11-16 09:45:00	464.070441775	465.560553437	463.990969153	465.451278582	2576938
2021-11-16 09:30:00	463.891628376	464.130046242	463.822089832	464.040639542	103597
2021-11-16 09:15:00	464.288991486	464.308859641	463.921430609	463.921430609	46963
2021-11-16 09:00:00	464.44793673	464.507541196	464.090309931	464.348595952	67168
2021-11-16 08:45:00	464.636684207	464.964508772	464.259189252	464.438002652	83043
2021-11-16 08:30:00	464.537343429	464.616816051	464.527310011	464.57707974	12996
2021-11-16 08:15:00	464.53744277	464.815497606	463.821692469	464.537343429	46625
2021-11-16 08:00:00	464.438002652	464.438002652	464.26912333	464.398266341	27558
2021-11-16 07:45:00	464.507541196	464.537343429	464.418134496	464.418134496	22734
2021-11-16 07:30:00	464.626750129	464.696288673	464.477738963	464.477738963	13275
2021-11-16 07:15:00	464.75589314	464.825431684	464.646618284	464.66648644	34553
2021-11-16 07:00:00	464.547277507	464.775761295	464.547277507	464.765827217	5027
2021-11-16 06:45:00	464.189650708	464.467804885	464.189650708	464.467804885	3461
2021-11-16 06:30:00	463.871760221	464.199584786	463.871760221	464.199584786	56127
2021-11-16 06:15:00	463.792287599	463.921430609	463.792287599	463.871760221	6840
2021-11-16 06:00:00	463.762485365	463.881694298	463.762485365	463.812155754	14894
2021-11-16 05:45:00	463.802221676	463.83202391	463.802221676	463.822089832	740
2021-11-16 05:30:00	463.643276432	463.732683132	463.553869733	463.603540121	3601
2021-11-16 05:15:00	464.060507698	464.080375853	463.732683132	463.732683132	2747
2021-11-16 05:00:00	463.951232842	464.149914397	463.941298765	464.149914397	1699
2021-11-16 04:45:00	463.901562454	463.901562454	463.901562454	463.901562454	209
2021-11-16 04:30:00	463.881694298	463.901562454	463.802221676	463.891628376	3041
2021-11-16 04:15:00	463.921430609	463.951232842	463.732683132	463.871760221	10590
2021-11-15 20:00:00	464.239321097	464.547277507	464.239321097	464.487673041	23044
2021-11-15 19:45:00	464.189650708	464.26912333	464.100244009	464.259189252	8095
2021-11-15 19:30:00	464.438002652	464.438002652	464.159848475	464.209518864	22484
2021-11-15 19:15:00	464.378398185	464.616816051	464.378398185	464.418134496	15703
2021-11-15 19:00:00	464.388332263	464.388332263	464.328727797	464.378398185	7196
2021-11-15 18:45:00	464.35853003	464.408200419	464.288991486	464.388332263	9079
2021-11-15 18:30:00	464.328727797	464.348595952	464.279057408	464.279057408	13308
2021-11-15 18:15:00	464.438002652	464.507541196	464.348595952	464.348595952	80740
2021-11-15 18:00:00	464.44793673	464.457870807	464.348595952	464.418134496	75247
2021-11-15 17:45:00	464.44793673	464.457870807	464.348595952	464.44793673	333729
2021-11-15 17:30:00	464.467804885	464.467804885	464.438002652	464.438002652	15821
2021-11-15 17:15:00	464.527409352	464.547277507	464.348595952	464.467804885	115997
2021-11-15 17:00:00	464.497607118	464.517475274	464.418134496	464.517475274	15994
2021-11-15 16:45:00	464.487673041	464.527409352	464.348595952	464.507541196	25727
2021-11-15 16:30:00	464.57707974	464.57707974	464.467804885	464.497607118	345077
2021-11-15 16:15:00	464.318793719	464.606881974	464.161636609	464.596947896	3962282
2021-11-15 16:00:00	463.911496531	464.438002652	463.504199344	464.318793719	5302433
2021-11-15 15:45:00	464.318793719	464.348595952	463.771128013	463.921430609	2051150
2021-11-15 15:30:00	464.070441775	464.407703715	464.010837309	464.323760758	1415357
2021-11-15 15:15:00	464.194617747	464.308859641	463.931364687	464.070342435	1460780
2021-11-15 15:00:00	464.209518864	464.368464108	464.010837309	464.184683669	1778401
2021-11-15 14:45:00	463.712814977	464.288991486	463.593606044	464.219452942	876404
2021-11-15 14:30:00	463.822089832	463.848613819	463.504199344	463.702880899	848809
2021-11-15 14:15:00	464.010837309	464.020771387	463.692946821	463.822089832	945592
2021-11-15 14:00:00	464.010837309	464.204551825	463.971100998	463.981035076	518623
2021-11-15 13:45:00	464.169782553	464.229387019	463.862819551	464.010837309	574669
2021-11-15 13:30:00	464.199584786	464.467804885	463.921430609	464.159848475	1408414
2021-11-15 13:15:00	464.120112164	464.368464108	463.941298765	464.204551825	676344
2021-11-15 13:00:00	464.090309931	464.179716631	463.911496531	464.11315831	974258
2021-11-15 12:45:00	463.514133422	464.179716631	463.494265266	464.080375853	1106170
2021-11-15 12:30:00	463.802221676	463.851892065	463.156506623	463.514133422	1165872
2021-11-15 12:15:00	463.802221676	463.96116692	463.673078666	463.812155754	854981
2021-11-15 12:00:00	463.404858567	463.851892065	463.166440701	463.821394446	2264622
2021-11-15 11:45:00	464.587013818	464.914838384	463.3452541	463.414792644	2366674
2021-11-15 11:30:00	464.880069111	464.984376928	464.587013818	464.587013818	1378785
2021-11-15 11:15:00	464.676420518	464.934706539	464.626750129	464.88503615	1082611
2021-11-15 11:00:00	464.616816051	464.954574695	464.57707974	464.676420518	1698027
2021-11-15 10:45:00	464.646618284	464.835365762	464.408200419	464.626750129	1254723
2021-11-15 10:30:00	464.686354595	464.845200499	464.457870807	464.656552362	1489760
2021-11-15 10:15:00	465.471146737	465.491014893	464.616816051	464.66648644	1642752
2021-11-15 10:00:00	465.083717705	465.491014893	464.547277507	465.461212659	2056361
2021-11-15 09:45:00	465.550619359	465.719498681	464.994311005	465.073783627	2732635
2021-11-15 09:30:00	465.789037225	465.80890538	465.530751204	465.560553437	106599
2021-11-15 09:15:00	465.818839458	465.947982469	465.749300914	465.769169069	37592
2021-11-15 09:00:00	466.07712548	466.07712548	465.779103147	465.798971303	78890
2021-11-15 08:45:00	466.067191402	466.11676245	465.977784702	466.057257324	31713
2021-11-15 08:30:00	465.769169069	466.126795868	465.769169069	466.007586935	51818
2021-11-15 08:15:00	465.361772541	465.818839458	464.229387019	465.789037225	64811
2021-11-15 08:00:00	465.322135571	465.37180596	465.322135571	465.351937804	5736
2021-11-15 07:45:00	465.19299256	465.302267416	465.163190327	465.302267416	21682
2021-11-15 07:30:00	465.292333338	465.292333338	465.153256249	465.173124405	46421
2021-11-15 07:15:00	465.361871882	465.361871882	465.262531105	465.302267416	28565
2021-11-15 07:00:00	465.381740037	465.411542271	465.342003727	465.37180596	26374
2021-11-15 06:45:00	465.292333338	465.461212659	465.292333338	465.361871882	1495
2021-11-15 06:30:00	465.262531105	465.411542271	465.252597027	465.252597027	3519
2021-11-15 06:15:00	465.381740037	465.381740037	465.232728871	465.292333338	2750
2021-11-15 06:00:00	465.242662949	465.351937804	465.242662949	465.351937804	1295
2021-11-15 05:45:00	465.212860716	465.401608193	465.163190327	465.28239926	1642
2021-11-15 05:30:00	465.202926638	465.252597027	465.173124405	465.173124405	4918
2021-11-15 05:15:00	465.034047316	465.163190327	465.034047316	465.163190327	5886
2021-11-15 05:00:00	464.894970228	465.024113239	464.894970228	465.024113239	1210
2021-11-15 04:45:00	464.994311005	464.994311005	464.855233917	464.894970228	3798
2021-11-15 04:30:00	465.004245083	465.053915472	464.944640617	464.994311005	4911
2021-11-15 04:15:00	464.964508772	465.222794794	464.914838384	465.073783627	5604
2021-11-12 20:00:00	464.44793673	464.517475274	464.438002652	464.517475274	14064
2021-11-12 19:45:00	464.457870807	464.497607118	464.44793673	464.477738963	3773
2021-11-12 19:30:00	464.428068574	464.497607118	464.418134496	464.467804885	2077
2021-11-12 19:15:00	464.517475274	464.517475274	464.457870807	464.457870807	302
2021-11-12 19:00:00	464.567145663	464.567145663	464.418134496	464.537343429	15159
2021-11-12 18:45:00	464.596947896	464.606881974	464.44793673	464.557211585	3317
2021-11-12 18:15:00	464.507541196	464.517475274	464.44803607	464.44803607	1553
2021-11-12 18:00:00	464.398266341	464.497607118	464.398266341	464.398266341	6551
2021-11-12 17:45:00	464.418134496	464.418134496	464.348595952	464.398266341	20821
2021-11-12 17:30:00	464.487673041	464.487673041	464.189650708	464.428068574	488944
2021-11-12 17:15:00	464.527409352	464.537343429	464.189650708	464.497607118	480813
2021-11-12 17:00:00	464.805563528	464.815497606	464.189650708	464.537343429	755187
2021-11-12 16:45:00	464.914838384	464.954574695	464.636684207	464.795629451	72702
2021-11-12 16:30:00	464.587013818	464.944640617	464.189650708	464.934706539	528954
2021-11-12 16:15:00	464.159848475	464.66648644	464.090309931	464.57707974	4175734
2021-11-12 16:00:00	464.26912333	464.338661874	463.931364687	464.179716631	9209486
2021-11-12 15:45:00	464.194617747	464.775761295	464.194617747	464.26912333	4217118
2021-11-12 15:30:00	463.861826143	464.20902216	463.737650171	464.189650708	2040399
2021-11-12 15:15:00	463.583671966	463.871760221	463.524067499	463.871760221	1124024
2021-11-12 15:00:00	463.543935655	463.772419443	463.524067499	463.590228457	696512
2021-11-12 14:45:00	463.454528955	463.553869733	463.181341817	463.534001577	1038033
2021-11-12 14:30:00	463.782353521	463.911496531	463.394924489	463.449561916	1507782
2021-11-12 14:15:00	463.881694298	463.921430609	463.628375316	463.782353521	1202139
2021-11-12 14:00:00	463.74261721	463.921430609	463.553869733	463.881694298	696171
2021-11-12 13:45:00	463.593606044	463.911496531	463.593606044	463.752551288	531188
2021-11-12 13:30:00	463.538968616	463.722749054	463.380023372	463.593606044	835211
2021-11-12 13:15:00	463.732683132	463.752551288	463.305517789	463.534001577	1143395
2021-11-12 13:00:00	463.841957987	463.931364687	463.593606044	463.727716093	791451
2021-11-12 12:45:00	464.100244009	464.100244009	463.83202391	463.841957987	827713
2021-11-12 12:30:00	464.164815514	464.239321097	463.951232842	464.101237416	1255449
2021-11-12 12:15:00	464.05057362	464.288991486	463.782353521	464.169782553	1135452
2021-11-12 12:00:00	463.752551288	464.199584786	463.534001577	464.05057362	1187074
2021-11-12 11:45:00	463.752551288	464.05057362	463.65321051	463.762485365	1499761
2021-11-12 11:30:00	463.067099923	463.990969153	463.047231768	463.752551288	2650972
2021-11-12 11:15:00	462.292241859	463.12670439	462.282307782	463.067099923	2041213
2021-11-12 11:00:00	461.646526806	462.302175937	461.547186029	462.292241859	1076790
2021-11-12 10:45:00	461.447845251	461.686263117	461.090218452	461.646526806	1263730
2021-11-12 10:30:00	461.49751564	461.884944672	461.269031852	461.437911173	1277871
2021-11-12 10:15:00	461.229295541	461.745867583	461.134921802	461.49751564	1816730
2021-11-12 10:00:00	461.398174862	461.644838013	461.070350297	461.249163696	1496295
2021-11-12 09:45:00	462.053823993	462.11342846	461.050482141	461.398174862	2245177
2021-11-12 09:30:00	462.302175937	462.371714481	462.063758071	462.063758071	87769
2021-11-12 09:15:00	461.984285449	462.351846326	461.984285449	462.33197817	59630
2021-11-12 09:00:00	461.924680983	462.063758071	461.904812827	461.984285449	75168
2021-11-12 08:45:00	461.954483216	461.994219527	461.855142439	461.914746905	49921
2021-11-12 08:30:00	461.725999428	461.954483216	461.656460884	461.954483216	23392
2021-11-12 08:15:00	461.547186029	461.865076516	461.040548064	461.686263117	60833
2021-11-12 08:00:00	461.765735739	461.765735739	461.537251951	461.547186029	11485
2021-11-12 07:45:00	461.775669817	461.815406128	461.636592728	461.775669817	14091
2021-11-12 07:30:00	461.785603894	461.815406128	461.735933506	461.745867583	8048
2021-11-12 07:15:00	461.865076516	461.865076516	461.745867583	461.80547205	16061
2021-11-12 07:00:00	461.825340205	461.984285449	461.775669817	461.954483216	23560
2021-11-12 06:45:00	461.596856417	461.884944672	461.596856417	461.884944672	65841
2021-11-12 06:30:00	461.507449718	461.636592728	461.457779329	461.576988262	25288
2021-11-12 06:15:00	461.487581562	461.576988262	461.418043018	461.576988262	3722
2021-11-12 06:00:00	461.31870224	461.636592728	461.31870224	461.517383795	10134
2021-11-12 05:45:00	461.249163696	461.249163696	461.18955923	461.18955923	3810
2021-11-12 05:30:00	461.229295541	461.259097774	461.159756997	461.169691074	6016
2021-11-12 05:15:00	461.288900007	461.288900007	461.209427385	461.239229619	3667
2021-11-12 05:00:00	461.120020686	461.249163696	461.120020686	461.249163696	1941
2021-11-12 04:45:00	460.971009519	461.139888841	460.941207286	461.090218452	4321
2021-11-12 04:30:00	461.139888841	461.199493308	461.000811753	461.01074583	19707
2021-11-12 04:15:00	461.537251951	461.537251951	461.159756997	461.229295541	11709
2021-11-11 20:00:00	462.232637393	462.252505548	461.914746905	461.934615061	16021
2021-11-11 19:45:00	461.914746905	462.222703315	461.884944672	462.20283516	20613
2021-11-11 19:30:00	461.875010594	461.914746905	461.815406128	461.914746905	15212
2021-11-11 19:15:00	461.557120106	461.954483216	461.557120106	461.855142439	34577
2021-11-11 19:00:00	461.31870224	461.547186029	461.31870224	461.537251951	24794
2021-11-11 18:45:00	461.368372629	461.418043018	461.298834085	461.358438551	3193
2021-11-11 18:30:00	461.209427385	461.348504474	461.209427385	461.338570396	7843
2021-11-11 18:15:00	461.129954763	461.219361463	461.080284375	461.120020686	21106
2021-11-11 18:00:00	461.090218452	461.129954763	461.070350297	461.080284375	17087
2021-11-11 17:45:00	461.070350297	461.090218452	461.070350297	461.070350297	16407
2021-11-11 17:30:00	461.040548064	461.070350297	461.020679908	461.060416219	10015
2021-11-11 17:15:00	461.139888841	461.139888841	460.971009519	460.971009519	16295
2021-11-11 17:00:00	460.712723498	461.169691074	460.712723498	461.129954763	262942
2021-11-11 16:45:00	461.020679908	461.110086608	460.712723498	461.080284375	19948
2021-11-11 16:30:00	460.971009519	461.149822919	460.712723498	461.020679908	115644
2021-11-11 16:15:00	460.762393887	461.129954763	460.712723498	460.980943597	751350
2021-11-11 16:00:00	461.139888841	461.388240785	460.692855343	460.752459809	4292326
2021-11-11 15:45:00	461.219361463	461.269031852	460.921339131	461.149723578	1634102
2021-11-11 15:30:00	460.921339131	461.358438551	460.891536898	461.229295541	858882
2021-11-11 15:15:00	461.199493308	461.338570396	460.772327965	460.921438472	1101510
2021-11-11 15:00:00	461.547186029	461.557120106	461.120020686	461.199493308	648514
2021-11-11 14:45:00	461.368372629	461.775669817	461.368372629	461.557120106	622352
2021-11-11 14:30:00	461.576988262	461.611757534	461.328636318	461.368372629	687999
2021-11-11 14:15:00	461.338570396	461.706131272	461.259097774	461.567054184	990642
2021-11-11 14:00:00	461.288900007	461.45281229	461.239229619	461.328636318	561995
2021-11-11 13:45:00	461.209427385	461.313735202	461.10015253	461.298834085	640403
2021-11-11 13:30:00	461.090218452	461.328636318	460.891536898	461.219361463	612578
2021-11-11 13:15:00	461.378306707	461.378306707	460.846833548	461.090218452	636450
2021-11-11 13:00:00	461.567054184	461.573809357	461.351484697	461.378306707	369612
2021-11-11 12:45:00	461.169691074	461.646526806	461.080284375	461.557120106	632291
2021-11-11 12:30:00	461.139888841	461.209526726	460.782262042	461.174658113	848890
2021-11-11 12:15:00	461.616724573	461.770702778	461.129954763	461.129954763	754800
2021-11-11 12:00:00	461.795537972	461.860109478	461.58692234	461.617717981	633649
2021-11-11 11:45:00	461.368372629	462.033856497	461.328636318	461.795537972	1314675
2021-11-11 11:30:00	461.328636318	461.636592728	461.239229619	461.370061422	855593
2021-11-11 11:15:00	461.467713407	461.661427923	461.179625152	461.328636318	926223
2021-11-11 11:00:00	461.576988262	461.755801661	461.388240785	461.477647484	1903097
2021-11-11 10:45:00	461.199493308	461.666394962	460.871668742	461.591889378	2257044
2021-11-11 10:30:00	461.606790495	461.646526806	461.165121399	461.199493308	1105202
2021-11-11 10:15:00	461.954483216	461.994219527	461.239229619	461.596856417	2036652
2021-11-11 10:00:00	461.576988262	462.063758071	461.517383795	461.954483216	2103639
2021-11-11 09:45:00	462.143230693	462.222703315	461.169691074	461.581955301	2714861
2021-11-11 09:30:00	462.332375533	462.332375533	462.043889916	462.11342846	101606
2021-11-11 09:15:00	462.361780404	462.391582637	462.262439626	462.361780404	54124
2021-11-11 09:00:00	462.381648559	462.42138487	462.272373704	462.381648559	48317
2021-11-11 08:45:00	462.272373704	462.351846326	462.153164771	462.351846326	55601
2021-11-11 08:30:00	462.242571471	462.411450792	462.212769237	462.282307782	68443
2021-11-11 08:15:00	462.33446169	462.51079157	462.163098849	462.20283516	87468
2021-11-11 08:00:00	462.262439626	462.431318948	462.232637393	462.371714481	25054
2021-11-11 07:45:00	462.341912248	462.361780404	462.173032926	462.222703315	20691
2021-11-11 07:30:00	462.302175937	462.411450792	462.232637393	462.381648559	32247
2021-11-11 07:15:00	462.431318948	462.590264192	462.302175937	462.302175937	27046
2021-11-11 07:00:00	462.282307782	462.431318948	462.282307782	462.361780404	7407
2021-11-11 06:45:00	462.302175937	462.302175937	462.192901082	462.262439626	1387
2021-11-11 06:30:00	462.272373704	462.272373704	462.192901082	462.192901082	3262
2021-11-11 06:15:00	462.133296615	462.33197817	462.133296615	462.232637393	2995
2021-11-11 06:00:00	462.123362538	462.232637393	462.123362538	462.143230693	2140
2021-11-11 05:45:00	462.42138487	462.42138487	461.964417294	462.11342846	7553
2021-11-11 05:30:00	462.51079157	462.580330114	462.33197817	462.401516715	9117
2021-11-11 05:15:00	462.33197817	462.540593803	462.33197817	462.540593803	3263
2021-11-11 05:00:00	462.212769237	462.391582637	462.212769237	462.292241859	7968
2021-11-11 04:45:00	462.312110015	462.341912248	462.212769237	462.222703315	8386
2021-11-11 04:30:00	461.865076516	462.341912248	461.835274283	462.282307782	33562
2021-11-11 04:15:00	461.596856417	462.004153605	461.596856417	462.004153605	8955
2021-11-10 20:00:00	461.090218452	461.249163696	461.01074583	461.249163696	24996
2021-11-10 19:45:00	461.27896593	461.418043018	461.139888841	461.139888841	11764
2021-11-10 19:30:00	461.139888841	461.338570396	461.090218452	461.298834085	18890
2021-11-10 19:15:00	460.643184954	461.239229619	460.643184954	461.199493308	54244
2021-11-10 19:00:00	460.523976021	460.643184954	460.315360388	460.633250876	24749
2021-11-10 18:45:00	460.752459809	460.752459809	460.494173788	460.494173788	24462
2021-11-10 18:30:00	460.742525731	460.971009519	460.692855343	460.692855343	26155
2021-11-10 18:15:00	460.911405053	460.971009519	460.70278942	460.742525731	21025
2021-11-10 18:00:00	460.961075442	460.990877675	460.851800587	460.891536898	11009
2021-11-10 17:45:00	460.891536898	460.990877675	460.891536898	460.941207286	12668
2021-11-10 17:30:00	460.941207286	460.961075442	460.871668742	460.891536898	9894
2021-11-10 17:15:00	460.931273209	460.980943597	460.563712332	460.941207286	17887
2021-11-10 17:00:00	460.841469146	460.990877675	460.812064276	460.931273209	149128
2021-11-10 16:45:00	460.772327965	460.901470975	460.563712332	460.851800587	215072
2021-11-10 16:30:00	460.663053109	460.901470975	460.623316798	460.782262042	980924
2021-11-10 16:15:00	460.593514565	460.682921265	460.444503399	460.663053109	1983457
2021-11-10 16:00:00	460.027272134	461.229295541	459.95773359	460.593514565	8379759
2021-11-10 15:45:00	460.772327965	460.971009519	460.017338056	460.031444447	3626778
2021-11-10 15:30:00	460.39483301	461.020679908	460.315360388	460.762393887	2801651
2021-11-10 15:15:00	459.709381646	460.52129382	459.391491158	460.39483301	3822705
2021-11-10 15:00:00	459.073600671	460.355096699	458.994128049	459.700440976	3460387
2021-11-10 14:45:00	459.749117957	460.156415145	459.063666593	459.068633632	3905435
2021-11-10 14:30:00	460.653119032	461.110086608	459.729249802	459.73421684	3760003
2021-11-10 14:15:00	461.159756997	461.219361463	460.533910099	460.643184954	3053780
2021-11-10 14:00:00	461.80547205	461.924680983	460.876635781	461.169691074	2956689
2021-11-10 13:45:00	461.984285449	462.351746985	461.681296078	461.795537972	1807483
2021-11-10 13:30:00	461.815406128	462.20283516	461.437911173	461.984285449	2638588
2021-11-10 13:15:00	462.94789099	463.047231768	461.737324277	461.825340205	3205588
2021-11-10 13:00:00	462.769077591	462.997561379	462.46608822	462.94789099	1234712
2021-11-10 12:45:00	463.007495457	463.355188178	462.600198269	462.759143513	1048649
2021-11-10 12:30:00	463.412209784	463.464463033	462.997561379	462.997958742	826499
2021-11-10 12:15:00	463.732683132	463.871760221	463.265781478	463.414792644	1089198
2021-11-10 12:00:00	463.206177012	463.890634968	463.156506623	463.742517869	1211797
2021-11-10 11:45:00	463.643276432	463.851892065	463.166440701	463.216111089	1203557
2021-11-10 11:30:00	463.990969153	464.115145125	463.573737888	463.65321051	899574
2021-11-10 11:15:00	463.673078666	464.219552282	463.673078666	463.981035076	1187134
2021-11-10 11:00:00	463.65321051	464.010837309	463.633342355	463.673078666	1002838
2021-11-10 10:45:00	463.851892065	464.110178086	463.583671966	463.663144588	1936548
2021-11-10 10:30:00	463.96116692	464.298925563	463.762485365	463.851892065	1450131
2021-11-10 10:15:00	464.010837309	464.189650708	463.646057974	463.96116692	1681719
2021-11-10 10:00:00	462.967759146	464.130046242	462.957825068	463.990969153	2143809
2021-11-10 09:45:00	462.51079157	463.250880362	462.242571471	462.977891905	3323217
2021-11-10 09:30:00	462.848550213	462.908154679	462.480989336	462.480989336	142390
2021-11-10 09:15:00	462.719407202	462.987627301	462.610132347	462.868418368	95561
2021-11-10 09:00:00	462.500857492	462.868418368	462.192901082	462.699539047	136979
2021-11-10 08:45:00	463.156506623	463.156506623	462.232637393	462.540593803	406495
2021-11-10 08:30:00	463.444594878	463.524067499	463.265781478	463.404858567	36268
2021-11-10 08:15:00	462.868319028	463.921430609	462.670134177	463.424726722	144759
2021-11-10 08:00:00	463.235979245	463.265781478	463.156506623	463.206177012	64027
2021-11-10 07:45:00	463.176374778	463.3452541	462.828682057	463.3452541	112246
2021-11-10 07:30:00	463.206177012	463.235979245	463.067099923	463.226045167	28985
2021-11-10 07:15:00	462.709473125	463.206177012	462.709473125	463.186308856	41784
2021-11-10 07:00:00	462.679670891	462.759143513	462.620066425	462.759143513	10891
2021-11-10 06:45:00	463.206177012	463.216111089	462.620066425	462.63993458	15303
2021-11-10 06:30:00	463.265781478	463.275715556	462.918088757	463.106836234	2998
2021-11-10 06:15:00	463.196242934	463.265781478	463.136638468	463.226045167	9451
2021-11-10 06:00:00	463.057165846	463.136638468	462.908154679	463.136638468	3716
2021-11-10 05:45:00	463.394924489	463.394924489	462.81874798	462.918088757	6390
2021-11-10 05:30:00	463.494265266	463.583671966	463.4346608	463.4346608	2623
2021-11-10 05:15:00	463.802221676	463.802221676	463.663144588	463.663144588	1084
2021-11-10 05:00:00	463.702880899	463.851892065	463.702880899	463.772419443	2224
2021-11-10 04:45:00	463.335320022	463.603540121	463.325385945	463.603540121	1134
2021-11-10 04:30:00	463.226045167	463.375056333	463.206177012	463.375056333	861
2021-11-10 04:15:00	463.4346608	463.851892065	463.4346608	463.514133422	7785
2021-11-09 20:00:00	463.494265266	463.534001577	463.3452541	463.404858567	52406
2021-11-09 19:45:00	463.593606044	463.633342355	463.484331189	463.514133422	12508
2021-11-09 19:30:00	463.692946821	463.692946821	463.524067499	463.56380381	4012
2021-11-09 19:15:00	463.683012743	463.911496531	463.633342355	463.683012743	27603
2021-11-09 19:00:00	463.762485365	463.83202391	463.583671966	463.65321051	13497
2021-11-09 18:45:00	463.663144588	463.812155754	463.663144588	463.802221676	11323
2021-11-09 18:30:00	463.792287599	463.792287599	463.613474199	463.712814977	16490
2021-11-09 18:15:00	463.951232842	463.951232842	463.683012743	463.812155754	55505
2021-11-09 18:00:00	463.871760221	464.010837309	463.871760221	463.981035076	18417
2021-11-09 17:45:00	463.851892065	463.891628376	463.851892065	463.871760221	6307
2021-11-09 17:30:00	463.96116692	463.96116692	463.841957987	463.871760221	2336
2021-11-09 17:15:00	463.812155754	464.060507698	463.812155754	463.822089832	15689
2021-11-09 17:00:00	463.96116692	464.298925563	463.931364687	463.931364687	113658
2021-11-09 16:45:00	463.871760221	464.298925563	463.871760221	463.951232842	444988
2021-11-09 16:30:00	464.030705464	464.060507698	463.861826143	463.861826143	127724
2021-11-09 16:15:00	464.328727797	464.35853003	463.931364687	463.990969153	1331084
2021-11-09 16:00:00	464.179716631	464.413167458	463.83202391	464.308859641	4231438
2021-11-09 15:45:00	463.732683132	464.239321097	463.454528955	464.179716631	2022432
2021-11-09 15:30:00	463.702880899	463.96116692	463.524067499	463.732683132	1169374
2021-11-09 15:15:00	464.060507698	464.110178086	463.658177549	463.673078666	1179620
2021-11-09 15:00:00	463.86788593	464.090011909	463.545326426	464.060507698	1058058
2021-11-09 14:45:00	463.603540121	464.010837309	463.484331189	463.868581316	625554
2021-11-09 14:30:00	463.285649634	463.981035076	463.265781478	463.613474199	1942018
2021-11-09 14:15:00	463.095114023	463.472012932	462.967759146	463.285649634	1074688
2021-11-09 14:00:00	463.295583711	463.494265266	462.868418368	463.096902157	2002195
2021-11-09 13:45:00	463.504199344	463.782353521	463.235979245	463.295583711	786675
2021-11-09 13:30:00	463.69791386	464.05057362	463.326180671	463.504199344	751278
2021-11-09 13:15:00	463.583671966	463.995936192	463.524067499	463.692946821	1289066
2021-11-09 13:00:00	463.740729735	464.110178086	463.534001577	463.583671966	1244068
2021-11-09 12:45:00	463.335320022	463.782353521	463.206177012	463.722749054	1187968
2021-11-09 12:30:00	463.598573083	463.792287599	463.166440701	463.3452541	968283
2021-11-09 12:15:00	463.484331189	463.722749054	462.808813902	463.593606044	2294100
2021-11-09 12:00:00	464.388332263	464.408200419	463.355188178	463.514133422	1221948
2021-11-09 11:45:00	463.603540121	464.413167458	463.573737888	464.398266341	1154205
2021-11-09 11:30:00	463.643276432	464.209518864	463.495258674	463.613474199	1487321
2021-11-09 11:15:00	464.179716631	464.557211585	463.235979245	463.663144588	1345041
2021-11-09 11:00:00	464.875102073	464.875102073	464.030705464	464.179716631	1419501
2021-11-09 10:45:00	464.120112164	464.894970228	464.070441775	464.880069111	2307013
2021-11-09 10:30:00	464.090309931	464.477738963	463.464463033	464.120112164	2664249
2021-11-09 10:15:00	463.871760221	464.378398185	463.077034001	464.100244009	4914276
2021-11-09 10:00:00	465.759234992	465.928114313	463.384990411	463.871760221	4076859
2021-11-09 09:45:00	466.226136646	466.474488589	465.754267953	465.76281126	3022811
2021-11-09 09:30:00	465.98771878	466.315543345	465.98771878	466.246004801	102907
2021-11-09 09:15:00	466.037389169	466.11686179	465.957916547	465.98771878	43834
2021-11-09 09:00:00	466.087059557	466.156598101	465.878443925	465.977784702	103104
2021-11-09 08:45:00	465.709564603	466.067191402	465.699630525	466.067191402	81958
2021-11-09 08:30:00	465.50094897	465.620157903	465.481080815	465.600289748	34269
2021-11-09 08:15:00	465.948379832	466.007686276	464.815497606	465.491014893	120084
2021-11-09 08:00:00	465.600289748	465.600289748	465.183058483	465.312201493	67851
2021-11-09 07:45:00	465.957916547	465.957916547	465.560553437	465.570487515	23470
2021-11-09 07:30:00	465.947982469	465.977784702	465.838707614	465.957916547	17965
2021-11-09 07:15:00	465.977784702	466.047323246	465.947982469	465.957916547	17801
2021-11-09 07:00:00	466.007586935	466.057257324	465.947982469	465.957916547	6981
2021-11-09 06:45:00	465.98771878	466.037389169	465.98771878	466.027455091	7420
2021-11-09 06:30:00	465.957916547	466.166532179	465.928114313	466.057257324	7756
2021-11-09 06:15:00	465.98771878	465.997652858	465.89831208	465.89831208	3126
2021-11-09 06:00:00	466.007586935	466.057257324	466.007586935	466.027455091	1757
2021-11-09 05:45:00	466.037389169	466.057257324	465.957916547	465.997652858	2182
2021-11-09 05:30:00	466.136729946	466.146664024	466.047323246	466.057257324	1999
2021-11-09 05:15:00	465.918180236	466.186400335	465.918180236	466.176466257	14610
2021-11-09 05:00:00	465.908246158	465.997652858	465.908246158	465.928114313	1573
2021-11-09 04:45:00	465.749300914	465.769169069	465.699630525	465.769169069	1277
2021-11-09 04:30:00	465.868509847	465.868509847	465.689696448	465.689696448	2775
2021-11-09 04:15:00	465.530751204	465.89831208	465.530751204	465.80890538	6422
2021-11-08 20:00:00	464.765827217	464.795629451	464.636684207	464.686354595	19601
2021-11-08 19:45:00	464.884042743	464.88493681	464.716156829	464.765827217	12390
2021-11-08 19:30:00	465.212860716	465.212860716	464.805563528	464.835365762	35349
2021-11-08 19:15:00	465.202926638	465.391674115	465.173124405	465.222794794	8590
2021-11-08 19:00:00	465.510883048	465.510883048	465.292333338	465.312201493	11017
2021-11-08 18:45:00	465.401608193	465.451278582	465.401608193	465.451278582	1278
2021-11-08 18:30:00	465.401608193	465.401608193	465.183058483	465.332069649	7614
2021-11-08 18:15:00	465.471146737	465.570487515	465.332069649	465.332069649	67630
2021-11-08 18:00:00	465.530751204	465.530751204	465.421476348	465.421476348	32794
2021-11-08 17:45:00	465.431410426	465.530751204	465.431410426	465.481080815	111072
2021-11-08 17:30:00	465.520817126	465.560553437	465.441344504	465.441344504	15954
2021-11-08 17:15:00	465.600289748	465.838707614	465.510883048	465.520817126	67259
2021-11-08 17:00:00	465.838707614	465.838707614	465.560553437	465.600289748	210124
2021-11-08 16:45:00	465.481080815	465.649960137	465.461212659	465.59035567	2780728
2021-11-08 16:30:00	465.709564603	465.709564603	465.431410426	465.481080815	437838
2021-11-08 16:15:00	465.908246158	466.007586935	465.312201493	465.689696448	5644504
2021-11-08 16:00:00	465.729432758	466.176466257	465.451278582	465.868509847	7269503
2021-11-08 15:45:00	465.98771878	466.222560378	465.709564603	465.739366836	2631113
2021-11-08 15:30:00	466.20626849	466.335411501	465.818839458	465.997652858	1521738
2021-11-08 15:15:00	466.38508189	466.38508189	466.018812443	466.196334412	1582659
2021-11-08 15:00:00	466.187393742	466.384088482	466.082092518	466.375147812	815399
2021-11-08 14:45:00	465.868509847	466.236070723	465.858575769	466.191367374	866245
2021-11-08 14:30:00	466.096993635	466.355279656	465.80890538	465.863542808	935129
2021-11-08 14:15:00	465.957916547	466.275807034	465.918180236	466.087059557	1091446
2021-11-08 14:00:00	465.798971303	466.037389169	465.689696448	465.967850624	639394
2021-11-08 13:45:00	465.749300914	465.848641691	465.563831683	465.80890538	633061
2021-11-08 13:30:00	465.669828292	465.888378002	465.530751204	465.759234992	800453
2021-11-08 13:15:00	465.520817126	465.833740575	465.351937804	465.669828292	1189978
2021-11-08 13:00:00	465.510883048	465.615190864	465.143322172	465.520817126	958134
2021-11-08 12:45:00	465.515850087	465.699630525	465.292333338	465.503929194	1022756
2021-11-08 12:30:00	465.242662949	465.590455011	465.143322172	465.510883048	703734
2021-11-08 12:15:00	465.560553437	465.659894214	465.116599503	465.252597027	1030697
2021-11-08 12:00:00	465.749300914	465.888378002	465.421476348	465.560553437	835452
2021-11-08 11:45:00	466.136729946	466.255938879	465.749201573	465.769169069	1196962
2021-11-08 11:30:00	465.630091981	466.246004801	465.550619359	466.136729946	870247
2021-11-08 11:15:00	465.957916547	466.196334412	465.608833055	465.630091981	1039327
2021-11-08 11:00:00	465.918180236	466.395015967	465.838707614	465.962883585	1087876
2021-11-08 10:45:00	466.275807034	466.6036316	465.565520476	465.918180236	1828919
2021-11-08 10:30:00	466.226136646	466.683104222	466.216202568	466.287032542	1846142
2021-11-08 10:15:00	466.355279656	466.414884123	465.776619628	466.226136646	1473019
2021-11-08 10:00:00	466.504290822	466.712906455	465.938048391	466.355279656	1834980
2021-11-08 09:45:00	466.6036316	467.13013772	466.176466257	466.484422667	3294752
2021-11-08 09:30:00	466.633533174	466.832115388	466.504290822	466.573829367	143494
2021-11-08 09:15:00	466.404950045	466.633433833	466.325477423	466.633433833	75110
2021-11-08 09:00:00	466.20626849	466.404950045	466.20626849	466.395015967	36322
2021-11-08 08:45:00	466.087059557	466.255938879	466.007586935	466.246004801	114130
2021-11-08 08:30:00	465.908246158	466.096993635	465.868509847	466.07712548	134474
2021-11-08 08:15:00	465.789037225	465.938048391	464.517475274	465.858575769	133812
2021-11-08 08:00:00	465.709564603	465.709564603	465.550619359	465.610223826	70718
2021-11-08 07:45:00	465.709564603	465.918180236	465.67976237	465.699630525	107951
2021-11-08 07:30:00	465.739366836	465.798971303	465.709564603	465.709564603	34732
2021-11-08 07:15:00	465.828773536	465.828773536	465.560553437	465.699630525	42847
2021-11-08 07:00:00	465.848641691	465.878443925	465.798971303	465.838707614	22548
2021-11-08 06:45:00	465.769169069	465.89831208	465.769169069	465.89831208	2382
2021-11-08 06:30:00	465.739366836	465.759234992	465.630091981	465.759234992	3457
2021-11-08 06:15:00	465.749300914	465.80890538	465.689696448	465.689696448	29201
2021-11-08 06:00:00	465.669828292	465.689696448	465.59035567	465.67976237	5674
2021-11-08 05:45:00	465.818839458	465.858575769	465.739366836	465.759234992	4119
2021-11-08 05:30:00	465.540685281	465.848641691	465.50094897	465.80890538	6605
2021-11-08 05:15:00	465.560553437	465.580421592	465.451278582	465.510883048	15029
2021-11-08 05:00:00	465.630091981	465.630091981	465.550619359	465.550619359	1732
2021-11-08 04:45:00	465.749300914	465.769169069	465.59035567	465.59035567	3860
2021-11-08 04:30:00	465.719498681	465.789037225	465.630091981	465.709564603	17344
2021-11-08 04:15:00	464.964508772	465.709564603	464.964508772	465.709564603	18171
2021-11-05 20:00:00	464.815497606	464.845299839	464.676420518	464.706222751	16450
2021-11-05 19:45:00	464.815497606	464.865167995	464.785695373	464.785695373	6205
2021-11-05 19:30:00	464.855233917	464.865167995	464.815497606	464.815497606	6029
2021-11-05 19:15:00	464.855233917	464.855233917	464.825431684	464.855233917	4038
2021-11-05 19:00:00	464.775761295	464.855233917	464.775761295	464.835365762	2319
2021-11-05 18:45:00	464.845299839	464.855233917	464.785695373	464.855233917	5828
2021-11-05 18:30:00	464.875102073	464.875102073	464.775761295	464.805563528	15948
2021-11-05 18:15:00	464.914838384	464.964508772	464.855134576	464.924772461	12152
2021-11-05 18:00:00	464.964508772	465.014179161	464.954574695	464.964508772	5152
2021-11-05 17:45:00	464.979409889	465.014179161	464.914838384	465.014179161	8886
2021-11-05 17:30:00	465.06384955	465.123454016	464.914838384	464.989343967	33816
2021-11-05 17:15:00	465.083717705	465.113519938	464.914838384	465.06384955	605689
2021-11-05 17:00:00	464.914838384	465.441344504	464.914838384	465.004245083	703065
2021-11-05 16:45:00	464.88503615	464.944640617	464.815497606	464.924772461	187357
2021-11-05 16:30:00	464.88503615	464.944640617	464.686354595	464.865167995	291098
2021-11-05 16:15:00	465.391674115	465.50094897	464.845299839	464.845299839	5693091
2021-11-05 16:00:00	465.441344504	465.730624848	465.155640428	465.401608193	8248186
2021-11-05 15:45:00	465.173124405	466.067191402	465.078750666	465.451278582	3021245
2021-11-05 15:30:00	465.520817126	465.550619359	464.984376928	465.182959142	1287410
2021-11-05 15:15:00	465.59035567	465.699630525	464.894970228	465.515850087	1674337
2021-11-05 15:00:00	465.491014893	465.719498681	465.431410426	465.59035567	828180
2021-11-05 14:45:00	465.550619359	465.609826462	465.202926638	465.50094897	1054478
2021-11-05 14:30:00	465.530751204	465.649960137	465.068816589	465.550619359	1186709
2021-11-05 14:15:00	465.093651783	465.600289748	464.894970228	465.540685281	2384003
2021-11-05 14:00:00	464.425485714	465.133388094	464.060507698	465.083717705	1958024
2021-11-05 13:45:00	463.851892065	464.894970228	463.841957987	464.428068574	2290061
2021-11-05 13:30:00	465.153256249	465.332069649	463.841957987	463.851892065	2452373
2021-11-05 13:15:00	465.838707614	466.017521013	465.034047316	465.173124405	1409299
2021-11-05 13:00:00	466.096993635	466.136729946	465.669828292	465.828773536	1366439
2021-11-05 12:45:00	466.395015967	466.573829367	466.096993635	466.103152763	1420426
2021-11-05 12:30:00	466.29567519	466.474488589	466.206367831	466.404950045	1862742
2021-11-05 12:15:00	466.216202568	466.534093056	466.146664024	466.290708151	1937008
2021-11-05 12:00:00	466.618532717	466.961258399	466.216202568	466.226136646	1890318
2021-11-05 11:45:00	466.504290822	466.832115388	466.474488589	466.623499755	1660594
2021-11-05 11:30:00	467.040731021	467.040830361	466.474488589	466.5142249	1287744
2021-11-05 11:15:00	467.030796943	467.209610342	466.901653932	467.030796943	1007261
2021-11-05 11:00:00	467.090401409	467.26424777	466.82218131	467.030796943	1284739
2021-11-05 10:45:00	466.871851699	467.199676264	466.842049466	467.080467332	1753992
2021-11-05 10:30:00	467.229478498	467.378489664	466.712906455	466.871851699	2566861
2021-11-05 10:15:00	467.159939954	467.547368986	466.931456165	467.21954442	2392080
2021-11-05 10:00:00	467.234445537	467.30895112	466.6930383	467.159939954	3180641
2021-11-05 09:45:00	466.186400335	467.229478498	465.908246158	467.21954442	4669523
2021-11-05 09:30:00	465.908246158	466.365213734	465.908246158	466.20626849	211320
2021-11-05 09:15:00	465.798971303	465.918180236	465.649960137	465.908246158	77045
2021-11-05 09:00:00	465.59035567	465.957916547	465.431410426	465.818839458	128701
2021-11-05 08:45:00	464.954574695	466.106927713	464.745959062	465.620157903	530190
2021-11-05 08:30:00	464.845299839	464.994311005	464.805563528	464.944640617	102369
2021-11-05 08:15:00	464.954475354	465.024113239	463.424726722	464.865167995	115928
2021-11-05 08:00:00	464.855233917	464.875102073	464.745959062	464.855233917	14399
2021-11-05 07:45:00	464.547277507	464.855233917	464.507541196	464.845299839	24830
2021-11-05 07:30:00	464.825431684	464.845299839	464.477738963	464.477738963	20659
2021-11-05 07:15:00	464.944640617	465.173124405	464.815497606	464.825431684	35523
2021-11-05 07:00:00	464.805563528	464.954574695	464.805563528	464.924772461	12460
2021-11-05 06:45:00	464.745959062	464.825431684	464.736024984	464.736024984	2291
2021-11-05 06:30:00	464.736024984	464.924772461	464.736024984	464.815497606	12646
2021-11-05 06:15:00	464.785695373	464.785695373	464.66648644	464.716156829	5720
2021-11-05 06:00:00	464.547277507	464.75589314	464.517475274	464.75589314	5828
2021-11-05 05:45:00	464.26912333	464.398266341	464.26912333	464.338661874	5890
2021-11-05 05:30:00	464.130046242	464.26912333	464.080375853	464.229387019	2459
2021-11-05 05:15:00	464.080375853	464.090309931	464.020771387	464.060507698	2379
2021-11-05 05:00:00	463.921430609	463.921430609	463.851892065	463.921430609	1896
2021-11-05 04:45:00	463.841957987	463.941298765	463.841957987	463.911496531	1345
2021-11-05 04:30:00	463.941298765	464.060507698	463.891628376	463.96116692	3016
2021-11-05 04:15:00	463.524067499	463.921430609	463.524067499	463.921430609	4170
2021-11-04 20:00:00	463.931364687	464.13998032	463.921430609	464.110178086	16692
2021-11-04 19:45:00	463.782353521	463.951232842	463.772419443	463.911496531	22434
2021-11-04 19:30:00	463.871760221	463.871760221	463.772419443	463.772419443	12733
2021-11-04 19:15:00	463.901562454	463.951232842	463.841957987	463.941298765	23371
2021-11-04 19:00:00	463.822089832	463.96116692	463.822089832	463.901562454	7351
2021-11-04 18:45:00	463.921430609	463.971100998	463.782353521	463.841957987	9787
2021-11-04 18:30:00	463.623408277	464.010837309	463.623408277	464.010837309	11654
2021-11-04 18:15:00	463.633342355	463.673078666	463.494265266	463.66215118	38832
2021-11-04 18:00:00	463.702880899	463.712814977	463.663144588	463.683012743	7208
2021-11-04 17:45:00	463.762485365	463.822089832	463.623408277	463.722749054	35050
2021-11-04 17:30:00	463.732683132	463.83202391	463.732683132	463.74261721	63777
2021-11-04 17:15:00	463.762485365	463.83202391	463.633342355	463.762485365	346584
2021-11-04 17:00:00	463.772419443	463.792287599	463.633342355	463.702880899	126451
2021-11-04 16:45:00	463.732683132	464.040639542	463.722749054	463.772419443	1022736
2021-11-04 16:30:00	463.702880899	463.83202391	463.56380381	463.732683132	482895
2021-11-04 16:15:00	463.762485365	463.83202391	463.494265266	463.722749054	3018185
2021-11-04 16:00:00	462.744242397	463.83202391	462.659802736	463.802221676	7084115
2021-11-04 15:45:00	462.918088757	463.156506623	462.51079157	462.739275358	1832441
2021-11-04 15:30:00	462.843583174	463.106836234	462.679670891	462.908154679	1367125
2021-11-04 15:15:00	462.689604969	462.888286524	462.471055259	462.838616135	1333359
2021-11-04 15:00:00	463.084385219	463.206177012	462.699539047	462.719407202	1429687
2021-11-04 14:45:00	462.987627301	463.106836234	462.808813902	463.086968079	793663
2021-11-04 14:30:00	463.027363612	463.146572545	462.699539047	462.987627301	976963
2021-11-04 14:15:00	463.226045167	463.280682595	462.530659725	463.032330651	1317664
2021-11-04 14:00:00	463.206177012	463.330352984	463.022396573	463.226045167	814419
2021-11-04 13:45:00	463.007495457	463.212832844	462.702121907	463.206177012	3288659
2021-11-04 13:30:00	462.918088757	463.017429535	462.72934128	463.007495457	861212
2021-11-04 13:15:00	462.858484291	462.977693224	462.431318948	462.918088757	1232592
2021-11-04 13:00:00	462.898220602	462.977693224	462.704506086	462.853517252	646171
2021-11-04 12:45:00	462.888286524	462.99259434	462.623046648	462.911631607	754146
2021-11-04 12:30:00	463.384990411	463.414792644	462.699539047	462.878352446	940813
2021-11-04 12:15:00	463.166440701	463.414792644	463.077034001	463.404858567	1211790
2021-11-04 12:00:00	462.679670891	463.176374778	462.232736734	463.156506623	1577277
2021-11-04 11:45:00	462.267406665	462.689604969	462.103494382	462.679670891	1722250
2021-11-04 11:30:00	463.027363612	463.077034001	462.182967004	462.262439626	1892318
2021-11-04 11:15:00	463.424726722	463.424726722	463.012462496	463.032330651	1621659
2021-11-04 11:00:00	463.722749054	463.921430609	463.3452541	463.424726722	1755647
2021-11-04 10:45:00	463.603540121	463.88070089	463.583671966	463.702880899	2005604
2021-11-04 10:30:00	463.771426035	463.91646357	463.464463033	463.583671966	1711410
2021-11-04 10:15:00	463.280682595	463.772419443	463.146572545	463.74261721	1495435
2021-11-04 10:00:00	462.600198269	463.484331189	462.550527881	463.275715556	2627033
2021-11-04 09:45:00	462.292241859	462.689604969	461.924680983	462.610132347	3447282
2021-11-04 09:30:00	462.480989336	462.520725647	462.20283516	462.292241859	103054
2021-11-04 09:15:00	462.302175937	462.560461958	462.302175937	462.480989336	43377
2021-11-04 09:00:00	462.143230693	462.312110015	462.11342846	462.292241859	41952
2021-11-04 08:45:00	462.411450792	462.411450792	462.093560304	462.143230693	108256
2021-11-04 08:30:00	462.530659725	462.600198269	462.361780404	462.401516715	52005
2021-11-04 08:15:00	462.361681063	462.679670891	461.676329039	462.540593803	98551
2021-11-04 08:00:00	462.232637393	462.322044093	462.173032926	462.20283516	15300
2021-11-04 07:45:00	462.411450792	462.490923414	462.20283516	462.212769237	27055
2021-11-04 07:30:00	462.371714481	462.42138487	462.33197817	462.401516715	12423
2021-11-04 07:15:00	462.351846326	462.451187103	462.322044093	462.351846326	15300
2021-11-04 07:00:00	462.222703315	462.391582637	462.222703315	462.381648559	2024
2021-11-04 06:45:00	462.11342846	462.232637393	462.11342846	462.232637393	2503
2021-11-04 06:30:00	462.103494382	462.103494382	462.004153605	462.083626227	1564
2021-11-04 06:15:00	462.073692149	462.073692149	461.994219527	462.043889916	5391
2021-11-04 06:00:00	462.014087683	462.093560304	461.944549138	462.083626227	5006
2021-11-04 05:45:00	462.192901082	462.192901082	461.984285449	461.984285449	2281
2021-11-04 05:30:00	462.173032926	462.252505548	462.11342846	462.232637393	2812
2021-11-04 05:15:00	462.153164771	462.182967004	462.053823993	462.182967004	2836
2021-11-04 05:00:00	462.083626227	462.143230693	462.014087683	462.083626227	7810
2021-11-04 04:45:00	462.282307782	462.401516715	462.143230693	462.143230693	6034
2021-11-04 04:30:00	462.312110015	462.699539047	462.282307782	462.490923414	5845
2021-11-04 04:15:00	462.063758071	462.272373704	462.02402176	462.232637393	6400
2021-11-03 20:00:00	462.252505548	462.391582637	462.20283516	462.391582637	21824
2021-11-03 19:45:00	462.143230693	462.192901082	462.103494382	462.173032926	6426
2021-11-03 19:30:00	462.153164771	462.222703315	462.123362538	462.222703315	13618
2021-11-03 19:15:00	462.004153605	462.431318948	462.004153605	462.143230693	32382
2021-11-03 19:00:00	461.934615061	462.053823993	461.934615061	462.004153605	15263
2021-11-03 18:45:00	461.89487875	461.954483216	461.865076516	461.934615061	5212
2021-11-03 18:30:00	461.924680983	462.02402176	461.884944672	461.89487875	22263
2021-11-03 18:15:00	461.656460884	461.944549138	461.646526806	461.924680983	60455
2021-11-03 18:00:00	461.755801661	461.755801661	461.656460884	461.656460884	34589
2021-11-03 17:45:00	461.666394962	461.755801661	461.666394962	461.755801661	13068
2021-11-03 17:30:00	461.686263117	461.745867583	461.636592728	461.735933506	228306
2021-11-03 17:15:00	461.646526806	461.735933506	461.596856417	461.686263117	532172
2021-11-03 17:00:00	461.487581562	461.656460884	461.477647484	461.636592728	181761
2021-11-03 16:45:00	461.547186029	461.656460884	461.437911173	461.49751564	78303
2021-11-03 16:30:00	461.567054184	461.616724573	461.487581562	461.557120106	1233478
2021-11-03 16:15:00	461.666394962	461.686263117	461.348504474	461.567054184	3253806
2021-11-03 16:00:00	461.636592728	462.083626227	461.507449718	461.676329039	7886224
2021-11-03 15:45:00	461.179625152	461.663414738	461.070350297	461.636592728	3416892
2021-11-03 15:30:00	461.199493308	461.288900007	460.871668742	461.171479208	2190742
2021-11-03 15:15:00	460.861734664	461.368372629	460.663053109	461.199493308	2450093
2021-11-03 15:00:00	459.86832689	461.169691074	459.848458734	460.88160282	3883124
2021-11-03 14:45:00	459.31499876	459.967667667	458.994128049	459.848458734	2568525
2021-11-03 14:30:00	458.795446494	459.550436402	458.626567172	459.302084459	1806219
2021-11-03 14:15:00	458.090126974	459.669645335	457.821906875	458.76564426	5054027
2021-11-03 14:00:00	458.323577801	458.32854484	457.921247652	458.095094013	1179695
2021-11-03 13:45:00	458.249072218	458.377817865	458.214302946	458.318610762	558604
2021-11-03 13:30:00	458.209335907	458.254039257	458.030522507	458.254039257	451700
2021-11-03 13:15:00	458.263973334	458.268940373	458.080192896	458.199401829	419505
2021-11-03 13:00:00	458.32854484	458.363314112	458.159665518	458.268940373	394991
2021-11-03 12:45:00	458.338478918	458.467621928	458.249072218	458.318610762	489338
2021-11-03 12:30:00	458.417951539	458.437819695	458.159665518	458.32854484	545248
2021-11-03 12:15:00	458.384175675	458.487490084	458.288808529	458.408017462	485387
2021-11-03 12:00:00	458.179533674	458.45768785	458.090126974	458.378314569	727373
2021-11-03 11:45:00	458.14973144	458.278874451	458.000720274	458.189467751	437928
2021-11-03 11:30:00	458.199401829	458.388149306	458.109995129	458.144764402	758294
2021-11-03 11:15:00	458.408017462	458.452720812	458.070258818	458.209335907	658461
2021-11-03 11:00:00	458.358347073	458.517292317	458.249072218	458.408017462	865879
2021-11-03 10:45:00	458.209335907	458.378215228	458.040456585	458.348412995	885929
2021-11-03 10:30:00	458.139797363	458.23913814	457.901379497	458.219269985	935007
2021-11-03 10:15:00	458.427885617	458.626567172	457.792104642	458.154698479	1716243
2021-11-03 10:00:00	458.249072218	458.497424161	458.080192896	458.348412995	1448308
2021-11-03 09:45:00	458.259006296	458.537160472	457.795879591	458.229204062	2621488
2021-11-03 09:30:00	458.268940373	458.338478918	458.179533674	458.268940373	55206
2021-11-03 09:15:00	458.169599596	458.288808529	457.960983963	458.268940373	67533
2021-11-03 09:00:00	458.199401829	458.288808529	458.159665518	458.169599596	28861
2021-11-03 08:45:00	458.368281151	458.368281151	458.119929207	458.199401829	90885
2021-11-03 08:30:00	458.477556006	458.517292317	458.308676684	458.338478918	33275
2021-11-03 08:15:00	458.358347073	458.676237561	458.318610762	458.477556006	36436
2021-11-03 08:00:00	458.606699017	458.606699017	458.45768785	458.54709455	12290
2021-11-03 07:45:00	458.557028628	458.616633094	458.487490084	458.596764939	16061
2021-11-03 07:30:00	458.398083384	458.507358239	458.368281151	458.507358239	6166
2021-11-03 07:15:00	458.517292317	458.517292317	458.288808529	458.427885617	18594
2021-11-03 07:00:00	458.447753773	458.45768785	458.378215228	458.378215228	5484
2021-11-03 06:45:00	458.527226395	458.527226395	458.398083384	458.398083384	6106
2021-11-03 06:30:00	458.527226395	458.54709455	458.398083384	458.54709455	4369
2021-11-03 06:15:00	458.656369405	458.666303483	458.566962706	458.606699017	1357
2021-11-03 06:00:00	458.566962706	458.666303483	458.566962706	458.666303483	1258
2021-11-03 05:45:00	458.676237561	458.715973872	458.616633094	458.616633094	2092
2021-11-03 05:30:00	458.825248727	458.864985038	458.666303483	458.666303483	2421
2021-11-03 05:15:00	458.63650125	458.835182805	458.63650125	458.815314649	3524
2021-11-03 05:00:00	458.596764939	458.666303483	458.596764939	458.666303483	946
2021-11-03 04:45:00	458.72590795	458.735842027	458.626567172	458.626567172	723
2021-11-03 04:30:00	458.626567172	458.76564426	458.626567172	458.76564426	575
2021-11-03 04:15:00	458.358347073	458.686171639	458.358347073	458.626567172	5432
2021-11-02 20:00:00	458.417951539	458.437819695	458.378215228	458.378215228	8194
2021-11-02 19:45:00	458.45768785	458.497424161	458.388149306	458.398083384	4763
2021-11-02 19:30:00	458.427885617	458.507358239	458.378215228	458.477556006	14970
2021-11-02 19:15:00	458.45768785	458.507358239	458.427885617	458.427885617	4012
2021-11-02 19:00:00	458.596764939	458.616633094	458.408116803	458.447753773	5598
2021-11-02 18:45:00	458.467621928	458.566962706	458.417951539	458.566962706	3995
2021-11-02 18:30:00	458.467621928	458.507358239	458.437819695	458.467621928	12005
2021-11-02 18:15:00	458.606699017	458.606699017	458.388149306	458.517292317	51755
2021-11-02 18:00:00	458.616633094	458.85505096	458.527226395	458.566962706	107512
2021-11-02 17:45:00	458.656369405	458.696105716	458.596764939	458.616633094	43994
2021-11-02 17:30:00	458.63650125	458.85505096	458.606699017	458.656369405	18839
2021-11-02 17:15:00	458.616633094	458.72590795	458.606699017	458.63650125	17992
2021-11-02 17:00:00	458.696105716	458.735842027	458.606699017	458.616633094	315490
2021-11-02 16:45:00	458.616633094	458.646435328	458.586830861	458.646435328	24807
2021-11-02 16:30:00	458.586830861	458.85505096	458.487490084	458.626567172	347445
2021-11-02 16:15:00	458.815314649	458.85505096	458.45768785	458.586830861	4138265
2021-11-02 16:00:00	458.775578338	458.994128049	458.32854484	458.825248727	6675800
2021-11-02 15:45:00	458.755710183	458.805380571	458.45768785	458.785512416	1363831
2021-11-02 15:30:00	458.76564426	458.825248727	458.477556006	458.760677222	1324721
2021-11-02 15:15:00	458.85505096	458.954391738	458.715973872	458.755710183	939754
2021-11-02 15:00:00	458.676336902	458.884853193	458.641468289	458.864985038	1208317
2021-11-02 14:45:00	458.408017462	458.715973872	458.278874451	458.676237561	1122472
2021-11-02 14:30:00	458.358347073	458.552061589	458.179633014	458.412984501	1279987
2021-11-02 14:15:00	458.606699017	458.6812046	458.249072218	458.348412995	1323629
2021-11-02 14:00:00	458.715973872	458.740809066	458.527226395	458.616633094	522091
2021-11-02 13:45:00	458.517292317	458.715973872	458.263973334	458.715973872	1616493
2021-11-02 13:30:00	458.954391738	458.974259893	458.507358239	458.507358239	872156
2021-11-02 13:15:00	458.904721349	459.013996204	458.715973872	458.954391738	667210
2021-11-02 13:00:00	458.76564426	459.053732515	458.76564426	458.894787271	1350656
2021-11-02 12:45:00	458.656369405	458.845116882	458.527226395	458.76564426	727665
2021-11-02 12:30:00	458.363314112	458.72590795	458.293775568	458.646435328	1026047
2021-11-02 12:15:00	458.378215228	458.437819695	458.030522507	458.368281151	1194541
2021-11-02 12:00:00	459.063666593	459.182875526	458.32854484	458.371261374	1711645
2021-11-02 11:45:00	458.745776105	459.073600671	458.606699017	459.063666593	1271321
2021-11-02 11:30:00	458.37324819	458.775578338	458.219269985	458.745776105	1619942
2021-11-02 11:15:00	458.552061589	458.775578338	458.318610762	458.368281151	1394411
2021-11-02 11:00:00	458.23913814	458.686171639	458.139797363	458.54709455	1302287
2021-11-02 10:45:00	458.179533674	458.408116803	458.040456585	458.219269985	1703835
2021-11-02 10:30:00	457.821906875	458.278874451	457.821906875	458.179533674	2188822
2021-11-02 10:15:00	458.129863285	458.388149306	457.692763864	457.811972797	1899887
2021-11-02 10:00:00	457.707664981	458.23913814	457.662961631	458.119929207	2422692
2021-11-02 09:45:00	457.186125899	457.871577264	457.047048811	457.722566097	2814860
2021-11-02 09:30:00	457.196059977	457.265598521	457.136455511	457.176191822	69788
2021-11-02 09:15:00	457.295400754	457.394741532	457.0967192	457.166257744	41627
2021-11-02 09:00:00	457.345071143	457.444411921	457.285466677	457.285466677	25164
2021-11-02 08:45:00	457.275532599	457.464280076	457.275532599	457.355005221	49127
2021-11-02 08:30:00	457.384807454	457.384807454	457.196059977	457.295400754	42298
2021-11-02 08:15:00	457.116587355	457.384807454	456.600412676	457.384807454	35902
2021-11-02 08:00:00	457.255664444	457.255664444	457.076851044	457.126521433	16264
2021-11-02 07:45:00	456.967576189	457.325202988	456.967576189	457.245730366	17852
2021-11-02 07:30:00	456.987444344	457.086785122	456.868235412	456.997378422	51453
2021-11-02 07:15:00	457.0967192	457.0967192	456.868235412	456.997378422	16010
2021-11-02 07:00:00	456.907971722	456.937773956	456.888103567	456.927839878	12948
2021-11-02 06:45:00	456.868235412	456.907971722	456.768894634	456.868235412	3678
2021-11-02 06:30:00	456.60994939	456.78876279	456.510608613	456.778828712	35230
2021-11-02 06:15:00	456.808630945	456.808630945	456.60994939	456.60994939	5841
2021-11-02 06:00:00	456.639751623	456.768894634	456.629817546	456.749026479	30077
2021-11-02 05:45:00	456.838433178	456.838433178	456.590081235	456.590081235	5022
2021-11-02 05:30:00	456.669553857	456.9179058	456.639751623	456.768894634	35076
2021-11-02 05:15:00	456.540410846	456.749026479	456.351663369	456.739092401	25039
2021-11-02 05:00:00	456.967576189	456.967576189	456.550344924	456.570213079	7587
2021-11-02 04:45:00	456.937773956	457.037114733	456.937773956	456.997378422	1437
2021-11-02 04:30:00	456.818565023	456.927839878	456.818565023	456.898037645	2345
2021-11-02 04:15:00	456.808630945	456.987444344	456.778828712	456.828499101	6086
2021-11-01 20:00:00	456.927839878	456.947708033	456.808630945	456.808630945	9858
2021-11-01 19:45:00	456.878169489	456.907971722	456.848367256	456.858301334	4131
2021-11-01 19:30:00	456.96767553	457.056982889	456.967576189	457.056982889	3521
2021-11-01 19:15:00	457.215928133	457.215928133	456.868235412	456.878169489	30116
2021-11-01 19:00:00	457.176191822	457.255664444	457.0967192	457.215928133	11842
2021-11-01 18:45:00	457.056982889	457.245730366	457.017246578	457.245730366	15385
2021-11-01 18:30:00	456.858301334	457.017246578	456.768894634	457.017246578	14438
2021-11-01 18:15:00	457.0073125	457.066916966	456.828499101	456.878169489	39771
2021-11-01 18:00:00	456.937773956	457.027180655	456.937773956	456.987444344	11181
2021-11-01 17:45:00	456.947708033	456.967576189	456.927839878	456.937773956	3161
2021-11-01 17:30:00	456.9179058	456.987444344	456.898037645	456.957642111	129704
2021-11-01 17:15:00	457.0073125	457.0073125	456.878169489	456.9179058	92361
2021-11-01 17:00:00	457.017246578	457.056982889	456.967576189	457.056982889	59504
2021-11-01 16:45:00	456.987444344	457.066916966	456.947708033	457.0073125	61338
2021-11-01 16:30:00	456.888103567	457.027180655	456.78876279	456.997378422	424611
2021-11-01 16:15:00	457.037114733	457.086785122	456.739092401	456.888103567	3323541
2021-11-01 16:00:00	456.649685701	457.196059977	456.431135991	457.066916966	5428649
2021-11-01 15:45:00	456.341729291	456.69935609	456.341729291	456.659619779	2832914
2021-11-01 15:30:00	456.292058902	456.510608613	455.934432104	456.361597447	1102954
2021-11-01 15:15:00	456.172849969	456.311927058	456.043706959	456.292058902	812552
2021-11-01 15:00:00	456.103311425	456.292058902	456.013904726	456.172849969	775897
2021-11-01 14:45:00	455.586739383	456.113245503	455.586739383	456.103311425	978503
2021-11-01 14:30:00	455.417860061	455.735750549	455.199310351	455.606607538	1133735
2021-11-01 14:15:00	455.785420938	455.90462987	455.397991906	455.457596372	1002429
2021-11-01 14:00:00	455.765552782	455.974168415	455.651310888	455.805289093	717327
2021-11-01 13:45:00	456.232454436	456.361597447	455.765552782	455.765552782	871199
2021-11-01 13:30:00	456.778828712	456.927839878	456.073509192	456.222520358	1300665
2021-11-01 13:15:00	456.937773956	456.987444344	456.69935609	456.778828712	1236999
2021-11-01 13:00:00	456.838433178	456.967576189	456.684454973	456.935290436	681301
2021-11-01 12:45:00	456.649685701	456.937773956	456.575180118	456.838433178	738045
2021-11-01 12:30:00	456.580147157	456.69935609	456.401333758	456.644718662	789851
2021-11-01 12:15:00	456.460938224	456.689422012	456.341729291	456.580147157	1023096
2021-11-01 12:00:00	456.292058902	456.455971185	456.073509192	456.441169409	711978
2021-11-01 11:45:00	456.202652203	456.490740457	455.984102492	456.30199298	926129
2021-11-01 11:30:00	455.835091326	456.411267835	455.805189752	456.202652203	1341565
2021-11-01 11:15:00	455.556937149	456.192718125	455.497332683	455.825157248	1287953
2021-11-01 11:00:00	455.705948316	456.013805385	455.239046662	455.566871227	1359589
2021-11-01 10:45:00	456.003970648	456.003970648	455.497332683	455.715882393	1852871
2021-11-01 10:30:00	456.103311425	456.356630408	455.676146082	456.013904726	1648438
2021-11-01 10:15:00	456.252322591	456.371531524	455.179442195	456.08344327	3455619
2021-11-01 10:00:00	456.868235412	457.086785122	456.113245503	456.242388514	3482127
2021-11-01 09:45:00	457.265598521	457.665047787	456.709290168	456.868235412	4645134
2021-11-01 09:30:00	457.255664444	457.364939299	457.215928133	457.275532599	196717
2021-11-01 09:15:00	457.374873376	457.394741532	456.9179058	457.265598521	165864
2021-11-01 09:00:00	457.553686776	457.62322532	457.345071143	457.374873376	48326
2021-11-01 08:45:00	457.84177503	457.84177503	457.499049348	457.523884543	39769
2021-11-01 08:30:00	457.831840953	457.901379497	457.772236486	457.861643186	17534
2021-11-01 08:15:00	458.288709188	458.358347073	456.679487934	457.860649778	39261
2021-11-01 08:00:00	457.970918041	458.060324741	457.970918041	458.030522507	9868
2021-11-01 07:45:00	458.159665518	458.159665518	457.960983963	457.990786197	43361
2021-11-01 07:30:00	458.23913814	458.249072218	458.119929207	458.169599596	17638
2021-11-01 07:15:00	458.23913814	458.378215228	458.23913814	458.259006296	15435
2021-11-01 07:00:00	458.109995129	458.298742607	458.109995129	458.288808529	31822
2021-11-01 06:45:00	458.010654352	458.14973144	458.010654352	458.090126974	1195
2021-11-01 06:30:00	458.040456585	458.209335907	458.000720274	458.030522507	56099
2021-11-01 06:15:00	458.030522507	458.100061052	458.02058843	458.040456585	5080
2021-11-01 06:00:00	457.960983963	458.000720274	457.960983963	457.980852119	1901
2021-11-01 05:45:00	458.030522507	458.100061052	457.990786197	457.990786197	4453
2021-11-01 05:30:00	458.090126974	458.090126974	458.000720274	458.000720274	2264
2021-11-01 05:15:00	457.84177503	458.249072218	457.84177503	458.169599596	11656
2021-11-01 05:00:00	457.802038719	457.881511341	457.762302408	457.851709108	10253
2021-11-01 04:45:00	457.62322532	457.831840953	457.613291242	457.782170564	9175
2021-11-01 04:30:00	457.255664444	457.71263202	457.255664444	457.62322532	11524
2021-11-01 04:15:00	456.888103567	457.116587355	456.888103567	457.116587355	10027
2021-10-29 20:00:00	456.629817546	456.669553857	456.550444265	456.669553857	17502
2021-10-29 19:45:00	456.639751623	456.639751623	456.619883468	456.629817546	4095
2021-10-29 19:30:00	456.629817546	456.758960556	456.540410846	456.758960556	9883
2021-10-29 19:15:00	456.649685701	456.649685701	456.590081235	456.590081235	1300
2021-10-29 19:00:00	456.590081235	456.590081235	456.560279001	456.560279001	7975
2021-10-29 18:45:00	456.669553857	456.669553857	456.590081235	456.600015312	4423
2021-10-29 18:30:00	456.580147157	456.669553857	456.560279001	456.669553857	7169
2021-10-29 18:15:00	456.560279001	456.629817546	456.560279001	456.560279001	6294
2021-10-29 18:00:00	456.570213079	456.60994939	456.550344924	456.580147157	3726
2021-10-29 17:45:00	456.520542691	456.570213079	456.460938224	456.510608613	36465
2021-10-29 17:30:00	456.60994939	456.69935609	456.222520358	456.530476768	52555
2021-10-29 17:15:00	456.590081235	456.679487934	456.520542691	456.679487934	15034
2021-10-29 17:00:00	456.470872302	456.739092401	456.441070069	456.629817546	90313
2021-10-29 16:45:00	456.60994939	456.689422012	456.222520358	456.510608613	766583
2021-10-29 16:30:00	456.431135991	456.649685701	456.043706959	456.619883468	816408
2021-10-29 16:15:00	456.182784047	456.540410846	456.063575114	456.431135991	5980017
2021-10-29 16:00:00	455.556937149	456.530476768	455.527134916	456.202652203	12057837
2021-10-29 15:45:00	454.881419863	455.676146082	454.772145008	455.556937149	3515918
2021-10-29 15:30:00	455.085068457	455.119837729	454.563529375	454.886386902	2454263
2021-10-29 15:15:00	455.184409234	455.328453361	454.950958407	455.089042088	1642737
2021-10-29 15:00:00	455.239046662	455.338387439	455.07016734	455.169508117	1674037
2021-10-29 14:45:00	454.821815396	455.278782973	454.712540541	455.234079623	2738033
2021-10-29 14:30:00	455.561904188	455.586739383	454.801947241	454.811881319	2095224
2021-10-29 14:15:00	455.676146082	455.755618704	455.517200838	455.566871227	1142944
2021-10-29 14:00:00	455.715882393	455.745684627	455.397991906	455.676146082	1088199
2021-10-29 13:45:00	455.835091326	455.914563948	455.656277927	455.725816471	624519
2021-10-29 13:30:00	455.914563948	456.103311425	455.795355015	455.825157248	1593513
2021-10-29 13:15:00	455.715882393	455.954300259	455.651310888	455.90462987	850240
2021-10-29 13:00:00	456.053641037	456.053641037	455.626475694	455.705948316	927424
2021-10-29 12:45:00	456.113245503	456.123179581	455.90462987	456.048673998	1060253
2021-10-29 12:30:00	455.566871227	456.138080697	455.328055998	456.113245503	3372081
2021-10-29 12:15:00	455.050299185	455.745585286	454.921156174	455.556937149	1640333
2021-10-29 12:00:00	454.911222096	455.298551787	454.772145008	455.040365107	1288874
2021-10-29 11:45:00	455.030431029	455.457596372	454.815556927	454.901288018	1515293
2021-10-29 11:30:00	454.841683552	455.189376273	454.742342774	455.040365107	1832180
2021-10-29 11:15:00	454.305243354	455.010562874	454.275441121	454.841683552	1505670
2021-10-29 11:00:00	454.028082585	454.553595297	453.997286944	454.305243354	2667642
2021-10-29 10:45:00	453.758869078	454.037023255	453.470780823	454.027089177	1627121
2021-10-29 10:30:00	454.136364032	454.265507043	453.560187523	453.729066845	3534627
2021-10-29 10:15:00	454.116495877	454.578430492	453.997286944	454.116495877	1580469
2021-10-29 10:00:00	454.066825488	454.623133842	453.917019596	454.106561799	2254311
2021-10-29 09:45:00	452.864802081	454.14629811	452.556845671	454.066825488	3590661
2021-10-29 09:30:00	452.785329459	453.142956258	452.725724993	452.82506577	164067
2021-10-29 09:15:00	452.785329459	452.924406547	452.447570816	452.745593148	107690
2021-10-29 09:00:00	453.172758491	453.242297035	452.527043438	452.805197615	173882
2021-10-29 08:45:00	453.301901502	453.679396456	453.053549558	453.202560724	108203
2021-10-29 08:30:00	453.371440046	453.44097859	453.272099268	453.321769657	42147
2021-10-29 08:15:00	453.113154025	453.470780823	452.8850676	453.341637813	83426
2021-10-29 08:00:00	453.321769657	453.480714901	453.123088102	453.142956258	79203
2021-10-29 07:45:00	453.093285869	453.490648979	452.944274703	453.291967424	47015
2021-10-29 07:30:00	453.073417714	453.152890336	453.033681403	453.093285869	42478
2021-10-29 07:15:00	452.984011014	453.172758491	452.944274703	453.073417714	54942
2021-10-29 07:00:00	452.993945092	453.083351791	452.805197615	453.083351791	13610
2021-10-29 06:45:00	452.616450137	453.04361548	452.60651606	452.964142858	26669
2021-10-29 06:30:00	452.576713826	452.646252371	452.497241205	452.596581982	61691
2021-10-29 06:15:00	453.282033346	453.311835579	452.596581982	452.596581982	6550
2021-10-29 06:00:00	453.003879169	453.192626647	453.003879169	453.172758491	1908
2021-10-29 05:45:00	453.073417714	453.142956258	452.91447247	452.984011014	2232
2021-10-29 05:30:00	453.22242888	453.22242888	452.795263537	453.013813247	3112
2021-10-29 05:15:00	453.103219947	453.391308201	453.103219947	453.212494802	4614
2021-10-29 05:00:00	452.993945092	453.212494802	452.815131692	453.212494802	7831
2021-10-29 04:45:00	452.884670236	453.192626647	452.805197615	452.954208781	4362
2021-10-29 04:30:00	453.431044512	453.520451212	452.904538392	452.904538392	20288
2021-10-29 04:15:00	453.589989756	453.589989756	453.192626647	453.35157189	12274
2021-10-28 20:00:00	453.8383417	454.066825488	453.808539467	453.987352866	22151
2021-10-28 19:45:00	453.848275778	453.888012089	453.808539467	453.808539467	18680
2021-10-28 19:30:00	454.086693643	454.086693643	453.818473544	453.848275778	16394
2021-10-28 19:15:00	454.086693643	454.086693643	453.977418788	454.086693643	6607
2021-10-28 19:00:00	453.987352866	454.096627721	453.967484711	454.096627721	13322
2021-10-28 18:45:00	454.444320442	454.45425452	453.967484711	453.967484711	38109
2021-10-28 18:30:00	454.176100343	454.45425452	454.126429954	454.434386364	52872
2021-10-28 18:15:00	454.384715976	454.464188598	454.126429954	454.215836654	193987
2021-10-28 18:00:00	454.563529375	454.583397531	454.335045587	454.335045587	52405
2021-10-28 17:45:00	454.563529375	454.692672386	454.563529375	454.563529375	21320
2021-10-28 17:30:00	454.305243354	454.593331608	454.285375198	454.563529375	35474
2021-10-28 17:15:00	454.23570481	454.384715976	454.225770732	454.305243354	176013
2021-10-28 17:00:00	454.315177432	455.298651128	454.116495877	454.295309276	121588
2021-10-28 16:45:00	454.901288018	455.298651128	453.679396456	454.315177432	522696
2021-10-28 16:30:00	454.801947241	455.298651128	454.593331608	454.941024329	1048609
2021-10-28 16:15:00	455.258914817	455.457596372	454.593331608	454.772145008	2718308
2021-10-28 16:00:00	454.225770732	455.37812375	454.136364032	455.239046662	7517765
2021-10-28 15:45:00	454.215836654	454.722474619	454.086693643	454.23570481	2442057
2021-10-28 15:30:00	454.156232188	454.563529375	454.079640448	454.225770732	1509997
2021-10-28 15:15:00	454.474122675	454.474122675	454.126429954	454.166166265	1496931
2021-10-28 15:00:00	454.608232725	454.772145008	454.374781898	454.484056753	597067
2021-10-28 14:45:00	454.767177969	454.891353941	454.533727142	454.613199764	825920
2021-10-28 14:30:00	454.503924909	454.85161763	454.464188598	454.76221093	2071110
2021-10-28 14:15:00	454.325111509	454.662870153	454.310210393	454.503924909	3483660
2021-10-28 14:00:00	454.414518209	454.479089714	454.215836654	454.325111509	738029
2021-10-28 13:45:00	454.046957332	454.464188598	454.039506774	454.414518209	773329
2021-10-28 13:30:00	453.947616555	454.076759566	453.719132767	454.037023255	570331
2021-10-28 13:15:00	453.709198689	454.126429954	453.669462378	453.947616555	797158
2021-10-28 13:00:00	454.374781898	454.414518209	453.490648979	453.679396456	1484853
2021-10-28 12:45:00	454.295309276	454.384715976	454.046957332	454.36484782	829999
2021-10-28 12:30:00	454.563529375	454.692672386	454.230340408	454.290342237	707763
2021-10-28 12:15:00	454.066825488	454.553595297	454.05689141	454.553595297	859662
2021-10-28 12:00:00	454.901288018	454.931090252	453.848275778	454.066825488	1545084
2021-10-28 11:45:00	454.513858986	454.911222096	454.414518209	454.911222096	964119
2021-10-28 11:30:00	454.652936075	454.846650591	454.435379772	454.503924909	1329851
2021-10-28 11:15:00	454.444320442	454.782079085	454.384715976	454.662870153	978877
2021-10-28 11:00:00	454.325111509	454.956918854	454.325111509	454.45425452	1816063
2021-10-28 10:45:00	454.05689141	454.414518209	453.987352866	454.325111509	1750028
2021-10-28 10:30:00	453.470780823	454.111528838	453.262165191	454.046957332	1428808
2021-10-28 10:15:00	453.758869078	453.967484711	453.036065581	453.470780823	1939582
2021-10-28 10:00:00	453.331703735	453.947616555	452.974076936	453.748935	2084149
2021-10-28 09:45:00	452.457504894	453.381274783	452.447570816	453.321769657	3252980
2021-10-28 09:30:00	452.278691494	452.507175282	452.278691494	452.477373049	104792
2021-10-28 09:15:00	452.368098194	452.467438971	452.11974625	452.229021105	74380
2021-10-28 09:00:00	452.358164116	452.437636738	452.010471395	452.368098194	118725
2021-10-28 08:45:00	452.368098194	452.576713826	452.149548483	452.348230038	167578
2021-10-28 08:30:00	452.308493727	452.755527226	452.308493727	452.387966349	113460
2021-10-28 08:15:00	452.417768583	452.497241205	451.28528372	452.29855965	91761
2021-10-28 08:00:00	452.230014513	452.368098194	452.080009939	452.149548483	68179
2021-10-28 07:45:00	452.447570816	452.447570816	452.238955183	452.238955183	78341
2021-10-28 07:30:00	452.477373049	452.51710936	452.437636738	452.457504894	52439
2021-10-28 07:15:00	452.368098194	452.626384215	452.318427805	452.447570816	119975
2021-10-28 07:00:00	452.070075862	452.42770266	452.060141784	452.42770266	29348
2021-10-28 06:45:00	451.891262462	452.060141784	451.891262462	452.060141784	37029
2021-10-28 06:30:00	451.603174208	451.762119452	451.603174208	451.762119452	14473
2021-10-28 06:15:00	451.692580907	451.781987607	451.603174208	451.603174208	16949
2021-10-28 06:00:00	451.672712752	451.722383141	451.642910519	451.672712752	34479
2021-10-28 05:45:00	451.603174208	451.652844596	451.474031197	451.652844596	2987
2021-10-28 05:30:00	451.801855762	451.801855762	451.623042363	451.672712752	1908
2021-10-28 05:15:00	451.871394307	451.950866929	451.841592073	451.841592073	3397
2021-10-28 05:00:00	451.891262462	452.040273628	451.841592073	451.871394307	9684
2021-10-28 04:45:00	451.50383343	451.930998773	451.50383343	451.930998773	8977
2021-10-28 04:30:00	451.37469042	451.573371974	451.28528372	451.464097119	4204
2021-10-28 04:15:00	451.533635663	451.642910519	451.404492653	451.424360808	4593
2021-10-27 20:00:00	451.801855762	451.940932851	451.762119452	451.851526151	30478
2021-10-27 19:45:00	451.603174208	451.752185374	451.603174208	451.752185374	12896
2021-10-27 19:30:00	451.712449063	451.801855762	451.563437897	451.702514985	8995
2021-10-27 19:15:00	451.702514985	451.801855762	451.672712752	451.712449063	10247
2021-10-27 19:00:00	451.603174208	451.712449063	451.59324013	451.672712752	8351
2021-10-27 18:45:00	451.573371974	451.632976441	451.41442673	451.543569741	27560
2021-10-27 18:30:00	451.483965275	451.59324013	451.483965275	451.583306052	9901
2021-10-27 18:15:00	451.344888186	451.563437897	451.344888186	451.444228964	64703
2021-10-27 18:00:00	451.305151875	451.364756342	451.235613331	451.305151875	8323
2021-10-27 17:45:00	451.255481487	451.28528372	451.215745176	451.215745176	5447
2021-10-27 17:30:00	451.305151875	451.37469042	451.225679253	451.255481487	24783
2021-10-27 17:15:00	451.205811098	451.354822264	451.205811098	451.305151875	34493
2021-10-27 17:00:00	450.947525077	451.325020031	450.947525077	451.305151875	7510613
2021-10-27 16:45:00	451.096536243	451.176008865	450.937590999	451.086602165	9519125
2021-10-27 16:30:00	451.265415564	451.295217798	450.947525077	451.086602165	532711
2021-10-27 16:15:00	450.927656921	451.315085953	450.836362747	451.275349642	3486870
2021-10-27 16:00:00	452.139614406	452.263790378	450.868052455	450.907788766	9972166
2021-10-27 15:45:00	452.323394844	452.358164116	451.801855762	452.139614406	2944046
2021-10-27 15:30:00	452.010471395	452.457504894	451.553503819	452.323394844	4660546
2021-10-27 15:15:00	453.182692569	453.282033346	452.000537317	452.010471395	1820774
2021-10-27 15:00:00	453.480714901	453.540319368	453.17772553	453.192626647	738222
2021-10-27 14:45:00	453.729066845	453.778737233	453.391308201	453.480714901	944198
2021-10-27 14:30:00	454.076759566	454.076759566	453.669462378	453.719132767	896746
2021-10-27 14:15:00	453.947616555	454.116495877	453.768803156	454.081726605	1453856
2021-10-27 14:00:00	453.858209855	453.957550633	453.589989756	453.947616555	612143
2021-10-27 13:45:00	453.773770195	453.878078011	453.599923834	453.858209855	666911
2021-10-27 13:30:00	453.719132767	453.907880244	453.570121601	453.778737233	861764
2021-10-27 13:15:00	453.182692569	453.748935	453.103219947	453.719132767	891555
2021-10-27 13:00:00	453.202560724	453.301901502	452.993945092	453.187262245	691797
2021-10-27 12:45:00	453.331703735	453.331703735	452.904538392	453.202560724	672969
2021-10-27 12:30:00	453.321769657	453.490648979	453.22242888	453.301901502	918871
2021-10-27 12:15:00	452.934340625	453.381374124	452.775395381	453.311835579	700139
2021-10-27 12:00:00	453.033681403	453.073318373	452.656186448	452.904538392	2271086
2021-10-27 11:45:00	453.152890336	453.301901502	452.795263537	453.036661626	1066954
2021-10-27 11:30:00	453.391308201	453.431044512	452.874736159	453.142956258	1093425
2021-10-27 11:15:00	452.725724993	453.426077473	452.60651606	453.391308201	1366924
2021-10-27 11:00:00	452.954705485	453.370844001	452.536977515	452.725724993	1764535
2021-10-27 10:45:00	452.844933926	453.311835579	452.656186448	452.964142858	1668846
2021-10-27 10:30:00	453.301901502	453.450912668	452.676054604	452.844933926	1956485
2021-10-27 10:15:00	454.017155099	454.14629811	452.944274703	453.301901502	2421133
2021-10-27 10:00:00	453.450912668	454.045268539	453.296934463	454.017155099	2327774
2021-10-27 09:45:00	453.44097859	453.739000922	452.328361883	453.470780823	3686565
2021-10-27 09:30:00	453.550253445	453.639660145	453.321769657	453.450912668	107464
2021-10-27 09:15:00	453.411176357	453.53038529	453.371440046	453.490648979	53724
2021-10-27 09:00:00	453.401242279	453.44097859	453.192626647	453.401242279	83436
2021-10-27 08:45:00	453.13302218	453.560187523	453.093285869	453.391308201	145244
2021-10-27 08:30:00	452.934340625	453.282033346	452.844933926	453.272099268	100375
2021-10-27 08:15:00	452.914373129	453.679396456	452.477373049	452.815131692	116926
2021-10-27 08:00:00	452.91447247	452.954208781	452.527043438	452.527043438	43231
2021-10-27 07:45:00	452.954208781	453.123088102	452.815131692	452.854868003	20919
2021-10-27 07:30:00	452.904538392	453.073417714	452.795263537	452.944274703	22750
2021-10-27 07:15:00	452.507175282	453.013813247	452.42770266	452.874736159	24524
2021-10-27 07:00:00	452.745593148	452.745593148	452.20915295	452.507175282	7241
2021-10-27 06:45:00	452.755527226	453.063483636	452.755527226	452.834999848	8649
2021-10-27 06:30:00	452.765461304	452.765461304	452.685988682	452.725724993	13404
2021-10-27 06:15:00	452.576713826	452.765461304	452.576713826	452.765461304	12088
2021-10-27 06:00:00	452.546911593	452.566779749	452.368098194	452.457504894	4309
2021-10-27 05:45:00	452.805197615	452.805197615	452.417768583	452.676054604	16441
2021-10-27 05:30:00	452.73565907	452.934340625	452.715790915	452.904538392	1506
2021-10-27 05:15:00	453.003879169	453.003879169	452.397900427	452.586647904	7785
2021-10-27 05:00:00	453.35157189	453.35157189	453.023747325	453.033681403	6041
2021-10-27 04:45:00	453.649594223	453.649594223	453.262165191	453.262165191	7736
2021-10-27 04:30:00	453.609857912	453.699264611	453.560187523	453.629726067	2691
2021-10-27 04:15:00	453.758869078	453.888012089	453.679396456	453.888012089	13240
2021-10-26 20:00:00	453.192626647	453.639660145	453.192626647	453.450912668	10337
2021-10-26 19:45:00	453.609857912	453.748935	453.152890336	453.152890336	19943
2021-10-26 19:30:00	453.490648979	453.580055679	453.470780823	453.580055679	4813
2021-10-26 19:15:00	453.480714901	453.589989756	453.450912668	453.490648979	6297
2021-10-26 19:00:00	453.589989756	453.629726067	453.480714901	453.520451212	7134
2021-10-26 18:45:00	453.431044512	453.619791989	453.371440046	453.589989756	22874
2021-10-26 18:30:00	453.22242888	453.480714901	453.202560724	453.450912668	18652
2021-10-26 18:15:00	452.884670236	453.272099268	452.884670236	453.272099268	50661
2021-10-26 18:00:00	452.844933926	452.894604314	452.815131692	452.894604314	12006
2021-10-26 17:45:00	452.934340625	452.944274703	452.844933926	452.854868003	26752
2021-10-26 17:30:00	452.795263537	452.924406547	452.795263537	452.924406547	8595
2021-10-26 17:15:00	452.715790915	452.984011014	452.636318293	452.805197615	44051
2021-10-26 17:00:00	452.894604314	453.063483636	452.775395381	452.894604314	109655
2021-10-26 16:45:00	452.964142858	453.123088102	452.82506577	452.894604314	187096
2021-10-26 16:30:00	453.073417714	453.421110435	452.000537317	453.003879169	319645
2021-10-26 16:15:00	452.984011014	453.291967424	452.834999848	453.073417714	2240739
2021-10-26 16:00:00	454.166166265	454.414518209	452.884670236	452.974176277	6352482
2021-10-26 15:45:00	453.739000922	454.19100146	453.729066845	454.165967584	1847101
2021-10-26 15:30:00	454.079243085	454.270474082	453.719132767	453.739000922	1895828
2021-10-26 15:15:00	454.05689141	454.295309276	453.848275778	454.076759566	1784576
2021-10-26 15:00:00	453.550253445	454.071792527	453.540319368	454.046957332	1103204
2021-10-26 14:45:00	453.798605389	454.156232188	453.520550553	453.540319368	1442039
2021-10-26 14:30:00	453.897946166	454.106561799	453.709198689	453.808539467	2060401
2021-10-26 14:15:00	453.599923834	453.947616555	453.57508864	453.902913205	1431452
2021-10-26 14:00:00	453.421110435	453.716847929	453.311835579	453.599923834	796992
2021-10-26 13:45:00	453.252231113	453.957550633	453.152890336	453.421110435	1596502
2021-10-26 13:30:00	453.331703735	453.44097859	452.815131692	453.262165191	1353252
2021-10-26 13:15:00	453.212494802	453.56873083	453.023747325	453.321769657	1744019
2021-10-26 13:00:00	453.13302218	453.291967424	452.556845671	453.22242888	2660999
2021-10-26 12:45:00	453.654561262	453.838441041	452.984011014	453.142956258	1883442
2021-10-26 12:30:00	453.957550633	454.096627721	453.629726067	453.6595283	1647841
2021-10-26 12:15:00	454.136364032	454.245638887	453.490648979	453.957550633	2037644
2021-10-26 12:00:00	454.901288018	454.931090252	454.10159476	454.136364032	1621386
2021-10-26 11:45:00	455.268848895	455.328453361	454.205902576	454.891353941	1777363
2021-10-26 11:30:00	455.040365107	455.328453361	455.030431029	455.258914817	855053
2021-10-26 11:15:00	455.099969573	455.28871705	454.871485785	455.040365107	1997728
2021-10-26 11:00:00	454.881419863	455.37812375	454.792013163	455.104936612	1554586
2021-10-26 10:45:00	455.179442195	455.337394031	454.821815396	454.871485785	1468076
2021-10-26 10:30:00	454.941024329	455.46753045	454.941024329	455.189376273	2284000
2021-10-26 10:15:00	454.394650053	455.000628796	454.166166265	454.931090252	2136969
2021-10-26 10:00:00	454.593331608	454.742342774	454.295309276	454.384715976	1919769
2021-10-26 09:45:00	454.186034421	454.782079085	453.768803156	454.593331608	3346995
2021-10-26 09:30:00	453.986856162	454.205902576	453.937682477	454.176100343	201048
2021-10-26 09:15:00	454.136364032	454.176100343	453.977418788	453.987352866	315714
2021-10-26 09:00:00	454.066825488	454.136364032	454.007221021	454.136364032	38720
2021-10-26 08:45:00	454.126429954	454.14629811	454.017155099	454.066825488	25499
2021-10-26 08:30:00	454.215836654	454.225770732	452.546911593	454.096627721	42451
2021-10-26 08:15:00	454.186034421	454.335045587	453.172758491	454.215836654	74545
2021-10-26 08:00:00	454.14629811	454.156232188	453.987352866	454.076759566	39408
2021-10-26 07:45:00	454.295309276	454.295309276	454.086693643	454.136364032	76278
2021-10-26 07:30:00	454.255572965	454.335045587	454.195968499	454.295309276	47703
2021-10-26 07:15:00	454.156232188	454.36484782	454.126429954	454.295309276	58551
2021-10-26 07:00:00	453.997286944	454.14629811	453.967484711	454.14629811	1164
2021-10-26 06:45:00	453.987352866	454.037023255	453.9277484	453.987352866	15349
2021-10-26 06:30:00	454.195968499	454.255572965	454.037023255	454.037023255	3635
2021-10-26 06:15:00	454.195968499	454.215836654	454.186034421	454.195968499	2041
2021-10-26 06:00:00	454.066825488	454.14629811	454.017155099	454.14629811	1520
2021-10-26 05:45:00	454.106561799	454.166166265	453.957550633	453.977418788	8049
2021-10-26 05:30:00	454.096627721	454.156232188	454.066825488	454.156232188	2291
2021-10-26 05:15:00	454.14629811	454.14629811	454.037023255	454.037023255	1050
2021-10-26 05:00:00	454.14629811	454.195968499	454.14629811	454.195968499	998
2021-10-26 04:45:00	454.066825488	454.126429954	453.947616555	454.046957332	3476
2021-10-26 04:30:00	454.225770732	454.533727142	454.126429954	454.126429954	17152
2021-10-26 04:15:00	453.907880244	454.245638887	453.907880244	454.245638887	9211
2021-10-25 20:00:00	452.924406547	453.192626647	452.924406547	453.152890336	24482
2021-10-25 19:45:00	452.785329459	452.974076936	452.785329459	452.924406547	4557
2021-10-25 19:30:00	452.805197615	452.805197615	452.73565907	452.765461304	9636
2021-10-25 19:15:00	452.725724993	452.844933926	452.685988682	452.824966429	8695
2021-10-25 19:00:00	452.745593148	452.805197615	452.685988682	452.695922759	9137
2021-10-25 18:45:00	452.894604314	452.894604314	452.705856837	452.745593148	6413
2021-10-25 18:30:00	452.874736159	452.974076936	452.82506577	452.974076936	2918
2021-10-25 18:15:00	452.964142858	453.003879169	452.805197615	452.82506577	22581
2021-10-25 18:00:00	452.894604314	452.954208781	452.874736159	452.954208781	10775
2021-10-25 17:45:00	452.964142858	453.04361548	452.874736159	452.874736159	11075
2021-10-25 17:30:00	452.993945092	452.993945092	452.864802081	452.954208781	25495
2021-10-25 17:15:00	453.003879169	453.023747325	452.546911593	452.993945092	24965
2021-10-25 17:00:00	453.013813247	453.04361548	452.546911593	452.993945092	139598
2021-10-25 16:45:00	452.884670236	453.083351791	452.289420298	453.013813247	257511
2021-10-25 16:30:00	452.477373049	452.884670236	452.397900427	452.864802081	271286
2021-10-25 16:15:00	452.497241205	452.586647904	451.772053529	452.477373049	4155742
2021-10-25 16:00:00	452.318427805	452.507175282	451.881328384	452.487307127	6995162
2021-10-25 15:45:00	452.42770266	452.467438971	452.188788091	452.328361883	2071718
2021-10-25 15:30:00	452.343262999	452.437636738	452.099878095	452.437636738	1357475
2021-10-25 15:15:00	452.51710936	452.586647904	452.29855965	452.328361883	930606
2021-10-25 15:00:00	452.487307127	452.636318293	452.368098194	452.507175282	847183
2021-10-25 14:45:00	452.755527226	452.884670236	452.437636738	452.487307127	1047815
2021-10-25 14:30:00	452.288625572	452.775395381	452.288625572	452.765461304	1076065
2021-10-25 14:15:00	452.397900427	452.437636738	452.199218872	452.288625572	818736
2021-10-25 14:00:00	452.378032272	452.497241205	452.2538563	452.42770266	628962
2021-10-25 13:45:00	452.616450137	452.705856837	452.258823339	452.387966349	978491
2021-10-25 13:30:00	452.844933926	452.849900964	452.447868838	452.626384215	776978
2021-10-25 13:15:00	452.378032272	452.894604314	452.378032272	452.834999848	920924
2021-10-25 13:00:00	452.387966349	452.566779749	452.348230038	452.378032272	602274
2021-10-25 12:45:00	452.338295961	452.467438971	452.16951598	452.387966349	613466
2021-10-25 12:30:00	452.24878992	452.447570816	452.070075862	452.338295961	875012
2021-10-25 12:15:00	451.896229501	452.358164116	451.747218335	452.238955183	1847459
2021-10-25 12:00:00	451.563437897	451.911130618	451.454163041	451.891262462	939588
2021-10-25 11:45:00	451.642910519	451.642910519	451.364756342	451.558470858	809396
2021-10-25 11:30:00	451.651553166	451.692580907	451.344888186	451.623042363	1022027
2021-10-25 11:15:00	451.176008865	451.660791859	451.017063621	451.642910519	1508040
2021-10-25 11:00:00	450.947525077	451.28528372	450.858118377	451.185942942	927832
2021-10-25 10:45:00	450.927656921	451.086602165	450.71407425	450.957459154	1665278
2021-10-25 10:30:00	450.540227889	451.026997699	450.301810023	450.927656921	1398684
2021-10-25 10:15:00	450.689239055	450.97732731	450.430953034	450.550161967	2630126
2021-10-25 10:00:00	449.983919535	450.79851391	449.685897203	450.679304977	2020367
2021-10-25 09:45:00	451.28528372	451.305151875	449.407743026	449.96405138	3213241
2021-10-25 09:30:00	450.987261388	451.344888186	450.967393232	451.255481487	194075
2021-10-25 09:15:00	450.79851391	450.997195465	450.788579833	450.987261388	53747
2021-10-25 09:00:00	450.907788766	450.957459154	450.768711677	450.768711677	27423
2021-10-25 08:45:00	450.877986532	450.957459154	450.758777599	450.937590999	45656
2021-10-25 08:30:00	450.808447988	451.017063621	450.719041288	450.868052455	24375
2021-10-25 08:15:00	450.559698681	450.927656921	450.411084878	450.79851391	80492
2021-10-25 08:00:00	450.589898278	450.907788766	450.5799642	450.868052455	27644
2021-10-25 07:45:00	450.659436822	450.679304977	450.589898278	450.629634589	47469
2021-10-25 07:30:00	450.699173133	450.808447988	450.609766433	450.659436822	8122
2021-10-25 07:15:00	450.709107211	450.709107211	450.36141449	450.599832356	25368
2021-10-25 07:00:00	450.758777599	450.778645755	450.728975366	450.758777599	1283
2021-10-25 06:45:00	450.79851391	450.848184299	450.758777599	450.778645755	9928
2021-10-25 06:30:00	450.699173133	450.788579833	450.699173133	450.768711677	4451
2021-10-25 06:15:00	450.500491578	450.649502744	450.500491578	450.649502744	1634
2021-10-25 06:00:00	450.500491578	450.500491578	450.500491578	450.500491578	200
2021-10-25 05:45:00	450.4905575	450.639568667	450.4905575	450.609766433	19362
2021-10-25 05:30:00	450.719041288	450.719041288	450.440887112	450.460755267	2158
2021-10-25 05:15:00	450.619700511	450.808447988	450.619700511	450.689239055	4456
2021-10-25 05:00:00	450.858118377	450.858118377	450.689239055	450.689239055	1613
2021-10-25 04:45:00	450.719041288	450.768711677	450.719041288	450.768711677	1224
2021-10-25 04:30:00	450.88792061	450.88792061	450.788579833	450.788579833	1342
2021-10-25 04:15:00	450.05345808	451.10647032	450.05345808	450.937590999	8255
