# Supplementary material for: Stock price movement prediction based on Stocktwits investor sentiment using FinBERT and ensemble SVM
Source: PeerJ Comput Sci. 2023 Jun 7;9:e1403. doi: 10.7717/peerj-cs.1403 (PMC10280432; doi:10.7717/peerj-cs.1403)
Supplement: Supplemental Information 4 [file peerj-cs-09-1403-s004.zip › Financial(stock price in 15-minute increments)/SPY/SPY_1_7.csv]

time	open	high	low	close	volume
2021-09-22 20:00:00	435.490100108	435.807990596	435.360957097	435.708649818	11690
2021-09-22 19:45:00	435.708550478	435.708550478	435.440429719	435.490100108	12336
2021-09-22 19:30:00	435.65897943	435.817924674	435.629177196	435.708649818	31883
2021-09-22 19:15:00	435.490100108	435.678847585	435.490100108	435.65897943	36752
2021-09-22 19:00:00	435.440429719	435.470231953	435.35102302	435.420561564	8294
2021-09-22 18:45:00	435.311286709	435.450363797	435.142407387	435.440429719	16559
2021-09-22 18:30:00	435.241748164	435.410627486	435.211945931	435.26161632	21662
2021-09-22 18:15:00	435.112605154	435.331154864	434.973528065	435.311286709	641207
2021-09-22 18:00:00	435.112605154	435.112605154	435.023198454	435.082802921	17261
2021-09-22 17:45:00	435.072868843	435.112605154	435.062934765	435.062934765	40897
2021-09-22 17:30:00	435.062934765	435.112605154	435.062934765	435.072868843	12900
2021-09-22 17:15:00	435.053000687	435.162275543	434.973528065	434.993396221	109630
2021-09-22 17:00:00	435.102671076	435.251682242	434.963593988	435.162275543	170913
2021-09-22 16:45:00	435.082802921	435.102671076	434.874187288	435.102671076	99055
2021-09-22 16:30:00	435.122539232	435.221880009	434.973528065	435.082802921	1312712
2021-09-22 16:15:00	434.933791754	435.440429719	434.715242044	435.17220962	4877442
2021-09-22 16:00:00	435.529836419	435.738452052	434.655637578	434.943725832	12684741
2021-09-22 15:45:00	436.076210695	436.344430794	435.311286709	435.52993576	5301230
2021-09-22 15:30:00	435.917265451	436.831200603	435.78812244	436.09607885	4042224
2021-09-22 15:15:00	434.744646914	435.96693584	434.228472235	435.927199529	4144250
2021-09-22 15:00:00	435.380825253	435.497650007	433.72183427	434.7351102	6649668
2021-09-22 14:45:00	436.562980504	436.811332448	434.913923599	435.380825253	6029217
2021-09-22 14:30:00	436.731859826	437.129222936	435.817924674	436.567947543	4455923
2021-09-22 14:15:00	435.092736998	436.771596137	434.079461069	436.731859826	8507005
2021-09-22 14:00:00	435.211945931	435.291418553	434.6457035	435.122539232	2325289
2021-09-22 13:45:00	435.390759331	435.559638652	435.072868843	435.221880009	1325951
2021-09-22 13:30:00	435.067901804	435.460297875	434.913923599	435.400693408	1354215
2021-09-22 13:15:00	435.56957273	435.599275622	435.003727662	435.062934765	1720788
2021-09-22 13:00:00	435.78812244	435.952034723	435.390759331	435.579506808	1322067
2021-09-22 12:45:00	435.917265451	436.135815161	435.758320207	435.778188363	1231199
2021-09-22 12:30:00	435.718583896	435.966737158	435.609309041	435.907331373	1003205
2021-09-22 12:15:00	436.036474384	436.115947006	435.619243119	435.718583896	1484975
2021-09-22 12:00:00	435.976869917	436.67225536	435.380825253	436.046408462	4060385
2021-09-22 11:45:00	435.251682242	435.996738073	435.246715203	435.976869917	1880427
2021-09-22 11:30:00	435.192077776	435.420561564	435.132473309	435.242244868	1876908
2021-09-22 11:15:00	435.072868843	435.390759331	435.04306661	435.185123921	2172119
2021-09-22 11:00:00	434.705307966	435.162275543	434.387417479	435.067901804	2249755
2021-09-22 10:45:00	434.506626411	434.95365991	434.447021945	434.685439811	2195967
2021-09-22 10:30:00	434.134098496	434.842696262	430.88764189	434.51159345	2635210
2021-09-22 10:15:00	433.94038398	434.705307966	433.731768348	434.129131457	4112020
2021-09-22 10:00:00	432.49000863	433.950318058	432.420470085	433.950318058	2771520
2021-09-22 09:45:00	433.175459994	433.289701888	432.201920375	432.49000863	3862363
2021-09-22 09:30:00	433.155591838	433.334405238	432.778096884	433.205262227	209654
2021-09-22 09:15:00	433.473482326	433.85097728	433.086053294	433.125789605	172560
2021-09-22 09:00:00	433.523152715	433.54302087	433.354273393	433.394009704	73429
2021-09-22 08:45:00	433.314537082	433.552954948	433.294668927	433.523152715	94882
2021-09-22 08:30:00	433.10592145	433.423811937	433.046316983	433.32447116	132194
2021-09-22 08:15:00	433.046217642	433.632030207	431.054534396	433.10592145	95219
2021-09-22 08:00:00	433.10592145	433.175459994	433.006580672	433.10592145	66025
2021-09-22 07:45:00	433.036382905	433.254932616	433.01651475	433.125789605	34569
2021-09-22 07:30:00	433.046316983	433.066185139	432.79796504	433.046316983	42213
2021-09-22 07:15:00	433.115855527	433.135723683	432.887371739	433.026448828	40703
2021-09-22 07:00:00	433.384075627	433.384075627	433.095987372	433.10592145	47802
2021-09-22 06:45:00	433.304603005	433.682097959	433.135723683	433.304603005	50915
2021-09-22 06:30:00	433.403943782	433.523152715	433.23506446	433.23506446	53344
2021-09-22 06:15:00	433.095987372	433.394009704	433.095987372	433.314537082	31764
2021-09-22 06:00:00	432.748294651	433.135723683	432.718492418	433.086053294	12515
2021-09-22 05:45:00	433.036382905	433.036382905	432.639019796	432.807899117	22322
2021-09-22 05:30:00	433.23506446	433.23506446	433.086053294	433.10592145	6831
2021-09-22 05:15:00	433.155591838	433.374141549	433.155591838	433.244998538	2561
2021-09-22 05:00:00	433.115855527	433.244998538	433.115855527	433.155591838	11925
2021-09-22 04:45:00	432.658887951	433.036382905	432.658887951	433.036382905	11962
2021-09-22 04:30:00	432.70855834	432.827767273	432.579415329	432.748294651	5782
2021-09-22 04:15:00	431.158842212	432.698624262	430.165434438	432.698624262	14675
2021-09-21 20:00:00	429.946884727	429.996555116	429.648862395	429.708466862	26889
2021-09-21 19:45:00	430.026357349	430.15550036	429.917082494	429.986621038	14867
2021-09-21 19:30:00	429.93695065	430.195236671	429.93695065	430.026357349	11191
2021-09-21 19:15:00	429.996555116	430.105829971	429.787939483	430.026357349	17654
2021-09-21 19:00:00	430.085961816	430.254841137	429.946884727	429.966752883	9045
2021-09-21 18:45:00	430.076027738	430.264775215	430.016423272	430.016423272	11992
2021-09-21 18:30:00	430.334313759	430.334313759	429.946884727	430.046225505	30063
2021-09-21 18:15:00	430.254841137	430.493259003	430.234972982	430.423720459	34112
2021-09-21 18:00:00	430.294577448	430.304511526	430.195236671	430.294577448	6570
2021-09-21 17:45:00	430.334313759	430.334313759	430.205170749	430.205170749	50642
2021-09-21 17:30:00	430.403852304	430.483324925	430.294577448	430.324379682	30202
2021-09-21 17:15:00	430.205170749	430.423720459	430.205170749	430.403852304	455375
2021-09-21 17:00:00	430.095895893	430.77141318	429.907148416	430.205170749	284289
2021-09-21 16:45:00	429.996555116	430.77141318	429.917082494	430.090928855	196544
2021-09-21 16:30:00	430.016423272	430.77141318	429.549521618	429.996455775	581486
2021-09-21 16:15:00	430.840951724	430.980028813	429.708466862	430.026357349	3803397
2021-09-21 16:00:00	432.639019796	432.648953874	430.68200648	430.821083569	7123353
2021-09-21 15:45:00	432.832734312	433.155591838	432.360865619	432.639019796	4609469
2021-09-21 15:30:00	432.778096884	433.175459994	432.201920375	432.837701351	3040889
2021-09-21 15:15:00	432.112513675	432.837701351	432.112513675	432.788030962	2412823
2021-09-21 15:00:00	431.546271244	432.907239895	431.347589689	432.111520268	2712952
2021-09-21 14:45:00	430.821083569	431.655546099	430.731676869	431.564649288	1842392
2021-09-21 14:30:00	431.759853915	431.912838713	430.686973519	430.801215413	2655316
2021-09-21 14:15:00	431.357523767	431.95853547	431.287985223	431.764820954	1612101
2021-09-21 14:00:00	431.456864544	432.102579598	430.920424346	431.34898046	2520016
2021-09-21 13:45:00	431.516469011	431.73491938	431.2979193	431.436996389	1409671
2021-09-21 13:30:00	432.211854453	432.629085718	431.377391922	431.52143605	2485718
2021-09-21 13:15:00	432.509876785	432.728426495	431.973436587	432.211854453	1842811
2021-09-21 13:00:00	433.225130383	433.32447116	432.062843287	432.524777902	2198950
2021-09-21 12:45:00	433.185394072	433.413281815	432.887371739	433.23506446	1515853
2021-09-21 12:30:00	433.960252136	434.059592913	433.175559335	433.175559335	2033343
2021-09-21 12:15:00	433.006580672	434.089395146	432.92710805	433.965219174	3774271
2021-09-21 12:00:00	433.185394072	433.354273393	432.92710805	432.991679556	1569682
2021-09-21 11:45:00	431.675414255	433.244998538	431.675414255	433.175459994	2756389
2021-09-21 11:30:00	432.340997463	432.420470085	431.407194156	431.665480177	2414485
2021-09-21 11:15:00	430.910490268	432.390667852	430.294577448	432.350931541	3428051
2021-09-21 11:00:00	431.993304742	432.172118142	430.215104826	430.890622113	4256104
2021-09-21 10:45:00	432.470140474	434.615901267	431.34262265	431.993304742	3070286
2021-09-21 10:30:00	432.321129308	432.827767273	431.536337166	432.470140474	4193978
2021-09-21 10:15:00	433.513218637	433.860911358	431.685348332	432.316162269	5536925
2021-09-21 10:00:00	433.771504658	435.023198454	433.215196305	433.513218637	5121610
2021-09-21 09:45:00	433.652295726	434.11919738	432.629085718	433.771504658	6141058
2021-09-21 09:30:00	433.374141549	433.821175047	433.155591838	433.662229803	456734
2021-09-21 09:15:00	433.503284559	433.900647669	433.269833732	433.344339316	335737
2021-09-21 09:00:00	434.357615245	434.42715379	433.443680093	433.503284559	514286
2021-09-21 08:45:00	434.019856602	434.834450977	434.009922524	434.33774709	213261
2021-09-21 08:30:00	433.731768348	434.456956023	433.701966114	434.019856602	285992
2021-09-21 08:15:00	435.013363717	435.539770497	433.254932616	433.672163881	431475
2021-09-21 08:00:00	434.288076701	434.596033111	434.268208546	434.576164956	127199
2021-09-21 07:45:00	434.615901267	434.685439811	433.999988447	434.367549323	240235
2021-09-21 07:30:00	434.675505733	434.754978355	434.605967189	434.615901267	184459
2021-09-21 07:15:00	435.082802921	435.112605154	434.615901267	434.655637578	107273
2021-09-21 07:00:00	434.814582822	435.092736998	434.814582822	435.053000687	73309
2021-09-21 06:45:00	435.023198454	435.053000687	434.814582822	434.933791754	30329
2021-09-21 06:30:00	434.844385055	435.182143698	434.844385055	435.112605154	54826
2021-09-21 06:15:00	435.211945931	435.370891175	434.844385055	434.844385055	9877
2021-09-21 06:00:00	435.281484475	435.430495642	435.162275543	435.231814087	29322
2021-09-21 05:45:00	434.824516899	435.231814087	434.824516899	435.231814087	28484
2021-09-21 05:30:00	435.033132532	435.033132532	434.625835344	434.834450977	13699
2021-09-21 05:15:00	435.390759331	435.460297875	435.003330299	435.082802921	20306
2021-09-21 05:00:00	435.768254285	435.917265451	435.182143698	435.202011854	16775
2021-09-21 04:45:00	435.360957097	436.036474384	435.311286709	435.758320207	22102
2021-09-21 04:30:00	435.837792829	435.837792829	435.192077776	435.281484475	24704
2021-09-21 04:15:00	432.132381831	435.768254285	432.132381831	435.649045352	59100
2021-09-20 20:00:00	431.287985223	432.18205222	431.287985223	432.18205222	100912
2021-09-20 19:45:00	430.960160657	431.2979193	430.751545025	431.238314834	31968
2021-09-20 19:30:00	431.158842212	431.158842212	430.77141318	430.880688035	21144
2021-09-20 19:15:00	431.278051145	431.466798622	431.148908134	431.188644445	20452
2021-09-20 19:00:00	431.238314834	431.367457845	430.884567293	431.307853378	58264
2021-09-20 18:45:00	431.417128233	431.536337166	431.347589689	431.347589689	30049
2021-09-20 18:30:00	431.347589689	431.536337166	431.287985223	431.367457845	52249
2021-09-20 18:15:00	430.850885802	431.337655611	430.850885802	431.258182989	305492
2021-09-20 18:00:00	430.960160657	431.029699201	430.811149491	430.930358424	80588
2021-09-20 17:45:00	430.98996289	431.009831046	430.890622113	430.98996289	24153
2021-09-20 17:30:00	430.98996289	431.158842212	430.960160657	430.98996289	143539
2021-09-20 17:15:00	430.970094735	430.98996289	430.801215413	430.98996289	93742
2021-09-20 17:00:00	430.801215413	431.178710368	430.542929392	430.831017646	309073
2021-09-20 16:45:00	430.68200648	431.178710368	430.592599781	430.801215413	626365
2021-09-20 16:30:00	430.622402014	430.791281336	430.46345677	430.672072403	603603
2021-09-20 16:15:00	431.218446678	431.4767327	430.105829971	430.55286347	7030156
2021-09-20 16:00:00	429.569389773	431.556205322	429.032949575	431.198578523	19435294
2021-09-20 15:45:00	428.069344034	429.619060162	427.890530634	429.574356812	8173147
2021-09-20 15:30:00	426.450089362	428.079278112	426.032858097	428.059509297	6501509
2021-09-20 15:15:00	426.862353588	427.483233447	426.410353051	426.450089362	5713747
2021-09-20 15:00:00	426.867320627	427.547804952	426.340814507	426.877254705	5114283
2021-09-20 14:45:00	427.304420048	427.473299369	426.507210309	426.89712286	5476256
2021-09-20 14:30:00	427.766354663	431.794623188	427.165342959	427.304420048	5651862
2021-09-20 14:15:00	429.162092586	429.499851229	427.761387624	427.766354663	4940061
2021-09-20 14:00:00	428.854136176	429.470048996	428.814399865	429.14222443	2347692
2021-09-20 13:45:00	429.122356275	429.549521618	428.729960204	428.854136176	3276716
2021-09-20 13:30:00	428.188552967	429.152158508	428.089112849	429.112422197	3225729
2021-09-20 13:15:00	428.769696515	429.062751808	427.850794324	428.183585928	4068613
2021-09-20 13:00:00	429.32103783	429.688598706	428.74486132	428.774663554	2703910
2021-09-20 12:45:00	429.638928317	429.837609872	429.10258746	429.326004868	2968871
2021-09-20 12:30:00	429.589257929	429.84754395	428.958443992	429.643895356	4714345
2021-09-20 12:15:00	430.031324388	430.165434438	429.181960741	429.579323851	4626774
2021-09-20 12:00:00	430.890622113	431.109171823	429.996555116	430.033112522	4155058
2021-09-20 11:45:00	432.00323882	432.072777364	430.811149491	430.900556191	2754388
2021-09-20 11:30:00	432.082711442	432.236689647	431.427062311	431.985059458	2736048
2021-09-20 11:15:00	431.287985223	432.350931541	430.775982856	432.082711442	4989718
2021-09-20 11:00:00	431.43202935	432.132381831	431.109171823	431.307853378	4115900
2021-09-20 10:45:00	431.963502509	432.559547174	431.407194156	431.466897963	4922127
2021-09-20 10:30:00	432.142315909	432.142315909	431.019765124	431.968469548	6520196
2021-09-20 10:15:00	432.877437662	432.966844361	431.794623188	432.127414792	9353315
2021-09-20 10:00:00	433.403943782	433.682097959	432.321129308	432.847635428	9638563
2021-09-20 09:45:00	432.013172898	433.423811937	431.059501435	433.41387786	10909072
2021-09-20 09:30:00	431.983370665	432.569481252	431.933700276	432.023106976	587456
2021-09-20 09:15:00	431.367457845	431.953568431	430.930358424	431.953568431	360638
2021-09-20 09:00:00	430.751545025	431.615809788	430.711808714	431.287985223	332857
2021-09-20 08:45:00	430.761479102	431.009831046	430.622402014	430.781347258	304278
2021-09-20 08:30:00	431.367457845	431.387326	430.761479102	430.870356594	476286
2021-09-20 08:15:00	431.665480177	435.708649818	431.287985223	431.377391922	385609
2021-09-20 08:00:00	431.973436587	432.132381831	431.645612021	431.675414255	374819
2021-09-20 07:45:00	432.390667852	432.390667852	431.635677944	431.953568431	470684
2021-09-20 07:30:00	432.996646595	433.006580672	432.18205222	432.40060193	120753
2021-09-20 07:15:00	432.668822029	433.086053294	432.629085718	433.006580672	150578
2021-09-20 07:00:00	432.996646595	433.086053294	432.629085718	432.648953874	30946
2021-09-20 06:45:00	433.155591838	433.195328149	432.837701351	432.996646595	39392
2021-09-20 06:30:00	432.867503584	433.274800771	432.867503584	433.135723683	38613
2021-09-20 06:15:00	432.609217563	433.115855527	432.609217563	432.817833195	35251
2021-09-20 06:00:00	432.569481252	432.698624262	432.281392997	432.648953874	146244
2021-09-20 05:45:00	433.066185139	433.076119216	432.529744941	432.569481252	85947
2021-09-20 05:30:00	433.493350482	433.523152715	432.678756107	433.026448828	212541
2021-09-20 05:15:00	433.54302087	433.622493492	433.274800771	433.602625337	10439
2021-09-20 05:00:00	433.592691259	434.019856602	433.453614171	433.493350482	22115
2021-09-20 04:45:00	433.562889026	433.801306892	433.284734849	433.582757181	86927
2021-09-20 04:30:00	433.771504658	433.801306892	433.155591838	433.562889026	139949
2021-09-20 04:15:00	434.02979068	436.592782738	433.672163881	433.72183427	87327
2021-09-17 20:00:00	437.347772646	438.34118042	437.258365946	438.003421777	130622
2021-09-17 19:45:00	437.258365946	437.41731119	437.248431869	437.298102257	19407
2021-09-17 19:30:00	437.322937452	437.322937452	437.248431869	437.258365946	7513
2021-09-17 19:15:00	437.447113423	437.476915657	437.308036335	437.308036335	11289
2021-09-17 19:00:00	437.546454201	437.576256434	437.347772646	437.447113423	8505
2021-09-17 18:45:00	437.367640802	437.546454201	437.367640802	437.546454201	17765
2021-09-17 18:30:00	437.41731119	437.447113423	437.41731119	437.447113423	2313
2021-09-17 18:15:00	437.466981579	438.490191587	437.317970413	437.407377113	139689
2021-09-17 18:00:00	438.490191587	438.490191587	437.308036335	437.466981579	1409148
2021-09-17 17:45:00	437.486849734	437.586190512	437.407377113	437.466981579	15268
2021-09-17 17:30:00	437.407377113	437.486849734	437.317970413	437.486849734	108735
2021-09-17 17:15:00	437.298102257	438.490191587	437.28816818	437.407377113	281055
2021-09-17 17:00:00	437.41731119	437.516651968	437.218629635	437.317970413	216750
2021-09-17 16:45:00	437.794806145	437.8146743	437.168959247	437.397443035	452183
2021-09-17 16:30:00	437.963685466	438.490191587	437.784872067	437.824608378	1373235
2021-09-17 16:15:00	438.510059742	438.599466442	437.655729056	437.943817311	10933161
2021-09-17 16:00:00	439.255115573	439.294752543	438.202103332	438.510059742	12961426
2021-09-17 15:45:00	438.574631247	439.304785961	438.370982654	439.255115573	4225484
2021-09-17 15:30:00	438.470323431	439.066368096	438.370982654	438.584167962	2678529
2021-09-17 15:15:00	438.723642414	439.22531334	438.370982654	438.470323431	2627390
2021-09-17 15:00:00	438.862719502	439.076302173	438.549895394	438.733576491	1921283
2021-09-17 14:45:00	438.450455276	438.912389891	438.12263071	438.847818385	2229693
2021-09-17 14:30:00	438.589433023	438.927291007	438.34118042	438.460389353	3170210
2021-09-17 14:15:00	438.619334597	439.145840718	438.51999382	438.569664208	2755237
2021-09-17 14:00:00	439.04649994	439.056434018	438.112696632	438.629268675	4088050
2021-09-17 13:45:00	439.155973477	439.294851884	438.748477608	439.026631785	2272909
2021-09-17 13:30:00	439.205445184	439.394192661	438.718675375	439.146834125	2031679
2021-09-17 13:15:00	439.781621693	439.821358004	439.195511106	439.210412223	1525025
2021-09-17 13:00:00	439.940566937	440.129314414	439.692214993	439.771687615	1905543
2021-09-17 12:45:00	439.66241276	440.318061891	439.632610527	439.940566937	3985406
2021-09-17 12:30:00	439.453797128	440.049841792	439.35445635	439.657445721	2081898
2021-09-17 12:15:00	439.324654117	439.890896548	439.215379262	439.463731205	3525741
2021-09-17 12:00:00	439.175642951	439.632610527	438.768345763	439.334588195	3239375
2021-09-17 11:45:00	439.419027856	439.453797128	438.718675375	439.165708873	3712073
2021-09-17 11:30:00	439.930632859	440.169050725	439.35445635	439.423994894	3251570
2021-09-17 11:15:00	439.508434555	439.980303248	438.877620619	439.923182301	4001493
2021-09-17 11:00:00	439.334588195	439.771687615	439.026631785	439.513401594	3332717
2021-09-17 10:45:00	440.288259658	440.288259658	439.309753	439.339555234	9773045
2021-09-17 10:30:00	439.811423926	440.372699319	439.53326975	440.27832558	4976755
2021-09-17 10:15:00	440.566413835	440.804831701	439.741885382	439.821358004	3936739
2021-09-17 10:00:00	441.659162387	441.877712097	440.169050725	440.581314951	4443163
2021-09-17 09:45:00	441.986986952	442.434020451	441.361140054	441.659162387	5449511
2021-09-17 09:30:00	442.652570161	442.83138356	441.957184719	441.967118797	371742
2021-09-17 09:15:00	442.473756762	442.761845016	442.443954528	442.672438316	126909
2021-09-17 09:00:00	442.513095709	442.573097539	442.285009284	442.513493073	68948
2021-09-17 08:45:00	442.533361228	442.682372394	442.473756762	442.483690839	91286
2021-09-17 08:30:00	442.195602585	442.642636083	442.195602585	442.52342715	106920
2021-09-17 08:15:00	441.917349067	443.467164536	441.261401914	442.195602585	122563
2021-09-17 08:00:00	441.728700931	441.837975786	441.68896462	441.768437242	15747
2021-09-17 07:45:00	441.589623842	441.90751433	441.480348987	441.758503164	53370
2021-09-17 07:30:00	441.609491998	441.857843941	441.490283065	441.619426076	92698
2021-09-17 07:15:00	441.708832775	441.927382486	441.539953454	441.59955792	31315
2021-09-17 07:00:00	441.281667432	441.698898698	441.271733355	441.68896462	6289
2021-09-17 06:45:00	441.539953454	441.549887531	441.321403743	441.321403743	13552
2021-09-17 06:30:00	441.847909864	442.016789185	441.321403743	441.51015122	7269
2021-09-17 06:15:00	441.708832775	441.887646175	441.539953454	441.887646175	6317
2021-09-17 06:00:00	441.897580252	442.006855108	441.619426076	441.837975786	19735
2021-09-17 05:45:00	442.21547074	442.21547074	441.887646175	441.897580252	4166
2021-09-17 05:30:00	442.155866274	442.334679673	442.155866274	442.314811518	9225
2021-09-17 05:15:00	442.841317638	442.841317638	442.275075207	442.275075207	2168
2021-09-17 05:00:00	442.801581327	442.861185794	442.761845016	442.841317638	1226
2021-09-17 04:45:00	442.801581327	442.811515405	442.761845016	442.791647249	815
2021-09-17 04:30:00	442.881053949	442.970460649	442.801581327	442.801581327	4050
2021-09-17 04:15:00	444.073143278	444.073143278	442.881053949	443.000262882	9616
2021-09-16 20:00:00	442.046888653	442.136007017	441.928064168	442.136007017	45648
2021-09-16 19:45:00	442.413264149	442.413264149	442.056790694	442.126104977	18546
2021-09-16 19:30:00	442.43306823	442.43306823	442.413264149	442.43306823	1781
2021-09-16 19:15:00	442.413264149	442.43306823	442.373655987	442.393460068	2509
2021-09-16 19:00:00	442.44297027	442.462774351	442.393460068	442.403362109	2013
2021-09-16 18:45:00	442.44297027	442.482578432	442.44297027	442.452872311	11704
2021-09-16 18:30:00	442.324145785	442.423166189	442.314243745	442.423166189	7294
2021-09-16 18:15:00	442.353851907	442.452872311	442.264733543	442.314243745	80939
2021-09-16 18:00:00	442.334047826	442.383558028	442.284537624	442.353851907	8259
2021-09-16 17:45:00	442.334047826	442.383558028	442.334047826	442.373655987	2982
2021-09-16 17:30:00	442.343949866	442.363753947	442.294439664	442.363753947	3754
2021-09-16 17:15:00	442.363753947	442.472676392	442.254831502	442.254831502	210361
2021-09-16 17:00:00	442.373655987	442.789541685	442.314243745	442.373655987	2457568
2021-09-16 16:45:00	442.462774351	442.789541685	442.324145785	442.373655987	406292
2021-09-16 16:30:00	442.571696796	442.611304958	442.413264149	442.462774351	299360
2021-09-16 16:15:00	442.759835564	442.829149847	442.383558028	442.581598836	2328348
2021-09-16 16:00:00	443.1361131	443.254937585	442.611304958	442.769737604	7435699
2021-09-16 15:45:00	443.046994736	443.423272272	443.017288615	443.13116208	2859982
2021-09-16 15:30:00	443.769843687	443.819353889	443.027190655	443.051945756	2513689
2021-09-16 15:15:00	443.076700858	443.967884496	442.987582494	443.759941647	3620426
2021-09-16 15:00:00	442.462774351	443.165819221	442.413264149	443.076700858	1872672
2021-09-16 14:45:00	442.482578432	442.749933524	442.44297027	442.452872311	1410619
2021-09-16 14:30:00	442.641011079	442.814296786	442.274635583	442.472676392	2180397
2021-09-16 14:15:00	442.373655987	442.858855968	442.106300896	442.650913119	2843389
2021-09-16 14:00:00	441.135900934	442.383558028	441.056684611	442.368704967	2982993
2021-09-16 13:45:00	441.621100915	441.635953976	441.076488692	441.145802975	1321555
2021-09-16 13:30:00	441.52198149	441.829043764	441.452766228	441.619516589	1128719
2021-09-16 13:15:00	441.611198875	441.611198875	441.220068278	441.522080511	2685204
2021-09-16 13:00:00	441.829043764	441.97757437	441.432962147	441.621100915	1719822
2021-09-16 12:45:00	441.304235621	441.848847845	441.294333581	441.829934948	985468
2021-09-16 12:30:00	441.116096853	441.571590713	441.096292773	441.304235621	2510130
2021-09-16 12:15:00	440.942811146	441.145802975	440.645749933	441.116096853	1140091
2021-09-16 12:00:00	440.611092792	440.942811146	440.353639741	440.937860126	1587551
2021-09-16 11:45:00	440.57148463	440.957664207	440.264521377	440.630896873	1962737
2021-09-16 11:30:00	440.700211156	440.729917277	440.016970366	440.57158365	2229037
2021-09-16 11:15:00	440.224913215	440.79923156	440.016970366	440.710113196	3273931
2021-09-16 11:00:00	440.819035641	440.936869922	439.670398951	440.224913215	2819555
2021-09-16 10:45:00	440.908154004	441.333941743	440.551680549	440.819035641	2152430
2021-09-16 10:30:00	440.670505034	441.012521511	440.195207094	440.932909106	3375082
2021-09-16 10:15:00	441.759729481	441.764680501	440.660602994	440.680407075	4206287
2021-09-16 10:00:00	442.720227402	442.89846413	441.452766228	441.769631521	3829793
2021-09-16 09:45:00	442.938072292	443.878766132	442.472676392	442.725178422	4168232
2021-09-16 09:30:00	442.888562089	443.12621106	442.888562089	442.987582494	141764
2021-09-16 09:15:00	443.225231464	443.294545747	442.839051887	442.89846413	210661
2021-09-16 09:00:00	443.027190655	443.314349828	442.977680453	443.1361131	67262
2021-09-16 08:45:00	442.363753947	443.1361131	442.225125381	443.007386575	303927
2021-09-16 08:30:00	442.423166189	442.571696796	441.97757437	442.294439664	310521
2021-09-16 08:15:00	442.987582494	443.82430491	442.314243745	442.373655987	246561
2021-09-16 08:00:00	442.6707172	442.700423321	442.502382513	442.571696796	43471
2021-09-16 07:45:00	442.987582494	442.987582494	442.631109038	442.720227402	68337
2021-09-16 07:30:00	443.12621106	443.215329423	442.888562089	442.918268211	28952
2021-09-16 07:15:00	442.997484534	443.195525343	442.938072292	443.076700858	61706
2021-09-16 07:00:00	442.829149847	442.987582494	442.829149847	442.987582494	43085
2021-09-16 06:45:00	442.868758009	442.878660049	442.740031483	442.829149847	85416
2021-09-16 06:30:00	442.918268211	442.967778413	442.839051887	442.839051887	49591
2021-09-16 06:15:00	442.868758009	442.997484534	442.858855968	442.90836617	5230
2021-09-16 06:00:00	442.997484534	443.007386575	442.730129443	442.819247806	17653
2021-09-16 05:45:00	443.096504938	443.106406979	442.987582494	442.987582494	9054
2021-09-16 05:30:00	443.195525343	443.205427383	443.195525343	443.205427383	1900
2021-09-16 05:15:00	443.245035545	443.294545747	443.215329423	443.215329423	6079
2021-09-16 05:00:00	443.532194717	443.532194717	443.245035545	443.254937585	2823
2021-09-16 04:45:00	443.462880434	443.512390636	443.235133504	443.443076353	19292
2021-09-16 04:30:00	443.542096758	443.561900838	443.334153909	443.443076353	11322
2021-09-16 04:15:00	443.581704919	443.641117162	443.314349828	443.551998798	36376
2021-09-15 20:00:00	443.789647768	443.82925593	443.720333485	443.789647768	12278
2021-09-15 19:45:00	443.690627364	443.809451849	443.651019202	443.769843687	13498
2021-09-15 19:30:00	443.651019202	443.769843687	443.651019202	443.700529404	7708
2021-09-15 19:15:00	443.908472253	443.908472253	443.670823283	443.670823283	17648
2021-09-15 19:00:00	443.878766132	443.908472253	443.83915797	443.868864092	7758
2021-09-15 18:45:00	443.918374294	443.928276334	443.809451849	443.809451849	4194
2021-09-15 18:30:00	443.908472253	443.938178375	443.868864092	443.878766132	21432
2021-09-15 18:15:00	443.769843687	443.908472253	443.710431445	443.908472253	111379
2021-09-15 18:00:00	443.710431445	443.779745728	443.710431445	443.769843687	15871
2021-09-15 17:45:00	443.690627364	443.730235526	443.680725323	443.710431445	3205
2021-09-15 17:30:00	443.769843687	443.769843687	443.631215121	443.631215121	1648699
2021-09-15 17:15:00	443.779745728	443.858962051	443.759941647	443.769843687	485028
2021-09-15 17:00:00	443.908472253	443.928276334	443.492586555	443.82925593	185983
2021-09-15 16:45:00	443.651019202	443.908472253	443.492586555	443.908472253	94921
2021-09-15 16:30:00	443.551998798	443.641117162	443.443076353	443.641117162	779259
2021-09-15 16:15:00	443.462880434	443.581704919	443.294545747	443.551998798	3876420
2021-09-15 16:00:00	443.938178375	444.017394698	443.245035545	443.472782475	8606826
2021-09-15 15:45:00	443.532194717	444.007492657	443.403468192	443.943129395	4455836
2021-09-15 15:30:00	443.512390636	443.779745728	443.36386003	443.541304594	2900230
2021-09-15 15:15:00	442.89846413	443.512390636	442.799443726	443.502488596	2287142
2021-09-15 15:00:00	442.977680453	443.215329423	442.848953928	442.888562089	1604456
2021-09-15 14:45:00	442.947974332	443.304447787	442.90836617	442.967778413	1688788
2021-09-15 14:30:00	442.977680453	443.185623302	442.774688625	442.947974332	1511062
2021-09-15 14:15:00	443.007386575	443.264839626	442.839051887	442.972729433	2104588
2021-09-15 14:00:00	443.245035545	443.542096758	443.007386575	443.013426819	2539975
2021-09-15 13:45:00	443.027190655	443.349006969	443.027190655	443.254937585	2769225
2021-09-15 13:30:00	442.848953928	443.1361131	442.819247806	443.017288615	1801959
2021-09-15 13:15:00	442.561794755	442.997484534	442.541990675	442.839051887	1670980
2021-09-15 13:00:00	442.566745776	442.650913119	442.284537624	442.551892715	1981284
2021-09-15 12:45:00	441.581492753	442.720227402	441.581492753	442.581598836	2505438
2021-09-15 12:30:00	440.898251964	441.789435602	440.898251964	441.571590713	1832466
2021-09-15 12:15:00	441.007174409	441.066586651	440.670505034	440.893003883	1366946
2021-09-15 12:00:00	440.838839721	441.03688053	440.452660145	441.016086245	1676591
2021-09-15 11:45:00	440.927958085	440.957664207	440.521974428	440.843988782	1883250
2021-09-15 11:30:00	440.660602994	441.205215217	440.650700953	440.927958085	1383306
2021-09-15 11:15:00	440.660602994	441.017076449	440.388296882	440.650700953	3324518
2021-09-15 11:00:00	440.056578528	440.700211156	440.007068326	440.670505034	2001166
2021-09-15 10:45:00	440.056578528	440.858643802	439.86843976	440.056578528	3169708
2021-09-15 10:30:00	440.007068326	440.531876468	439.561476507	440.056578528	2738358
2021-09-15 10:15:00	440.700211156	441.165607055	439.739713234	440.016871346	3199690
2021-09-15 10:00:00	439.610986709	441.02697849	439.601084668	440.690309115	3884030
2021-09-15 09:45:00	440.264521377	440.642086178	439.096080607	439.629800586	4596819
2021-09-15 09:30:00	440.472464226	440.591288711	440.066480568	440.274423417	220273
2021-09-15 09:15:00	440.373443821	440.551680549	440.284325458	440.442758104	63490
2021-09-15 09:00:00	440.304129539	440.422954024	440.155598932	440.383345862	45188
2021-09-15 08:45:00	439.581280587	440.33383566	439.581280587	440.314031579	197655
2021-09-15 08:30:00	439.977362204	440.155598932	439.393141819	439.601084668	85879
2021-09-15 08:15:00	440.3437377	440.710113196	439.749615275	439.977362204	54591
2021-09-15 08:00:00	440.165500973	440.284325458	440.036774447	440.11599077	63539
2021-09-15 07:45:00	440.036774447	440.155598932	439.769419356	440.155598932	58714
2021-09-15 07:30:00	440.066480568	440.244717296	440.026872407	440.026872407	24300
2021-09-15 07:15:00	440.373443821	440.403149943	440.066480568	440.10608873	16276
2021-09-15 07:00:00	440.541778509	440.541778509	440.224913215	440.224913215	6542
2021-09-15 06:45:00	440.838839721	440.838839721	440.541778509	440.541778509	3676
2021-09-15 06:30:00	440.79923156	440.858643802	440.710113196	440.858643802	6633
2021-09-15 06:15:00	440.967566247	441.03688053	440.838839721	440.858643802	9536
2021-09-15 06:00:00	441.03688053	441.04678257	440.898251964	440.937860126	1606
2021-09-15 05:45:00	440.720015236	440.878447883	440.670505034	440.789329519	5084
2021-09-15 05:30:00	440.858643802	440.947762166	440.729917277	440.769525438	1727
2021-09-15 05:15:00	440.779427479	440.858643802	440.779427479	440.79923156	1820
2021-09-15 05:00:00	440.918056045	440.927958085	440.749721358	440.789329519	4330
2021-09-15 04:45:00	440.868545843	440.957664207	440.868545843	440.918056045	6039
2021-09-15 04:30:00	440.521974428	440.8091336	440.512072387	440.79923156	13491
2021-09-15 04:15:00	440.254619336	440.690309115	440.254619336	440.690309115	14767
2021-09-14 20:00:00	440.284325458	440.373443821	440.224913215	440.363541781	17824
2021-09-14 19:45:00	440.09618669	440.353639741	440.075392405	440.323933619	39394
2021-09-14 19:30:00	440.09618669	440.09618669	440.046676487	440.076382609	2627
2021-09-14 19:15:00	440.125892811	440.125892811	440.026872407	440.076382609	8430
2021-09-14 19:00:00	439.987264245	440.125892811	439.987264245	440.125892811	5654
2021-09-14 18:45:00	440.066480568	440.066480568	439.818929558	439.977362204	170267
2021-09-14 18:30:00	440.155598932	440.224913215	440.066480568	440.076382609	11441
2021-09-14 18:15:00	439.927852002	440.215011175	439.917949962	440.175403013	97060
2021-09-14 18:00:00	439.838733639	439.888243841	439.818929558	439.888243841	43850
2021-09-14 17:45:00	439.997166285	439.997166285	439.818929558	439.818929558	133456
2021-09-14 17:30:00	439.997166285	440.076382609	439.997166285	440.066480568	255036
2021-09-14 17:15:00	440.016970366	440.016970366	439.858537719	439.977362204	6196
2021-09-14 17:00:00	440.026872407	440.036774447	439.818929558	440.007068326	46417
2021-09-14 16:45:00	440.046676487	440.056578528	439.818929558	439.818929558	64206
2021-09-14 16:30:00	440.056578528	440.135794851	439.639009483	440.046676487	1192530
2021-09-14 16:15:00	439.809027517	440.145696892	439.57217071	440.056578528	4467759
2021-09-14 16:00:00	439.343631617	439.903096901	438.910120287	439.828831598	11465909
2021-09-14 15:45:00	439.096080607	439.492162224	438.927745919	439.333729577	3188425
2021-09-14 15:30:00	439.432749981	439.6774294	439.046570405	439.104992443	2627124
2021-09-14 15:15:00	439.759517315	439.937754043	439.393141819	439.432749981	3022362
2021-09-14 15:00:00	439.531770385	439.818929558	438.878235717	439.754566295	2377595
2021-09-14 14:45:00	439.65059487	439.65059487	439.096080607	439.531770385	2702469
2021-09-14 14:30:00	440.224913215	440.224913215	439.462456102	439.65059487	1934889
2021-09-14 14:15:00	440.670505034	440.759524378	440.164510769	440.224913215	1913122
2021-09-14 14:00:00	440.749721358	440.858643802	440.541778509	440.665554014	824511
2021-09-14 13:45:00	440.551680549	440.749721358	440.066480568	440.749622337	3678904
2021-09-14 13:30:00	439.917949962	440.57148463	439.888243841	440.541778509	1315154
2021-09-14 13:15:00	440.502170347	440.789329519	439.719909153	439.927852002	1991804
2021-09-14 13:00:00	440.789329519	440.9265718	440.3437377	440.531777448	1868492
2021-09-14 12:45:00	441.50722745	441.51217847	440.710113196	440.789329519	1454573
2021-09-14 12:30:00	441.759729481	441.789435602	441.423060107	441.51217847	738881
2021-09-14 12:15:00	441.640904996	441.918162128	441.571590713	441.754778461	992315
2021-09-14 12:00:00	441.551786632	441.665660097	441.125998894	441.650807036	1189627
2021-09-14 11:45:00	441.333941743	441.621100915	441.150753995	441.571590713	1873527
2021-09-14 11:30:00	441.214127054	441.383451945	440.908154004	441.333941743	1823034
2021-09-14 11:15:00	440.611092792	441.353745824	440.591288711	441.215117258	1720250
2021-09-14 11:00:00	440.620994832	440.898251964	440.244717296	440.611092792	2362294
2021-09-14 10:45:00	441.467619288	441.541884592	440.383345862	440.621093853	2762417
2021-09-14 10:30:00	441.125998894	441.645856016	440.769525438	441.477521329	2311618
2021-09-14 10:15:00	441.710219279	441.759729481	440.868545843	441.125998894	4053016
2021-09-14 10:00:00	443.175721262	443.205427383	441.640904996	441.717645809	3936147
2021-09-14 09:45:00	443.730235526	443.948080415	442.938072292	443.155917181	3119782
2021-09-14 09:30:00	443.651019202	443.868864092	443.61141104	443.730235526	130258
2021-09-14 09:15:00	443.502488596	443.720333485	443.472782475	443.641117162	72297
2021-09-14 09:00:00	443.799549809	443.948080415	443.294545747	443.462880434	163349
2021-09-14 08:45:00	441.928064168	444.195631426	441.928064168	443.789647768	893568
2021-09-14 08:30:00	441.819141724	442.017182532	441.819141724	442.017182532	123293
2021-09-14 08:15:00	442.561794755	442.848953928	441.413158066	441.779632582	108761
2021-09-14 08:00:00	442.244929462	442.244929462	441.413158066	441.680513158	165090
2021-09-14 07:45:00	442.274635583	442.492480472	442.235027421	442.235027421	45486
2021-09-14 07:30:00	442.413264149	442.44297027	442.304341704	442.304341704	41093
2021-09-14 07:15:00	442.571696796	442.591500877	442.403362109	442.413264149	102094
2021-09-14 07:00:00	442.591500877	442.621206998	442.383558028	442.383558028	55700
2021-09-14 06:45:00	442.769737604	442.779639645	442.740031483	442.740031483	535
2021-09-14 06:30:00	442.759835564	442.769737604	442.650913119	442.730129443	7359
2021-09-14 06:15:00	442.314243745	442.650913119	442.274635583	442.650913119	7003
2021-09-14 06:00:00	442.482578432	442.502382513	442.373655987	442.393460068	3538
2021-09-14 05:45:00	442.740031483	442.779639645	442.551892715	442.601402917	2956
2021-09-14 05:30:00	442.819247806	442.829149847	442.789541685	442.789541685	906
2021-09-14 05:15:00	442.868758009	442.977680453	442.769737604	442.977680453	1650
2021-09-14 05:00:00	442.938072292	442.938072292	442.740031483	442.740031483	1578
2021-09-14 04:45:00	442.601402917	442.967778413	442.601402917	442.938072292	2783
2021-09-14 04:30:00	442.304341704	442.611304958	441.97757437	442.611304958	11847
2021-09-14 04:15:00	442.462774351	442.621206998	442.235027421	442.324145785	31179
2021-09-13 20:00:00	442.720227402	442.918268211	442.720227402	442.839051887	15846
2021-09-13 19:45:00	442.789541685	442.868758009	442.720227402	442.720227402	14285
2021-09-13 19:30:00	442.789541685	442.839051887	442.720227402	442.799443726	11432
2021-09-13 19:15:00	442.977680453	443.056896777	442.749933524	442.749933524	13213
2021-09-13 19:00:00	442.967778413	443.056896777	442.928170251	442.928170251	18384
2021-09-13 18:45:00	442.918268211	443.037092696	442.90836617	442.947974332	10751
2021-09-13 18:30:00	442.621206998	442.928170251	442.621206998	442.928170251	40829
2021-09-13 18:15:00	442.789541685	442.789541685	442.591500877	442.591500877	38483
2021-09-13 18:00:00	442.779639645	442.829149847	442.759835564	442.789541685	8308
2021-09-13 17:45:00	442.789640706	442.789640706	442.759835564	442.779639645	23184
2021-09-13 17:30:00	442.809345766	442.824198827	442.779639645	442.779639645	21287
2021-09-13 17:15:00	442.839051887	442.839051887	442.779639645	442.809345766	24886
2021-09-13 17:00:00	442.90836617	442.938072292	442.2053213	442.848953928	224263
2021-09-13 16:45:00	442.759835564	442.928170251	442.2053213	442.90341515	624875
2021-09-13 16:30:00	442.621206998	442.819247806	442.054315184	442.759835564	648963
2021-09-13 16:15:00	442.185517219	442.66081516	442.05332498	442.621206998	3910458
2021-09-13 16:00:00	441.244823379	442.2053213	441.04678257	442.185418199	12346610
2021-09-13 15:45:00	441.650807036	441.847857641	441.205215217	441.234921338	3969449
2021-09-13 15:30:00	440.858643802	441.690415198	440.650700953	441.650807036	3559101
2021-09-13 15:15:00	440.502170347	441.03688053	439.759517315	440.868545843	4586430
2021-09-13 15:00:00	440.363541781	440.680407075	440.130843831	440.512072387	1556327
2021-09-13 14:45:00	440.130843831	440.403149943	439.789223436	440.363541781	1810795
2021-09-13 14:30:00	440.150647912	440.401763657	439.918048982	440.10608873	1765193
2021-09-13 14:15:00	440.58138667	440.937860126	440.10608873	440.155598932	1745127
2021-09-13 14:00:00	440.57148463	440.816065028	440.353639741	440.56158259	1337329
2021-09-13 13:45:00	440.937860126	441.02697849	440.541778509	440.56653361	1445252
2021-09-13 13:30:00	441.49237439	441.551786632	440.79923156	440.937860126	1284910
2021-09-13 13:15:00	441.700317238	441.987476411	441.463658472	441.49237439	1985830
2021-09-13 13:00:00	441.135900934	441.799337643	441.017076449	441.700317238	1296511
2021-09-13 12:45:00	441.482472349	441.73002336	440.997272368	441.140851954	1532901
2021-09-13 12:30:00	441.51217847	441.819141724	441.155705015	441.472570309	1217653
2021-09-13 12:15:00	441.02697849	441.680513158	440.749721358	441.522080511	2219534
2021-09-13 12:00:00	441.309186642	441.913211108	440.947762166	441.03688053	1967283
2021-09-13 11:45:00	441.457717248	441.883504986	441.26462746	441.343843783	1753028
2021-09-13 11:30:00	440.967566247	441.581492753	440.512072387	441.462668268	2684574
2021-09-13 11:15:00	442.334047826	442.492480472	440.858643802	440.967566247	2698384
2021-09-13 11:00:00	441.799337643	442.710325362	441.799337643	442.314243745	2263224
2021-09-13 10:45:00	441.640904996	442.294439664	441.155705015	441.805080826	3390017
2021-09-13 10:30:00	441.482472349	441.918162128	441.106194813	441.660709077	2892475
2021-09-13 10:15:00	442.819247806	443.066798817	441.284431541	441.49237439	4304900
2021-09-13 10:00:00	442.789541685	443.601509	442.393460068	442.839051887	3704472
2021-09-13 09:45:00	444.245141628	444.52239876	442.561794755	442.789541685	5815739
2021-09-13 09:30:00	444.037198779	444.383770194	443.789647768	444.255043668	453312
2021-09-13 09:15:00	444.007492657	444.245141628	443.957982455	444.047100819	144865
2021-09-13 09:00:00	443.82925593	444.05700286	443.769843687	443.997590617	133002
2021-09-13 08:45:00	443.720333485	443.849060011	443.542096758	443.849060011	226399
2021-09-13 08:30:00	443.730235526	443.809451849	443.59160696	443.710431445	66472
2021-09-13 08:15:00	443.611510061	443.818957808	441.407216842	443.730235526	223632
2021-09-13 08:00:00	443.413370232	443.551998798	443.37376207	443.551998798	33016
2021-09-13 07:45:00	443.443076353	443.472782475	443.294545747	443.403468192	27034
2021-09-13 07:30:00	443.532194717	443.660921243	443.413370232	443.452978394	89322
2021-09-13 07:15:00	443.680725323	443.710431445	443.482684515	443.512390636	97038
2021-09-13 07:00:00	443.809451849	443.858962051	443.641117162	443.710431445	38324
2021-09-13 06:45:00	443.561900838	443.898570213	443.561900838	443.799549809	65819
2021-09-13 06:30:00	443.314349828	443.59160696	443.314349828	443.581704919	41662
2021-09-13 06:15:00	443.165819221	443.601509	443.165819221	443.314349828	10371
2021-09-13 06:00:00	443.175721262	443.175721262	443.12621106	443.1361131	3152
2021-09-13 05:45:00	443.1361131	443.1361131	443.007386575	443.1361131	14612
2021-09-13 05:30:00	443.017288615	443.146015141	443.017288615	443.12621106	3458
2021-09-13 05:15:00	443.046994736	443.046994736	442.967778413	443.007386575	1270
2021-09-13 05:00:00	442.987582494	442.997484534	442.868758009	442.977680453	3579
2021-09-13 04:45:00	443.175721262	443.205427383	442.977680453	443.086602898	9228
2021-09-13 04:30:00	443.185623302	443.314349828	443.165819221	443.245035545	45439
2021-09-13 04:15:00	442.621206998	443.294545747	442.621206998	443.185623302	129284
2021-09-10 20:00:00	441.04678257	441.04678257	440.868545843	440.977369267	15977
2021-09-10 19:45:00	441.076488692	441.185411136	440.987370328	440.997272368	14861
2021-09-10 19:30:00	440.898251964	441.086390732	440.898251964	441.086390732	12907
2021-09-10 19:15:00	440.927958085	440.957664207	440.888349924	440.937860126	11492
2021-09-10 19:00:00	440.987370328	440.997272368	440.898251964	440.927958085	8451
2021-09-10 18:45:00	441.007174409	441.017076449	440.927958085	440.947762166	13055
2021-09-10 18:30:00	440.967566247	441.076488692	440.937860126	440.937860126	16491
2021-09-10 18:15:00	441.125998894	441.135900934	440.957664207	441.066586651	33853
2021-09-10 18:00:00	441.125998894	441.234921338	441.076488692	441.116096853	74454
2021-09-10 17:45:00	441.125998894	441.135900934	441.076488692	441.125998894	19589
2021-09-10 17:30:00	441.135900934	441.165607056	441.076488692	441.135900934	40055
2021-09-10 17:15:00	441.571590713	441.571590713	441.086390732	441.165607056	368210
2021-09-10 17:00:00	441.631002955	441.660709077	441.076488692	441.363647864	265371
2021-09-10 16:45:00	441.591394794	441.655758057	441.076488692	441.631002955	159823
2021-09-10 16:30:00	441.403256026	441.710219279	441.363647864	441.571590713	553207
2021-09-10 16:15:00	441.155705015	441.522080511	441.007174409	441.423060107	10038487
2021-09-10 16:00:00	441.893407027	441.918162128	440.947762166	441.136098975	16706747
2021-09-10 15:45:00	442.482578432	442.631109038	441.650807036	441.898259027	6221105
2021-09-10 15:30:00	443.017288615	443.154233834	442.413363169	442.482578432	3785354
2021-09-10 15:15:00	443.512390636	443.532194717	442.680619241	443.022239635	2254935
2021-09-10 15:00:00	443.799549809	443.819353889	443.512390636	443.517341656	1218785
2021-09-10 14:45:00	443.710431445	443.799549809	443.443076353	443.789647768	1894058
2021-09-10 14:30:00	444.019672167	444.07680694	443.690627364	443.710431445	972096
2021-09-10 14:15:00	444.245141628	444.373868153	443.987688577	444.02531633	1037816
2021-09-10 14:00:00	444.423378355	444.423378355	444.027296738	444.240190607	1154829
2021-09-10 13:45:00	444.383770194	444.750145689	444.363966113	444.433280396	837792
2021-09-10 13:30:00	444.918480377	444.948186498	444.344162032	444.373868153	1182331
2021-09-10 13:15:00	444.720439568	444.977892619	444.54220284	444.918480377	1104223
2021-09-10 13:00:00	444.819459972	444.913529356	444.581811002	444.715488548	1854129
2021-09-10 12:45:00	444.433280396	444.893725276	444.383770194	444.819459972	1069410
2021-09-10 12:30:00	444.225337547	444.472888557	444.225337547	444.423378355	990023
2021-09-10 12:15:00	443.527243697	444.324357951	443.334153909	444.225337547	1899485
2021-09-10 12:00:00	443.503973902	443.680725323	442.957876372	443.527243697	2261231
2021-09-10 11:45:00	443.12621106	443.690627364	443.066798817	443.512390636	2618510
2021-09-10 11:30:00	443.82430491	443.967884496	443.119081591	443.119081591	1954782
2021-09-10 11:15:00	443.809451849	443.948080415	443.245035545	443.819353889	1949955
2021-09-10 11:00:00	443.561900838	444.086708981	443.027190655	443.819353889	5451876
2021-09-10 10:45:00	444.581811002	444.581811002	443.462880434	443.581704919	3467366
2021-09-10 10:30:00	444.670929366	444.908578336	444.413476315	444.601615083	2539496
2021-09-10 10:15:00	445.304659953	445.304659953	444.284749789	444.661126346	3818130
2021-09-10 10:00:00	445.829468096	445.968096662	445.086815064	445.294757913	3206146
2021-09-10 09:45:00	446.62163133	447.067223149	445.809664015	445.839370136	4102559
2021-09-10 09:30:00	446.334472157	446.681043572	446.334472157	446.601827249	192713
2021-09-10 09:15:00	446.3938844	446.40378644	446.235451753	446.324570117	99940
2021-09-10 09:00:00	446.453296642	446.453296642	446.255255834	446.383982359	34696
2021-09-10 08:45:00	446.245353794	446.473100723	446.245353794	446.463198683	49080
2021-09-10 08:30:00	446.552317047	446.552317047	446.215647672	446.225549713	63066
2021-09-10 08:15:00	446.265058854	446.582023168	445.591819125	446.552317047	116273
2021-09-10 08:00:00	446.294863996	446.463198683	446.294863996	446.40378644	39443
2021-09-10 07:45:00	446.3938844	446.3938844	446.235451753	446.284961955	55424
2021-09-10 07:30:00	446.433492562	446.473100723	446.383982359	446.3938844	45773
2021-09-10 07:15:00	446.324570117	446.453296642	446.245353794	446.453296642	20575
2021-09-10 07:00:00	446.185941551	446.314668077	446.16613747	446.314668077	2525
2021-09-10 06:45:00	446.294863996	446.294863996	446.126529308	446.235451753	24838
2021-09-10 06:30:00	446.255255834	446.255255834	446.205745632	446.235451753	1304
2021-09-10 06:15:00	446.116627268	446.245353794	446.116627268	446.215647672	7615
2021-09-10 06:00:00	446.255255834	446.255255834	446.106725228	446.106725228	3069
2021-09-10 05:45:00	446.225549713	446.225549713	446.225549713	446.225549713	109
2021-09-10 05:30:00	446.334472157	446.344374198	446.265157874	446.304766036	15040
2021-09-10 05:00:00	446.572121128	446.641435411	446.492904804	446.502806845	28044
2021-09-10 04:45:00	446.344374198	446.502806845	446.344374198	446.502806845	2795
2021-09-10 04:30:00	446.185941551	446.294863996	446.16613747	446.294863996	2716
2021-09-10 04:15:00	445.968096662	446.314668077	445.45319056	446.195843591	20206
2021-09-09 20:00:00	444.373868153	444.5323008	444.354064072	444.393672234	15130
2021-09-09 19:45:00	444.354064072	444.453084477	444.274847749	444.403574274	24922
2021-09-09 19:30:00	444.314455911	444.354064072	444.264945709	444.354064072	5676
2021-09-09 19:15:00	444.433280396	444.433280396	444.175827345	444.274847749	8364
2021-09-09 19:00:00	444.245141628	444.443182436	444.235239587	444.443182436	7994
2021-09-09 18:45:00	444.245141628	444.354064072	444.156023264	444.284749789	15507
2021-09-09 18:30:00	444.462986517	444.492692638	444.225337547	444.255043668	10763
2021-09-09 18:15:00	444.492692638	444.552104881	444.30455387	444.443182436	310887
2021-09-09 18:00:00	444.54220284	444.601615083	444.502594679	444.502594679	23513
2021-09-09 17:45:00	444.552104881	444.680831406	444.552104881	444.562006921	93934
2021-09-09 17:30:00	444.334259992	444.562006921	444.225337547	444.552104881	117567
2021-09-09 17:15:00	444.334259992	444.492692638	444.136219183	444.324357951	56026
2021-09-09 17:00:00	444.101562042	444.324357951	444.086708981	444.324357951	70071
2021-09-09 16:45:00	444.334259992	444.581811002	443.987688577	444.096611021	372637
2021-09-09 16:30:00	444.403574274	446.474288968	444.274847749	444.334259992	304618
2021-09-09 16:15:00	444.571908962	444.76994977	444.116415102	444.433280396	2098880
2021-09-09 16:00:00	445.542308923	445.611623206	444.344162032	444.562006921	7755912
2021-09-09 15:45:00	445.106619145	445.730447691	444.898676296	445.552210964	2420697
2021-09-09 15:30:00	445.076913023	445.284855872	444.908578336	445.096717104	2027831
2021-09-09 15:15:00	445.403680357	445.581917085	445.067010983	445.076913023	1372131
2021-09-09 15:00:00	444.740243649	445.512602802	444.700635487	445.403680357	1509526
2021-09-09 14:45:00	444.977892619	445.027402821	444.54220284	444.730341609	1966324
2021-09-09 14:30:00	445.166031387	445.23534567	444.809557932	444.977892619	1875419
2021-09-09 14:15:00	444.918381356	445.175933428	444.324357951	445.175933428	2192339
2021-09-09 14:00:00	444.868970174	445.22544363	444.809557932	444.918480377	2015888
2021-09-09 13:45:00	445.383876277	445.383876277	444.571908962	444.870158419	2933491
2021-09-09 13:30:00	446.572121128	446.63153337	444.928382417	445.383876277	3557666
2021-09-09 13:15:00	446.17108849	446.582023168	446.16613747	446.572121128	616800
2021-09-09 13:00:00	446.601827249	446.611729289	446.141382369	446.17108849	991677
2021-09-09 12:45:00	446.314668077	446.676092552	446.037410945	446.601827249	1020778
2021-09-09 12:30:00	446.3938844	446.443394602	446.057215025	446.314668077	1093972
2021-09-09 12:15:00	446.799868057	446.829574179	446.146333389	446.413688481	1459541
2021-09-09 12:00:00	446.720651734	446.839476219	446.334472157	446.799868057	1179978
2021-09-09 11:45:00	446.433492562	446.768478589	446.379031339	446.710749694	1364740
2021-09-09 11:30:00	447.384088442	447.384088442	446.39883542	446.423590521	1850394
2021-09-09 11:15:00	447.443500685	447.542521089	447.275165998	447.384088442	878537
2021-09-09 11:00:00	447.621737413	447.819778221	447.413794564	447.443500685	1114635
2021-09-09 10:45:00	447.79997414	448.136643515	447.522816029	447.631540433	1952004
2021-09-09 10:30:00	447.938602706	448.126642454	447.56232517	447.7900721	1462451
2021-09-09 10:15:00	447.374186402	447.948504747	447.186047634	447.938602706	2079645
2021-09-09 10:00:00	447.354382321	447.592031291	447.077125189	447.374186402	1749807
2021-09-09 09:45:00	446.284961955	447.423696604	446.067117066	447.354382321	3238955
2021-09-09 09:30:00	446.334472157	446.344374198	446.205745632	446.275059915	96140
2021-09-09 09:15:00	446.314668077	446.334472157	446.205745632	446.304766036	74897
2021-09-09 09:00:00	445.829468096	446.582023168	445.789859934	446.265157874	202277
2021-09-09 08:45:00	445.93839054	445.997802783	445.809664015	445.898782379	67882
2021-09-09 08:30:00	446.116627268	446.205745632	445.878978298	445.898782379	102570
2021-09-09 08:15:00	446.265157874	446.787985609	443.908472253	446.096823187	90933
2021-09-09 08:00:00	445.017500781	446.275059915	445.017500781	446.215647672	93650
2021-09-09 07:45:00	445.393778317	445.492798721	445.106619145	445.106619145	26163
2021-09-09 07:30:00	445.383876277	445.443288519	445.314561994	445.373974236	7143
2021-09-09 07:15:00	445.314561994	445.512602802	445.314561994	445.413582398	30996
2021-09-09 07:00:00	445.245247711	445.284855872	445.185835468	445.284855872	22026
2021-09-09 06:45:00	445.512602802	445.522504843	445.265051791	445.344268115	9080
2021-09-09 06:30:00	445.294757913	445.433386479	445.294757913	445.383876277	1592
2021-09-09 06:15:00	445.443288519	445.482896681	445.274953832	445.294757913	9404
2021-09-09 06:00:00	445.364072196	445.45319056	445.364072196	445.45319056	556
2021-09-09 05:45:00	445.680937489	445.69083953	445.403680357	445.403680357	3590
2021-09-09 05:30:00	444.928382417	445.284855872	444.898676296	445.284855872	5053
2021-09-09 05:15:00	445.096717104	445.205639549	444.977892619	444.98779466	4568
2021-09-09 05:00:00	445.284855872	445.284855872	445.156129347	445.156129347	701
2021-09-09 04:45:00	445.334366074	445.344268115	445.205639549	445.245247711	4955
2021-09-09 04:30:00	445.572015045	445.601721166	445.373974236	445.373974236	3156
2021-09-09 04:15:00	445.888880338	445.888880338	445.136325266	445.492798721	22547
2021-09-08 20:00:00	446.007704823	446.126529308	445.93839054	445.997802783	12238
2021-09-08 19:45:00	445.997802783	446.027508904	445.878978298	445.968096662	12140
2021-09-08 19:30:00	446.047312985	446.116627268	446.047312985	446.047312985	4556
2021-09-08 19:15:00	446.037410945	446.057215025	445.987900742	446.057215025	9385
2021-09-08 19:00:00	446.126529308	446.136431349	446.037410945	446.047312985	5431
2021-09-08 18:45:00	446.225549713	446.225549713	446.116627268	446.126529308	5468
2021-09-08 18:30:00	446.284961955	446.284961955	446.195843591	446.225549713	8114
2021-09-08 18:15:00	446.324570117	446.344374198	446.235451753	446.235451753	29062
2021-09-08 18:00:00	446.294863996	446.294863996	446.294863996	446.294863996	394
2021-09-08 17:45:00	446.294863996	446.334472157	446.294863996	446.334472157	581
2021-09-08 17:30:00	446.324570117	446.334472157	446.294863996	446.324570117	2680
2021-09-08 17:15:00	446.344374198	446.502806845	446.235451753	446.285060976	41760
2021-09-08 17:00:00	446.383982359	446.383982359	446.314668077	446.383982359	36800
2021-09-08 16:45:00	446.40378644	446.492904804	446.354276238	446.364178279	109565
2021-09-08 16:30:00	446.383982359	446.492904804	446.304766036	446.413688481	1192925
2021-09-08 16:15:00	446.532512966	446.542415006	446.294863996	446.383982359	1617984
2021-09-08 16:00:00	446.235451753	446.562219087	446.067117066	446.532512966	6723019
2021-09-08 15:45:00	446.304766036	446.374080319	445.977998702	446.245353794	1693725
2021-09-08 15:30:00	446.62163133	446.710749694	446.284961955	446.304766036	1293584
2021-09-08 15:15:00	446.364178279	446.651337451	446.247730283	446.621532309	987858
2021-09-08 15:00:00	446.354276238	446.3938844	446.086921147	446.344374198	972635
2021-09-08 14:45:00	446.294863996	446.364178279	446.067117066	446.354276238	768659
2021-09-08 14:30:00	446.512708885	446.562219087	446.037410945	446.304766036	1079146
2021-09-08 14:15:00	445.91858646	446.63153337	445.888880338	446.517659905	1749304
2021-09-08 14:00:00	446.245353794	446.344374198	445.881453808	445.91858646	863876
2021-09-08 13:45:00	446.136431349	446.265157874	445.908684419	446.235451753	720372
2021-09-08 13:30:00	445.710643611	446.146333389	445.661133408	446.146333389	689157
2021-09-08 13:15:00	445.859174217	446.205745632	445.651231368	445.710643611	1064905
2021-09-08 13:00:00	446.017606864	446.057215025	445.779957894	445.849272177	754303
2021-09-08 12:45:00	446.314668077	446.34991934	445.9284885	446.017606864	2252777
2021-09-08 12:30:00	445.888880338	446.443394602	445.859174217	446.314668077	1782058
2021-09-08 12:15:00	444.972941599	446.037410945	444.750145689	445.888880338	1922810
2021-09-08 12:00:00	445.126423226	445.482896681	444.750145689	444.972941599	1451825
2021-09-08 11:45:00	445.611623206	445.819566055	445.076913023	445.106619145	1688507
2021-09-08 11:30:00	445.809664015	445.977998702	445.482995701	445.621525247	1833552
2021-09-08 11:15:00	445.027402821	445.869076257	444.967990579	445.819566055	2587830
2021-09-08 11:00:00	444.878872215	445.413582398	444.462986517	445.027402821	3516326
2021-09-08 10:45:00	446.3938844	446.415668889	444.680831406	444.878872215	4254667
2021-09-08 10:30:00	446.997908866	447.034843477	446.284961955	446.383982359	1997936
2021-09-08 10:15:00	446.849378259	447.245459876	446.710749694	446.997908866	2272275
2021-09-08 10:00:00	446.572121128	447.007810906	446.364178279	446.839476219	3151998
2021-09-08 09:45:00	446.473100723	446.720651734	445.93839054	446.572121128	3606858
2021-09-08 09:30:00	446.542415006	446.62163133	446.383982359	446.473100723	46136
2021-09-08 09:15:00	446.918692542	446.928594583	446.492904804	446.492904804	137852
2021-09-08 09:00:00	446.720651734	446.958300704	446.700847653	446.8592803	29974
2021-09-08 08:45:00	446.552317047	446.750357855	446.40378644	446.730553774	116193
2021-09-08 08:30:00	446.681043572	446.681043572	446.433492562	446.532512966	25066
2021-09-08 08:15:00	446.681439654	447.372205994	445.393778317	446.661239491	89659
2021-09-08 08:00:00	447.007810906	447.047419068	446.928594583	446.928594583	8027
2021-09-08 07:45:00	447.027614987	447.146439472	446.918692542	446.997908866	23620
2021-09-08 07:30:00	447.285068038	447.354382321	447.017712947	447.017712947	25459
2021-09-08 07:15:00	446.819672138	447.314774159	446.760259896	447.294970079	32751
2021-09-08 07:00:00	446.770161936	447.077125189	446.730553774	446.978104785	32795
2021-09-08 06:45:00	446.740455815	446.918692542	446.671141532	446.710749694	12143
2021-09-08 06:30:00	446.671141532	446.671141532	446.582023168	446.63153337	3627
2021-09-08 06:15:00	446.671141532	446.730553774	446.572121128	446.62163133	6291
2021-09-08 06:00:00	446.374080319	446.700847653	446.374080319	446.661239491	2234
2021-09-08 05:45:00	446.077019106	446.483002764	446.077019106	446.453296642	3021
2021-09-08 05:30:00	445.789859934	446.116627268	445.770055853	446.096823187	2687
2021-09-08 05:15:00	445.760153813	445.888880338	445.740349732	445.740349732	3223
2021-09-08 05:00:00	445.888880338	445.987900742	445.779957894	445.779957894	4100
2021-09-08 04:45:00	445.314561994	445.789859934	445.185835468	445.661133408	7122
2021-09-08 04:30:00	445.294757913	445.532406883	444.98779466	445.45319056	17863
2021-09-08 04:15:00	446.086921147	446.086921147	445.255149751	445.373974236	16760
2021-09-07 20:00:00	446.928594583	447.027614987	446.582023168	446.690945613	32034
2021-09-07 19:45:00	446.839476219	446.928594583	446.829574179	446.928594583	7090
2021-09-07 19:30:00	446.8592803	446.879084381	446.829574179	446.829574179	2847
2021-09-07 19:15:00	447.057321108	447.057321108	446.809770098	446.809770098	9964
2021-09-07 19:00:00	446.948398664	447.027614987	446.948398664	446.997908866	6411
2021-09-07 18:45:00	447.067223149	447.106831311	446.978104785	447.027614987	68542
2021-09-07 18:30:00	447.116733351	447.156341513	447.027614987	447.027614987	5696
2021-09-07 18:15:00	446.968202745	447.176145593	446.938496623	447.146439472	59926
2021-09-07 18:00:00	446.958300704	446.978104785	446.918692542	446.918692542	2581
2021-09-07 17:45:00	446.958300704	446.978104785	446.958300704	446.978104785	1686
2021-09-07 17:30:00	446.958300704	447.037517028	446.958300704	446.978104785	55295
2021-09-07 17:15:00	446.938496623	447.027614987	446.938496623	446.958399725	1460
2021-09-07 17:00:00	446.928594583	447.037517028	446.898888462	446.978104785	1076097
2021-09-07 16:45:00	446.928594583	446.928594583	446.8592803	446.898888462	9519
2021-09-07 16:30:00	446.799868057	446.978104785	446.799868057	446.928594583	519021
2021-09-07 16:15:00	447.106831311	447.146439472	446.740455815	446.829574179	2457354
2021-09-07 16:00:00	447.186047634	447.354382321	446.978104785	447.09692927	7036680
2021-09-07 15:45:00	447.393990483	447.498357989	447.156341513	447.190998654	2404690
2021-09-07 15:30:00	447.681347696	447.730659857	447.393990483	447.403892523	1249195
2021-09-07 15:15:00	447.681149655	447.849484342	447.636590473	447.681149655	804134
2021-09-07 15:00:00	447.56232517	447.745512918	447.455779215	447.681149655	1137750
2021-09-07 14:45:00	447.473206806	447.710855776	447.314774159	447.56232517	1459164
2021-09-07 14:30:00	447.859386383	447.889092504	447.443500685	447.483108847	832513
2021-09-07 14:15:00	447.918798625	447.928700666	447.611835372	447.859386383	964307
2021-09-07 14:00:00	447.874239443	447.998014949	447.839582302	447.913847605	717550
2021-09-07 13:45:00	447.750463938	447.948504747	447.700953736	447.869288423	1512535
2021-09-07 13:30:00	447.918798625	447.958406787	447.676198635	447.750463938	847094
2021-09-07 13:15:00	447.760365979	447.958406787	447.602923536	447.899093565	1462333
2021-09-07 13:00:00	447.512715948	447.809876181	447.512715948	447.760365979	1225547
2021-09-07 12:45:00	447.374186402	447.532619049	447.275165998	447.512814968	813955
2021-09-07 12:30:00	447.235557836	447.369235382	447.136537432	447.369235382	904346
2021-09-07 12:15:00	446.86918234	447.443500685	446.809770098	447.237835305	1452298
2021-09-07 12:00:00	447.037517028	447.047419068	446.651337451	446.8592803	768731
2021-09-07 11:45:00	446.671141532	447.116733351	446.611729289	447.037517028	1249051
2021-09-07 11:30:00	446.573507413	446.789966017	446.38893338	446.671141532	1966176
2021-09-07 11:15:00	447.255361917	447.294970079	446.572121128	446.577072148	1811761
2021-09-07 11:00:00	447.047419068	447.33457824	447.007810906	447.260312937	1545358
2021-09-07 10:45:00	446.710749694	447.082076209	446.522610925	447.057321108	1615744
2021-09-07 10:30:00	446.611729289	446.948398664	446.463198683	446.702035898	2378233
2021-09-07 10:15:00	447.314774159	447.393990483	446.326847586	446.616680309	3046398
2021-09-07 10:00:00	447.619757005	447.631639453	446.888986421	447.31972518	3802164
2021-09-07 09:45:00	448.275272081	448.374292485	447.354382321	447.616786392	3110341
2021-09-07 09:30:00	448.48321493	448.49311697	448.136643515	448.26537004	131005
2021-09-07 09:15:00	448.552529213	448.631745536	448.48321493	448.48321493	43160
2021-09-07 09:00:00	448.750570021	448.780276142	448.433704727	448.562431253	50593
2021-09-07 08:45:00	448.809982264	448.849590425	448.710961859	448.750570021	37273
2021-09-07 08:30:00	448.790178183	448.819884304	448.701059819	448.819884304	18014
2021-09-07 08:15:00	448.829687324	449.057533274	448.393700484	448.750570021	59476
2021-09-07 08:00:00	448.869394506	448.94861083	448.859492466	448.879296547	13760
2021-09-07 07:45:00	448.909002668	448.938708789	448.819884304	448.918904708	21880
2021-09-07 07:30:00	448.651549617	448.988218991	448.631745536	448.899100627	24308
2021-09-07 07:15:00	448.592137374	448.691157779	448.552529213	448.661451657	11758
2021-09-07 07:00:00	448.453508808	448.542627172	448.413900647	448.542627172	4122
2021-09-07 06:45:00	448.552529213	448.611941455	448.463410849	448.463410849	3295
2021-09-07 06:30:00	448.463410849	448.651549617	448.364390444	448.463410849	3661
2021-09-07 06:15:00	448.413900647	448.572333293	448.403998606	448.542627172	3436
2021-09-07 06:00:00	448.334684323	448.354488404	448.225761879	448.235663919	3459
2021-09-07 05:45:00	448.374292485	448.374292485	448.166349636	448.364390444	1332
2021-09-07 05:30:00	448.661451657	448.661451657	448.324782283	448.433704727	6401
2021-09-07 05:15:00	448.7208639	448.918904708	448.611941455	448.701059819	3048
2021-09-07 05:00:00	448.96841491	448.96841491	448.869394506	448.918904708	1637
2021-09-07 04:45:00	448.928806749	449.027827153	448.928806749	448.978316951	1089
2021-09-07 04:30:00	449.057533274	449.057533274	448.780276142	448.809982264	2527
2021-09-07 04:15:00	447.57222721	449.166455719	447.57222721	449.008023072	7626
2021-09-03 20:00:00	448.295076162	448.314880242	448.116839434	448.314880242	8179
2021-09-03 19:45:00	448.334684323	448.334684323	448.215859838	448.215859838	8087
2021-09-03 19:30:00	448.334684323	448.334684323	448.324782283	448.324782283	774
2021-09-03 19:15:00	448.26537004	448.26537004	448.255468	448.255468	8487
2021-09-03 19:00:00	448.26537004	448.26537004	448.245565959	448.26537004	5799
2021-09-03 18:45:00	448.26537004	448.26537004	448.225761879	448.26537004	10901
2021-09-03 18:30:00	448.364390444	448.403998606	448.166349636	448.26537004	15331
2021-09-03 18:15:00	448.73076594	448.760472061	448.384194525	448.384194525	17994
2021-09-03 18:00:00	448.760472061	448.760472061	448.641647576	448.641647576	3922
2021-09-03 17:45:00	448.562431253	448.780276142	448.562431253	448.780276142	49006
2021-09-03 17:30:00	448.552529213	448.631745536	448.532725132	448.542627172	34281
2021-09-03 17:15:00	448.552529213	448.552529213	448.50301901	448.532725132	72624
2021-09-03 17:00:00	448.512921051	448.641647576	448.50301901	448.552529213	398136
2021-09-03 16:45:00	448.562431253	448.562431253	448.512921051	448.542627172	48489
2021-09-03 16:30:00	448.522823091	448.562431253	448.512921051	448.562431253	558430
2021-09-03 16:15:00	448.621843496	448.641647576	448.463410849	448.532725132	5862889
2021-09-03 16:00:00	448.710961859	449.065355886	448.413900647	448.621843496	6596034
2021-09-03 15:45:00	448.839688385	449.06862356	448.651549617	448.710961859	2609786
2021-09-03 15:30:00	449.151602658	449.1862598	448.800080223	448.839688385	1325411
2021-09-03 15:15:00	448.928806749	449.1862598	448.913953688	449.146651638	1055503
2021-09-03 15:00:00	448.869394506	449.008023072	448.770374102	448.928806749	1004145
2021-09-03 14:45:00	448.884247567	448.933757769	448.819884304	448.864443486	663606
2021-09-03 14:30:00	448.899100627	449.027827153	448.819884304	448.889198587	1009607
2021-09-03 14:15:00	448.96346389	449.003072052	448.780276142	448.899100627	860853
2021-09-03 14:00:00	448.918904708	449.027827153	448.839688385	448.96841491	885984
2021-09-03 13:45:00	448.750173939	448.96346389	448.661451657	448.925638096	676062
2021-09-03 13:30:00	448.869394506	448.945838258	448.740667981	448.750570021	1043485
2021-09-03 13:15:00	448.275272081	448.879296547	448.275272081	448.869394506	1025518
2021-09-03 13:00:00	448.235663919	448.304978202	448.126741474	448.285174121	548410
2021-09-03 12:45:00	448.394096566	448.443606768	448.067329232	448.235663919	670480
2021-09-03 12:30:00	448.334684323	448.453508808	448.166349636	448.384194525	562427
2021-09-03 12:15:00	448.156447596	448.413900647	448.052476171	448.334684323	870368
2021-09-03 12:00:00	448.443606768	448.542627172	448.087133313	448.156447596	890948
2021-09-03 11:45:00	448.403998606	448.611941455	448.285174121	448.443606768	1145233
2021-09-03 11:30:00	448.443606768	448.572333293	448.166349636	448.413900647	1017329
2021-09-03 11:15:00	448.106937393	448.582235334	447.958406787	448.423802687	1047407
2021-09-03 11:00:00	447.978210868	448.214869634	447.819778221	448.110007026	1072075
2021-09-03 10:45:00	448.166349636	448.364390444	447.700953736	447.988112908	1760430
2021-09-03 10:30:00	448.48321493	448.560351824	448.126642454	448.161398616	1246638
2021-09-03 10:15:00	448.007916989	448.522823091	447.814827201	448.483710032	2357263
2021-09-03 10:00:00	447.691051696	448.047525151	447.126635391	447.998014949	2575139
2021-09-03 09:45:00	447.55242313	448.374292485	447.344480281	447.686100675	3369193
2021-09-03 09:30:00	448.978316951	449.037729193	447.483108847	447.55242313	405743
2021-09-03 09:15:00	448.998121032	449.255574083	448.95851287	448.988218991	114160
2021-09-03 09:00:00	448.592137374	449.087239396	448.453508808	449.017925113	115793
2021-09-03 08:45:00	449.384300608	450.077443438	448.087133313	448.651549617	769100
2021-09-03 08:30:00	449.43381081	449.493223053	449.364496527	449.443712851	43847
2021-09-03 08:15:00	449.324888366	449.572439376	449.215965921	449.41400673	45682
2021-09-03 08:00:00	449.463516932	449.473418972	449.265476123	449.314986325	43826
2021-09-03 07:45:00	449.542733255	449.562537336	449.473418972	449.473418972	10241
2021-09-03 07:30:00	449.493223053	449.552635295	449.483321013	449.542733255	8142
2021-09-03 07:15:00	449.483321013	449.542733255	449.443712851	449.453614891	9304
2021-09-03 07:00:00	449.552635295	449.631851619	449.532831215	449.552635295	11280
2021-09-03 06:45:00	449.582341417	449.582341417	449.562537336	449.582341417	2046
2021-09-03 06:30:00	449.552635295	449.631851619	449.552635295	449.631851619	2607
2021-09-03 06:15:00	449.43381081	449.43381081	449.364496527	449.364496527	1218
2021-09-03 06:00:00	449.404104689	449.404104689	449.334790406	449.334790406	2201
2021-09-03 05:45:00	449.404104689	449.404104689	449.404104689	449.404104689	154
2021-09-03 05:30:00	449.453614891	449.483321013	449.374398568	449.453614891	1170
2021-09-03 05:15:00	449.404104689	449.41400673	449.384300608	449.384300608	510
2021-09-03 04:45:00	449.562537336	449.572439376	449.463516932	449.542733255	3720
2021-09-03 04:30:00	449.562537336	449.562537336	449.513027134	449.522929174	483
2021-09-03 04:15:00	449.463516932	449.602145498	449.463516932	449.493223053	7740
2021-09-02 20:00:00	448.7208639	448.770374102	448.681255738	448.691157779	16839
2021-09-02 19:45:00	448.740667981	448.740667981	448.631745536	448.691157779	8602
2021-09-02 19:30:00	448.760472061	448.780276142	448.710961859	448.710961859	17298
2021-09-02 19:15:00	448.859492466	448.869394506	448.740667981	448.740667981	12580
2021-09-02 19:00:00	448.879296547	448.879296547	448.859492466	448.879296547	130762
2021-09-02 18:45:00	448.889198587	448.94861083	448.859492466	448.938708789	11053
2021-09-02 18:30:00	448.780276142	448.889198587	448.710961859	448.889198587	22177
2021-09-02 18:15:00	448.839688385	448.849590425	448.750570021	448.790178183	19455
2021-09-02 18:00:00	448.800080223	448.829786344	448.800080223	448.829786344	4430
2021-09-02 17:45:00	448.829786344	448.829786344	448.790178183	448.790178183	2174
2021-09-02 17:30:00	448.869394506	448.869394506	448.809982264	448.859492466	14030
2021-09-02 17:15:00	448.839688385	448.909002668	448.839688385	448.869394506	24636
2021-09-02 17:00:00	448.849590425	448.869394506	448.750570021	448.829786344	26074
2021-09-02 16:45:00	448.809982264	448.869394506	448.562431253	448.869394506	513732
2021-09-02 16:30:00	448.701059819	448.819884304	448.701059819	448.800080223	133445
2021-09-02 16:15:00	448.800080223	448.889198587	448.50301901	448.691157779	1296101
2021-09-02 16:00:00	447.918798625	448.780276142	447.691051696	448.760472061	6611012
2021-09-02 15:45:00	447.898994545	448.126741474	447.700953736	447.908896585	1839049
2021-09-02 15:30:00	448.087133313	448.314880242	447.78026908	447.889092504	1127647
2021-09-02 15:15:00	448.285174121	448.428753707	447.876714954	448.082182292	1207521
2021-09-02 15:00:00	447.829680262	448.354488404	447.814827201	448.276955428	1070940
2021-09-02 14:45:00	447.691051696	447.938602706	447.55737415	447.819778221	1107885
2021-09-02 14:30:00	447.839681322	448.106838373	447.666296595	447.681149655	1151557
2021-09-02 14:15:00	447.928700666	447.968308827	447.483108847	447.849484342	1743716
2021-09-02 14:00:00	448.235564899	448.280223101	447.809975201	447.928700666	1457228
2021-09-02 13:45:00	448.295076162	448.453508808	448.126741474	448.225761879	1030433
2021-09-02 13:30:00	448.760472061	448.800080223	448.285174121	448.304978202	1546122
2021-09-02 13:15:00	448.938708789	448.998121032	448.740667981	448.750570021	480712
2021-09-02 13:00:00	448.800080223	448.988218991	448.641647576	448.938708789	555041
2021-09-02 12:45:00	448.780771244	448.869394506	448.641647576	448.800080223	553366
2021-09-02 12:30:00	448.96841491	448.973365931	448.691157779	448.780276142	684586
2021-09-02 12:15:00	449.027827153	449.082288375	448.879296547	448.96841491	688359
2021-09-02 12:00:00	449.156553678	449.176357759	448.998121032	449.037729193	825623
2021-09-02 11:45:00	449.215371799	449.324888366	449.097141436	449.146651638	871781
2021-09-02 11:30:00	449.057632295	449.305084285	449.057533274	449.206063881	1016472
2021-09-02 11:15:00	449.027827153	449.126847557	448.829786344	449.067336294	959846
2021-09-02 11:00:00	449.161504699	449.270427143	448.96841491	449.017925113	1190827
2021-09-02 10:45:00	449.097141436	449.206063881	448.849590425	449.157444862	1692514
2021-09-02 10:30:00	448.710961859	449.146651638	448.631745536	449.097141436	1387938
2021-09-02 10:15:00	448.95851287	449.107043476	448.611941455	448.701059819	1626030
2021-09-02 10:00:00	449.156553678	449.602145498	448.800080223	448.95851287	2014250
2021-09-02 09:45:00	448.879296547	449.344692447	448.824835324	449.146651638	2924487
2021-09-02 09:30:00	448.582235334	448.909002668	448.542627172	448.889198587	85504
2021-09-02 09:15:00	448.641647576	448.7208639	448.49311697	448.562431253	65975
2021-09-02 09:00:00	448.453508808	448.641647576	448.433704727	448.582235334	43529
2021-09-02 08:45:00	448.166349636	448.50301901	448.166349636	448.423802687	50559
2021-09-02 08:30:00	448.205957798	448.235663919	448.146545555	448.156447596	70642
2021-09-02 08:15:00	448.176350697	448.314880242	447.720757817	448.205957798	40320
2021-09-02 08:00:00	448.255468	448.255468	448.166349636	448.205957798	6767
2021-09-02 07:45:00	448.146545555	448.245565959	448.146545555	448.176251676	20080
2021-09-02 07:30:00	448.116839434	448.146545555	448.03762311	448.116839434	15907
2021-09-02 07:15:00	448.136643515	448.196055757	448.116839434	448.136643515	10561
2021-09-02 07:00:00	448.03762311	448.136643515	448.01781903	448.116839434	2397
2021-09-02 06:45:00	448.196055757	448.235663919	448.146545555	448.196055757	7805
2021-09-02 06:30:00	448.067329232	448.106937393	448.067329232	448.067329232	603
2021-09-02 06:15:00	448.186153717	448.186153717	448.136643515	448.136643515	3905
2021-09-02 06:00:00	448.26537004	448.275272081	448.047525151	448.047525151	2117
2021-09-02 05:45:00	448.26537004	448.344586364	448.116839434	448.116839434	3425
2021-09-02 05:30:00	448.126741474	448.196055757	448.087133313	448.196055757	3789
2021-09-02 05:15:00	448.374292485	448.374292485	448.255468	448.255468	2241
2021-09-02 04:45:00	448.235663919	448.423802687	448.235663919	448.354488404	2833
2021-09-02 04:30:00	448.245565959	448.304978202	448.215859838	448.215859838	4870
2021-09-02 04:15:00	447.79997414	448.314880242	445.591819125	448.26537004	8483
2021-09-01 20:15:00	447.55242313	447.55242313	447.55242313	447.55242313	500
2021-09-01 20:00:00	447.542521089	447.55242313	447.493010887	447.542521089	11990
2021-09-01 19:45:00	447.453402725	447.582129251	447.453402725	447.55242313	2072
2021-09-01 19:30:00	447.443500685	447.512814968	447.443500685	447.453402725	1443
2021-09-01 19:15:00	447.483108847	447.493010887	447.433598645	447.493010887	2891
2021-09-01 19:00:00	447.56232517	447.57222721	447.423696604	447.473206806	2666
2021-09-01 18:45:00	447.56232517	447.621737413	447.56232517	447.56232517	4385
2021-09-01 18:30:00	447.55242313	447.57222721	447.532619049	447.532619049	1203
2021-09-01 18:15:00	447.423696604	447.57222721	447.413794564	447.57222721	24959
2021-09-01 18:00:00	447.374186402	447.423696604	447.374186402	447.423696604	11232
2021-09-01 17:45:00	447.403892523	447.433598645	447.3246762	447.374186402	24126
2021-09-01 17:30:00	447.453402725	447.453402725	447.344480281	447.374186402	27514
2021-09-01 17:15:00	447.56232517	447.56232517	447.403892523	447.453402725	9678
2021-09-01 17:00:00	447.502912928	447.542521089	447.275165998	447.433598645	91204
2021-09-01 16:45:00	447.56232517	447.691051696	447.374186402	447.502912928	205712
2021-09-01 16:30:00	447.691051696	448.01781903	447.542521089	447.55242313	223308
2021-09-01 16:15:00	447.413794564	447.681149655	447.374186402	447.651443534	3125682
2021-09-01 16:00:00	447.364284362	447.641541493	447.121684371	447.393990483	5763846
2021-09-01 15:45:00	447.720757817	447.770268019	447.225655796	447.354382321	2351834
2021-09-01 15:30:00	447.849484342	448.03762311	447.710855776	447.720757817	1330227
2021-09-01 15:15:00	447.908896585	447.908896585	447.473206806	447.849484342	1588378
2021-09-01 15:00:00	448.02277005	448.077231272	447.819778221	447.913847605	1386642
2021-09-01 14:45:00	448.275272081	448.275272081	447.79997414	448.02772107	1875612
2021-09-01 14:30:00	448.492126766	448.49806799	448.215859838	448.275272081	1019717
2021-09-01 14:15:00	448.592236395	448.621843496	448.473312889	448.48816595	1093768
2021-09-01 14:00:00	448.582235334	448.621843496	448.49311697	448.592137374	565715
2021-09-01 13:45:00	448.537676152	448.671353698	448.52500154	448.592137374	900654
2021-09-01 13:30:00	448.473312889	448.611941455	448.443606768	448.542627172	643152
2021-09-01 13:15:00	448.542528152	448.562431253	448.423802687	448.48321493	788004
2021-09-01 13:00:00	448.285174121	448.557480233	448.255468	448.522823091	1328269
2021-09-01 12:45:00	448.215859838	448.403998606	448.161398616	448.285174121	995921
2021-09-01 12:30:00	448.156447596	448.304978202	448.067329232	448.215859838	1957109
2021-09-01 12:15:00	447.938404665	448.235663919	447.918798625	448.151496575	714755
2021-09-01 12:00:00	447.968308827	448.057427191	447.819778221	447.938602706	1110652
2021-09-01 11:45:00	447.879190464	448.092084333	447.848593159	447.967318623	809231
2021-09-01 11:30:00	448.007916989	448.092084333	447.681248676	447.879190464	1330546
2021-09-01 11:15:00	448.146545555	448.235663919	447.7900721	447.998014949	1450497
2021-09-01 11:00:00	448.007916989	448.235663919	447.983161888	448.156447596	2034684
2021-09-01 10:45:00	447.809876181	448.047525151	447.730659857	448.01781903	1741117
2021-09-01 10:30:00	447.958406787	447.978210868	447.681149655	447.819778221	2300067
2021-09-01 10:15:00	447.582129251	448.161398616	447.55242313	447.958406787	2229153
2021-09-01 10:00:00	447.918798625	448.255468	447.393990483	447.57222721	2834899
2021-09-01 09:45:00	448.126741474	448.196055757	447.601933332	447.908797565	2894409
2021-09-01 09:30:00	448.295076162	448.304978202	447.998014949	448.146545555	221859
2021-09-01 09:15:00	448.611941455	448.691157779	448.126741474	448.304978202	119748
2021-09-01 09:00:00	448.770374102	448.770374102	448.592137374	448.592137374	58510
2021-09-01 08:45:00	448.879296547	448.998121032	448.73076594	448.750570021	56423
2021-09-01 08:30:00	449.017925113	449.097141436	448.849590425	448.879296547	172155
2021-09-01 08:15:00	448.879296547	449.057533274	447.471226398	449.008023072	92497
2021-09-01 08:00:00	448.809982264	448.869394506	448.770374102	448.869394506	11491
2021-09-01 07:45:00	448.691157779	448.849590425	448.661451657	448.790178183	52716
2021-09-01 07:30:00	448.691157779	448.770374102	448.671353698	448.73076594	12189
2021-09-01 07:15:00	448.889198587	448.889198587	448.582235334	448.681255738	23751
2021-09-01 07:00:00	448.681255738	448.869394506	448.681255738	448.869394506	9065
2021-09-01 06:45:00	448.572333293	448.681255738	448.572333293	448.651549617	1571
2021-09-01 06:30:00	448.611941455	448.641647576	448.49311697	448.631745536	58383
2021-09-01 06:15:00	448.572333293	448.681255738	448.572333293	448.641647576	2286
2021-09-01 06:00:00	448.760472061	448.770374102	448.562431253	448.611941455	9811
2021-09-01 05:45:00	448.73076594	448.829786344	448.73076594	448.809982264	5896
2021-09-01 05:30:00	448.691157779	448.740667981	448.572333293	448.7208639	5757
2021-09-01 05:15:00	448.809982264	448.809982264	448.691157779	448.691157779	4294
2021-09-01 05:00:00	448.918904708	448.918904708	448.849590425	448.849590425	1769
2021-09-01 04:45:00	448.909002668	448.918904708	448.849590425	448.918904708	7484
2021-09-01 04:30:00	448.899100627	448.96841491	448.899100627	448.94861083	9735
2021-09-01 04:15:00	449.027827153	449.097141436	448.760472061	448.899100627	27561
2021-08-31 20:00:00	447.918798625	448.03762311	447.918798625	448.007916989	12063
2021-08-31 19:45:00	447.819778221	447.889092504	447.819778221	447.889092504	7341
2021-08-31 19:30:00	447.760365979	447.79997414	447.760365979	447.780170059	950
2021-08-31 19:15:00	447.859386383	447.859386383	447.750463938	447.750463938	11391
2021-08-31 19:00:00	447.859386383	447.859386383	447.829680262	447.829680262	700
2021-08-31 18:45:00	447.7900721	447.849484342	447.770268019	447.849484342	4845
2021-08-31 18:30:00	447.968308827	447.968308827	447.780170059	447.780170059	13141
2021-08-31 18:15:00	447.918798625	448.007916989	447.136537432	447.948504747	617014
2021-08-31 18:00:00	447.889092504	447.918798625	447.829680262	447.879190464	11853
2021-08-31 17:45:00	447.889092504	447.889092504	447.839582302	447.839582302	31144
2021-08-31 17:30:00	447.879190464	447.918798625	447.879190464	447.918798625	7181
2021-08-31 17:15:00	447.898994545	447.958406787	447.136537432	447.879190464	75956
2021-08-31 17:00:00	447.948504747	447.998014949	447.136537432	447.948504747	42778
2021-08-31 16:45:00	447.948504747	448.007916989	447.849484342	447.978210868	60708
2021-08-31 16:30:00	447.819778221	447.968308827	447.136537432	447.928700666	410314
2021-08-31 16:15:00	447.195949674	447.859386383	447.126635391	447.780170059	6191233
2021-08-31 16:00:00	447.290019058	447.532619049	446.938496623	447.186047634	15240266
2021-08-31 15:45:00	446.84947728	447.795518222	446.750357855	447.294970079	3631252
2021-08-31 15:30:00	446.978104785	447.08702723	446.783628711	446.85432928	1677635
2021-08-31 15:15:00	447.403892523	447.488059867	446.978104785	446.997908866	2452055
2021-08-31 15:00:00	447.126635391	447.443500685	446.908790502	447.413794564	1657880
2021-08-31 14:45:00	447.186047634	447.393990483	447.116733351	447.121684371	993342
2021-08-31 14:30:00	447.235557836	447.344579301	447.116733351	447.186047634	1106608
2021-08-31 14:15:00	447.425875053	447.478157826	447.09692927	447.225655796	1242545
2021-08-31 14:00:00	447.270214978	447.453402725	447.215753755	447.433499624	984741
2021-08-31 13:45:00	447.166243553	447.275165998	446.997908866	447.270214978	679248
2021-08-31 13:30:00	447.587773414	447.592031291	446.983055805	447.166243553	1375903
2021-08-31 13:15:00	447.849484342	447.859386383	447.493010887	447.592031291	582063
2021-08-31 13:00:00	447.928700666	447.938602706	447.765316999	447.839582302	376351
2021-08-31 12:45:00	448.007916989	448.02772107	447.879190464	447.923749646	498768
2021-08-31 12:30:00	447.79997414	448.03762311	447.700953736	448.007916989	635402
2021-08-31 12:15:00	447.908896585	447.958406787	447.740561898	447.79997414	608371
2021-08-31 12:00:00	448.007916989	448.042574131	447.879190464	447.898994545	765284
2021-08-31 11:45:00	447.730659857	448.057427191	447.671247615	448.009303275	796858
2021-08-31 11:30:00	447.443500685	448.049307518	447.438549665	447.740561898	1030477
2021-08-31 11:15:00	447.651443534	447.750463938	447.245459876	447.435182971	1217657
2021-08-31 11:00:00	447.369235382	447.691051696	447.334677261	447.651443534	1429646
2021-08-31 10:45:00	447.205851715	447.527668029	447.040091558	447.364284362	1154067
2021-08-31 10:30:00	447.497961907	447.542521089	446.918692542	447.205851715	1443521
2021-08-31 10:15:00	446.690945613	447.522717008	446.62163133	447.493010887	2163977
2021-08-31 10:00:00	447.08702723	447.166243553	446.502806845	446.700847653	2177108
2021-08-31 09:45:00	447.700953736	447.829680262	446.978104785	447.077125189	2758456
2021-08-31 09:30:00	447.443500685	447.869288423	447.442510481	447.700953736	110757
2021-08-31 09:15:00	447.443500685	447.532619049	447.294970079	447.433598645	53311
2021-08-31 09:00:00	447.205851715	447.453402725	447.205851715	447.453402725	53420
2021-08-31 08:45:00	447.007810906	447.265263957	446.8592803	447.265263957	67706
2021-08-31 08:30:00	447.502912928	447.522717008	446.978104785	447.057321108	80048
2021-08-31 08:15:00	447.730659857	449.037729193	447.354382321	447.493010887	75258
2021-08-31 08:00:00	447.849484342	447.849484342	447.493010887	447.582129251	40100
2021-08-31 07:45:00	447.829680262	447.869288423	447.55242313	447.859386383	68425
2021-08-31 07:30:00	447.898994545	448.047525151	447.57222721	447.879190464	36866
2021-08-31 07:15:00	447.641541493	447.958406787	447.443500685	447.869288423	31044
2021-08-31 07:00:00	448.146545555	448.146545555	447.453402725	447.621737413	42679
2021-08-31 06:45:00	448.394096566	448.394096566	447.968308827	448.215859838	11739
2021-08-31 06:30:00	448.522823091	448.522823091	448.235663919	448.374292485	8405
2021-08-31 06:15:00	448.473312889	448.611941455	448.473312889	448.562431253	1603
2021-08-31 06:00:00	448.512921051	448.582235334	448.48321493	448.50301901	1390
2021-08-31 05:45:00	448.740667981	448.740667981	448.512921051	448.572333293	5940
2021-08-31 05:30:00	448.750570021	448.750570021	448.740667981	448.740667981	710
2021-08-31 05:15:00	448.780276142	448.809982264	448.710961859	448.740667981	2914
2021-08-31 05:00:00	448.710961859	448.780276142	448.701059819	448.780276142	1216
2021-08-31 04:45:00	448.750570021	448.839688385	448.691157779	448.750570021	2006
2021-08-31 04:30:00	448.918904708	448.978316951	448.849590425	448.889198587	13511
2021-08-31 04:15:00	448.73076594	448.95851287	448.73076594	448.95851287	5857
2021-08-30 20:00:00	447.968308827	447.968308827	447.859386383	447.918798625	66373
2021-08-30 19:45:00	448.02772107	448.087133313	447.978210868	447.988112908	9282
2021-08-30 19:30:00	448.116839434	448.116839434	448.02772107	448.047525151	9505
2021-08-30 19:15:00	448.205957798	448.205957798	448.186153717	448.196055757	1286
2021-08-30 19:00:00	448.186153717	448.215859838	448.166349636	448.205957798	2312
2021-08-30 18:45:00	448.26537004	448.26537004	448.166349636	448.186153717	3652
2021-08-30 18:30:00	448.225761879	448.295076162	448.225761879	448.26537004	6422
2021-08-30 18:15:00	448.176251676	448.275272081	448.077231272	448.275272081	33060
2021-08-30 18:00:00	448.136643515	448.196055757	447.79997414	448.176251676	465403
2021-08-30 17:45:00	448.126741474	448.166349636	448.126741474	448.126741474	6036
2021-08-30 17:30:00	448.166349636	448.225761879	448.097035353	448.116839434	20057
2021-08-30 17:15:00	448.245565959	448.245565959	448.156447596	448.166349636	14576
2021-08-30 17:00:00	448.215859838	448.255468	447.79997414	448.196055757	433695
2021-08-30 16:45:00	448.02772107	448.215859838	447.988112908	448.215859838	152739
2021-08-30 16:30:00	447.908896585	448.02772107	447.746998224	448.02772107	651271
2021-08-30 16:15:00	447.7900721	447.938602706	447.631639453	447.898994545	2327644
2021-08-30 16:00:00	448.007916989	448.136643515	447.661345574	447.7900721	6198739
2021-08-30 15:45:00	448.285174121	448.314880242	447.968308827	448.01781903	2472999
2021-08-30 15:30:00	448.431229217	448.49311697	448.26041902	448.285174121	1312592
2021-08-30 15:15:00	448.453508808	448.552529213	448.389145546	448.423802687	1083987
2021-08-30 15:00:00	448.205957798	448.477273705	448.191104737	448.458459829	952491
2021-08-30 14:45:00	448.423802687	448.453508808	448.196055757	448.196055757	1426667
2021-08-30 14:30:00	448.421426197	448.631745536	448.319831263	448.423802687	934976
2021-08-30 14:15:00	448.50301901	448.538270274	448.354488404	448.413900647	1000202
2021-08-30 14:00:00	448.394096566	448.512921051	448.394096566	448.50301901	555597
2021-08-30 13:45:00	448.275272081	448.413900647	448.186153717	448.403998606	2948469
2021-08-30 13:30:00	448.339635343	448.344487343	448.210908818	448.27032106	899914
2021-08-30 13:15:00	448.285174121	448.364390444	448.169320248	448.335971588	503539
2021-08-30 13:00:00	448.225761879	448.285174121	448.116938454	448.285174121	436763
2021-08-30 12:45:00	448.03762311	448.245565959	447.958406787	448.225761879	854806
2021-08-30 12:30:00	448.324782283	448.364390444	447.928700666	448.02772107	1001950
2021-08-30 12:15:00	448.463410849	448.522823091	448.26537004	448.334684323	1165575
2021-08-30 12:00:00	448.403998606	448.562431253	448.285174121	448.470342277	964251
2021-08-30 11:45:00	448.196055757	448.512921051	448.186153717	448.394096566	1745627
2021-08-30 11:30:00	448.587186354	448.631745536	448.166349636	448.196055757	1842220
2021-08-30 11:15:00	448.354488404	448.602039415	448.205957798	448.582334354	1405390
2021-08-30 11:00:00	448.097035353	448.379243505	447.978210868	448.359439424	1653217
2021-08-30 10:45:00	447.740561898	448.116839434	447.651443534	448.101986373	1685850
2021-08-30 10:30:00	447.027614987	447.750463938	447.027614987	447.735610877	2111576
2021-08-30 10:15:00	447.027614987	447.166243553	446.839377199	447.017712947	2687889
2021-08-30 10:00:00	446.453296642	447.057321108	446.334472157	447.017712947	1787797
2021-08-30 09:45:00	446.552317047	446.888986421	446.294863996	446.444582847	2498348
2021-08-30 09:30:00	446.482606682	446.63153337	446.383982359	446.572121128	97541
2021-08-30 09:15:00	446.383982359	446.522610925	446.374080319	446.473100723	53490
2021-08-30 09:00:00	446.235451753	446.3938844	446.215647672	446.3938844	41349
2021-08-30 08:45:00	446.16613747	446.235451753	446.116627268	446.235451753	20505
2021-08-30 08:30:00	446.215647672	446.225549713	446.155839348	446.185941551	11295
2021-08-30 08:15:00	446.116627268	446.453296642	446.096823187	446.245353794	68621
2021-08-30 08:00:00	446.136431349	446.185941551	446.106725228	446.176039511	12923
2021-08-30 07:45:00	446.146333389	446.146333389	446.106725228	446.106725228	4641
2021-08-30 07:30:00	446.215647672	446.225549713	446.136431349	446.136431349	6182
2021-08-30 07:15:00	446.15623543	446.185941551	446.096823187	446.176039511	20604
2021-08-30 07:00:00	446.334472157	446.334472157	446.116627268	446.116627268	54778
2021-08-30 06:45:00	446.255255834	446.304766036	446.245353794	446.304766036	14798
2021-08-30 06:30:00	446.106725228	446.255255834	446.106725228	446.215647672	2519
2021-08-30 06:15:00	446.126529308	446.176039511	446.126529308	446.146333389	3550
2021-08-30 06:00:00	446.077019106	446.086921147	446.057215025	446.086921147	596
2021-08-30 05:45:00	446.057215025	446.077019106	446.027508904	446.067117066	1033
2021-08-30 05:30:00	446.15623543	446.15623543	446.116627268	446.116627268	809
2021-08-30 05:15:00	446.116627268	446.185941551	446.116627268	446.185941551	1044
2021-08-30 05:00:00	446.086921147	446.086921147	446.047312985	446.047312985	363
2021-08-30 04:45:00	446.116627268	446.116627268	446.116627268	446.116627268	617
2021-08-30 04:30:00	446.067117066	446.195843591	446.067117066	446.15623543	1231
2021-08-30 04:15:00	446.067117066	446.116627268	445.997802783	446.027508904	5029
2021-08-27 20:00:00	445.997802783	446.047312985	445.958194621	445.977998702	8669
2021-08-27 19:45:00	445.987900742	446.047312985	445.968096662	445.987900742	4083
2021-08-27 19:30:00	445.987900742	446.027508904	445.958194621	446.027508904	6121
2021-08-27 19:15:00	445.968096662	446.017606864	445.968096662	445.987900742	2185
2021-08-27 19:00:00	445.968096662	445.968096662	445.968096662	445.968096662	385
2021-08-27 18:45:00	445.958194621	445.987900742	445.958194621	445.968096662	1745
2021-08-27 18:30:00	445.958194621	445.977998702	445.958194621	445.977998702	4702
2021-08-27 18:15:00	445.869076257	445.997802783	445.869076257	445.987900742	17718
2021-08-27 18:00:00	445.869076257	445.869076257	445.760153813	445.869076257	19567
2021-08-27 17:45:00	445.849272177	445.977998702	445.849272177	445.849272177	19065
2021-08-27 17:30:00	445.948292581	445.958194621	445.849272177	445.849272177	6946
2021-08-27 17:15:00	445.968096662	445.968096662	445.9284885	445.93839054	2623
2021-08-27 17:00:00	445.859174217	446.027508904	445.819566055	445.997802783	52998
2021-08-27 16:45:00	445.809664015	445.869076257	445.809664015	445.849272177	1824790
2021-08-27 16:30:00	445.671035449	445.859174217	445.671035449	445.809664015	9795765
2021-08-27 16:15:00	445.730447691	445.908684419	445.591819125	445.661133408	6852966
2021-08-27 16:00:00	446.037410945	446.235451753	445.611623206	445.770055853	10444182
2021-08-27 15:45:00	445.91858646	446.067117066	445.779957894	446.032459924	2646202
2021-08-27 15:30:00	445.93839054	446.146333389	445.91858646	445.91858646	1908375
2021-08-27 15:15:00	445.770055853	445.973047682	445.770055853	445.948292581	1180749
2021-08-27 15:00:00	445.809664015	445.844321156	445.70074157	445.770055853	1077604
2021-08-27 14:45:00	445.770055853	445.91858646	445.720545651	445.809664015	1158702
2021-08-27 14:30:00	445.725496671	445.809664015	445.581917085	445.789859934	670990
2021-08-27 14:15:00	445.93839054	445.943341561	445.581917085	445.713416182	1913366
2021-08-27 14:00:00	445.869076257	445.958194621	445.809664015	445.93839054	644252
2021-08-27 13:45:00	445.91858646	446.047312985	445.859174217	445.869076257	1266856
2021-08-27 13:30:00	445.864125237	446.017606864	445.789859934	445.91858646	1485468
2021-08-27 13:15:00	445.765104833	445.9284885	445.720545651	445.859174217	904933
2021-08-27 13:00:00	445.532406883	445.775006873	445.492798721	445.770055853	2144765
2021-08-27 12:45:00	445.542308923	445.70074157	445.522504843	445.527455863	956443
2021-08-27 12:30:00	445.413582398	445.611623206	445.274953832	445.542209903	1046930
2021-08-27 12:15:00	445.482896681	445.562113004	445.329415054	445.413582398	938459
2021-08-27 12:00:00	445.383876277	445.572015045	445.22544363	445.47299464	1659353
2021-08-27 11:45:00	444.849166094	445.383876277	444.849166094	445.378925256	987663
2021-08-27 11:30:00	445.23534567	445.301293259	444.834313033	444.849166094	1627644
2021-08-27 11:15:00	445.23534567	445.423484438	445.146227306	445.245247711	1555207
2021-08-27 11:00:00	444.581811002	445.45319056	444.571908962	445.22544363	1878278
2021-08-27 10:45:00	444.908578336	445.057108943	444.482790598	444.591713043	1734804
2021-08-27 10:30:00	444.868970174	445.448239539	444.641223245	444.898676296	3882775
2021-08-27 10:15:00	443.403468192	445.037304862	442.730129443	444.868970174	6264523
2021-08-27 10:00:00	443.076700858	443.63081904	443.076700858	443.403468192	2353538
2021-08-27 09:45:00	442.740031483	443.403468192	442.680619241	443.066798817	2735636
2021-08-27 09:30:00	442.878660049	443.007386575	442.720227402	442.720227402	97973
2021-08-27 09:15:00	443.185623302	443.225231464	442.878660049	442.888562089	49399
2021-08-27 09:00:00	443.215329423	443.314349828	443.056896777	443.185623302	57175
2021-08-27 08:45:00	442.977680453	443.324251868	442.977680453	443.215329423	99765
2021-08-27 08:30:00	442.947974332	443.12621106	442.947974332	442.967778413	80985
2021-08-27 08:15:00	443.205328363	443.264839626	442.219184157	442.977680453	59142
2021-08-27 08:00:00	443.076700858	443.076700858	442.6707172	442.928170251	135128
2021-08-27 07:45:00	443.165819221	443.185623302	443.056896777	443.056896777	22540
2021-08-27 07:30:00	443.284643706	443.284643706	443.017288615	443.165819221	59133
2021-08-27 07:15:00	443.235133504	443.294545747	443.195525343	443.284643706	15356
2021-08-27 07:00:00	443.245035545	443.37376207	443.245035545	443.294545747	3904
2021-08-27 06:45:00	443.225231464	443.294545747	443.155917181	443.294545747	38635
2021-08-27 06:30:00	443.264839626	443.314349828	443.254937585	443.274741666	6721
2021-08-27 06:15:00	443.353957989	443.443076353	443.314349828	443.36386003	8684
2021-08-27 06:00:00	443.413370232	443.433174313	443.344055949	443.433174313	4242
2021-08-27 05:45:00	443.36386003	443.443076353	443.334153909	443.433174313	5446
2021-08-27 05:30:00	443.205427383	443.423272272	443.205427383	443.393566151	3357
2021-08-27 05:15:00	443.155917181	443.235133504	443.116309019	443.12621106	6278
2021-08-27 05:00:00	443.294545747	443.294545747	443.274741666	443.274741666	518
2021-08-27 04:45:00	443.146015141	443.175721262	443.146015141	443.165819221	1540
2021-08-27 04:30:00	443.235133504	443.254937585	443.116309019	443.175721262	8367
2021-08-27 04:15:00	443.215329423	443.433174313	443.146015141	443.245035545	14181
2021-08-26 20:00:00	442.017182532	442.027084572	441.779533562	441.947868249	52646
2021-08-26 19:45:00	442.145909058	442.145909058	442.017182532	442.017182532	4901
2021-08-26 19:30:00	442.136007017	442.19541926	442.116202936	442.19541926	3575
2021-08-26 19:15:00	442.244929462	442.244929462	442.126104977	442.126104977	19790
2021-08-26 19:00:00	442.274635583	442.284537624	442.244929462	442.284537624	9777
2021-08-26 18:45:00	442.373655987	442.373655987	442.235027421	442.274635583	52078
2021-08-26 18:30:00	442.423166189	442.472676392	442.244929462	442.353851907	44532
2021-08-26 18:15:00	442.314243745	442.423166189	442.225125381	442.403362109	53246
2021-08-26 18:00:00	442.254831502	442.314243745	442.225125381	442.294439664	9290
2021-08-26 17:45:00	442.254831502	442.383558028	442.225125381	442.294439664	10871
2021-08-26 17:30:00	442.235027421	442.314243745	442.215223341	442.215223341	29498
2021-08-26 17:15:00	442.225125381	442.304341704	442.145909058	442.235027421	182564
2021-08-26 17:00:00	442.304341704	442.353851907	442.254831502	442.264733543	151089
2021-08-26 16:45:00	442.264733543	442.343949866	441.888456007	442.314243745	253600
2021-08-26 16:30:00	442.066692734	442.274635583	441.888456007	442.274635583	497705
2021-08-26 16:15:00	441.908260087	442.190468239	441.888456007	442.086496815	1103655
2021-08-26 16:00:00	442.101349876	442.43306823	441.868651926	441.898358047	6114931
2021-08-26 15:45:00	442.2053213	442.591500877	441.997378451	442.106300896	2966865
2021-08-26 15:30:00	442.066692734	442.561794755	441.898358047	442.2053213	2362143
2021-08-26 15:15:00	442.343949866	442.343949866	441.789435602	442.056790694	2225859
2021-08-26 15:00:00	442.611304958	442.749933524	442.284537624	442.363753947	1594128
2021-08-26 14:45:00	442.680619241	442.858855968	442.522186594	442.603977448	1246010
2021-08-26 14:30:00	442.462774351	442.858855968	442.43306823	442.680619241	1575426
2021-08-26 14:15:00	443.106406979	443.111357999	442.452872311	442.457823331	1926907
2021-08-26 14:00:00	443.344055949	443.37376207	443.037092696	443.106406979	757435
2021-08-26 13:45:00	443.017288615	443.403468192	442.969857841	443.349006969	810502
2021-08-26 13:30:00	443.502488596	443.522292677	442.779639645	443.017288615	1273392
2021-08-26 13:15:00	443.324251868	443.522292677	443.170770242	443.502389575	650801
2021-08-26 13:00:00	443.443076353	443.512390636	443.1361131	443.334153909	1016669
2021-08-26 12:45:00	443.561900838	443.680725323	443.353957989	443.452978394	808360
2021-08-26 12:30:00	443.59160696	443.700529404	443.512390636	443.556949818	703263
2021-08-26 12:15:00	443.116309019	443.650920182	443.111357999	443.581704919	1009126
2021-08-26 12:00:00	442.878660049	443.205427383	442.701413525	443.117794325	1115742
2021-08-26 11:45:00	443.116309019	443.403468192	442.774688625	442.89846413	1585019
2021-08-26 11:30:00	442.977581433	443.522292677	442.967778413	443.106406979	3031713
2021-08-26 11:15:00	442.532088634	443.106406979	441.809239683	442.957876372	3140770
2021-08-26 11:00:00	442.611304958	442.918268211	442.116202936	442.541990675	3562870
2021-08-26 10:45:00	443.165819221	443.522292677	442.373655987	442.601402917	3511827
2021-08-26 10:30:00	444.116415102	444.156023264	442.235027421	443.175721262	4134389
2021-08-26 10:15:00	443.789647768	444.215435506	443.769843687	444.106513062	1347423
2021-08-26 10:00:00	444.07680694	444.393672234	443.799549809	443.809451849	2683133
2021-08-26 09:45:00	444.215435506	444.462986517	443.948080415	444.07680694	2477970
2021-08-26 09:30:00	444.156023264	444.264945709	444.05700286	444.215435506	145776
2021-08-26 09:15:00	444.07680694	444.185729385	444.007492657	444.106513062	47178
2021-08-26 09:00:00	443.967884496	444.185729385	443.938178375	444.0669049	44109
2021-08-26 08:45:00	444.52239876	444.52239876	443.759941647	443.967884496	213358
2021-08-26 08:30:00	444.492692638	444.54220284	444.462986517	444.5323008	15205
2021-08-26 08:15:00	444.215831588	444.512496719	444.165529223	444.511506515	35329
2021-08-26 08:00:00	444.433280396	444.472888557	444.403574274	444.433280396	12208
2021-08-26 07:45:00	444.403574274	444.482790598	444.30455387	444.443182436	25069
2021-08-26 07:30:00	444.175827345	444.512496719	444.175827345	444.423378355	23255
2021-08-26 07:15:00	444.205533466	444.215435506	444.136219183	444.175827345	22091
2021-08-26 07:00:00	444.215435506	444.30455387	444.195631426	444.215435506	2125
2021-08-26 06:45:00	444.116415102	444.195631426	444.116415102	444.195631426	354
2021-08-26 06:30:00	444.096611021	444.096611021	444.096611021	444.096611021	1252
2021-08-26 06:15:00	444.235239587	444.235239587	444.047100819	444.047100819	1909
2021-08-26 06:00:00	444.037198779	444.116415102	443.987688577	444.116415102	675
2021-08-26 05:45:00	443.819353889	443.948080415	443.819353889	443.918374294	5264
2021-08-26 05:15:00	443.967884496	443.967884496	443.83915797	443.967884496	4358
2021-08-26 05:00:00	444.116415102	444.116415102	444.116415102	444.116415102	1089
2021-08-26 04:45:00	444.165925304	444.235239587	444.165925304	444.165925304	6374
2021-08-26 04:30:00	444.235239587	444.314455911	444.195631426	444.195631426	2274
2021-08-26 04:15:00	443.769843687	444.235239587	443.769843687	444.146121223	2739
2021-08-25 20:00:00	444.601615083	444.601615083	444.482790598	444.502594679	14168
2021-08-25 19:45:00	444.581811002	444.611517123	444.571908962	444.611517123	9496
2021-08-25 19:30:00	444.562006921	444.562006921	444.512496719	444.512496719	4617
2021-08-25 19:15:00	444.552104881	444.581811002	444.512496719	444.581811002	6167
2021-08-25 19:00:00	444.571908962	444.591713043	444.512496719	444.571908962	3859
2021-08-25 18:45:00	444.54220284	444.591713043	444.512496719	444.571908962	16786
2021-08-25 18:30:00	444.52239876	444.54220284	444.502594679	444.512496719	2449
2021-08-25 18:15:00	444.661027326	444.661027326	444.512496719	444.512496719	25198
2021-08-25 18:00:00	444.631321204	444.651125285	444.611517123	444.651125285	13615
2021-08-25 17:45:00	444.591713043	444.641223245	444.591713043	444.641223245	1460
2021-08-25 17:30:00	444.54220284	444.651125285	444.512496719	444.512496719	237411
2021-08-25 17:15:00	444.601615083	444.601615083	444.453084477	444.54220284	21625
2021-08-25 17:00:00	444.611616144	444.621419164	444.571908962	444.601615083	74599
2021-08-25 16:45:00	444.52239876	444.601615083	444.512496719	444.601615083	340536
2021-08-25 16:30:00	444.571908962	444.601615083	444.482790598	444.52239876	381040
2021-08-25 16:15:00	444.472888557	444.631321204	444.413476315	444.601615083	2141409
2021-08-25 16:00:00	444.948186498	445.05413833	444.443182436	444.482790598	7473266
2021-08-25 15:45:00	444.581811002	444.958088538	444.581811002	444.938284457	3017311
2021-08-25 15:30:00	444.482790598	444.641223245	444.383770194	444.571908962	1321430
2021-08-25 15:15:00	444.700635487	444.76004773	444.443182436	444.472888557	1086267
2021-08-25 15:00:00	444.700635487	444.76994977	444.611517123	444.709547324	1494450
2021-08-25 14:45:00	444.76994977	444.799655891	444.472888557	444.700635487	1621860
2021-08-25 14:30:00	444.829362013	444.832629686	444.631321204	444.779851811	856852
2021-08-25 14:15:00	444.670929366	444.893725276	444.601615083	444.829362013	1503550
2021-08-25 14:00:00	444.829362013	444.839264053	444.631321204	444.661027326	729487
2021-08-25 13:45:00	444.670533284	444.839264053	444.651125285	444.819459972	725713
2021-08-25 13:30:00	444.789753851	444.868970174	444.641322265	444.661027326	561951
2021-08-25 13:15:00	444.859068134	444.871049603	444.730341609	444.789753851	465597
2021-08-25 13:00:00	444.710438507	444.967990579	444.661027326	444.868871154	879586
2021-08-25 12:45:00	444.888774255	444.918480377	444.700635487	444.710537528	725002
2021-08-25 12:30:00	444.685782427	444.928382417	444.685782427	444.898676296	475454
2021-08-25 12:15:00	444.680831406	444.898676296	444.636272224	444.680831406	691439
2021-08-25 12:00:00	444.591713043	444.814508952	444.512496719	444.685782427	1133556
2021-08-25 11:45:00	444.448133456	444.651125285	444.324357951	444.581811002	739589
2021-08-25 11:30:00	444.30455387	444.448133456	444.177312651	444.448133456	702766
2021-08-25 11:15:00	444.027296738	444.344162032	443.987688577	444.30950489	1259303
2021-08-25 11:00:00	444.0669049	444.146121223	443.898570213	444.027296738	644470
2021-08-25 10:45:00	443.858962051	444.116415102	443.680725323	444.0669049	995356
2021-08-25 10:30:00	443.953031435	444.106513062	443.789647768	443.849060011	1342322
2021-08-25 10:15:00	443.923325314	444.027296738	443.730235526	443.948080415	1313674
2021-08-25 10:00:00	443.621313081	443.918374294	443.462880434	443.908472253	957169
2021-08-25 09:45:00	443.779745728	443.948080415	443.383664111	443.619530714	2602835
2021-08-25 09:30:00	443.710431445	443.789647768	443.660921243	443.779745728	123214
2021-08-25 09:15:00	443.779745728	443.789647768	443.680725323	443.700529404	30357
2021-08-25 09:00:00	443.660921243	443.789647768	443.621313081	443.779745728	30134
2021-08-25 08:45:00	443.37376207	443.700529404	443.334153909	443.651019202	49330
2021-08-25 08:30:00	443.403468192	443.423272272	443.324251868	443.413370232	5524
2021-08-25 08:15:00	443.452978394	443.913423273	443.146015141	443.423272272	44634
2021-08-25 08:00:00	443.334153909	443.462880434	443.334153909	443.462880434	10710
2021-08-25 07:45:00	443.334153909	443.334153909	443.096504938	443.324251868	26894
2021-08-25 07:30:00	443.581704919	443.61141104	443.314349828	443.36386003	13850
2021-08-25 07:15:00	443.730235526	443.740137566	443.482684515	443.551998798	13729
2021-08-25 07:00:00	443.660921243	443.750039606	443.651019202	443.750039606	3107
2021-08-25 06:45:00	443.700529404	443.740137566	443.61141104	443.61141104	1214
2021-08-25 06:30:00	443.759941647	443.759941647	443.730235526	443.750039606	4514
2021-08-25 06:00:00	443.700529404	443.750039606	443.700529404	443.750039606	1976
2021-08-25 05:45:00	443.769843687	443.769843687	443.700529404	443.740137566	1104
2021-08-25 05:30:00	443.759941647	443.888668172	443.759941647	443.779745728	1051
2021-08-25 05:15:00	443.730235526	443.769843687	443.710431445	443.769843687	2133
2021-08-25 05:00:00	443.789647768	443.789647768	443.789647768	443.789647768	101
2021-08-25 04:45:00	443.918374294	443.918374294	443.740137566	443.740137566	242
2021-08-25 04:30:00	443.928276334	444.027296738	443.858962051	443.868864092	1531
2021-08-25 04:15:00	443.59160696	443.750039606	443.452978394	443.750039606	4318
2021-08-24 20:00:00	443.393566151	443.413370232	443.284643706	443.404458396	68275
2021-08-24 19:45:00	443.383664111	443.482684515	443.36386003	443.433174313	16465
2021-08-24 19:30:00	443.472782475	443.472782475	443.36386003	443.36386003	7969
2021-08-24 19:15:00	443.59160696	443.59160696	443.423272272	443.433174313	38314
2021-08-24 19:00:00	443.680725323	443.690627364	443.59160696	443.59160696	5790
2021-08-24 18:45:00	443.690627364	443.700529404	443.641117162	443.700529404	10450
2021-08-24 18:30:00	443.660921243	443.680725323	443.641117162	443.651019202	1809
2021-08-24 18:15:00	443.710431445	443.730235526	443.61141104	443.651019202	56057
2021-08-24 18:00:00	443.759941647	443.759941647	443.710431445	443.710431445	4635
2021-08-24 17:45:00	443.690627364	443.779745728	443.690627364	443.759941647	12189
2021-08-24 17:30:00	443.700529404	443.759941647	443.690627364	443.720333485	49065
2021-08-24 17:15:00	443.61141104	443.690627364	443.581704919	443.690627364	991703
2021-08-24 17:00:00	443.621313081	443.680725323	443.462880434	443.631215121	752899
2021-08-24 16:45:00	443.700529404	443.700529404	443.146015141	443.61141104	196144
2021-08-24 16:30:00	443.443076353	444.007492657	443.433174313	443.680725323	349748
2021-08-24 16:15:00	443.571802879	443.631215121	443.413370232	443.413370232	558568
2021-08-24 16:00:00	443.680725323	443.720333485	443.304447787	443.561900838	4014892
2021-08-24 15:45:00	444.037198779	444.06195388	443.641117162	443.675774303	2373384
2021-08-24 15:30:00	444.007492657	444.146121223	443.957982455	444.047100819	1405817
2021-08-24 15:15:00	444.086708981	444.126317143	443.928276334	444.002541637	1266605
2021-08-24 15:00:00	443.957982455	444.106513062	443.938178375	444.07680694	1012820
2021-08-24 14:45:00	443.908472253	444.007492657	443.871834704	443.967884496	593449
2021-08-24 14:30:00	443.962933476	444.007492657	443.868864092	443.898570213	571449
2021-08-24 14:15:00	443.849060011	443.977786536	443.82430491	443.962933476	917221
2021-08-24 14:00:00	443.819353889	443.928276334	443.735186546	443.83915797	591398
2021-08-24 13:45:00	443.60646002	443.898570213	443.60646002	443.814402869	684693
2021-08-24 13:30:00	443.621313081	443.690627364	443.522292677	443.601509	428825
2021-08-24 13:15:00	443.537145737	443.700529404	443.527243697	443.61141104	774651
2021-08-24 13:00:00	443.52308484	443.571802879	443.452978394	443.532194717	332662
2021-08-24 12:45:00	443.304447787	443.542096758	443.205427383	443.522292677	1329494
2021-08-24 12:30:00	443.522292677	443.547047778	443.264839626	443.304447787	866564
2021-08-24 12:15:00	443.641117162	443.646068182	443.413370232	443.512390636	1041872
2021-08-24 12:00:00	443.542096758	443.690627364	443.443076353	443.636166142	880313
2021-08-24 11:45:00	443.59160696	443.641117162	443.353957989	443.551998798	1240119
2021-08-24 11:30:00	443.888668172	443.987688577	443.586457899	443.59160696	1137239
2021-08-24 11:15:00	443.799549809	443.913423273	443.641117162	443.898570213	742070
2021-08-24 11:00:00	443.898570213	444.0669049	443.700529404	443.799549809	1316763
2021-08-24 10:45:00	443.962933476	443.982737556	443.750039606	443.903521233	917649
2021-08-24 10:30:00	443.720333485	443.982737556	443.710431445	443.965210945	1297113
2021-08-24 10:15:00	443.631215121	443.819353889	443.433174313	443.700529404	1911653
2021-08-24 10:00:00	443.61141104	443.789647768	443.393566151	443.621313081	2856179
2021-08-24 09:45:00	443.581704919	443.631215121	443.037092696	443.601509	2845794
2021-08-24 09:30:00	443.443076353	443.680725323	443.393566151	443.571802879	188165
2021-08-24 09:15:00	443.245035545	443.522292677	443.185623302	443.433174313	70299
2021-08-24 09:00:00	443.027190655	443.195525343	442.987582494	443.175721262	149085
2021-08-24 08:45:00	443.225231464	443.274741666	442.977680453	443.037092696	86663
2021-08-24 08:30:00	443.413370232	443.492586555	443.046994736	443.245035545	38665
2021-08-24 08:15:00	443.799549809	443.858962051	443.210378403	443.423272272	51479
2021-08-24 08:00:00	443.551998798	443.551998798	443.383664111	443.413370232	62973
2021-08-24 07:45:00	443.700529404	443.700529404	443.433174313	443.542096758	32136
2021-08-24 07:30:00	443.660921243	443.710431445	443.59160696	443.660921243	13635
2021-08-24 07:15:00	443.779745728	443.799549809	443.61141104	443.660921243	16190
2021-08-24 07:00:00	443.680725323	443.710431445	443.660921243	443.710431445	14837
2021-08-24 06:45:00	443.601509	443.621313081	443.571802879	443.621313081	1691
2021-08-24 06:30:00	443.462880434	443.59160696	443.433174313	443.59160696	3560
2021-08-24 06:15:00	443.36386003	443.561900838	443.353957989	443.561900838	5800
2021-08-24 06:00:00	443.482684515	443.532194717	443.294545747	443.36386003	17560
2021-08-24 05:45:00	443.680725323	443.730235526	443.413370232	443.433174313	6745
2021-08-24 05:30:00	443.789647768	443.82925593	443.700529404	443.700529404	4433
2021-08-24 05:15:00	443.720333485	443.898570213	443.651019202	443.898570213	8328
2021-08-24 05:00:00	443.888668172	443.888668172	443.779745728	443.799549809	1125
2021-08-24 04:45:00	443.878766132	443.908472253	443.740137566	443.858962051	9645
2021-08-24 04:30:00	443.868864092	443.977786536	443.868864092	443.898570213	2754
2021-08-24 04:15:00	443.59160696	444.047100819	443.59160696	443.948080415	6518
