# Supplementary material for: Stock price movement prediction based on Stocktwits investor sentiment using FinBERT and ensemble SVM
Source: PeerJ Comput Sci. 2023 Jun 7;9:e1403. doi: 10.7717/peerj-cs.1403 (PMC10280432; doi:10.7717/peerj-cs.1403)
Supplement: Supplemental Information 4 [file peerj-cs-09-1403-s004.zip › Financial(stock price in 15-minute increments)/SPY/SPY_1_6.csv]

time	open	high	low	close	volume
2021-10-22 20:00:00	449.467347493	449.467347493	449.318336327	449.318336327	14351
2021-10-22 19:45:00	449.517017882	449.517017882	449.467347493	449.517017882	1747
2021-10-22 19:30:00	449.517017882	449.517017882	449.427611182	449.517017882	1335
2021-10-22 19:15:00	449.497149726	449.56668827	449.467347493	449.467347493	12995
2021-10-22 19:00:00	449.43754526	449.735567592	449.417677104	449.417677104	16826
2021-10-22 18:45:00	449.636226814	449.636226814	449.477281571	449.477281571	32781
2021-10-22 18:30:00	449.685897203	449.685897203	449.616358659	449.616358659	5279
2021-10-22 18:15:00	449.725633514	449.755435747	449.715699436	449.715699436	6039
2021-10-22 18:00:00	449.715699436	449.725633514	449.715699436	449.725633514	8400
2021-10-22 17:45:00	449.715699436	449.815040214	449.715699436	449.725633514	16150
2021-10-22 17:30:00	449.586556426	450.132930702	449.56668827	449.675963125	48456
2021-10-22 17:15:00	449.497149726	450.132930702	449.487215648	449.596490503	57464
2021-10-22 17:00:00	449.536886037	450.132930702	449.477281571	449.497149726	548368
2021-10-22 16:45:00	449.904446914	449.934249147	449.358072638	449.556754193	408295
2021-10-22 16:30:00	449.973985458	450.637383169	449.834908369	449.904446914	381068
2021-10-22 16:15:00	450.162732935	450.242205557	449.74550167	449.993853613	3895914
2021-10-22 16:00:00	450.122996624	450.450821189	449.904446914	450.142864779	5775336
2021-10-22 15:45:00	449.973985458	450.679304977	449.973985458	450.113062546	3253446
2021-10-22 15:30:00	450.003787691	450.252139635	449.715699436	449.978952497	2020896
2021-10-22 15:15:00	450.162732935	450.27200779	449.864710603	450.003787691	1691362
2021-10-22 15:00:00	450.599832356	450.689239055	450.123095965	450.142864779	993191
2021-10-22 14:45:00	450.436913481	451.086602165	450.401150801	450.599832356	2285578
2021-10-22 14:30:00	450.023655846	450.430953034	449.884578758	450.430953034	1158072
2021-10-22 14:15:00	449.546820115	450.152798857	449.546820115	450.013721769	1197094
2021-10-22 14:00:00	450.023655846	450.192634509	449.507083804	449.551787154	962259
2021-10-22 13:45:00	449.904446914	450.291875946	449.710732398	450.023655846	962980
2021-10-22 13:30:00	449.820007253	450.181607683	449.705765359	449.884578758	672579
2021-10-22 13:15:00	449.715699436	450.05345808	449.586556426	449.786132048	1006590
2021-10-22 13:00:00	450.05345808	450.36141449	449.685897203	449.705765359	1729561
2021-10-22 12:45:00	449.358072638	450.152798857	449.298468171	450.05345808	2229218
2021-10-22 12:30:00	449.189193316	449.368006715	448.901105061	449.368006715	1349048
2021-10-22 12:15:00	448.831566517	449.278600016	448.374598941	449.199127394	1949299
2021-10-22 12:00:00	448.464005641	449.050116228	448.076576609	448.832559925	2682034
2021-10-22 11:45:00	449.447479337	449.556754193	448.115816216	448.478906757	3927230
2021-10-22 11:30:00	450.599832356	450.609766433	448.960709528	449.43754526	3660309
2021-10-22 11:15:00	450.500491578	450.937590999	450.480623423	450.609766433	1384971
2021-10-22 11:00:00	450.778645755	451.007129543	450.36141449	450.505458617	1217707
2021-10-22 10:45:00	451.652844596	451.662778674	450.6693709	450.773678716	1315118
2021-10-22 10:30:00	450.828316144	451.672712752	450.79851391	451.652844596	1560802
2021-10-22 10:15:00	450.848184299	451.046865854	450.589898278	450.828316144	1369309
2021-10-22 10:00:00	451.056799932	451.200844059	450.242205557	450.868052455	2463399
2021-10-22 09:45:00	450.142864779	451.215745176	449.924315069	451.056799932	3206813
2021-10-22 09:30:00	450.18260109	450.599832356	449.983919535	450.152798857	129380
2021-10-22 09:15:00	450.510425656	450.510425656	450.003787691	450.172667013	142143
2021-10-22 09:00:00	450.699173133	450.758777599	450.411084878	450.510425656	46308
2021-10-22 08:45:00	451.026997699	451.026997699	450.689239055	450.709107211	55553
2021-10-22 08:30:00	451.096536243	451.096536243	450.947525077	451.026997699	56585
2021-10-22 08:15:00	450.639171303	451.295217798	450.639171303	451.086602165	114747
2021-10-22 08:00:00	451.176008865	451.235613331	451.166074787	451.215745176	8860
2021-10-22 07:45:00	451.275349642	451.305151875	451.166074787	451.166074787	18041
2021-10-22 07:30:00	451.166074787	451.315085953	451.156140709	451.28528372	15042
2021-10-22 07:15:00	451.007129543	451.265415564	450.937590999	451.156140709	26162
2021-10-22 07:00:00	451.056799932	451.146206631	450.957459154	450.997195465	15882
2021-10-22 06:45:00	450.748843522	450.957459154	450.748843522	450.957459154	7593
2021-10-22 06:30:00	450.599832356	450.927656921	450.599832356	450.719041288	2581
2021-10-22 06:15:00	450.321678179	450.609766433	450.291875946	450.589898278	7282
2021-10-22 06:00:00	450.391216723	450.450821189	450.36141449	450.411084878	2075
2021-10-22 05:45:00	450.311744101	450.401150801	450.301810023	450.401150801	1583
2021-10-22 05:30:00	450.460755267	450.460755267	450.27200779	450.341546334	4026
2021-10-22 05:15:00	450.4905575	450.4905575	450.421018956	450.421018956	1531
2021-10-22 05:00:00	450.450821189	450.589898278	450.450821189	450.450821189	6745
2021-10-22 04:45:00	450.36141449	450.589898278	450.36141449	450.440887112	12360
2021-10-22 04:30:00	450.27200779	450.440887112	450.27200779	450.440887112	4843
2021-10-22 04:15:00	450.202469246	450.232271479	449.904446914	450.18260109	18309
2021-10-21 20:00:00	449.497149726	449.606424581	449.387874871	449.556754193	44168
2021-10-21 19:45:00	449.56668827	449.65609497	449.497149726	449.517017882	6108
2021-10-21 19:30:00	449.666029048	449.685897203	449.517017882	449.526951959	3328
2021-10-21 19:15:00	449.526951959	449.755435747	449.487215648	449.755435747	29725
2021-10-21 19:00:00	449.685897203	449.705765359	449.576622348	449.576622348	2145
2021-10-21 18:45:00	449.56668827	449.65609497	449.56668827	449.606424581	3493
2021-10-21 18:30:00	449.507083804	449.725633514	449.457413415	449.596490503	12981
2021-10-21 18:15:00	449.666029048	449.666029048	449.308402249	449.457413415	33828
2021-10-21 18:00:00	449.675963125	449.815040214	449.606424581	449.616358659	26569
2021-10-21 17:45:00	449.735567592	449.795172058	449.675963125	449.675963125	4825
2021-10-21 17:30:00	449.74550167	449.904446914	449.675963125	449.74550167	64187
2021-10-21 17:15:00	449.795172058	449.983919535	449.765369825	449.765369825	68703
2021-10-21 17:00:00	449.586556426	450.599832356	449.586556426	449.666029048	94766
2021-10-21 16:45:00	449.795172058	450.599832356	449.417677104	449.56668827	478688
2021-10-21 16:30:00	450.480623423	450.500491578	449.715699436	449.805106136	420084
2021-10-21 16:15:00	450.639568667	450.768711677	450.033589924	450.520359734	1938859
2021-10-21 16:00:00	450.172667013	450.837256814	450.003787691	450.619700511	6043723
2021-10-21 15:45:00	450.252139635	450.321678179	449.954117302	450.192336487	1713735
2021-10-21 15:30:00	449.795172058	450.286908907	449.755435747	450.252139635	1397299
2021-10-21 15:15:00	449.517017882	449.924315069	449.517017882	449.805106136	1532247
2021-10-21 15:00:00	449.34813856	449.507083804	449.268665938	449.507083804	583851
2021-10-21 14:45:00	449.397808949	449.467347493	449.238863705	449.358072638	500434
2021-10-21 14:30:00	449.000445839	449.447479337	449.000445839	449.387974212	821046
2021-10-21 14:15:00	448.95077545	449.209061471	448.930907295	449.000445839	1013071
2021-10-21 14:00:00	449.308402249	449.318336327	448.784777011	448.940841372	1292768
2021-10-21 13:45:00	449.328270404	449.43754526	449.289527501	449.308402249	1058598
2021-10-21 13:30:00	449.124621811	449.397808949	449.050116228	449.328270404	588836
2021-10-21 13:15:00	449.139522927	449.288534093	449.060050305	449.119654772	570613
2021-10-21 13:00:00	449.109720694	449.278600016	448.960709528	449.153430636	954625
2021-10-21 12:45:00	449.218995549	449.238863705	448.9443183	449.109720694	569116
2021-10-21 12:30:00	449.169325161	449.288534093	449.010379917	449.228929627	780109
2021-10-21 12:15:00	448.975610645	449.209061471	448.791830206	449.179159897	2152475
2021-10-21 12:00:00	448.77692909	449.04018215	448.73222574	448.970643606	938567
2021-10-21 11:45:00	448.464005641	448.781896129	448.384533019	448.771962051	1242067
2021-10-21 11:30:00	449.149457005	449.184226277	448.42426933	448.464005641	1938033
2021-10-21 11:15:00	449.368006715	449.596490503	448.970643606	449.159291742	1181793
2021-10-21 11:00:00	449.551787154	449.87464468	449.34813856	449.34813856	1415776
2021-10-21 10:45:00	449.487215648	449.606424581	449.338303823	449.551787154	1021433
2021-10-21 10:30:00	449.159391083	449.492182687	449.04018215	449.487215648	1327881
2021-10-21 10:15:00	449.020313994	449.288534093	448.791830206	449.164358122	1312886
2021-10-21 10:00:00	448.603082729	449.218995549	448.603082729	449.027565871	1808090
2021-10-21 09:45:00	448.791830206	448.95077545	448.33486263	448.608049768	2391793
2021-10-21 09:30:00	448.563346418	448.920973217	448.483873796	448.791830206	102045
2021-10-21 09:15:00	448.364664863	448.603082729	448.235521853	448.573280496	104166
2021-10-21 09:00:00	448.742159818	448.771962051	448.374598941	448.394467097	80695
2021-10-21 08:45:00	448.106378842	448.771962051	448.106378842	448.722291662	101044
2021-10-21 08:30:00	448.126246997	448.195785542	447.967301754	448.066642531	77428
2021-10-21 08:15:00	448.110948518	449.764376417	447.828224665	448.11631292	58865
2021-10-21 08:00:00	448.126246997	448.175917386	447.927565443	447.967301754	38641
2021-10-21 07:45:00	448.195785542	448.265324086	448.126246997	448.126246997	31747
2021-10-21 07:30:00	448.156049231	448.394467097	448.106378842	448.165983308	27256
2021-10-21 07:15:00	448.096444764	448.195785542	448.086510687	448.195785542	10541
2021-10-21 07:00:00	448.255390008	448.314994475	447.997103987	447.997103987	22042
2021-10-21 06:45:00	448.146115153	448.305060397	448.146115153	448.255390008	1945
2021-10-21 06:30:00	448.205719619	448.215653697	448.106378842	448.136181075	2105
2021-10-21 06:15:00	448.444137485	448.464005641	448.225587775	448.324928552	6310
2021-10-21 06:00:00	448.384533019	448.434203408	448.305060397	448.434203408	1256
2021-10-21 05:45:00	448.225587775	448.33486263	448.165983308	448.33486263	4000
2021-10-21 05:30:00	448.11631292	448.195785542	448.11631292	448.195785542	5228
2021-10-21 05:15:00	448.205719619	448.255390008	448.11631292	448.126246997	1172
2021-10-21 05:00:00	448.086510687	448.11631292	448.066642531	448.11631292	1335
2021-10-21 04:45:00	448.036840298	448.066642531	448.036840298	448.066642531	583
2021-10-21 04:30:00	448.165983308	448.235521853	447.977235831	447.977235831	15426
2021-10-21 04:15:00	448.354730786	448.404401174	447.967301754	448.165983308	15435
2021-10-20 20:00:00	448.881236906	448.881236906	448.533544185	448.613016807	25724
2021-10-20 19:45:00	448.891170984	448.920973217	448.831566517	448.871302828	15655
2021-10-20 19:30:00	448.980577683	448.980577683	448.82163244	448.871302828	16928
2021-10-20 19:15:00	449.000445839	449.079918461	449.000445839	449.061043713	3014
2021-10-20 19:00:00	449.04018215	449.069984383	448.920973217	448.930907295	5875
2021-10-20 18:45:00	448.970643606	449.099786616	448.970643606	449.050116228	11949
2021-10-20 18:30:00	448.871302828	449.04018215	448.831566517	448.960709528	8724
2021-10-20 18:15:00	448.990511761	449.169325161	448.871302828	448.892164391	113008
2021-10-20 18:00:00	449.010379917	449.010379917	448.970643606	448.990511761	3124
2021-10-20 17:45:00	449.04018215	449.04018215	448.970643606	448.990511761	3919
2021-10-20 17:30:00	449.04018215	449.050116228	448.970643606	449.050116228	13771
2021-10-20 17:15:00	449.050116228	449.427611182	449.010379917	449.050116228	314761
2021-10-20 17:00:00	449.020313994	449.060050305	448.990511761	449.020313994	990752
2021-10-20 16:45:00	449.000445839	449.427611182	448.960709528	449.030645435	164858
2021-10-20 16:30:00	449.020313994	449.427611182	448.871302828	448.970643606	519446
2021-10-20 16:15:00	449.417677104	449.596490503	448.920973217	449.030248072	3324998
2021-10-20 16:00:00	448.920973217	449.417677104	448.795406474	449.417677104	6390883
2021-10-20 15:45:00	449.010379917	449.050116228	448.657720157	448.911039139	2057559
2021-10-20 15:30:00	449.293501132	449.308402249	448.9954788	449.010379917	1296607
2021-10-20 15:15:00	449.248797782	449.526951959	449.238863705	449.298468171	1608707
2021-10-20 15:00:00	449.069984383	449.377940793	449.060050305	449.248797782	1978252
2021-10-20 14:45:00	449.159391083	449.308402249	449.060050305	449.060050305	780812
2021-10-20 14:30:00	449.218995549	449.368006715	448.990511761	449.164358122	1150070
2021-10-20 14:15:00	448.826599478	449.25873186	448.742159818	449.223962588	2124825
2021-10-20 14:00:00	448.781896129	448.901105061	448.652753118	448.82163244	653648
2021-10-20 13:45:00	448.82163244	448.920973217	448.523610107	448.786863167	961940
2021-10-20 13:30:00	449.010379917	449.04018215	448.046774376	448.821533099	2322357
2021-10-20 13:15:00	449.517017882	449.546820115	448.930907295	449.000445839	1619887
2021-10-20 13:00:00	449.407743026	449.546820115	449.328270404	449.517017882	818700
2021-10-20 12:45:00	449.338204482	449.576622348	449.328071723	449.407743026	640841
2021-10-20 12:30:00	449.407743026	449.447479337	449.218995549	449.338105141	525440
2021-10-20 12:15:00	449.52198492	449.586556426	449.338204482	449.417677104	555698
2021-10-20 12:00:00	449.119654772	449.556754193	449.119654772	449.526951959	820681
2021-10-20 11:45:00	449.050116228	449.199127394	448.82163244	449.12958885	813170
2021-10-20 11:30:00	449.094819577	449.376947385	448.960709528	449.04018215	1042877
2021-10-20 11:15:00	449.089852539	449.288534093	448.851434673	449.099786616	1765910
2021-10-20 11:00:00	449.497149726	449.631259776	449.069984383	449.098395845	1443533
2021-10-20 10:45:00	449.497149726	449.747488485	449.387874871	449.497149726	1920972
2021-10-20 10:30:00	448.95842469	449.526951959	448.793320318	449.507083804	1820871
2021-10-20 10:15:00	448.613016807	449.119654772	448.354730786	448.960709528	1824625
2021-10-20 10:00:00	448.255390008	449.030248072	448.255390008	448.613016807	2464669
2021-10-20 09:45:00	448.156049231	448.488840835	448.036840298	448.255191327	2898477
2021-10-20 09:30:00	447.897763209	448.175917386	447.828224665	448.156049231	102548
2021-10-20 09:15:00	447.709015732	447.987169909	447.510334177	447.887829132	66537
2021-10-20 09:00:00	447.679213499	447.778554276	447.62954311	447.699081655	33746
2021-10-20 08:45:00	447.748752043	447.818290587	447.669279421	447.679213499	49968
2021-10-20 08:30:00	447.689147577	447.758686121	447.480531944	447.728883888	48024
2021-10-20 08:15:00	447.599641536	448.02690622	447.142773301	447.728883888	54333
2021-10-20 08:00:00	447.440795633	447.470597866	447.232180001	447.3215867	24057
2021-10-20 07:45:00	447.62954311	447.669279421	447.391125244	447.430861555	29175
2021-10-20 07:30:00	447.689147577	447.738817965	447.490466022	447.579872722	35667
2021-10-20 07:15:00	447.748752043	447.828224665	447.619609033	447.679213499	23212
2021-10-20 07:00:00	447.619609033	447.798422432	447.569938644	447.699081655	5090
2021-10-20 06:45:00	447.589806799	447.788488354	447.510334177	447.530202333	31117
2021-10-20 06:30:00	447.609674955	447.659345344	447.609674955	447.62954311	2452
2021-10-20 06:15:00	447.728883888	447.798422432	447.609674955	447.609674955	2241
2021-10-20 06:00:00	447.550070488	447.758686121	447.550070488	447.738817965	1979
2021-10-20 05:45:00	447.80835651	447.838158743	447.530202333	447.540136411	4867
2021-10-20 05:30:00	447.540136411	447.80835651	447.430861555	447.80835651	6405
2021-10-20 05:15:00	447.619609033	447.728883888	447.589806799	447.589806799	3628
2021-10-20 05:00:00	447.71894981	447.748752043	447.639477188	447.639477188	4632
2021-10-20 04:45:00	447.460663789	447.679213499	447.460663789	447.510334177	4534
2021-10-20 04:30:00	447.530202333	447.569938644	447.430861555	447.510334177	10771
2021-10-20 04:15:00	446.149365527	447.579872722	446.149365527	447.450729711	15201
2021-10-19 20:00:00	448.046774376	448.195785542	447.957367676	448.086510687	38042
2021-10-19 19:45:00	447.818290587	448.106378842	447.818290587	448.056708453	8982
2021-10-19 19:30:00	447.877895054	447.967301754	447.768620199	447.768620199	6734
2021-10-19 19:15:00	447.798422432	447.828224665	447.728883888	447.828224665	7178
2021-10-19 19:00:00	447.788488354	447.887829132	447.709015732	447.848092821	4864
2021-10-19 18:45:00	447.80835651	447.80835651	447.659345344	447.679213499	10063
2021-10-19 18:30:00	447.838158743	447.927565443	447.71894981	447.768620199	36339
2021-10-19 18:15:00	447.987169909	448.076576609	447.80835651	447.838158743	23641
2021-10-19 18:00:00	447.927565443	447.967301754	447.917631365	447.967301754	8936
2021-10-19 17:45:00	447.927565443	447.93749952	447.917631365	447.927565443	11903
2021-10-19 17:30:00	447.93749952	447.93749952	447.887829132	447.897763209	8634
2021-10-19 17:15:00	447.887829132	448.016972142	447.858026898	447.927565443	17951
2021-10-19 17:00:00	448.066642531	448.136181075	447.669279421	448.02690622	187500
2021-10-19 16:45:00	448.235521853	448.235521853	447.669279421	448.076576609	326668
2021-10-19 16:30:00	447.957367676	448.24545593	447.430861555	448.235521853	830964
2021-10-19 16:15:00	447.71894981	448.106378842	447.609674955	447.957367676	1823381
2021-10-19 16:00:00	447.07621498	447.728883888	447.043432523	447.709015732	6015771
2021-10-19 15:45:00	447.430861555	447.430861555	447.006279073	447.078201796	1755329
2021-10-19 15:30:00	447.400959981	447.71894981	447.212311845	447.425894517	1714829
2021-10-19 15:15:00	447.023564368	447.415960439	446.924223591	447.401059322	1545813
2021-10-19 15:00:00	446.929190629	447.083168834	446.765278347	447.032505038	894412
2021-10-19 14:45:00	447.083168834	447.142773301	446.636135336	446.929190629	1758791
2021-10-19 14:30:00	447.4109934	447.440795633	447.063300679	447.078201796	1059492
2021-10-19 14:15:00	447.440894974	447.5004001	447.381191167	447.4109934	1309008
2021-10-19 14:00:00	447.3215867	447.480531944	447.281850389	447.440795633	634112
2021-10-19 13:45:00	447.252048156	447.432550349	447.222245923	447.316619661	816244
2021-10-19 13:30:00	447.381191167	447.520268255	447.252048156	447.257015195	772145
2021-10-19 13:15:00	447.560004566	447.579872722	447.212311845	447.391125244	1016441
2021-10-19 13:00:00	447.381191167	447.589806799	447.252048156	447.560004566	840634
2021-10-19 12:45:00	447.212311845	447.391125244	447.202377767	447.379800396	674781
2021-10-19 12:30:00	447.351388934	447.4109934	447.093102912	447.212311845	1154224
2021-10-19 12:15:00	447.242114078	447.376224128	447.033498446	447.351388934	887855
2021-10-19 12:00:00	447.083168834	447.351388934	447.043432523	447.237147039	1479551
2021-10-19 11:45:00	447.112971068	447.212311845	446.864619124	447.083168834	1079305
2021-10-19 11:30:00	447.093102912	447.291784467	446.904355435	447.10303699	1084407
2021-10-19 11:15:00	446.88448728	447.122905145	446.874553202	447.093102912	1590433
2021-10-19 11:00:00	446.407651548	446.983828057	446.35301412	446.88448728	1632041
2021-10-19 10:45:00	446.755344269	446.765278347	446.059958827	446.407651548	1570728
2021-10-19 10:30:00	446.536794559	446.79508058	446.357981159	446.745410191	1533120
2021-10-19 10:15:00	445.672529795	446.725542036	445.612925328	446.516926403	2437763
2021-10-19 10:00:00	445.573189017	446.159299604	445.314902996	445.672529795	2928325
2021-10-19 09:45:00	445.960618049	446.30831077	445.513584551	445.583123095	3404646
2021-10-19 09:30:00	445.742068339	446.079826982	445.742068339	445.970552127	98605
2021-10-19 09:15:00	445.930815816	445.980486205	445.791738728	445.791738728	98625
2021-10-19 09:00:00	446.069892905	446.149365527	445.910947661	445.930815816	62916
2021-10-19 08:45:00	446.159299604	446.318244848	446.050024749	446.069892905	82331
2021-10-19 08:30:00	446.467256014	446.526860481	446.149365527	446.189101838	129630
2021-10-19 08:15:00	446.199433278	446.963959902	444.351297455	446.467256014	70188
2021-10-19 08:00:00	446.516926403	446.556662714	446.437453781	446.536794559	15381
2021-10-19 07:45:00	446.944091746	446.944091746	446.48712417	446.536794559	72937
2021-10-19 07:30:00	446.675871647	446.983828057	446.616267181	446.963959902	63076
2021-10-19 07:15:00	446.596399025	446.646069414	446.39771747	446.646069414	31802
2021-10-19 07:00:00	446.338113004	446.675871647	446.268574459	446.606333103	21060
2021-10-19 06:45:00	446.258640382	446.367915237	446.189101838	446.338113004	31398
2021-10-19 06:30:00	445.930815816	446.238772226	445.901013583	446.238772226	6971
2021-10-19 06:15:00	445.821540961	445.901013583	445.821540961	445.891079505	1291
2021-10-19 06:00:00	445.891079505	446.00035436	445.791738728	445.881145428	5173
2021-10-19 05:45:00	445.702332028	445.821540961	445.642727562	445.821540961	2111
2021-10-19 05:30:00	445.662595717	445.742068339	445.642727562	445.742068339	6670
2021-10-19 05:15:00	445.56325494	445.771870572	445.47384824	445.702332028	3526
2021-10-19 05:00:00	445.47384824	445.622859406	445.47384824	445.622859406	2982
2021-10-19 04:45:00	445.573189017	445.573189017	445.404309696	445.453980085	6817
2021-10-19 04:30:00	445.56325494	445.841409117	445.543386784	445.543386784	5910
2021-10-19 04:15:00	445.185759985	445.672529795	445.07648513	445.513584551	8077
2021-10-18 20:00:00	444.301627066	444.400967844	444.2420226	444.341363377	12065
2021-10-18 19:45:00	444.003604734	444.420835999	444.003604734	444.321495222	19539
2021-10-18 19:30:00	443.904263957	443.993670656	443.854593568	443.983736579	11326
2021-10-18 19:15:00	443.93406619	443.973802501	443.854593568	443.904263957	23002
2021-10-18 19:00:00	443.874461723	444.003604734	443.84465949	443.854593568	12542
2021-10-18 18:45:00	444.093011434	444.093011434	443.84465949	443.864527646	15318
2021-10-18 18:30:00	444.172484056	444.172484056	443.993670656	444.033406967	27239
2021-10-18 18:15:00	444.2420226	444.271824833	444.162549978	444.172484056	21753
2021-10-18 18:00:00	444.311561144	444.3314293	444.251956678	444.261890755	6844
2021-10-18 17:45:00	444.311561144	444.311561144	444.2420226	444.301627066	230834
2021-10-18 17:30:00	444.301627066	444.321495222	444.261890755	444.271824833	16420
2021-10-18 17:15:00	444.251956678	444.351297455	444.222154444	444.301627066	28141
2021-10-18 17:00:00	444.2420226	444.251956678	444.122813667	444.172484056	19995
2021-10-18 16:45:00	444.162549978	444.251956678	444.162549978	444.222154444	55675
2021-10-18 16:30:00	444.291692989	444.311561144	444.112879589	444.1526159	198138
2021-10-18 16:15:00	444.281758911	444.3314293	444.102945511	444.291692989	4811617
2021-10-18 16:00:00	443.998637695	444.599649399	443.973802501	444.274308353	11365116
2021-10-18 15:45:00	444.122813667	444.202286289	443.904263957	443.993670656	2763134
2021-10-18 15:30:00	444.0632092	444.410901922	443.914297375	444.122913008	1838366
2021-10-18 15:15:00	443.993670656	444.271824833	443.834725412	444.053275123	1620438
2021-10-18 15:00:00	443.814857257	444.142681822	443.725450557	443.993670656	1936411
2021-10-18 14:45:00	443.785055024	443.874461723	443.645977935	443.824791335	840764
2021-10-18 14:30:00	443.655912013	443.804923179	443.506900847	443.785055024	841050
2021-10-18 14:15:00	443.745318713	443.84465949	443.556571236	443.655912013	1916379
2021-10-18 14:00:00	443.820221659	443.924132112	443.716509887	443.745318713	585707
2021-10-18 13:45:00	443.864527646	443.983637238	443.685714246	443.809890218	630520
2021-10-18 13:30:00	443.730417596	443.953934345	443.705582402	443.854593568	584534
2021-10-18 13:15:00	443.636043858	443.745318713	443.576439391	443.745219372	558049
2021-10-18 13:00:00	443.705582402	443.745318713	443.477098614	443.62610978	691751
2021-10-18 12:45:00	443.814857257	443.953934345	443.695648324	443.710549441	1120780
2021-10-18 12:30:00	443.924132112	443.983736579	443.655912013	443.824791335	676870
2021-10-18 12:15:00	443.844560149	444.073143278	442.830787516	443.923138704	3786591
2021-10-18 12:00:00	443.477098614	443.97876954	443.467164536	443.848732462	1209246
2021-10-18 11:45:00	443.526769002	443.775120946	443.427428225	443.477098614	1699234
2021-10-18 11:30:00	443.338021525	444.043341045	443.288351137	443.521801963	2498754
2021-10-18 11:15:00	442.881053949	443.487032691	442.851251716	443.338021525	1699257
2021-10-18 11:00:00	442.92079026	442.970460649	442.70224055	442.890988027	782172
2021-10-18 10:45:00	442.791647249	443.109537737	442.255207051	442.910955523	2087439
2021-10-18 10:30:00	442.70224055	442.83138356	442.165800352	442.781713172	2006369
2021-10-18 10:15:00	442.364481906	442.781713172	442.285009284	442.70224055	2055422
2021-10-18 10:00:00	441.698898698	442.553229384	441.609491998	442.354547829	2848689
2021-10-18 09:45:00	441.043249567	441.758503164	440.347864125	441.698898698	4678609
2021-10-18 09:30:00	440.794897623	441.092919955	440.725359079	441.043249567	164564
2021-10-18 09:15:00	440.655820535	440.914106556	440.566413835	440.755161312	111597
2021-10-18 09:00:00	441.231997044	441.231997044	440.327995969	440.626018301	229867
2021-10-18 08:45:00	441.172392577	441.341271899	441.0730518	441.261799277	105383
2021-10-18 08:30:00	441.47041491	441.520085298	441.112788111	441.172392577	50566
2021-10-18 08:15:00	441.032918126	443.262522534	440.824699856	441.341271899	170190
2021-10-18 08:00:00	441.569755687	441.669096464	441.500217143	441.579689765	48600
2021-10-18 07:45:00	442.106195885	442.106195885	441.520085298	441.579689765	62367
2021-10-18 07:30:00	441.728700931	442.08632773	441.679030542	442.08632773	154656
2021-10-18 07:15:00	441.231997044	441.718766853	441.231997044	441.698898698	49267
2021-10-18 07:00:00	441.331337821	441.341271899	441.182326655	441.311469666	14664
2021-10-18 06:45:00	441.152524422	441.490283065	441.152524422	441.490283065	20104
2021-10-18 06:30:00	440.973711022	441.182326655	440.775029467	441.142590344	13176
2021-10-18 06:15:00	441.261799277	441.390942288	441.033315489	441.063117722	4809
2021-10-18 06:00:00	441.222062966	441.301535588	441.182326655	441.261799277	1299
2021-10-18 05:45:00	441.639294231	441.639294231	441.29160151	441.29160151	1526
2021-10-18 05:30:00	441.172392577	441.500217143	441.152524422	441.480348987	8696
2021-10-18 05:15:00	441.440612676	441.480348987	441.152524422	441.182326655	12592
2021-10-18 05:00:00	441.649228309	441.748569086	441.450546754	441.480348987	4797
2021-10-18 04:45:00	441.828041708	441.828041708	441.569755687	441.569755687	9300
2021-10-18 04:30:00	441.917448408	442.076393652	441.77837132	441.818107631	4746
2021-10-18 04:15:00	442.165800352	442.682372394	441.420744521	441.967118797	67546
2021-10-15 20:00:00	442.950592493	443.030065115	442.930724338	442.930724338	8908
2021-10-15 19:45:00	442.930724338	442.980394726	442.930724338	442.930724338	420
2021-10-15 19:30:00	442.930724338	443.000262882	442.930724338	443.000262882	2588
2021-10-15 19:15:00	443.000262882	443.000262882	442.960526571	442.960526571	826
2021-10-15 19:00:00	442.930724338	443.030065115	442.930724338	442.960526571	3392
2021-10-15 18:45:00	442.930724338	442.930724338	442.861185794	442.930724338	1941
2021-10-15 18:30:00	442.910856182	442.930724338	442.861185794	442.930724338	10323
2021-10-15 18:15:00	442.910856182	442.930724338	442.910856182	442.930724338	6834
2021-10-15 18:00:00	442.92079026	442.930724338	442.871119871	442.930724338	7932
2021-10-15 17:45:00	442.930724338	442.950592493	442.861185794	442.861185794	16925
2021-10-15 17:30:00	442.950592493	442.990328804	442.910856182	442.930724338	34994
2021-10-15 17:15:00	442.930724338	443.049933271	442.930724338	442.960526571	23004
2021-10-15 17:00:00	443.089669582	443.109537737	442.930724338	443.069801426	312253
2021-10-15 16:45:00	442.990328804	443.109537737	442.930724338	442.930724338	402803
2021-10-15 16:30:00	442.910856182	442.990328804	442.861185794	442.990328804	340660
2021-10-15 16:15:00	442.881053949	443.059867348	442.722108705	442.900922105	4874321
2021-10-15 16:00:00	442.732042783	443.000262882	442.443954528	442.890988027	7721078
2021-10-15 15:45:00	442.881053949	442.881053949	442.563163461	442.732042783	2123111
2021-10-15 15:30:00	442.724890247	442.995295843	442.424086373	442.886020988	2170646
2021-10-15 15:15:00	443.089669582	443.178976941	442.424086373	442.732042783	2334979
2021-10-15 15:00:00	442.900922105	443.169142204	442.70224055	443.099603659	1592426
2021-10-15 14:45:00	443.129405893	443.189010359	442.821449483	442.910657501	2254067
2021-10-15 14:30:00	443.13933997	443.31815337	443.079735504	443.129405893	1665925
2021-10-15 14:15:00	442.659722697	443.198944437	442.652570161	443.13933997	3312384
2021-10-15 14:00:00	442.503558995	442.768202826	442.463822684	442.642636083	1427053
2021-10-15 13:45:00	442.185668507	442.543295306	442.185668507	442.513493073	938728
2021-10-15 13:30:00	442.225404818	442.323752188	442.046591419	442.185569166	632863
2021-10-15 13:15:00	442.374415984	442.493624917	442.106195885	442.21547074	918250
2021-10-15 13:00:00	442.354547829	442.463822684	442.275075207	442.384350062	930606
2021-10-15 12:45:00	442.057518904	442.39428414	441.877811438	442.364481906	783954
2021-10-15 12:30:00	442.175734429	442.30487744	441.847909864	442.056525496	1038924
2021-10-15 12:15:00	441.857843941	442.185668507	441.857843941	442.175734429	969918
2021-10-15 12:00:00	441.90751433	442.155866274	441.659162387	441.867778019	1097009
2021-10-15 11:45:00	442.265141129	442.424086373	441.877712097	441.90751433	1483977
2021-10-15 11:30:00	442.384350062	442.503558995	442.195602585	442.275075207	2758973
2021-10-15 11:15:00	442.493624917	442.602899772	442.235338896	442.369448945	1772488
2021-10-15 11:00:00	442.116129963	442.52342715	442.08632773	442.501969542	2078999
2021-10-15 10:45:00	441.51015122	442.294943362	441.51015122	442.116129963	1529967
2021-10-15 10:30:00	442.52342715	442.661510831	441.410810443	441.538960046	2965748
2021-10-15 10:15:00	442.314811518	442.761845016	441.977052874	442.52342715	3016849
2021-10-15 10:00:00	441.59955792	442.322262076	441.440612676	442.322262076	4394826
2021-10-15 09:45:00	441.818107631	442.006855108	441.162458499	441.587239664	4713486
2021-10-15 09:30:00	441.490283065	442.066459574	441.371074132	441.828041708	288256
2021-10-15 09:15:00	441.520085298	441.649228309	441.400876365	441.47041491	126890
2021-10-15 09:00:00	441.937316563	441.947250641	441.520482661	441.520482661	196949
2021-10-15 08:45:00	441.192260733	441.937316563	440.814765778	441.937316563	447006
2021-10-15 08:30:00	441.271733355	441.341271899	440.775029467	440.953842867	235416
2021-10-15 08:15:00	441.013447333	441.430678599	439.911758112	441.261799277	182867
2021-10-15 08:00:00	441.371074132	441.38100821	441.162458499	441.182326655	161755
2021-10-15 07:45:00	441.281667432	441.440612676	441.261799277	441.38100821	102909
2021-10-15 07:30:00	441.142590344	441.281667432	441.043249567	441.251865199	98365
2021-10-15 07:15:00	440.8942384	441.112788111	440.874370245	441.082985878	25863
2021-10-15 07:00:00	441.102854033	441.102854033	440.844568012	440.884304323	2150
2021-10-15 06:45:00	441.311469666	441.321403743	440.963776945	441.063117722	56252
2021-10-15 06:30:00	441.013447333	441.271733355	440.904172478	441.261799277	6708
2021-10-15 06:15:00	440.9836451	441.212128888	440.9836451	441.082985878	19037
2021-10-15 06:00:00	440.477007135	441.003513256	440.477007135	440.914106556	6784
2021-10-15 05:45:00	440.735293157	440.775029467	440.477007135	440.526677524	17029
2021-10-15 05:30:00	440.725359079	440.804831701	440.705490923	440.804831701	2875
2021-10-15 05:15:00	440.784963545	440.784963545	440.655820535	440.725359079	5135
2021-10-15 05:00:00	440.993579178	440.993579178	440.834633934	440.834633934	3983
2021-10-15 04:45:00	441.162458499	441.162458499	440.973711022	440.973711022	1215
2021-10-15 04:30:00	441.20219481	441.212128888	440.953842867	440.953842867	5308
2021-10-15 04:15:00	440.645886457	441.112788111	440.645886457	441.053183644	8153
2021-10-14 20:00:00	440.288259658	440.318061891	440.218721114	440.27832558	18651
2021-10-14 19:45:00	440.377666358	440.377666358	440.238589269	440.288259658	8466
2021-10-14 19:30:00	440.298193736	440.427336746	440.288259658	440.327995969	17870
2021-10-14 19:15:00	440.268391503	440.308127814	440.218721114	440.268292162	16691
2021-10-14 19:00:00	440.109446259	440.357798202	440.069709948	440.238589269	15213
2021-10-14 18:45:00	440.169050725	440.238589269	440.089578103	440.14918257	7705
2021-10-14 18:30:00	440.14918257	440.198852958	440.049841792	440.169050725	6068
2021-10-14 18:15:00	439.990237326	440.188918881	439.940566937	440.188918881	32943
2021-10-14 18:00:00	440.129314414	440.178984803	439.990237326	440.000171404	20998
2021-10-14 17:45:00	440.099512181	440.188918881	440.039907714	440.178984803	20501
2021-10-14 17:30:00	440.069709948	440.129314414	440.029973637	440.049841792	42044
2021-10-14 17:15:00	440.159116647	440.169050725	440.079644025	440.099512181	28321
2021-10-14 17:00:00	440.159116647	440.238589269	439.582940138	440.139248492	317884
2021-10-14 16:45:00	440.14918257	440.208787036	440.119380336	440.178984803	577564
2021-10-14 16:30:00	439.741885382	440.536611602	439.731951304	440.129314414	755558
2021-10-14 16:15:00	439.543203827	439.761753538	439.44386305	439.75181946	4049954
2021-10-14 16:00:00	439.106104407	439.741885382	438.917356929	439.553137905	9702018
2021-10-14 15:45:00	439.220346301	439.35445635	438.728609452	439.106104407	3399412
2021-10-14 15:30:00	439.265049651	439.374324506	439.016697707	439.220346301	2691650
2021-10-14 15:15:00	439.582940138	439.602808294	439.04649994	439.265049651	1861812
2021-10-14 15:00:00	439.453797128	439.612742372	439.374324506	439.573006061	1139267
2021-10-14 14:45:00	439.582940138	439.672346838	439.344522272	439.44386305	1582934
2021-10-14 14:30:00	439.304785961	439.592874216	439.294851884	439.582940138	1743575
2021-10-14 14:15:00	439.354555691	439.423994894	439.106104407	439.314720039	1444492
2021-10-14 14:00:00	439.265049651	439.513401594	439.205445184	439.364390428	1379736
2021-10-14 13:45:00	438.803115035	439.284917806	438.803115035	439.263062835	1037389
2021-10-14 13:30:00	438.808082074	438.897488774	438.688873141	438.798147997	1220632
2021-10-14 13:15:00	439.195511106	439.334588195	438.678939064	438.798147997	1613951
2021-10-14 13:00:00	439.04649994	439.205445184	438.947159163	439.185577029	1373795
2021-10-14 12:45:00	438.986895474	439.116038484	438.847818385	439.04649994	1026976
2021-10-14 12:30:00	439.096170329	439.245181495	438.867686541	438.981630412	1331412
2021-10-14 12:15:00	438.837884308	439.125873221	438.778279841	439.106104407	1349271
2021-10-14 12:00:00	438.548901986	438.857752463	438.450455276	438.837884308	1322050
2021-10-14 11:45:00	438.226938526	438.579598286	438.11369004	438.529927898	1560643
2021-10-14 11:30:00	438.003421777	438.43058712	437.963685466	438.231905565	1465282
2021-10-14 11:15:00	438.301444109	438.375949692	437.884212844	437.989514068	1578735
2021-10-14 11:00:00	437.635860901	438.331246343	437.606058667	438.301444109	1718049
2021-10-14 10:45:00	437.695465367	437.923949155	437.427245268	437.635860901	1973604
2021-10-14 10:30:00	437.8146743	438.062926903	437.655729056	437.685531289	2534740
2021-10-14 10:15:00	436.682189437	437.874278766	436.682189437	437.804740222	3283922
2021-10-14 10:00:00	436.235155939	436.960343614	436.235155939	436.67225536	3083154
2021-10-14 09:45:00	436.18548555	436.851068759	435.688781663	436.245090017	5866799
2021-10-14 09:30:00	436.225221861	436.27489225	436.006672151	436.165617395	169738
2021-10-14 09:15:00	436.165617395	436.463639727	436.066276617	436.255024094	79626
2021-10-14 09:00:00	436.165617395	436.255024094	436.056342539	436.145749239	123068
2021-10-14 08:45:00	436.106012928	436.553046427	435.986803995	436.135815161	167613
2021-10-14 08:30:00	436.413969338	436.463639727	436.086144773	436.09607885	155255
2021-10-14 08:15:00	435.06094795	436.543112349	433.284734849	436.463639727	352170
2021-10-14 08:00:00	435.768254285	436.106012928	435.708649818	436.036474384	75210
2021-10-14 07:45:00	435.341088942	435.817924674	435.341088942	435.817924674	78075
2021-10-14 07:30:00	435.321220786	435.579506808	435.321220786	435.35102302	58204
2021-10-14 07:15:00	435.04306661	435.400693408	434.983462143	435.321220786	45516
2021-10-14 07:00:00	435.072868843	435.182143698	435.072868843	435.122539232	6496
2021-10-14 06:45:00	434.933791754	435.142407387	434.854319133	435.072868843	20823
2021-10-14 06:30:00	435.082802921	435.122539232	434.943725832	435.072868843	11408
2021-10-14 06:15:00	435.202011854	435.311286709	435.082802921	435.112605154	35453
2021-10-14 06:00:00	435.112605154	435.311286709	435.102671076	435.192077776	8013
2021-10-14 05:45:00	435.281484475	435.410627486	435.152341465	435.152341465	19762
2021-10-14 05:30:00	435.192077776	435.192077776	435.072868843	435.192077776	4327
2021-10-14 05:15:00	435.132473309	435.271550398	435.132473309	435.152341465	15198
2021-10-14 05:00:00	435.112605154	435.221880009	435.013264376	435.062934765	36494
2021-10-14 04:45:00	434.884121366	435.072868843	434.874187288	435.072868843	12878
2021-10-14 04:30:00	435.221880009	435.221880009	434.824516899	434.86425321	13088
2021-10-14 04:15:00	433.771504658	435.26161632	433.771504658	435.251682242	13993
2021-10-13 20:00:00	433.01651475	433.135723683	432.778096884	432.986712517	26148
2021-10-13 19:45:00	432.778096884	433.125789605	432.728426495	433.036382905	13310
2021-10-13 19:30:00	432.758228729	432.847635428	432.678756107	432.807799777	5361
2021-10-13 19:15:00	432.867503584	432.946976206	432.70855834	432.758228729	8647
2021-10-13 19:00:00	432.827767273	432.827767273	432.748294651	432.758228729	12847
2021-10-13 18:45:00	432.78902437	433.006580672	432.788030962	432.807899117	23834
2021-10-13 18:30:00	432.668822029	432.827767273	432.579415329	432.807899117	25378
2021-10-13 18:15:00	432.231722608	432.668822029	432.231722608	432.658887951	38965
2021-10-13 18:00:00	432.201920375	432.261524842	432.191986297	432.261524842	11902
2021-10-13 17:45:00	432.221788531	432.231722608	432.18205222	432.211854453	3204
2021-10-13 17:30:00	432.152249986	432.231722608	432.152249986	432.221788531	16100
2021-10-13 17:15:00	432.251590764	432.370799697	432.162184064	432.18205222	19905
2021-10-13 17:00:00	432.221788531	432.271458919	432.112513675	432.251590764	2618179
2021-10-13 16:45:00	432.201920375	432.31119523	432.152249986	432.221788531	137608
2021-10-13 16:30:00	432.033041053	432.31119523	431.635677944	432.191986297	314150
2021-10-13 16:15:00	432.251590764	432.410536008	432.033041053	432.052909209	1538828
2021-10-13 16:00:00	431.665480177	432.499942707	431.566139399	432.261524842	7423713
2021-10-13 15:45:00	431.586007555	432.132381831	431.566139399	431.645612021	1876485
2021-10-13 15:30:00	431.804557265	432.102579598	431.536337166	431.576073477	1804176
2021-10-13 15:15:00	431.615809788	432.291327075	431.258182989	431.814491343	2553062
2021-10-13 15:00:00	431.332688573	431.814491343	431.198578523	431.615809788	1123517
2021-10-13 14:45:00	431.794623188	432.00323882	431.07936959	431.327721534	2413708
2021-10-13 14:30:00	432.549613096	432.599283485	431.764820954	431.804557265	2161859
2021-10-13 14:15:00	431.893963965	433.175459994	431.268117067	432.54881837	5258000
2021-10-13 14:00:00	432.162184064	432.211854453	431.854227654	431.893963965	1316905
2021-10-13 13:45:00	431.78468911	432.350931541	431.725084643	432.152249986	2042399
2021-10-13 13:30:00	431.198578523	431.834260158	431.029699201	431.79104692	1228632
2021-10-13 13:15:00	430.811149491	431.367457845	430.672072403	431.218446678	1201774
2021-10-13 13:00:00	431.129039979	431.148908134	430.46345677	430.801712117	1163263
2021-10-13 12:45:00	431.059501435	431.268117067	430.721742791	431.129039979	966838
2021-10-13 12:30:00	430.875720996	431.099237746	430.493259003	431.059501435	957924
2021-10-13 12:15:00	430.77141318	430.969995394	430.592599781	430.890622113	1051109
2021-10-13 12:00:00	430.37405007	431.387326	430.29477613	430.761479102	2237521
2021-10-13 11:45:00	430.056159583	430.473390848	429.460114918	430.383984148	1877772
2021-10-13 11:30:00	430.344446519	430.562797547	429.768071328	430.056159583	2134610
2021-10-13 11:15:00	429.887280261	430.562797547	429.862445067	430.354181915	2177082
2021-10-13 11:00:00	430.423720459	430.582665703	429.787939483	429.887280261	2475616
2021-10-13 10:45:00	429.112422197	430.443588615	428.913740642	430.423621118	2796931
2021-10-13 10:30:00	428.963411031	429.768071328	428.715059087	429.112422197	4006453
2021-10-13 10:15:00	430.254841137	430.413786381	428.695190932	428.983279186	3608068
2021-10-13 10:00:00	431.60587571	431.615809788	429.857478028	430.234972982	3634978
2021-10-13 09:45:00	431.844293576	432.430404163	431.25828233	431.615809788	5152632
2021-10-13 09:30:00	431.268117067	432.013172898	431.248248912	431.804557265	405969
2021-10-13 09:15:00	430.642270169	431.218446678	430.503193081	431.208512601	154124
2021-10-13 09:00:00	430.304511526	430.86081988	430.145566282	430.662138325	201712
2021-10-13 08:45:00	431.387326	432.221788531	430.24490706	430.294577448	618482
2021-10-13 08:30:00	431.854227654	431.854227654	431.436996389	431.536337166	52315
2021-10-13 08:15:00	431.665480177	431.963502509	430.344247837	431.834359499	153632
2021-10-13 08:00:00	431.566139399	431.87409581	431.536337166	431.645612021	48868
2021-10-13 07:45:00	431.69528241	431.78468911	431.496600855	431.566139399	87423
2021-10-13 07:30:00	431.218446678	431.655546099	431.218446678	431.655546099	160958
2021-10-13 07:15:00	431.417128233	431.436996389	431.069435512	431.238314834	44760
2021-10-13 07:00:00	431.4767327	431.586007555	431.337655611	431.337655611	16042
2021-10-13 06:45:00	431.655546099	431.78468911	431.367457845	431.436996389	16254
2021-10-13 06:30:00	431.933700276	432.09264552	431.635677944	431.685348332	7327
2021-10-13 06:15:00	431.844293576	431.864161732	431.665480177	431.715150566	2589
2021-10-13 06:00:00	431.754886877	431.854227654	431.685348332	431.685348332	17765
2021-10-13 05:45:00	431.764820954	431.834359499	431.735018721	431.735018721	3333
2021-10-13 05:30:00	431.725084643	431.735018721	431.586007555	431.586007555	14646
2021-10-13 05:15:00	431.685348332	431.705216488	431.496600855	431.685348332	5500
2021-10-13 05:00:00	431.645612021	432.122447753	431.645612021	431.754886877	12885
2021-10-13 04:45:00	431.387326	431.715150566	431.337655611	431.715150566	5285
2021-10-13 04:30:00	430.741610947	431.496600855	430.691940558	431.397260078	7591
2021-10-13 04:15:00	430.662138325	430.890622113	430.662138325	430.821083569	9273
2021-10-12 20:00:00	429.698532784	429.768071328	429.45018084	429.549521618	18230
2021-10-12 19:45:00	429.817741717	429.84754395	429.668730551	429.678664628	7832
2021-10-12 19:30:00	429.778005406	429.827675794	429.62899424	429.827675794	16452
2021-10-12 19:15:00	429.748203172	429.917082494	429.748203172	429.778005406	13834
2021-10-12 19:00:00	429.817741717	429.817741717	429.499851229	429.728235676	12666
2021-10-12 18:45:00	429.728335017	429.827675794	429.728335017	429.817741717	4010
2021-10-12 18:30:00	429.718400939	429.84754395	429.718400939	429.718400939	25587
2021-10-12 18:15:00	429.489917151	429.817741717	429.489917151	429.718400939	93206
2021-10-12 18:00:00	429.420378607	429.509785307	429.390576374	429.509785307	27766
2021-10-12 17:45:00	429.688598706	429.688598706	429.152158508	429.390576374	116418
2021-10-12 17:30:00	429.62899424	429.698532784	429.609126084	429.668730551	5001
2021-10-12 17:15:00	429.728335017	429.728335017	429.559455695	429.678664628	22332
2021-10-12 17:00:00	429.658796473	430.761479102	429.589257929	429.668730551	79652
2021-10-12 16:45:00	429.489917151	430.761479102	429.400510451	429.738269095	868649
2021-10-12 16:30:00	429.917082494	429.93695065	429.420378607	429.499851229	259183
2021-10-12 16:15:00	430.791281336	430.83022292	429.579323851	429.917082494	5012477
2021-10-12 16:00:00	430.254841137	431.208512601	429.927016572	430.77141318	8121072
2021-10-12 15:45:00	431.2979193	431.486666778	430.165434438	430.259808176	4010648
2021-10-12 15:30:00	431.357523767	431.486666778	430.840951724	431.307853378	2250924
2021-10-12 15:15:00	431.436996389	431.496600855	430.994929929	431.357523767	3293344
2021-10-12 15:00:00	431.779722071	432.023106976	431.357523767	431.427062311	1324676
2021-10-12 14:45:00	432.082711442	432.223278642	431.586007555	431.774755032	1070405
2021-10-12 14:30:00	432.062843287	432.698624262	431.993304742	432.062843287	1774340
2021-10-12 14:15:00	431.337655611	432.112513675	431.198578523	432.042975131	1286904
2021-10-12 14:00:00	431.913832121	432.023007635	431.248248912	431.337754952	1828532
2021-10-12 13:45:00	431.377391922	431.973436587	431.208512601	431.903898043	1193520
2021-10-12 13:30:00	431.322754495	431.566139399	430.880688035	431.397260078	1154928
2021-10-12 13:15:00	431.316794048	431.367457845	430.900556191	431.317787456	1015167
2021-10-12 13:00:00	431.610842749	431.615809788	431.119105901	431.312820417	1269551
2021-10-12 12:45:00	432.301261152	432.340997463	431.238314834	431.615809788	2183072
2021-10-12 12:30:00	432.790117118	432.92710805	432.191986297	432.294307298	1008932
2021-10-12 12:15:00	432.480074552	433.195328149	432.440338241	432.778096884	1972031
2021-10-12 12:00:00	431.60587571	432.499942707	431.387326	432.460206396	1298737
2021-10-12 11:45:00	431.933700276	432.078737811	431.397260078	431.60587571	1487964
2021-10-12 11:30:00	431.983370665	432.250597356	431.615809788	431.928733237	1310556
2021-10-12 11:15:00	431.238314834	432.629085718	431.208512601	431.978403626	2825240
2021-10-12 11:00:00	431.556205322	432.00323882	431.119105901	431.218446678	1553540
2021-10-12 10:45:00	431.814392002	432.132381831	431.248248912	431.561172361	2351188
2021-10-12 10:30:00	431.685348332	432.390667852	430.712206077	431.814491343	2850158
2021-10-12 10:15:00	431.258182989	432.102579598	430.925391385	431.69528241	2949103
2021-10-12 10:00:00	431.486666778	432.658887951	430.642270169	431.248248912	4702050
2021-10-12 09:45:00	432.79796504	433.225130383	431.407194156	431.486666778	5894372
2021-10-12 09:30:00	432.807899117	432.996646595	432.61915164	432.817833195	134693
2021-10-12 09:15:00	432.420470085	433.036382905	432.350931541	432.807899117	157653
2021-10-12 09:00:00	432.410536008	432.440338241	432.112513675	432.40060193	77273
2021-10-12 08:45:00	433.125789605	433.125789605	432.271458919	432.460206396	120486
2021-10-12 08:30:00	432.460206396	433.215196305	432.450272319	433.125789605	323430
2021-10-12 08:15:00	432.231821949	432.668822029	429.14222443	432.470140474	178886
2021-10-12 08:00:00	432.172118142	432.241656686	431.953568431	431.953568431	82984
2021-10-12 07:45:00	432.509876785	432.629085718	432.132381831	432.132381831	75929
2021-10-12 07:30:00	432.370799697	432.668822029	432.271458919	432.569481252	126849
2021-10-12 07:15:00	432.430404163	432.450272319	432.072777364	432.370799697	177204
2021-10-12 07:00:00	431.824425421	432.509876785	431.824425421	432.480074552	175852
2021-10-12 06:45:00	431.546271244	431.893963965	431.506534933	431.893963965	30609
2021-10-12 06:30:00	431.744952799	431.744952799	431.407194156	431.427062311	52164
2021-10-12 06:15:00	431.973436587	432.102579598	431.635677944	431.635677944	8382
2021-10-12 06:00:00	432.023106976	432.023106976	431.834359499	431.973436587	1405
2021-10-12 05:45:00	432.132381831	432.18205222	431.884029887	431.983370665	20520
2021-10-12 05:30:00	432.112513675	432.251590764	432.082711442	432.09264552	16473
2021-10-12 05:15:00	431.516469011	431.923766198	431.496600855	431.69528241	18549
2021-10-12 05:00:00	430.890622113	431.506534933	430.890622113	431.446930467	12897
2021-10-12 04:45:00	430.68200648	430.910490268	430.582665703	430.910490268	8511
2021-10-12 04:30:00	430.085961816	430.652204247	429.897214339	430.473390848	10051
2021-10-12 04:15:00	430.612467936	430.612467936	429.986621038	430.076027738	15994
2021-10-11 20:00:00	431.287985223	431.586007555	431.238314834	431.536337166	34190
2021-10-11 19:45:00	431.307853378	431.407194156	431.129039979	431.307853378	14512
2021-10-11 19:30:00	431.407194156	431.407194156	431.129039979	431.238314834	19119
2021-10-11 19:15:00	431.039633279	431.446930467	430.960160657	431.397260078	38104
2021-10-11 19:00:00	431.357523767	431.417128233	430.960160657	431.039633279	39754
2021-10-11 18:45:00	431.546271244	431.685348332	431.327721534	431.417128233	40851
2021-10-11 18:30:00	431.427062311	431.685348332	431.417128233	431.506534933	18541
2021-10-11 18:15:00	431.566139399	431.665480177	431.208512601	431.357523767	61666
2021-10-11 18:00:00	431.546271244	431.635677944	431.526403089	431.576073477	33075
2021-10-11 17:45:00	431.526403089	431.60587571	431.516469011	431.586007555	25183
2021-10-11 17:30:00	431.466798622	431.526403089	431.466798622	431.526403089	5418
2021-10-11 17:15:00	431.377391922	431.60587571	431.377391922	431.526403089	6450
2021-10-11 17:00:00	431.337655611	431.546271244	431.208512601	431.506534933	259305
2021-10-11 16:45:00	431.556205322	431.824425421	431.138974057	431.287985223	169625
2021-10-11 16:30:00	431.595941633	431.635677944	431.446930467	431.576073477	2610774
2021-10-11 16:15:00	431.794623188	431.875784603	431.347589689	431.60587571	4368728
2021-10-11 16:00:00	432.822800234	432.897305817	431.754886877	431.794623188	8735209
2021-10-11 15:45:00	433.026448828	433.314537082	432.688690184	432.817833195	3123724
2021-10-11 15:30:00	433.880779514	433.920515825	432.976778439	433.011547711	2619256
2021-10-11 15:15:00	433.930449902	434.188735924	433.456594394	433.909588339	1358110
2021-10-11 15:00:00	433.731768348	434.148999613	433.32447116	433.950318058	1289899
2021-10-11 14:45:00	433.662229803	433.860911358	433.354273393	433.713390304	1572533
2021-10-11 14:30:00	434.218538157	434.437087867	433.394009704	433.682097959	2203751
2021-10-11 14:15:00	433.597658298	434.258274468	433.473482326	434.218538157	1519333
2021-10-11 14:00:00	433.860911358	433.860911358	433.056251061	433.602625337	1899977
2021-10-11 13:45:00	433.582757181	433.950318058	433.32447116	433.860911358	2077082
2021-10-11 13:30:00	434.5562968	434.705307966	433.403943782	433.592691259	2101377
2021-10-11 13:15:00	435.182143698	435.192077776	434.094362185	434.566230878	2815403
2021-10-11 13:00:00	435.301352631	435.509968264	434.834450977	435.17220962	1445099
2021-10-11 12:45:00	435.728517974	435.758320207	435.241748164	435.292411961	1188543
2021-10-11 12:30:00	435.460297875	435.758220866	435.321220786	435.738452052	1366853
2021-10-11 12:15:00	436.692123515	436.781530215	435.390759331	435.460297875	2293762
2021-10-11 12:00:00	437.119388199	437.188827402	436.597749776	436.702057593	1061623
2021-10-11 11:45:00	436.483507882	437.238497791	436.433837494	437.139157013	1298912
2021-10-11 11:30:00	436.71199167	436.751727981	436.235155939	436.483507882	1856959
2021-10-11 11:15:00	436.751727981	436.97007901	436.707024632	436.721826407	1145861
2021-10-11 11:00:00	436.766629098	437.119288858	436.642453126	436.741793904	1057889
2021-10-11 10:45:00	437.258365946	437.327904491	436.622684312	436.761662059	1604369
2021-10-11 10:30:00	436.870936914	437.357706724	436.816200146	437.248431869	1611713
2021-10-11 10:15:00	436.503376038	437.119288858	436.463639727	436.851068759	2093071
2021-10-11 10:00:00	435.35102302	436.513310116	435.233900243	436.49344196	2365084
2021-10-11 09:45:00	434.278142623	435.410627486	434.019856602	435.35102302	3740966
2021-10-11 09:30:00	434.417219712	434.5562968	434.129131457	434.24834039	142278
2021-10-11 09:15:00	433.960252136	434.437087867	433.880779514	434.437087867	81954
2021-10-11 09:00:00	433.970186213	434.059592913	433.751636503	433.920515825	158862
2021-10-11 08:45:00	433.374141549	434.178801846	433.284734849	433.970186213	88375
2021-10-11 08:30:00	432.996646595	433.473482326	432.996646595	433.403943782	72651
2021-10-11 08:15:00	432.748393992	435.269563582	432.668822029	432.937042128	110731
2021-10-11 08:00:00	433.244998538	433.294668927	432.768162806	433.006580672	53264
2021-10-11 07:45:00	433.384075627	433.443680093	433.185394072	433.253939208	46942
2021-10-11 07:30:00	433.225130383	433.533086793	433.195328149	433.41387786	38853
2021-10-11 07:15:00	432.79796504	433.125789605	432.629085718	433.125789605	64200
2021-10-11 07:00:00	432.857569506	432.857569506	432.49000863	432.758228729	21897
2021-10-11 06:45:00	433.314537082	433.314537082	432.907239895	432.946976206	39513
2021-10-11 06:30:00	433.493350482	433.493350482	433.254932616	433.264866694	6418
2021-10-11 06:15:00	433.731768348	433.771504658	433.483416404	433.592691259	3741
2021-10-11 06:00:00	433.741702425	433.970186213	433.711900192	433.781438736	1440
2021-10-11 05:45:00	433.453614171	433.791372814	433.453614171	433.771504658	3263
2021-10-11 05:30:00	433.523152715	433.771504658	433.523152715	433.731768348	1502
2021-10-11 05:15:00	433.54302087	433.980120291	433.54302087	433.761570581	4528
2021-10-11 05:00:00	433.185394072	433.622493492	433.066185139	433.533086793	3086
2021-10-11 04:45:00	433.612559415	433.841043203	433.165525916	433.165525916	4585
2021-10-11 04:30:00	433.741702425	433.741702425	433.066185139	433.195328149	6341
2021-10-11 04:15:00	433.622493492	433.880779514	433.463548248	433.731768348	21489
2021-10-08 20:00:00	434.476824178	434.506626411	434.466890101	434.466890101	12180
2021-10-08 19:45:00	434.447021945	434.476824178	434.417219712	434.466890101	7894
2021-10-08 19:30:00	434.377483401	434.447021945	434.377483401	434.447021945	2764
2021-10-08 19:15:00	434.437087867	434.486758256	434.367549323	434.367549323	4276
2021-10-08 19:00:00	434.417219712	434.447021945	434.367549323	434.367549323	4613
2021-10-08 18:45:00	434.566230878	434.566230878	434.33774709	434.417219712	21491
2021-10-08 18:30:00	434.476824178	434.566230878	434.476824178	434.5562968	7388
2021-10-08 18:15:00	434.447021945	434.476824178	434.447021945	434.476824178	3294
2021-10-08 18:00:00	434.576164956	434.576164956	434.407285634	434.476824178	28257
2021-10-08 17:45:00	434.571197917	434.605967189	434.466890101	434.586099033	6898
2021-10-08 17:30:00	434.6457035	434.6457035	434.466890101	434.566230878	44271
2021-10-08 17:15:00	434.715242044	435.686298144	432.006616407	434.566230878	1484546
2021-10-08 17:00:00	434.685439811	434.86425321	434.675505733	434.715242044	86252
2021-10-08 16:45:00	434.516560489	434.973528065	434.456956023	434.665571655	3224595
2021-10-08 16:30:00	434.605967189	434.973528065	434.447021945	434.496692334	404338
2021-10-08 16:15:00	434.95365991	435.635932369	434.347681168	434.586099033	6643787
2021-10-08 16:00:00	435.102671076	435.291418553	434.596033111	434.943725832	8750194
2021-10-08 15:45:00	435.947067684	436.006672151	435.033132532	435.112605154	2719847
2021-10-08 15:30:00	436.135815161	436.145749239	435.778188363	435.957001762	1180127
2021-10-08 15:15:00	435.837792829	436.245090017	435.718583896	436.110979967	2008229
2021-10-08 15:00:00	435.937133607	436.051375501	435.738452052	435.837792829	1229608
2021-10-08 14:45:00	436.27489225	436.413969338	435.882496179	435.937133607	1505917
2021-10-08 14:30:00	435.450363797	436.304793824	435.346055981	436.27489225	1728647
2021-10-08 14:15:00	435.162275543	435.619243119	435.087769959	435.470231953	1406564
2021-10-08 14:00:00	434.486758256	435.231814087	434.437087867	435.17220962	1445490
2021-10-08 13:45:00	434.576164956	434.854319133	434.402318595	434.471857139	1651998
2021-10-08 13:30:00	435.26161632	435.271550398	434.307944857	434.596033111	1999352
2021-10-08 13:15:00	435.311286709	435.529737078	435.04306661	435.271550398	1118054
2021-10-08 13:00:00	435.668913507	435.728517974	435.301352631	435.311286709	1098497
2021-10-08 12:45:00	434.973528065	435.778188363	434.894055443	435.668913507	1642717
2021-10-08 12:30:00	435.698715741	435.708649818	434.923857677	434.983462143	1595425
2021-10-08 12:15:00	435.460297875	435.778188363	435.211945931	435.698715741	1551644
2021-10-08 12:00:00	435.639111274	435.778188363	435.321220786	435.455330836	1092781
2021-10-08 11:45:00	436.115947006	436.200386667	435.529836419	435.619243119	1644238
2021-10-08 11:30:00	436.342245297	436.513310116	435.867595062	436.106012928	1759737
2021-10-08 11:15:00	435.847726907	436.344430794	435.410627486	436.334496716	1980217
2021-10-08 11:00:00	435.579506808	436.284726987	435.410627486	435.847726907	2049914
2021-10-08 10:45:00	436.086144773	436.473573805	435.152440806	435.56957273	2734168
2021-10-08 10:30:00	436.409896366	436.80139837	436.006672151	436.086144773	2398257
2021-10-08 10:15:00	435.48016603	436.721925748	435.440429719	436.413969338	2880640
2021-10-08 10:00:00	435.917265451	436.443771571	435.162275543	435.48016603	3969645
2021-10-08 09:45:00	436.58284866	436.990145847	435.082802921	435.917265451	5084472
2021-10-08 09:30:00	436.821266526	436.920607303	436.443771571	436.592782738	196938
2021-10-08 09:15:00	436.791464292	437.188827402	435.768254285	436.80139837	189263
2021-10-08 09:00:00	436.205353706	436.900739148	435.251682242	436.682189437	712893
2021-10-08 08:45:00	436.553046427	437.437179346	434.95365991	436.135815161	1476575
2021-10-08 08:30:00	436.135815161	437.029882158	436.086144773	436.413969338	239286
2021-10-08 08:15:00	436.09607885	436.304694483	435.708649818	436.135815161	43509
2021-10-08 08:00:00	436.106012928	436.195419628	436.026540306	436.086144773	44709
2021-10-08 07:45:00	436.304694483	436.304694483	436.036474384	436.066276617	85546
2021-10-08 07:30:00	436.165617395	436.334496716	436.125881084	436.334496716	40412
2021-10-08 07:15:00	435.947067684	436.205353706	435.947067684	436.155683317	28402
2021-10-08 07:00:00	436.016606228	436.056342539	435.768254285	435.768254285	10653
2021-10-08 06:45:00	435.996738073	436.155683317	435.986803995	436.066276617	11461
2021-10-08 06:30:00	435.837792829	435.976869917	435.65897943	435.976869917	7500
2021-10-08 06:15:00	435.678847585	435.847726907	435.678847585	435.78812244	9351
2021-10-08 06:00:00	435.410627486	435.718583896	435.360957097	435.718583896	16881
2021-10-08 05:45:00	435.112605154	435.430495642	435.072868843	435.430495642	5509
2021-10-08 05:30:00	434.943725832	435.122539232	434.923857677	435.102671076	5411
2021-10-08 05:15:00	434.983462143	435.291418553	434.913923599	434.95365991	9449
2021-10-08 05:00:00	435.549704575	435.649045352	434.993396221	435.082802921	23075
2021-10-08 04:45:00	435.768254285	435.768254285	435.470231953	435.500034186	11928
2021-10-08 04:30:00	435.549704575	435.807990596	435.509968264	435.65897943	9792
2021-10-08 04:15:00	435.768254285	435.937133607	435.549704575	435.549704575	14905
2021-10-07 20:00:00	436.155683317	436.751727981	436.155683317	436.682189437	26982
2021-10-07 19:45:00	436.255024094	436.27489225	436.135815161	436.205353706	9808
2021-10-07 19:30:00	436.18548555	436.304694483	436.106012928	436.304694483	4723
2021-10-07 19:15:00	436.284826328	436.433837494	436.245090017	436.264958172	14340
2021-10-07 19:00:00	435.947067684	436.245090017	435.947067684	436.245090017	17805
2021-10-07 18:45:00	435.897397296	436.006672151	435.837792829	435.986803995	12839
2021-10-07 18:30:00	435.917265451	435.96693584	435.768254285	435.927199529	7235
2021-10-07 18:15:00	435.768254285	436.106012928	435.708649818	436.016606228	37023
2021-10-07 18:00:00	435.827858751	435.827858751	435.738452052	435.778188363	17213
2021-10-07 17:45:00	435.817924674	435.857660985	435.768254285	435.827858751	117424
2021-10-07 17:30:00	435.827858751	435.857660985	435.728517974	435.807990596	20915
2021-10-07 17:15:00	435.837792829	435.867595062	435.738452052	435.857660985	31549
2021-10-07 17:00:00	435.986803995	435.986803995	435.56957273	435.688781663	281493
2021-10-07 16:45:00	435.937133607	436.125881084	435.768254285	436.046408462	694669
2021-10-07 16:30:00	435.768254285	436.036474384	435.728517974	435.996738073	1283769
2021-10-07 16:15:00	435.748386129	436.056342539	435.668913507	435.78812244	2251833
2021-10-07 16:00:00	435.798056518	436.245090017	435.311286709	435.748386129	7144017
2021-10-07 15:45:00	436.692123515	436.821266526	435.798056518	435.807990596	2518611
2021-10-07 15:30:00	436.940475459	437.099420702	436.483507882	436.71189233	2161154
2021-10-07 15:15:00	436.245090017	436.989748484	435.986803995	436.940475459	2805784
2021-10-07 15:00:00	436.533178271	436.602716815	436.125881084	436.255024094	1580145
2021-10-07 14:45:00	437.059684392	437.183860363	436.453705649	436.513310116	1925317
2021-10-07 14:30:00	437.387508957	437.457047501	436.940475459	437.049849655	1463434
2021-10-07 14:15:00	437.655729056	437.715333523	437.000079925	437.368634209	2313254
2021-10-07 14:00:00	438.053092166	438.091835069	437.576256434	437.662980933	1639891
2021-10-07 13:45:00	438.291510032	438.311378187	437.953850729	438.063026244	1823925
2021-10-07 13:30:00	438.023289933	438.301444109	437.923949155	438.296477071	1136818
2021-10-07 13:15:00	438.251773721	438.251773721	437.844476533	438.023289933	878842
2021-10-07 13:00:00	438.112696632	438.271641876	437.794806145	438.251773721	1226789
2021-10-07 12:45:00	438.092828477	438.400784887	437.993487699	438.102762555	1452081
2021-10-07 12:30:00	438.063026244	438.291510032	437.854509952	438.092828477	1163097
2021-10-07 12:15:00	438.480257509	438.639202753	437.923949155	438.063026244	1298634
2021-10-07 12:00:00	438.34118042	438.500125664	438.082894399	438.465356392	1310607
2021-10-07 11:45:00	437.963685466	438.390850809	437.874278766	438.331246343	1490273
2021-10-07 11:30:00	438.043158088	438.092828477	437.556388279	437.943817311	1993322
2021-10-07 11:15:00	438.435554159	438.500125664	437.933883233	438.043158088	1797398
2021-10-07 11:00:00	438.192169254	438.579598286	438.092828477	438.43058712	1815354
2021-10-07 10:45:00	438.500125664	438.688873141	437.923949155	438.197136293	3022773
2021-10-07 10:30:00	438.351114498	438.768345763	438.241839643	438.500125664	4009118
2021-10-07 10:15:00	437.765003911	438.440521198	437.615992745	438.351114498	4648956
2021-10-07 10:00:00	436.697090554	437.772057106	436.27489225	437.765003911	5490276
2021-10-07 09:45:00	435.500034186	437.278234102	435.35102302	436.692123515	6224979
2021-10-07 09:30:00	435.559638652	435.778188363	435.231814087	435.519902341	288631
2021-10-07 09:15:00	436.125881084	436.145749239	435.559638652	435.589440886	200885
2021-10-07 09:00:00	436.384167105	436.473573805	436.036474384	436.106012928	141464
2021-10-07 08:45:00	436.016606228	436.473573805	435.827858751	436.354364872	226759
2021-10-07 08:30:00	435.96693584	436.195419628	435.927199529	436.195419628	87305
2021-10-07 08:15:00	435.728617315	436.374233027	433.672163881	435.957001762	208367
2021-10-07 08:00:00	436.215287783	436.334496716	435.96693584	436.006672151	99366
2021-10-07 07:45:00	436.195419628	436.40403526	435.986803995	436.18548555	170990
2021-10-07 07:30:00	435.976869917	436.304694483	435.976869917	436.205353706	57436
2021-10-07 07:15:00	435.65897943	436.076210695	435.539770497	435.976869917	126895
2021-10-07 07:00:00	435.062934765	435.698715741	435.062934765	435.698715741	91746
2021-10-07 06:45:00	434.814582822	435.092736998	434.764912433	435.013264376	50324
2021-10-07 06:30:00	434.963593988	435.003330299	434.814582822	434.834450977	6649
2021-10-07 06:15:00	434.844385055	435.17220962	434.844385055	435.033132532	11017
2021-10-07 06:00:00	434.576164956	434.774846511	434.546362722	434.774846511	2352
2021-10-07 05:45:00	434.486758256	434.685439811	434.486758256	434.685439811	879
2021-10-07 05:30:00	434.586099033	434.586099033	434.437087867	434.456956023	3882
2021-10-07 05:15:00	434.605967189	434.725176122	434.605967189	434.705307966	3637
2021-10-07 05:00:00	434.715242044	435.053000687	434.715242044	434.715242044	13343
2021-10-07 04:45:00	434.387417479	434.854319133	434.357615245	434.764912433	17674
2021-10-07 04:30:00	434.327813012	434.367549323	434.109263302	434.168867768	13167
2021-10-07 04:15:00	434.129131457	434.685439811	434.129131457	434.377483401	42098
2021-10-06 20:00:00	433.026448828	433.394009704	432.976778439	433.244998538	125113
2021-10-06 19:45:00	433.274800771	433.274800771	432.92710805	433.056251061	39232
2021-10-06 19:30:00	433.433746015	433.433746015	433.185394072	433.254932616	21383
2021-10-06 19:15:00	433.274800771	433.791372814	433.274800771	433.32447116	49394
2021-10-06 19:00:00	433.066185139	433.364207471	432.996646595	433.244998538	85940
2021-10-06 18:45:00	432.807899117	433.115855527	432.788030962	433.056251061	26977
2021-10-06 18:30:00	432.450272319	432.966844361	432.440338241	432.758228729	65629
2021-10-06 18:15:00	432.281392997	432.509876785	432.281392997	432.410536008	23157
2021-10-06 18:00:00	432.18205222	432.331063386	432.162184064	432.321129308	32762
2021-10-06 17:45:00	432.122447753	432.211854453	432.102579598	432.172118142	11148
2021-10-06 17:30:00	432.09264552	432.142315909	432.072777364	432.112513675	242165
2021-10-06 17:15:00	432.201920375	432.201920375	432.033041053	432.09264552	142149
2021-10-06 17:00:00	432.331063386	432.331063386	432.162184064	432.201920375	74526
2021-10-06 16:45:00	432.281392997	432.420470085	432.033041053	432.321129308	935707
2021-10-06 16:30:00	432.162184064	432.380733774	432.033041053	432.251590764	291975
2021-10-06 16:15:00	432.062843287	432.211854453	431.705216488	432.172118142	6020898
2021-10-06 16:00:00	430.920424346	432.251491423	430.652204247	432.042975131	8329999
2021-10-06 15:45:00	431.07936959	431.188644445	430.175368515	430.935325463	4278336
2021-10-06 15:30:00	430.691940558	431.114138862	430.433654537	431.089303668	3190154
2021-10-06 15:15:00	430.423720459	431.07936959	430.294577448	430.691841217	3744807
2021-10-06 15:00:00	431.446831126	431.665480177	430.364115993	430.423720459	3603046
2021-10-06 14:45:00	431.119105901	431.635677944	430.781347258	431.446930467	2998012
2021-10-06 14:30:00	430.999896968	431.347589689	430.68200648	431.129039979	3431137
2021-10-06 14:15:00	429.718400939	431.029699201	429.172026663	431.009831046	5219376
2021-10-06 14:00:00	429.609126084	429.956818805	428.903806564	429.708466862	3487105
2021-10-06 13:45:00	428.407102677	429.887280261	428.347498211	429.619060162	3499024
2021-10-06 13:30:00	427.185211115	428.426970833	427.105738493	428.417036755	2787801
2021-10-06 13:15:00	427.165342959	427.463365292	426.360682662	427.195145192	2231482
2021-10-06 13:00:00	427.55773903	427.711717235	426.956727327	427.175277037	1628408
2021-10-06 12:45:00	426.738177616	427.582574224	426.519627906	427.552771991	1776784
2021-10-06 12:30:00	426.688507228	427.364024514	426.28121004	426.748111694	2565913
2021-10-06 12:15:00	428.228289278	428.347498211	426.623935722	426.718309461	2965210
2021-10-06 12:00:00	426.827584316	428.367366366	426.67857315	428.233256317	2182888
2021-10-06 11:45:00	426.748111694	427.195145192	426.251407807	426.81019968	2739647
2021-10-06 11:30:00	427.920332868	427.968314463	426.609034606	426.738177616	2632008
2021-10-06 11:15:00	428.109080345	428.585916077	427.324288203	427.91039879	3456233
2021-10-06 11:00:00	427.38389267	428.2183552	426.867320627	428.109080345	3971929
2021-10-06 10:45:00	427.701783157	428.675322776	427.274617814	427.364024514	3946140
2021-10-06 10:30:00	426.688507228	428.268025589	425.476549743	427.723638128	5905759
2021-10-06 10:15:00	426.042792174	426.777913927	424.721559834	426.698441305	7439748
2021-10-06 10:00:00	428.337564133	428.417036755	425.824242464	426.042792174	5782585
2021-10-06 09:45:00	426.440155284	428.476641221	426.102396641	428.327630055	6978695
2021-10-06 09:30:00	426.827584316	427.026265871	426.37061674	426.469957517	216170
2021-10-06 09:15:00	426.052726252	426.916991016	425.983187708	426.867320627	236891
2021-10-06 09:00:00	426.698441305	426.777913927	425.923583241	426.042792174	213002
2021-10-06 08:45:00	426.559364217	426.80771616	426.132198874	426.67857315	252304
2021-10-06 08:30:00	426.142132952	426.648770917	425.44674751	426.569298295	308389
2021-10-06 08:15:00	425.00974743	430.636309723	424.631755772	426.181869263	417434
2021-10-06 08:00:00	425.079186633	425.873912853	424.890439156	425.75470392	133051
2021-10-06 07:45:00	425.496417898	425.655363142	425.039450322	425.039450322	266425
2021-10-06 07:30:00	425.426879354	425.556022365	425.277868188	425.506351976	297499
2021-10-06 07:15:00	424.979845856	425.397077121	424.860636923	425.397077121	110875
2021-10-06 07:00:00	424.801032456	424.920241389	424.542746435	424.920241389	28668
2021-10-06 06:45:00	425.099054789	425.108988866	424.751362068	424.880505078	159370
2021-10-06 06:30:00	424.860636923	425.317604499	424.731493912	425.128857022	95048
2021-10-06 06:15:00	424.661955368	425.059318478	424.552680513	424.880505078	16820
2021-10-06 06:00:00	424.473207891	425.0493844	424.473207891	424.860636923	71095
2021-10-06 05:45:00	424.453339735	424.870571001	424.135449248	424.155317403	150339
2021-10-06 05:30:00	425.059318478	425.148725177	424.43347158	424.503010124	39646
2021-10-06 05:15:00	425.377208965	425.377208965	425.009648089	425.009648089	12525
2021-10-06 05:00:00	426.122264796	426.142132952	425.377208965	425.565956443	14627
2021-10-06 04:45:00	426.340814507	426.390484895	425.963319552	426.251407807	10918
2021-10-06 04:30:00	426.042792174	426.221605574	425.675231298	426.221605574	8805
2021-10-06 04:15:00	426.092462563	429.062751808	425.35734081	426.052726252	57922
2021-10-05 20:00:00	429.648862395	429.698532784	429.440246762	429.549521618	43435
2021-10-05 19:45:00	429.569389773	429.807807639	429.569389773	429.658796473	31071
2021-10-05 19:30:00	430.06609366	430.06609366	429.589257929	429.648862395	54855
2021-10-05 19:15:00	430.46345677	430.46345677	429.996555116	430.06609366	52264
2021-10-05 19:00:00	430.433654537	430.503193081	430.344247837	430.433654537	33547
2021-10-05 18:45:00	430.46345677	430.483324925	430.304511526	430.443588615	12457
2021-10-05 18:30:00	430.532995314	430.582665703	430.443588615	430.532995314	24348
2021-10-05 18:15:00	430.15550036	430.523061236	430.145566282	430.483324925	50301
2021-10-05 18:00:00	430.185302593	430.234972982	430.175368515	430.185302593	18843
2021-10-05 17:45:00	430.234972982	430.234972982	430.145566282	430.185302593	13511
2021-10-05 17:30:00	430.175368515	430.254841137	430.15550036	430.234972982	29166
2021-10-05 17:15:00	430.324379682	430.324379682	430.15550036	430.175368515	18047
2021-10-05 17:00:00	430.006489194	430.344247837	429.807807639	430.254841137	69847
2021-10-05 16:45:00	430.215104826	430.314445604	429.857478028	430.016423272	680254
2021-10-05 16:30:00	430.225038904	430.324379682	430.095895893	430.185302593	303713
2021-10-05 16:15:00	430.195236671	430.453522692	430.105829971	430.24490706	3905821
2021-10-05 16:00:00	431.4767327	431.526403089	429.996555116	430.195236671	9073419
2021-10-05 15:45:00	431.586007555	431.983370665	431.441963428	431.481699739	4394649
2021-10-05 15:30:00	432.430404163	432.465173435	431.486666778	431.581040516	3431772
2021-10-05 15:15:00	432.102579598	432.460206396	431.963502509	432.415503047	2407209
2021-10-05 15:00:00	432.390667852	432.61915164	432.052909209	432.097612559	2108279
2021-10-05 14:45:00	432.271458919	432.559547174	432.172118142	432.380733774	1976136
2021-10-05 14:30:00	432.00323882	432.291327075	431.794623188	432.271458919	1608699
2021-10-05 14:15:00	432.132381831	432.499942707	431.953568431	432.013172898	2095153
2021-10-05 14:00:00	432.261524842	432.390667852	431.87409581	432.132481172	1572994
2021-10-05 13:45:00	431.665480177	432.281392997	431.566139399	432.25496835	1790084
2021-10-05 13:30:00	431.576073477	431.814491343	431.377391922	431.675414255	1764911
2021-10-05 13:15:00	431.645612021	431.854227654	431.218446678	431.580047108	3375558
2021-10-05 13:00:00	431.158842212	431.685348332	431.148908134	431.645612021	1182153
2021-10-05 12:45:00	431.367457845	431.546271244	430.98996289	431.158842212	2012687
2021-10-05 12:30:00	431.943634354	431.993304742	431.109171823	431.362490806	2424355
2021-10-05 12:15:00	431.675414255	432.301261152	431.377391922	431.943634354	1776760
2021-10-05 12:00:00	431.158842212	431.715150566	430.920424346	431.670447216	2563598
2021-10-05 11:45:00	431.774755032	432.082711442	431.109171823	431.144239118	2374335
2021-10-05 11:30:00	432.172118142	432.31119523	431.665480177	431.78468911	2907876
2021-10-05 11:15:00	431.60587571	432.261524842	431.347589689	432.167151103	3727095
2021-10-05 11:00:00	430.840951724	431.645612021	430.840951724	431.611736816	3436598
2021-10-05 10:45:00	430.880688035	431.183677406	430.304511526	430.840951724	4702545
2021-10-05 10:30:00	430.135632204	430.930358424	429.827675794	430.880688035	4826874
2021-10-05 10:15:00	428.407102677	430.135632204	428.327630055	430.125698127	4386101
2021-10-05 10:00:00	427.016331793	428.892879079	426.907056938	428.426970833	4748649
2021-10-05 09:45:00	427.403760825	428.198487045	426.559364217	427.016331793	6049133
2021-10-05 09:30:00	427.364024514	427.592508302	427.234881503	427.433563058	197219
2021-10-05 09:15:00	427.870662479	427.930266945	427.234881503	427.344156359	145242
2021-10-05 09:00:00	427.850794324	427.860728401	427.66244421	427.860728401	44670
2021-10-05 08:45:00	427.552771991	427.850794324	427.483233447	427.840860246	129943
2021-10-05 08:30:00	427.840860246	427.880596557	427.483233447	427.552771991	44961
2021-10-05 08:15:00	427.304022685	428.138882578	425.814308386	427.840860246	149967
2021-10-05 08:00:00	427.890530634	428.039541801	427.632244613	427.761387624	167930
2021-10-05 07:45:00	427.850794324	428.1289485	427.711717235	427.970003256	61934
2021-10-05 07:30:00	427.373958592	427.880596557	427.215013348	427.860728401	35647
2021-10-05 07:15:00	427.304420048	427.393826747	427.234881503	427.364024514	47281
2021-10-05 07:00:00	427.155408881	427.304420048	427.006397715	427.304420048	8989
2021-10-05 06:45:00	427.344156359	427.473299369	427.085870337	427.324288203	12467
2021-10-05 06:30:00	427.373958592	427.483233447	427.324288203	427.354090436	5129
2021-10-05 06:15:00	427.69184908	427.69184908	427.314354125	427.364024514	5565
2021-10-05 06:00:00	427.483233447	427.681915002	427.483233447	427.681915002	5705
2021-10-05 05:45:00	427.373958592	427.681915002	427.244815581	427.562706069	12690
2021-10-05 05:30:00	427.483233447	427.632244613	427.38389267	427.433563058	15148
2021-10-05 05:15:00	427.036199949	427.532903836	426.966661404	427.453431214	40470
2021-10-05 05:00:00	426.609034606	427.066002182	426.609034606	427.046134026	10524
2021-10-05 04:45:00	426.698441305	427.07593626	426.58916645	426.638836839	18634
2021-10-05 04:30:00	426.519627906	426.777913927	426.350748584	426.698441305	11439
2021-10-05 04:15:00	425.605692754	426.609034606	425.426879354	426.609034606	9040
2021-10-04 20:00:00	426.152067029	426.301078196	425.824242464	425.963319552	31007
2021-10-04 19:45:00	426.102396641	426.171935185	425.774572075	426.06266033	24646
2021-10-04 19:30:00	426.569298295	426.569298295	426.102396641	426.231539651	8221
2021-10-04 19:15:00	426.579232372	426.628902761	426.400418973	426.58916645	9222
2021-10-04 19:00:00	426.58916645	426.58916645	426.440155284	426.529561984	15960
2021-10-04 18:45:00	426.400418973	426.618968683	426.390484895	426.599100528	26109
2021-10-04 18:30:00	426.320946351	426.410353051	426.231539651	426.320946351	22538
2021-10-04 18:15:00	426.132198874	426.390484895	426.032858097	426.311012273	110117
2021-10-04 18:00:00	425.993121786	426.122264796	425.983187708	426.102396641	66419
2021-10-04 17:45:00	425.943451397	425.97325363	425.943451397	425.97325363	6321
2021-10-04 17:30:00	426.06266033	426.072594407	425.814308386	425.943451397	637314
2021-10-04 17:15:00	425.983187708	426.152067029	425.814308386	426.072594407	1237474
2021-10-04 17:00:00	426.112330718	426.270878599	426.052726252	426.06266033	68003
2021-10-04 16:45:00	426.032858097	426.171935185	425.675231298	426.132198874	262611
2021-10-04 16:30:00	426.132198874	426.201737418	425.814308386	426.032858097	2455661
2021-10-04 16:15:00	425.863978775	426.301078196	425.711093318	426.122264796	7120485
2021-10-04 16:00:00	425.943451397	426.211671496	424.503010124	425.863978775	14717283
2021-10-04 15:45:00	424.810966534	426.142132952	424.547713474	425.913649164	5565975
2021-10-04 15:30:00	425.466615665	425.814308386	424.503010124	424.815933573	3591740
2021-10-04 15:15:00	425.407011199	426.390484895	425.258000033	425.476549743	3366590
2021-10-04 15:00:00	425.248065955	425.75470392	425.118922944	425.397077121	2958740
2021-10-04 14:45:00	424.930175467	425.307670421	424.497447041	425.248065955	3179576
2021-10-04 14:30:00	424.602350901	425.724901686	424.582482746	424.930274808	2768101
2021-10-04 14:15:00	424.525262458	425.476549743	424.413603424	424.612284979	4347160
2021-10-04 14:00:00	424.810966534	425.238131877	424.493076046	424.517911241	1826678
2021-10-04 13:45:00	424.403669347	425.089120711	424.353998958	424.835801728	2370953
2021-10-04 13:30:00	425.248065955	425.26793411	424.25465818	424.413603424	2566376
2021-10-04 13:15:00	424.413603424	425.426879354	423.688415749	425.248065955	3351935
2021-10-04 13:00:00	423.996372159	424.840768767	423.837426915	424.423537502	2911871
2021-10-04 12:45:00	424.642087212	425.079186633	423.926833615	424.006306237	2612884
2021-10-04 12:30:00	425.456681587	425.635494987	424.393735269	424.632153135	2407298
2021-10-04 12:15:00	425.565956443	425.764637997	425.0493844	425.456681587	2607840
2021-10-04 12:00:00	424.264592258	425.844110619	424.075844781	425.57589052	5388141
2021-10-04 11:45:00	425.069252555	425.22323076	423.549338661	424.244724103	5449813
2021-10-04 11:30:00	425.724901686	425.993121786	424.373867113	425.069252555	4711899
2021-10-04 11:15:00	425.198395566	425.844110619	424.334130802	425.734835764	4170953
2021-10-04 11:00:00	426.340814507	426.340814507	424.25465818	425.208329644	6645505
2021-10-04 10:45:00	427.115672571	427.115672571	424.895406195	426.350748584	6921034
2021-10-04 10:30:00	429.092554041	429.181960741	426.98652956	427.115672571	5593531
2021-10-04 10:15:00	429.817741717	430.314445604	428.456773066	429.092554041	4440917
2021-10-04 10:00:00	429.569389773	430.105829971	429.311103752	429.827675794	3628662
2021-10-04 09:45:00	430.145566282	431.099237746	429.470048996	429.574356812	4858618
2021-10-04 09:30:00	430.294577448	430.344247837	430.06609366	430.165434438	189684
2021-10-04 09:15:00	430.503193081	430.523061236	430.046225505	430.294577448	127134
2021-10-04 09:00:00	430.24490706	430.811149491	430.24490706	430.513127159	140765
2021-10-04 08:45:00	429.877346183	430.264775215	429.549521618	430.234972982	90578
2021-10-04 08:30:00	429.887280261	429.976686961	429.678664628	429.857478028	52602
2021-10-04 08:15:00	429.400510451	431.700249449	428.43690491	429.84754395	135716
2021-10-04 08:00:00	429.350840063	429.460114918	429.023015497	429.440246762	64249
2021-10-04 07:45:00	429.460114918	429.53958754	429.251499285	429.350840063	52521
2021-10-04 07:30:00	429.042883653	429.400510451	429.032949575	429.400510451	42442
2021-10-04 07:15:00	429.927016572	430.026357349	428.993213264	429.082619964	84538
2021-10-04 07:00:00	429.291235596	429.946884727	429.281301519	429.917082494	18389
2021-10-04 06:45:00	429.718400939	429.718400939	429.291235596	429.390576374	18126
2021-10-04 06:30:00	430.085961816	430.125698127	429.45018084	429.738269095	15014
2021-10-04 06:15:00	429.867412105	430.185302593	429.857478028	430.185302593	2932
2021-10-04 06:00:00	429.907148416	430.264775215	429.638928317	429.778005406	9678
2021-10-04 05:45:00	429.986621038	430.076027738	429.509785307	429.907148416	50372
2021-10-04 05:30:00	429.93695065	430.175368515	429.708466862	429.946884727	20209
2021-10-04 05:15:00	429.738269095	430.105829971	429.738269095	430.056159583	6777
2021-10-04 05:00:00	428.893872487	429.827675794	428.83426802	429.827675794	16111
2021-10-04 04:45:00	429.172026663	429.32103783	428.645520543	428.963411031	23347
2021-10-04 04:30:00	429.599192006	429.718400939	429.211762974	429.211762974	13080
2021-10-04 04:15:00	430.135632204	430.135632204	429.291235596	429.986621038	20886
2021-10-01 20:00:00	432.072777364	432.072777364	431.933700276	432.013172898	9146
2021-10-01 19:45:00	432.052909209	432.082711442	432.042975131	432.082711442	7461
2021-10-01 19:30:00	432.033041053	432.062843287	432.023106976	432.023106976	3009
2021-10-01 19:15:00	432.082711442	432.122447753	432.052909209	432.062843287	6574
2021-10-01 19:00:00	431.943634354	432.082711442	431.943634354	432.082711442	5746
2021-10-01 18:45:00	431.943634354	431.963502509	431.943634354	431.953568431	765
2021-10-01 18:30:00	431.983370665	432.072777364	431.884029887	431.973436587	34279
2021-10-01 18:15:00	431.933700276	432.052909209	431.884029887	431.983370665	4944
2021-10-01 18:00:00	432.062843287	432.062843287	431.804557265	431.913832121	41030
2021-10-01 17:45:00	432.00323882	432.112513675	432.00323882	432.062843287	13483
2021-10-01 17:30:00	431.983370665	432.132381831	431.933700276	431.983370665	60999
2021-10-01 17:15:00	431.725084643	432.033041053	431.725084643	431.993304742	67239
2021-10-01 17:00:00	431.486666778	431.804557265	431.377391922	431.715150566	889178
2021-10-01 16:45:00	431.556205322	431.566139399	431.377391922	431.516469011	619061
2021-10-01 16:30:00	431.337655611	431.725084643	431.327721534	431.576073477	3041014
2021-10-01 16:15:00	431.347589689	431.893963965	431.228380756	431.367457845	7286345
2021-10-01 16:00:00	431.854227654	432.509876785	430.711808714	431.327721534	14349381
2021-10-01 15:45:00	431.983370665	432.152249986	431.576073477	431.854227654	5009498
2021-10-01 15:30:00	432.917173973	433.158472721	431.963502509	431.983370665	3699726
2021-10-01 15:15:00	431.888996926	432.917173973	431.888996926	432.909723414	3111480
2021-10-01 15:00:00	431.119105901	432.062843287	431.089303668	431.888996926	2814930
2021-10-01 14:45:00	431.182683999	431.635677944	431.099237746	431.11900656	2615718
2021-10-01 14:30:00	430.870753957	431.466798622	430.863303399	431.16877629	2060548
2021-10-01 14:15:00	430.433654537	431.208512601	430.433654537	430.880688035	3144847
2021-10-01 14:00:00	430.24490706	431.029699201	430.135632204	430.438621576	4329760
2021-10-01 13:45:00	429.36077414	430.24490706	429.36077414	430.239940021	1988414
2021-10-01 13:30:00	429.271367441	429.609126084	429.14222443	429.36077414	1448919
2021-10-01 13:15:00	428.585916077	429.499851229	428.148816656	429.261433363	2857611
2021-10-01 13:00:00	428.814399865	429.102488119	428.317695977	428.585916077	2298509
2021-10-01 12:45:00	428.715059087	429.092554041	428.387234522	428.794531709	1716375
2021-10-01 12:30:00	428.297827822	428.953476953	427.91039879	428.705125009	3332592
2021-10-01 12:15:00	428.595850154	428.893872487	428.1289485	428.287893744	3453512
2021-10-01 12:00:00	428.953476953	429.251499285	428.258091511	428.595850154	3412452
2021-10-01 11:45:00	427.572640147	429.072685886	427.522969758	428.953377612	4899232
2021-10-01 11:30:00	427.483233447	428.138882578	427.234881503	427.582574224	4114792
2021-10-01 11:15:00	426.350748584	427.711717235	425.456681587	427.483233447	5316698
2021-10-01 11:00:00	424.751362068	426.418300313	424.413603424	426.360682662	4233167
2021-10-01 10:45:00	424.860636923	425.526220132	424.542746435	424.74142799	5283648
2021-10-01 10:30:00	426.698441305	426.787848005	424.43347158	424.860636923	7386053
2021-10-01 10:15:00	426.569298295	427.482240039	426.142132952	426.718309461	6213484
2021-10-01 10:00:00	426.440155284	427.006397715	425.97325363	426.579232372	5710856
2021-10-01 09:45:00	428.138882578	428.764729476	426.440155284	426.440155284	6246780
2021-10-01 09:30:00	428.119014423	428.327630055	428.039541801	428.138882578	211415
2021-10-01 09:15:00	427.642178691	428.2183552	426.311012273	428.1289485	310301
2021-10-01 09:00:00	427.364024514	427.711717235	427.195145192	427.582574224	422922
2021-10-01 08:45:00	428.645520543	428.665388698	427.274617814	427.364024514	431632
2021-10-01 08:30:00	427.890530634	428.665388698	427.860728401	428.605784232	497045
2021-10-01 08:15:00	427.811058013	428.456773066	422.844019141	427.91039879	363961
2021-10-01 08:00:00	427.622310535	428.486575299	427.453431214	427.761387624	484994
2021-10-01 07:45:00	427.105738493	428.198487045	427.016331793	427.622310535	359984
2021-10-01 07:30:00	425.963319552	427.264683737	425.943451397	427.125606648	359269
2021-10-01 07:15:00	425.039450322	427.165342959	425.019582167	425.993121786	229362
2021-10-01 07:00:00	424.771230223	425.069252555	424.592416824	425.069252555	67485
2021-10-01 06:45:00	424.65202129	424.820900612	424.403669347	424.74142799	101123
2021-10-01 06:30:00	424.83083469	424.880505078	424.413603424	424.483141969	25106
2021-10-01 06:15:00	424.204987792	424.83083469	424.145383325	424.83083469	12248
2021-10-01 06:00:00	423.906965459	424.135449248	423.906965459	424.135449248	8139
2021-10-01 05:45:00	424.473207891	424.473207891	423.94670177	423.94670177	7917
2021-10-01 05:30:00	424.324196725	424.393735269	424.135449248	424.34406488	12332
2021-10-01 05:15:00	423.877163226	424.324196725	423.867229148	424.324196725	20362
2021-10-01 05:00:00	424.185119636	424.185119636	423.479800117	423.668547594	22007
2021-10-01 04:45:00	423.887097304	424.25465818	423.708283905	424.155317403	16883
2021-10-01 04:30:00	423.688415749	423.887097304	423.291052639	423.887097304	21960
2021-10-01 04:15:00	424.403669347	425.029516244	423.767888371	423.867229148	51158
2021-09-30 20:00:00	427.274617814	427.284551892	426.966661404	427.215013348	50097
2021-09-30 19:45:00	427.443497136	427.503101603	427.165342959	427.264683737	35530
2021-09-30 19:30:00	427.224947426	427.473299369	426.311012273	427.433563058	30921
2021-09-30 19:15:00	427.046134026	427.314354125	426.89712286	427.234881503	36302
2021-09-30 19:00:00	426.76797985	427.016331793	426.758045772	427.016331793	34106
2021-09-30 18:45:00	426.658704994	426.758045772	426.609034606	426.758045772	45828
2021-09-30 18:30:00	427.145474804	427.155408882	426.489825673	426.599100528	50811
2021-09-30 18:15:00	426.638836839	427.145474804	426.638836839	427.07593626	137535
2021-09-30 18:00:00	426.668639072	426.668639072	426.609034606	426.638836839	40125
2021-09-30 17:45:00	426.698540646	426.728243539	426.609034606	426.668639072	14055
2021-09-30 17:30:00	426.628902761	426.748111694	426.49975975	426.718309461	46391
2021-09-30 17:15:00	426.489825673	426.668639072	426.479891595	426.668639072	67970
2021-09-30 17:00:00	426.330880429	426.549430139	426.241473729	426.549430139	931506
2021-09-30 16:45:00	426.569298295	426.618968683	426.241473729	426.340814507	1223547
2021-09-30 16:30:00	426.867320627	426.956727327	426.311012273	426.529561984	2850744
2021-09-30 16:15:00	426.360682662	427.20507927	426.181869263	426.867320627	12874721
2021-09-30 16:00:00	428.486575299	428.496509377	425.953385475	426.330880429	21879771
2021-09-30 15:45:00	429.420378607	430.324479022	428.387234522	428.486575299	6524801
2021-09-30 15:30:00	430.15550036	430.741610947	429.410444529	429.430312685	4540948
2021-09-30 15:15:00	429.549521618	430.304511526	429.082619964	430.145566282	4007752
2021-09-30 15:00:00	430.483324925	430.999896968	429.490016492	429.529653462	3594980
2021-09-30 14:45:00	429.827675794	430.601540451	429.658796473	430.473390848	3231683
2021-09-30 14:30:00	430.061126621	430.085961816	429.191894819	429.837609872	2225284
2021-09-30 14:15:00	429.023015497	430.344247837	428.953476953	430.056159583	3734215
2021-09-30 14:00:00	428.248157433	429.042883653	428.029607723	429.042883653	2209083
2021-09-30 13:45:00	428.059409956	428.536245688	427.582574224	428.248157433	2858050
2021-09-30 13:30:00	428.893872487	429.410444529	427.989871412	428.069840738	3911869
2021-09-30 13:15:00	428.009739567	429.201828897	427.771321702	428.893872487	3149914
2021-09-30 13:00:00	427.870662479	428.625751728	427.652112769	428.014706606	2994376
2021-09-30 12:45:00	427.542837913	428.377300444	427.165342959	427.880596557	5170758
2021-09-30 12:30:00	427.850794324	428.277959666	427.40177401	427.562706069	4272207
2021-09-30 12:15:00	429.420378607	429.619060162	427.254749659	427.86569544	5936338
2021-09-30 12:00:00	429.728335017	429.797873561	428.675322776	429.420279266	4043510
2021-09-30 11:45:00	431.854227654	431.87409581	429.370708218	429.738269095	4602291
2021-09-30 11:30:00	431.491633816	432.261524842	431.387326	431.844293576	2661733
2021-09-30 11:15:00	430.870753957	431.576073477	430.562797547	431.486666778	2325338
2021-09-30 11:00:00	431.725084643	431.844293576	430.523061236	430.870753957	3787676
2021-09-30 10:45:00	432.261524842	432.440338241	431.317787456	431.719024856	3751871
2021-09-30 10:30:00	431.943634354	433.23506446	431.903898043	432.261524842	3587843
2021-09-30 10:15:00	432.946976206	433.155591838	431.78468911	431.94313765	4337421
2021-09-30 10:00:00	432.92710805	433.870845436	432.698624262	432.966844361	3235256
2021-09-30 09:45:00	433.145657761	433.890713591	432.380733774	432.917173973	4581576
2021-09-30 09:30:00	432.70855834	433.125789605	432.410536008	433.125789605	264371
2021-09-30 09:15:00	433.006580672	433.046316983	432.291327075	432.599283485	313853
2021-09-30 09:00:00	433.215196305	433.354273393	432.966844361	432.966844361	91010
2021-09-30 08:45:00	432.976778439	433.523152715	432.887371739	433.135723683	179144
2021-09-30 08:30:00	432.867503584	433.165525916	432.867503584	433.066185139	80632
2021-09-30 08:15:00	432.927207391	434.86425321	432.70855834	432.828164636	167257
2021-09-30 08:00:00	432.668822029	433.165525916	432.668822029	433.046316983	59036
2021-09-30 07:45:00	433.304603005	433.354273393	432.668822029	432.698624262	56520
2021-09-30 07:30:00	433.513218637	433.572823104	433.284734849	433.314537082	28893
2021-09-30 07:15:00	433.125789605	433.54302087	432.877437662	433.483416404	67911
2021-09-30 07:00:00	433.225130383	433.582757181	433.175459994	433.175459994	80270
2021-09-30 06:45:00	433.01651475	433.244998538	432.92710805	433.244998538	22493
2021-09-30 06:30:00	433.572823104	433.582757181	432.937042128	433.066185139	10782
2021-09-30 06:15:00	433.592691259	433.910581747	433.592691259	433.602625337	6567
2021-09-30 06:00:00	433.72183427	433.761570581	433.503284559	433.622493492	4595
2021-09-30 05:45:00	434.288076701	434.417219712	433.72183427	433.85097728	7702
2021-09-30 05:30:00	434.596033111	434.605967189	434.228472235	434.228472235	3138
2021-09-30 05:15:00	434.526494567	434.695373889	434.387417479	434.417219712	5089
2021-09-30 05:00:00	434.456956023	434.596033111	434.456956023	434.596033111	5148
2021-09-30 04:45:00	434.278142623	434.466890101	434.268208546	434.367549323	8637
2021-09-30 04:30:00	434.42715379	434.526494567	434.228472235	434.447021945	13894
2021-09-30 04:15:00	434.139065535	435.112605154	434.139065535	434.7351102	68863
2021-09-29 20:00:00	432.837701351	432.917173973	432.648953874	432.748294651	27972
2021-09-29 19:45:00	433.066185139	433.095987372	432.877437662	432.956910284	58915
2021-09-29 19:30:00	432.509876785	433.036382905	432.49000863	432.996646595	41326
2021-09-29 19:15:00	432.390667852	432.480074552	432.360865619	432.460206396	11563
2021-09-29 19:00:00	432.410536008	432.410536008	432.261524842	432.340997463	5750
2021-09-29 18:45:00	432.09264552	432.430404163	432.09264552	432.430404163	15597
2021-09-29 18:30:00	432.191986297	432.301261152	432.062843287	432.082711442	21283
2021-09-29 18:15:00	432.360865619	432.589349407	432.201920375	432.201920375	42824
2021-09-29 18:00:00	432.162184064	432.370799697	432.142315909	432.370799697	9932
2021-09-29 17:45:00	432.172118142	432.172118142	432.142315909	432.172118142	1829
2021-09-29 17:30:00	432.152249986	432.191986297	432.09264552	432.172118142	28951
2021-09-29 17:15:00	432.152249986	432.152249986	431.933700276	432.152249986	91377
2021-09-29 17:00:00	432.191986297	432.331063386	431.586007555	432.162184064	583166
2021-09-29 16:45:00	431.903898043	432.380733774	431.903898043	432.191986297	122751
2021-09-29 16:30:00	432.18205222	432.417489862	431.491236453	431.903898043	812423
2021-09-29 16:15:00	431.566139399	432.370799697	431.466798622	432.231722608	6041335
2021-09-29 16:00:00	432.281392997	432.529744941	431.089403009	431.566139399	9980073
2021-09-29 15:45:00	433.264767353	433.374141549	432.211854453	432.281392997	3123935
2021-09-29 15:30:00	433.662229803	433.741603084	433.095987372	433.264866694	1537276
2021-09-29 15:15:00	433.771504658	434.009922524	433.095987372	433.662229803	1840482
2021-09-29 15:00:00	433.870845436	434.099329224	433.453614171	433.731768348	2057853
2021-09-29 14:45:00	433.344339316	434.009922524	433.334405238	433.841043203	1499087
2021-09-29 14:30:00	433.72183427	433.746669464	433.23506446	433.334405238	2096329
2021-09-29 14:15:00	432.062843287	433.711900192	431.973436587	433.711900192	2784668
2021-09-29 14:00:00	431.595941633	432.122447753	431.362490806	432.062843287	2489312
2021-09-29 13:45:00	431.844293576	431.859194693	430.98996289	431.586007555	3292008
2021-09-29 13:30:00	431.884029887	432.519810863	431.696077136	431.774755032	1874043
2021-09-29 13:15:00	432.142315909	432.271458919	431.615809788	431.864161732	1555084
2021-09-29 13:00:00	431.725084643	432.529744941	431.496600855	432.132381831	1628833
2021-09-29 12:45:00	431.665579518	432.142315909	431.595941633	431.715150566	1554451
2021-09-29 12:30:00	432.162184064	432.271458919	431.387326	431.675414255	2077768
2021-09-29 12:15:00	432.827767273	433.071152178	432.042975131	432.159700545	1265085
2021-09-29 12:00:00	432.360865619	433.006580672	432.152249986	432.818727262	1674718
2021-09-29 11:45:00	432.937042128	433.125789605	432.142315909	432.360865619	2270267
2021-09-29 11:30:00	433.41387786	433.493350482	432.817833195	432.917173973	1774455
2021-09-29 11:15:00	433.85097728	433.930449902	433.125789605	433.423811937	2243816
2021-09-29 11:00:00	433.463548248	434.15893369	433.135723683	433.870845436	2488976
2021-09-29 10:45:00	433.394009704	433.552954948	432.629085718	433.453614171	2412949
2021-09-29 10:30:00	433.086053294	434.039724758	433.076119216	433.394009704	2447425
2021-09-29 10:15:00	433.364207471	434.079461069	432.917173973	433.076119216	3138324
2021-09-29 10:00:00	431.4767327	433.612559415	431.16877629	433.354273393	4637607
2021-09-29 09:45:00	432.321129308	432.827767273	431.317787456	431.456864544	6666983
2021-09-29 09:30:00	432.281392997	432.360865619	431.814491343	432.281392997	302934
2021-09-29 09:15:00	432.629085718	432.70855834	432.251590764	432.291327075	58489
2021-09-29 09:00:00	432.380733774	432.827767273	432.301261152	432.639019796	135676
2021-09-29 08:45:00	432.847635428	433.01651475	432.132381831	432.370799697	482036
2021-09-29 08:30:00	433.244998538	433.244998538	432.847635428	432.847635428	169288
2021-09-29 08:15:00	433.23506446	434.228869598	432.609217563	433.284734849	158061
2021-09-29 08:00:00	433.01651475	433.433746015	433.006580672	433.225130383	89201
2021-09-29 07:45:00	433.185394072	433.473482326	432.61915164	433.036382905	106712
2021-09-29 07:30:00	433.314537082	433.314537082	432.92710805	433.215196305	142756
2021-09-29 07:15:00	433.533086793	433.72183427	433.10592145	433.205262227	51774
2021-09-29 07:00:00	433.880779514	433.910581747	433.473482326	433.612559415	46653
2021-09-29 06:45:00	434.02979068	434.039724758	433.920515825	433.930449902	16192
2021-09-29 06:30:00	434.238406312	434.238406312	434.019856602	434.079461069	30340
2021-09-29 06:15:00	434.059592913	434.258274468	434.019856602	434.019856602	21419
2021-09-29 06:00:00	433.72183427	434.059592913	433.72183427	434.059592913	32404
2021-09-29 05:45:00	433.761570581	433.771504658	433.493350482	433.682097959	36676
2021-09-29 05:30:00	434.188735924	434.188735924	433.54302087	433.751636503	53266
2021-09-29 05:15:00	433.960252136	434.178801846	433.94038398	434.139065535	33687
2021-09-29 05:00:00	433.662229803	433.930449902	433.612559415	433.920515825	10625
2021-09-29 04:45:00	433.602625337	433.771504658	433.463548248	433.642361648	6845
2021-09-29 04:30:00	433.692032037	433.692032037	433.264866694	433.54302087	49922
2021-09-29 04:15:00	433.821175047	434.178801846	433.135723683	433.930449902	17234
2021-09-28 20:00:00	431.377391922	432.033041053	431.377391922	432.023106976	35010
2021-09-28 19:45:00	431.546271244	431.546271244	431.089303668	431.2979193	25460
2021-09-28 19:30:00	431.725084643	431.824425421	431.486666778	431.486666778	20308
2021-09-28 19:15:00	431.625743866	431.78468911	431.516469011	431.685348332	19056
2021-09-28 19:00:00	431.317787456	431.725084643	431.317787456	431.645612021	32641
2021-09-28 18:45:00	431.436996389	431.764820954	431.198578523	431.258182989	25953
2021-09-28 18:30:00	431.576073477	431.665480177	430.86081988	431.446930467	373379
2021-09-28 18:15:00	431.188644445	440.794897623	430.86081988	431.566139399	1562378
2021-09-28 18:00:00	431.198578523	431.228380756	431.099237746	431.188644445	36483
2021-09-28 17:45:00	431.2979193	431.2979193	431.188644445	431.238314834	43787
2021-09-28 17:30:00	431.238314834	431.357523767	431.238314834	431.2979193	15106
2021-09-28 17:15:00	431.16877629	431.248248912	431.099237746	431.248248912	361853
2021-09-28 17:00:00	431.287985223	440.794897623	431.158842212	431.16877629	128377
2021-09-28 16:45:00	431.129039979	431.278051145	430.86081988	431.278051145	130318
2021-09-28 16:30:00	431.158842212	431.208512601	430.781347258	431.208512601	1017642
2021-09-28 16:15:00	430.900556191	431.466798622	430.751545025	431.188644445	7075633
2021-09-28 16:00:00	431.933700276	432.18205222	430.314445604	430.890622113	17514508
2021-09-28 15:45:00	431.918799159	432.70855834	431.774755032	431.923766198	6042271
2021-09-28 15:30:00	433.23506446	433.562889026	431.923766198	431.923766198	4479552
2021-09-28 15:15:00	432.966844361	433.791372814	432.70855834	433.238044684	3847124
2021-09-28 15:00:00	432.549613096	433.314537082	432.470140474	432.981745478	3468566
2021-09-28 14:45:00	432.31119523	432.579415329	431.387326	432.549613096	3105012
2021-09-28 14:30:00	430.383984148	432.370799697	430.383984148	432.321129308	4452673
2021-09-28 14:15:00	430.840951724	431.158842212	430.165434438	430.37405007	3650863
2021-09-28 14:00:00	431.427062311	431.675414255	430.821083569	430.845918763	1808839
2021-09-28 13:45:00	431.824425421	432.082711442	431.307853378	431.427161652	2061633
2021-09-28 13:30:00	430.840951724	432.160594612	430.672072403	431.824425421	3842573
2021-09-28 13:15:00	430.453522692	430.960160657	430.085961816	430.840951724	2799433
2021-09-28 13:00:00	430.622402014	430.98996289	430.215104826	430.46345677	2664710
2021-09-28 12:45:00	431.754886877	431.764820954	430.602533858	430.632336092	2593804
2021-09-28 12:30:00	432.042975131	432.241656686	431.625743866	431.774755032	1468712
2021-09-28 12:15:00	431.705216488	432.261524842	430.791281336	432.040888975	2650689
2021-09-28 12:00:00	431.417128233	431.794623188	430.900556191	431.705216488	3540449
2021-09-28 11:45:00	431.774755032	432.18205222	431.268117067	431.436996389	3298272
2021-09-28 11:30:00	431.506534933	432.261524842	430.940292502	431.764820954	4547516
2021-09-28 11:15:00	432.768162806	433.195328149	431.446930467	431.506534933	3714684
2021-09-28 11:00:00	433.433746015	433.72183427	432.370799697	432.778096884	4039782
2021-09-28 10:45:00	432.966844361	433.711900192	432.00323882	433.443680093	5568100
2021-09-28 10:30:00	433.254932616	433.493350482	432.082711442	432.976778439	6881737
2021-09-28 10:15:00	435.122539232	435.122539232	433.145657761	433.264866694	5947030
2021-09-28 10:00:00	435.678847585	435.763287246	434.317878934	435.132473309	5481931
2021-09-28 09:45:00	436.791464292	437.139157013	435.678847585	435.678847585	6030336
2021-09-28 09:30:00	437.029882158	437.466981579	436.67225536	436.80139837	395344
2021-09-28 09:15:00	436.026540306	437.059684392	436.006672151	436.970277692	243485
2021-09-28 09:00:00	435.798056518	436.175551472	435.668913507	436.155683317	162358
2021-09-28 08:45:00	436.294760405	436.513310116	435.778188363	435.778188363	122497
2021-09-28 08:30:00	436.423903416	436.692123515	436.225221861	436.27489225	177600
2021-09-28 08:15:00	436.741793904	439.116038484	435.420164201	436.40403526	254234
2021-09-28 08:00:00	436.503376038	437.000079925	436.503376038	436.71199167	81593
2021-09-28 07:45:00	435.887463218	436.463639727	435.837792829	436.463639727	145332
2021-09-28 07:30:00	435.907331373	436.18548555	435.470231953	435.867595062	72400
2021-09-28 07:15:00	435.837792829	436.413969338	435.668913507	435.937133607	58640
2021-09-28 07:00:00	436.255024094	436.40403526	435.87752914	435.87752914	13567
2021-09-28 06:45:00	436.006672151	436.255024094	435.986803995	436.235155939	56934
2021-09-28 06:30:00	435.619243119	436.106012928	435.460297875	436.056342539	50003
2021-09-28 06:15:00	435.768254285	435.78812244	435.579506808	435.609309041	10948
2021-09-28 06:00:00	436.761662059	436.851068759	435.65897943	435.688781663	19589
2021-09-28 05:45:00	437.069618469	437.149091091	436.612650893	437.029882158	10565
2021-09-28 05:30:00	437.188827402	437.298102257	437.149091091	437.159025169	5026
2021-09-28 05:15:00	436.940475459	437.139157013	436.602716815	437.139157013	4388
2021-09-28 05:00:00	436.791464292	437.069618469	436.791464292	436.940475459	6082
2021-09-28 04:45:00	436.731859826	437.089486625	436.71199167	436.751727981	20542
2021-09-28 04:30:00	436.433837494	436.71199167	436.205353706	436.67225536	25507
2021-09-28 04:15:00	439.086236251	439.086236251	436.135815161	436.413969338	34134
2021-09-27 20:00:00	439.66241276	439.702149071	439.414060817	439.414060817	13750
2021-09-27 19:45:00	439.394192661	439.731951304	439.394192661	439.702149071	17533
2021-09-27 19:30:00	439.314720039	439.344522272	439.205445184	439.205445184	1792
2021-09-27 19:15:00	439.116038484	439.404126739	439.096170329	439.324654117	12238
2021-09-27 19:00:00	439.394192661	439.394192661	439.016697707	439.036565862	35877
2021-09-27 18:45:00	439.553137905	439.66241276	439.44386305	439.44386305	5587
2021-09-27 18:30:00	439.582940138	439.612742372	439.453797128	439.543203827	5002
2021-09-27 18:15:00	439.414060817	439.642544605	439.384258583	439.642544605	56831
2021-09-27 18:00:00	439.344522272	439.414060817	439.334588195	439.404126739	5204
2021-09-27 17:45:00	439.433928972	439.433928972	439.304785961	439.334588195	17555
2021-09-27 17:30:00	439.294851884	439.722017227	439.284917806	439.433928972	45621
2021-09-27 17:15:00	439.44386305	439.543203827	439.284917806	439.284917806	84562
2021-09-27 17:00:00	439.483599361	439.518368633	439.35445635	439.394192661	34159
2021-09-27 16:45:00	439.483599361	439.722017227	439.384258583	439.463731205	392647
2021-09-27 16:30:00	439.66241276	439.722017227	439.394192661	439.493533439	964879
2021-09-27 16:15:00	439.75181946	439.791555771	439.314720039	439.682280916	5587749
2021-09-27 16:00:00	440.387600435	440.407468591	439.404126739	439.761753538	9364403
2021-09-27 15:45:00	440.337930047	440.551512718	440.139248492	440.397534513	1915159
2021-09-27 15:30:00	440.735293157	440.755161312	440.27832558	440.327995969	1549117
2021-09-27 15:15:00	440.288259658	440.755161312	440.124347375	440.735293157	1636332
2021-09-27 15:00:00	440.566413835	440.680655729	440.208787036	440.298193736	949945
2021-09-27 14:45:00	440.730326118	440.76509539	440.288259658	440.556479757	896778
2021-09-27 14:30:00	440.575553186	440.794897623	440.477007135	440.735193816	893235
2021-09-27 14:15:00	440.477007135	440.645886457	440.347864125	440.566413835	1194163
2021-09-27 14:00:00	439.900830626	440.506809368	439.861094315	440.477007135	831026
2021-09-27 13:45:00	440.169050725	440.188918881	439.84122616	439.910764704	928013
2021-09-27 13:30:00	439.781621693	440.248523347	439.771786956	440.169050725	1215689
2021-09-27 13:15:00	439.394192661	439.900830626	439.22531334	439.791555771	1597496
2021-09-27 13:00:00	439.880962471	439.880962471	439.155774795	439.404126739	2733966
2021-09-27 12:45:00	440.14918257	440.14918257	439.692214993	439.880962471	983651
2021-09-27 12:30:00	440.039907714	440.387600435	439.97036917	440.14918257	1247289
2021-09-27 12:15:00	439.821358004	440.079644025	439.493533439	440.039907714	1126944
2021-09-27 12:00:00	439.801489849	439.871028393	439.394192661	439.821358004	1474716
2021-09-27 11:45:00	440.144215531	440.318061891	439.612742372	439.811423926	1530550
2021-09-27 11:30:00	440.477007135	440.645886457	439.97036917	440.139248492	1397703
2021-09-27 11:15:00	440.248523347	440.904172478	440.218721114	440.481974174	1420742
2021-09-27 11:00:00	440.884304323	441.102854033	440.238589269	440.258457425	1715732
2021-09-27 10:45:00	440.903377752	441.122722188	440.705490923	440.884304323	1666920
2021-09-27 10:30:00	440.447204902	440.904172478	440.377666358	440.8942384	2306216
2021-09-27 10:15:00	439.97036917	440.556479757	439.523335672	440.45713898	2229907
2021-09-27 10:00:00	439.573006061	440.288259658	439.374324506	439.980303248	3646404
2021-09-27 09:45:00	439.890896548	440.36773228	438.986895474	439.582940138	4767351
2021-09-27 09:30:00	440.010105481	440.109446259	439.692214993	439.900830626	152817
2021-09-27 09:15:00	440.039907714	440.05977587	439.582940138	439.980303248	104525
2021-09-27 09:00:00	440.109446259	440.347864125	439.940566937	440.039907714	184023
2021-09-27 08:45:00	439.513401594	440.139248492	439.274983728	440.099512181	187508
2021-09-27 08:30:00	439.930632859	440.020039559	439.453797128	439.582940138	228970
2021-09-27 08:15:00	440.516743446	443.198944437	439.781621693	439.940566937	145485
2021-09-27 08:00:00	440.725359079	440.775029467	440.526677524	440.596216068	11025
2021-09-27 07:45:00	440.626018301	440.794897623	440.526677524	440.745227234	20656
2021-09-27 07:30:00	440.606150146	440.794897623	440.447204902	440.576347913	13440
2021-09-27 07:15:00	440.655820535	440.854502089	440.27832558	440.626018301	48968
2021-09-27 07:00:00	441.092919955	441.092919955	440.626018301	440.655820535	30449
2021-09-27 06:45:00	441.241931121	441.261799277	441.241931121	441.261799277	406
2021-09-27 06:30:00	441.51015122	441.51015122	441.162458499	441.361140054	6690
2021-09-27 06:15:00	441.351205977	441.530019376	441.092919955	441.530019376	8078
2021-09-27 06:00:00	441.679030542	441.828041708	441.351205977	441.351205977	4479
2021-09-27 05:45:00	442.145932196	442.225404818	441.51015122	441.828041708	7509
2021-09-27 05:30:00	442.483690839	442.543295306	442.245272973	442.245272973	13179
2021-09-27 05:15:00	442.364481906	442.592965694	442.364481906	442.563163461	2555
2021-09-27 05:00:00	442.245272973	442.265141129	442.096261807	442.265141129	3835
2021-09-27 04:45:00	442.195602585	442.294943362	442.165800352	442.294943362	4883
2021-09-27 04:30:00	442.195602585	442.21547074	442.026723263	442.205536663	2634
2021-09-27 04:15:00	442.08632773	442.294943362	442.066459574	442.135998118	10757
2021-09-24 20:00:00	441.251865199	441.281667432	441.192260733	441.281667432	6735
2021-09-24 19:45:00	441.281667432	441.281667432	441.231997044	441.241931121	7709
2021-09-24 19:30:00	441.222062966	441.311469666	441.222062966	441.311469666	5663
2021-09-24 19:15:00	441.0730518	441.222062966	441.0730518	441.222062966	11856
2021-09-24 19:00:00	441.102854033	441.162458499	441.102854033	441.162458499	4422
2021-09-24 18:45:00	441.222062966	441.222062966	440.973711022	441.053183644	22519
2021-09-24 18:30:00	441.301535588	441.371074132	441.222062966	441.222062966	6202
2021-09-24 18:15:00	441.321403743	441.371074132	441.29160151	441.371074132	12295
2021-09-24 18:00:00	441.261799277	441.341271899	441.261799277	441.341172558	9960
2021-09-24 17:45:00	441.043249567	441.271733355	440.9836451	441.271733355	924279
2021-09-24 17:30:00	441.0730518	441.112788111	441.023381411	441.023381411	30859
2021-09-24 17:15:00	440.963776945	441.20219481	440.963776945	441.033315489	8938
2021-09-24 17:00:00	441.053183644	441.0730518	440.993579178	441.053183644	27641
2021-09-24 16:45:00	441.033315489	441.102854033	440.9836451	441.063117722	442122
2021-09-24 16:30:00	441.033315489	441.092919955	440.9222525	441.023381411	850178
2021-09-24 16:15:00	440.993579178	441.222062966	440.953842867	441.043249567	4355638
2021-09-24 16:00:00	441.47041491	441.738635009	440.943908789	440.993579178	8374198
2021-09-24 15:45:00	441.142590344	441.500217143	441.053183644	441.47041491	2878239
2021-09-24 15:30:00	440.665754612	441.351205977	440.607143554	441.147557383	2570505
2021-09-24 15:15:00	441.033315489	441.033315489	440.437270824	440.67568869	2136734
2021-09-24 15:00:00	440.377666358	441.043249567	440.337930047	441.033315489	1016629
2021-09-24 14:45:00	440.229549259	440.437171483	440.183951842	440.387600435	985304
2021-09-24 14:30:00	439.960435093	440.267398095	439.950501015	440.248523347	715229
2021-09-24 14:15:00	439.890896548	440.297200328	439.871028393	439.960435093	1382627
2021-09-24 14:00:00	440.357798202	440.40736925	439.871028393	439.888810392	1248526
2021-09-24 13:45:00	440.556479757	440.576347913	440.082922271	440.358195565	1205373
2021-09-24 13:30:00	440.561446796	440.58628199	440.357798202	440.566413835	717400
2021-09-24 13:15:00	440.546545679	440.635952379	440.268391503	440.556479757	917611
2021-09-24 13:00:00	440.705490923	440.745227234	440.427336746	440.526776865	565513
2021-09-24 12:45:00	440.447204902	440.745227234	440.327995969	440.705490923	1166050
2021-09-24 12:30:00	440.417402669	440.695556846	440.327995969	440.452171941	1055641
2021-09-24 12:15:00	440.288259658	440.546545679	440.029973637	440.427336746	1337098
2021-09-24 12:00:00	439.642544605	440.467073057	439.602808294	440.288259658	1698597
2021-09-24 11:45:00	439.384258583	439.791555771	439.22531334	439.632610527	1573744
2021-09-24 11:30:00	440.079644025	440.159116647	439.329621156	439.384258583	1968099
2021-09-24 11:15:00	439.75181946	440.308127814	439.652478682	440.089578103	2085208
2021-09-24 11:00:00	439.871028393	440.159116647	439.294851884	439.741885382	1912949
2021-09-24 10:45:00	440.178984803	440.357798202	439.821358004	439.871028393	1648749
2021-09-24 10:30:00	440.139248492	440.745227234	439.861094315	440.178984803	2270344
2021-09-24 10:15:00	440.705490923	440.9836451	440.000171404	440.14918257	3258371
2021-09-24 10:00:00	440.089578103	440.715425001	438.947159163	440.695556846	3346243
2021-09-24 09:45:00	438.529927898	440.247529939	438.301444109	440.079644025	4299135
2021-09-24 09:30:00	437.884212844	438.559730131	437.874278766	438.539861975	338791
2021-09-24 09:15:00	437.874278766	437.904081	437.685531289	437.874278766	89858
2021-09-24 09:00:00	437.894146922	437.943817311	437.615992745	437.884212844	165281
2021-09-24 08:45:00	438.192169254	438.192169254	437.745135756	437.904081	113211
2021-09-24 08:30:00	437.794806145	438.271641876	437.794806145	438.21203741	99319
2021-09-24 08:15:00	438.47022409	440.588268806	437.755069834	437.755069834	218362
2021-09-24 08:00:00	438.470323431	438.539861975	438.092828477	438.112696632	110509
2021-09-24 07:45:00	438.758411686	438.867686541	438.450455276	438.470323431	79062
2021-09-24 07:30:00	438.221971487	438.788213919	438.043158088	438.788213919	128617
2021-09-24 07:15:00	438.589532364	438.808082074	438.112696632	438.251773721	54290
2021-09-24 07:00:00	438.917356929	438.927291007	438.599466442	438.599466442	69423
2021-09-24 06:45:00	438.867686541	438.917356929	438.659070908	438.917356929	10311
2021-09-24 06:30:00	438.758411686	439.235247417	438.708741297	438.768345763	21773
2021-09-24 06:15:00	438.301444109	438.758411686	438.241839643	438.688873141	13786
2021-09-24 06:00:00	438.95709324	438.95709324	438.271641876	438.331246343	30732
2021-09-24 05:45:00	438.788213919	439.106104407	438.788213919	439.026631785	4990
2021-09-24 05:30:00	438.986895474	439.056434018	438.808082074	438.808082074	9003
2021-09-24 05:15:00	439.155774795	439.215379262	438.907422852	438.986895474	14489
2021-09-24 05:00:00	438.688873141	439.235247417	438.688873141	439.22531334	8524
2021-09-24 04:45:00	438.857752463	438.937225085	438.728609452	438.82795023	6789
2021-09-24 04:30:00	438.34118042	438.778279841	438.102762555	438.778279841	14509
2021-09-24 04:15:00	439.771687615	439.771687615	438.410718965	438.480257509	44650
2021-09-23 20:00:00	440.695556846	440.755161312	440.596216068	440.596216068	15641
2021-09-23 19:45:00	440.685622768	440.854502089	440.477007135	440.794897623	29765
2021-09-23 19:30:00	440.824699856	440.854502089	440.695556846	440.775029467	18658
2021-09-23 19:15:00	440.725359079	440.824699856	440.67568869	440.745227234	8009
2021-09-23 19:00:00	440.67568869	440.725359079	440.655820535	440.655820535	12593
2021-09-23 18:45:00	440.655820535	440.695556846	440.546545679	440.67568869	10550
2021-09-23 18:30:00	440.596216068	440.635952379	440.496875291	440.566413835	17005
2021-09-23 18:15:00	440.387600435	440.715425001	440.377666358	440.616084224	42436
2021-09-23 18:00:00	440.377666358	440.437270824	440.377666358	440.377666358	17704
2021-09-23 17:45:00	440.506809368	440.506809368	440.387600435	440.387600435	25208
2021-09-23 17:30:00	440.427336746	440.496875291	440.427336746	440.496875291	248205
2021-09-23 17:15:00	440.357798202	440.486941213	440.228655192	440.427336746	52558
2021-09-23 17:00:00	440.516743446	440.516743446	440.14918257	440.377666358	77492
2021-09-23 16:45:00	440.258457425	440.477007135	440.14918257	440.477007135	678387
2021-09-23 16:30:00	440.417402669	440.725359079	440.258457425	440.258457425	890971
2021-09-23 16:15:00	440.228655192	440.58628199	440.020039559	440.427336746	2950875
2021-09-23 16:00:00	440.914106556	440.924040634	440.109446259	440.159116647	9337120
2021-09-23 15:45:00	440.834633934	441.0730518	440.606150146	440.906755338	3649640
2021-09-23 15:30:00	440.735293157	441.033315489	440.67568869	440.814765778	2168736
2021-09-23 15:15:00	441.271733355	441.341271899	440.715425001	440.735293157	2353975
2021-09-23 15:00:00	441.082985878	441.351205977	440.998546217	441.271733355	1741134
2021-09-23 14:45:00	441.371074132	441.669096464	441.0730518	441.102854033	1640917
2021-09-23 14:30:00	441.500217143	441.564788648	441.311469666	441.361140054	957692
2021-09-23 14:15:00	441.928375893	441.937316563	441.400876365	441.500117802	2468796
2021-09-23 14:00:00	441.748569086	441.957184719	436.930541381	441.922415447	1305851
2021-09-23 13:45:00	441.480348987	441.837975786	441.480348987	441.748569086	1951801
2021-09-23 13:30:00	441.271733355	441.539953454	441.251865199	441.480448328	1500598
2021-09-23 13:15:00	440.814765778	441.465447871	440.804831701	441.261799277	1595678
2021-09-23 13:00:00	441.063117722	441.20219481	440.735293157	440.824699856	1695596
2021-09-23 12:45:00	440.770062429	441.102854033	440.76509539	441.053183644	1731872
2021-09-23 12:30:00	440.665754612	440.803937634	437.079552547	440.784963545	1263508
2021-09-23 12:15:00	440.814765778	440.844568012	440.377666358	440.665754612	1558632
2021-09-23 12:00:00	440.407468591	440.844568012	440.218721114	440.804931041	1352461
2021-09-23 11:45:00	440.437270824	440.844568012	440.248622688	440.397534513	2069546
2021-09-23 11:30:00	440.516743446	440.556479757	439.890896548	440.437270824	2023573
2021-09-23 11:15:00	440.775128808	440.794897623	440.268391503	440.516743446	1808044
2021-09-23 11:00:00	440.049841792	440.993579178	440.000171404	440.775128808	2602291
2021-09-23 10:45:00	440.347864125	440.506809368	439.920698782	440.039907714	2840046
2021-09-23 10:30:00	440.308127814	440.715425001	440.05977587	440.357798202	3237717
2021-09-23 10:15:00	439.294851884	440.318061891	439.294851884	440.306140998	3866423
2021-09-23 10:00:00	438.887554696	439.900830626	438.837884308	439.284917806	5054044
2021-09-23 09:45:00	436.950409536	439.165708873	436.702057593	438.897488774	6290354
2021-09-23 09:30:00	436.324562639	436.930541381	436.27489225	436.930541381	296900
2021-09-23 09:15:00	437.069618469	437.218629635	436.066276617	436.324562639	295650
2021-09-23 09:00:00	437.516651968	437.695465367	437.019948081	437.039816236	205173
2021-09-23 08:45:00	437.615992745	437.844476533	437.337838568	437.526586045	113644
2021-09-23 08:30:00	437.010014003	437.655729056	437.010014003	437.586190512	83212
2021-09-23 08:15:00	437.278234102	437.7252676	436.086144773	437.000079925	125942
2021-09-23 08:00:00	437.50671789	437.50671789	437.000079925	437.278234102	60409
2021-09-23 07:45:00	437.228563713	437.824608378	437.19876148	437.526586045	69438
2021-09-23 07:30:00	437.149091091	437.457047501	437.139157013	437.238497791	36173
2021-09-23 07:15:00	437.248431869	437.347772646	436.970277692	437.000079925	71858
2021-09-23 07:00:00	437.397443035	437.397443035	436.751727981	437.278234102	80696
2021-09-23 06:45:00	437.50671789	437.556388279	437.188827402	437.258365946	18232
2021-09-23 06:30:00	437.159025169	437.615992745	436.592782738	437.496783812	79090
2021-09-23 06:15:00	438.092828477	438.241839643	437.10935478	437.357706724	110425
2021-09-23 06:00:00	438.142498866	438.142498866	437.963685466	438.092828477	14657
2021-09-23 05:45:00	438.460389353	438.490191587	438.092828477	438.152432943	15314
2021-09-23 05:30:00	438.361048576	438.619334597	438.271641876	438.321312265	21281
2021-09-23 05:15:00	438.102762555	438.95709324	437.904081	438.490191587	53174
2021-09-23 05:00:00	437.993487699	438.112696632	437.973619544	438.053092166	6528
2021-09-23 04:45:00	437.923949155	438.112696632	437.923949155	438.03322401	11379
2021-09-23 04:30:00	437.765003911	437.983553622	437.765003911	437.933883233	6896
2021-09-23 04:15:00	436.125881084	437.923949155	436.125881084	437.735201678	26498
