# Supplementary material for: Stock price movement prediction based on Stocktwits investor sentiment using FinBERT and ensemble SVM
Source: PeerJ Comput Sci. 2023 Jun 7;9:e1403. doi: 10.7717/peerj-cs.1403 (PMC10280432; doi:10.7717/peerj-cs.1403)
Supplement: Supplemental Information 4 [file peerj-cs-09-1403-s004.zip › Financial(stock price in 15-minute increments)/SPY/SPY_1_2.csv]

time	open	high	low	close	volume
2022-02-18 20:00:00	430.885888595	431.025459693	430.796164317	430.895857959	65638
2022-02-18 19:45:00	430.925766052	431.025459693	430.82607241	430.875919231	22332
2022-02-18 19:30:00	431.075306514	431.075306514	430.836041774	430.836041774	11656
2022-02-18 19:15:00	431.135122699	431.175000156	430.975612872	431.175000156	10289
2022-02-18 19:00:00	430.925766052	431.155061427	430.925766052	431.105214607	10067
2022-02-18 18:45:00	431.175000156	431.264724433	430.776225589	430.925766052	21199
2022-02-18 18:30:00	431.364418075	431.374387439	430.905827323	431.274693797	36770
2022-02-18 18:15:00	431.673468364	431.942641196	431.075306514	431.364418075	47768
2022-02-18 18:00:00	432.132059116	432.132059116	431.374387439	431.623621543	34221
2022-02-18 17:45:00	432.490956226	432.560741775	431.972549289	432.122089751	55873
2022-02-18 17:30:00	432.580680503	432.660435416	432.50092559	432.520864318	67183
2022-02-18 17:15:00	432.790037151	432.899700156	432.490956226	432.550772411	1433471
2022-02-18 17:00:00	433.208750445	433.26856663	432.680374145	432.770098422	248392
2022-02-18 16:45:00	433.677310561	433.806912295	432.899700156	433.238658538	484009
2022-02-18 16:30:00	433.33835218	433.796942931	432.899700156	433.677310561	771724
2022-02-18 16:15:00	432.989424434	433.946483394	432.72732985	433.328382815	10306370
2022-02-18 16:00:00	433.677310561	434.22562559	432.341415763	432.939577613	12000761
2022-02-18 15:45:00	432.97945507	433.786973567	431.474081081	433.662356515	11497965
2022-02-18 15:30:00	434.265503047	434.544645244	432.869792064	432.985137607	4036086
2022-02-18 15:15:00	435.30231692	436.069459493	433.916575301	434.265503047	4144998
2022-02-18 15:00:00	433.991345532	435.531612296	433.408137729	435.327040943	4217965
2022-02-18 14:45:00	434.863664897	435.740968943	433.956452758	433.976391486	3744573
2022-02-18 14:30:00	432.760129058	435.043113452	432.640496688	434.863664897	4125685
2022-02-18 14:15:00	432.610588596	433.210146156	432.376308538	432.760029364	2837799
2022-02-18 14:00:00	431.892794376	433.02930189	431.862886283	432.62055796	2449757
2022-02-18 13:45:00	431.234816341	432.201844665	431.075306514	431.912733104	2156287
2022-02-18 13:30:00	430.995551601	431.942641196	430.497083392	431.234816341	3235531
2022-02-18 13:15:00	431.165030792	431.533897266	430.905827323	431.010505647	2155844
2022-02-18 13:00:00	431.54386663	431.932671832	431.085275878	431.155061427	2646783
2022-02-18 12:45:00	432.730220966	433.248627902	431.264724433	431.54386663	4481009
2022-02-18 12:30:00	432.640496688	433.707218654	432.38129322	432.750159694	2693974
2022-02-18 12:15:00	431.862886283	433.009363162	431.513958537	432.62055796	2503334
2022-02-18 12:00:00	433.408137729	433.856759116	431.553835994	431.882825011	2593933
2022-02-18 11:45:00	433.69724929	434.255433989	433.208750445	433.408137729	2566359
2022-02-18 11:30:00	433.109056804	434.265503047	432.790037151	433.707218654	3452158
2022-02-18 11:15:00	434.145870677	434.165809405	432.263156254	433.110452515	5496565
2022-02-18 11:00:00	434.793879348	434.953389174	433.876697845	434.135901313	3039590
2022-02-18 10:45:00	435.531612296	435.531612296	434.086054492	434.82378744	11281673
2022-02-18 10:30:00	436.518579348	437.316128482	435.372102469	435.531612296	3237384
2022-02-18 10:15:00	437.046955649	437.156518961	435.7808464	436.493655938	3197501
2022-02-18 10:00:00	434.694185706	437.316128482	434.574553336	437.017047557	4417180
2022-02-18 09:45:00	435.990203048	436.518579348	434.634369521	434.699868244	6014778
2022-02-18 09:30:00	435.262439464	436.109835418	434.983297267	435.990203048	449521
2022-02-18 09:15:00	435.820723857	436.359069522	435.212592643	435.282378192	241045
2022-02-18 09:00:00	435.651244666	436.050019233	435.30231692	435.800785128	212203
2022-02-18 08:45:00	435.392041198	435.880540042	434.335288596	435.621336573	537123
2022-02-18 08:30:00	436.727935996	436.997108828	435.212592643	435.42194929	460328
2022-02-18 08:15:00	437.984075881	438.65202328	436.468732528	436.767813453	275590
2022-02-18 08:00:00	438.093738887	438.113677615	437.774719233	438.013983973	27942
2022-02-18 07:45:00	437.81459669	438.083769522	437.81459669	438.083769522	59008
2022-02-18 07:30:00	437.93422906	437.994045245	437.754780505	437.914290332	94887
2022-02-18 07:15:00	437.515515765	437.984075881	437.056925013	437.954167788	112401
2022-02-18 07:00:00	437.555393222	437.605240042	437.046955649	437.475638308	10666
2022-02-18 06:45:00	438.033922702	438.043892066	437.704933684	437.704933684	51020
2022-02-18 06:30:00	437.894351603	438.163524436	437.894351603	438.05386143	1080
2022-02-18 06:15:00	437.744811141	437.954167788	437.69496432	437.81459669	8774
2022-02-18 06:00:00	438.05386143	438.153555072	437.844504782	437.844504782	2228
2022-02-18 05:45:00	437.974106517	438.103708251	437.884382239	438.103708251	3985
2022-02-18 05:30:00	437.954167788	438.203401892	437.944198424	438.103708251	10248
2022-02-18 05:15:00	438.163524436	438.203401892	437.804627326	437.81459669	5362
2022-02-18 05:00:00	437.884382239	438.163524436	437.675025592	438.163524436	1847
2022-02-18 04:45:00	437.874412875	437.93422906	437.784688597	437.914290332	2410
2022-02-18 04:30:00	437.555393222	437.754780505	437.505546401	437.754780505	10401
2022-02-18 04:15:00	438.093738887	438.333003626	436.458763163	437.375944667	14236
2022-02-17 20:00:00	435.631305938	435.950325591	434.754001891	435.840662585	60356
2022-02-17 19:45:00	435.860601313	435.860601313	435.561520388	435.701091487	24787
2022-02-17 19:30:00	436.219498423	436.219498423	435.601397845	435.860601313	25522
2022-02-17 19:15:00	436.099866053	436.448793799	436.099866053	436.109835418	17202
2022-02-17 19:00:00	436.119804782	436.289283973	436.099866053	436.099866053	10187
2022-02-17 18:45:00	436.059988597	436.329161429	436.059988597	436.119804782	37982
2022-02-17 18:30:00	435.481765475	436.099866053	435.481765475	436.089896689	33561
2022-02-17 18:15:00	435.740968943	435.740968943	435.18268455	435.511673568	76617
2022-02-17 18:00:00	435.621336573	435.740968943	435.611367209	435.740968943	25351
2022-02-17 17:45:00	435.681152758	435.721030215	435.581459117	435.62123688	85904
2022-02-17 17:30:00	435.681152758	435.760907672	435.631305938	435.681152758	38385
2022-02-17 17:15:00	435.940356227	435.940356227	435.66121403	435.701091487	32432
2022-02-17 17:00:00	435.90047877	436.010141776	435.760907672	435.7808464	73410
2022-02-17 16:45:00	435.581459117	435.960294955	435.491734839	435.760907672	210172
2022-02-17 16:30:00	435.770877036	435.7808464	435.033144088	435.581459117	743499
2022-02-17 16:15:00	435.800785128	436.239437152	435.033144088	435.730999579	6334856
2022-02-17 16:00:00	436.698027903	437.196496112	435.082990909	435.770877036	17641927
2022-02-17 15:45:00	436.309222701	437.346036574	435.750938308	436.698027903	5426459
2022-02-17 15:30:00	435.940356227	436.658150447	435.571489753	436.309222701	4198707
2022-02-17 15:15:00	437.017047557	437.266281661	435.7808464	435.930386863	3672466
2022-02-17 15:00:00	437.176557383	437.704933684	436.95224669	437.036986285	2582299
2022-02-17 14:45:00	437.824566054	437.984075881	437.166588019	437.176557383	2432462
2022-02-17 14:30:00	438.422727904	438.642053916	437.665155921	437.824566054	1952237
2022-02-17 14:15:00	438.971042933	445.197110242	438.048876748	438.422727904	2301483
2022-02-17 14:00:00	438.881318656	439.090675303	438.622115187	438.981012297	1796481
2022-02-17 13:45:00	439.110614031	439.549266055	438.711839465	438.871349291	1342319
2022-02-17 13:30:00	439.329940043	439.589143511	438.851410563	439.125568078	2031924
2022-02-17 13:15:00	439.788530795	439.918132529	439.070736575	439.329940043	1713139
2022-02-17 13:00:00	440.08761172	440.127489176	439.419664321	439.798500159	1229953
2022-02-17 12:45:00	440.057703627	440.49635565	439.818438887	440.077642355	1271657
2022-02-17 12:30:00	439.72871461	440.25709091	439.65892906	440.067672991	3015388
2022-02-17 12:15:00	439.858316344	440.306937731	439.3698175	439.768592066	1702456
2022-02-17 12:00:00	439.858316344	440.765528483	439.738683974	439.84834698	1881205
2022-02-17 11:45:00	440.117519812	440.197274725	439.599112876	439.858316344	2084015
2022-02-17 11:30:00	440.027795535	440.486386286	439.738683974	440.127489176	2264053
2022-02-17 11:15:00	439.549266055	440.217213454	439.280093222	440.032780217	2322903
2022-02-17 11:00:00	439.190368945	439.798500159	438.512452181	439.569204783	4212776
2022-02-17 10:45:00	438.661992644	439.300031951	438.452635996	439.230246401	2981066
2022-02-17 10:30:00	440.237152182	440.316608014	438.542360274	438.671962008	3659854
2022-02-17 10:15:00	439.419664321	440.306937731	438.971042933	440.237152182	4139063
2022-02-17 10:00:00	441.722587443	441.792372992	439.190368945	439.439503355	5398572
2022-02-17 09:45:00	441.862158541	442.440381663	441.064609408	441.682709986	5361761
2022-02-17 09:30:00	442.629799582	442.76937068	441.81231172	441.81231172	177048
2022-02-17 09:15:00	441.563077616	443.148206518	441.563077616	442.64973831	839322
2022-02-17 09:00:00	442.041607096	442.041607096	441.443445246	441.622893801	399323
2022-02-17 08:45:00	443.227961432	443.437318079	441.69267935	442.001729639	196797
2022-02-17 08:30:00	443.12826779	443.357563166	442.779340044	443.297746981	120212
2022-02-17 08:15:00	443.636705363	444.663549872	442.529707166	443.098359698	462658
2022-02-17 08:00:00	444.075357386	444.304652762	444.025510565	444.105265478	115246
2022-02-17 07:45:00	443.736399004	444.194989756	443.60679727	444.065388022	63257
2022-02-17 07:30:00	443.576889178	443.716460276	443.497134264	443.706490912	33953
2022-02-17 07:15:00	443.078420969	443.915847559	443.068451605	443.636705363	166516
2022-02-17 07:00:00	443.028574148	443.178114611	442.76937068	443.108329062	23809
2022-02-17 06:45:00	442.869064322	443.048512877	442.639768946	443.048512877	6856
2022-02-17 06:30:00	442.88900305	442.938849871	442.689615767	442.938849871	21258
2022-02-17 06:15:00	443.098359698	443.098359698	442.719523859	442.819217501	18138
2022-02-17 06:00:00	443.208022703	443.427348715	443.068451605	443.138237154	5808
2022-02-17 05:45:00	443.038543513	443.237930796	442.998666056	443.237930796	1088
2022-02-17 05:30:00	442.948819235	443.078420969	442.948819235	443.038543513	1175
2022-02-17 05:15:00	442.599891489	442.998666056	442.480259119	442.998666056	2514
2022-02-17 05:00:00	442.639768946	442.789309408	442.191147559	442.689615767	6657
2022-02-17 04:45:00	443.048512877	443.048512877	442.839156229	442.958788599	1567
2022-02-17 04:30:00	442.729493223	443.088390333	442.579952761	443.00863542	5102
2022-02-17 04:15:00	444.32459149	444.32459149	442.540075304	442.709554495	32494
2022-02-16 20:00:00	444.284714033	444.573825594	444.274744669	444.45409353	21881
2022-02-16 19:45:00	444.334560854	444.653580507	444.32459149	444.354499582	41647
2022-02-16 19:30:00	444.224897848	444.334560854	444.125204207	444.32459149	13509
2022-02-16 19:15:00	444.434254496	444.474131952	444.214928484	444.224897848	19264
2022-02-16 19:00:00	444.733335421	444.733335421	444.314622126	444.384407675	144470
2022-02-16 18:45:00	445.52091519	445.670455652	444.653580507	444.653580507	71161
2022-02-16 18:30:00	445.361405363	445.580731375	445.16201808	445.52091519	24691
2022-02-16 18:15:00	444.793151606	445.391313456	444.793151606	445.331497271	71398
2022-02-16 18:00:00	444.952661432	444.982569525	444.743304785	444.763243513	43536
2022-02-16 17:45:00	445.122140623	445.152048716	444.952661432	444.952661432	42661
2022-02-16 17:30:00	444.733335421	445.142079351	444.733335421	445.132109987	26196
2022-02-16 17:15:00	444.733335421	444.902814612	444.723366057	444.733335421	8125
2022-02-16 17:00:00	444.842998427	445.231803629	444.633641779	444.793151606	76578
2022-02-16 16:45:00	444.982569525	445.171987444	444.872906519	444.882875883	51688
2022-02-16 16:30:00	444.852967791	445.411252184	444.643611143	445.102201895	157639
2022-02-16 16:15:00	445.291619814	445.311558542	444.763243513	444.823059698	6870436
2022-02-16 16:00:00	445.849904207	446.682346115	444.892845247	445.241772993	8294043
2022-02-16 15:45:00	446.044306808	446.11907704	445.102201895	445.849904207	3802829
2022-02-16 15:30:00	445.560792646	446.089168947	445.2416733	446.039322126	2577569
2022-02-16 15:15:00	445.231803629	446.308494959	444.962630797	445.570762011	4131769
2022-02-16 15:00:00	444.44422386	445.221834265	443.925816923	445.211864901	2247108
2022-02-16 14:45:00	444.813090334	445.839934843	444.115234842	444.434254496	4762565
2022-02-16 14:30:00	442.470289755	444.92275334	442.470289755	444.808105652	4524322
2022-02-16 14:15:00	441.603254154	443.596827906	440.665834841	442.470289755	6931733
2022-02-16 14:00:00	441.353720969	441.822281084	441.144364321	441.612924437	1404157
2022-02-16 13:45:00	441.722587443	441.742526171	441.187731055	441.343751604	952931
2022-02-16 13:30:00	441.642832529	442.001729639	441.533169524	441.712618079	935491
2022-02-16 13:15:00	441.503261431	441.672740622	441.164303049	441.634059489	1254904
2022-02-16 13:00:00	441.443445246	441.852089483	441.363690333	441.523200159	1308361
2022-02-16 12:45:00	441.941913454	441.946898136	440.586079928	441.446635443	2430116
2022-02-16 12:30:00	442.17120883	442.229828691	441.892066634	441.946898136	1112444
2022-02-16 12:15:00	442.250963744	442.609860853	442.031637732	442.141300738	1303051
2022-02-16 12:00:00	441.872127905	442.370596114	441.752495535	442.260933108	1687620
2022-02-16 11:45:00	442.300810564	442.310779929	441.622893801	441.852189177	1496359
2022-02-16 11:30:00	441.991760275	442.400504206	441.404564726	442.310779929	1887584
2022-02-16 11:15:00	441.672740622	442.350657385	441.533169524	441.991760275	1537169
2022-02-16 11:00:00	442.021668368	442.231025015	441.443445246	441.642832529	2199671
2022-02-16 10:45:00	441.93194409	442.231025015	441.513230795	442.031637732	2361694
2022-02-16 10:30:00	441.602955073	441.961852183	440.895130217	441.93194409	2369607
2022-02-16 10:15:00	441.413537154	442.061545824	440.964915766	441.632863165	3438301
2022-02-16 10:00:00	442.520136576	443.267838888	441.064609408	441.413537154	4448965
2022-02-16 09:45:00	442.569983397	443.447287443	442.430412298	442.510167212	4669408
2022-02-16 09:30:00	442.380565478	442.839156229	442.310779929	442.609860853	194699
2022-02-16 09:15:00	442.958788599	442.958788599	442.250963744	442.380565478	215302
2022-02-16 09:00:00	444.115234842	444.145142935	442.659707674	442.789309408	280869
2022-02-16 08:45:00	443.656644091	444.673519236	443.527042357	444.125204207	160365
2022-02-16 08:30:00	443.826123282	444.125204207	443.746368368	443.746368368	74308
2022-02-16 08:15:00	444.534047831	445.729873063	443.407409987	443.786245825	74795
2022-02-16 08:00:00	443.556950449	443.96569438	443.377501894	443.656644091	48860
2022-02-16 07:45:00	444.434254496	444.454193224	443.36753253	443.527042357	121180
2022-02-16 07:30:00	444.583794958	444.593764322	444.294683397	444.44422386	36926
2022-02-16 07:15:00	444.274744669	444.633641779	444.244836577	444.583794958	40272
2022-02-16 07:00:00	444.404346403	444.583794958	444.394377039	444.484101317	8864
2022-02-16 06:45:00	443.96569438	444.504040045	443.96569438	444.364468947	10086
2022-02-16 06:30:00	444.055418657	444.115234842	443.816153917	443.995602472	3818
2022-02-16 06:15:00	444.274744669	444.504040045	443.836092646	443.836092646	11737
2022-02-16 06:00:00	444.015541201	444.364468947	444.015541201	444.304652762	4954
2022-02-16 05:45:00	443.706490912	443.935786287	443.706490912	443.895908831	7725
2022-02-16 05:30:00	444.434254496	444.504040045	443.387471258	443.72642964	12672
2022-02-16 05:15:00	444.434254496	444.613703051	443.84606201	444.613703051	23813
2022-02-16 05:00:00	444.773212877	444.982569525	444.514009409	444.533948137	24896
2022-02-16 04:45:00	445.381344091	445.391313456	444.6834886	444.6834886	16210
2022-02-16 04:30:00	445.191926172	445.251742357	445.052355074	445.052355074	1423
2022-02-16 04:15:00	445.620608831	446.378280508	444.643611143	445.171987444	31777
2022-02-15 20:00:00	443.317685709	443.397440623	443.257869524	443.327655073	24117
2022-02-15 19:45:00	443.36753253	443.437318079	443.297746981	443.297746981	8076
2022-02-15 19:30:00	443.407409987	443.427348715	443.297746981	443.317685709	20627
2022-02-15 19:15:00	443.4871649	443.626735998	443.337624438	443.417379351	34609
2022-02-15 19:00:00	443.84606201	443.985633108	443.387471258	443.4871649	38076
2022-02-15 18:45:00	443.756337732	443.955725016	443.756337732	443.875970102	6996
2022-02-15 18:30:00	443.885939467	443.975663744	443.646674727	443.646674727	39561
2022-02-15 18:15:00	444.035479929	444.175051027	443.866000738	443.935786287	50906
2022-02-15 18:00:00	443.866000738	444.055418657	443.826123282	444.055418657	21400
2022-02-15 17:45:00	444.733335421	444.733335421	443.736399004	443.816153917	30432
2022-02-15 17:30:00	443.885939467	444.733335421	443.736399004	443.746368368	1810325
2022-02-15 17:15:00	444.08532675	444.733335421	443.885939467	443.885939467	83384
2022-02-15 17:00:00	443.985633108	444.733335421	443.646674727	444.005571837	235557
2022-02-15 16:45:00	444.304652762	444.733335421	443.955725016	444.005571837	115014
2022-02-15 16:30:00	443.776276461	444.32459149	443.716460276	444.294683397	487493
2022-02-15 16:15:00	444.703427328	444.733335421	443.467226172	443.776276461	2855712
2022-02-15 16:00:00	443.537011721	444.912783976	442.897576703	444.703427328	14790525
2022-02-15 15:45:00	444.234867212	444.244836577	442.500197848	443.537011721	7809007
2022-02-15 15:30:00	444.334560854	444.523978773	443.905878195	444.224897848	2068262
2022-02-15 15:15:00	443.985633108	444.603733687	443.875970102	444.339545536	2074111
2022-02-15 15:00:00	444.194989756	444.364468947	443.497134264	443.985633108	1794296
2022-02-15 14:45:00	443.975663744	444.224897848	443.287777617	444.20495912	1746261
2022-02-15 14:30:00	443.60679727	444.170066345	443.347593802	443.975663744	1597303
2022-02-15 14:15:00	444.130188889	444.234867212	443.098359698	443.596927599	2756330
2022-02-15 14:00:00	443.975663744	444.234867212	443.878761524	444.125204207	1171301
2022-02-15 13:45:00	444.015541201	444.234867212	443.766307097	443.955725016	1431770
2022-02-15 13:30:00	443.10334438	444.125204207	442.849125593	444.015541201	1776593
2022-02-15 13:15:00	442.510167212	443.208022703	442.400504206	443.108329062	1409363
2022-02-15 13:00:00	442.784324726	442.869064322	441.822281084	442.501992333	1970867
2022-02-15 12:45:00	442.998666056	443.227961432	442.589922125	442.799278773	1617321
2022-02-15 12:30:00	443.467226172	443.551965767	442.490228483	442.978727328	1951319
2022-02-15 12:15:00	444.244836577	444.543917502	443.427348715	443.461743021	1631728
2022-02-15 12:00:00	443.96569438	444.394377039	443.766307097	444.234867212	1596489
2022-02-15 11:45:00	443.626735998	444.533948137	443.60350738	443.96569438	2089155
2022-02-15 11:30:00	444.194989756	444.364468947	443.397440623	443.616766634	2766354
2022-02-15 11:15:00	444.145142935	444.623672415	443.96569438	444.185020392	2317940
2022-02-15 11:00:00	444.160096981	444.553886866	443.915847559	444.155112299	2653795
2022-02-15 10:45:00	443.60679727	444.214928484	443.24790016	444.155112299	2401542
2022-02-15 10:30:00	442.629799582	443.616766634	442.41047357	443.60679727	3004092
2022-02-15 10:15:00	442.679646403	443.138237154	442.141300738	442.629799582	3156629
2022-02-15 10:00:00	443.666613455	444.414315767	442.340688021	442.669677038	3814313
2022-02-15 09:45:00	442.370596114	444.244836577	442.091453917	443.676582819	6207726
2022-02-15 09:30:00	442.300810564	443.088390333	442.091453917	442.380565478	301915
2022-02-15 09:15:00	442.689615767	442.958788599	442.250963744	442.280871836	128172
2022-02-15 09:00:00	443.467226172	443.537011721	442.569983397	442.64973831	208183
2022-02-15 08:45:00	443.756337732	443.796215189	442.759401316	443.457256808	408112
2022-02-15 08:30:00	443.945755652	443.945755652	443.447287443	443.866000738	118223
2022-02-15 08:15:00	444.424285132	444.912783976	436.598334262	443.935786287	320293
2022-02-15 08:00:00	444.08532675	444.414315767	443.895908831	444.404346403	219322
2022-02-15 07:45:00	444.623672415	444.633641779	443.905878195	444.095296114	145320
2022-02-15 07:30:00	444.703427328	444.862937155	444.523978773	444.633641779	200447
2022-02-15 07:15:00	443.985633108	444.932722704	443.527042357	444.763243513	286690
2022-02-15 07:00:00	444.045449293	444.643611143	444.025510565	444.125204207	129276
2022-02-15 06:45:00	443.776276461	444.08532675	443.766307097	444.025510565	15033
2022-02-15 06:30:00	444.105265478	444.32459149	443.696521548	443.746368368	29461
2022-02-15 06:15:00	443.686552183	444.135173571	443.686552183	444.135173571	34968
2022-02-15 06:00:00	443.636705363	443.636705363	443.337624438	443.447287443	20059
2022-02-15 05:45:00	442.88900305	443.736399004	442.749431952	443.636705363	62669
2022-02-15 05:30:00	442.898972414	443.317685709	442.270902472	442.749431952	32252
2022-02-15 05:15:00	443.237930796	443.935786287	442.789309408	442.789309408	45335
2022-02-15 05:00:00	442.938849871	443.267838888	442.839156229	442.938849871	17745
2022-02-15 04:45:00	443.138237154	443.307716345	442.988696692	442.988696692	9463
2022-02-15 04:30:00	442.729493223	443.586858542	442.729493223	443.138237154	39381
2022-02-15 04:15:00	442.540075304	443.138237154	440.047734263	442.659707674	58209
2022-02-14 20:00:00	437.45569958	438.05386143	437.45569958	438.043792372	23891
2022-02-14 19:45:00	437.675025592	437.675025592	437.256312297	437.365975302	23670
2022-02-14 19:30:00	438.323034262	438.323034262	437.565362586	437.714903048	72529
2022-02-14 19:15:00	438.592207095	438.711839465	438.352942355	438.352942355	27275
2022-02-14 19:00:00	438.443065407	438.522421546	438.393218586	438.492912228	12860
2022-02-14 18:45:00	438.432697268	438.522421546	438.342972991	438.352942355	56141
2022-02-14 18:30:00	438.342972991	438.462605361	438.273187442	438.382850447	36967
2022-02-14 18:15:00	437.794657962	438.342972991	437.754780505	438.342972991	14933
2022-02-14 18:00:00	437.804627326	437.844504782	437.804627326	437.804627326	1844
2022-02-14 17:45:00	437.804627326	437.804627326	437.804627326	437.804627326	532
2022-02-14 17:30:00	437.754780505	437.844504782	437.655086863	437.794657962	9768
2022-02-14 17:15:00	437.834535418	437.93422906	437.675025592	437.794657962	44929
2022-02-14 17:00:00	437.754780505	437.854474147	437.615209407	437.754780505	71485
2022-02-14 16:45:00	438.023953337	438.103309476	437.675025592	437.754780505	344566
2022-02-14 16:30:00	437.904320967	438.113677615	437.854474147	438.023953337	182227
2022-02-14 16:15:00	437.645117499	438.133616343	437.545423857	437.904320967	5903044
2022-02-14 16:00:00	438.263218077	438.851410563	437.046955649	437.714903048	13004950
2022-02-14 15:45:00	437.161603337	438.522421546	436.937292643	438.273187442	3807878
2022-02-14 15:30:00	437.276251025	438.123646979	435.950325591	437.166588019	4074009
2022-02-14 15:15:00	436.757844088	437.45569958	435.491734839	437.256312297	3440269
2022-02-14 15:00:00	436.159682238	437.535454493	435.591428481	436.73790536	4043428
2022-02-14 14:45:00	436.13974351	437.066894377	435.232531371	436.169651603	5366021
2022-02-14 14:30:00	434.926073117	437.435760852	434.310365186	436.149712874	5152138
2022-02-14 14:15:00	434.923481082	435.501704204	434.006299579	434.943519504	5896624
2022-02-14 14:00:00	437.914290332	438.09383858	434.813818076	434.903542354	7435427
2022-02-14 13:45:00	438.592207095	438.701770407	437.57533195	437.924259696	3232620
2022-02-14 13:30:00	439.499419234	439.718745245	438.362911719	438.602176459	2481405
2022-02-14 13:15:00	439.559235419	440.247121546	439.230246401	439.479480506	1561624
2022-02-14 13:00:00	439.721736055	440.136461604	439.329940043	439.551559008	1651447
2022-02-14 12:45:00	439.569204783	440.107550448	439.105629349	439.738683974	2403013
2022-02-14 12:30:00	438.632084551	439.619051604	438.462605361	439.589143511	1711057
2022-02-14 12:15:00	438.831471835	439.280093222	438.203401892	438.622115187	2129156
2022-02-14 12:00:00	438.502482817	439.329940043	438.103708251	438.821502471	2231704
2022-02-14 11:45:00	438.442666632	438.931165476	437.515515765	438.462605361	4289961
2022-02-14 11:30:00	436.37900825	438.821502471	436.339130793	438.432697268	3357337
2022-02-14 11:15:00	436.538518077	437.405852759	436.279314608	436.37900825	2674740
2022-02-14 11:00:00	437.066894377	437.81459669	436.309222701	436.528548713	3853898
2022-02-14 10:45:00	437.585301314	438.023953337	436.02011114	437.086833106	3810968
2022-02-14 10:30:00	438.023953337	438.283156806	436.310219637	437.595270678	4459093
2022-02-14 10:15:00	438.811533106	439.060767211	436.757844088	438.018968655	5274262
2022-02-14 10:00:00	438.661992644	439.928101893	437.625178771	438.831471835	5150333
2022-02-14 09:45:00	438.572268366	439.788530795	437.769734551	438.661992644	6567063
2022-02-14 09:30:00	439.230246401	439.449572413	438.512850956	438.512850956	180393
2022-02-14 09:15:00	438.133616343	439.449572413	437.784688597	439.3698175	229360
2022-02-14 09:00:00	438.023953337	439.020889754	437.445730216	438.103708251	270033
2022-02-14 08:45:00	439.858316344	440.356784552	437.874412875	437.874412875	602878
2022-02-14 08:30:00	439.040828482	439.918132529	438.851410563	439.858316344	266911
2022-02-14 08:15:00	436.359169215	440.645896113	434.574154562	438.931165476	664409
2022-02-14 08:00:00	438.65202328	440.44650883	438.632084551	439.150491488	699599
2022-02-14 07:45:00	435.960294955	439.120583396	435.7808464	438.622115187	457383
2022-02-14 07:30:00	435.312286284	435.970264319	435.192653914	435.960294955	47729
2022-02-14 07:15:00	436.149712874	436.199559695	435.162745822	435.30231692	68964
2022-02-14 07:00:00	435.90047877	436.49864062	435.800785128	436.169651603	26629
2022-02-14 06:45:00	435.970264319	436.299253337	435.611367209	436.199559695	10402
2022-02-14 06:30:00	435.332225013	436.239437152	435.332225013	436.239437152	5463
2022-02-14 06:15:00	435.671183394	435.760907672	435.362133105	435.461826747	7138
2022-02-14 06:00:00	435.571489753	436.987139464	435.571489753	436.169651603	18269
2022-02-14 05:45:00	435.581459117	435.970264319	435.252470099	435.451857383	32821
2022-02-14 05:30:00	435.601397845	435.910448134	435.043113452	435.581459117	8141
2022-02-14 05:15:00	434.664277614	435.571489753	433.906605937	435.561520388	19783
2022-02-14 05:00:00	435.312286284	435.362133105	434.724093799	434.82378744	8182
2022-02-14 04:45:00	435.760907672	436.040049868	434.933450446	434.933450446	21393
2022-02-14 04:30:00	434.863664897	436.329161429	434.734063163	435.810754493	45952
2022-02-14 04:15:00	439.01092039	439.01092039	434.444951602	434.674246978	40670
2022-02-11 20:00:00	439.110614031	439.200338309	439.050797846	439.150491488	41091
2022-02-11 19:45:00	439.160460852	439.160460852	439.110614031	439.110614031	22330
2022-02-11 19:30:00	439.210307673	439.349878771	439.210307673	439.25018513	10069
2022-02-11 19:15:00	439.529327326	439.539296691	439.200338309	439.200338309	22674
2022-02-11 19:00:00	439.818438887	439.818438887	439.349878771	439.449572413	33152
2022-02-11 18:45:00	439.798500159	439.888224436	439.748653338	439.798500159	6637
2022-02-11 18:30:00	439.878255072	439.888224436	439.748653338	439.84834698	13636
2022-02-11 18:15:00	440.057703627	440.286999003	439.818438887	439.818438887	27904
2022-02-11 18:00:00	440.08761172	440.346815188	440.047734263	440.047734263	9559
2022-02-11 17:45:00	440.277029639	440.286999003	440.057703627	440.057703627	13001
2022-02-11 17:30:00	440.027795535	440.247121546	439.96797935	440.247121546	19724
2022-02-11 17:15:00	440.08761172	440.157397269	439.110614031	440.077642355	499814
2022-02-11 17:00:00	440.247121546	440.296968367	439.110614031	440.117519812	1196472
2022-02-11 16:45:00	440.247121546	440.645896113	439.110614031	440.247121546	431709
2022-02-11 16:30:00	439.60908224	440.286999003	439.150491488	440.247121546	960351
2022-02-11 16:15:00	439.150491488	439.648959696	438.602176459	439.599112876	8697222
2022-02-11 16:00:00	438.671962008	441.164303049	438.53239091	439.160460852	15429504
2022-02-11 15:45:00	439.72871461	439.997887442	437.595270678	438.668971199	7578185
2022-02-11 15:30:00	439.629020968	440.779485593	438.661992644	439.72871461	5644062
2022-02-11 15:15:00	439.599112876	441.433475882	439.25018513	439.65892906	6714780
2022-02-11 15:00:00	439.888224436	440.097581084	438.083769522	439.589143511	7542391
2022-02-11 14:45:00	439.878255072	441.762464899	439.559235419	439.868285708	6181979
2022-02-11 14:30:00	441.144364321	442.540075304	439.549266055	439.868285708	8907002
2022-02-11 14:15:00	440.366753916	441.373659697	439.13055276	441.144364321	10580442
2022-02-11 14:00:00	441.273966055	441.742526171	439.648959696	440.406631373	10599057
2022-02-11 13:45:00	444.314622126	444.384407675	440.964915766	441.283935419	9281686
2022-02-11 13:30:00	445.590700739	445.710333109	444.314622126	444.32459149	2127105
2022-02-11 13:15:00	445.311558542	446.328433687	445.022446982	445.590700739	2225485
2022-02-11 13:00:00	446.239307572	446.268617502	445.022446982	445.316543224	2549527
2022-02-11 12:45:00	446.557729063	446.946534265	446.158954496	446.248678774	1622715
2022-02-11 12:30:00	446.926595537	446.986411722	445.895862976	446.547759699	1872548
2022-02-11 12:15:00	446.537790335	447.295462011	446.129046404	446.921610855	2014907
2022-02-11 12:00:00	445.770149294	446.896687445	445.590700739	446.547759699	3031505
2022-02-11 11:45:00	446.777055075	447.225676462	445.451129641	445.770149294	3274675
2022-02-11 11:30:00	447.056197271	447.469925884	446.378280508	446.787024439	3154567
2022-02-11 11:15:00	447.654359121	448.763949353	446.876748716	447.092186676	2606714
2022-02-11 11:00:00	448.581509989	448.92046837	447.325370104	447.624451029	2244067
2022-02-11 10:45:00	448.342245249	449.199610567	447.644389757	448.56157126	2551621
2022-02-11 10:30:00	447.634420393	448.820774729	446.906656809	448.324101006	3560361
2022-02-11 10:15:00	447.783960855	449.438875307	447.145921549	447.664328485	4731935
2022-02-11 10:00:00	448.112949873	450.221470394	447.415094381	447.812174156	5025812
2022-02-11 09:45:00	448.033194959	448.950376463	447.48487993	448.102980509	5305938
2022-02-11 09:30:00	448.152827329	448.152827329	447.654359121	448.003286867	204626
2022-02-11 09:15:00	448.491785711	448.900529642	448.013256231	448.102980509	284364
2022-02-11 09:00:00	448.382122705	448.860652185	448.172766058	448.481816347	195258
2022-02-11 08:45:00	447.773991491	448.760958544	447.734114035	448.382122705	214106
2022-02-11 08:30:00	447.614481665	448.122919237	447.454971838	447.773991491	429837
2022-02-11 08:15:00	446.976442358	447.913562589	444.045449293	447.594542936	246519
2022-02-11 08:00:00	447.056197271	447.086105364	446.796993803	446.976442358	59923
2022-02-11 07:45:00	447.534726751	447.923531954	447.026289179	447.056197271	95561
2022-02-11 07:30:00	446.826901895	447.67429785	446.627514612	447.584573572	120443
2022-02-11 07:15:00	445.540853918	446.787024439	445.540853918	446.787024439	75713
2022-02-11 07:00:00	445.52091519	445.570762011	445.321527906	445.560792646	7414
2022-02-11 06:45:00	445.560792646	445.810026751	445.491007097	445.580731375	4575
2022-02-11 06:30:00	445.660486288	445.780118658	445.191926172	445.530884554	11066
2022-02-11 06:15:00	445.730271837	445.730271837	445.431190912	445.630578196	15372
2022-02-11 06:00:00	445.909720392	446.019383398	445.800057386	446.019383398	2613
2022-02-11 05:45:00	445.680425016	445.919689756	445.600670103	445.919689756	5235
2022-02-11 05:30:00	445.630578196	445.710333109	445.52091519	445.52091519	1331
2022-02-11 05:15:00	445.381344091	445.660486288	445.381344091	445.550823282	6731
2022-02-11 05:00:00	445.381344091	445.52091519	445.012477617	445.421221548	6186
2022-02-11 04:45:00	445.730271837	445.730271837	445.062324438	445.28165045	19446
2022-02-11 04:30:00	446.049291491	446.35834178	445.810026751	445.810026751	5235
2022-02-11 04:15:00	445.351435999	446.079199583	445.331497271	446.079199583	19379
2022-02-10 20:00:00	445.829965479	446.208801317	445.819996115	446.129046404	35400
2022-02-10 19:45:00	445.800057386	446.089168947	445.750210566	445.8798123	25660
2022-02-10 19:30:00	446.378280508	446.388249872	445.620608831	445.690394381	40348
2022-02-10 19:15:00	446.657422705	446.757116346	446.278586866	446.428127329	16633
2022-02-10 19:00:00	446.906656809	447.116013456	446.557729063	446.627514612	21368
2022-02-10 18:45:00	447.235645826	447.295462011	446.747146982	446.916626173	61840
2022-02-10 18:30:00	447.714175306	447.953440046	447.215707098	447.255584555	56523
2022-02-10 18:15:00	447.614481665	447.754052763	447.285492647	447.6045123	53514
2022-02-10 18:00:00	447.55466548	447.644389757	447.504818659	447.624451029	32523
2022-02-10 17:45:00	447.48487993	447.624451029	447.425063745	447.574604208	28770
2022-02-10 17:30:00	447.574604208	447.574604208	447.474910566	447.48487993	423280
2022-02-10 17:15:00	447.694236578	447.943470682	447.524757387	447.564634844	2452228
2022-02-10 17:00:00	447.225676462	447.943470682	446.946534265	447.704205942	274229
2022-02-10 16:45:00	447.185799005	447.395155653	446.926595537	447.066166635	136445
2022-02-10 16:30:00	447.375216925	447.415094381	446.667392069	447.155890913	498234
2022-02-10 16:15:00	448.003286867	448.063103052	447.185799005	447.425063745	7040182
2022-02-10 16:00:00	446.95650363	448.591479353	445.829965479	448.003286867	14304777
2022-02-10 15:45:00	448.431969526	448.431969526	446.747146982	446.966472994	6631505
2022-02-10 15:30:00	449.229518659	449.767864324	448.172766058	448.426984844	4113753
2022-02-10 15:15:00	448.481816347	449.628293226	447.744083399	449.219549295	3502668
2022-02-10 15:00:00	449.478752763	450.126761434	448.08304178	448.491785711	2724425
2022-02-10 14:45:00	449.349151029	450.316179353	449.139794382	449.488722128	2557105
2022-02-10 14:30:00	449.060039469	449.727986868	448.093011144	449.339181665	3842901
2022-02-10 14:15:00	450.675076463	450.83458629	448.950376463	449.060039469	3150635
2022-02-10 14:00:00	450.126761434	450.734892648	449.528599584	450.685045827	2990085
2022-02-10 13:45:00	450.121776752	450.505597273	448.621387445	450.11679207	6340899
2022-02-10 13:30:00	452.320021551	452.349929643	450.11679207	450.126761434	4669819
2022-02-10 13:15:00	452.290113458	452.98796895	451.75276473	452.290113458	3834568
2022-02-10 13:00:00	454.573097852	454.66282213	451.362962591	452.329990915	9265867
2022-02-10 12:45:00	454.762515771	455.136366927	454.074629644	454.54318976	2058691
2022-02-10 12:30:00	454.54318976	455.041657968	454.154384557	454.772485135	1468623
2022-02-10 12:15:00	454.802393228	454.862209413	454.114606794	454.54318976	2381023
2022-02-10 12:00:00	453.97433784	454.941964326	453.785518083	454.812362592	2493022
2022-02-10 11:45:00	453.735671262	454.004844095	452.878305944	453.99487473	2376143
2022-02-10 11:30:00	453.670870395	454.244108835	453.167417505	453.765579355	3051151
2022-02-10 11:15:00	454.1145071	454.842270684	453.406682245	453.675855077	4404801
2022-02-10 11:00:00	455.928931379	456.02862502	453.70576317	454.1145071	4857203
2022-02-10 10:45:00	454.59303658	456.307767217	454.323863748	455.928931379	4413276
2022-02-10 10:30:00	454.71266895	454.83230132	453.935058545	454.573097852	4169267
2022-02-10 10:15:00	453.775548719	455.535141494	453.606069528	454.732607679	6617366
2022-02-10 10:00:00	452.549316926	454.154384557	452.160511724	453.775548719	6017734
2022-02-10 09:45:00	449.957282243	453.027846406	449.927374151	452.539347562	9850714
2022-02-10 09:30:00	449.787803053	450.366026174	449.75789496	449.937343515	370186
2022-02-10 09:15:00	451.711890337	451.711890337	449.478752763	449.797772417	694669
2022-02-10 09:00:00	452.110664903	452.349929643	451.382901319	451.711890337	678542
2022-02-10 08:45:00	455.829237737	455.829237737	450.605290914	452.140572996	1837141
2022-02-10 08:30:00	456.068502477	456.14825739	455.599942361	455.90899265	145077
2022-02-10 08:15:00	455.769421552	456.480237217	454.921626823	456.068502477	118046
2022-02-10 08:00:00	455.619881089	455.849176465	455.609911725	455.729544095	35746
2022-02-10 07:45:00	455.759452188	455.799329644	455.619881089	455.679697274	25822
2022-02-10 07:30:00	455.759452188	455.978778199	455.699636003	455.709605367	12498
2022-02-10 07:15:00	455.161290338	455.799329644	455.161290338	455.799329644	30883
2022-02-10 07:00:00	455.350708257	455.350708257	455.141351609	455.141351609	53509
2022-02-10 06:45:00	455.450401899	455.470340627	455.260983979	455.260983979	47356
2022-02-10 06:30:00	455.510218084	455.55009554	455.400555078	455.490279355	31870
2022-02-10 06:15:00	455.540126176	455.599942361	455.490279355	455.500248719	9056
2022-02-10 06:00:00	455.350708257	455.500248719	455.320800164	455.420493806	7081
2022-02-10 05:45:00	455.021719239	455.211137159	455.011749875	455.201167794	9208
2022-02-10 05:30:00	455.101474153	455.131382245	455.051627332	455.061596696	1433
2022-02-10 05:15:00	454.971872419	454.971872419	454.772485135	454.931994962	1283
2022-02-10 05:00:00	455.051627332	455.131382245	454.902086869	455.001780511	10223
2022-02-10 04:45:00	455.161290338	455.300861436	454.931994962	455.031688604	6474
2022-02-10 04:30:00	454.971872419	455.151320974	454.892117505	455.151320974	10420
2022-02-10 04:15:00	455.300861436	455.300861436	454.603005945	454.971872419	14147
2022-02-09 20:00:00	455.709605367	455.759452188	455.370646985	455.380616349	99529
2022-02-09 19:45:00	455.819268373	455.899023286	455.709605367	455.759452188	26248
2022-02-09 19:30:00	455.749482824	455.819268373	455.639819818	455.799329644	29955
2022-02-09 19:15:00	455.998716928	456.108379933	455.749482824	455.779390916	9332
2022-02-09 19:00:00	455.879084558	456.058533113	455.819268373	456.058533113	18306
2022-02-09 18:45:00	456.118349298	456.137889251	455.879084558	455.899023286	19332
2022-02-09 18:30:00	456.297797853	456.307767217	456.008686292	456.118349298	31113
2022-02-09 18:15:00	456.38752213	456.467277043	456.198104211	456.287828488	24060
2022-02-09 18:00:00	456.307767217	456.38752213	456.277859124	456.38752213	21667
2022-02-09 17:45:00	456.287828488	456.317736581	456.247951032	456.317736581	3031
2022-02-09 17:30:00	456.26788976	456.307767217	456.208073575	456.208073575	9350
2022-02-09 17:15:00	456.287828488	456.307767217	456.218042939	456.26788976	15573
2022-02-09 17:00:00	456.427399587	456.427399587	456.138288026	456.287828488	76072
2022-02-09 16:45:00	456.586909413	456.596878778	456.138288026	456.447338315	326370
2022-02-09 16:30:00	456.158226754	456.616817506	456.076477968	456.557001321	852196
2022-02-09 16:15:00	456.068502477	456.237981668	455.619881089	456.138288026	6987588
2022-02-09 16:00:00	455.470340627	456.477246408	455.231075887	456.098410569	12580000
2022-02-09 15:45:00	455.617887217	456.347644673	455.031688604	455.480309991	5908916
2022-02-09 15:30:00	454.670797621	455.629850454	454.363741205	455.610011419	4012955
2022-02-09 15:15:00	455.260983979	455.320800164	454.523251031	454.667806812	3315767
2022-02-09 15:00:00	456.02862502	456.088441205	455.203759829	455.260983979	2441333
2022-02-09 14:45:00	455.968808835	456.188134847	455.78936028	456.018655656	1729482
2022-02-09 14:30:00	455.894038604	456.005296708	455.729544095	455.968808835	1142564
2022-02-09 14:15:00	455.370746679	456.02862502	455.360677621	455.894038604	2539317
2022-02-09 14:00:00	455.3108308	455.420493806	455.15231791	455.360677621	1292709
2022-02-09 13:45:00	455.151320974	455.370646985	454.922025598	455.3108308	1700810
2022-02-09 13:30:00	454.762515771	455.19119843	454.71266895	455.141550997	912449
2022-02-09 13:15:00	455.260983979	455.460371263	454.702699586	454.752546407	1561432
2022-02-09 13:00:00	455.111443517	455.300861436	454.882148141	455.260983979	1089433
2022-02-09 12:45:00	454.71266895	455.211137159	454.403618661	455.101474153	1884052
2022-02-09 12:30:00	454.47340421	454.922025598	454.323863748	454.702699586	1449862
2022-02-09 12:15:00	454.483373575	454.742577043	453.954997274	454.483373575	1806529
2022-02-09 12:00:00	454.652852765	455.091405095	454.124476465	454.47340421	1752601
2022-02-09 11:45:00	454.782454499	455.131382245	454.528235713	454.652852765	2114259
2022-02-09 11:30:00	454.533220395	455.101474153	454.426548199	454.792523557	1586085
2022-02-09 11:15:00	455.370646985	455.628853517	454.35377184	454.533220395	2958792
2022-02-09 11:00:00	454.652852765	455.390585714	454.483373575	455.375631667	3289821
2022-02-09 10:45:00	454.533220395	455.270953344	454.42355739	454.647868083	2973286
2022-02-09 10:30:00	454.30392502	454.822331956	453.735671262	454.523251031	5142568
2022-02-09 10:15:00	453.954997274	454.961903054	453.950012592	454.313894384	3526133
2022-02-09 10:00:00	454.652852765	454.971872419	453.845334268	453.954997274	4623027
2022-02-09 09:45:00	453.82539554	454.892117505	453.61105421	454.66282213	6483276
2022-02-09 09:30:00	453.606069528	453.904153517	453.556222707	453.865272996	98629
2022-02-09 09:15:00	453.596100164	453.82539554	453.506375886	453.616038892	90733
2022-02-09 09:00:00	453.63597762	453.725701898	453.486437158	453.506375886	87203
2022-02-09 08:45:00	453.626008256	453.675855077	453.406682245	453.63597762	59418
2022-02-09 08:30:00	453.665885713	453.855303632	453.566192071	453.645946985	139694
2022-02-09 08:15:00	453.007907678	453.805456811	449.895472186	453.715732534	141107
2022-02-09 08:00:00	453.197325597	453.486437158	453.197325597	453.297019239	65368
2022-02-09 07:45:00	453.207294961	453.207294961	452.918183401	453.067723863	39925
2022-02-09 07:30:00	453.306988603	453.406682245	453.127540048	453.157448141	36946
2022-02-09 07:15:00	452.918183401	453.51634525	452.788581666	453.336896695	43460
2022-02-09 07:00:00	452.718796117	453.057754499	452.708826753	453.017877042	13175
2022-02-09 06:45:00	452.50943947	452.74870421	452.50943947	452.74870421	12294
2022-02-09 06:30:00	452.529378198	452.698857389	452.50943947	452.539347562	3922
2022-02-09 06:15:00	452.559286291	452.559286291	452.280144094	452.439653921	13388
2022-02-09 06:00:00	452.708826753	452.708826753	452.609133111	452.609133111	964
2022-02-09 05:45:00	452.708826753	452.858367216	452.50943947	452.708826753	7815
2022-02-09 05:30:00	452.668949296	452.798551031	452.649010568	452.708826753	11372
2022-02-09 05:15:00	452.160511724	452.728765481	452.160511724	452.728765481	8232
2022-02-09 05:00:00	452.409745828	452.409745828	452.190419816	452.300082822	10070
2022-02-09 04:45:00	452.3898071	452.62907184	452.3898071	452.569255655	11191
2022-02-09 04:30:00	452.559286291	452.649010568	452.290113458	452.290113458	7217
2022-02-09 04:15:00	452.040879354	452.649010568	452.040879354	452.559286291	16223
2022-02-08 20:00:00	450.246393804	450.346087446	450.196546983	450.196546983	12250
2022-02-08 19:45:00	450.156669527	450.216485712	450.037037157	450.146700163	15360
2022-02-08 19:30:00	450.565413458	450.565413458	450.216485712	450.216485712	13219
2022-02-08 19:15:00	450.59532155	450.784739469	450.455750452	450.565413458	13082
2022-02-08 19:00:00	450.615260278	450.704984556	450.455750452	450.704984556	7587
2022-02-08 18:45:00	450.535505365	450.615260278	450.47568918	450.615260278	5972
2022-02-08 18:30:00	450.316179353	450.814647562	450.266332533	450.724923284	22837
2022-02-08 18:15:00	449.917404787	450.366026174	449.917404787	450.266332533	35232
2022-02-08 18:00:00	449.867557966	449.917404787	449.867557966	449.917404787	4003
2022-02-08 17:45:00	449.837649873	449.927374151	449.837649873	449.87752733	2221
2022-02-08 17:30:00	449.917404787	449.917404787	449.817711145	449.867557966	29800
2022-02-08 17:15:00	449.927374151	450.126761434	449.558507677	449.917404787	1296959
2022-02-08 17:00:00	449.957282243	449.9971597	449.558507677	449.9971597	82784
2022-02-08 16:45:00	449.967251608	450.076914613	449.558507677	449.937343515	104899
2022-02-08 16:30:00	449.75789496	450.037037157	449.558507677	449.957282243	188857
2022-02-08 16:15:00	449.508660856	450.296240625	449.289334844	449.747925596	4174884
2022-02-08 16:00:00	449.149763746	450.535505365	448.770927908	449.508660856	10195757
2022-02-08 15:45:00	448.800836	449.737956232	448.631356809	449.169702474	4361422
2022-02-08 15:30:00	449.04010074	449.418936578	448.431969526	448.790866636	2445878
2022-02-08 15:15:00	447.335339468	449.139794382	446.71723889	449.030131376	3137590
2022-02-08 15:00:00	447.235645826	447.694236578	446.796993803	447.335339468	2828093
2022-02-08 14:45:00	447.544696115	448.063103052	446.906656809	447.240630508	2583904
2022-02-08 14:30:00	449.000223284	449.089947561	447.415094381	447.544696115	2288829
2022-02-08 14:15:00	448.980284555	449.448844671	448.860652185	449.000223284	1114848
2022-02-08 14:00:00	448.481816347	449.020162012	448.262490335	448.980184862	1150501
2022-02-08 13:45:00	448.471846983	449.149763746	448.342245249	448.481816347	1709318
2022-02-08 13:30:00	449.189641203	449.189641203	448.243548543	448.471846983	2136589
2022-02-08 13:15:00	449.219549295	449.264411434	448.770927908	449.209579931	1760223
2022-02-08 13:00:00	449.618323862	449.747925596	449.129825018	449.219549295	1436816
2022-02-08 12:45:00	448.741019815	449.887496694	448.741019815	449.598484827	2367317
2022-02-08 12:30:00	448.292398428	448.780897272	448.093011144	448.731050451	1267513
2022-02-08 12:15:00	448.701142359	449.089947561	448.182735422	448.272459699	2482221
2022-02-08 12:00:00	448.511724439	448.880590914	448.292398428	448.691172994	2009232
2022-02-08 11:45:00	447.634420393	448.606433399	447.634420393	448.496770393	2255623
2022-02-08 11:30:00	447.704205942	447.973378774	447.285492647	447.6045123	2573105
2022-02-08 11:15:00	446.547759699	447.714175306	446.497912878	447.694236578	2979961
2022-02-08 11:00:00	445.500976461	446.936564901	445.491007097	446.52782097	2904969
2022-02-08 10:45:00	444.952661432	445.650516924	444.454193224	445.52091519	1942165
2022-02-08 10:30:00	445.032416346	445.859873571	444.633641779	444.932722704	3016490
2022-02-08 10:15:00	445.04238571	445.181956808	443.856031374	445.032416346	3347984
2022-02-08 10:00:00	445.361405363	445.979505941	444.693457964	445.062324438	3155092
2022-02-08 09:45:00	445.361405363	446.099138311	444.92275334	445.361405363	4207632
2022-02-08 09:30:00	445.191926172	445.650516924	445.092232531	445.291619814	249146
2022-02-08 09:15:00	445.431190912	445.660486288	445.231803629	445.231803629	144877
2022-02-08 09:00:00	445.231803629	445.590700739	445.012477617	445.491007097	151245
2022-02-08 08:45:00	445.568768138	446.129046404	445.082263167	445.191926172	176013
2022-02-08 08:30:00	445.690394381	445.800057386	445.431190912	445.451129641	38897
2022-02-08 08:15:00	444.852967791	446.527422196	444.633641779	445.680425016	132317
2022-02-08 08:00:00	444.842998427	445.241772993	444.773212877	445.211864901	35792
2022-02-08 07:45:00	444.882875883	445.171987444	444.813090334	444.952661432	35128
2022-02-08 07:30:00	445.341466635	445.341466635	444.573825594	444.912783976	35448
2022-02-08 07:15:00	445.201895536	445.391313456	444.902814612	445.371374727	31443
2022-02-08 07:00:00	445.251742357	445.251742357	444.882875883	445.072293802	68546
2022-02-08 06:45:00	445.560792646	445.839934843	445.191926172	445.481037733	11888
2022-02-08 06:30:00	445.939628485	445.959567213	445.321527906	445.500976461	18972
2022-02-08 06:15:00	446.158954496	446.258648138	445.710333109	445.730271837	9711
2022-02-08 06:00:00	446.448066057	446.52782097	446.248678774	446.258648138	1969
2022-02-08 05:45:00	446.129046404	446.298525595	446.129046404	446.198831953	4120
2022-02-08 05:30:00	446.258648138	446.268617502	445.810026751	446.099138311	18757
2022-02-08 05:15:00	446.328433687	446.428127329	446.109107676	446.228740046	4796
2022-02-08 05:00:00	446.976442358	447.744083399	446.388249872	446.388249872	19126
2022-02-08 04:45:00	447.036258543	447.205737734	446.816932531	446.916626173	4804
2022-02-08 04:30:00	447.205737734	447.43503311	447.135952185	447.255584555	1975
2022-02-08 04:15:00	447.12598282	447.12598282	446.637483976	447.086105364	11915
2022-02-07 20:00:00	446.627514612	446.826901895	446.627514612	446.757116346	14588
2022-02-07 19:45:00	446.607575884	446.657422705	446.517851606	446.627514612	5429
2022-02-07 19:30:00	446.826901895	446.916626173	446.378280508	446.497912878	28037
2022-02-07 19:15:00	446.926595537	447.026289179	446.71723889	446.71723889	9070
2022-02-07 19:00:00	446.727208254	446.876748716	446.727208254	446.876748716	3063
2022-02-07 18:45:00	446.76708571	446.806963167	446.64745334	446.707269525	11865
2022-02-07 18:30:00	446.617545248	446.926595537	446.577667791	446.83687126	78656
2022-02-07 18:15:00	446.677361433	446.707269525	446.378280508	446.507882242	85372
2022-02-07 18:00:00	446.677361433	446.757116346	446.677361433	446.677361433	27400
2022-02-07 17:45:00	446.537790335	446.677361433	446.537790335	446.667392069	9660
2022-02-07 17:30:00	446.52782097	446.657422705	446.507882242	446.537790335	11446
2022-02-07 17:15:00	446.587637155	446.657422705	445.889781664	446.577667791	206403
2022-02-07 17:00:00	446.547759699	446.707269525	445.889781664	446.577667791	365884
2022-02-07 16:45:00	446.59760652	446.677361433	445.889781664	446.537790335	124917
2022-02-07 16:30:00	446.507882242	446.617545248	446.308494959	446.607575884	235024
2022-02-07 16:15:00	445.859873571	446.557729063	445.7528026	446.47797415	2539325
2022-02-07 16:00:00	446.248678774	446.612560566	444.484101317	445.859873571	13987207
2022-02-07 15:45:00	447.72414467	448.12271985	446.188862589	446.248678774	4496604
2022-02-07 15:30:00	449.583431087	449.608354498	447.55466548	447.70879185	2598814
2022-02-07 15:15:00	448.521693804	449.597388197	448.122919237	449.578446405	2564885
2022-02-07 15:00:00	448.960345827	449.079978197	448.342245249	448.551601896	1784702
2022-02-07 14:45:00	448.701142359	449.079978197	448.422000162	448.960345827	1860157
2022-02-07 14:30:00	447.614481665	448.701142359	447.504818659	448.699148486	1669050
2022-02-07 14:15:00	448.053133688	448.093011144	447.464941202	447.6045123	1220834
2022-02-07 14:00:00	447.813868948	448.232582243	447.215707098	448.043164324	1427237
2022-02-07 13:45:00	447.624451029	448.053133688	447.57958889	447.813868948	2147712
2022-02-07 13:30:00	447.544696115	447.764022127	447.086105364	447.614481665	1309988
2022-02-07 13:15:00	446.258648138	447.744083399	446.069230219	447.549680797	2478218
2022-02-07 13:00:00	446.148985132	446.667392069	446.009414034	446.248778468	1957539
2022-02-07 12:45:00	445.959567213	446.418157965	445.396298138	446.158954496	2006547
2022-02-07 12:30:00	446.158954496	446.806963167	445.884796982	445.969536577	1680918
2022-02-07 12:15:00	446.816932531	446.866779352	445.949597849	446.178893225	1885308
2022-02-07 12:00:00	445.864858253	446.946534265	445.829965479	446.816932531	2462323
2022-02-07 11:45:00	447.803899584	447.804597439	445.740241201	445.869842936	3696416
2022-02-07 11:30:00	447.813868948	448.272459699	447.345308832	447.803899584	2908926
2022-02-07 11:15:00	448.412030798	448.711111723	447.275523283	447.823838312	3745496
2022-02-07 11:00:00	448.242551607	448.651295538	447.863715769	448.412030798	1777168
2022-02-07 10:45:00	448.431969526	449.478752763	447.833807676	448.20267415	2918655
2022-02-07 10:30:00	447.325370104	448.736035133	447.106044092	448.422000162	2462255
2022-02-07 10:15:00	448.551601896	448.930437734	447.205737734	447.305431375	2834311
2022-02-07 10:00:00	448.003286867	449.030131376	447.275523283	448.551601896	4548485
2022-02-07 09:45:00	448.132888601	448.501755075	446.83687126	447.983348139	5253486
2022-02-07 09:30:00	448.063103052	448.272459699	447.734114035	448.152827329	167910
2022-02-07 09:15:00	448.412030798	448.571540624	448.112949873	448.122919237	68453
2022-02-07 09:00:00	448.172766058	448.471846983	448.043164324	448.431969526	71985
2022-02-07 08:45:00	448.511724439	448.571540624	447.96340941	448.192704786	267095
2022-02-07 08:30:00	448.701142359	448.970315191	448.511724439	448.521693804	59358
2022-02-07 08:15:00	448.122919237	448.92046837	445.8798123	448.701142359	120452
2022-02-07 08:00:00	447.933501318	448.44193889	447.933501318	448.142857965	50968
2022-02-07 07:45:00	447.764022127	447.893623861	447.694236578	447.893623861	16727
2022-02-07 07:30:00	448.043164324	448.362183977	447.594542936	447.764022127	116813
2022-02-07 07:15:00	446.966472994	448.023225595	446.966472994	447.973378774	46080
2022-02-07 07:00:00	446.657422705	447.12598282	446.637483976	447.12598282	49419
2022-02-07 06:45:00	446.88671808	447.24561519	446.637483976	446.657422705	21065
2022-02-07 06:30:00	446.567698427	446.856809988	446.458035421	446.806963167	7372
2022-02-07 06:15:00	446.218770681	446.428127329	445.959567213	446.428127329	6384
2022-02-07 06:00:00	446.777055075	446.876748716	446.158954496	446.158954496	11738
2022-02-07 05:45:00	446.697300161	446.697300161	446.288556231	446.378280508	53852
2022-02-07 05:30:00	446.76708571	446.777055075	446.328433687	446.537790335	5828
2022-02-07 05:15:00	446.667392069	446.687330797	446.35834178	446.637483976	4581
2022-02-07 05:00:00	445.989475306	446.248678774	445.630578196	446.178893225	8247
2022-02-07 04:45:00	446.816932531	446.816932531	446.129046404	446.129046404	2992
2022-02-07 04:30:00	447.056197271	447.056197271	446.487943514	446.707269525	2242
2022-02-07 04:15:00	446.996381086	447.425063745	446.418157965	446.418157965	7031
2022-02-04 20:00:00	447.165860277	447.285492647	446.996381086	447.285492647	14119
2022-02-04 19:45:00	446.926595537	447.026289179	446.926595537	447.026289179	5860
2022-02-04 19:30:00	446.996381086	446.996381086	446.926595537	446.926595537	2691
2022-02-04 19:15:00	447.076136	447.12598282	446.976442358	447.026289179	3740
2022-02-04 19:00:00	447.026289179	447.116013456	446.876748716	447.026289179	23220
2022-02-04 18:45:00	446.896687445	447.12598282	446.896687445	447.026289179	20851
2022-02-04 18:30:00	446.737177618	446.876748716	446.727208254	446.876748716	8097
2022-02-04 18:15:00	446.677361433	446.747146982	446.677361433	446.737177618	11423
2022-02-04 18:00:00	446.448066057	446.627514612	446.438096693	446.627514612	35451
2022-02-04 17:45:00	446.617545248	446.617545248	446.428127329	446.448066057	40175
2022-02-04 17:30:00	446.657422705	446.697300161	446.59760652	446.617545248	39702
2022-02-04 17:15:00	446.537790335	447.325370104	446.537790335	446.667392069	521098
2022-02-04 17:00:00	446.787024439	447.325370104	446.52782097	446.677361433	248809
2022-02-04 16:45:00	446.637483976	447.325370104	446.507882242	446.677361433	275154
2022-02-04 16:30:00	446.926595537	446.926595537	446.488043207	446.657422705	499920
2022-02-04 16:15:00	447.36524756	447.684267214	446.408188601	446.896687445	11012255
2022-02-04 16:00:00	449.458814035	449.658201318	447.205737734	447.355278196	11204646
2022-02-04 15:45:00	450.495627908	451.173544672	449.339181665	449.468783399	4943153
2022-02-04 15:30:00	451.143636579	451.243330221	450.266332533	450.490643226	3350707
2022-02-04 15:15:00	449.678140047	451.392870683	449.648231954	451.141443319	4750069
2022-02-04 15:00:00	449.000223284	449.698178469	448.671234266	449.678040353	2596641
2022-02-04 14:45:00	448.639332301	449.75789496	448.471846983	449.010192648	3349148
2022-02-04 14:30:00	448.621387445	448.965330509	447.943470682	448.631356809	3178917
2022-02-04 14:15:00	449.269396116	449.438875307	448.214637387	448.606433399	3238362
2022-02-04 14:00:00	449.329212301	449.359120393	448.541632532	449.259426752	2614199
2022-02-04 13:45:00	448.382122705	449.448844671	448.222612879	449.324227619	2439324
2022-02-04 13:30:00	448.461877619	449.010192648	448.016446428	448.372153341	2866404
2022-02-04 13:15:00	447.185799005	448.830744093	447.175829641	448.455198145	4181293
2022-02-04 13:00:00	446.707269525	447.255584555	446.428127329	447.185799005	2207925
2022-02-04 12:45:00	446.099138311	446.906656809	445.491007097	446.71723889	2478438
2022-02-04 12:30:00	445.969536577	446.388249872	445.680425016	446.049291491	2229418
2022-02-04 12:15:00	445.491007097	446.283571548	445.082263167	445.949597849	2673943
2022-02-04 12:00:00	445.610639467	446.487943514	445.351435999	445.471068369	2993446
2022-02-04 11:45:00	444.464162588	445.790088022	444.234867212	445.610539774	3383794
2022-02-04 11:30:00	442.759401316	444.852967791	442.470289755	444.464162588	3830352
2022-02-04 11:15:00	443.347593802	443.96569438	442.579952761	442.739462588	3360897
2022-02-04 11:00:00	443.827818074	444.065388022	442.859094958	443.337624438	3875042
2022-02-04 10:45:00	444.713396692	445.600670103	443.467226172	443.836092646	4384162
2022-02-04 10:30:00	446.408188601	447.345308832	444.643611143	444.703527022	4120545
2022-02-04 10:15:00	445.800057386	446.607575884	444.963627733	446.403203918	4556985
2022-02-04 10:00:00	446.338403051	446.936564901	444.872906519	445.819996115	4462026
2022-02-04 09:45:00	444.982569525	446.757116346	443.706490912	446.348372416	5950555
2022-02-04 09:30:00	444.08532675	445.331497271	443.975663744	444.982569525	519754
2022-02-04 09:15:00	443.038543513	444.065388022	442.136316056	444.065388022	391090
2022-02-04 09:00:00	443.36753253	444.185020392	442.978727328	443.018604784	394920
2022-02-04 08:45:00	445.620608831	445.620608831	442.619830218	443.357563166	1068759
2022-02-04 08:30:00	446.009414034	446.178893225	445.132109987	445.630578196	185443
2022-02-04 08:15:00	444.464062895	450.655137735	444.045449293	446.009414034	216878
2022-02-04 08:00:00	445.291619814	446.547759699	445.261711721	446.208801317	335332
2022-02-04 07:45:00	445.241772993	445.361405363	444.882875883	445.231803629	150530
2022-02-04 07:30:00	444.284714033	445.231803629	444.115234842	445.201895536	172065
2022-02-04 07:15:00	443.84606201	444.693457964	443.84606201	444.095296114	147633
2022-02-04 07:00:00	444.833029062	444.833029062	443.836092646	443.836092646	45349
2022-02-04 06:45:00	444.743304785	445.500976461	444.693457964	445.032416346	38400
2022-02-04 06:30:00	444.633641779	445.132109987	443.96569438	444.882875883	70813
2022-02-04 06:15:00	445.989475306	446.288556231	444.593764322	444.733335421	50618
2022-02-04 06:00:00	446.228740046	446.328433687	445.610639467	446.288556231	46123
2022-02-04 05:45:00	446.448066057	446.448066057	445.660486288	446.039322126	25277
2022-02-04 05:30:00	447.405125017	447.405125017	446.378280508	446.59760652	14006
2022-02-04 05:15:00	448.122919237	448.192704786	447.295462011	447.305431375	10667
2022-02-04 05:00:00	448.840713457	448.840713457	448.451908254	448.451908254	2946
2022-02-04 04:45:00	448.571540624	449.109886289	448.362183977	448.362183977	4799
2022-02-04 04:30:00	448.800836	448.870621549	448.122919237	448.511724439	11517
2022-02-04 04:15:00	448.810805364	449.199610567	448.44193889	448.760958544	25994
2022-02-03 20:00:00	449.907435423	450.047006521	449.87752733	449.907435423	23069
2022-02-03 19:45:00	450.11679207	450.11679207	449.688109411	449.817711145	39426
2022-02-03 19:30:00	450.316179353	450.316179353	450.066945249	450.066945249	3173
2022-02-03 19:15:00	450.066945249	450.465719816	449.867557966	450.296240625	8347
2022-02-03 19:00:00	450.256363168	450.435811723	449.917404787	450.007129064	41761
2022-02-03 18:45:00	450.066945249	450.405903631	450.047006521	450.276301897	10200
2022-02-03 18:30:00	450.056975885	450.505597273	450.047006521	450.047006521	45213
2022-02-03 18:15:00	449.857588602	450.296240625	449.39899785	449.957282243	170785
2022-02-03 18:00:00	449.618323862	449.817711145	449.359120393	449.817711145	100230
2022-02-03 17:45:00	449.39899785	450.615260278	449.339181665	449.598385133	106799
2022-02-03 17:30:00	450.136730798	450.136730798	445.231803629	449.468783399	3222263
2022-02-03 17:15:00	450.445781088	450.605290914	445.231803629	450.007129064	84221
2022-02-03 17:00:00	450.056975885	450.615260278	445.231803629	450.266332533	232944
2022-02-03 16:45:00	449.658201318	450.166638891	449.598385133	450.037037157	587016
2022-02-03 16:30:00	448.20267415	449.967251608	447.903593225	449.628293226	784294
2022-02-03 16:15:00	445.291619814	448.910499006	445.035706236	448.142857965	8990182
2022-02-03 16:00:00	446.099138311	446.099138311	444.344530218	445.28165045	16914708
2022-02-03 15:45:00	447.24561519	447.265553919	445.700363745	446.104122993	5959197
2022-02-03 15:30:00	446.966472994	447.993317503	446.936564901	447.235645826	4205450
2022-02-03 15:15:00	446.891702763	447.205737734	446.188862589	446.966472994	3475526
2022-02-03 15:00:00	446.517851606	447.116013456	446.328433687	446.896687445	3380343
2022-02-03 14:45:00	448.172766058	448.232582243	446.487943514	446.537790335	3533779
2022-02-03 14:30:00	448.666249584	448.990253919	447.885050208	448.182735422	1824612
2022-02-03 14:15:00	448.591479353	449.209579931	448.382122705	448.661264902	1919374
2022-02-03 14:00:00	448.611418081	449.01517733	448.302367792	448.594270775	1347971
2022-02-03 13:45:00	448.686188312	449.324127925	448.382122705	448.601448717	2067044
2022-02-03 13:30:00	448.217628197	449.080476665	448.142857965	448.691172994	2023180
2022-02-03 13:15:00	448.541532838	448.56157126	447.664328485	448.217628197	2759798
2022-02-03 13:00:00	448.402061434	448.706127041	447.853746404	448.531663168	2308830
2022-02-03 12:45:00	448.790866636	449.239488023	448.232582243	448.422000162	2197372
2022-02-03 12:30:00	449.030131376	449.035116058	447.773991491	448.800836	2669863
2022-02-03 12:15:00	448.830744093	449.249457388	448.122919237	449.04010074	3104865
2022-02-03 12:00:00	449.867557966	450.047006521	448.790866636	448.830744093	2401253
2022-02-03 11:45:00	450.196546983	450.35605681	449.448844671	449.857588602	2343416
2022-02-03 11:30:00	451.427763458	451.482594961	449.777833688	450.196546983	2660674
2022-02-03 11:15:00	450.585352186	451.582288602	449.857588602	451.412809412	2385645
2022-02-03 11:00:00	451.004065481	451.203452764	450.056975885	450.59532155	2500395
2022-02-03 10:45:00	451.128682533	451.532441782	450.515566637	450.993996423	3093984
2022-02-03 10:30:00	450.306209989	451.43274814	450.156669527	451.133667215	4738053
2022-02-03 10:15:00	448.910499006	450.395934267	448.671234266	450.296240625	5726242
2022-02-03 10:00:00	449.977220972	449.9971597	448.631755584	448.890560278	6064816
2022-02-03 09:45:00	449.568477041	450.95421866	448.621387445	449.987190336	7887464
2022-02-03 09:30:00	449.797772417	449.867557966	449.289334844	449.618323862	291639
2022-02-03 09:15:00	449.369089758	449.917404787	448.990253919	449.737956232	297017
2022-02-03 09:00:00	450.146700163	450.326148718	449.329212301	449.39899785	348071
2022-02-03 08:45:00	451.283207677	451.512503053	450.086883978	450.146700163	169394
2022-02-03 08:30:00	451.07385103	451.442717504	451.014034845	451.113728487	127960
2022-02-03 08:15:00	451.512503053	456.290819298	450.305811215	451.063881666	244644
2022-02-03 08:00:00	451.861430799	452.200389181	451.612196695	451.761737157	163836
2022-02-03 07:45:00	451.273238313	452.120634267	450.944249296	451.662043516	84716
2022-02-03 07:30:00	451.014034845	451.412809412	450.914341203	451.263268949	90619
2022-02-03 07:15:00	451.053912302	451.163575307	450.515566637	450.984126752	122468
2022-02-03 07:00:00	450.615260278	451.113728487	450.59532155	451.113728487	34949
2022-02-03 06:45:00	450.316179353	450.545474729	450.206516348	450.545474729	5478
2022-02-03 06:30:00	450.794708833	450.794708833	450.226455076	450.445781088	7924
2022-02-03 06:15:00	450.814647562	451.253299585	450.615260278	450.774770105	4726
2022-02-03 06:00:00	450.764800741	450.804678197	450.545474729	450.804678197	12324
2022-02-03 05:45:00	450.984126752	451.014034845	450.884433111	450.914341203	4404
2022-02-03 05:30:00	451.213422128	451.402840047	450.994096117	451.233360857	30528
2022-02-03 05:15:00	450.804678197	451.263268949	450.754831377	451.113728487	7115
2022-02-03 05:00:00	451.492564325	451.502533689	450.645168371	450.685045827	19980
2022-02-03 04:45:00	451.831522707	451.831522707	450.944249296	451.163575307	14292
2022-02-03 04:30:00	451.991032533	452.180450452	451.721859701	451.721859701	2701
2022-02-03 04:15:00	451.891338892	451.951155076	451.642104787	451.951155076	5393
2022-02-02 20:00:00	451.612196695	451.711890337	451.303146406	451.303146406	33123
2022-02-02 19:45:00	451.721859701	451.771706522	451.323085134	451.612196695	17777
2022-02-02 19:30:00	451.572319238	451.891338892	451.55238051	451.642204481	18509
2022-02-02 19:15:00	451.223391492	451.612196695	451.153605943	451.542411146	58263
2022-02-02 19:00:00	451.362962591	451.412809412	451.143636579	451.223391492	44015
2022-02-02 18:45:00	452.160511724	452.160511724	451.343023862	451.343023862	70065
2022-02-02 18:30:00	452.320021551	452.429684556	452.120634267	452.15054236	54346
2022-02-02 18:15:00	452.619102476	452.948091493	452.290113458	452.320021551	103318
2022-02-02 18:00:00	452.708826753	452.758673574	452.449623285	452.589194383	46264
2022-02-02 17:45:00	452.708826753	455.948870107	452.688888025	452.708826753	38690
2022-02-02 17:30:00	452.778612302	452.838428487	452.50943947	452.708826753	83161
2022-02-02 17:15:00	452.977999586	452.988068643	452.778612302	452.798551031	270214
2022-02-02 17:00:00	452.858367216	452.98796895	452.539347562	452.98796895	176413
2022-02-02 16:45:00	452.609133111	455.948870107	452.409745828	452.838428487	655057
2022-02-02 16:30:00	452.788581666	456.129315598	452.110664903	452.549316926	1245881
2022-02-02 16:15:00	455.899023286	456.138288026	452.310052186	452.778612302	12013425
2022-02-02 16:00:00	456.257920396	456.716511148	455.470340627	455.899023286	15628653
2022-02-02 15:45:00	455.998716928	456.407460858	455.679697274	456.257920396	4137904
2022-02-02 15:30:00	455.66972791	456.606848142	455.540126176	455.978778199	4112174
2022-02-02 15:15:00	455.589972997	456.228012303	455.19119843	455.659758546	2878537
2022-02-02 15:00:00	455.809299009	456.315842402	455.560064904	455.599942361	3090637
2022-02-02 14:45:00	454.852240049	456.038594384	454.802393228	455.819268373	3211241
2022-02-02 14:30:00	454.752546407	455.111443517	454.084599008	454.852240049	2906294
2022-02-02 14:15:00	454.872178777	455.440432534	454.607990627	454.752546407	2398542
2022-02-02 14:00:00	455.021719239	455.181229066	454.373710569	454.873674182	2400199
2022-02-02 13:45:00	454.283986291	455.270953344	454.18429265	455.011749875	3868944
2022-02-02 13:30:00	454.802393228	455.131382245	453.845334268	454.283986291	2119677
2022-02-02 13:15:00	455.420493806	455.470340627	454.453465482	454.772485135	3293089
2022-02-02 13:00:00	454.373710569	455.440432534	454.363741205	455.420493806	2613745
2022-02-02 12:45:00	453.735671262	454.413588025	453.366804788	454.383580239	2013453
2022-02-02 12:30:00	454.283986291	454.622944673	453.521329933	453.725701898	2087279
2022-02-02 12:15:00	453.366804788	454.42355739	452.908214036	454.274016927	3038085
2022-02-02 12:00:00	452.519408834	453.436590337	452.260205366	453.366804788	2241481
2022-02-02 11:45:00	452.888275308	452.89325999	451.771706522	452.531870539	2654235
2022-02-02 11:30:00	451.901308256	453.177386869	451.662043516	452.888275308	3489756
2022-02-02 11:15:00	453.685824441	453.915119817	451.851461435	451.91127762	3965049
2022-02-02 11:00:00	453.87524236	454.393649297	452.898244672	453.675855077	3221442
2022-02-02 10:45:00	452.788581666	454.014813459	452.001001897	453.885211725	4827067
2022-02-02 10:30:00	453.386743516	453.915119817	452.469562013	452.768642938	3374580
2022-02-02 10:15:00	453.147478776	454.682760858	453.147478776	453.39671288	4297526
2022-02-02 10:00:00	453.576161435	453.805456811	452.589991932	453.117570684	4650016
2022-02-02 09:45:00	454.104537736	454.991811147	453.167417505	453.5861308	6341254
2022-02-02 09:30:00	454.18429265	454.463434846	453.905150453	454.084599008	283743
2022-02-02 09:15:00	454.343802476	454.59303658	454.144415193	454.144415193	184430
2022-02-02 09:00:00	454.961903054	455.201167794	454.293955655	454.433526754	145554
2022-02-02 08:45:00	454.991811147	455.330769529	454.892117505	454.971872419	103484
2022-02-02 08:30:00	455.360677621	455.540126176	454.822331956	455.001780511	242799
2022-02-02 08:15:00	455.350708257	455.938900743	451.900311319	455.410524442	111376
2022-02-02 08:00:00	455.360677621	456.02862502	455.340738893	455.799329644	86705
2022-02-02 07:45:00	455.440432534	455.450401899	455.081535424	455.340738893	53271
2022-02-02 07:30:00	455.330769529	455.609911725	455.330769529	455.400555078	51175
2022-02-02 07:15:00	455.061596696	455.599942361	454.742577043	455.350708257	86982
2022-02-02 07:00:00	455.021719239	455.161290338	454.981841783	455.031688604	24700
2022-02-02 06:45:00	454.812362592	454.961903054	454.782454499	454.792423864	7446
2022-02-02 06:30:00	454.692730222	454.852240049	454.553159124	454.66282213	19732
2022-02-02 06:15:00	454.981841783	454.981841783	454.583067216	454.692730222	16308
2022-02-02 06:00:00	455.111443517	455.111443517	454.912056234	454.931994962	9363
2022-02-02 05:45:00	455.221106523	455.410524442	455.111443517	455.121412881	7943
2022-02-02 05:30:00	455.201167794	455.251014615	455.101474153	455.151320974	23226
2022-02-02 05:15:00	455.420493806	455.480309991	455.051627332	455.280922708	14910
2022-02-02 05:00:00	455.001780511	455.609911725	454.991811147	455.520187448	15406
2022-02-02 04:45:00	454.463434846	454.802393228	454.373710569	454.802393228	1342
2022-02-02 04:30:00	454.782454499	454.83230132	454.47340421	454.47340421	9688
2022-02-02 04:15:00	453.606069528	454.71266895	453.606069528	454.71266895	13204
2022-02-01 20:00:00	453.606069528	453.765579355	453.566192071	453.715732534	33730
2022-02-01 19:45:00	453.70576317	453.715732534	453.606069528	453.606069528	5827
2022-02-01 19:30:00	453.406682245	453.715732534	453.406682245	453.715732534	36582
2022-02-01 19:15:00	453.277080511	453.556222707	453.277080511	453.39671288	18253
2022-02-01 19:00:00	453.287049875	453.287049875	453.127540048	453.207294961	45761
2022-02-01 18:45:00	453.137908187	453.297019239	453.007907678	453.177386869	4633
2022-02-01 18:30:00	453.027846406	453.316957967	452.98796895	453.316957967	24505
2022-02-01 18:15:00	453.306988603	453.406682245	452.828459123	452.948091493	70926
2022-02-01 18:00:00	453.10760132	453.356835424	453.047785135	453.356835424	37086
2022-02-01 17:45:00	453.077693227	453.137509412	451.562349874	452.98796895	1222044
2022-02-01 17:30:00	453.157448141	453.157448141	452.997938314	453.077693227	62983
2022-02-01 17:15:00	453.10760132	453.306988603	453.007907678	453.207294961	36157
2022-02-01 17:00:00	453.237203054	453.506375886	451.562349874	453.127540048	1496058
2022-02-01 16:45:00	453.087662591	453.576161435	451.562349874	453.207294961	1206428
2022-02-01 16:30:00	452.220327909	453.077693227	452.210358545	453.067723863	916325
2022-02-01 16:15:00	451.652074152	452.300082822	451.522472417	452.220327909	8018636
2022-02-01 16:00:00	451.273238313	452.240266637	451.153605943	451.582288602	16853389
2022-02-01 15:45:00	450.934279932	451.492564325	450.455750452	451.273238313	5241548
2022-02-01 15:30:00	450.256363168	451.088805076	449.957282243	450.934279932	3665548
2022-02-01 15:15:00	449.050070104	450.5036034	448.880590914	450.246393804	4541152
2022-02-01 15:00:00	449.000223284	449.239488023	448.511724439	449.060039469	1643403
2022-02-01 14:45:00	448.770927908	449.099916925	448.431969526	448.960345827	2073344
2022-02-01 14:30:00	448.900529642	449.149763746	448.122919237	448.770927908	2186893
2022-02-01 14:15:00	449.060039469	449.508660856	448.531663168	448.930437734	3123923
2022-02-01 14:00:00	449.169702474	449.319242937	448.531663168	449.050070104	2014824
2022-02-01 13:45:00	448.960345827	449.259426752	448.232582243	449.15973311	1686896
2022-02-01 13:30:00	448.402061434	449.000223284	448.242551607	448.95934889	2380718
2022-02-01 13:15:00	449.050070104	449.094932243	448.152827329	448.402061434	1656460
2022-02-01 13:00:00	448.197689468	449.099916925	447.764022127	449.070008833	2434105
2022-02-01 12:45:00	448.68120363	448.780897272	447.594542936	448.182735422	2623775
2022-02-01 12:30:00	448.551601896	449.109886289	448.172766058	448.691172994	2212203
2022-02-01 12:15:00	449.304288891	449.528599584	448.252520971	448.56157126	2391234
2022-02-01 12:00:00	448.780897272	449.63826259	448.691172994	449.299304208	3035108
2022-02-01 11:45:00	448.511724439	449.079978197	447.6045123	448.750989179	4257951
2022-02-01 11:30:00	449.369089758	449.458814035	448.023225595	448.511724439	2799409
2022-02-01 11:15:00	448.621387445	449.458814035	448.102980509	449.369089758	3689382
2022-02-01 11:00:00	446.916626173	448.651295538	446.517851606	448.631356809	3188513
2022-02-01 10:45:00	447.415094381	448.352214613	446.577667791	446.946534265	3661037
2022-02-01 10:30:00	447.654359121	448.661264902	446.737177618	447.395155653	4589644
2022-02-01 10:15:00	448.382122705	448.501755075	445.569166912	447.639405075	7224503
2022-02-01 10:00:00	447.72414467	448.760958544	447.24561519	448.392092069	6738816
2022-02-01 09:45:00	449.299304208	449.63826259	447.405125017	447.72414467	11119717
2022-02-01 09:30:00	448.880590914	449.369089758	448.68120363	449.299304208	220915
2022-02-01 09:15:00	449.119855654	449.299304208	448.880590914	448.890560278	102098
2022-02-01 09:00:00	448.780897272	449.109886289	448.601448717	449.070008833	57567
2022-02-01 08:45:00	448.870621549	448.970315191	448.20267415	448.770927908	77063
2022-02-01 08:30:00	448.731050451	449.060039469	448.671234266	448.760958544	103507
2022-02-01 08:15:00	447.524757387	449.369089758	447.235645826	448.661264902	190928
2022-02-01 08:00:00	448.192704786	448.431969526	447.993317503	448.122919237	46457
2022-02-01 07:45:00	447.983348139	448.32230652	447.883654497	448.212643514	61736
2022-02-01 07:30:00	447.514788023	447.953440046	447.275523283	447.953440046	28150
2022-02-01 07:15:00	447.36524756	447.664328485	447.225676462	447.464941202	39516
2022-02-01 07:00:00	447.425063745	447.664328485	447.305431375	447.305431375	6532
2022-02-01 06:45:00	447.504818659	447.853746404	447.355278196	447.355278196	9445
2022-02-01 06:30:00	447.664328485	447.72414467	447.325370104	447.514788023	11990
2022-02-01 06:15:00	447.445002474	448.292398428	447.145921549	448.023225595	64374
2022-02-01 06:00:00	447.43503311	447.445002474	446.95650363	447.275523283	4355
2022-02-01 05:45:00	447.454971838	447.933501318	447.454971838	447.853746404	4088
2022-02-01 05:30:00	447.67429785	447.734114035	447.255584555	447.504818659	4196
2022-02-01 05:15:00	447.464941202	447.72414467	447.464941202	447.48487993	4971
2022-02-01 05:00:00	447.275523283	447.305431375	446.408188601	447.285492647	13656
2022-02-01 04:45:00	447.106044092	447.544696115	446.826901895	446.996381086	11475
2022-02-01 04:30:00	448.501755075	448.701142359	447.12598282	447.12598282	14613
2022-02-01 04:15:00	448.820774729	449.169702474	448.501755075	448.671234266	42071
2022-01-31 20:00:00	447.474910566	447.744083399	447.445002474	447.584573572	25816
2022-01-31 19:45:00	447.494849295	447.534726751	447.35537789	447.405125017	9005
2022-01-31 19:30:00	447.48487993	447.55466548	447.385186289	447.524757387	8771
2022-01-31 19:15:00	447.464941202	447.574604208	447.305431375	447.43503311	16589
2022-01-31 19:00:00	447.425063745	447.55466548	447.36524756	447.415094381	6259
2022-01-31 18:45:00	447.375216925	448.531663168	447.066166635	447.48487993	530318
2022-01-31 18:30:00	447.375216925	447.624451029	447.31540074	447.335339468	11416
2022-01-31 18:15:00	447.454971838	447.823838312	447.285492647	447.355278196	100850
2022-01-31 18:00:00	447.524757387	447.584573572	447.425063745	447.454971838	31083
2022-01-31 17:45:00	447.375216925	447.55466548	447.375216925	447.524757387	40627
2022-01-31 17:30:00	447.225676462	447.385186289	447.12598282	447.375216925	21864
2022-01-31 17:15:00	447.116013456	447.375216925	447.116013456	447.24561519	17678
2022-01-31 17:00:00	447.335339468	448.531663168	447.116013456	447.205737734	515162
2022-01-31 16:45:00	447.425063745	448.531663168	447.225676462	447.305431375	807918
2022-01-31 16:30:00	447.285492647	448.531663168	447.225676462	447.385186289	453666
2022-01-31 16:15:00	448.402061434	448.794954075	447.165860277	447.235645826	16286629
2022-01-31 16:00:00	446.777055075	448.900529642	446.617545248	448.412030798	25028991
2022-01-31 15:45:00	445.839934843	447.135952185	445.351435999	446.747146982	7696707
2022-01-31 15:30:00	444.813090334	446.228740046	444.32459149	445.849904207	7661398
2022-01-31 15:15:00	446.707269525	446.906656809	444.603733687	444.793151606	5255014
2022-01-31 15:00:00	446.906656809	447.00635045	446.418157965	446.707269525	4096628
2022-01-31 14:45:00	446.976442358	447.00635045	446.657422705	446.906656809	2330386
2022-01-31 14:30:00	446.448066057	446.986411722	446.328433687	446.966472994	2977908
2022-01-31 14:15:00	446.009414034	446.787024439	445.819996115	446.463020103	3356415
2022-01-31 14:00:00	445.471068369	446.049291491	445.451129641	446.009414034	2081285
2022-01-31 13:45:00	445.540853918	446.218770681	445.16201808	445.471068369	2733261
2022-01-31 13:30:00	445.76017993	446.248678774	445.411252184	445.525899872	3253790
2022-01-31 13:15:00	445.949597849	445.979505941	445.261711721	445.756192184	2479623
2022-01-31 13:00:00	445.062324438	446.158954496	445.062324438	445.949597849	2614934
2022-01-31 12:45:00	444.962630797	445.351435999	444.494070681	445.039793675	1969303
2022-01-31 12:30:00	444.773212877	445.600670103	444.294683397	444.952661432	2434052
2022-01-31 12:15:00	445.341466635	445.411252184	444.573825594	444.753274149	2462827
2022-01-31 12:00:00	443.890924149	445.431190912	443.676582819	445.341466635	4148828
2022-01-31 11:45:00	442.809248137	444.014544264	442.53010594	443.885939467	3213640
2022-01-31 11:30:00	443.507103628	443.615769698	442.569983397	442.814232819	3133522
2022-01-31 11:15:00	443.806184553	444.145142935	442.779340044	443.497134264	3714108
2022-01-31 11:00:00	443.307716345	444.035479929	442.500197848	443.816153917	3154251
2022-01-31 10:45:00	443.00863542	443.756337732	442.619830218	443.317685709	3741525
2022-01-31 10:30:00	443.387471258	444.424285132	442.988696692	443.00863542	5664271
2022-01-31 10:15:00	441.971821547	443.786245825	441.921974726	443.397440623	5886342
2022-01-31 10:00:00	440.785467211	442.001729639	440.117519812	441.971821547	7073861
2022-01-31 09:45:00	439.888224436	441.144364321	438.462605361	440.775597541	10170070
2022-01-31 09:30:00	439.549266055	439.918132529	439.100644667	439.918132529	267776
2022-01-31 09:15:00	439.589143511	439.987918078	439.270123858	439.469511141	154745
2022-01-31 09:00:00	439.65892906	439.808469523	439.120583396	439.60908224	107236
2022-01-31 08:45:00	438.931165476	439.928101893	438.821502471	439.559235419	220420
2022-01-31 08:30:00	439.090675303	439.210307673	438.612145823	438.801563742	128129
2022-01-31 08:15:00	439.240215766	441.642832529	437.954167788	439.070736575	146722
2022-01-31 08:00:00	438.691900736	439.240215766	438.602176459	439.220277037	120637
2022-01-31 07:45:00	438.352942355	438.911226748	438.223340621	438.65202328	109741
2022-01-31 07:30:00	438.452635996	438.65202328	437.804627326	438.372881083	153348
2022-01-31 07:15:00	439.638990332	439.878255072	438.492513453	438.552329638	135723
2022-01-31 07:00:00	439.310001315	439.8981938	439.310001315	439.579174147	20152
2022-01-31 06:45:00	439.648959696	439.708775881	439.3698175	439.599112876	16396
2022-01-31 06:30:00	439.648959696	440.047734263	439.270123858	439.310001315	16158
2022-01-31 06:15:00	439.987918078	440.346815188	439.619051604	439.619051604	13056
2022-01-31 06:00:00	440.346815188	440.44650883	439.918132529	439.997887442	10019
2022-01-31 05:45:00	440.177335997	440.346815188	439.788530795	440.346815188	27650
2022-01-31 05:30:00	440.655865477	440.675804205	440.277029639	440.675804205	6591
2022-01-31 05:15:00	440.97488513	440.97488513	440.167366633	440.526263743	8514
2022-01-31 05:00:00	441.184241778	441.244057963	440.356784552	440.675804205	28586
2022-01-31 04:45:00	441.224119234	441.612924437	441.144364321	441.144364321	5995
2022-01-31 04:30:00	441.592985709	441.652801894	441.21414987	441.273966055	14510
2022-01-31 04:15:00	440.645896113	441.722587443	440.645896113	441.612924437	30790
2022-01-28 20:00:00	440.994823859	441.034701315	440.645896113	440.944977038	25440
2022-01-28 19:45:00	440.655865477	441.134394957	440.655865477	440.994823859	6651
2022-01-28 19:30:00	440.825344668	440.825344668	440.586079928	440.645896113	3920
2022-01-28 19:15:00	440.695742934	440.815375304	440.645896113	440.815375304	13559
2022-01-28 19:00:00	440.825344668	440.895130217	440.705712298	440.745589755	5613
2022-01-28 18:45:00	440.316907095	441.383629061	440.316907095	440.845283396	55057
2022-01-28 18:30:00	440.346815188	440.346815188	440.247121546	440.306937731	7486
2022-01-28 18:15:00	440.336845824	440.396662009	440.306937731	440.346815188	12867
2022-01-28 18:00:00	440.356784552	440.596049292	440.296968367	440.336845824	245377
2022-01-28 17:45:00	440.346815188	440.596049292	440.296968367	440.366753916	188507
2022-01-28 17:30:00	440.306937731	440.37672328	440.25709091	440.346815188	50099
2022-01-28 17:15:00	440.227182818	440.596049292	439.938071257	440.296968367	1242805
2022-01-28 17:00:00	440.336845824	440.596049292	440.047734263	440.057703627	1038304
2022-01-28 16:45:00	440.147427905	440.596049292	439.938071257	440.286999003	260455
2022-01-28 16:30:00	439.449572413	440.237152182	439.399725592	440.197274725	2652778
2022-01-28 16:15:00	440.576110564	440.73562039	439.399725592	439.449572413	10126542
2022-01-28 16:00:00	437.625178771	440.645896113	437.156618655	440.546202471	23714136
2022-01-28 15:45:00	435.90047877	437.754780505	434.664277614	437.605240042	7472648
2022-01-28 15:30:00	434.744032527	436.488671256	434.554614608	435.897288574	5661862
2022-01-28 15:15:00	434.744032527	435.431918654	434.255533683	434.749017209	4554253
2022-01-28 15:00:00	433.14893426	434.973327903	432.730220966	434.724093799	4563850
2022-01-28 14:45:00	431.294632526	433.308444087	430.507052757	433.14893426	5262931
2022-01-28 14:30:00	432.730220966	432.74019033	431.06533715	431.264724433	4709801
2022-01-28 14:15:00	434.863664897	435.850631949	432.680374145	432.730220966	3773421
2022-01-28 14:00:00	434.773940619	435.601397845	434.46489033	434.863664897	3009303
2022-01-28 13:45:00	434.285441775	435.551650718	434.285441775	434.754001891	3503200
2022-01-28 13:30:00	434.943519504	435.112899001	433.308444087	434.285441775	2912168
2022-01-28 13:15:00	433.238658538	435.202623279	433.109056804	434.963258845	3082827
2022-01-28 13:00:00	434.574553336	434.813818076	432.869792064	433.248627902	2879083
2022-01-28 12:45:00	434.195717498	434.719109117	433.637433105	434.574553336	3135886
2022-01-28 12:30:00	435.222562007	436.169651603	433.926544665	434.17577877	3452600
2022-01-28 12:15:00	435.601397845	436.209529059	434.803848712	435.212592643	3859369
2022-01-28 12:00:00	433.926544665	435.740968943	433.69724929	435.581459117	4511824
2022-01-28 11:45:00	433.667341197	434.833756804	432.90966952	433.946483394	5002850
2022-01-28 11:30:00	432.809975879	434.405074145	432.809975879	433.667341197	4926657
2022-01-28 11:15:00	432.122089751	432.999393798	430.756286861	432.800006515	4172881
2022-01-28 11:00:00	428.0745279	432.151997844	427.895079345	432.092181659	5059314
2022-01-28 10:45:00	429.440330791	430.068400733	427.765477611	428.077119935	4565309
2022-01-28 10:30:00	428.901985126	431.035429057	428.677674432	429.39048397	4945272
2022-01-28 10:15:00	427.18725449	429.520085704	426.509337726	428.888028016	5221881
2022-01-28 10:00:00	427.35673368	428.493241195	426.569153911	427.177285125	8459989
2022-01-28 09:45:00	431.354448711	431.823008826	427.207193218	427.35673368	10153555
2022-01-28 09:30:00	429.549993797	431.374387439	429.549993797	431.364418075	479688
2022-01-28 09:15:00	429.520085704	430.22791056	428.563026744	429.699534259	203049
2022-01-28 09:00:00	429.809197265	429.908890907	428.463333103	429.400453334	419821
2022-01-28 08:45:00	426.389705356	430.34754293	426.11056316	429.819166629	870656
2022-01-28 08:30:00	426.479429634	427.037714027	425.861329056	426.240164894	307934
2022-01-28 08:15:00	428.363539767	432.770098422	424.964086281	426.459490905	314301
2022-01-28 08:00:00	425.572217495	426.070685703	424.894300731	426.020838882	172781
2022-01-28 07:45:00	426.609031368	427.11746894	425.39276894	425.462554489	132285
2022-01-28 07:30:00	428.293853912	428.563026744	426.080655067	426.788479923	141818
2022-01-28 07:15:00	428.563026744	428.842168941	427.994772987	428.453363739	89238
2022-01-28 07:00:00	427.875140617	428.513179924	427.645845241	428.263945819	26457
2022-01-28 06:45:00	428.642781658	428.961801311	427.994772987	427.994772987	11534
2022-01-28 06:30:00	428.273915184	428.722536571	427.366703044	428.662720386	89664
2022-01-28 06:15:00	429.300759693	429.310729057	428.523149288	428.67268975	16464
2022-01-28 06:00:00	429.380514606	429.380514606	428.592934837	429.161188594	24660
2022-01-28 05:45:00	429.39048397	429.410422698	428.682659114	429.230974143	10316
2022-01-28 05:30:00	429.380514606	429.908890907	428.892015762	429.430361427	10054
2022-01-28 05:15:00	430.098308826	430.098308826	429.310729057	429.679595531	17405
2022-01-28 05:00:00	431.075306514	431.075306514	430.028523277	430.028523277	4112
2022-01-28 04:45:00	430.517022121	431.115183971	430.317634837	430.776225589	2648
2022-01-28 04:30:00	431.364418075	431.364418075	430.985582237	431.015490329	1847
2022-01-28 04:15:00	430.885888595	431.224846977	429.86901345	431.224846977	15630
2022-01-27 20:00:00	430.646623855	432.391262584	430.377451022	432.012426746	120202
2022-01-27 19:45:00	431.294632526	431.294632526	430.377451022	430.646623855	63876
2022-01-27 19:30:00	432.171936572	432.221783393	431.344479347	431.374387439	27204
2022-01-27 19:15:00	431.673468364	432.171936572	431.224846977	432.151997844	26505
2022-01-27 19:00:00	432.570711139	432.700312873	431.673468364	431.773162006	34712
2022-01-27 18:45:00	432.869792064	432.949546977	432.371323856	432.451078769	43389
2022-01-27 18:30:00	433.248627902	433.378229636	429.918860271	429.918860271	74255
2022-01-27 18:15:00	433.069179347	433.428076457	432.600619231	433.258597266	238495
2022-01-27 18:00:00	432.241722121	433.318413451	432.241722121	433.318413451	114367
2022-01-27 17:45:00	432.092181659	432.391262584	429.918860271	432.241622428	679800
2022-01-27 17:30:00	432.899700156	433.368260272	432.092181659	432.092181659	131024
2022-01-27 17:15:00	432.38129322	434.494798423	429.918860271	433.128995532	437139
2022-01-27 17:00:00	432.072242931	432.570711139	431.832978191	432.490956226	403302
2022-01-27 16:45:00	430.507052757	438.65202328	429.779289173	432.052304202	554575
2022-01-27 16:30:00	430.497083392	430.985582237	430.188033103	430.407359115	263239
2022-01-27 16:15:00	429.958737728	431.673468364	429.450300155	430.487114028	4068141
2022-01-27 16:00:00	431.573774722	432.650466052	429.699534259	429.948768363	11667934
2022-01-27 15:45:00	430.257818652	431.942641196	429.440330791	431.553835994	5073273
2022-01-27 15:30:00	428.951831947	430.636654491	428.134344085	430.267788017	5420337
2022-01-27 15:15:00	429.839105358	431.42423426	428.742475299	428.961801311	5343747
2022-01-27 15:00:00	430.985582237	431.693407092	428.872077033	429.789258537	4196124
2022-01-27 14:45:00	429.559963161	431.224846977	428.533118652	430.985582237	5802666
2022-01-27 14:30:00	431.603682815	431.763192641	429.201066051	429.540024433	4798458
2022-01-27 14:15:00	430.656593219	432.939577613	430.487114028	431.603682815	5703305
2022-01-27 14:00:00	429.759350444	431.175000156	429.191096687	430.666562583	4381841
2022-01-27 13:45:00	429.011648132	430.636654491	428.742475299	429.769319808	5482540
2022-01-27 13:30:00	430.806133682	431.683437728	428.762414028	429.001678768	5247034
2022-01-27 13:15:00	432.680374145	433.168872989	430.337573566	430.836041774	5993717
2022-01-27 13:00:00	432.520864318	433.45798455	431.214877612	432.670404781	5795695
2022-01-27 12:45:00	433.876697845	434.235594954	432.082212295	432.510894954	5196694
2022-01-27 12:30:00	435.511673568	435.526627614	433.487892642	433.896636573	5319532
2022-01-27 12:15:00	437.57533195	437.684994956	434.983297267	435.491734839	3193984
2022-01-27 12:00:00	437.655086863	438.153555072	436.9771701	437.555393222	2605475
2022-01-27 11:45:00	436.309222701	438.432697268	436.109835418	437.645117499	3120929
2022-01-27 11:30:00	438.53239091	438.53239091	435.691122123	436.319192065	3812654
2022-01-27 11:15:00	437.844504782	439.030859118	437.246342932	438.492513453	4233043
2022-01-27 11:00:00	436.558456805	438.113677615	435.66121403	437.844504782	4071938
2022-01-27 10:45:00	436.059988597	436.698027903	434.544645244	436.558456805	5181343
2022-01-27 10:30:00	439.938071257	440.077642355	436.059988597	436.119804782	4558310
2022-01-27 10:15:00	438.951104205	440.237152182	437.166588019	439.928101893	4837285
2022-01-27 10:00:00	438.472574725	439.918132529	437.784688597	438.931165476	6831292
2022-01-27 09:45:00	436.917353915	438.572268366	435.641275302	438.482544089	9087795
2022-01-27 09:30:00	436.468732528	436.9771701	435.711060851	436.837599002	432743
2022-01-27 09:15:00	435.66121403	436.468732528	435.521642932	436.468732528	721617
2022-01-27 09:00:00	434.415043509	435.800785128	434.375166053	435.730999579	658946
2022-01-27 08:45:00	434.624400157	434.803848712	433.637433105	434.325319232	471848
2022-01-27 08:30:00	434.066115764	435.102929637	433.856759116	434.195717498	219286
2022-01-27 08:15:00	432.720151908	434.674246978	425.542309402	433.966422122	308305
2022-01-27 08:00:00	431.962579925	433.956452758	431.962579925	433.408137729	232266
2022-01-27 07:45:00	432.211814029	432.510894954	431.404295532	431.922702468	67405
2022-01-27 07:30:00	433.667341197	433.916575301	431.733284549	432.421170676	179041
2022-01-27 07:15:00	433.168872989	433.86672848	432.50092559	433.796942931	86928
2022-01-27 07:00:00	432.082212295	433.248627902	431.673468364	433.09908744	85384
2022-01-27 06:45:00	432.570711139	432.939577613	431.813039462	432.171936572	27739
2022-01-27 06:30:00	432.072242931	432.819945243	431.673468364	432.770098422	17844
2022-01-27 06:15:00	430.666562583	432.052304202	430.666562583	432.052304202	24081
2022-01-27 06:00:00	432.211814029	432.560741775	430.277757381	430.566868942	60361
2022-01-27 05:45:00	432.660435416	432.849853335	432.122089751	432.122089751	9842
2022-01-27 05:30:00	432.461048133	432.889730792	432.052304202	432.720251601	8748
2022-01-27 05:15:00	432.730220966	433.45798455	432.231752757	432.401231948	24274
2022-01-27 05:00:00	432.361354491	433.138964896	432.351385127	432.939577613	29166
2022-01-27 04:45:00	431.773162006	432.550772411	431.573774722	432.550772411	16159
2022-01-27 04:30:00	431.494019809	432.62055796	431.075306514	432.351385127	38914
2022-01-27 04:15:00	430.94570478	432.032365474	430.58680767	431.324540618	79677
2022-01-26 20:00:00	432.570711139	433.02930189	431.075306514	431.623621543	91095
2022-01-26 19:45:00	433.079148711	433.119026168	432.411201312	432.790037151	52101
2022-01-26 19:30:00	433.33835218	433.677310561	432.829914607	433.049240619	49172
2022-01-26 19:15:00	434.694185706	434.754001891	433.378229636	433.378229636	37574
2022-01-26 19:00:00	434.574553336	434.744032527	434.325319232	434.574553336	19018
2022-01-26 18:45:00	434.315349868	434.883603625	434.315349868	434.544645244	54447
2022-01-26 18:30:00	434.205686862	434.46489033	433.767034839	434.265503047	38954
2022-01-26 18:15:00	432.869792064	434.494798423	432.670404781	434.335288596	150040
2022-01-26 18:00:00	433.019332526	433.019332526	432.171936572	432.770098422	40395
2022-01-26 17:45:00	432.411201312	433.378229636	432.411201312	433.168872989	54372
2022-01-26 17:30:00	432.171936572	432.62055796	432.052304202	432.421170676	134876
2022-01-26 17:15:00	432.122089751	432.171936572	431.872855647	432.171936572	150566
2022-01-26 17:00:00	431.593713451	432.201844665	431.573774722	431.912733104	369005
2022-01-26 16:45:00	431.643560271	431.733284549	430.796164317	431.663499	283846
2022-01-26 16:30:00	430.995551601	431.733284549	430.915796687	431.663499	514683
2022-01-26 16:15:00	432.122089751	432.461048133	430.776225589	431.005520965	4714316
2022-01-26 16:00:00	431.404295532	433.21871981	430.158125011	432.132059116	20638113
2022-01-26 15:45:00	431.613652179	432.510894954	429.280820964	431.354448711	11790409
2022-01-26 15:30:00	430.118247554	431.673468364	427.546151599	431.633590907	13839689
2022-01-26 15:15:00	434.983297267	435.013105666	428.862107669	430.098308826	15462934
2022-01-26 15:00:00	436.239437152	436.349100158	433.079148711	435.003235995	15275324
2022-01-26 14:45:00	440.127489176	440.775497847	436.229467788	436.269345244	11674604
2022-01-26 14:30:00	437.924259696	440.606018656	437.45569958	440.127489176	8136081
2022-01-26 14:15:00	439.390155003	442.679646403	437.375944667	437.93422906	13183369
2022-01-26 14:00:00	439.429633685	439.977948714	439.060567823	439.389756228	2621904
2022-01-26 13:45:00	439.439603049	439.758622702	438.990981661	439.424649003	2109685
2022-01-26 13:30:00	439.918132529	440.027795535	438.691900736	439.439603049	2346792
2022-01-26 13:15:00	440.556171835	440.665834841	438.872346228	439.918132529	2821249
2022-01-26 13:00:00	440.705712298	440.73562039	440.177335997	440.5661412	1696002
2022-01-26 12:45:00	440.08761172	440.765528483	439.619051604	440.712989934	2124372
2022-01-26 12:30:00	440.042749581	440.286999003	439.519357962	440.077642355	2196797
2022-01-26 12:15:00	439.349878771	440.286999003	439.190368945	440.042749581	2486346
2022-01-26 12:00:00	439.788530795	440.047734263	438.382850447	439.349779078	2298418
2022-01-26 11:45:00	439.280093222	440.047833957	438.791594378	439.77856143	3158601
2022-01-26 11:30:00	439.140522124	439.733699292	438.552329638	439.290062586	4415552
2022-01-26 11:15:00	437.754780505	439.270123858	436.907384551	439.110614031	3796480
2022-01-26 11:00:00	436.659745545	438.023953337	436.199559695	437.774719233	3736315
2022-01-26 10:45:00	437.834435725	438.153555072	436.428855071	436.668119811	4589027
2022-01-26 10:30:00	439.65892906	440.217213454	437.196496112	437.834535418	5689928
2022-01-26 10:15:00	440.61598802	441.740332911	439.539296691	439.659028754	5639691
2022-01-26 10:00:00	437.954167788	440.994823859	437.954167788	440.596049292	6186517
2022-01-26 09:45:00	439.3698175	440.267060275	437.445730216	437.939213742	7040322
2022-01-26 09:30:00	438.671962008	439.399725592	438.273187442	439.3698175	472616
2022-01-26 09:15:00	439.708775881	439.958009985	438.642053916	438.721808829	284653
2022-01-26 09:00:00	439.3698175	439.708775881	439.210307673	439.708775881	112098
2022-01-26 08:45:00	439.878255072	440.316907095	439.260154494	439.329940043	264285
2022-01-26 08:30:00	439.339909407	440.366753916	439.329940043	439.908163165	371604
2022-01-26 08:15:00	439.519357962	439.888224436	432.770098422	439.230246401	406500
2022-01-26 08:00:00	438.402789176	438.941134841	438.213371257	438.661992644	76273
2022-01-26 07:45:00	438.831471835	439.01092039	438.153555072	438.333003626	134088
2022-01-26 07:30:00	438.661992644	438.701870101	438.023953337	438.661992644	150483
2022-01-26 07:15:00	439.878255072	439.948040621	438.65202328	438.681931372	158272
2022-01-26 07:00:00	439.429633685	439.8981938	439.310001315	439.8981938	86484
2022-01-26 06:45:00	438.741747557	439.648959696	438.741747557	439.3698175	182908
2022-01-26 06:30:00	439.000951026	439.409694956	438.612145823	438.761686286	74012
2022-01-26 06:15:00	439.140522124	439.439603049	438.911226748	439.020889754	20315
2022-01-26 06:00:00	438.602176459	439.040828482	438.602176459	438.661992644	10341
2022-01-26 05:45:00	438.342972991	438.871349291	438.243279349	438.671962008	13934
2022-01-26 05:30:00	438.143585707	438.482544089	437.764749869	437.954167788	10118
2022-01-26 05:15:00	438.083769522	438.083769522	437.465668944	437.874412875	15462
2022-01-26 05:00:00	439.13055276	439.160460852	438.05386143	438.1734938	38800
2022-01-26 04:45:00	437.93422906	438.961073569	437.93422906	438.951104205	8623
2022-01-26 04:30:00	437.734841777	438.65202328	437.645117499	438.153555072	18354
2022-01-26 04:15:00	434.664277614	437.944198424	434.664277614	437.754780505	34858
2022-01-25 20:00:00	432.670404781	432.90966952	432.161967208	432.26166085	43447
2022-01-25 19:45:00	431.862886283	433.428076457	431.663499	432.570711139	68598
2022-01-25 19:30:00	433.567647555	433.74709611	432.171936572	432.171936572	56369
2022-01-25 19:15:00	433.836820388	433.946483394	432.899700156	433.667341197	114581
2022-01-25 19:00:00	434.10599322	435.06305218	433.667341197	433.826851024	129432
2022-01-25 18:45:00	433.14893426	434.285441775	432.899700156	434.066115764	145117
2022-01-25 18:30:00	432.421170676	433.228689174	432.02239611	433.198781081	141836
2022-01-25 18:15:00	429.081433681	432.590649867	429.081433681	432.490956226	332728
2022-01-25 18:00:00	429.111341773	429.181127323	428.981740039	429.081433681	47924
2022-01-25 17:45:00	428.582965473	429.181127323	428.582965473	429.111341773	75995
2022-01-25 17:30:00	428.632812294	428.632812294	428.353670097	428.622842929	26318
2022-01-25 17:15:00	428.782352756	433.138964896	428.383578189	428.632812294	2318747
2022-01-25 17:00:00	429.729442352	433.138964896	427.885109981	428.632812294	477963
2022-01-25 16:45:00	430.576838306	430.736348132	429.51011634	429.74938108	219341
2022-01-25 16:30:00	431.663499	433.138964896	430.277757381	430.606746398	511815
2022-01-25 16:15:00	433.128995532	433.836820388	431.204908248	431.623621543	9750867
2022-01-25 16:00:00	434.425012874	435.262439464	432.112120387	433.14893426	20141395
2022-01-25 15:45:00	434.135901313	435.581459117	432.939577613	434.425012874	6398558
2022-01-25 15:30:00	435.770877036	437.086833106	433.777004203	434.135901313	5193639
2022-01-25 15:15:00	438.143585707	438.273187442	435.511673568	435.7808464	5017053
2022-01-25 15:00:00	436.936993562	438.372881083	436.73790536	438.153555072	3703170
2022-01-25 14:45:00	435.990203048	437.036986285	434.783909984	436.917353915	4004898
2022-01-25 14:30:00	435.481765475	436.428855071	435.262439464	435.970264319	4886457
2022-01-25 14:15:00	434.953389174	435.701091487	433.57761692	435.466811429	4744880
2022-01-25 14:00:00	432.959516341	435.053082816	432.630527324	434.972630047	4255924
2022-01-25 13:45:00	432.211814029	433.308444087	431.852916919	432.97945507	3844796
2022-01-25 13:30:00	430.267788017	432.401231948	429.918860271	432.211814029	2798701
2022-01-25 13:15:00	430.22791056	430.487114028	428.802291484	430.270479745	3553593
2022-01-25 13:00:00	430.33468245	430.596777034	428.712567207	430.22791056	2575273
2022-01-25 12:45:00	431.045398422	431.045398422	429.121311138	430.327604202	2681080
2022-01-25 12:30:00	430.477144664	431.513958537	429.011648132	431.06533715	4159322
2022-01-25 12:15:00	428.483271831	430.816103046	428.184190906	430.427297843	3575668
2022-01-25 12:00:00	428.852138305	430.507052757	428.323762004	428.493241195	3567523
2022-01-25 11:45:00	430.836041774	431.06533715	427.924987438	428.872077033	3793225
2022-01-25 11:30:00	428.897000444	431.643560271	428.543088016	430.846011138	4591162
2022-01-25 11:15:00	429.759350444	430.865949867	428.602904201	428.91195449	5123008
2022-01-25 11:00:00	431.713345821	432.650466052	429.500146976	429.819166629	5871729
2022-01-25 10:45:00	431.155061427	438.237796199	429.076448999	431.733284549	5680142
2022-01-25 10:30:00	428.563026744	431.194938884	427.685722698	431.194938884	6833571
2022-01-25 10:15:00	427.815324432	428.622842929	425.841390327	428.572996109	9381399
2022-01-25 10:00:00	430.836041774	430.985582237	427.06762212	427.825293796	9572060
2022-01-25 09:45:00	431.733284549	433.33835218	430.497083392	430.865949867	11879717
2022-01-25 09:30:00	431.823008826	432.401231948	431.573774722	431.793100734	657962
2022-01-25 09:15:00	431.852916919	432.251691486	431.454142352	431.753223277	297253
2022-01-25 09:00:00	431.872855647	432.231752757	431.155061427	431.832978191	242492
2022-01-25 08:45:00	430.606746398	431.942641196	430.457205936	431.803070098	262076
2022-01-25 08:30:00	431.015490329	431.992488017	430.666562583	430.676531947	386408
2022-01-25 08:15:00	432.809975879	438.820505534	430.078370098	431.005520965	596674
2022-01-25 08:00:00	432.38129322	432.600619231	431.912733104	432.062273566	136217
2022-01-25 07:45:00	432.74019033	432.750159694	431.583744086	432.241722121	181512
2022-01-25 07:30:00	432.969485705	433.348321544	432.301538306	432.869792064	85457
2022-01-25 07:15:00	432.839883971	433.33835218	432.108132642	432.969485705	123102
2022-01-25 07:00:00	432.560741775	433.248627902	432.431140041	432.869792064	106539
2022-01-25 06:45:00	434.016268943	434.255533683	432.441109405	432.690343509	160194
2022-01-25 06:30:00	434.833756804	435.013205359	434.046177035	434.145870677	93822
2022-01-25 06:15:00	433.767034839	434.734063163	433.737126746	434.594492064	13771
2022-01-25 06:00:00	434.165809405	434.425012874	433.378229636	433.856759116	47837
2022-01-25 05:45:00	435.760907672	435.7808464	434.375166053	434.375166053	43925
2022-01-25 05:30:00	435.990203048	436.359069522	435.681152758	435.800785128	16943
2022-01-25 05:15:00	435.571489753	435.850631949	434.953389174	435.760907672	16096
2022-01-25 05:00:00	434.983297267	436.059988597	434.983297267	435.551551024	49222
2022-01-25 04:45:00	434.604461429	434.913511718	434.265503047	434.913511718	22457
2022-01-25 04:30:00	432.819945243	434.763971255	432.750159694	434.763971255	28626
2022-01-25 04:15:00	433.617494376	434.155840041	431.892794376	432.461048133	68073
2022-01-24 20:00:00	436.61827299	436.618671765	434.654308249	434.843726169	135698
2022-01-24 19:45:00	436.85753773	437.655086863	436.458763163	436.638211718	40125
2022-01-24 19:30:00	437.236373568	437.635148135	436.61827299	436.887445823	31064
2022-01-24 19:15:00	438.253248713	438.502482817	436.757844088	437.166588019	56188
2022-01-24 19:00:00	437.645117499	438.313064898	437.435760852	438.253248713	103113
2022-01-24 18:45:00	437.21643484	438.492513453	436.488671256	437.744811141	104019
2022-01-24 18:30:00	438.512452181	438.801563742	437.176557383	437.176557383	192412
2022-01-24 18:15:00	438.253248713	438.701770407	430.008584548	438.482544089	245222
2022-01-24 18:00:00	437.994045245	438.41275854	430.178063739	438.243279349	87813
2022-01-24 17:45:00	438.392819811	438.492513453	437.994045245	437.994045245	69340
2022-01-24 17:30:00	438.632084551	438.781625014	438.41275854	438.41275854	183004
2022-01-24 17:15:00	438.931165476	438.931165476	438.492513453	438.602176459	388393
2022-01-24 17:00:00	438.043892066	439.190368945	438.043892066	438.821502471	384473
2022-01-24 16:45:00	438.432697268	438.492513453	437.964137152	438.043892066	458436
2022-01-24 16:30:00	438.632084551	439.140522124	438.283156806	438.333003626	769523
2022-01-24 16:15:00	438.482544089	438.901257384	437.256312297	438.602176459	8843488
2022-01-24 16:00:00	433.946483394	439.030859118	433.836820388	438.542360274	25215734
2022-01-24 15:45:00	431.733284549	435.651244666	430.82607241	433.971406804	12120919
2022-01-24 15:30:00	431.055367786	432.710282237	429.849074722	431.723315185	9166488
2022-01-24 15:15:00	428.991709403	431.165030792	428.592934837	431.045398422	7483367
2022-01-24 15:00:00	425.891237148	429.300759693	424.724821541	429.001678768	7703602
2022-01-24 14:45:00	427.167315761	428.523149288	425.372830211	425.891237148	6466610
2022-01-24 14:30:00	429.03158686	429.609809982	426.559184547	427.177285125	6624399
2022-01-24 14:15:00	429.948768363	431.713345821	428.642781658	429.071464317	8756635
2022-01-24 14:00:00	426.210256801	430.028523277	426.130501888	429.938798999	7408626
2022-01-24 13:45:00	424.974055645	427.326825588	424.884331367	426.210256801	5409826
2022-01-24 13:30:00	426.75857183	429.938798999	424.764698997	424.993994373	7205426
2022-01-24 13:15:00	423.977119228	426.82835738	422.52159206	426.738633102	7184925
2022-01-24 13:00:00	422.451806511	430.118247554	422.031697505	423.997057957	8498634
2022-01-24 12:45:00	421.235544083	430.068400733	420.049189747	422.461775875	7548698
2022-01-24 12:30:00	421.185697262	430.048462005	419.470966625	421.285390904	8680652
2022-01-24 12:15:00	424.485556801	424.485556801	420.597504776	421.225574719	6331141
2022-01-24 12:00:00	423.688007667	429.819166629	421.594441193	424.515464893	7055746
2022-01-24 11:45:00	426.429582813	426.738633102	423.149662003	423.697977032	7621717
2022-01-24 11:30:00	425.602125587	426.938020385	425.1535042	426.409644085	5769493
2022-01-24 11:15:00	427.466396686	427.510261888	425.163473564	425.582186859	6296856
2022-01-24 11:00:00	429.520085704	429.589871253	426.469360576	427.47636605	7250376
2022-01-24 10:45:00	427.326825588	429.619779346	427.167315761	429.480208248	6881249
2022-01-24 10:30:00	426.499368362	428.413486282	424.635097263	427.346764316	9463115
2022-01-24 10:15:00	427.775446975	429.021617496	424.445679344	426.549215183	12260675
2022-01-24 10:00:00	429.171157958	429.888952178	427.137407669	427.755508247	12023543
2022-01-24 09:45:00	430.70644004	432.132059116	428.941862583	429.181127323	17377712
2022-01-24 09:30:00	430.596777034	431.254755069	429.908890907	430.70644004	725289
2022-01-24 09:15:00	430.676531947	430.716409404	429.290790328	430.626685127	821041
2022-01-24 09:00:00	432.062273566	432.550772411	430.656593219	430.676531947	370491
2022-01-24 08:45:00	432.819945243	432.819945243	431.54386663	432.112120387	683336
2022-01-24 08:30:00	434.10599322	434.255533683	432.570711139	432.819945243	563585
2022-01-24 08:15:00	434.933450446	440.436539465	433.517800735	434.096023856	448703
2022-01-24 08:00:00	434.434982238	435.003235995	434.245564319	434.454920966	199374
2022-01-24 07:45:00	435.431918654	435.830693221	434.415043509	434.415043509	192885
2022-01-24 07:30:00	435.491734839	435.7808464	434.903542354	435.42194929	169212
2022-01-24 07:15:00	436.448793799	436.698027903	435.242500735	435.461826747	170179
2022-01-24 07:00:00	435.950325591	436.658150447	435.910448134	436.468732528	61921
2022-01-24 06:45:00	435.402010562	436.299253337	435.262439464	436.050019233	31262
2022-01-24 06:30:00	436.49864062	436.747874724	435.322255649	435.451857383	30061
2022-01-24 06:15:00	435.501704204	436.558456805	435.272408828	436.488671256	54065
2022-01-24 06:00:00	434.5845227	436.040049868	434.365196689	435.461826747	47728
2022-01-24 05:45:00	435.232531371	435.760907672	434.285441775	434.554614608	34310
2022-01-24 05:30:00	436.518579348	436.548487441	435.162745822	435.42194929	83149
2022-01-24 05:15:00	438.043892066	438.043892066	436.319192065	436.319192065	55374
2022-01-24 05:00:00	437.964137152	438.452635996	437.635148135	438.153555072	25426
2022-01-24 04:45:00	438.123646979	438.41275854	437.944198424	438.303095534	14844
2022-01-24 04:30:00	438.512452181	438.512452181	437.684994956	438.1734938	55929
2022-01-24 04:15:00	437.675025592	438.881318656	437.675025592	438.562299002	70320
2022-01-21 20:00:00	435.342194377	435.362133105	435.112899001	435.212592643	42501
2022-01-21 19:45:00	435.411979926	435.411979926	435.272408828	435.272408828	11054
2022-01-21 19:30:00	435.322255649	435.531612296	435.262439464	435.382071834	18690
2022-01-21 19:15:00	435.382071834	435.461826747	435.262439464	435.262439464	12755
2022-01-21 19:00:00	435.332225013	436.638211718	435.332225013	435.382071834	102391
2022-01-21 18:45:00	435.362133105	436.638211718	435.172715186	435.332225013	133575
2022-01-21 18:30:00	435.461826747	435.511673568	435.262439464	435.431918654	21549
2022-01-21 18:15:00	435.491734839	435.561520388	435.372102469	435.501704204	38902
2022-01-21 18:00:00	435.571489753	435.631305938	435.202623279	435.491734839	72370
2022-01-21 17:45:00	435.691122123	435.810754493	435.461826747	435.521642932	102593
2022-01-21 17:30:00	435.910448134	436.638211718	435.461826747	435.671183394	172533
2022-01-21 17:15:00	436.339130793	436.638211718	435.870570678	435.910448134	1927289
2022-01-21 17:00:00	436.548487441	436.638211718	436.269345244	436.269345244	2831383
2022-01-21 16:45:00	436.398946978	436.638211718	436.339130793	436.548487441	497868
2022-01-21 16:30:00	436.558456805	436.787752181	436.369038886	436.369038886	3057855
2022-01-21 16:15:00	436.668119811	443.686552183	436.289283973	436.61827299	12565044
2022-01-21 16:00:00	438.691900736	439.220277037	436.628242354	436.678089175	21529687
2022-01-21 15:45:00	437.161603337	439.908163165	436.693043221	438.701870101	7745942
2022-01-21 15:30:00	437.734841777	439.060767211	436.668119811	437.156618655	7488749
2022-01-21 15:15:00	438.612145823	439.080705939	437.106771834	437.729857094	6399469
2022-01-21 15:00:00	440.157397269	440.624063205	438.502482817	438.602176459	5211138
2022-01-21 14:45:00	439.878255072	440.939992356	439.529327326	440.157397269	4818238
2022-01-21 14:30:00	441.104486864	441.672740622	439.758622702	439.868285708	3396380
2022-01-21 14:15:00	440.815375304	441.941913454	440.675804205	441.124325899	3041558
2022-01-21 14:00:00	441.890970004	442.470289755	440.44650883	440.825843136	3062513
2022-01-21 13:45:00	440.665834841	442.335703339	440.416600737	441.872127905	3459304
2022-01-21 13:30:00	442.609860853	442.609860853	440.13745854	440.665834841	3844701
2022-01-21 13:15:00	441.493292067	442.869064322	441.064609408	442.589922125	3912563
2022-01-21 13:00:00	441.727572125	442.360626749	440.745589755	441.503261431	4190139
2022-01-21 12:45:00	442.211086287	442.988696692	441.303874148	441.722587443	3521943
2022-01-21 12:30:00	442.310779929	442.998666056	441.523200159	442.221055651	3561886
2022-01-21 12:15:00	443.138237154	443.656644091	441.832250449	442.350657385	4402573
2022-01-21 12:00:00	443.856031374	444.015541201	442.181178194	443.138237154	4824852
2022-01-21 11:45:00	446.089168947	446.089168947	443.407409987	443.84606201	5222189
2022-01-21 11:30:00	444.56385623	446.687330797	444.533948137	446.079199583	5280205
2022-01-21 11:15:00	444.723266363	445.869842936	443.766307097	444.543917502	4801749
2022-01-21 11:00:00	443.317685709	445.770149294	442.579952761	444.723366057	7754107
2022-01-21 10:45:00	441.45341461	444.613703051	441.005889853	443.32755538	19555991
2022-01-21 10:30:00	440.635926749	442.320749293	439.310001315	441.443445246	9650760
2022-01-21 10:15:00	442.280871836	442.948819235	440.237550957	440.625957385	9341252
2022-01-21 10:00:00	442.380565478	444.385005837	441.782403628	442.270902472	9009366
2022-01-21 09:45:00	444.194989756	445.301589178	442.270902472	442.370596114	10396362
2022-01-21 09:30:00	442.510167212	444.194989756	442.201116923	444.194989756	613112
2022-01-21 09:15:00	443.237930796	443.507103628	442.081484553	442.520136576	258214
2022-01-21 09:00:00	443.337624438	443.517072993	443.048512877	443.217992068	135398
2022-01-21 08:45:00	443.307716345	443.686552183	442.759401316	443.537011721	210429
2022-01-21 08:30:00	442.898972414	443.576889178	442.510167212	443.327655073	124291
2022-01-21 08:15:00	443.517072993	445.745225884	442.520136576	442.928780813	328762
2022-01-21 08:00:00	442.958788599	443.267838888	442.470289755	442.998666056	104749
2022-01-21 07:45:00	443.138237154	443.537011721	442.76937068	442.988696692	121074
2022-01-21 07:30:00	442.88900305	443.656644091	442.88900305	443.198053339	81093
2022-01-21 07:15:00	444.025510565	444.214928484	442.390534842	442.829186865	113049
2022-01-21 07:00:00	443.497134264	444.135173571	443.138237154	444.125204207	29793
2022-01-21 06:45:00	443.546981085	444.035479929	443.078420969	443.696521548	52773
2022-01-21 06:30:00	443.96569438	443.96569438	443.138237154	443.507103628	41161
2022-01-21 06:15:00	445.411252184	445.411252184	444.08532675	444.20495912	31974
2022-01-21 06:00:00	445.560792646	445.560792646	445.132109987	445.481037733	8553
2022-01-21 05:45:00	445.341466635	445.550823282	445.261711721	445.550823282	21355
2022-01-21 05:30:00	444.783182242	445.690394381	444.783182242	445.481037733	49578
2022-01-21 05:15:00	445.221834265	445.231803629	444.723366057	444.723366057	14717
2022-01-21 05:00:00	444.763243513	445.361405363	444.713396692	445.241772993	28019
2022-01-21 04:45:00	444.92275334	445.062324438	444.454193224	444.793151606	9431
2022-01-21 04:30:00	443.895908831	444.912783976	443.636705363	444.912783976	24749
2022-01-21 04:15:00	444.145142935	444.862937155	443.905878195	443.935786287	44132
