# Supplementary material for: Stock price movement prediction based on Stocktwits investor sentiment using FinBERT and ensemble SVM
Source: PeerJ Comput Sci. 2023 Jun 7;9:e1403. doi: 10.7717/peerj-cs.1403 (PMC10280432; doi:10.7717/peerj-cs.1403)
Supplement: Supplemental Information 4 [file peerj-cs-09-1403-s004.zip › Financial(stock price in 15-minute increments)/SPY/SPY_1_1 (1).csv]

time	open	high	low	close	volume
2022-06-23 20:00:00	377.26	377.3	376.7	376.77	33072
2022-06-23 19:45:00	377.2	377.49	377.2	377.29	12024
2022-06-23 19:30:00	377.31	377.36	377.21	377.36	10814
2022-06-23 19:15:00	377.21	377.44	377.19	377.44	7394
2022-06-23 19:00:00	377.0	377.34	377.0	377.19	16470
2022-06-23 18:45:00	376.75	377.01	376.67	377.0	12779
2022-06-23 18:30:00	376.88	377.05	376.66	376.66	12886
2022-06-23 18:15:00	376.84	377.1	376.6	376.85	56878
2022-06-23 18:00:00	376.8	376.84	376.7	376.84	10346
2022-06-23 17:45:00	376.7	376.8	376.66	376.79	6458
2022-06-23 17:30:00	376.87	376.87	376.65	376.7	28030
2022-06-23 17:15:00	376.64	378.06	376.64	376.86	1666758
2022-06-23 17:00:00	376.93	378.06	376.51	376.67	336071
2022-06-23 16:45:00	377.51	378.1186	376.91	376.91	375993
2022-06-23 16:30:00	377.14	378.06	377.14	377.53	228899
2022-06-23 16:15:00	378.12	378.14	376.1653	377.18	5991416
2022-06-23 16:00:00	377.77	378.83	377.65	378.13	6535667
2022-06-23 15:45:00	376.93	378.16	376.93	377.76	3752187
2022-06-23 15:30:00	376.56	377.19	375.985	376.95	2288360
2022-06-23 15:15:00	376.17	376.67	375.71	376.55	2456339
2022-06-23 15:00:00	376.14	376.2	375.74	376.19	1594223
2022-06-23 14:45:00	375.52	376.515	375.47	376.11	2589983
2022-06-23 14:30:00	374.89	375.6	374.52	375.5	1454877
2022-06-23 14:15:00	374.865	375.19	374.58	374.86	2246878
2022-06-23 14:00:00	373.79	374.99	373.5978	374.86	1663697
2022-06-23 13:45:00	373.88	374.41	373.31	373.7695	1800776
2022-06-23 13:30:00	374.045	374.65	373.67	373.9	2077172
2022-06-23 13:15:00	373.58	374.275	372.89	374.01	2522920
2022-06-23 13:00:00	373.855	374.09	373.08	373.5766	2162117
2022-06-23 12:45:00	374.61	374.87	373.56	373.856	2410336
2022-06-23 12:30:00	374.58	375.43	374.3	374.62	1919846
2022-06-23 12:15:00	375.21	375.33	373.8914	374.585	2887717
2022-06-23 12:00:00	375.99	376.29	375.05	375.2	2303604
2022-06-23 11:45:00	376.93	377.26	375.43	376.0	2528644
2022-06-23 11:30:00	377.8564	377.95	376.74	376.95	1640033
2022-06-23 11:15:00	377.83	378.2	376.74	377.84	1876880
2022-06-23 11:00:00	377.16	378.1	376.94	377.82	2222698
2022-06-23 10:45:00	376.4	377.73	375.78	377.19	2834704
2022-06-23 10:30:00	375.95	377.16	375.695	376.39	2131938
2022-06-23 10:15:00	377.015	377.56	375.32	375.95	2754499
2022-06-23 10:00:00	376.46	377.2	374.8	377.0125	4520142
2022-06-23 09:45:00	376.64	377.38	375.7	376.46	4153338
2022-06-23 09:30:00	376.9	377.29	376.63	376.64	350391
2022-06-23 09:15:00	376.24	377.0	376.11	376.92	192154
2022-06-23 09:00:00	375.65	376.37	375.61	376.25	238872
2022-06-23 08:45:00	376.4	376.41	375.68	375.72	216227
2022-06-23 08:30:00	376.67	376.96	376.42	376.44	91959
2022-06-23 08:15:00	377.21	377.8	372.0	376.65	432801
2022-06-23 08:00:00	377.35	377.66	377.24	377.32	70734
2022-06-23 07:45:00	377.781	377.85	377.13	377.45	59726
2022-06-23 07:30:00	376.93	377.85	376.93	377.85	113073
2022-06-23 07:15:00	377.41	377.45	376.85	376.96	153796
2022-06-23 07:00:00	376.84	377.53	376.77	377.39	48579
2022-06-23 06:45:00	376.55	376.84	376.18	376.84	60909
2022-06-23 06:30:00	376.03	376.58	375.81	376.56	31644
2022-06-23 06:15:00	375.65	376.11	375.56	375.99	16348
2022-06-23 06:00:00	375.17	375.81	375.15	375.54	29118
2022-06-23 05:45:00	374.8	375.31	374.65	375.31	40304
2022-06-23 05:30:00	375.14	375.28	374.73	374.89	27944
2022-06-23 05:15:00	373.98	375.06	373.98	375.06	13772
2022-06-23 05:00:00	373.95	374.09	373.85	373.92	8051
2022-06-23 04:45:00	374.2	374.25	373.78	373.83	20762
2022-06-23 04:30:00	374.8	375.1	374.25	374.25	18662
2022-06-23 04:15:00	372.55	375.51	372.24	374.88	40184
2022-06-22 20:00:00	372.48	372.74	372.25	372.67	47693
2022-06-22 19:45:00	372.79	372.79	372.07	372.5	61445
2022-06-22 19:30:00	373.3	373.3	372.72	372.8	48223
2022-06-22 19:15:00	373.92	373.92	373.1	373.25	59143
2022-06-22 19:00:00	373.94	374.0	373.85	373.92	9659
2022-06-22 18:45:00	373.83	373.93	373.72	373.87	10023
2022-06-22 18:30:00	374.08	374.33	373.68	373.73	67660
2022-06-22 18:15:00	374.3	374.5	373.82	374.08	303545
2022-06-22 18:00:00	374.15	374.25	374.13	374.25	30312
2022-06-22 17:45:00	374.2	374.25	374.13	374.13	31997
2022-06-22 17:30:00	374.24	374.3	374.15	374.15	18427
2022-06-22 17:15:00	374.18	374.35	374.17	374.24	17370
2022-06-22 17:00:00	374.44	374.45	374.14	374.25	240610
2022-06-22 16:45:00	374.55	374.59	374.22	374.49	209551
2022-06-22 16:30:00	374.86	374.97	374.39	374.5	303820
2022-06-22 16:15:00	374.32	375.0	374.3	374.8599	6870942
2022-06-22 16:00:00	375.24	375.9	374.23	374.39	9087504
2022-06-22 15:45:00	375.76	376.09	374.63	375.227	4999813
2022-06-22 15:30:00	376.9	377.0899	375.49	375.76	2947924
2022-06-22 15:15:00	377.26	377.6	376.44	376.88	4456247
2022-06-22 15:00:00	377.15	377.4	376.49	377.25	1897927
2022-06-22 14:45:00	377.34	377.6	376.85	377.1417	1545854
2022-06-22 14:30:00	378.4	378.72	377.23	377.33	2570765
2022-06-22 14:15:00	377.11	378.55	376.97	378.3899	2720594
2022-06-22 14:00:00	377.12	377.45	376.64	377.11	1629030
2022-06-22 13:45:00	377.08	377.12	376.28	377.12	1155710
2022-06-22 13:30:00	376.38	377.38	376.25	377.07	4614074
2022-06-22 13:15:00	376.46	376.57	375.51	376.39	1190297
2022-06-22 13:00:00	376.26	376.53	375.7	376.44	871111
2022-06-22 12:45:00	375.515	376.31	375.42	376.24	1329119
2022-06-22 12:30:00	374.86	375.89	374.84	375.52	1476342
2022-06-22 12:15:00	374.67	375.8123	374.11	374.855	2661200
2022-06-22 12:00:00	375.97	376.05	374.59	374.7	2560155
2022-06-22 11:45:00	376.71	377.69	375.1194	375.98	2794769
2022-06-22 11:30:00	376.03	377.0	376.0	376.705	1793740
2022-06-22 11:15:00	376.81	376.88	375.4424	376.05	2191979
2022-06-22 11:00:00	377.38	377.49	376.31	376.79	2338407
2022-06-22 10:45:00	376.84	377.96	376.65	377.36	2743897
2022-06-22 10:30:00	374.75	377.02	374.64	376.81	4357978
2022-06-22 10:15:00	373.53	374.92	372.775	374.74	2626753
2022-06-22 10:00:00	372.28	374.51	371.7	373.54	4078636
2022-06-22 09:45:00	370.62	372.65	370.18	372.28	4991925
2022-06-22 09:30:00	369.55	370.93	369.32	370.62	417972
2022-06-22 09:15:00	369.89	369.93	368.98	369.57	147518
2022-06-22 09:00:00	368.99	369.92	368.72	369.87	183948
2022-06-22 08:45:00	369.17	369.2	368.63	368.98	261193
2022-06-22 08:30:00	369.6	369.65	369.1	369.28	278424
2022-06-22 08:15:00	369.66	372.78	367.8396	369.61	389600
2022-06-22 08:00:00	370.16	370.16	369.74	369.74	179449
2022-06-22 07:45:00	370.63	370.68	370.14	370.14	122843
2022-06-22 07:30:00	369.97	370.61	369.91	370.6	139298
2022-06-22 07:15:00	369.67	370.24	369.67	369.97	73830
2022-06-22 07:00:00	369.51	370.07	369.51	369.69	100714
2022-06-22 06:45:00	369.97	369.97	369.37	369.53	34306
2022-06-22 06:30:00	369.85	370.03	369.61	369.95	22526
2022-06-22 06:15:00	369.37	369.84	369.2	369.76	13044
2022-06-22 06:00:00	369.36	369.45	369.0	369.39	18005
2022-06-22 05:45:00	369.0	369.29	368.88	369.29	25776
2022-06-22 05:30:00	368.6	369.37	368.6	369.25	42146
2022-06-22 05:15:00	368.65	368.98	368.55	368.55	9286
2022-06-22 05:00:00	368.26	368.73	368.1	368.7	16906
2022-06-22 04:45:00	368.12	368.92	368.07	368.34	46521
2022-06-22 04:30:00	368.37	368.55	367.97	367.97	34352
2022-06-22 04:15:00	368.07	368.63	367.65	368.46	102351
2022-06-21 20:00:00	374.4	374.68	374.39	374.67	22619
2022-06-21 19:45:00	374.3	374.55	374.3	374.41	19558
2022-06-21 19:30:00	374.38	374.39	374.17	374.35	34459
2022-06-21 19:15:00	374.65	374.65	374.369	374.38	14247
2022-06-21 19:00:00	374.6	374.7	374.57	374.67	8949
2022-06-21 18:45:00	374.62	374.65	374.36	374.65	41894
2022-06-21 18:30:00	374.5	374.75	374.4	374.62	29894
2022-06-21 18:15:00	374.95	374.95	374.3	374.59	72782
2022-06-21 18:00:00	375.0	375.13	374.84	375.0	63871
2022-06-21 17:45:00	375.01	375.3	374.95	375.0	43126
2022-06-21 17:30:00	374.98	375.2	374.97	375.05	36401
2022-06-21 17:15:00	375.25	375.25	374.98	375.06	68688
2022-06-21 17:00:00	375.19	375.27	375.07	375.07	706939
2022-06-21 16:45:00	375.13	375.3	374.93	375.17	382655
2022-06-21 16:30:00	374.91	375.25	374.91	375.11	935547
2022-06-21 16:15:00	375.05	375.07	374.0	374.91	3835532
2022-06-21 16:00:00	375.66	376.1	374.67	375.0699	9145144
2022-06-21 15:45:00	375.97	376.17	375.35	375.65	3416461
2022-06-21 15:30:00	376.31	376.42	375.7	375.97	2443649
2022-06-21 15:15:00	376.1	376.525	375.9539	376.305	2152828
2022-06-21 15:00:00	375.44	376.19	375.05	376.0817	2224230
2022-06-21 14:45:00	375.29	375.58	374.69	375.45	1851664
2022-06-21 14:30:00	374.92	375.34	374.84	375.28	3344414
2022-06-21 14:15:00	374.85	375.4	374.52	374.91	1618063
2022-06-21 14:00:00	375.37	375.38	374.735	374.835	1062661
2022-06-21 13:45:00	375.2	375.695	374.84	375.35	1443793
2022-06-21 13:30:00	375.82	375.84	375.17	375.21	1082226
2022-06-21 13:15:00	375.58	375.93	375.06	375.8295	1224204
2022-06-21 13:00:00	375.19	375.61	374.88	375.55	1057951
2022-06-21 12:45:00	374.755	375.26	374.53	375.19	1394656
2022-06-21 12:30:00	374.32	374.96	374.2	374.74	1758614
2022-06-21 12:15:00	374.2	374.79	373.91	374.33	1686390
2022-06-21 12:00:00	374.88	375.01	374.2	374.21	1997454
2022-06-21 11:45:00	375.2	375.639	374.61	374.88	2534407
2022-06-21 11:30:00	375.43	375.9	375.09	375.18	1732674
2022-06-21 11:15:00	376.07	376.28	375.35	375.4399	2463008
2022-06-21 11:00:00	375.44	376.25	375.28	376.06	2221726
2022-06-21 10:45:00	375.12	375.85	374.95	375.4299	2452330
2022-06-21 10:30:00	375.0	375.54	374.5201	375.11	3169429
2022-06-21 10:15:00	374.84	375.13	374.39	374.9978	3469603
2022-06-21 10:00:00	373.9	374.91	373.2609	374.83	4013295
2022-06-21 09:45:00	371.89	374.11	371.81	373.905	5559179
2022-06-21 09:30:00	371.6	371.87	371.39	371.87	202696
2022-06-21 09:15:00	370.94	371.62	370.89	371.6	132091
2022-06-21 09:00:00	371.47	371.5	370.91	370.93	263435
2022-06-21 08:45:00	371.4	371.8	371.33	371.44	403672
2022-06-21 08:30:00	371.32	371.65	371.29	371.46	135970
2022-06-21 08:15:00	372.35	372.8896	370.69	371.31	223226
2022-06-21 08:00:00	371.96	371.96	370.88	371.11	105579
2022-06-21 07:45:00	372.1	372.16	371.85	372.0	77278
2022-06-21 07:30:00	371.89	372.13	371.67	372.13	73638
2022-06-21 07:15:00	372.36	372.44	371.8	371.89	92691
2022-06-21 07:00:00	372.6	372.64	372.31	372.45	16046
2022-06-21 06:45:00	372.51	372.65	372.38	372.61	17562
2022-06-21 06:30:00	372.33	372.63	372.29	372.5	40167
2022-06-21 06:15:00	372.32	372.38	372.09	372.15	20490
2022-06-21 06:00:00	372.82	372.82	372.19	372.19	11663
2022-06-21 05:45:00	372.73	372.89	372.69	372.77	9880
2022-06-21 05:30:00	372.75	372.91	372.68	372.8	7653
2022-06-21 05:15:00	372.88	373.03	372.71	372.71	8552
2022-06-21 05:00:00	372.58	372.86	372.55	372.84	16454
2022-06-21 04:45:00	372.66	372.66	372.3	372.55	38964
2022-06-21 04:30:00	372.82	372.86	372.49	372.75	32174
2022-06-21 04:15:00	372.4	373.06	371.0	372.9	106941
2022-06-17 20:00:00	366.5	366.52	366.21	366.33	7017
2022-06-17 19:45:00	366.5	366.59	366.5	366.51	3085
2022-06-17 19:30:00	366.55	366.55	366.45	366.45	882
2022-06-17 19:15:00	366.52	366.68	366.52	366.55	3026
2022-06-17 19:00:00	366.52	366.53	366.52	366.52	1242
2022-06-17 18:45:00	366.45	366.72	366.45	366.72	13465
2022-06-17 18:30:00	366.34	366.45	366.34	366.43	7422
2022-06-17 18:15:00	366.24	366.33	366.24	366.31	12745
2022-06-17 18:00:00	366.0	366.29	365.86	366.2301	45980
2022-06-17 17:45:00	366.2	366.4	365.86	366.0	63835
2022-06-17 17:30:00	366.87	366.99	365.5	366.15	913238
2022-06-17 17:15:00	366.38	366.91	365.86	366.85	3265325
2022-06-17 17:00:00	366.81	366.81	362.17	366.59	78748
2022-06-17 16:45:00	366.67	366.94	366.6301	366.82	235109
2022-06-17 16:30:00	366.21	367.0	366.15	366.71	1219123
2022-06-17 16:15:00	365.84	366.97	365.71	366.15	9782223
2022-06-17 16:00:00	366.92	367.06	365.68	365.84	10396794
2022-06-17 15:45:00	367.955	368.06	366.73	366.93	4122879
2022-06-17 15:30:00	365.91	368.2299	365.67	367.94	3895417
2022-06-17 15:15:00	367.48	368.13	365.65	365.9267	3789254
2022-06-17 15:00:00	368.2	368.35	367.09	367.46	2430862
2022-06-17 14:45:00	367.75	369.0	366.98	368.2	3603789
2022-06-17 14:30:00	368.04	368.67	367.68	367.75	2302717
2022-06-17 14:15:00	367.26	368.05	367.1	368.04	2160717
2022-06-17 14:00:00	367.63	367.72	366.23	367.2599	2795975
2022-06-17 13:45:00	367.27	367.83	366.73	367.635	1781469
2022-06-17 13:30:00	368.3663	368.39	367.08	367.23	2024757
2022-06-17 13:15:00	365.72	368.75	365.4526	368.35	3464173
2022-06-17 13:00:00	366.08	366.2306	364.97	365.71	2016014
2022-06-17 12:45:00	365.77	366.16	365.02	366.07	1855275
2022-06-17 12:30:00	365.54	366.02	364.88	365.78	2095166
2022-06-17 12:15:00	364.81	365.63	364.03	365.52	2127833
2022-06-17 12:00:00	365.4	365.85	364.45	364.78	2161192
2022-06-17 11:45:00	366.46	367.26	365.4	365.4	3031050
2022-06-17 11:30:00	365.23	366.8108	365.03	366.45	3303202
2022-06-17 11:15:00	363.57	365.97	362.8	365.2499	4284203
2022-06-17 11:00:00	363.86	363.95	362.17	363.54	6085872
2022-06-17 10:45:00	364.57	364.95	362.63	363.88	4036721
2022-06-17 10:30:00	367.04	367.1701	364.12	364.58	4113223
2022-06-17 10:15:00	368.41	368.59	366.66	367.05	3423321
2022-06-17 10:00:00	368.38	369.38	367.765	368.39	4358866
2022-06-17 09:45:00	365.51	368.69	365.43	368.38	5205162
2022-06-17 09:30:00	365.83	366.61	365.42	365.49	710628
2022-06-17 09:15:00	367.19	367.23	365.45	365.85	571386
2022-06-17 09:00:00	368.0	368.0	367.01	367.24	411945
2022-06-17 08:45:00	368.63	368.85	367.9	368.1	103764
2022-06-17 08:30:00	368.74	369.08	368.56	368.66	170969
2022-06-17 08:15:00	368.35	369.5	366.7	368.78	165162
2022-06-17 08:00:00	368.75	368.75	368.1	368.58	157742
2022-06-17 07:45:00	369.27	369.5	368.69	368.69	77451
2022-06-17 07:30:00	368.45	369.24	368.4	369.24	88269
2022-06-17 07:15:00	368.46	368.7	368.2	368.41	50274
2022-06-17 07:00:00	368.51	368.71	368.11	368.37	48951
2022-06-17 06:45:00	368.63	369.1	368.51	368.55	21439
2022-06-17 06:30:00	368.5	368.86	368.36	368.59	23929
2022-06-17 06:15:00	368.69	368.86	368.26	368.5	25144
2022-06-17 06:00:00	367.9	368.88	367.57	368.75	22445
2022-06-17 05:45:00	369.0	369.04	367.89	367.99	17993
2022-06-17 05:30:00	369.36	369.36	368.67	369.02	13785
2022-06-17 05:15:00	368.5	369.35	368.5	369.35	11902
2022-06-17 05:00:00	368.84	368.89	368.39	368.6	15892
2022-06-17 04:45:00	368.7	369.51	368.7	369.19	32181
2022-06-17 04:30:00	368.78	368.91	368.2	368.67	36687
2022-06-17 04:15:00	367.67	368.63	367.67	368.37	14049
2022-06-16 20:00:00	365.723716388	366.858824029	365.355304259	366.092128517	63976
2022-06-16 19:45:00	365.425003851	365.863115572	365.425003851	365.723716388	15794
2022-06-16 19:30:00	366.201656447	366.201656447	365.255733413	365.594274288	36555
2022-06-16 19:15:00	366.072214348	366.331098547	366.072214348	366.112042686	13714
2022-06-16 19:00:00	366.38088397	366.38088397	366.01247184	366.01247184	11244
2022-06-16 18:45:00	366.629811084	366.629811084	366.221570616	366.450583562	22578
2022-06-16 18:30:00	366.03238601	366.570068576	365.922858079	366.560111492	31288
2022-06-16 18:15:00	366.161828109	366.769210268	366.022428925	366.03238601	106632
2022-06-16 18:00:00	366.121999771	366.161828109	366.002514756	366.161828109	52690
2022-06-16 17:45:00	366.271356039	366.321141462	366.072214348	366.171785194	31330
2022-06-16 17:30:00	366.281313124	366.420712308	366.271356039	366.271356039	473503
2022-06-16 17:15:00	366.131956855	366.311184378	366.131956855	366.281313124	33613
2022-06-16 17:00:00	365.574360119	366.331098547	365.07650589	366.121999771	134189
2022-06-16 16:45:00	365.723716388	365.823287233	365.07650589	365.494703443	237773
2022-06-16 16:30:00	366.121999771	366.121999771	365.07650589	365.66397388	965319
2022-06-16 16:15:00	365.355304259	366.072214348	364.777793353	366.062257263	13418248
2022-06-16 16:00:00	364.230153702	365.594274288	363.22448816	365.355304259	17555767
2022-06-16 15:45:00	365.345347174	365.514617612	363.851784488	364.230153702	6709201
2022-06-16 15:30:00	364.668265423	365.873072656	364.03101201	365.365261343	4301942
2022-06-16 15:15:00	363.234445244	365.763544726	363.085088976	364.680213924	5816805
2022-06-16 15:00:00	364.110668687	364.399424139	362.517435584	363.254359413	4599079
2022-06-16 14:45:00	363.602857374	364.797707522	363.483372359	364.120526201	2702710
2022-06-16 14:30:00	364.33470309	364.426507409	363.632728627	363.652543226	2834227
2022-06-16 14:15:00	364.260024955	364.817621692	363.831870319	364.339681632	3821589
2022-06-16 14:00:00	365.574360119	365.673930965	364.230153702	364.256539976	2546047
2022-06-16 13:45:00	366.868781114	367.157536566	365.494703443	365.584317204	2724506
2022-06-16 13:30:00	366.526854829	367.366635342	365.44491802	366.868781114	3397636
2022-06-16 13:15:00	366.112042686	367.147579482	365.703802219	366.510326069	2541381
2022-06-16 13:00:00	366.03238601	366.530240238	365.484746358	366.095812638	2669189
2022-06-16 12:45:00	366.062257263	366.331098547	365.046634637	366.03238601	2802502
2022-06-16 12:30:00	364.718050846	366.18672082	364.718050846	366.052300179	2928009
2022-06-16 12:15:00	366.291270208	366.420712308	364.678222508	364.708093761	2268021
2022-06-16 12:00:00	365.454875104	366.306205835	365.006806298	366.306205835	1887241
2022-06-16 11:45:00	366.570068576	366.689454021	365.146205482	365.494703443	2507429
2022-06-16 11:30:00	366.201656447	367.197364905	365.504660527	366.580025661	3245408
2022-06-16 11:15:00	364.498994985	366.221570616	364.389467055	366.221570616	2886300
2022-06-16 11:00:00	365.22596173	365.438744627	364.190325363	364.489037901	4120600
2022-06-16 10:45:00	367.356678258	367.53590578	365.166119652	365.235819244	3834452
2022-06-16 10:30:00	365.992557671	367.565777034	365.843201403	367.346721173	5077871
2022-06-16 10:15:00	367.227236158	367.515991611	365.813330149	366.002514756	4525094
2022-06-16 10:00:00	366.759253183	368.442000476	366.629811084	367.235301397	4734462
2022-06-16 09:45:00	368.919940536	369.348095173	366.430669392	366.77418881	7738423
2022-06-16 09:30:00	369.567151033	369.597022287	368.800455521	368.870155113	427165
2022-06-16 09:15:00	369.75633564	370.34380363	369.417794765	369.597022287	261284
2022-06-16 09:00:00	370.493159898	370.672387421	369.597022287	369.766292725	209443
2022-06-16 08:45:00	370.303975292	371.458997102	370.114790685	370.513074068	304796
2022-06-16 08:30:00	370.45333156	370.861572028	369.855906486	370.303975292	202277
2022-06-16 08:15:00	368.531614237	378.956681786	368.222546332	370.523031152	572039
2022-06-16 08:00:00	368.850240944	369.318223919	368.173159193	369.208695988	246634
2022-06-16 07:45:00	369.40783768	369.616936456	368.661056337	368.850240944	176046
2022-06-16 07:30:00	368.909983451	369.606979371	368.402172138	369.40783768	212911
2022-06-16 07:15:00	368.442000476	369.587065202	368.412129223	368.939854705	234048
2022-06-16 07:00:00	368.571442576	369.05933972	368.193073362	368.511700068	92631
2022-06-16 06:45:00	368.770584267	368.919940536	368.352386715	368.461914645	112924
2022-06-16 06:30:00	369.626893541	369.776249809	368.750670098	368.760627183	54147
2022-06-16 06:15:00	369.258481411	370.005262754	368.909983451	369.507408526	68049
2022-06-16 06:00:00	368.511700068	369.40783768	368.511700068	369.338138088	58804
2022-06-16 05:45:00	369.009554297	369.16886765	368.2329017	368.571442576	42246
2022-06-16 05:30:00	368.71084176	369.099168058	367.854532486	369.009554297	75433
2022-06-16 05:15:00	368.870155113	369.009554297	367.864489571	368.71084176	84352
2022-06-16 05:00:00	370.164576108	370.423460306	368.909983451	368.909983451	41795
2022-06-16 04:45:00	370.662430336	370.732129928	369.99530567	369.99530567	19958
2022-06-16 04:30:00	370.762001182	371.200112903	370.224318615	370.941228704	37976
2022-06-16 04:15:00	370.2342757	376.825865687	369.975391501	370.871529112	73577
2022-06-15 20:00:00	379.743291467	380.071875258	379.673591875	380.071875258	83364
2022-06-15 19:45:00	378.98655304	379.743291467	378.966638871	379.743291467	30455
2022-06-15 19:30:00	378.896540995	378.946724701	378.74758301	378.916853448	12728
2022-06-15 19:15:00	379.185694731	379.185694731	378.827239687	378.926810532	45524
2022-06-15 19:00:00	378.996510124	379.115995139	378.737625925	379.115995139	14608
2022-06-15 18:45:00	379.165780562	379.255394323	378.867068025	378.996510124	24878
2022-06-15 18:30:00	378.767497179	379.354965169	378.767497179	379.115995139	77655
2022-06-15 18:15:00	378.070501259	378.777454264	378.020715836	378.777454264	129728
2022-06-15 18:00:00	377.94105916	378.110329597	377.931102075	378.070501259	338217
2022-06-15 17:45:00	377.821574145	378.020715836	377.771788722	378.020715836	89721
2022-06-15 17:30:00	377.572746601	377.821574145	377.572746601	377.821474574	357158
2022-06-15 17:15:00	377.582604115	377.672217876	377.403376593	377.57264703	59008
2022-06-15 17:00:00	377.672217876	377.81161706	377.403376593	377.403376593	261687
2022-06-15 16:45:00	376.935393618	377.731960383	376.905522364	377.712046214	164676
2022-06-15 16:30:00	377.064835717	377.57264703	376.626723996	376.87565111	1120700
2022-06-15 16:15:00	377.542775777	377.851445398	376.925436533	377.00509321	7021326
2022-06-15 16:00:00	378.170072105	378.877025109	376.676509419	377.502947438	14180161
2022-06-15 15:45:00	380.649386164	382.25247678	378.020715836	378.170072105	8201318
2022-06-15 15:30:00	377.104664055	380.709128671	376.258311867	380.639429079	6357937
2022-06-15 15:15:00	376.557024404	378.707754672	376.228440613	377.084849457	5250341
2022-06-15 15:00:00	380.091789427	380.997884124	375.621058454	376.507238981	8582182
2022-06-15 14:45:00	373.181572733	380.390501965	370.523031152	380.071875258	12330277
2022-06-15 14:30:00	374.08766743	375.889899737	373.032216465	373.201486902	4822925
2022-06-15 14:15:00	376.517196065	378.349299627	372.146035938	374.137452852	9894220
2022-06-15 14:00:00	375.581230116	377.054878632	374.54569332	376.515204649	2735558
2022-06-15 13:45:00	375.850071399	375.949642245	375.471702185	375.606720252	1184581
2022-06-15 13:30:00	375.172989648	375.979513499	374.844405857	375.83015723	1601758
2022-06-15 13:15:00	374.535736235	375.342260086	374.466036643	375.173089219	2106405
2022-06-15 13:00:00	375.5911872	375.690758046	374.386379967	374.535736235	1462883
2022-06-15 12:45:00	376.397711051	376.686466503	375.344351074	375.576251573	1680246
2022-06-15 12:30:00	376.148783936	376.616766911	376.029298921	376.397711051	2223251
2022-06-15 12:15:00	375.800285976	376.148783936	375.13316131	376.138826852	1689753
2022-06-15 12:00:00	375.322345917	375.889800167	375.13316131	375.785350349	1121743
2022-06-15 11:45:00	375.103290056	375.650929708	374.819513146	375.322246346	1542113
2022-06-15 11:30:00	374.705006673	375.202860902	374.43616539	375.064457426	2660435
2022-06-15 11:15:00	375.631015538	375.869985568	374.625349997	374.713968049	1718803
2022-06-15 11:00:00	375.860028484	375.959599329	374.78466335	375.611001798	3249063
2022-06-15 10:45:00	376.915479448	376.975221956	375.83015723	375.870085139	2687971
2022-06-15 10:30:00	377.034964463	377.453162015	376.477467298	376.905522364	2309444
2022-06-15 10:15:00	376.98517904	377.871359568	376.666552334	377.015050294	3305702
2022-06-15 10:00:00	376.815908603	377.502947438	376.538105943	376.975221956	3357251
2022-06-15 09:45:00	375.740543469	377.054878632	375.083375887	376.799877697	4824375
2022-06-15 09:30:00	375.750500553	375.979513499	375.362174255	375.7206293	152306
2022-06-15 09:15:00	375.979513499	376.098998513	375.182946733	375.7206293	163046
2022-06-15 09:00:00	375.541401777	376.328011459	375.402002593	375.879942653	187456
2022-06-15 08:45:00	374.884234195	375.621058454	374.585521658	375.431873847	167610
2022-06-15 08:30:00	374.993762126	375.332303001	374.525779151	374.884234195	95129
2022-06-15 08:15:00	373.579955687	375.869985568	372.175907191	374.943976703	316458
2022-06-15 08:00:00	374.924062534	375.879942653	374.54569332	375.750500553	95137
2022-06-15 07:45:00	375.023633379	375.382088424	374.834448773	375.023633379	130198
2022-06-15 07:30:00	374.06775326	375.013676295	374.06775326	375.013676295	158193
2022-06-15 07:15:00	373.938311161	374.077710345	373.221401072	374.06775326	157831
2022-06-15 07:00:00	373.908439907	374.08766743	373.709298216	373.709298216	12128
2022-06-15 06:45:00	373.689384047	374.19719536	373.350843171	373.978139499	10657
2022-06-15 06:30:00	374.147409937	374.286809121	373.579856116	373.579856116	19943
2022-06-15 06:15:00	374.19719536	374.19719536	373.8486974	374.008010753	9846
2022-06-15 06:00:00	374.565607489	374.575564574	373.888525738	374.386379967	7380
2022-06-15 05:45:00	374.008010753	374.635307081	373.838740315	374.456079559	8627
2022-06-15 05:30:00	373.788954892	374.127495768	373.689384047	374.107581599	10653
2022-06-15 05:15:00	374.396337051	374.396337051	373.589813201	373.589813201	8991
2022-06-15 05:00:00	374.854362942	374.864320026	374.446122474	374.575564574	12151
2022-06-15 04:45:00	375.153075479	375.451788016	375.083375887	375.153075479	18644
2022-06-15 04:30:00	374.645264166	375.511530524	374.585521658	375.083375887	14743
2022-06-15 04:15:00	374.127495768	374.78466335	373.95822533	374.744835011	21327
2022-06-14 20:00:00	373.221401072	374.386379967	373.221401072	374.047839091	40686
2022-06-14 19:45:00	373.091958972	373.181572733	372.91273145	373.121830226	8324
2022-06-14 19:30:00	372.643890166	373.191529818	372.404920137	373.032216465	33153
2022-06-14 19:15:00	372.833074773	372.992388126	372.474619729	372.524405151	8444
2022-06-14 19:00:00	373.291100664	373.320971917	372.902774365	372.902774365	21489
2022-06-14 18:45:00	372.892817281	373.460371101	372.892817281	373.221401072	36256
2022-06-14 18:30:00	372.733503928	372.982431042	372.544319321	372.862946027	20371
2022-06-14 18:15:00	372.295392206	372.882860196	372.295392206	372.823117689	95252
2022-06-14 18:00:00	372.335220545	372.394963052	372.21573553	372.295392206	17896
2022-06-14 17:45:00	372.165950107	372.335220545	372.136078853	372.335220545	21291
2022-06-14 17:30:00	372.235649699	372.235649699	372.126121769	372.126121769	24140
2022-06-14 17:15:00	372.245606783	372.385005967	372.056422177	372.245606783	142905
2022-06-14 17:00:00	372.076336346	372.32526346	371.936937162	372.265520953	1153970
2022-06-14 16:45:00	371.49882544	372.08629343	371.468954187	372.08629343	109818
2022-06-14 16:30:00	371.62826754	372.265520953	371.439082933	371.508782525	534802
2022-06-14 16:15:00	372.205778445	372.474619729	371.419168764	371.588439202	2837621
2022-06-14 16:00:00	372.126121769	373.430499848	371.73779547	372.21573553	11090544
2022-06-14 15:45:00	370.821743689	373.37075734	370.752044097	372.155993022	5733982
2022-06-14 15:30:00	369.348095173	370.961142873	368.999597212	370.816765147	3995706
2022-06-14 15:15:00	370.592730744	370.981057043	369.338138088	369.348095173	3338340
2022-06-14 15:00:00	371.130413311	371.47871213	370.413503222	370.58277366	2410501
2022-06-14 14:45:00	371.986722585	372.345177629	371.060713719	371.130512882	1893950
2022-06-14 14:30:00	371.764380886	372.424834306	371.598396286	371.986722585	1668621
2022-06-14 14:15:00	371.578482117	372.823117689	371.449040018	371.767666724	2377137
2022-06-14 14:00:00	371.419168764	372.096250515	371.080627888	371.568525032	3480945
2022-06-14 13:45:00	373.221401072	373.374740174	371.120456227	371.409211679	2741695
2022-06-14 13:30:00	373.032216465	374.834448773	372.992388126	373.231358156	3477274
2022-06-14 13:15:00	372.394963052	373.410585679	371.947491671	372.992388126	3272931
2022-06-14 13:00:00	371.449040018	372.464662644	371.309640834	372.394963052	2007010
2022-06-14 12:45:00	371.986722585	372.165950107	371.000971212	371.463975644	1958078
2022-06-14 12:30:00	371.697967132	372.952559788	371.399254595	371.9767655	2411262
2022-06-14 12:15:00	373.340886087	373.390671509	371.648181709	371.717881301	1925108
2022-06-14 12:00:00	373.440456932	373.729212385	372.345177629	373.3507436	2532504
2022-06-14 11:45:00	372.534362236	373.664491335	371.860068469	373.430499848	2579649
2022-06-14 11:30:00	372.26054241	373.301057748	371.538653779	372.524405151	3309500
2022-06-14 11:15:00	373.559941947	374.346551628	372.076336346	372.295392206	2354204
2022-06-14 11:00:00	372.096250515	374.505864982	371.94968223	373.549984863	3198112
2022-06-14 10:45:00	372.554276405	373.291001093	371.49882544	372.076435917	3153183
2022-06-14 10:30:00	373.759083639	374.008010753	372.464662644	372.524604293	3307702
2022-06-14 10:15:00	375.820200145	376.318054374	373.550881	373.769040723	4619625
2022-06-14 10:00:00	372.91273145	376.009384752	372.91273145	375.800285976	11036796
2022-06-14 09:45:00	375.232732156	375.501573439	372.892817281	372.902774365	5696335
2022-06-14 09:30:00	375.272560494	376.467311072	375.163032563	375.222775071	233473
2022-06-14 09:15:00	375.402002593	375.929728076	374.585521658	375.292474663	150302
2022-06-14 09:00:00	376.28818312	376.298140205	375.292474663	375.431873847	251090
2022-06-14 08:45:00	374.814534603	376.915479448	374.814534603	376.337968543	491763
2022-06-14 08:30:00	374.43616539	375.023633379	374.366465798	374.565607489	102456
2022-06-14 08:15:00	375.250057483	378.667926333	373.808968632	374.43616539	222777
2022-06-14 08:00:00	374.147409937	374.525779151	373.788954892	373.878568653	114228
2022-06-14 07:45:00	374.874277111	375.103290056	374.187238275	374.227066614	95175
2022-06-14 07:30:00	374.993762126	375.282517578	374.78466335	374.963890872	63844
2022-06-14 07:15:00	375.153075479	375.272560494	374.386379967	375.033590464	158199
2022-06-14 07:00:00	375.182946733	375.680800961	375.182946733	375.202860902	58285
2022-06-14 06:45:00	374.077710345	375.113247141	373.998053668	375.113247141	36370
2022-06-14 06:30:00	374.266894952	374.595478743	374.027924922	374.157367022	14279
2022-06-14 06:15:00	375.033590464	375.033590464	374.296766206	374.296766206	17483
2022-06-14 06:00:00	375.770414722	375.879942653	375.24268924	375.35221717	6318
2022-06-14 05:45:00	375.342260086	375.83015723	375.202860902	375.7206293	10772
2022-06-14 05:30:00	375.103290056	375.879942653	375.023633379	375.232732156	14491
2022-06-14 05:15:00	375.640972623	375.929728076	375.13316131	375.182946733	13474
2022-06-14 05:00:00	376.566981488	376.646638165	375.421916762	375.491616354	15936
2022-06-14 04:45:00	377.373505339	377.453162015	376.497281896	376.566981488	13636
2022-06-14 04:30:00	377.124578224	377.4631191	376.855736941	377.064835717	8272
2022-06-14 04:15:00	377.662260791	377.970930413	376.726294842	377.194277817	24356
2022-06-13 20:00:00	373.759083639	374.426208305	373.759083639	374.426208305	27353
2022-06-13 19:45:00	374.326637459	374.346551628	373.689384047	373.778997808	48791
2022-06-13 19:30:00	374.286809121	374.346551628	373.988096584	374.346551628	64529
2022-06-13 19:15:00	374.685092504	374.685092504	374.266894952	374.286809121	15897
2022-06-13 19:00:00	374.754792096	374.844405857	374.555650405	374.645264166	35448
2022-06-13 18:45:00	374.973847957	375.063461718	374.685092504	374.705006673	31043
2022-06-13 18:30:00	374.874277111	375.063461718	374.874277111	374.983805041	38363
2022-06-13 18:15:00	374.137452852	374.884234195	374.137452852	374.874277111	97034
2022-06-13 18:00:00	373.998053668	374.167324106	373.948268246	374.137452852	498513
2022-06-13 17:45:00	373.988096584	388.274919813	373.988096584	374.047839091	1514650
2022-06-13 17:30:00	373.798911977	374.137452852	373.798911977	374.127495768	46435
2022-06-13 17:15:00	373.818826146	373.988096584	373.739169469	373.798911977	20617
2022-06-13 17:00:00	374.037882007	374.167324106	373.390671509	373.828783231	2845143
2022-06-13 16:45:00	373.540027778	374.167324106	373.390671509	374.077710345	4171657
2022-06-13 16:30:00	373.739169469	374.027924922	373.181572733	373.530070693	3874223
2022-06-13 16:15:00	373.410585679	374.386379967	372.56423349	373.669469877	12436613
2022-06-13 16:00:00	372.484576813	373.868611569	371.697967132	373.410585679	22141216
2022-06-13 15:45:00	373.470328186	374.217109529	372.305349291	372.494533898	7881499
2022-06-13 15:30:00	374.466036643	376.457453558	373.420542763	373.470328186	7260720
2022-06-13 15:15:00	375.312388832	375.889899737	374.248374775	374.475894157	4030293
2022-06-13 15:00:00	376.825865687	377.234106155	375.138139852	375.317566516	2548119
2022-06-13 14:45:00	376.049213091	377.400489038	375.064457426	376.796094004	3757403
2022-06-13 14:30:00	375.621058454	376.716337757	375.531444693	376.059170175	3085778
2022-06-13 14:15:00	377.70208913	377.771788722	375.5911872	375.631015538	3305196
2022-06-13 14:00:00	377.433247846	378.349299627	377.124578224	377.726384416	2811206
2022-06-13 13:45:00	375.869985568	377.462919958	375.282517578	377.429464154	3711582
2022-06-13 13:30:00	376.238397697	376.427582304	375.441830932	375.850071399	2868257
2022-06-13 13:15:00	376.557024404	376.596852742	375.710672215	376.232323876	2633635
2022-06-13 13:00:00	377.861402483	378.170072105	376.457553129	376.557024404	2708677
2022-06-13 12:45:00	377.413333677	379.713420214	377.00509321	377.871359568	3851323
2022-06-13 12:30:00	377.358569712	377.960973329	376.811925769	377.413333677	2792819
2022-06-13 12:15:00	376.676509419	378.030672921	376.218483528	377.35359117	4065621
2022-06-13 12:00:00	377.323719916	377.421199774	375.929728076	376.65659525	3472160
2022-06-13 11:45:00	375.740543469	377.662260791	375.083375887	377.293848662	4741956
2022-06-13 11:30:00	374.346551628	376.766023609	374.237023698	375.76543618	5491439
2022-06-13 11:15:00	374.525779151	374.645264166	373.320971917	374.356508713	5749604
2022-06-13 11:00:00	374.665178335	374.993762126	373.858654484	374.505864982	5016285
2022-06-13 10:45:00	375.571273031	376.41762522	374.456079559	374.65522125	5246633
2022-06-13 10:30:00	376.825865687	376.831839938	375.302431748	375.561315946	5696127
2022-06-13 10:15:00	378.16011502	379.076166801	376.726294842	376.825865687	6978261
2022-06-13 10:00:00	378.667926333	379.723377298	377.94105916	378.16011502	5422147
2022-06-13 09:45:00	378.219857528	380.171446104	377.552732861	378.657969249	8414293
2022-06-13 09:30:00	379.325093915	379.44457893	378.229814612	378.229814612	396797
2022-06-13 09:15:00	378.926810532	379.364922254	378.608183826	379.315136831	280986
2022-06-13 09:00:00	379.39977205	379.693506044	378.906896363	378.946724701	148267
2022-06-13 08:45:00	380.061918174	380.330759457	379.295222662	379.524235607	135169
2022-06-13 08:30:00	379.952390243	380.320802373	379.534192691	380.061918174	287241
2022-06-13 08:15:00	378.648012164	383.785867804	378.309869572	379.902604821	386188
2022-06-13 08:00:00	378.906896363	379.066209716	378.538484234	378.667926333	179184
2022-06-13 07:45:00	379.564063945	379.902604821	378.867068025	378.867068025	208340
2022-06-13 07:30:00	379.663634791	380.071875258	379.165780562	379.55410686	313430
2022-06-13 07:15:00	379.79307689	380.430330303	379.424664761	379.643720622	241098
2022-06-13 07:00:00	380.012132751	380.111703597	379.564063945	379.733334383	157799
2022-06-13 06:45:00	379.44457893	380.111703597	379.305179746	380.111703597	86973
2022-06-13 06:30:00	379.902604821	380.061918174	379.245437239	379.464493099	121620
2022-06-13 06:15:00	379.22552307	380.022089835	379.006467209	379.902604821	75214
2022-06-13 06:00:00	378.667926333	379.315136831	378.538484234	379.185694731	47502
2022-06-13 05:45:00	378.98655304	379.09608097	378.339342542	378.518570065	145048
2022-06-13 05:30:00	378.996510124	379.613849368	378.657969249	379.016424293	22523
2022-06-13 05:15:00	378.428956304	379.235480154	378.369213796	378.966638871	23244
2022-06-13 05:00:00	379.046295547	379.09608097	378.478741726	378.657969249	15217
2022-06-13 04:45:00	378.39908505	379.633763537	378.359256712	379.345008084	34568
2022-06-13 04:30:00	379.066209716	379.165780562	378.180029189	378.339342542	85890
2022-06-13 04:15:00	380.430330303	382.849901854	379.086123885	379.086123885	66306
2022-06-10 20:00:00	388.54535423	388.644925076	388.425869216	388.615053822	24900
2022-06-10 19:45:00	388.595139653	388.595139653	388.4358263	388.535397146	7627
2022-06-10 19:30:00	388.595139653	388.654882161	388.595139653	388.605096738	3232
2022-06-10 19:15:00	388.4358263	388.654882161	388.4358263	388.654882161	5202
2022-06-10 19:00:00	388.625010907	388.625010907	388.376083793	388.376083793	27904
2022-06-10 18:45:00	388.973508867	388.973508867	388.425869216	388.625010907	42424
2022-06-10 18:30:00	389.053165544	389.053165544	388.814195514	388.973508867	28098
2022-06-10 18:15:00	389.172650559	389.212478897	389.152736389	389.172650559	21359
2022-06-10 18:00:00	388.89385219	389.172650559	388.89385219	389.172650559	9128
2022-06-10 17:45:00	388.883895106	388.923723444	388.873938021	388.883895106	721551
2022-06-10 17:30:00	388.724581753	389.02329429	388.684753414	388.873938021	41994
2022-06-10 17:15:00	389.053165544	389.272221404	388.127156678	388.724581753	123095
2022-06-10 17:00:00	389.102950967	389.322006827	388.127156678	388.873938021	1203892
2022-06-10 16:45:00	389.272221404	389.531105603	388.127156678	389.063122628	633617
2022-06-10 16:30:00	389.122865136	389.461406011	388.127156678	389.302092658	1193706
2022-06-10 16:15:00	388.127156678	389.172650559	387.858315395	389.142779305	10797025
2022-06-10 16:00:00	390.397371961	390.477028638	388.077371255	388.147070847	16541367
2022-06-10 15:45:00	391.671878786	391.980548408	390.108616508	390.41728613	5703749
2022-06-10 15:30:00	390.954968697	392.558059314	390.407329046	391.70175004	4327073
2022-06-10 15:15:00	391.412994588	391.821235055	389.949303155	390.954968697	4356038
2022-06-10 15:00:00	389.949303155	391.761492548	389.899517732	391.412994588	2536287
2022-06-10 14:45:00	390.158401931	390.845440767	389.600805195	389.9392465	2063853
2022-06-10 14:30:00	389.570933941	390.977073425	389.381749335	390.118573593	2499919
2022-06-10 14:15:00	389.949303155	390.019002747	389.192564728	389.570933941	3352617
2022-06-10 14:00:00	389.914453359	391.124239135	389.560976857	389.939346071	3953849
2022-06-10 13:45:00	389.839775225	390.168359016	388.873938021	389.929388986	3366724
2022-06-10 13:30:00	388.455740469	389.889560648	388.336255454	389.839775225	2480869
2022-06-10 13:15:00	388.89385219	389.043208459	388.256598778	388.485611723	3151715
2022-06-10 13:00:00	389.471363096	389.61076228	388.366126708	388.883895106	2329032
2022-06-10 12:45:00	389.26226432	389.770075633	388.854023852	389.461406011	3397282
2022-06-10 12:30:00	389.13282222	389.411620588	388.644925076	389.242350151	2058696
2022-06-10 12:15:00	389.391706419	390.208187354	389.092993882	389.142779305	2216816
2022-06-10 12:00:00	388.998401578	389.600805195	388.246641693	389.391706419	2329442
2022-06-10 11:45:00	388.754453006	389.073079713	388.19685627	388.998401578	3153670
2022-06-10 11:30:00	389.102950967	389.919431902	388.495568808	388.744495922	2844251
2022-06-10 11:15:00	389.172650559	389.570933941	388.734538837	389.122865136	2675406
2022-06-10 11:00:00	390.387414877	390.775741175	389.13282222	389.162693474	3448893
2022-06-10 10:45:00	388.659860703	390.606470737	388.5652684	390.387414877	5244558
2022-06-10 10:30:00	389.551019772	389.650590618	388.505525892	388.653089885	5126761
2022-06-10 10:15:00	391.70175004	391.70175004	388.953594698	389.560976857	6959882
2022-06-10 10:00:00	393.165441473	393.474111094	391.233767065	391.691792956	5240735
2022-06-10 09:45:00	393.185355642	394.079203124	391.343294996	393.149709279	7453847
2022-06-10 09:30:00	393.713180695	393.922080329	392.249389692	393.255055234	693172
2022-06-10 09:15:00	393.095741881	394.818317512	393.065970198	393.742952378	618373
2022-06-10 09:00:00	395.365957163	396.062953083	393.035999373	393.095741881	916464
2022-06-10 08:45:00	400.055743997	400.274799858	394.101407422	395.465528009	2411491
2022-06-10 08:30:00	400.225014435	400.553598226	399.846645221	399.906387729	275385
2022-06-10 08:15:00	399.378662246	400.573512395	399.109820963	400.125443589	203022
2022-06-10 08:00:00	399.926301898	400.045786913	399.528018515	399.577803938	40492
2022-06-10 07:45:00	399.478233092	400.324585281	399.478233092	399.876516475	95193
2022-06-10 07:30:00	399.577803938	399.577803938	399.239263062	399.478233092	42084
2022-06-10 07:15:00	399.378662246	399.707246037	399.159606386	399.667417699	56795
2022-06-10 07:00:00	399.030164286	399.279091401	398.880808018	399.249220147	30377
2022-06-10 06:45:00	398.940550525	399.289048485	398.940550525	399.069992625	15115
2022-06-10 06:30:00	399.607675192	399.737117291	398.940550525	399.030164286	35783
2022-06-10 06:15:00	399.786902714	399.846645221	399.4085335	399.488190177	6431
2022-06-10 06:00:00	400.304671112	400.354456535	399.498147261	399.557889769	10040
2022-06-10 05:45:00	400.135400674	400.264842773	399.75703146	400.264842773	2507
2022-06-10 05:30:00	400.175229012	400.175229012	399.637546445	400.055743997	4857
2022-06-10 05:15:00	399.577803938	400.10552942	399.567846853	400.065701082	5921
2022-06-10 05:00:00	400.404241958	400.45402738	399.597718107	399.627589361	19897
2022-06-10 04:45:00	400.324585281	400.404241958	399.747074376	400.205100266	11548
2022-06-10 04:30:00	400.493855719	400.623297818	400.254885689	400.334542366	11526
2022-06-10 04:15:00	399.179520555	400.613340734	399.179520555	400.513769888	26660
2022-06-09 20:00:00	400.434113211	400.663126156	400.254885689	400.374370704	29710
2022-06-09 19:45:00	400.374370704	400.613340734	399.557889769	400.434113211	24224
2022-06-09 19:30:00	400.244928604	400.533684057	400.155314843	400.424156127	19301
2022-06-09 19:15:00	400.175229012	400.254885689	400.065701082	400.175229012	4532
2022-06-09 19:00:00	400.155314843	400.374370704	399.717203122	400.145357759	41310
2022-06-09 18:45:00	400.035829828	400.175229012	399.986044405	400.135400674	7767
2022-06-09 18:30:00	400.195143181	400.274799858	399.966130236	400.055743997	21508
2022-06-09 18:15:00	400.742782833	400.772654087	400.205100266	400.244928604	56985
2022-06-09 18:00:00	400.533684057	400.882182017	400.483898634	400.742782833	57083
2022-06-09 17:45:00	400.444070296	400.563555311	400.444070296	400.533684057	22052
2022-06-09 17:30:00	400.493855719	400.633254903	400.424156127	400.543641142	37332
2022-06-09 17:15:00	400.463984465	400.573512395	400.274799858	400.573512395	68182
2022-06-09 17:00:00	400.155314843	400.603383649	399.717203122	400.563555311	208057
2022-06-09 16:45:00	400.264842773	400.284756943	399.717203122	400.115486505	1259159
2022-06-09 16:30:00	400.215057351	400.264842773	399.717203122	400.185186097	667885
2022-06-09 16:15:00	399.747074376	400.195143181	399.707246037	400.195143181	6796607
2022-06-09 16:00:00	401.75840546	401.828105052	399.727160207	399.747074376	15537121
2022-06-09 15:45:00	402.764071001	402.908448728	401.663813156	401.763384002	5104361
2022-06-09 15:30:00	403.401324414	404.058491996	402.74156799	402.754113917	3376288
2022-06-09 15:15:00	404.865015846	404.954629608	403.39136733	403.401324414	3799945
2022-06-09 15:00:00	405.59188302	406.034973284	404.845101677	404.874972931	2442523
2022-06-09 14:45:00	406.637376901	406.637376901	405.414846057	405.59188302	1852082
2022-06-09 14:30:00	407.044024235	407.18003801	406.129565587	406.627419816	1634540
2022-06-09 14:15:00	407.672913696	407.682870781	406.537806055	407.035660284	1702716
2022-06-09 14:00:00	406.652312527	407.729569507	406.52784897	407.672913696	1358806
2022-06-09 13:45:00	407.563385766	407.563385766	406.537806055	406.677205239	1663422
2022-06-09 13:30:00	408.648707984	408.792587857	407.375794293	407.583200364	1918265
2022-06-09 13:15:00	408.579008392	409.186390551	408.409737955	408.658665069	1710524
2022-06-09 13:00:00	408.280295855	408.768192999	407.543471597	408.579008392	1723243
2022-06-09 12:45:00	407.742613288	408.431743112	407.444000322	408.265360228	1235971
2022-06-09 12:30:00	406.886503157	407.931797895	406.65729107	407.745799555	1704053
2022-06-09 12:15:00	407.682870781	407.976604776	406.547763139	406.924837932	1502410
2022-06-09 12:00:00	408.140896671	408.31265638	406.687162323	407.672913696	2795064
2022-06-09 11:45:00	407.079770168	408.588965477	406.756861915	408.150853756	2237987
2022-06-09 11:30:00	407.344329905	407.737634746	406.965960692	407.085445706	1402663
2022-06-09 11:15:00	407.59325702	407.742613288	406.358578533	407.334372821	2253209
2022-06-09 11:00:00	408.330081278	408.39978087	406.87634693	407.603214104	1974335
2022-06-09 10:45:00	408.947420522	409.57471685	407.981583318	408.330081278	2762221
2022-06-09 10:30:00	407.991540403	409.126648044	407.822269965	408.932484895	2087709
2022-06-09 10:15:00	409.883386472	409.973000233	407.254716144	408.001497487	2435885
2022-06-09 10:00:00	407.11531696	409.92321481	406.746904831	409.883386472	2654440
2022-06-09 09:45:00	407.583299935	408.977291775	406.667248154	407.125274045	4145718
2022-06-09 09:30:00	407.59325702	407.961669149	407.334372821	407.583299935	312936
2022-06-09 09:15:00	408.130939587	408.52922297	407.603214104	407.603214104	236625
2022-06-09 09:00:00	408.16081084	408.559094223	407.782441627	408.210596263	289979
2022-06-09 08:45:00	409.534888512	409.853515218	408.190682094	408.200639179	225180
2022-06-09 08:30:00	409.68424478	409.953086064	408.967334691	409.534888512	247320
2022-06-09 08:15:00	411.635733786	412.352843017	408.738321746	409.753944372	178647
2022-06-09 08:00:00	411.536262511	412.193430093	410.211970263	410.580382392	180835
2022-06-09 07:45:00	411.566133765	411.765275456	411.267421227	411.506391257	42083
2022-06-09 07:30:00	411.725447118	412.422443038	411.42673458	411.615919187	74202
2022-06-09 07:15:00	411.685618779	411.725447118	411.386906242	411.725447118	44901
2022-06-09 07:00:00	411.596005018	412.063987993	411.536262511	411.735404202	21186
2022-06-09 06:45:00	411.934545894	412.153601754	411.55617668	411.705532949	117977
2022-06-09 06:30:00	410.85918076	411.984331317	410.85918076	411.884760471	17873
2022-06-09 06:15:00	410.819352421	410.869137844	410.520639884	410.570425307	29914
2022-06-09 06:00:00	410.819352421	411.018494113	410.610253645	410.610253645	7039
2022-06-09 05:45:00	410.85918076	411.118064959	410.809395337	410.809395337	8781
2022-06-09 05:30:00	410.988622859	410.988622859	410.749652829	410.928880352	4555
2022-06-09 05:15:00	411.07823662	411.20767872	410.918923267	410.96870869	14851
2022-06-09 05:00:00	410.102442332	411.157893297	410.102442332	411.137979128	13345
2022-06-09 04:45:00	409.554802681	410.221927347	409.554802681	410.062613994	4455
2022-06-09 04:30:00	409.276004313	409.505017258	409.256090143	409.505017258	3640
2022-06-09 04:15:00	409.514974342	409.564759765	409.037034283	409.037034283	2837
2022-06-08 20:00:00	409.973000233	409.992914402	409.724073118	409.833601049	22529
2022-06-08 19:45:00	409.853515218	409.982957317	409.823643964	409.913257725	5791
2022-06-08 19:30:00	409.982957317	410.022785656	409.933171894	409.933171894	3451
2022-06-08 19:15:00	409.933171894	409.982957317	409.913257725	409.933171894	5132
2022-06-08 19:00:00	409.823643964	409.933171894	409.81368688	409.933171894	10456
2022-06-08 18:45:00	409.68424478	409.823643964	409.68424478	409.823643964	7638
2022-06-08 18:30:00	409.614545188	409.724073118	409.594631019	409.724073118	6837
2022-06-08 18:15:00	409.763901457	409.763901457	409.455231835	409.554802681	26562
2022-06-08 18:00:00	409.724073118	409.823643964	409.455231835	409.753944372	18595
2022-06-08 17:45:00	409.8125916	409.8125916	409.734030203	409.734030203	662
2022-06-08 17:30:00	409.833601049	409.853515218	409.763901457	409.833601049	8976
2022-06-08 17:15:00	409.783815626	409.843558133	409.455231835	409.843558133	29543
2022-06-08 17:00:00	409.624502273	409.863472302	409.614545188	409.734030203	24110
2022-06-08 16:45:00	409.724073118	409.833601049	409.455231835	409.644416442	141497
2022-06-08 16:30:00	409.783815626	409.783815626	409.540763191	409.724073118	411570
2022-06-08 16:15:00	409.514974342	409.803729795	408.738321746	409.803729795	6904001
2022-06-08 16:00:00	410.211970263	410.291626939	409.027077198	409.524931427	7698534
2022-06-08 15:45:00	410.241841516	410.709824491	410.022785656	410.192056093	2433297
2022-06-08 15:30:00	409.674287696	410.520639884	409.425360581	410.251798601	2034632
2022-06-08 15:15:00	409.465188919	409.768879999	408.618836731	409.679266238	2757874
2022-06-08 15:00:00	409.704158949	410.012828571	409.295918482	409.455231835	1478925
2022-06-08 14:45:00	409.176333896	409.833601049	408.6387509	409.694301436	2770837
2022-06-08 14:30:00	409.918236268	410.062613994	408.74827883	409.166476382	2115550
2022-06-08 14:15:00	409.778837084	410.281669855	409.584673934	409.913257725	1324799
2022-06-08 14:00:00	409.803729795	410.211970263	409.564759765	409.753944372	1487005
2022-06-08 13:45:00	410.022785656	410.085117005	408.87772093	409.79964739	2380994
2022-06-08 13:30:00	410.460897377	410.839266591	410.013824279	410.021391664	1063512
2022-06-08 13:15:00	410.948794521	410.958652035	410.092485248	410.440983208	1434617
2022-06-08 13:00:00	409.982957317	410.978665775	409.79377271	410.958751606	2074211
2022-06-08 12:45:00	412.233258431	412.2531726	409.953086064	409.973298945	2322021
2022-06-08 12:30:00	413.18913855	413.199095635	411.685618779	412.233258431	1359893
2022-06-08 12:15:00	413.039782281	413.587421933	412.73111266	413.18913855	1123734
2022-06-08 12:00:00	412.970082689	413.467936918	412.920297267	413.025145367	1060496
2022-06-08 11:45:00	413.448022749	413.906048639	412.830683505	412.949272383	1246789
2022-06-08 11:30:00	413.119438958	413.806477794	412.930254351	413.457979833	1190244
2022-06-08 11:15:00	412.377636157	413.109481873	411.879781929	413.109481873	1217406
2022-06-08 11:00:00	412.541928053	413.18913855	412.044073824	412.36270053	1111625
2022-06-08 10:45:00	412.621584729	413.607336102	412.133687585	412.541928053	1899856
2022-06-08 10:30:00	411.735404202	413.247885349	411.486477088	412.60167056	2665893
2022-06-08 10:15:00	413.53763651	413.659511225	411.715490033	411.755318371	1850802
2022-06-08 10:00:00	411.974374232	414.035490739	411.884760471	413.497808172	2629642
2022-06-08 09:45:00	412.153601754	412.541928053	410.889052014	411.964417147	3788513
2022-06-08 09:30:00	412.034116739	412.223301346	411.735404202	412.133687585	112527
2022-06-08 09:15:00	411.934545894	412.093859247	411.476520003	412.073945078	129452
2022-06-08 09:00:00	412.223301346	412.332829277	411.775232541	411.964417147	67949
2022-06-08 08:45:00	412.163558839	412.233258431	411.516348342	412.203387177	228400
2022-06-08 08:30:00	412.681327237	412.721155575	412.01420257	412.193430093	90637
2022-06-08 08:15:00	412.661413068	413.318481079	411.904276357	412.741069744	72224
2022-06-08 08:00:00	413.029825197	413.039782281	412.631541814	412.661413068	28403
2022-06-08 07:45:00	412.95016852	413.358408988	412.900383097	413.019868112	117217
2022-06-08 07:30:00	412.890426013	412.949172812	412.721155575	412.920297267	91524
2022-06-08 07:15:00	412.651455983	412.920297267	412.342786361	412.920297267	28787
2022-06-08 07:00:00	412.153601754	412.71119849	412.153601754	412.651455983	15330
2022-06-08 06:45:00	411.864846302	412.024159655	411.785189625	412.024159655	8345
2022-06-08 06:30:00	412.073945078	412.093859247	411.894717555	411.924588809	1216
2022-06-08 06:15:00	412.422443038	412.422443038	411.805103794	411.834975048	13232
2022-06-08 06:00:00	412.561842222	412.581756391	412.472228461	412.551885137	875
2022-06-08 05:45:00	412.432400122	412.641498898	412.223301346	412.641498898	4949
2022-06-08 05:30:00	412.213344262	412.442357207	412.213344262	412.233258431	2364
2022-06-08 05:15:00	412.442357207	412.551885137	411.874803386	412.173515924	11761
2022-06-08 05:00:00	412.571799306	412.73111266	412.422443038	412.432400122	10791
2022-06-08 04:45:00	412.49214263	412.71119849	412.402528869	412.571799306	3307
2022-06-08 04:30:00	412.054030909	412.422443038	411.834975048	412.422443038	14133
2022-06-08 04:15:00	412.223301346	412.71119849	411.974374232	412.233258431	15528
2022-06-07 20:00:00	412.830683505	412.850597675	412.671370152	412.770940998	53290
2022-06-07 19:45:00	413.358408988	413.358408988	412.770940998	412.960125605	47532
2022-06-07 19:30:00	413.388280241	413.467936918	413.348451903	413.42810858	4502
2022-06-07 19:15:00	413.318580649	413.418151495	413.248881057	413.268795227	5045
2022-06-07 19:00:00	413.358408988	413.358408988	413.169224381	413.268795227	4745
2022-06-07 18:45:00	413.348451903	413.378323157	413.219009804	413.228966888	7140
2022-06-07 18:30:00	413.517722341	413.53763651	413.318580649	413.42810858	9550
2022-06-07 18:15:00	413.238923973	413.597379018	413.119438958	413.477894003	70785
2022-06-07 18:00:00	413.209052719	413.268795227	413.209052719	413.238923973	16442
2022-06-07 17:45:00	413.159267296	413.318580649	413.159267296	413.169224381	41184
2022-06-07 17:30:00	413.059696451	413.179181465	413.039782281	413.039782281	21059
2022-06-07 17:15:00	413.089567704	413.109481873	412.989996859	413.109481873	14118
2022-06-07 17:00:00	413.169224381	413.955834062	412.970082689	413.019868112	422824
2022-06-07 16:45:00	413.248881057	413.955834062	413.07961062	413.119438958	576136
2022-06-07 16:30:00	413.527679426	413.955834062	413.219009804	413.219009804	636400
2022-06-07 16:15:00	413.906048639	413.982718191	413.29866648	413.567507764	4249081
2022-06-07 16:00:00	413.796520709	414.433774122	413.716864032	413.916005724	6829661
2022-06-07 15:45:00	413.089567704	414.005619485	412.930254351	413.796520709	3350491
2022-06-07 15:30:00	412.621584729	413.187147133	412.60515554	413.084589162	1672772
2022-06-07 15:15:00	412.332829277	412.980039774	412.183473008	412.611627645	1759261
2022-06-07 15:00:00	411.994288401	412.372657615	411.596005018	412.322872192	1469128
2022-06-07 14:45:00	412.661413068	413.129396043	411.834975048	412.018384546	1570683
2022-06-07 14:30:00	412.760983913	412.910340182	412.332829277	412.661413068	1271073
2022-06-07 14:15:00	411.347077904	412.860554759	411.137979128	412.765962456	1522793
2022-06-07 14:00:00	411.461584376	411.765275456	411.242528516	411.332142277	766399
2022-06-07 13:45:00	411.596005018	411.780211083	411.227592889	411.466463348	984292
2022-06-07 13:30:00	411.376949158	411.825017963	411.31720665	411.576090849	1181333
2022-06-07 13:15:00	410.72973866	411.456605834	410.460897377	411.364204089	1457160
2022-06-07 13:00:00	410.440983208	410.899009098	410.316519651	410.709924062	821251
2022-06-07 12:45:00	409.584673934	410.759609914	409.325789735	410.450940292	1346972
2022-06-07 12:30:00	409.664330611	409.734030203	408.902016216	409.584673934	1011741
2022-06-07 12:15:00	410.022785656	410.231784861	409.266047228	409.664330611	1077541
2022-06-07 12:00:00	409.933171894	410.221927347	409.09677679	410.002871486	1593194
2022-06-07 11:45:00	410.002871486	410.202013178	409.534888512	409.962943577	1468672
2022-06-07 11:30:00	411.42673458	411.496434172	409.788794168	409.992914402	1407425
2022-06-07 11:15:00	411.257464143	411.605962103	410.645103441	411.42673458	1632423
2022-06-07 11:00:00	411.366992073	411.874803386	411.128022043	411.257464143	2434260
2022-06-07 10:45:00	409.604588104	411.695575864	409.424663585	411.376849587	3362299
2022-06-07 10:30:00	407.603214104	409.734030203	407.209909264	409.57471685	2592425
2022-06-07 10:15:00	407.951712064	408.808021338	407.214887806	407.618448444	1801157
2022-06-07 10:00:00	407.672913696	408.778150084	407.374201159	407.94175498	2468401
2022-06-07 09:45:00	406.348621448	407.792398711	405.860724304	407.633184929	3617878
2022-06-07 09:30:00	405.900552642	406.348621448	405.900552642	406.298836025	178491
2022-06-07 09:15:00	405.970252234	406.318750194	405.671539697	405.890595558	100552
2022-06-07 09:00:00	406.597548562	406.906218184	406.000123488	406.020037657	202498
2022-06-07 08:45:00	406.637376901	406.756861915	406.149479756	406.547763139	126984
2022-06-07 08:30:00	406.647333985	406.856432761	406.259007687	406.707076493	88930
2022-06-07 08:15:00	407.623128273	408.320124194	406.010080572	406.617462731	118304
2022-06-07 08:00:00	406.796690254	407.015746114	406.647333985	406.8962611	128233
2022-06-07 07:45:00	406.866389846	407.155145298	406.746904831	406.746904831	86778
2022-06-07 07:30:00	406.06982308	407.015746114	405.96029515	406.946046522	135314
2022-06-07 07:15:00	407.11531696	407.672913696	405.910509727	406.079780164	178529
2022-06-07 07:00:00	408.111025417	408.330081278	406.916175269	407.045617368	26637
2022-06-07 06:45:00	407.732656204	408.250424602	407.732656204	407.921840811	13620
2022-06-07 06:30:00	408.130939587	408.130939587	407.334372821	407.70278495	18107
2022-06-07 06:15:00	408.220553348	408.310167109	408.220553348	408.29025294	4928
2022-06-07 06:00:00	408.29025294	408.340038363	408.101068333	408.120982502	6731
2022-06-07 05:45:00	408.798064253	408.847849676	408.310167109	408.310167109	3497
2022-06-07 05:30:00	408.180725009	408.758235915	408.130939587	408.738321746	6639
2022-06-07 05:15:00	408.588965477	408.588965477	408.230510432	408.230510432	12563
2022-06-07 05:00:00	408.897635099	408.897635099	408.698493407	408.778150084	1014
2022-06-07 04:45:00	408.6387509	409.086819706	408.6387509	408.957377606	11611
2022-06-07 04:30:00	408.588965477	408.738321746	408.39978087	408.6387509	11597
2022-06-07 04:15:00	408.738321746	408.917549268	408.588965477	408.708450492	19205
2022-06-06 20:00:00	409.933171894	410.391197785	409.933171894	410.132313586	36815
2022-06-06 19:45:00	409.92321481	409.953086064	409.833601049	409.913257725	2574
2022-06-06 19:30:00	409.933171894	409.943128979	409.863472302	409.903300641	3514
2022-06-06 19:15:00	409.694201865	409.903300641	409.634459357	409.883386472	3118
2022-06-06 19:00:00	409.644416442	409.843558133	409.564759765	409.624502273	5884
2022-06-06 18:45:00	409.853515218	409.853515218	409.584673934	409.584673934	14348
2022-06-06 18:30:00	410.082528163	410.16218484	409.833601049	409.863472302	44097
2022-06-06 18:15:00	410.182099009	410.401154869	410.052656909	410.112399417	13650
2022-06-06 18:00:00	410.042699825	410.221927347	410.042699825	410.221927347	16346
2022-06-06 17:45:00	410.14227067	410.14227067	409.933171894	410.03274274	17960
2022-06-06 17:30:00	410.182099009	410.221927347	410.092485248	410.14227067	4977
2022-06-06 17:15:00	410.092485248	410.331455277	409.992914402	410.092485248	42201
2022-06-06 17:00:00	410.132313586	410.321498193	410.062613994	410.092485248	37008
2022-06-06 16:45:00	409.863472302	410.182099009	409.853515218	410.132313586	85060
2022-06-06 16:30:00	409.753944372	410.022785656	409.724073118	409.883386472	244985
2022-06-06 16:15:00	409.982957317	410.092485248	409.714116034	409.783815626	3771688
2022-06-06 16:00:00	410.052656909	410.630167815	409.256090143	409.992914402	4757326
2022-06-06 15:45:00	409.295918482	410.092485248	408.790397298	410.032842311	3181304
2022-06-06 15:30:00	409.679266238	410.072571078	408.798064253	409.315832651	1682468
2022-06-06 15:15:00	410.072571078	410.440983208	409.379159709	409.68424478	1657727
2022-06-06 15:00:00	410.192056093	410.500725715	409.076862621	410.062613994	2206487
2022-06-06 14:45:00	409.953086064	410.261755685	409.584673934	410.192056093	1517717
2022-06-06 14:30:00	411.406820411	411.511369799	409.763901457	410.012828571	2043617
2022-06-06 14:15:00	412.004245486	412.054030909	411.327163735	411.406820411	1224757
2022-06-06 14:00:00	411.526305426	412.044073824	411.157893297	412.004245486	1575275
2022-06-06 13:45:00	410.172141924	411.725447118	410.018304968	411.526305426	1845055
2022-06-06 13:30:00	410.042699825	410.291626939	409.554802681	410.172141924	1315981
2022-06-06 13:15:00	410.62021073	410.630167815	409.773858541	410.052656909	1287359
2022-06-06 13:00:00	410.301584024	410.749652829	409.853515218	410.650081984	1396721
2022-06-06 12:45:00	409.549824138	410.431026123	409.076862621	410.301584024	1356266
2022-06-06 12:30:00	409.833601049	410.27171277	409.40046787	409.554802681	1376522
2022-06-06 12:15:00	411.954460063	412.01420257	409.597717715	409.853515218	1851790
2022-06-06 12:00:00	412.163558839	412.477207003	411.625876272	411.954460063	1268588
2022-06-06 11:45:00	411.638322628	412.153601754	411.118064959	412.113773416	1407775
2022-06-06 11:30:00	412.651455983	412.691284321	410.998579944	411.625876272	2606280
2022-06-06 11:15:00	414.304332022	414.71257249	412.342786361	412.651455983	2165251
2022-06-06 11:00:00	414.393945783	414.71257249	413.901070097	414.294374938	1669411
2022-06-06 10:45:00	414.135061584	414.533344967	413.746735286	414.393945783	1700968
2022-06-06 10:30:00	414.533344967	414.603044559	413.670364447	414.145018669	1813463
2022-06-06 10:15:00	413.388280241	414.821104712	413.238923973	414.493516629	2707169
2022-06-06 10:00:00	412.850597675	413.388280241	411.884760471	413.388280241	2140831
2022-06-06 09:45:00	412.999953943	413.71188549	412.01420257	412.870511844	3610000
2022-06-06 09:30:00	413.467936918	413.467936918	412.830683505	412.989996859	116659
2022-06-06 09:15:00	413.238923973	413.607336102	413.119438958	413.448022749	56357
2022-06-06 09:00:00	413.44812232	413.866220301	413.179181465	413.228966888	220558
2022-06-06 08:45:00	413.019868112	413.53763651	413.009911028	413.408194411	126569
2022-06-06 08:30:00	413.338494819	413.517722341	412.880468928	413.029825197	63933
2022-06-06 08:15:00	413.288709396	413.497808172	410.431026123	413.368366072	131910
2022-06-06 08:00:00	412.910340182	413.29866648	412.49214263	413.29866648	49235
2022-06-06 07:45:00	413.228966888	413.308623565	412.890426013	412.890426013	28304
2022-06-06 07:30:00	412.870511844	413.228966888	412.870511844	413.169224381	24124
2022-06-06 07:15:00	413.18913855	413.18913855	412.850597675	412.940211436	61433
2022-06-06 07:00:00	413.099524789	413.258838142	413.069653535	413.169224381	30433
2022-06-06 06:45:00	413.139353127	413.169224381	413.039782281	413.039782281	5164
2022-06-06 06:30:00	412.900383097	413.139353127	412.900383097	413.099524789	8415
2022-06-06 06:15:00	412.790855167	413.07961062	412.780898082	412.95016852	7704
2022-06-06 06:00:00	412.671370152	412.780898082	412.581756391	412.641498898	10686
2022-06-06 05:45:00	413.039782281	413.039782281	412.482185545	412.502099714	4939
2022-06-06 05:30:00	413.248881057	413.268795227	412.940211436	412.940211436	7823
2022-06-06 05:15:00	413.587421933	413.587421933	413.18913855	413.268795227	8018
2022-06-06 05:00:00	413.338494819	413.587421933	413.139353127	413.547593595	8500
2022-06-06 04:45:00	413.517722341	413.66707861	413.238923973	413.328537734	5687
2022-06-06 04:30:00	413.487851087	413.547593595	413.248881057	413.418151495	8017
2022-06-06 04:15:00	412.571799306	413.42810858	411.028451198	413.418151495	44942
2022-06-03 20:00:00	408.549137139	408.569051308	408.499351716	408.539180054	8279
2022-06-03 19:45:00	408.579008392	408.608879646	408.539180054	408.549137139	4839
2022-06-03 19:30:00	408.688536323	408.738321746	408.569051308	408.569051308	2276
2022-06-03 19:15:00	408.549137139	408.598922562	408.519265885	408.598922562	1822
2022-06-03 19:00:00	408.588965477	408.598922562	408.539180054	408.569051308	7948
2022-06-03 18:45:00	408.6387509	408.6387509	408.559094223	408.559094223	6430
2022-06-03 18:30:00	408.628793815	408.788107168	408.588965477	408.688536323	2049
2022-06-03 18:15:00	408.718407576	408.718407576	408.559094223	408.628793815	22282
2022-06-03 18:00:00	408.648707984	408.738321746	408.6387509	408.648707984	9672
2022-06-03 17:45:00	408.837892591	408.837892591	408.658665069	408.658665069	32868
2022-06-03 17:30:00	408.98724886	408.98724886	408.808021338	408.837892591	27631
2022-06-03 17:15:00	409.007163029	409.027077198	408.798064253	408.857906331	45331
2022-06-03 17:00:00	409.116690959	409.236175974	408.778150084	408.917549268	311363
2022-06-03 16:45:00	408.917549268	409.156519298	408.827935507	409.126648044	41161
2022-06-03 16:30:00	409.266047228	409.266047228	408.837892591	408.947420522	290439
2022-06-03 16:15:00	408.837892591	409.375575158	408.39978087	409.305875566	2049017
2022-06-03 16:00:00	408.469480462	409.442088483	408.05128291	408.827935507	8508532
2022-06-03 15:45:00	409.196347636	409.465188919	408.379866701	408.479437547	3362661
2022-06-03 15:30:00	408.39978087	409.196347636	408.120982502	409.182507288	2447379
2022-06-03 15:15:00	409.81368688	410.022785656	408.349995447	408.419595468	2133430
2022-06-03 15:00:00	409.4393005	409.963043148	409.176433467	409.803729795	1644347
2022-06-03 14:45:00	410.285154834	410.321498193	408.882699472	409.455231835	1717444
2022-06-03 14:30:00	409.5099958	410.351369447	409.19794077	410.301584024	1617313
2022-06-03 14:15:00	409.007163029	409.594631019	408.539180054	409.534888512	2296280
2022-06-03 14:00:00	408.882699472	409.435317666	408.6387509	409.007063458	1293059
2022-06-03 13:45:00	409.734030203	409.933171894	408.628793815	408.867763845	1687082
2022-06-03 13:30:00	410.460897377	410.479815838	409.136605129	409.753944372	1769376
2022-06-03 13:15:00	410.401154869	411.486477088	410.241841516	410.44596175	2114961
2022-06-03 13:00:00	409.544845596	410.490768631	409.295918482	410.391197785	1338776
2022-06-03 12:45:00	409.365618074	409.982957317	408.230510432	409.55470311	1320456
2022-06-03 12:30:00	408.758235915	409.534888512	407.971626233	409.360639531	1749934
2022-06-03 12:15:00	408.698493407	409.554802681	408.459523378	408.763214457	2214313
2022-06-03 12:00:00	409.027077198	409.116690959	408.023403073	408.698493407	2076686
2022-06-03 11:45:00	408.29025294	409.415403497	408.032663162	409.017120114	2720290
2022-06-03 11:30:00	408.120982502	408.595138869	407.752570373	408.290053798	2484471
2022-06-03 11:15:00	409.495060173	409.594531448	407.911883726	408.130840016	3147428
2022-06-03 11:00:00	409.57471685	410.112399417	409.285961397	409.534888512	1973933
2022-06-03 10:45:00	410.719781576	410.96870869	408.957377606	409.584673934	2605859
2022-06-03 10:30:00	411.357034988	411.954460063	410.28465698	410.72973866	1924498
2022-06-03 10:15:00	411.396863327	412.263129685	410.351369447	411.346978333	3052061
2022-06-03 10:00:00	409.903300641	411.496434172	409.594631019	411.341103653	2959192
2022-06-03 09:45:00	410.630167815	412.203387177	409.843558133	409.908478325	4314268
2022-06-03 09:30:00	411.406820411	411.576090849	410.580382392	410.590339476	351860
2022-06-03 09:15:00	411.705532949	411.974374232	411.247507058	411.42673458	225786
2022-06-03 09:00:00	411.586047934	412.223301346	411.177807466	411.685618779	436980
2022-06-03 08:45:00	412.890426013	414.184847007	411.406820411	411.66570461	896437
2022-06-03 08:30:00	412.95016852	413.059696451	412.352743446	412.621584729	148339
2022-06-03 08:15:00	413.398137755	416.405276867	412.034116739	412.940211436	198161
2022-06-03 08:00:00	412.561842222	412.651455983	412.044073824	412.223301346	86861
2022-06-03 07:45:00	412.989996859	413.258838142	412.561842222	412.561842222	102089
2022-06-03 07:30:00	412.71119849	413.039782281	412.442357207	413.019868112	70517
2022-06-03 07:15:00	413.328537734	413.497808172	412.631541814	412.71119849	125679
2022-06-03 07:00:00	413.348451903	413.53763651	413.159267296	413.318580649	62061
2022-06-03 06:45:00	414.214718261	414.304332022	413.348451903	413.408194411	21029
2022-06-03 06:30:00	413.846306132	414.174889923	413.806477794	414.174889923	22944
2022-06-03 06:15:00	414.194804092	414.244589515	413.955834062	413.955834062	2033
2022-06-03 06:00:00	413.866220301	414.214718261	413.756692371	414.214718261	6912
2022-06-03 05:45:00	414.095233246	414.095233246	413.796520709	413.916005724	6598
2022-06-03 05:30:00	414.214718261	414.214718261	413.955834062	414.025533654	3762
2022-06-03 05:15:00	414.413859953	414.493516629	414.334203276	414.334203276	4864
2022-06-03 05:00:00	414.403902868	414.403902868	414.085276162	414.214718261	3185
2022-06-03 04:45:00	414.573173306	414.652829982	414.324246191	414.354117445	8692
2022-06-03 04:30:00	414.861928758	414.861928758	414.423817037	414.423817037	3619
2022-06-03 04:15:00	414.991370858	415.190512549	414.1251045	414.891800012	26189
2022-06-02 20:00:00	416.275834768	416.275834768	416.086650161	416.206135176	23244
2022-06-02 19:45:00	416.315663106	416.465019375	416.226049345	416.275834768	4318
2022-06-02 19:30:00	416.34553436	416.494890628	416.315663106	416.325620191	7693
2022-06-02 19:15:00	416.126478499	416.45506229	416.10656433	416.445105206	12027
2022-06-02 19:00:00	416.136435584	416.21609226	416.016950569	416.016950569	6864
2022-06-02 18:45:00	416.036864738	416.186221007	415.967165146	416.076693076	10745
2022-06-02 18:30:00	416.494890628	416.494890628	416.016950569	416.046821823	11793
2022-06-02 18:15:00	415.678409693	416.80356025	415.678409693	416.514804798	73473
2022-06-02 18:00:00	415.728195116	415.787937624	415.658495524	415.678409693	12849
2022-06-02 17:45:00	415.837723047	415.907422639	415.708280947	415.708280947	33148
2022-06-02 17:30:00	415.817808877	415.887508469	415.807851793	415.827765962	156446
2022-06-02 17:15:00	415.797894708	415.877551385	415.698323863	415.807851793	12101
2022-06-02 17:00:00	415.837723047	415.857637216	415.738152201	415.787937624	38663
2022-06-02 16:45:00	415.548967594	415.837723047	415.489225087	415.837723047	618432
2022-06-02 16:30:00	415.011285027	415.698323863	414.961499604	415.558924679	751351
2022-06-02 16:15:00	415.558924679	416.206135176	414.93162835	414.941585435	5145150
2022-06-02 16:00:00	414.334203276	415.64853844	413.9956624	415.578838848	10476718
2022-06-02 15:45:00	413.557550679	414.36407453	413.448022749	414.334203276	2591671
2022-06-02 15:30:00	413.846306132	414.289396395	413.228966888	413.557550679	2809783
2022-06-02 15:15:00	412.920297267	413.955834062	412.790855167	413.856263216	2217406
2022-06-02 15:00:00	413.786563624	414.01557657	412.84064059	412.930254351	2222600
2022-06-02 14:45:00	413.423130037	413.965791147	413.413172953	413.77660654	1367052
2022-06-02 14:30:00	413.816434878	413.836349047	413.169224381	413.418151495	1828485
2022-06-02 14:15:00	413.268795227	413.896091555	412.951164229	413.806477794	2585367
2022-06-02 14:00:00	413.129396043	413.448022749	412.66639161	413.253262175	2295349
2022-06-02 13:45:00	412.551885137	413.219009804	412.442357207	413.129396043	1960847
2022-06-02 13:30:00	412.133687585	412.741069744	411.914631725	412.551885137	1555317
2022-06-02 13:15:00	412.531970968	412.850597675	411.844932133	412.113773416	1593364
2022-06-02 13:00:00	412.213344262	412.890426013	412.128709043	412.522013884	1621546
2022-06-02 12:45:00	412.193430093	412.820726421	408.045308659	412.203387177	2226344
2022-06-02 12:30:00	410.772454553	412.193430093	410.769566999	412.193430093	1663240
2022-06-02 12:15:00	410.560468223	410.938837436	410.311541108	410.799438252	1554885
2022-06-02 12:00:00	410.500725715	411.590528622	410.281669855	410.540454483	2674118
2022-06-02 11:45:00	409.92321481	410.650081984	409.017120114	410.495747173	1951615
2022-06-02 11:30:00	409.973000233	410.210974554	409.385532243	409.903300641	2556947
2022-06-02 11:15:00	408.001497487	410.14227067	407.822269965	409.98684058	3000801
2022-06-02 11:00:00	407.204930721	408.111025417	406.736947746	407.981583318	1922476
2022-06-02 10:45:00	406.209222264	407.523557428	405.850767219	407.214887806	2303364
2022-06-02 10:30:00	408.52922297	408.603901104	405.293170483	406.215495227	3599924
2022-06-02 10:15:00	406.438235209	408.808021338	406.049908911	408.588965477	2768130
2022-06-02 10:00:00	407.24475906	407.483729089	405.571968851	406.448192294	2668252
2022-06-02 09:45:00	407.662956612	407.921840811	405.850767219	407.253720436	4415776
2022-06-02 09:30:00	407.782441627	408.071197079	407.284587398	407.712742035	251456
2022-06-02 09:15:00	409.186390551	409.415403497	407.24475906	407.782441627	338045
2022-06-02 09:00:00	409.365618074	409.753944372	409.027077198	409.076862621	78346
2022-06-02 08:45:00	409.345703905	409.853515218	409.106733875	409.425360581	61781
2022-06-02 08:30:00	409.624502273	410.182099009	409.206304721	409.514974342	143494
2022-06-02 08:15:00	409.903400212	410.401154869	407.81231288	409.584673934	363979
2022-06-02 08:00:00	409.963043148	410.311541108	409.883386472	410.03274274	46553
2022-06-02 07:45:00	410.122356501	410.291626939	409.913257725	410.082528163	46054
2022-06-02 07:30:00	409.903300641	410.211970263	409.734030203	410.152227755	27547
2022-06-02 07:15:00	410.27171277	410.331455277	409.873429387	409.903300641	46969
2022-06-02 07:00:00	410.122356501	410.411111954	410.112399417	410.281669855	77688
2022-06-02 06:45:00	409.295918482	410.102442332	409.285961397	410.072571078	24419
2022-06-02 06:30:00	409.833601049	409.833601049	409.116690959	409.116690959	7963
2022-06-02 06:15:00	409.614545188	409.843558133	409.514974342	409.843558133	10621
2022-06-02 06:00:00	409.833601049	409.833601049	409.495060173	409.57471685	10138
2022-06-02 05:45:00	410.112399417	410.112399417	409.783815626	409.783815626	3416
2022-06-02 05:30:00	409.833601049	410.14227067	409.823643964	410.102442332	7476
2022-06-02 05:15:00	409.285961397	409.734030203	409.285961397	409.714116034	1321
2022-06-02 05:00:00	410.002871486	410.002871486	409.634459357	409.674287696	4424
2022-06-02 04:45:00	409.883386472	410.062613994	409.883386472	410.062613994	2213
2022-06-02 04:30:00	409.505017258	409.992914402	409.365618074	409.992914402	5352
2022-06-02 04:15:00	408.87772093	409.534888512	408.270338771	409.505017258	17509
2022-06-01 20:00:00	406.726990662	406.826461937	406.597548562	406.707076493	71042
2022-06-01 19:45:00	407.254716144	407.294544482	406.677205239	406.766819	30504
2022-06-01 19:30:00	407.194973637	407.324415736	407.045617368	407.324415736	16039
2022-06-01 19:15:00	407.045617368	407.194973637	406.946046522	407.165102383	10996
2022-06-01 19:00:00	407.274630313	407.304501567	406.995831945	407.035660284	18631
2022-06-01 18:45:00	407.473772005	407.473772005	407.155145298	407.344329905	45990
2022-06-01 18:30:00	407.623128273	407.891969557	407.423986582	407.473772005	23144
2022-06-01 18:15:00	407.692827865	407.832227049	407.423986582	407.493686174	92062
2022-06-01 18:00:00	407.652999527	407.692827865	407.513600343	407.633085358	27765
2022-06-01 17:45:00	407.692827865	407.742613288	407.633085358	407.692827865	16337
2022-06-01 17:30:00	407.633085358	407.832227049	407.633085358	407.742613288	27001
2022-06-01 17:15:00	407.692827865	407.802355796	407.583299935	407.633085358	31260
2022-06-01 17:00:00	407.503643258	407.792398711	407.394115328	407.623128273	159190
2022-06-01 16:45:00	407.792398711	407.872055388	407.453857836	407.493686174	142929
2022-06-01 16:30:00	407.971626233	407.971626233	407.483729089	407.762527457	797308
2022-06-01 16:15:00	407.882012472	408.220553348	407.453857836	407.911883726	4168102
2022-06-01 16:00:00	409.973000233	410.455918835	407.772484542	407.862098303	9626003
2022-06-01 15:45:00	409.96802169	410.640124899	409.216261805	409.982957317	2823592
2022-06-01 15:30:00	410.241841516	410.769566999	409.672993275	409.943128979	2525036
2022-06-01 15:15:00	409.355660989	410.421069039	408.758235915	410.241841516	2814054
2022-06-01 15:00:00	410.440983208	410.560468223	409.056948452	409.355660989	2168534
2022-06-01 14:45:00	409.913257725	410.500725715	409.57471685	410.431026123	2525041
2022-06-01 14:30:00	408.539180054	410.331455277	408.071197079	409.913257725	3157147
2022-06-01 14:15:00	408.061239995	408.927506353	407.922836519	408.5093088	2719410
2022-06-01 14:00:00	408.419695039	408.678579238	407.553428681	408.061239995	2052181
2022-06-01 13:45:00	407.493686174	408.524244427	407.055574453	408.389823786	2654828
2022-06-01 13:30:00	406.846376106	407.832227049	406.806647338	407.443900751	2421516
2022-06-01 13:15:00	406.239093518	407.46381492	406.039951826	406.796789825	2016332
2022-06-01 13:00:00	405.94038098	406.438235209	405.183642553	406.249050602	1758987
2022-06-01 12:45:00	405.800981796	414.154975754	405.731282204	405.94038098	1671556
2022-06-01 12:30:00	405.94038098	406.697119408	405.781067627	405.791024712	1816511
2022-06-01 12:15:00	405.890595558	406.199265179	405.313084652	405.96029515	2116235
2022-06-01 12:00:00	405.880638473	406.478063547	405.61179719	405.896470237	2768835
2022-06-01 11:45:00	407.035660284	407.314458652	405.860724304	405.900552642	2384285
2022-06-01 11:30:00	408.071197079	408.195660636	406.219179348	407.024508349	4508178
2022-06-01 11:15:00	408.979681476	408.98724886	407.712742035	408.081154164	2827452
2022-06-01 11:00:00	408.359952532	409.285961397	407.742613288	408.977291775	3337494
2022-06-01 10:45:00	408.504330258	409.176433467	407.334372821	408.369909616	3398415
2022-06-01 10:30:00	410.152227755	410.192056093	408.479437547	408.5093088	3445798
2022-06-01 10:15:00	413.049739366	413.408194411	410.102442332	410.16218484	3951246
2022-06-01 10:00:00	413.049739366	413.617293187	412.163558839	413.119339387	2696352
2022-06-01 09:45:00	413.388280241	414.453688291	412.60167056	413.009911028	4147853
2022-06-01 09:30:00	413.129396043	413.457979833	412.940211436	413.388280241	104284
2022-06-01 09:15:00	412.71119849	413.368366072	412.452314292	413.149310212	161925
2022-06-01 09:00:00	413.18913855	413.199095635	412.71119849	412.71119849	142650
2022-06-01 08:45:00	412.95016852	413.238923973	412.701241406	413.228966888	106372
2022-06-01 08:30:00	412.472228461	413.159267296	412.183473008	412.95016852	106189
2022-06-01 08:15:00	411.038408282	412.671370152	410.719781576	412.462271376	121096
2022-06-01 08:00:00	411.576090849	412.312915108	411.576090849	412.293000938	392410
2022-06-01 07:45:00	411.42673458	412.113773416	411.42673458	411.576090849	43371
2022-06-01 07:30:00	411.695575864	411.725447118	411.386906242	411.635833357	10878
2022-06-01 07:15:00	411.038408282	411.944502978	411.008537028	411.815060879	34944
2022-06-01 07:00:00	411.337120819	411.337120819	410.72973866	411.028451198	6231
2022-06-01 06:45:00	411.197721635	411.347077904	410.928880352	411.247507058	4672
2022-06-01 06:30:00	411.247507058	411.44664875	410.978665775	411.018494113	3763
2022-06-01 06:15:00	411.506391257	411.576090849	411.187764551	411.187764551	5277
2022-06-01 06:00:00	411.884760471	411.884760471	411.526305426	411.526305426	1821
2022-06-01 05:45:00	412.024159655	412.14364467	411.815060879	411.815060879	806
2022-06-01 05:30:00	411.66570461	411.994288401	411.536262511	411.994288401	3759
2022-06-01 05:15:00	411.516348342	411.735404202	411.406820411	411.576090849	9558
2022-06-01 05:00:00	411.287335396	411.615919187	411.227592889	411.406820411	4933
2022-06-01 04:45:00	411.167850382	411.466562919	411.058322451	411.07823662	6760
2022-06-01 04:30:00	410.779524083	411.09815079	410.610253645	411.028451198	3287
2022-06-01 04:15:00	412.093859247	412.093859247	410.72973866	410.72973866	9448
2022-05-31 20:00:00	412.412485953	412.820726421	412.412485953	412.790855167	29728
2022-05-31 19:45:00	412.283043854	412.412485953	411.994288401	412.412485953	3402
2022-05-31 19:30:00	412.063987993	412.183473008	411.944502978	412.183473008	9362
2022-05-31 19:15:00	412.283043854	412.302958023	411.944502978	412.01420257	9509
2022-05-31 19:00:00	411.815060879	412.223301346	411.815060879	412.203387177	38055
2022-05-31 18:45:00	411.605962103	412.024159655	411.605962103	411.874803386	40322
2022-05-31 18:30:00	411.526305426	411.675661695	411.287335396	411.55617668	30916
2022-05-31 18:15:00	411.476520003	411.755318371	411.416777496	411.576090849	56057
2022-05-31 18:00:00	411.386906242	411.476520003	411.337120819	411.466562919	22092
2022-05-31 17:45:00	411.327163735	411.486477088	411.327163735	411.347077904	54451
2022-05-31 17:30:00	411.227592889	411.347077904	411.227592889	411.327163735	41773
2022-05-31 17:15:00	411.157893297	411.366992073	411.07823662	411.287335396	100405
2022-05-31 17:00:00	411.128022043	411.347077904	410.988622859	411.197721635	498527
2022-05-31 16:45:00	410.978665775	411.177807466	410.879094929	411.09815079	174454
2022-05-31 16:30:00	410.879094929	411.167850382	410.630167815	411.09815079	1425601
2022-05-31 16:15:00	411.20767872	411.466562919	410.281669855	410.879094929	12293985
2022-05-31 16:00:00	412.148623212	413.308623565	410.610253645	411.167850382	14202058
2022-05-31 15:45:00	412.53694951	413.477894003	412.113773416	412.153701325	3272548
2022-05-31 15:30:00	411.735404202	412.770940998	411.66570461	412.541928053	2635976
2022-05-31 15:15:00	411.277378312	411.83995359	410.301584024	411.735404202	3244391
2022-05-31 15:00:00	412.462271376	412.462271376	410.470854461	411.267421227	3052310
2022-05-31 14:45:00	413.657121525	413.88613447	412.412485953	412.472228461	3088868
2022-05-31 14:30:00	414.125204071	414.563216221	413.18913855	413.657121525	2326060
2022-05-31 14:15:00	414.433774122	414.672744151	413.677035694	414.1251045	2100649
2022-05-31 14:00:00	413.408194411	414.53832351	412.930254351	414.433774122	1931302
2022-05-31 13:45:00	412.173515924	413.448022749	412.073945078	413.398237326	1617694
2022-05-31 13:30:00	413.159267296	413.169224381	411.834975048	412.193430093	1510170
2022-05-31 13:15:00	413.368366072	413.836448618	412.442357207	413.149310212	1663970
2022-05-31 13:00:00	413.487851087	413.985705316	413.18913855	413.368366072	1363562
2022-05-31 12:45:00	412.595098884	413.896091555	412.293000938	413.487851087	1740106
2022-05-31 12:30:00	412.551885137	412.701241406	411.705532949	412.590319484	2066192
2022-05-31 12:15:00	412.830683505	413.776506969	412.49214263	412.522013884	2530937
2022-05-31 12:00:00	411.008537028	413.099524789	410.978665775	412.810769336	2438935
2022-05-31 11:45:00	409.883386472	411.222614347	409.485600943	411.018494113	2282736
2022-05-31 11:30:00	409.863472302	410.440983208	409.624502273	409.878407929	1664644
2022-05-31 11:15:00	411.147936212	411.805103794	409.79377271	409.843558133	2582948
2022-05-31 11:00:00	411.31720665	411.735404202	410.769566999	411.163767977	2477526
2022-05-31 10:45:00	409.953086064	411.44664875	409.843558133	411.307249566	2088223
2022-05-31 10:30:00	409.420382039	411.297292481	409.345703905	409.973000233	3056771
2022-05-31 10:15:00	409.395489327	409.823643964	408.270338771	409.375575158	3191987
2022-05-31 10:00:00	408.628793815	410.152227755	408.598922562	409.435317666	3718152
2022-05-31 09:45:00	411.775232541	412.153601754	408.459523378	408.647114851	5556011
2022-05-31 09:30:00	411.765275456	412.312915108	411.396863327	411.755318371	313156
2022-05-31 09:15:00	410.3812407	411.815060879	410.341412362	411.765275456	150308
2022-05-31 09:00:00	410.341412362	410.918923267	410.231884432	410.341412362	167196
2022-05-31 08:45:00	410.899009098	410.908966183	410.221927347	410.341412362	162718
2022-05-31 08:30:00	410.889052014	411.20767872	410.530596969	410.908966183	248111
2022-05-31 08:15:00	411.924588809	414.901757097	410.410713671	410.938837436	351505
2022-05-31 08:00:00	411.745361287	411.825017963	411.227592889	411.715490033	143201
2022-05-31 07:45:00	411.586047934	412.213344262	411.536262511	411.685618779	114179
2022-05-31 07:30:00	412.024159655	412.024159655	411.546219595	411.635833357	132682
2022-05-31 07:15:00	411.605962103	412.810769336	411.55617668	412.024159655	114226
2022-05-31 07:00:00	412.153601754	412.342786361	411.526305426	411.655747526	46513
2022-05-31 06:45:00	410.928880352	412.213344262	410.72973866	412.213344262	41662
2022-05-31 06:30:00	410.879094929	411.088193705	410.689910322	410.809395337	86440
2022-05-31 06:15:00	410.849223675	410.879094929	410.241841516	410.759609914	16668
2022-05-31 06:00:00	410.490768631	411.018494113	410.490768631	410.948794521	19694
2022-05-31 05:45:00	411.954460063	412.133687585	410.211970263	410.5106828	47474
2022-05-31 05:30:00	411.934545894	412.541928053	411.526305426	411.79514671	20691
2022-05-31 05:15:00	413.477894003	413.477894003	412.044073824	412.093859247	45313
2022-05-31 05:00:00	414.1251045	414.1251045	413.467936918	413.637207356	13510
2022-05-31 04:45:00	413.916005724	414.423817037	413.66707861	414.194804092	36206
2022-05-31 04:30:00	412.999953943	414.115147415	412.999953943	413.9956624	25505
2022-05-31 04:15:00	412.123730501	415.260212141	411.934545894	412.850597675	79908
2022-05-27 20:00:00	414.82210042	415.011285027	414.772314997	414.911714181	23822
2022-05-27 19:45:00	414.732486659	414.812143336	414.732486659	414.812143336	8200
2022-05-27 19:30:00	414.573173306	414.71257249	414.573173306	414.662787067	3273
2022-05-27 19:15:00	414.642872898	414.82210042	414.573173306	414.573173306	13265
2022-05-27 19:00:00	414.573173306	414.662787067	414.523387883	414.652829982	8043
2022-05-27 18:45:00	414.493516629	414.593087475	414.483559545	414.573173306	15509
2022-05-27 18:30:00	414.483559545	414.513430798	414.463645375	414.493516629	14196
2022-05-27 18:15:00	414.483559545	414.523387883	414.413859953	414.493516629	25779
2022-05-27 18:00:00	414.423817037	414.483559545	414.374031614	414.483559545	44526
2022-05-27 17:45:00	414.433774122	414.493516629	414.374031614	414.413859953	16801
2022-05-27 17:30:00	414.503473714	414.513331227	414.284417853	414.453688291	49170
2022-05-27 17:15:00	414.672744151	414.672744151	413.477894003	414.47360246	605489
2022-05-27 17:00:00	414.513430798	414.702615405	414.463645375	414.672744151	194685
2022-05-27 16:45:00	414.36407453	414.692658321	413.477894003	414.553259137	690189
2022-05-27 16:30:00	413.975748231	414.413859953	413.477894003	414.413859953	358088
2022-05-27 16:15:00	413.527679426	414.214718261	413.268795227	413.955834062	8861901
2022-05-27 16:00:00	412.602666269	413.597478588	411.874803386	413.567507764	9831396
2022-05-27 15:45:00	412.591713476	412.820726421	411.834975048	412.606649102	5618382
2022-05-27 15:30:00	412.193430093	412.71119849	411.914631725	412.581756391	3163995
2022-05-27 15:15:00	411.376949158	412.283043854	411.227592889	412.193430093	3375565
2022-05-27 15:00:00	411.023472655	411.436691665	410.918923267	411.366992073	2043692
2022-05-27 14:45:00	410.734717203	411.167850382	410.600296561	411.028451198	1888502
2022-05-27 14:30:00	410.585360934	410.938837436	410.560468223	410.739695745	1354722
2022-05-27 14:15:00	410.5106828	410.709824491	410.172141924	410.580382392	1573226
2022-05-27 14:00:00	410.231884432	410.520639884	410.117377959	410.505704257	1077860
2022-05-27 13:45:00	410.630167815	410.849124104	410.152227755	410.211970263	1283269
2022-05-27 13:30:00	410.829309506	410.889052014	410.421069039	410.62021073	1189344
2022-05-27 13:15:00	410.650081984	411.048365367	410.5106828	410.809395337	1412073
2022-05-27 13:00:00	410.580382392	410.819352421	410.03274274	410.640124899	1061243
2022-05-27 12:45:00	410.580382392	410.699867407	410.102442332	410.570425307	1102253
2022-05-27 12:30:00	410.988622859	411.019688963	410.182099009	410.580382392	1797452
2022-05-27 12:15:00	410.749652829	411.09815079	410.640124899	410.998579944	1441770
2022-05-27 12:00:00	410.490768631	410.869137844	410.3812407	410.72973866	2201786
2022-05-27 11:45:00	410.03274274	410.72973866	409.853515218	410.480811546	1703107
2022-05-27 11:30:00	409.913257725	410.361326531	409.783815626	410.042699825	1770643
2022-05-27 11:15:00	409.196347636	409.992914402	408.74827883	409.92321481	1851297
2022-05-27 11:00:00	409.704158949	409.92321481	409.086819706	409.186390551	2186877
2022-05-27 10:45:00	409.943128979	410.311541108	409.405446412	409.704158949	2921630
2022-05-27 10:30:00	409.763901457	410.520639884	409.743987288	409.933171894	3377344
2022-05-27 10:15:00	409.256090143	409.953086064	408.897635099	409.754043943	4404948
2022-05-27 10:00:00	407.623128273	409.783815626	407.573342851	409.266047228	4478855
2022-05-27 09:45:00	406.159436841	408.429652124	405.950338065	407.613171189	5699116
2022-05-27 09:30:00	406.547763139	406.597548562	405.850667648	406.149479756	249793
2022-05-27 09:15:00	406.488020632	406.736947746	406.368535617	406.52784897	211522
2022-05-27 09:00:00	405.920466811	406.697119408	405.920466811	406.497977717	248977
2022-05-27 08:45:00	404.217805349	405.990166403	403.859350305	405.910509727	448566
2022-05-27 08:30:00	404.476689548	404.556346225	404.217805349	404.217805349	67366
2022-05-27 08:15:00	404.954729178	405.32344002	402.983126862	404.496603717	101505
2022-05-27 08:00:00	404.576260394	404.576260394	403.660208613	403.73986529	45620
2022-05-27 07:45:00	404.496603717	404.576260394	404.257633688	404.566303309	18106
2022-05-27 07:30:00	404.795316254	404.865015846	404.217805349	404.476689548	47927
2022-05-27 07:15:00	405.054200453	405.054200453	404.636002901	404.874972931	32210
2022-05-27 07:00:00	404.765445001	405.13385713	404.456775379	405.103985876	9337
2022-05-27 06:45:00	404.775402085	404.825187508	404.596174563	404.755487916	10464
2022-05-27 06:30:00	404.845101677	404.855058762	404.606131648	404.626045817	6870
2022-05-27 06:15:00	405.143814215	405.143814215	404.626045817	404.924758354	3504
2022-05-27 06:00:00	404.825187508	405.621754274	404.825187508	405.422612583	13788
2022-05-27 05:45:00	404.695745409	404.944672523	404.636002901	404.924758354	4769
2022-05-27 05:30:00	404.158062842	404.576260394	404.158062842	404.576260394	7674
2022-05-27 05:15:00	404.556346225	404.556346225	404.158062842	404.158062842	5313
2022-05-27 05:00:00	404.556346225	404.795316254	404.367161618	404.795316254	5650
2022-05-27 04:45:00	404.556346225	405.044243369	404.556346225	404.65591707	13998
2022-05-27 04:30:00	403.829479051	404.576260394	403.670165698	404.576260394	14313
2022-05-27 04:15:00	403.271882315	403.729908205	403.271882315	403.729908205	9068
2022-05-26 20:00:00	403.759779459	403.859350305	403.61042319	403.680122782	32823
2022-05-26 19:45:00	403.530766514	403.759779459	403.510852344	403.709994036	12194
2022-05-26 19:30:00	403.411281499	403.560637767	403.291796484	403.540723598	26131
2022-05-26 19:15:00	403.291796484	403.461066922	403.26192523	403.461066922	22325
2022-05-26 19:00:00	403.520809429	403.520809429	403.271882315	403.321667738	3408
2022-05-26 18:45:00	403.411281499	403.421238583	403.182268554	403.421238583	25798
2022-05-26 18:30:00	403.37145316	403.719951121	403.361496076	403.39136733	46052
2022-05-26 18:15:00	402.80389934	403.361496076	402.793942255	403.361496076	63572
2022-05-26 18:00:00	403.012998116	403.082697708	402.664500156	402.664500156	36242
2022-05-26 17:45:00	402.983126862	403.112568962	402.983126862	403.062783539	5208
2022-05-26 17:30:00	403.003041031	403.04286937	402.91342727	403.003041031	38869
2022-05-26 17:15:00	403.192225638	403.301753568	402.963212693	402.963212693	32961
2022-05-26 17:00:00	403.062783539	403.162354384	402.863641847	403.162354384	401898
2022-05-26 16:45:00	402.953255608	403.570594852	402.883556016	403.092654792	379910
2022-05-26 16:30:00	402.843727678	403.570594852	402.694371409	402.953255608	364656
2022-05-26 16:15:00	403.570594852	403.650251529	402.694371409	402.863641847	8655239
2022-05-26 16:00:00	404.566203738	405.293170483	403.222096892	403.550680683	10480446
2022-05-26 15:45:00	403.331624822	404.581238936	403.232053976	404.566303309	3418441
2022-05-26 15:30:00	403.78467217	403.95892115	402.793942255	403.351538991	3475296
2022-05-26 15:15:00	404.257633688	404.337290364	403.381410245	403.787559725	2424403
2022-05-26 15:00:00	404.158062842	404.506560802	403.919092812	404.272569314	1475268
2022-05-26 14:45:00	404.387075787	404.526474971	403.640294444	404.166625934	2008775
2022-05-26 14:30:00	404.357204533	404.874972931	404.227762434	404.367161618	1819217
2022-05-26 14:15:00	404.48166809	404.645959986	403.968878235	404.377118702	2691459
2022-05-26 14:00:00	404.187934095	404.606131648	403.769736543	404.506560802	1543806
2022-05-26 13:45:00	403.879264474	404.317376195	403.839436135	404.187934095	1360355
2022-05-26 13:30:00	404.690766866	404.705702493	403.705015494	403.839436135	2510730
2022-05-26 13:15:00	404.586217478	405.258320687	404.397032872	404.685788324	2604368
2022-05-26 13:00:00	403.749822374	404.626045817	403.580551936	404.583529066	2544347
2022-05-26 12:45:00	403.963899693	404.138148673	403.650251529	403.759779459	1900758
2022-05-26 12:30:00	403.381410245	403.968878235	403.133478839	403.96121128	1627214
2022-05-26 12:15:00	402.659521613	403.461066922	402.475315549	403.381410245	1531267
2022-05-26 12:00:00	402.654543071	402.833770593	401.947590066	402.704328494	1224165
2022-05-26 11:45:00	402.485272633	402.933341439	402.007332574	402.624671817	1776936
2022-05-26 11:30:00	402.943298524	403.182268554	402.345773879	402.475315549	2190613
2022-05-26 11:15:00	402.266216773	402.943298524	402.146731758	402.933341439	1980103
2022-05-26 11:00:00	401.648877529	402.306045111	401.300379569	402.266216773	2194042
2022-05-26 10:45:00	401.574199395	401.997375489	401.119061059	401.648877529	2862937
2022-05-26 10:30:00	401.549306683	402.256259688	401.479607091	401.577485233	2738559
2022-05-26 10:15:00	400.832396594	401.718577121	400.613340734	401.549306683	2809831
2022-05-26 10:00:00	399.597718107	401.081323709	399.139692217	400.842353679	3067288
2022-05-26 09:45:00	396.959090695	400.214061642	396.740034834	399.577903509	4644244
2022-05-26 09:30:00	397.566472854	397.566472854	396.799777342	396.979004864	311111
2022-05-26 09:15:00	398.084241252	398.134026675	397.397202416	397.546558685	100161
2022-05-26 09:00:00	398.12406959	398.482524635	397.90501373	398.084241252	116940
2022-05-26 08:45:00	397.337459909	398.163897928	396.759949004	398.024498744	190367
2022-05-26 08:30:00	397.765614546	397.954799152	397.486816177	397.685957869	60071
2022-05-26 08:15:00	397.446987839	398.930593441	394.300549114	397.765614546	284958
2022-05-26 08:00:00	398.313254197	398.671709242	397.994627491	398.203726267	43888
2022-05-26 07:45:00	398.850936764	398.940550525	398.12406959	398.382953789	87795
2022-05-26 07:30:00	397.934884983	398.980378864	397.785528715	398.880808018	114287
2022-05-26 07:15:00	396.94913361	397.994627491	396.849562765	397.994627491	85542
2022-05-26 07:00:00	396.25213769	397.237889063	396.25213769	397.168189471	30649
2022-05-26 06:45:00	396.291966029	396.291966029	396.052995999	396.192395183	10085
2022-05-26 06:30:00	396.49110772	396.49110772	396.291966029	396.321837282	4984
2022-05-26 06:15:00	396.590678566	397.038747372	396.590678566	396.640463989	21170
2022-05-26 06:00:00	396.291966029	396.829648596	396.291966029	396.62054982	7693
2022-05-26 05:45:00	395.774197631	396.152566845	395.724412208	396.152566845	4082
2022-05-26 05:30:00	395.346042994	396.062953083	395.346042994	395.744326377	6607
2022-05-26 05:15:00	395.186729641	395.296257571	395.186729641	395.296257571	4943
2022-05-26 05:00:00	395.296257571	395.346042994	394.937802527	395.296257571	9992
2022-05-26 04:45:00	395.7941118	395.7941118	395.09711588	395.276343402	12003
2022-05-26 04:30:00	396.291966029	396.431365213	395.774197631	395.823983054	21813
2022-05-26 04:15:00	396.988961949	397.048704456	396.560807312	396.560807312	20896
2022-05-25 20:00:00	395.44561384	395.545184686	394.85814585	394.987587949	39636
2022-05-25 19:45:00	395.565098855	395.6646697	395.276343402	395.44561384	34039
2022-05-25 19:30:00	395.714455123	395.784154715	395.495399263	395.565098855	26883
2022-05-25 19:15:00	395.55514177	395.764240546	395.495399263	395.674626785	28196
2022-05-25 19:00:00	395.20664381	395.565098855	395.136944218	395.565098855	13625
2022-05-25 18:45:00	395.117030049	395.385871332	395.09711588	395.246472148	18765
2022-05-25 18:30:00	395.624841362	395.624841362	395.107072964	395.117030049	29294
2022-05-25 18:15:00	395.176772556	395.604927193	395.176772556	395.594970108	56114
2022-05-25 18:00:00	395.09711588	395.126987134	394.997545034	395.057287542	14993
2022-05-25 17:45:00	394.96767378	395.077201711	394.96767378	395.077201711	27656
2022-05-25 17:30:00	394.917888357	394.96767378	394.868102935	394.96767378	16338
2022-05-25 17:15:00	395.087158795	395.6646697	394.878060019	394.878060019	1919340
2022-05-25 17:00:00	394.668961243	395.037373372	394.459862467	394.947759611	103942
2022-05-25 16:45:00	394.230849522	395.6646697	394.111364507	394.668961243	274617
2022-05-25 16:30:00	395.117030049	395.6646697	393.732995293	394.290592029	791621
2022-05-25 16:15:00	395.853854307	395.90363973	394.907931273	395.156858387	7541805
2022-05-25 16:00:00	396.361665621	396.361665621	394.698832497	395.843897223	12704397
2022-05-25 15:45:00	396.819691511	397.307588655	395.634798447	396.361665621	3809843
2022-05-25 15:30:00	397.596344108	397.636172446	396.640463989	396.799777342	3086200
2022-05-25 15:15:00	395.973339322	397.735743292	395.754283462	397.576429939	4187011
2022-05-25 15:00:00	395.047430028	396.202352267	394.768532089	395.948446611	2483343
2022-05-25 14:45:00	395.20664381	395.863811392	394.599261651	395.037970797	3078407
2022-05-25 14:30:00	393.22518398	395.365957163	392.906557274	395.186729641	3224978
2022-05-25 14:15:00	392.806986428	394.798403343	390.885269105	393.195312726	6080700
2022-05-25 14:00:00	393.205269811	393.354626079	392.513252433	392.787072259	1601735
2022-05-25 13:45:00	392.757201005	393.494025263	392.538145144	393.155484388	1431061
2022-05-25 13:30:00	392.239432607	392.956342696	391.960634239	392.737286836	1310757
2022-05-25 13:15:00	392.74724392	392.74724392	391.602179194	392.249389692	1204893
2022-05-25 13:00:00	392.309132199	392.836857682	391.980548408	392.757201005	1536032
2022-05-25 12:45:00	392.070162169	392.488359722	391.434900174	392.285235196	1631657
2022-05-25 12:30:00	393.324754826	393.424325671	391.492651264	392.040290916	1797552
2022-05-25 12:15:00	393.444239841	394.051622	392.866728935	393.314797741	1234090
2022-05-25 12:00:00	393.464851006	393.957029696	393.235141065	393.454196925	1312550
2022-05-25 11:45:00	394.210935353	394.220892437	392.478402637	393.46415401	2554194
2022-05-25 11:30:00	394.420034129	394.778489173	393.882351562	394.220892437	1471302
2022-05-25 11:15:00	394.668961243	394.718746666	393.57368194	394.432779197	1992350
2022-05-25 11:00:00	394.957716696	394.987587949	393.882351562	394.659103729	3096471
2022-05-25 10:45:00	394.678918328	395.734369293	394.40250966	394.947759611	3449682
2022-05-25 10:30:00	393.284926487	394.788446258	392.906557274	394.698832497	2558911
2022-05-25 10:15:00	392.737286836	393.404411502	391.83119214	393.279947945	2156129
2022-05-25 10:00:00	392.856771851	393.663295701	391.612136279	392.74724392	3052733
2022-05-25 09:45:00	390.626384906	393.235141065	390.208187354	392.846814766	5344287
2022-05-25 09:30:00	390.686127414	391.034625374	390.357543623	390.636341991	308330
2022-05-25 09:15:00	390.616427822	391.104324966	390.496942807	390.676170329	96178
2022-05-25 09:00:00	390.367500707	390.825526598	390.277886946	390.666213245	56365
2022-05-25 08:45:00	390.028959832	390.964925782	389.491277265	390.367500707	143251
2022-05-25 08:30:00	390.317715284	390.467071553	390.058831086	390.06878817	75401
2022-05-25 08:15:00	391.422951672	394.838231681	389.690418956	390.317715284	185517
2022-05-25 08:00:00	389.84973231	390.835483682	389.710333125	390.387414876	85967
2022-05-25 07:45:00	390.447157384	390.696084498	389.770075633	389.84973231	250942
2022-05-25 07:30:00	391.193938727	391.263638319	389.939346071	390.516856976	149949
2022-05-25 07:15:00	391.323380826	391.721664209	391.024668289	391.144153304	44548
2022-05-25 07:00:00	391.642007533	391.711707125	391.223809981	391.303466657	41650
2022-05-25 06:45:00	392.28921803	392.309132199	391.94072007	392.249389692	13629
2022-05-25 06:30:00	392.339003453	392.717372667	392.279260945	392.607844736	10804
2022-05-25 06:15:00	392.39874596	392.717372667	392.388788876	392.388788876	11099
2022-05-25 06:00:00	392.040290916	392.518230975	392.040290916	392.488359722	2722
2022-05-25 05:45:00	391.512565433	392.050248	391.442865841	391.94072007	8008
2022-05-25 05:30:00	391.11428205	391.761492548	391.024668289	391.761492548	19746
2022-05-25 05:15:00	392.000462577	392.000462577	391.154110389	391.154110389	6816
2022-05-25 05:00:00	392.478402637	392.667587244	392.100033423	392.109990508	9825
2022-05-25 04:45:00	392.139861761	392.617801821	392.139861761	392.518230975	2127
2022-05-25 04:30:00	391.920805901	392.040290916	391.661921702	392.040290916	5727
2022-05-25 04:15:00	392.926471443	392.926471443	391.681835871	391.980548408	44023
