# Supplementary material for: Stock price movement prediction based on Stocktwits investor sentiment using FinBERT and ensemble SVM
Source: PeerJ Comput Sci. 2023 Jun 7;9:e1403. doi: 10.7717/peerj-cs.1403 (PMC10280432; doi:10.7717/peerj-cs.1403)
Supplement: Supplemental Information 4 [file peerj-cs-09-1403-s004.zip › Financial(stock price in 15-minute increments)/SPY/SPY_1_3.csv]

time	open	high	low	close	volume
2022-01-20 20:00:00	443.297746981	443.696521548	443.277808253	443.277808253	30549
2022-01-20 19:45:00	443.666613455	443.836092646	443.217992068	443.327655073	33413
2022-01-20 19:30:00	444.08532675	444.135173571	443.397440623	443.756337732	30538
2022-01-20 19:15:00	444.284714033	444.434254496	443.417379351	444.025510565	28429
2022-01-20 19:00:00	444.035479929	444.254805941	443.646674727	444.105265478	106297
2022-01-20 18:45:00	443.038543513	443.96569438	442.908941778	443.915847559	46993
2022-01-20 18:30:00	443.437318079	443.636705363	442.869064322	442.958788599	68268
2022-01-20 18:15:00	443.507103628	444.504040045	443.327655073	443.556950449	104205
2022-01-20 18:00:00	443.656644091	445.381344091	443.537011721	443.586858542	49519
2022-01-20 17:45:00	443.696521548	445.381344091	443.636705363	443.636705363	135213
2022-01-20 17:30:00	443.706490912	445.381344091	443.686552183	443.696521548	1707500
2022-01-20 17:15:00	443.646674727	445.381344091	443.387471258	443.706490912	238336
2022-01-20 17:00:00	442.609860853	444.005571837	442.131331374	443.696521548	617393
2022-01-20 16:45:00	443.527042357	443.766307097	441.802342356	442.550044668	540764
2022-01-20 16:30:00	444.713396692	444.942692068	443.497134264	443.527042357	1048903
2022-01-20 16:15:00	445.371374727	445.740241201	444.514009409	444.773212877	6563521
2022-01-20 16:00:00	447.654359121	447.863715769	443.138237154	445.421221548	22685915
2022-01-20 15:45:00	449.319242937	450.417567787	447.464941202	447.654359121	11848020
2022-01-20 15:30:00	450.241409122	450.839570972	448.880590914	449.327118735	6257306
2022-01-20 15:15:00	451.871400163	452.484516059	450.147298324	450.238318619	4638995
2022-01-20 15:00:00	452.060818082	452.539347562	451.632135423	451.886354209	3605712
2022-01-20 14:45:00	452.948091493	452.977999586	451.941185712	452.050848718	3943644
2022-01-20 14:30:00	453.476467794	453.905150453	452.938122129	452.968030221	4111658
2022-01-20 14:15:00	453.905150453	455.171259702	453.406682245	453.486437158	3188897
2022-01-20 14:00:00	454.393649297	454.612975309	453.765579355	453.895181089	1758349
2022-01-20 13:45:00	454.30392502	454.682760858	453.915119817	454.378695251	1921538
2022-01-20 13:30:00	454.661127338	454.722638314	453.915119817	454.283986291	1594682
2022-01-20 13:15:00	455.320800164	455.320800164	454.164353921	454.652852765	2496743
2022-01-20 13:00:00	456.237981668	456.247951032	455.081535424	455.330769529	1342306
2022-01-20 12:45:00	456.078471841	456.407460858	455.938900743	456.237981668	1379022
2022-01-20 12:30:00	455.958839471	456.118349298	455.380616349	456.083456523	1535280
2022-01-20 12:15:00	456.108379933	456.457207986	455.654773864	455.958839471	1409283
2022-01-20 12:00:00	455.55009554	456.497185136	455.55009554	456.098410569	1571231
2022-01-20 11:45:00	456.586909413	456.806235425	455.540126176	455.560064904	1996507
2022-01-20 11:30:00	456.347644673	456.666664327	455.859145829	456.596878778	2150868
2022-01-20 11:15:00	456.666664327	457.334611726	456.178165483	456.36259872	2781843
2022-01-20 11:00:00	455.967114043	456.975714616	455.90899265	456.656694963	3029678
2022-01-20 10:45:00	455.081535424	456.357614038	455.081535424	455.968808835	3682963
2022-01-20 10:30:00	454.931994962	455.211137159	454.134445829	455.061596696	2595771
2022-01-20 10:15:00	455.320800164	455.570034269	454.528235713	454.912056234	4208338
2022-01-20 10:00:00	453.96995132	455.609911725	453.556222707	455.3108308	4455936
2022-01-20 09:45:00	452.359899007	454.014813459	452.120634267	453.954997274	5533418
2022-01-20 09:30:00	452.499470106	452.688888025	452.120634267	452.320021551	225111
2022-01-20 09:15:00	452.579225019	452.658979932	452.349929643	452.539347562	198500
2022-01-20 09:00:00	452.609133111	453.037815771	452.499470106	452.499470106	225813
2022-01-20 08:45:00	452.240266637	452.918183401	452.160511724	452.569255655	209147
2022-01-20 08:30:00	452.160511724	452.210358545	451.851461435	452.210358545	118019
2022-01-20 08:15:00	452.130603631	453.087662591	450.702990683	452.130603631	706024
2022-01-20 08:00:00	451.731829065	452.220327909	451.711890337	452.130603631	159987
2022-01-20 07:45:00	452.489500741	452.489500741	451.642104787	451.711890337	53568
2022-01-20 07:30:00	452.609133111	452.639041204	452.220327909	452.359899007	31694
2022-01-20 07:15:00	452.678918661	452.798551031	452.399776464	452.609133111	90769
2022-01-20 07:00:00	452.469562013	452.798551031	452.250236001	452.718796117	8339
2022-01-20 06:45:00	452.898244672	452.898244672	452.579225019	452.609133111	43120
2022-01-20 06:30:00	452.688888025	453.067723863	452.688888025	452.948091493	81776
2022-01-20 06:15:00	452.499470106	452.86833658	452.499470106	452.688888025	20749
2022-01-20 06:00:00	452.27017473	452.429684556	452.230297273	452.260205366	3546
2022-01-20 05:45:00	452.190419816	452.310052186	452.100695539	452.280144094	4208
2022-01-20 05:30:00	452.010971261	452.469562013	452.010971261	452.339960279	16979
2022-01-20 05:15:00	452.070787446	452.180450452	451.801614614	452.160511724	13827
2022-01-20 05:00:00	452.050848718	452.260205366	451.871400163	451.991032533	9773
2022-01-20 04:45:00	451.55238051	452.250236001	451.472625597	452.140572996	47561
2022-01-20 04:30:00	451.382901319	451.562349874	451.014034845	451.522472417	12351
2022-01-20 04:15:00	451.761737157	451.991032533	450.95421866	451.392870683	25785
2022-01-19 20:00:00	450.575382822	450.724923284	450.166638891	450.695015192	50268
2022-01-19 19:45:00	450.95421866	451.133667215	450.515566637	450.635199007	44599
2022-01-19 19:30:00	450.854525018	451.043942937	450.784739469	451.043942937	37283
2022-01-19 19:15:00	449.75789496	450.914341203	449.75789496	450.874463747	73146
2022-01-19 19:00:00	450.316179353	450.316179353	449.498691492	449.498691492	42581
2022-01-19 18:45:00	450.11679207	450.366026174	449.967251608	450.366026174	14043
2022-01-19 18:30:00	450.375995538	450.605290914	449.977220972	450.037037157	24784
2022-01-19 18:15:00	450.47568918	450.83458629	450.47568918	450.575382822	100633
2022-01-19 18:00:00	450.375995538	450.515566637	450.375995538	450.415872995	14221
2022-01-19 17:45:00	450.346087446	450.415872995	450.326148718	450.385964903	16550
2022-01-19 17:30:00	450.366026174	450.405903631	450.306209989	450.336118082	29129
2022-01-19 17:15:00	450.425842359	450.455750452	450.306209989	450.366026174	32727
2022-01-19 17:00:00	450.027067793	450.605290914	450.007129064	450.366026174	938872
2022-01-19 16:45:00	450.032052475	450.385964903	449.887496694	449.987190336	198617
2022-01-19 16:30:00	450.465719816	450.665107099	449.727986868	450.017098428	957962
2022-01-19 16:15:00	450.405903631	450.934279932	450.056975885	450.465719816	6062159
2022-01-19 16:00:00	452.569255655	452.768642938	450.076914613	450.405903631	15861179
2022-01-19 15:45:00	453.147478776	453.257141782	452.15054236	452.569255655	5956144
2022-01-19 15:30:00	454.553159124	454.702699586	453.057754499	453.157448141	3035747
2022-01-19 15:15:00	453.984905366	454.71266895	453.446559701	454.563128488	3602406
2022-01-19 15:00:00	454.174323285	454.513281667	453.397211349	453.974836308	2535623
2022-01-19 14:45:00	453.067723863	454.204231378	452.858367216	454.164353921	2482566
2022-01-19 14:30:00	453.675855077	453.895181089	453.027846406	453.087662591	2190319
2022-01-19 14:15:00	455.021719239	455.260983979	453.556222707	453.685824441	3087267
2022-01-19 14:00:00	455.211137159	455.470340627	454.692730222	455.031688604	1673018
2022-01-19 13:45:00	455.500248719	455.879084558	454.931994962	455.211137159	2386185
2022-01-19 13:30:00	456.576940049	456.726380818	455.440432534	455.505233401	1243875
2022-01-19 13:15:00	456.706541783	456.767554292	455.839207101	456.576940049	1808775
2022-01-19 13:00:00	455.899023286	456.816204789	455.731139193	456.686603055	1500221
2022-01-19 12:45:00	456.686603055	456.856082246	455.66972791	455.90899265	2274248
2022-01-19 12:30:00	456.462292361	456.782308951	455.998716928	456.686603055	2654137
2022-01-19 12:15:00	455.330769529	456.676633691	455.300861436	456.477246408	3165918
2022-01-19 12:00:00	453.959981956	455.470340627	453.82539554	455.320800164	4139648
2022-01-19 11:45:00	454.244108835	454.822331956	453.506375886	453.964966638	4341948
2022-01-19 11:30:00	453.845334268	454.443496118	453.336896695	454.234637939	3533454
2022-01-19 11:15:00	454.882148141	455.19119843	453.745640626	453.825495233	3429101
2022-01-19 11:00:00	454.553159124	455.171259702	454.07562658	454.884142014	3563908
2022-01-19 10:45:00	454.996795829	455.330769529	454.30392502	454.629325066	4664986
2022-01-19 10:30:00	456.98568398	457.115285714	454.922025598	454.991811147	3399913
2022-01-19 10:15:00	458.072344674	458.142130223	456.357614038	456.955775888	3244892
2022-01-19 10:00:00	457.424336003	458.172038316	456.885990338	458.072344674	4156307
2022-01-19 09:45:00	456.726480512	458.204339056	456.337675309	457.394427911	5619990
2022-01-19 09:30:00	456.726480512	456.995653344	456.557001321	456.766357968	180709
2022-01-19 09:15:00	457.274795541	457.274795541	456.726480512	456.726480512	117016
2022-01-19 09:00:00	456.696572419	457.354550454	456.616817506	457.22494872	103427
2022-01-19 08:45:00	457.364519818	457.394427911	456.706541783	456.736449876	221676
2022-01-19 08:30:00	457.015592073	457.364519818	456.806235425	457.364519818	132130
2022-01-19 08:15:00	456.397591188	457.135224443	452.001001897	456.98568398	203568
2022-01-19 08:00:00	455.819268373	456.557001321	455.779390916	456.357614038	83187
2022-01-19 07:45:00	456.008686292	456.457307679	455.699636003	455.859145829	128343
2022-01-19 07:30:00	456.397491494	456.497185136	455.94787317	456.048563748	62569
2022-01-19 07:15:00	456.347644673	456.467277043	456.228012303	456.327705945	149142
2022-01-19 07:00:00	455.699636003	456.297797853	455.689666639	456.178165483	15354
2022-01-19 06:45:00	455.450401899	455.90899265	455.330769529	455.819268373	11482
2022-01-19 06:30:00	456.178165483	456.178165483	455.460371263	455.460371263	8666
2022-01-19 06:15:00	456.14825739	456.547031957	456.068502477	456.118349298	35793
2022-01-19 06:00:00	455.639819818	456.138288026	455.520187448	456.138288026	36870
2022-01-19 05:45:00	455.689666639	456.008686292	455.679697274	455.769421552	12859
2022-01-19 05:30:00	455.530156812	455.869115194	455.530156812	455.589972997	5600
2022-01-19 05:15:00	455.809299009	455.899023286	455.570034269	455.580003633	11604
2022-01-19 05:00:00	455.231075887	455.958839471	455.231075887	455.869115194	7636
2022-01-19 04:45:00	454.134445829	455.231075887	454.134445829	455.221106523	20707
2022-01-19 04:30:00	454.463434846	454.852240049	454.104537736	454.104537736	14356
2022-01-19 04:15:00	454.603005945	454.782454499	454.343802476	454.523251031	16492
2022-01-18 20:00:00	454.553159124	454.553159124	454.134445829	454.42355739	49351
2022-01-18 19:45:00	454.682760858	454.941964326	454.553159124	454.553159124	13092
2022-01-18 19:30:00	454.612975309	454.902086869	454.603005945	454.822331956	14557
2022-01-18 19:15:00	454.782454499	455.161290338	454.603005945	454.662423355	19134
2022-01-18 19:00:00	455.111343823	455.161290338	454.752546407	454.762515771	21678
2022-01-18 18:45:00	455.460371263	455.500248719	454.991811147	455.011749875	26896
2022-01-18 18:30:00	455.799329644	455.799329644	455.360677621	455.480309991	16349
2022-01-18 18:15:00	455.619881089	455.889053922	455.589972997	455.839207101	26216
2022-01-18 18:00:00	455.599942361	455.619881089	455.589972997	455.609911725	18449
2022-01-18 17:45:00	455.589972997	455.609911725	455.589972997	455.599942361	9249
2022-01-18 17:30:00	455.55009554	455.609911725	455.091504789	455.599942361	69312
2022-01-18 17:15:00	455.580003633	455.599942361	455.540126176	455.55009554	32973
2022-01-18 17:00:00	455.490279355	455.66972791	455.091504789	455.580003633	470404
2022-01-18 16:45:00	455.300861436	455.520187448	454.782454499	455.520187448	299486
2022-01-18 16:30:00	455.111443517	455.510218084	455.101474153	455.280922708	933051
2022-01-18 16:15:00	455.121412881	455.201167794	454.612975309	455.151320974	8662072
2022-01-18 16:00:00	454.293955655	455.66972791	453.915119817	455.111443517	14720896
2022-01-18 15:45:00	455.639819818	455.849176465	454.254078199	454.283986291	5055443
2022-01-18 15:30:00	456.327705945	456.327705945	454.991811147	455.629850454	3597678
2022-01-18 15:15:00	457.015592073	457.244887448	456.198104211	456.307767217	3090028
2022-01-18 15:00:00	456.397491494	457.494121552	456.297797853	457.020576755	2585230
2022-01-18 14:45:00	455.769421552	456.816204789	455.749482824	456.38752213	2392379
2022-01-18 14:30:00	455.699636003	456.208073575	455.320800164	455.78936028	1823131
2022-01-18 14:15:00	455.739513459	456.208073575	455.679697274	455.709605367	2195250
2022-01-18 14:00:00	455.609911725	455.918962014	455.101474153	455.749482824	2228681
2022-01-18 13:45:00	454.672791494	455.689666639	454.384078707	455.619881089	2847615
2022-01-18 13:30:00	455.001780511	455.400555078	454.254078199	454.682760858	2616811
2022-01-18 13:15:00	454.413588025	455.101474153	454.06466028	455.011749875	3017609
2022-01-18 13:00:00	455.161290338	455.330769529	454.323764054	454.403718355	2936029
2022-01-18 12:45:00	455.440432534	455.629850454	454.902086869	455.16627502	2647154
2022-01-18 12:30:00	455.958839471	456.277859124	455.181229066	455.440432534	2050457
2022-01-18 12:15:00	456.686603055	457.10531635	455.330769529	455.978778199	2144557
2022-01-18 12:00:00	456.437368951	457.322349408	456.417430223	456.666664327	2188094
2022-01-18 11:45:00	456.078471841	456.756388604	455.181229066	456.447338315	3638511
2022-01-18 11:30:00	456.108379933	456.656694963	455.963824153	456.088441205	3492667
2022-01-18 11:15:00	456.118349298	456.5071545	455.420493806	456.108379933	3126704
2022-01-18 11:00:00	457.145193807	457.404397275	455.839207101	456.098410569	3195013
2022-01-18 10:45:00	457.683539472	457.683539472	456.322721263	457.135224443	2425529
2022-01-18 10:30:00	457.035530801	457.783233113	456.566970685	457.713447564	4090879
2022-01-18 10:15:00	456.696572419	458.142130223	456.058533113	457.025561437	4651370
2022-01-18 10:00:00	457.454244096	457.524029645	455.739513459	456.716511148	4758874
2022-01-18 09:45:00	458.331548142	458.550874154	456.068502477	457.424336003	8334800
2022-01-18 09:30:00	458.919740628	458.959618085	458.231854501	458.331548142	188101
2022-01-18 09:15:00	459.079250455	459.168974732	458.770200166	458.889832536	108024
2022-01-18 09:00:00	458.610690339	459.099189183	458.610690339	459.079250455	78453
2022-01-18 08:45:00	458.78016953	459.338453923	458.341517507	458.590751611	204898
2022-01-18 08:30:00	458.959618085	458.959618085	458.281701322	458.790138894	152545
2022-01-18 08:15:00	458.580782247	461.511775311	457.573477691	458.969587449	143436
2022-01-18 08:00:00	458.640598432	459.388300744	458.640598432	459.287610166	102699
2022-01-18 07:45:00	458.859924443	458.8998019	458.461149877	458.590751611	69110
2022-01-18 07:30:00	458.580782247	459.009464906	458.530935426	458.849955079	123592
2022-01-18 07:15:00	458.331548142	458.680475888	458.281701322	458.590751611	127762
2022-01-18 07:00:00	458.331548142	458.491057969	458.152099587	458.18200768	6529
2022-01-18 06:45:00	457.992589761	458.30164005	457.793202477	458.251793229	10801
2022-01-18 06:30:00	457.962681668	458.191977044	457.733386292	458.082314038	16816
2022-01-18 06:15:00	458.082314038	458.132160859	457.593815194	457.82311057	32893
2022-01-18 06:00:00	458.112222131	458.291670686	457.7034782	458.18200768	13808
2022-01-18 05:45:00	458.690445252	458.690445252	457.94274294	458.032467217	25291
2022-01-18 05:30:00	458.201946408	458.610690339	458.022497853	458.610690339	10214
2022-01-18 05:15:00	457.94274294	458.411303056	457.912834847	458.411303056	12098
2022-01-18 05:00:00	457.573876466	458.191977044	457.573876466	457.952712304	9625
2022-01-18 04:45:00	457.623723287	457.773263749	457.065438893	457.244887448	27217
2022-01-18 04:30:00	458.311609414	458.311609414	457.095346986	457.58384583	46028
2022-01-18 04:15:00	460.036309415	460.036309415	458.18200768	458.351486871	42887
2022-01-14 20:00:00	463.874514618	463.994146988	463.874514618	463.884483983	16026
2022-01-14 19:45:00	463.874514618	463.924361439	463.834637162	463.924361439	5507
2022-01-14 19:30:00	463.954269532	463.994146988	463.874514618	463.924361439	5400
2022-01-14 19:15:00	463.954269532	463.97420826	463.924361439	463.954269532	1589
2022-01-14 19:00:00	463.894453347	463.894453347	463.874514618	463.874514618	486
2022-01-14 18:45:00	463.904422711	463.954269532	463.884483983	463.954269532	2894
2022-01-14 18:30:00	463.884483983	463.884483983	463.874514618	463.874514618	5989
2022-01-14 18:15:00	464.034024445	464.043993809	463.884483983	463.884483983	14862
2022-01-14 18:00:00	463.984177624	464.024055081	463.97420826	464.024055081	9242
2022-01-14 17:45:00	464.004116353	464.014085717	463.984177624	463.984177624	12780
2022-01-14 17:30:00	464.014085717	464.063932538	463.924361439	463.994146988	12837
2022-01-14 17:15:00	464.263319821	464.263319821	463.944300168	464.043993809	24911
2022-01-14 17:00:00	464.213473	464.293227913	464.09384063	464.243381092	209215
2022-01-14 16:45:00	464.063932538	464.223442364	463.296291497	464.203503636	246001
2022-01-14 16:30:00	463.764851613	464.073901902	463.744912884	464.063932538	328854
2022-01-14 16:15:00	463.306260861	463.884483983	463.196597855	463.744912884	5596442
2022-01-14 16:00:00	463.126812306	463.665157971	462.448895543	463.266383404	12644812
2022-01-14 15:45:00	462.249508259	463.186628491	462.249508259	463.126712612	3834322
2022-01-14 15:30:00	461.432020398	462.827731381	461.192755658	462.259477624	2972859
2022-01-14 15:15:00	460.821895311	461.930488606	460.821895311	461.441989762	2812897
2022-01-14 15:00:00	460.69428745	461.591629918	460.649425311	460.823889184	1727461
2022-01-14 14:45:00	460.076186871	461.721131959	460.016370686	460.69428745	2575458
2022-01-14 14:30:00	460.674348721	461.202725022	460.046278779	460.0961256	2032739
2022-01-14 14:15:00	460.554716351	461.202725022	460.111079646	460.654409993	2398412
2022-01-14 14:00:00	459.707320397	460.74413427	459.248729646	460.559701033	1940168
2022-01-14 13:45:00	459.009464906	459.829046334	458.580782247	459.727259126	2005403
2022-01-14 13:30:00	459.487994386	459.702335715	458.491057969	459.039372998	2547469
2022-01-14 13:15:00	459.228790917	459.747197854	458.820046986	459.49577049	2279653
2022-01-14 13:00:00	460.604463478	460.604563172	459.119127911	459.228790917	2355652
2022-01-14 12:45:00	460.86376664	461.481867219	460.464992074	460.594593808	1336874
2022-01-14 12:30:00	460.993368375	461.312388028	460.365298432	460.913613461	1369846
2022-01-14 12:15:00	461.531714039	461.870672421	460.853797276	460.993368375	1597651
2022-01-14 12:00:00	461.232633115	461.935373595	461.10303138	461.521744675	2037771
2022-01-14 11:45:00	460.046278779	461.511775311	459.667442941	461.256758976	2999326
2022-01-14 11:30:00	459.797044675	460.674348721	459.298576466	460.036309415	3129213
2022-01-14 11:15:00	461.192755658	461.990304791	459.657473576	459.816983403	3056330
2022-01-14 11:00:00	460.75041497	461.591530224	460.38523716	461.182786294	4764901
2022-01-14 10:45:00	461.681254502	461.880641785	460.564586022	460.764072999	3181360
2022-01-14 10:30:00	461.995289473	463.435862595	461.242602479	461.641377045	3203744
2022-01-14 10:15:00	462.957333115	463.156720398	461.441989762	461.980435121	3994049
2022-01-14 10:00:00	461.441989762	463.076965485	461.202725022	462.977271843	4638049
2022-01-14 09:45:00	459.777105946	461.890611149	459.318515195	461.42195134	7126693
2022-01-14 09:30:00	459.73722849	460.185849877	459.537841206	459.73722849	675550
2022-01-14 09:15:00	459.25869901	459.956554501	458.849955079	459.816983403	252529
2022-01-14 09:00:00	459.25869901	459.587688027	458.570812882	459.268668374	522639
2022-01-14 08:45:00	460.205888299	460.395206525	459.069281091	459.298576466	247760
2022-01-14 08:30:00	459.537841206	460.405175889	459.537841206	460.255635426	392795
2022-01-14 08:15:00	459.687381669	464.10341122	459.178944096	459.517902478	312163
2022-01-14 08:00:00	461.093062016	461.441989762	459.687381669	459.687381669	173930
2022-01-14 07:45:00	461.900580514	462.139845254	460.98339901	461.122970109	86200
2022-01-14 07:30:00	462.53861982	462.668221554	461.870672421	461.880641785	45158
2022-01-14 07:15:00	463.047057393	463.047057393	461.980335427	462.399048722	163483
2022-01-14 07:00:00	463.346138318	463.415923867	462.917455658	463.156720398	35338
2022-01-14 06:45:00	463.705035428	463.705035428	463.216536583	463.405954503	23514
2022-01-14 06:30:00	463.904422711	463.924361439	463.575433693	463.675127335	25019
2022-01-14 06:15:00	463.774820977	464.004116353	463.774820977	464.004116353	5093
2022-01-14 06:00:00	463.595372422	463.904422711	463.595372422	463.695066063	2272
2022-01-14 05:45:00	463.405954503	463.575433693	463.106873578	463.575433693	4516
2022-01-14 05:30:00	463.874514618	463.874514618	463.49567878	463.525586873	4832
2022-01-14 05:15:00	463.97420826	464.004116353	463.794759705	463.994146988	1554
2022-01-14 05:00:00	464.263319821	464.263319821	463.844606526	463.894453347	11475
2022-01-14 04:45:00	464.053963173	464.522523289	464.053963173	464.283258549	10923
2022-01-14 04:30:00	463.894453347	464.173595543	463.655188607	463.964238896	8483
2022-01-14 04:15:00	463.445831959	463.824667798	463.405954503	463.774820977	7523
2022-01-13 20:00:00	463.236475312	463.326199589	462.847670109	463.25641404	37259
2022-01-13 19:45:00	463.176659127	463.49567878	462.927425023	463.415923867	27986
2022-01-13 19:30:00	463.047057393	463.465770688	463.047057393	463.246444676	22144
2022-01-13 19:15:00	463.326199589	463.366077046	462.289385716	463.106873578	46071
2022-01-13 19:00:00	463.356107682	463.415923867	463.206567219	463.226505948	8426
2022-01-13 18:45:00	463.166689763	463.366077046	463.166689763	463.306260861	5531
2022-01-13 18:30:00	463.435862595	463.435862595	463.13678167	463.226505948	44360
2022-01-13 18:15:00	463.166689763	463.555494965	463.156720398	463.445831959	125196
2022-01-13 18:00:00	462.987241208	463.156720398	462.977271843	463.156720398	29870
2022-01-13 17:45:00	463.027118664	463.066996121	462.977271843	463.0171493	8623
2022-01-13 17:30:00	463.086934849	463.086934849	462.977271843	463.0171493	585527
2022-01-13 17:15:00	462.907486294	463.146751034	462.907486294	463.076965485	14123
2022-01-13 17:00:00	462.907486294	463.106873578	462.747976468	463.106873578	103946
2022-01-13 16:45:00	462.708099011	463.106873578	462.478803635	462.89751693	984489
2022-01-13 16:30:00	462.997210572	463.047057393	462.508711728	462.578497277	311836
2022-01-13 16:15:00	463.126812306	465.960105602	462.65825219	463.047057393	6506996
2022-01-13 16:00:00	463.754882248	463.824667798	462.020212884	463.116842942	14861748
2022-01-13 15:45:00	464.81163485	465.120685139	463.645219243	463.754882248	6167516
2022-01-13 15:30:00	464.462707104	464.981114041	464.11876404	464.821604214	3678380
2022-01-13 15:15:00	465.908264908	465.948142365	464.153656815	464.454731613	3382634
2022-01-13 15:00:00	465.798601902	466.147529648	465.349980515	465.908264908	2087446
2022-01-13 14:45:00	466.006164064	466.137560284	465.349980515	465.778663174	3926030
2022-01-13 14:30:00	466.98994092	467.104588608	465.938173001	466.00795855	1629538
2022-01-13 14:15:00	467.224220978	467.769246117	466.925738215	466.994925602	1486834
2022-01-13 14:00:00	466.536334851	467.274067799	466.478911313	467.223822203	1112514
2022-01-13 13:45:00	467.024833695	467.034902752	466.36685566	466.534440671	2092147
2022-01-13 13:30:00	466.626059128	467.423608261	466.496457394	467.034803059	2619450
2022-01-13 13:15:00	466.177437741	467.024833695	465.539398434	466.626059128	2806549
2022-01-13 13:00:00	466.277131382	466.626059128	465.479582249	466.187506798	2843766
2022-01-13 12:45:00	466.292085428	467.104588608	465.718846989	466.287100746	2593969
2022-01-13 12:30:00	468.081586296	468.091655354	465.76869381	466.287100746	4085999
2022-01-13 12:15:00	469.457358551	469.462343233	468.061547874	468.09155566	1738981
2022-01-13 12:00:00	469.726531383	469.816255661	469.267940632	469.467327915	1536337
2022-01-13 11:45:00	469.507205372	469.910964621	469.238032539	469.736500748	1532751
2022-01-13 11:30:00	468.181279938	469.636807106	468.051678204	469.517174736	2289231
2022-01-13 11:15:00	468.470391499	468.909043522	468.001831383	468.171310574	2240419
2022-01-13 11:00:00	468.968859707	469.387573002	467.742627915	468.510169262	2645893
2022-01-13 10:45:00	469.676684563	469.965497043	468.859196701	468.978829071	2544651
2022-01-13 10:30:00	469.706592655	469.846163753	469.068453655	469.696623291	2038918
2022-01-13 10:15:00	470.892946991	471.08236491	469.666715199	469.697022066	2089357
2022-01-13 10:00:00	470.873008263	471.431292656	470.534049881	470.912885719	2179379
2022-01-13 09:45:00	470.743406528	471.291721557	470.304754505	470.892946991	3024129
2022-01-13 09:30:00	470.663651615	470.803222713	470.524080517	470.7234678	70768
2022-01-13 09:15:00	470.534049881	470.892946991	470.534049881	470.663651615	66191
2022-01-13 09:00:00	470.284815777	470.643712887	470.284815777	470.544019245	139966
2022-01-13 08:45:00	469.965796123	470.693559708	469.846163753	470.254907684	162028
2022-01-13 08:30:00	469.756439476	469.995704216	469.726531383	469.935888031	52015
2022-01-13 08:15:00	469.507604146	469.935888031	468.560115776	469.776378204	50643
2022-01-13 08:00:00	469.915949303	469.985734852	469.746470112	469.846163753	26855
2022-01-13 07:45:00	469.856133118	469.905979938	469.64677647	469.876071846	26369
2022-01-13 07:30:00	469.746470112	469.836194389	469.497236008	469.836194389	12853
2022-01-13 07:15:00	469.347695545	469.786347568	469.347695545	469.76640884	11029
2022-01-13 07:00:00	469.676684563	469.676684563	469.347695545	469.347695545	16174
2022-01-13 06:45:00	469.606899014	469.676684563	469.557052193	469.656745834	1778
2022-01-13 06:30:00	469.985734852	470.145244678	469.576990921	469.676684563	5551
2022-01-13 06:15:00	469.826225025	470.085428493	469.826225025	469.955826759	2741
2022-01-13 06:00:00	469.995704216	470.00567358	469.756439476	469.756439476	2150
2022-01-13 05:45:00	469.826225025	470.00567358	469.816255661	470.00567358	4055
2022-01-13 05:30:00	469.557052193	469.896010574	469.557052193	469.736500748	15280
2022-01-13 05:15:00	469.557052193	469.656745834	469.487266644	469.576990921	6846
2022-01-13 05:00:00	469.307818089	469.427450459	469.277909996	469.387573002	1421
2022-01-13 04:45:00	469.397542366	469.487266644	469.397542366	469.487266644	1444
2022-01-13 04:30:00	468.998767799	469.28787936	468.998767799	469.277909996	2841
2022-01-13 04:15:00	469.377603638	469.377603638	469.078522713	469.128369534	4890
2022-01-12 20:00:00	469.457358551	469.517174736	469.28787936	469.327756817	12170
2022-01-12 19:45:00	469.327756817	469.586960285	469.327756817	469.437419823	34868
2022-01-12 19:30:00	469.178216354	469.377603638	469.148308262	469.267940632	15374
2022-01-12 19:15:00	469.477297279	469.517174736	469.208124447	469.208124447	12606
2022-01-12 19:00:00	469.586960285	469.706592655	469.40751173	469.467327915	15310
2022-01-12 18:45:00	469.686653927	469.816255661	469.557052193	469.567021557	18085
2022-01-12 18:30:00	469.576990921	469.756439476	469.576990921	469.616868378	9447
2022-01-12 18:15:00	469.64677647	469.746470112	469.586960285	469.636807106	47176
2022-01-12 18:00:00	469.64677647	469.656745834	469.616868378	469.616868378	3175
2022-01-12 17:45:00	469.676684563	469.676684563	469.576990921	469.616868378	28768
2022-01-12 17:30:00	469.636807106	469.696623291	469.616868378	469.656745834	4832
2022-01-12 17:15:00	469.586960285	469.746470112	469.567021557	469.686653927	227755
2022-01-12 17:00:00	469.796316933	469.856133118	469.576990921	469.686653927	1963678
2022-01-12 16:45:00	470.055520401	470.055520401	469.786347568	469.796316933	77005
2022-01-12 16:30:00	469.935888031	470.12530595	469.576990921	470.055520401	667742
2022-01-12 16:15:00	469.656745834	470.075459129	469.533225412	469.955826759	1868826
2022-01-12 16:00:00	469.397542366	470.224999592	469.188185719	469.626837742	7350984
2022-01-12 15:45:00	469.073538031	469.462343233	468.699686874	469.387573002	2431001
2022-01-12 15:30:00	469.228063175	469.397542366	468.699686874	469.098461441	1633869
2022-01-12 15:15:00	469.477297279	469.64677647	468.68971751	469.218093811	2714198
2022-01-12 15:00:00	468.92898225	469.681669245	468.849227337	469.477197586	1113137
2022-01-12 14:45:00	469.676684563	469.736600441	468.889104794	468.948920979	1452666
2022-01-12 14:30:00	469.018706528	469.746470112	468.938951614	469.686653927	1228129
2022-01-12 14:15:00	468.909641684	469.058583984	468.22624177	469.018706528	2226241
2022-01-12 14:00:00	469.427450459	469.656745834	468.729594967	468.919012886	1389176
2022-01-12 13:45:00	469.397542366	469.696623291	469.098461441	469.427450459	1205640
2022-01-12 13:30:00	469.672397736	469.796316933	469.238032539	469.397542366	1133165
2022-01-12 13:15:00	470.264877048	470.324693233	469.507205372	469.656745834	1348281
2022-01-12 13:00:00	469.716562019	470.424386875	469.477297279	470.254907684	1039508
2022-01-12 12:45:00	469.497236008	470.110351904	469.437419823	469.706592655	1304642
2022-01-12 12:30:00	469.058583984	469.836194389	468.909043522	469.487266644	1230906
2022-01-12 12:15:00	469.547082829	469.796316933	468.80934988	469.067556412	1214365
2022-01-12 12:00:00	469.487266644	469.846163753	469.218093811	469.5271441	1351463
2022-01-12 11:45:00	468.948920979	470.085428493	468.899074158	469.484275834	2452594
2022-01-12 11:30:00	468.111494389	469.133354216	467.503363175	468.92898225	2450515
2022-01-12 11:15:00	469.297848724	469.796316933	467.8024441	468.111494389	3901947
2022-01-12 11:00:00	469.238032539	469.726531383	468.679748146	469.300341065	3872903
2022-01-12 10:45:00	470.932824448	471.052456818	468.699686874	469.228063175	3325017
2022-01-12 10:30:00	471.583225766	471.640649303	470.793253349	470.932226286	1921536
2022-01-12 10:15:00	471.192027916	471.750312309	470.60383543	471.580833118	2506476
2022-01-12 10:00:00	470.065489765	471.231905372	469.796316933	471.178369887	2744859
2022-01-12 09:45:00	470.145244678	471.231905372	469.447389187	470.055520401	5114427
2022-01-12 09:30:00	470.254907684	470.384509418	469.896010574	470.155214043	170312
2022-01-12 09:15:00	470.673620979	470.693559708	470.165183407	470.175152771	195846
2022-01-12 09:00:00	470.504141788	470.713498436	469.896010574	470.653682251	196042
2022-01-12 08:45:00	469.098461441	470.803222713	468.909043522	470.544019245	1017535
2022-01-12 08:30:00	468.998767799	469.656745834	468.978829071	469.307818089	95723
2022-01-12 08:15:00	468.619931961	469.257971268	467.692781094	468.92898225	107690
2022-01-12 08:00:00	468.839257973	468.849227337	468.550146412	468.739564331	23698
2022-01-12 07:45:00	468.719625603	469.128369534	468.719625603	468.849227337	18405
2022-01-12 07:30:00	468.530207684	468.759503059	468.430514042	468.679748146	16314
2022-01-12 07:15:00	468.679748146	468.839257973	468.430514042	468.460422134	32516
2022-01-12 07:00:00	468.859196701	469.118400169	468.729594967	468.729594967	11916
2022-01-12 06:45:00	468.889104794	469.008737164	468.839257973	468.839257973	2583
2022-01-12 06:30:00	468.998767799	469.04861462	468.849227337	468.849227337	10048
2022-01-12 06:15:00	469.108430805	469.208124447	468.859196701	468.909043522	3808
2022-01-12 06:00:00	468.759503059	469.04861462	468.759503059	468.978829071	4880
2022-01-12 05:45:00	468.80934988	468.819319244	468.480360863	468.699686874	4110
2022-01-12 05:30:00	468.819319244	468.919012886	468.580054504	468.749533695	13451
2022-01-12 05:15:00	468.958890343	468.958890343	468.490330227	468.679748146	10410
2022-01-12 05:00:00	468.520238319	468.919012886	468.520238319	468.869166065	5661
2022-01-12 04:45:00	468.739564331	468.799380516	468.320851036	468.530207684	3441
2022-01-12 04:30:00	467.92207647	468.669778782	467.92207647	468.57008514	10917
2022-01-12 04:15:00	467.56317936	468.201218666	467.473455082	467.932045834	13626
2022-01-11 20:00:00	468.590023869	468.629901325	468.310881672	468.490330227	20362
2022-01-11 19:45:00	468.520238319	468.729594967	468.520238319	468.609962597	24504
2022-01-11 19:30:00	468.231126759	468.590023869	468.231126759	468.510268955	17981
2022-01-11 19:15:00	468.181279938	468.28097358	468.16134121	468.171310574	7507
2022-01-11 19:00:00	468.121463753	468.21118803	468.121463753	468.21118803	6084
2022-01-11 18:45:00	468.251065487	468.28097358	468.111494389	468.28097358	11187
2022-01-11 18:30:00	468.310881672	468.310881672	468.131433117	468.16134121	17937
2022-01-11 18:15:00	468.261034851	468.540177048	468.221157395	468.3308204	65831
2022-01-11 18:00:00	468.261034851	468.310881672	468.261034851	468.310881672	16477
2022-01-11 17:45:00	468.320851036	468.350759129	468.261034851	468.310881672	10943
2022-01-11 17:30:00	468.201218666	468.340789764	468.201218666	468.310881672	342785
2022-01-11 17:15:00	468.221157395	468.310881672	468.16134121	468.16134121	24804
2022-01-11 17:00:00	468.3308204	468.380667221	468.231126759	468.380667221	112270
2022-01-11 16:45:00	468.221157395	468.320851036	468.201218666	468.320851036	104274
2022-01-11 16:30:00	468.261034851	468.310881672	468.141402481	468.191249302	161110
2022-01-11 16:15:00	468.28097358	468.530207684	467.700158423	468.251065487	3282808
2022-01-11 16:00:00	467.8024441	468.410575314	467.104588608	468.300912308	8338371
2022-01-11 15:45:00	468.001831383	468.271004215	467.44354699	467.8024441	3103366
2022-01-11 15:30:00	467.932045834	468.16134121	467.742627915	468.008211776	2286180
2022-01-11 15:15:00	467.44354699	468.191249302	467.44354699	467.92207647	2114885
2022-01-11 15:00:00	467.244159706	467.951984562	467.214251614	467.448531672	1797675
2022-01-11 14:45:00	466.935109417	467.273868412	466.601135718	467.254029377	1368826
2022-01-11 14:30:00	466.616089764	466.974986874	466.506426758	466.940094099	1081228
2022-01-11 14:15:00	467.024833695	467.074680515	466.267162018	466.626059128	1524704
2022-01-11 14:00:00	466.795538319	467.1344967	466.616089764	467.034803059	970797
2022-01-11 13:45:00	466.655967221	466.87030855	466.556273579	466.785568955	891927
2022-01-11 13:30:00	466.167468376	466.945078781	466.117621556	466.645997856	1634348
2022-01-11 13:15:00	466.326978203	466.336947567	465.559337162	466.167468376	1254412
2022-01-11 13:00:00	466.057805371	466.406733116	465.868387451	466.326978203	1105117
2022-01-11 12:45:00	465.389857972	466.067774735	465.250286873	466.057805371	1042876
2022-01-11 12:30:00	466.39177907	466.576212307	465.230348145	465.399827336	1768735
2022-01-11 12:15:00	466.117621556	466.406733116	465.918234272	466.386794388	1219065
2022-01-11 12:00:00	466.24722329	466.287100746	465.399827336	466.117621556	2310505
2022-01-11 11:45:00	465.120685139	466.626059128	464.779633191	466.237253926	3064660
2022-01-11 11:30:00	464.024055081	465.330041787	463.894453347	465.100746411	2936657
2022-01-11 11:15:00	462.020212884	464.173595543	461.920519242	464.029039763	4147149
2022-01-11 11:00:00	461.10303138	462.17972271	460.9584756	462.010243519	3153383
2022-01-11 10:45:00	462.688160283	463.545525601	460.93355219	461.113000745	4052025
2022-01-11 10:30:00	462.608405369	463.106873578	462.06009034	462.668221554	2548586
2022-01-11 10:15:00	461.441989762	463.146751034	461.132939473	462.598436005	3577068
2022-01-11 10:00:00	461.451959126	462.448895543	460.634471265	461.441989762	4231772
2022-01-11 09:45:00	463.804729069	464.034024445	460.81391982	461.46192849	6241094
2022-01-11 09:30:00	463.844606526	464.053963173	463.525586873	463.794759705	116991
2022-01-11 09:15:00	463.944300168	464.034024445	463.605341786	463.874514618	154580
2022-01-11 09:00:00	464.273289185	464.682033116	463.944300168	464.024055081	154525
2022-01-11 08:45:00	464.941236584	465.270225602	464.123748723	464.243381092	211334
2022-01-11 08:30:00	465.120685139	465.200440052	464.921297856	464.961175312	51427
2022-01-11 08:15:00	465.60908429	466.456181163	463.505648144	465.080807682	92464
2022-01-11 08:00:00	465.539398434	465.539398434	464.81163485	464.81163485	47558
2022-01-11 07:45:00	465.678969532	465.678969532	465.499520977	465.499520977	11241
2022-01-11 07:30:00	465.569306527	465.64906144	465.499520977	465.639092076	36658
2022-01-11 07:15:00	465.379888607	465.758724446	465.379888607	465.629122711	45039
2022-01-11 07:00:00	465.828509995	466.037866642	465.52942907	465.52942907	13179
2022-01-11 06:45:00	465.489551613	465.868387451	465.489551613	465.868387451	15162
2022-01-11 06:30:00	465.539398434	465.698908261	465.419766064	465.489551613	4357
2022-01-11 06:15:00	466.037866642	466.037866642	465.4097967	465.499520977	16199
2022-01-11 06:00:00	466.177437741	466.287100746	465.997989186	466.017927914	4877
2022-01-11 05:45:00	465.908264908	466.207345833	465.908264908	466.147529648	7654
2022-01-11 05:30:00	466.187407105	466.227284561	465.988019821	466.027897278	5637
2022-01-11 05:15:00	466.157499012	466.626059128	466.047836006	466.24722329	17313
2022-01-11 05:00:00	466.227284561	466.476518666	466.087713463	466.117621556	14605
2022-01-11 04:45:00	465.808571266	466.267162018	465.808571266	466.267162018	34909
2022-01-11 04:30:00	465.090777047	465.858418087	465.030960862	465.808571266	18406
2022-01-11 04:15:00	464.562400746	465.280194966	464.542462017	465.220378781	18427
2022-01-10 20:00:00	464.273289185	464.592308838	464.233411728	464.552431382	24706
2022-01-10 19:45:00	463.685096699	464.283258549	463.595372422	464.273289185	40642
2022-01-10 19:30:00	464.422829647	464.432799012	463.675127335	463.754882248	51057
2022-01-10 19:15:00	464.402890919	464.731879937	464.402890919	464.731879937	8102
2022-01-10 19:00:00	464.482645832	464.482645832	464.372982827	464.402890919	4552
2022-01-10 18:45:00	464.622216931	464.622216931	464.353044098	464.57237011	9446
2022-01-10 18:30:00	464.343074734	464.711941208	464.303197277	464.622216931	30835
2022-01-10 18:15:00	464.253350457	464.372982827	463.884483983	464.372982827	83137
2022-01-10 18:00:00	464.243381092	464.462707104	464.223442364	464.233411728	50028
2022-01-10 17:45:00	464.243381092	464.243381092	464.173595543	464.243381092	2977
2022-01-10 17:30:00	464.053963173	464.273289185	464.043993809	464.273289185	823742
2022-01-10 17:15:00	464.083871266	464.143687451	463.944300168	464.043993809	1509266
2022-01-10 17:00:00	464.313166642	464.313166642	463.85457589	464.083871266	75031
2022-01-10 16:45:00	464.213473	464.353044098	464.083871266	464.263319821	151016
2022-01-10 16:30:00	464.004116353	464.313166642	463.944300168	464.184561844	276218
2022-01-10 16:15:00	464.113779358	464.253350457	463.884483983	463.994146988	6602220
2022-01-10 16:00:00	461.830794964	464.313166642	461.70119323	464.113779358	14349638
2022-01-10 15:45:00	461.262541207	462.548589184	460.81391982	461.835779647	4242880
2022-01-10 15:30:00	460.57465508	461.46192849	460.225727334	461.272510571	4471393
2022-01-10 15:15:00	461.541683404	462.070059704	460.165911149	460.554716351	4762169
2022-01-10 15:00:00	461.551652768	461.855718375	460.704256814	461.541683404	2552436
2022-01-10 14:45:00	461.70119323	462.448895543	457.573876466	461.601499589	2763791
2022-01-10 14:30:00	461.232633115	461.970366063	461.182786294	461.691223866	2508120
2022-01-10 14:15:00	460.474961438	461.681254502	460.255635426	461.22266375	3142443
2022-01-10 14:00:00	459.787075311	460.76028464	459.458086293	460.464992074	2881857
2022-01-10 13:45:00	459.135477669	459.836922131	458.750261437	459.777105946	2249108
2022-01-10 13:30:00	458.700414617	459.458086293	458.401333692	459.149036004	2959180
2022-01-10 13:15:00	457.833079934	458.740292073	457.683539472	458.690445252	3098121
2022-01-10 13:00:00	456.915898431	458.770200166	456.895959703	457.82311057	3555610
2022-01-10 12:45:00	456.935837159	457.779644142	456.547031957	456.90822202	2206279
2022-01-10 12:30:00	457.244887448	457.353553518	456.736449876	456.925867795	2177211
2022-01-10 12:15:00	458.06237531	458.132160859	456.636756234	457.254856813	2871193
2022-01-10 12:00:00	457.394427911	458.142130223	457.075408258	458.072344674	2415920
2022-01-10 11:45:00	458.650567796	458.670506524	457.023966338	457.394427911	3109168
2022-01-10 11:30:00	457.533999009	458.765215484	457.145193807	458.650567796	4179141
2022-01-10 11:15:00	456.367583402	457.763294385	455.679697274	457.533999009	3490552
2022-01-10 11:00:00	455.739513459	456.586909413	455.198476066	456.38752213	4645430
2022-01-10 10:45:00	456.74641924	457.324642362	455.520187448	455.749482824	5117146
2022-01-10 10:30:00	456.237981668	456.895959703	455.958839471	456.77134265	5001103
2022-01-10 10:15:00	457.932773576	458.172038316	456.188134847	456.247951032	6250397
2022-01-10 10:00:00	459.537841206	459.557779935	457.603784558	457.952712304	5475860
2022-01-10 09:45:00	461.282479935	461.601499589	459.338453923	459.487994386	6830970
2022-01-10 09:30:00	461.41208167	461.58156086	461.033245831	461.282479935	174030
2022-01-10 09:15:00	461.531714039	461.840764329	461.382173577	461.41208167	111435
2022-01-10 09:00:00	461.870672421	461.910549878	461.34229612	461.521744675	157403
2022-01-10 08:45:00	461.830794964	462.129875889	461.531714039	461.870672421	151233
2022-01-10 08:30:00	461.751040051	462.000274155	461.681254502	461.880641785	59030
2022-01-10 08:15:00	463.128307711	465.569306527	461.17281693	461.840764329	133308
2022-01-10 08:00:00	462.468834271	462.468834271	461.322357392	461.322357392	166580
2022-01-10 07:45:00	463.196597855	463.196597855	462.149814618	462.458864907	79104
2022-01-10 07:30:00	463.435862595	463.435862595	463.037088028	463.176659127	48089
2022-01-10 07:15:00	464.223442364	464.343074734	463.425893231	463.525586873	43181
2022-01-10 07:00:00	464.063932538	464.193534272	464.063932538	464.173595543	4906
2022-01-10 06:45:00	463.97420826	464.263319821	463.525586873	463.834637162	9517
2022-01-10 06:30:00	464.33310537	464.372982827	463.904422711	463.904422711	2179
2022-01-10 06:15:00	464.522523289	464.522523289	464.073901902	464.123748723	3203
2022-01-10 06:00:00	464.462707104	464.57237011	464.293227913	464.392921555	2819
2022-01-10 05:45:00	464.81163485	464.911328492	464.343074734	464.45273774	2802
2022-01-10 05:30:00	465.369919243	465.369919243	464.771757393	464.771757393	3643
2022-01-10 05:15:00	464.57237011	465.359949879	464.522523289	465.359949879	3899
2022-01-10 05:00:00	465.320072422	465.330041787	464.791696122	464.791696122	2741
2022-01-10 04:45:00	465.310103058	465.429735428	465.120685139	465.120685139	2699
2022-01-10 04:30:00	464.81163485	465.250286873	464.81163485	465.250286873	5773
2022-01-10 04:15:00	465.070838318	465.070838318	464.422829647	464.751818665	9535
2022-01-07 20:00:00	464.701971844	464.721910572	464.472676468	464.472676468	20091
2022-01-07 19:45:00	464.721910572	464.721910572	464.682033116	464.682033116	2506
2022-01-07 19:30:00	464.632186295	464.672063752	464.632186295	464.662094387	1919
2022-01-07 19:15:00	464.682033116	464.682033116	464.632186295	464.632186295	2168
2022-01-07 19:00:00	464.642155659	464.662094387	464.612247567	464.61234726	7479
2022-01-07 18:45:00	464.632186295	464.662094387	464.592308838	464.592308838	8301
2022-01-07 18:30:00	464.492615197	464.582339474	464.492615197	464.512553925	2303
2022-01-07 18:15:00	464.522523289	464.57237011	464.472676468	464.472676468	7115
2022-01-07 18:00:00	464.532492653	464.57237011	464.472676468	464.57237011	7627
2022-01-07 17:45:00	464.69200248	464.69200248	464.502584561	464.57237011	46399
2022-01-07 17:30:00	464.716427422	464.901359127	464.662094387	464.701971844	35563
2022-01-07 17:15:00	464.582339474	464.821604214	464.562400746	464.821604214	989510
2022-01-07 17:00:00	464.562400746	464.662094387	464.522523289	464.562400746	972458
2022-01-07 16:45:00	464.632186295	464.662094387	464.532492653	464.562400746	221339
2022-01-07 16:30:00	464.632186295	464.761788029	464.57237011	464.642155659	537681
2022-01-07 16:15:00	464.69200248	465.827513058	464.532492653	464.652125023	8253392
2022-01-07 16:00:00	465.349980515	465.848448723	464.492615197	464.69200248	7382497
2022-01-07 15:45:00	465.52942907	466.047836006	465.270225602	465.364934561	3342275
2022-01-07 15:30:00	465.708877625	466.017927914	465.220378781	465.534413752	2881863
2022-01-07 15:15:00	466.037866642	466.546304215	465.65893111	465.738785717	1848798
2022-01-07 15:00:00	465.848448723	466.297070111	465.678969532	466.037866642	1717437
2022-01-07 14:45:00	465.140623867	466.005665596	464.95619063	465.858418087	1812793
2022-01-07 14:30:00	465.469612885	465.64906144	464.672063752	465.140623867	2369680
2022-01-07 14:15:00	465.479582249	465.718846989	465.200440052	465.469612885	1916666
2022-01-07 14:00:00	465.773678492	465.773678492	465.160562596	465.479582249	1477873
2022-01-07 13:45:00	465.599214619	466.107652191	465.494536295	465.76869381	1261447
2022-01-07 13:30:00	466.027897278	466.257192654	465.499520977	465.579275891	1151372
2022-01-07 13:15:00	465.828509995	466.142544966	465.359949879	466.037866642	1334654
2022-01-07 13:00:00	465.429735428	465.997989186	465.260256237	465.828509995	1674792
2022-01-07 12:45:00	465.64906144	465.659030804	465.040930226	465.419766064	1481689
2022-01-07 12:30:00	466.207345833	466.356886296	465.340011151	465.64906144	1762703
2022-01-07 12:15:00	466.227284561	466.376825024	465.688938896	466.207345833	1989991
2022-01-07 12:00:00	465.140623867	466.655967221	465.040930226	466.224692527	5244485
2022-01-07 11:45:00	465.011022133	465.39145307	464.652125023	465.130654503	2299826
2022-01-07 11:30:00	463.954269532	465.108323127	463.261398722	465.020991497	3229897
2022-01-07 11:15:00	463.844606526	464.432799012	463.565464329	463.979192942	2934298
2022-01-07 11:00:00	464.592308838	464.622216931	463.226505948	463.824667798	4208666
2022-01-07 10:45:00	465.574291209	465.918234272	464.447753058	464.592308838	2965927
2022-01-07 10:30:00	466.267162018	466.277131382	465.379888607	465.569306527	2655335
2022-01-07 10:15:00	467.214251614	467.343853348	465.908264908	466.267162018	2245471
2022-01-07 10:00:00	467.144466065	467.762566643	466.835415776	467.20428225	3822733
2022-01-07 09:45:00	466.516396122	467.313945255	465.300133694	467.144466065	5728724
2022-01-07 09:30:00	466.267162018	466.536334851	466.147529648	466.516396122	183255
2022-01-07 09:15:00	465.559337162	466.24722329	465.559337162	466.217315197	209188
2022-01-07 09:00:00	465.449674157	466.00795855	465.110715775	465.549367798	341461
2022-01-07 08:45:00	467.064711151	467.862260285	464.841542942	465.419766064	918230
2022-01-07 08:30:00	467.004894966	467.01486433	466.665936585	466.905201325	78939
2022-01-07 08:15:00	466.855354504	467.762167868	466.077744099	466.885262596	47732
2022-01-07 08:00:00	467.044772423	467.274067799	466.795538319	466.895231961	37320
2022-01-07 07:45:00	467.234190342	467.353822712	466.925140053	467.164404793	16747
2022-01-07 07:30:00	467.274067799	467.473455082	467.054741787	467.244159706	17652
2022-01-07 07:15:00	467.104588608	467.762566643	467.104588608	467.214251614	21263
2022-01-07 07:00:00	467.622995545	467.622995545	467.184343521	467.244159706	23541
2022-01-07 06:45:00	467.692781094	467.772536007	467.463485718	467.61302618	16774
2022-01-07 06:30:00	467.483424446	467.792474735	467.483424446	467.642934273	16639
2022-01-07 06:15:00	467.573148724	467.61302618	467.363792076	467.363792076	12893
2022-01-07 06:00:00	467.702750458	467.812413464	467.513332539	467.573148724	14859
2022-01-07 05:45:00	467.632964909	467.742627915	467.56317936	467.702750458	13496
2022-01-07 05:30:00	467.453516354	467.742627915	467.313945255	467.622995545	10124
2022-01-07 05:15:00	467.01486433	467.463485718	466.775599591	467.413638897	14516
2022-01-07 05:00:00	467.294006527	467.423608261	466.994925602	466.994925602	13713
2022-01-07 04:45:00	467.01486433	467.423608261	467.01486433	467.333883984	13491
2022-01-07 04:30:00	466.745691498	467.194312885	466.546304215	467.01486433	10212
2022-01-07 04:15:00	467.453516354	467.453516354	465.808571266	466.665936585	28025
2022-01-06 20:00:00	468.210789256	468.251065487	468.111494389	468.151371845	16797
2022-01-06 19:45:00	468.061647568	468.250666712	468.061647568	468.21118803	8689
2022-01-06 19:30:00	468.09155566	468.16134121	468.011800747	468.16134121	11947
2022-01-06 19:15:00	467.622995545	468.061647568	467.622995545	468.051678204	32384
2022-01-06 19:00:00	467.622995545	467.742627915	467.56317936	467.742627915	16661
2022-01-06 18:45:00	467.603056816	467.73265855	467.543240631	467.712719822	12678
2022-01-06 18:30:00	467.513332539	467.662873001	467.403669533	467.593087452	24794
2022-01-06 18:15:00	467.244159706	467.712719822	467.244159706	467.523301903	46076
2022-01-06 18:00:00	467.164404793	467.234190342	466.506426758	467.214251614	17342
2022-01-06 17:45:00	467.114557972	467.164404793	467.114557972	467.114557972	3227
2022-01-06 17:30:00	467.184343521	467.20428225	467.074680515	467.074680515	14308
2022-01-06 17:15:00	467.074680515	467.184343521	466.506426758	467.184343521	61573
2022-01-06 17:00:00	467.144466065	467.274067799	467.064711151	467.144466065	610159
2022-01-06 16:45:00	467.064711151	467.164404793	466.506426758	467.08464988	473698
2022-01-06 16:30:00	466.905201325	467.08464988	466.448105978	467.01486433	642470
2022-01-06 16:15:00	466.476518666	467.124527336	466.36685566	466.935109417	3964063
2022-01-06 16:00:00	466.815477047	467.004894966	465.659030804	466.496457394	10023402
2022-01-06 15:45:00	467.533271267	467.692781094	466.356886296	466.835415776	3464880
2022-01-06 15:30:00	467.862260285	467.981892655	466.920155371	467.523301903	2135048
2022-01-06 15:15:00	467.951984562	468.734579649	467.832352192	467.86186151	2260228
2022-01-06 15:00:00	467.56317936	468.241096123	467.553209995	467.981892655	1906730
2022-01-06 14:45:00	467.313945255	467.787490053	467.144466065	467.568164042	1681515
2022-01-06 14:30:00	467.074680515	467.543240631	466.905201325	467.333883984	1228544
2022-01-06 14:15:00	467.632964909	468.171310574	466.84538514	467.094619244	2107332
2022-01-06 14:00:00	467.32391462	467.73265855	467.114557972	467.632964909	1265395
2022-01-06 13:45:00	467.194312885	467.568164042	466.96501751	467.353822712	1861169
2022-01-06 13:30:00	468.410575314	468.410575314	467.094619244	467.194312885	2408181
2022-01-06 13:15:00	468.121463753	468.535192366	467.822382828	468.380667221	1077751
2022-01-06 13:00:00	469.238032539	469.377603638	468.071616932	468.121463753	1542685
2022-01-06 12:45:00	468.196233984	469.297848724	467.862260285	469.228063175	2665664
2022-01-06 12:30:00	467.842321556	468.310881672	467.473455082	468.191249302	1583352
2022-01-06 12:15:00	467.782505371	468.271004215	467.25412907	467.797459417	2056643
2022-01-06 12:00:00	467.01486433	467.912107105	466.730737452	467.782505371	1928593
2022-01-06 11:45:00	467.164404793	467.463485718	466.596151036	467.01486433	2045618
2022-01-06 11:30:00	467.792474735	468.54516173	466.885262596	467.154435429	2709549
2022-01-06 11:15:00	467.303975891	468.100129314	466.636028492	467.792474735	2485257
2022-01-06 11:00:00	467.214251614	468.28097358	466.994925602	467.284037163	3550598
2022-01-06 10:45:00	466.222299879	467.822382828	466.207345833	467.20428225	3934748
2022-01-06 10:30:00	464.971144677	467.214251614	464.921297856	466.227284561	4879833
2022-01-06 10:15:00	465.609183983	466.197376469	464.004116353	464.97124437	6459549
2022-01-06 10:00:00	468.540177048	468.580054504	465.379888607	465.619153347	4765908
2022-01-06 09:45:00	466.456579937	468.953905661	466.346916931	468.530207684	6367207
2022-01-06 09:30:00	467.104588608	467.343853348	466.36685566	466.446610573	232598
2022-01-06 09:15:00	467.054741787	467.313945255	466.745691498	467.114557972	145219
2022-01-06 09:00:00	467.164404793	467.20428225	466.675905949	467.08464988	111451
2022-01-06 08:45:00	467.164404793	467.423608261	466.84538514	467.164404793	158296
2022-01-06 08:30:00	467.144466065	467.513332539	467.114557972	467.1344967	130045
2022-01-06 08:15:00	466.84538514	467.613424955	464.971144677	467.1344967	143704
2022-01-06 08:00:00	466.546304215	466.955048146	466.436641209	466.84538514	69678
2022-01-06 07:45:00	466.536334851	467.064711151	466.476518666	466.556273579	45936
2022-01-06 07:30:00	467.343853348	467.49339381	466.516396122	466.616089764	66609
2022-01-06 07:15:00	466.805507683	467.463485718	466.795538319	467.433577625	29128
2022-01-06 07:00:00	466.925140053	467.024833695	466.626059128	466.855354504	10964
2022-01-06 06:45:00	466.96501751	467.264098435	466.865323868	467.004894966	11576
2022-01-06 06:30:00	467.184343521	467.333883984	466.905201325	466.945078781	33032
2022-01-06 06:15:00	467.343853348	467.73265855	467.08464988	467.144466065	26753
2022-01-06 06:00:00	467.294006527	467.583118088	467.244159706	467.343853348	18895
2022-01-06 05:45:00	467.513332539	468.021770111	467.20428225	467.333883984	26790
2022-01-06 05:30:00	467.25412907	467.583118088	467.044772423	467.403669533	22291
2022-01-06 05:15:00	466.855354504	467.284037163	466.655967221	467.244159706	7432
2022-01-06 05:00:00	466.526365486	466.735722134	466.117621556	466.735722134	17706
2022-01-06 04:45:00	466.566242943	466.566242943	466.24722329	466.426671845	7018
2022-01-06 04:30:00	466.805507683	467.054741787	466.675905949	466.675905949	9173
2022-01-06 04:15:00	467.024833695	467.034803059	466.267162018	466.745691498	22513
2022-01-05 20:00:00	467.224220978	467.593087452	466.96501751	467.513332539	77057
2022-01-05 19:45:00	467.822382828	467.991862019	467.154435429	467.154435429	64208
2022-01-05 19:30:00	467.892168377	467.961953926	467.61302618	467.85229092	22965
2022-01-05 19:15:00	467.543240631	467.882199013	467.513332539	467.882199013	27751
2022-01-05 19:00:00	467.284037163	467.642934273	467.154435429	467.573148724	59777
2022-01-05 18:45:00	467.264098435	467.453516354	467.064711151	467.353822712	58023
2022-01-05 18:30:00	466.446610573	467.264098435	466.446610573	467.25412907	68573
2022-01-05 18:15:00	466.915170689	467.124527336	465.978050457	466.396763752	107450
2022-01-05 18:00:00	466.895231961	467.044772423	466.875293232	466.915170689	56944
2022-01-05 17:45:00	466.915170689	466.984956238	466.895231961	466.895231961	9033
2022-01-05 17:30:00	466.895231961	467.01486433	466.895231961	466.915170689	2923769
2022-01-05 17:15:00	466.905201325	467.034803059	466.84538514	466.895231961	66911
2022-01-05 17:00:00	467.114557972	467.174374157	466.785568955	466.96501751	128691
2022-01-05 16:45:00	467.25412907	467.313945255	466.945078781	467.08464988	486935
2022-01-05 16:30:00	467.56317936	467.603056816	466.945078781	467.244159706	3887137
2022-01-05 16:15:00	466.96501751	467.642934273	466.685875313	467.583118088	6216394
2022-01-05 16:00:00	468.879135429	468.909043522	466.845484833	466.945078781	13696944
2022-01-05 15:45:00	468.859196701	469.746470112	468.540177048	468.869166065	7675417
2022-01-05 15:30:00	469.40751173	469.487266644	468.729594967	468.854212019	4906551
2022-01-05 15:15:00	470.254907684	470.254907684	468.510268955	469.417381401	5273957
2022-01-05 15:00:00	469.920933985	470.803222713	469.666715199	470.245038014	4513940
2022-01-05 14:45:00	471.969638321	472.418259708	469.866102482	469.925918667	5480092
2022-01-05 14:30:00	472.458137165	472.906758552	471.770251037	471.949699592	5257126
2022-01-05 14:15:00	474.382224449	475.448946414	472.099240055	472.458137165	6443078
2022-01-05 14:00:00	474.422101905	474.561673004	474.132990345	474.392193813	2103883
2022-01-05 13:45:00	474.402163177	474.681305374	474.232683986	474.422101905	1106733
2022-01-05 13:30:00	474.113051616	474.571642368	474.093112888	474.402163177	1674370
2022-01-05 13:15:00	474.484609819	474.591581096	473.848863466	474.108066934	1897590
2022-01-05 13:00:00	474.751090923	474.810907108	474.412132541	474.491887455	1978064
2022-01-05 12:45:00	475.668272426	475.718119247	474.611519825	474.741121559	2829188
2022-01-05 12:30:00	475.458915779	475.787904796	475.369191501	475.67824179	1362875
2022-01-05 12:15:00	475.082073813	475.478854507	474.91060075	475.468885143	1159606
2022-01-05 12:00:00	474.970416935	475.19971231	474.8408152	475.100018669	1327926
2022-01-05 11:45:00	475.767966068	475.822797571	474.870723293	474.96044757	1392414
2022-01-05 11:30:00	475.458915779	475.777935432	475.384145547	475.767866374	1349636
2022-01-05 11:15:00	475.842736299	475.932460576	475.015279073	475.448946414	3006337
2022-01-05 11:00:00	475.807843524	475.887598438	475.458915779	475.847820675	1398432
2022-01-05 10:45:00	476.256464912	476.266434276	475.518731964	475.807843524	1507712
2022-01-05 10:30:00	475.538670692	476.51566838	475.468885143	476.27640364	2141724
2022-01-05 10:15:00	475.757996704	475.977322715	475.289436588	475.518731964	1571840
2022-01-05 10:00:00	475.389130229	475.987292079	474.880692657	475.748027339	2430616
2022-01-05 09:45:00	475.698180519	476.196648727	474.67133601	475.369191501	4090225
2022-01-05 09:30:00	475.967353351	476.047108264	475.648333698	475.738057975	55330
2022-01-05 09:15:00	475.947414623	476.027169536	475.548640056	475.91750653	107596
2022-01-05 09:00:00	475.79787416	476.067046993	475.528701328	475.927475894	100290
2022-01-05 08:45:00	475.827782253	475.897567802	475.628394969	475.767966068	174103
2022-01-05 08:30:00	475.429007686	475.907537166	475.209681674	475.757996704	51123
2022-01-05 08:15:00	475.628394969	476.443888958	474.541734275	475.43897705	44583
2022-01-05 08:00:00	475.648333698	475.648333698	475.389130229	475.588517513	16294
2022-01-05 07:45:00	475.937445259	475.997261444	475.618425605	475.618425605	18808
2022-01-05 07:30:00	475.997261444	476.027169536	475.698180519	475.937445259	15253
2022-01-05 07:15:00	475.827782253	476.017200172	475.668272426	476.017200172	19832
2022-01-05 07:00:00	475.718119247	475.867659709	475.688211154	475.837751617	14561
2022-01-05 06:45:00	475.618425605	475.777935432	475.548640056	475.638364334	10249
2022-01-05 06:30:00	475.897567802	475.897567802	475.538670692	475.598486877	16660
2022-01-05 06:15:00	475.837751617	475.907537166	475.588517513	475.887598438	5729
2022-01-05 06:00:00	475.887598438	476.086985721	475.857690345	476.047108264	3249
2022-01-05 05:45:00	476.425944103	476.455852195	475.887598438	475.887598438	14940
2022-01-05 05:30:00	476.186679363	476.286373004	476.086985721	476.286373004	3751
2022-01-05 05:15:00	476.136832542	476.475790924	476.057077629	476.216587455	18631
2022-01-05 05:00:00	475.997261444	476.136832542	475.947414623	476.057077629	4547
2022-01-05 04:45:00	476.086985721	476.096955085	475.91750653	476.027169536	4775
2022-01-05 04:30:00	475.947414623	476.27640364	475.947414623	476.086985721	8267
2022-01-05 04:15:00	475.598486877	476.027169536	475.409068958	476.017200172	10598
2022-01-04 20:00:00	475.269497859	475.379160865	475.249559131	475.379160865	14542
2022-01-04 19:45:00	475.339283409	475.349252773	475.169804218	475.299405952	12765
2022-01-04 19:30:00	475.379160865	475.409068958	475.189742946	475.349252773	5676
2022-01-04 19:15:00	475.488823871	475.568578784	475.269497859	475.389130229	27125
2022-01-04 19:00:00	475.578548149	475.588517513	475.43897705	475.568578784	50452
2022-01-04 18:45:00	475.638364334	475.638364334	475.538670692	475.548640056	6653
2022-01-04 18:30:00	475.887598438	475.887598438	475.488823871	475.638364334	121579
2022-01-04 18:15:00	475.91750653	476.077016357	475.867659709	475.887598438	36559
2022-01-04 18:00:00	475.907537166	476.086985721	475.897567802	475.937445259	30096
2022-01-04 17:45:00	475.977322715	475.977322715	475.877629074	475.887598438	6847
2022-01-04 17:30:00	475.907537166	476.086985721	475.897567802	476.0371389	29170
2022-01-04 17:15:00	475.977322715	476.077016357	475.887598438	475.897567802	30266
2022-01-04 17:00:00	476.017200172	476.017200172	475.887598438	475.987292079	27954
2022-01-04 16:45:00	475.957383987	476.017200172	475.817812889	476.017200172	36328
2022-01-04 16:30:00	475.887598438	476.116893814	475.787904796	475.947414623	189603
2022-01-04 16:15:00	476.057077629	476.186679363	475.787904796	475.877629074	7078835
2022-01-04 16:00:00	476.914442947	477.492666068	475.977322715	476.047108264	8592318
2022-01-04 15:45:00	476.794810577	477.014136588	476.445882831	476.909458265	3443466
2022-01-04 15:30:00	476.415974739	476.854626762	476.246495548	476.784841213	2739818
2022-01-04 15:15:00	475.957383987	476.495729652	475.91750653	476.415974739	1853692
2022-01-04 15:00:00	475.827782253	476.101939767	475.708149883	475.952399305	1532256
2022-01-04 14:45:00	475.08007994	475.857690345	475.03023312	475.842736299	1746977
2022-01-04 14:30:00	474.970416935	475.19971231	474.860753929	475.090049305	1262430
2022-01-04 14:15:00	474.262592079	474.990355663	474.212745258	474.990355663	2665906
2022-01-04 14:00:00	474.91060075	475.060141212	474.12302098	474.262592079	1070702
2022-01-04 13:45:00	475.339283409	475.369191501	474.561673004	474.91060075	1524881
2022-01-04 13:30:00	475.468885143	475.668272426	475.139896125	475.309375316	812670
2022-01-04 13:15:00	475.349252773	475.867659709	475.149865489	475.458915779	801761
2022-01-04 13:00:00	475.827782253	476.057077629	475.249559131	475.369191501	1404445
2022-01-04 12:45:00	476.067046993	476.146801906	475.777935432	475.817812889	802643
2022-01-04 12:30:00	476.226556819	476.485760288	476.057077629	476.077016357	923516
2022-01-04 12:15:00	476.007230808	476.246495548	475.648333698	476.216587455	980943
2022-01-04 12:00:00	476.086985721	476.525637744	475.927475894	476.027169536	2190997
2022-01-04 11:45:00	475.488823871	476.106924449	475.364206819	476.096755698	1498098
2022-01-04 11:30:00	475.6812326	475.733073293	474.96044757	475.507366888	1709324
2022-01-04 11:15:00	476.166740634	476.206618091	475.03023312	475.698180519	3703902
2022-01-04 11:00:00	476.954320403	477.253401328	476.047108264	476.15677127	3347807
2022-01-04 10:45:00	478.110766647	478.290215202	476.784841213	476.939366357	2267184
2022-01-04 10:30:00	477.702022716	478.120736011	477.243431964	478.120736011	1779742
2022-01-04 10:15:00	478.210460288	478.250337745	477.512604797	477.702022716	2747084
2022-01-04 10:00:00	478.240368381	478.422807745	477.761838901	478.220429652	3133184
2022-01-04 09:45:00	477.751869537	478.509541213	477.587375028	478.225414335	4500556
2022-01-04 09:30:00	477.931318092	477.971195548	477.692053352	477.761838901	140438
2022-01-04 09:15:00	477.881471271	477.991134277	477.632237167	477.961226184	80075
2022-01-04 09:00:00	477.821655086	477.931318092	477.632237167	477.881471271	72294
2022-01-04 08:45:00	477.95125682	478.011073005	477.642206531	477.83162445	63886
2022-01-04 08:30:00	477.781777629	478.090827918	477.652175895	477.961226184	177414
2022-01-04 08:15:00	477.891540329	478.30058334	476.603398785	477.741900173	61599
2022-01-04 08:00:00	477.402941791	477.612298438	477.313217513	477.59235971	49680
2022-01-04 07:45:00	477.253401328	477.582390346	477.253401328	477.482696704	56425
2022-01-04 07:30:00	477.83162445	477.861532543	477.183615779	477.283309421	34871
2022-01-04 07:15:00	477.931318092	477.981164912	477.801716358	477.801716358	47231
2022-01-04 07:00:00	478.090827918	478.160613467	477.941287456	477.941287456	2343
2022-01-04 06:45:00	478.130705375	478.150644103	477.981164912	478.140674739	5794
2022-01-04 06:30:00	478.300184566	478.369970115	478.021042369	478.060919826	8451
2022-01-04 06:15:00	478.001103641	478.369970115	477.961226184	478.340062022	7117
2022-01-04 06:00:00	478.100797282	478.140674739	477.911379363	478.031011733	8788
2022-01-04 05:45:00	478.110766647	478.120736011	477.95125682	478.110766647	5680
2022-01-04 05:30:00	477.721961444	478.031011733	477.692053352	477.981164912	14262
2022-01-04 05:15:00	477.343125606	477.871501907	477.343125606	477.821655086	6631
2022-01-04 05:00:00	477.183615779	477.253401328	477.183615779	477.213523872	3242
2022-01-04 04:45:00	477.173646415	477.173646415	477.004167224	477.083922138	6699
2022-01-04 04:30:00	477.11383023	477.243431964	477.103860866	477.193585143	5755
2022-01-04 04:15:00	477.024105953	477.183615779	476.964289768	477.163677051	7087
2022-01-03 20:00:00	475.937445259	476.216587455	475.937445259	476.136832542	22839
2022-01-03 19:45:00	475.867659709	475.937445259	475.827782253	475.877629074	9163
2022-01-03 19:30:00	475.91750653	475.957383987	475.827782253	475.91750653	6801
2022-01-03 19:15:00	475.847720981	475.987292079	475.787904796	475.937445259	20473
2022-01-03 19:00:00	476.126863178	476.136832542	475.887598438	475.887598438	31589
2022-01-03 18:45:00	476.136832542	476.146801906	475.977322715	476.017200172	42879
2022-01-03 18:30:00	476.27640364	476.306311733	476.136832542	476.136832542	3542
2022-01-03 18:15:00	476.216587455	476.286373004	476.15677127	476.286373004	16517
2022-01-03 18:00:00	476.136832542	476.216587455	476.057077629	476.057077629	5285
2022-01-03 17:45:00	476.146801906	476.196648727	476.136832542	476.136832542	3934
2022-01-03 17:30:00	476.116893814	476.166740634	476.116893814	476.15677127	733184
2022-01-03 17:15:00	476.246495548	476.246495548	476.136832542	476.136832542	4758
2022-01-03 17:00:00	476.286373004	476.286373004	476.0371389	476.096955085	236327
2022-01-03 16:45:00	476.27640364	476.39603601	476.256464912	476.266434276	25370
2022-01-03 16:30:00	476.136832542	476.406005374	474.970317241	476.266434276	191689
2022-01-03 16:15:00	476.306311733	476.376097282	476.007230808	476.136832542	11447752
2022-01-03 16:00:00	475.488823871	476.386066646	475.40009653	476.296342369	8864937
2022-01-03 15:45:00	475.937445259	476.286373004	475.189742946	475.488823871	3398302
2022-01-03 15:30:00	475.922491212	476.067046993	475.757996704	475.927575588	1626375
2022-01-03 15:15:00	475.757996704	476.022184854	475.538770386	475.925581715	1557474
2022-01-03 15:00:00	476.116893814	476.216587455	475.67824179	475.765972195	1341622
2022-01-03 14:45:00	475.458915779	476.206618091	475.269497859	476.106924449	1469371
2022-01-03 14:30:00	475.419038322	475.568578784	475.229221628	475.458915779	1404849
2022-01-03 14:15:00	475.269497859	475.618425605	475.139896125	475.419038322	1490050
2022-01-03 14:00:00	474.930539478	475.309375316	474.731152195	475.279467224	1451962
2022-01-03 13:45:00	474.626473871	474.950478206	474.412132541	474.920570114	1400357
2022-01-03 13:30:00	474.461979362	474.726167512	474.382224449	474.601650154	879139
2022-01-03 13:15:00	474.142959709	474.67133601	473.878771558	474.442040634	1869959
2022-01-03 13:00:00	474.202775894	474.486902772	474.076065275	474.142959709	818708
2022-01-03 12:45:00	474.471948726	474.491887455	474.023327339	474.19280653	636252
2022-01-03 12:30:00	474.113051616	474.536749593	473.95354179	474.471948726	1260168
2022-01-03 12:15:00	473.863817512	474.172867801	473.574705951	474.12302098	975193
2022-01-03 12:00:00	473.873786876	474.382224449	473.614583408	473.903694969	1568096
2022-01-03 11:45:00	474.083143524	474.103082252	472.99648283	473.88375624	1885221
2022-01-03 11:30:00	473.83390942	474.209455368	473.59464468	474.07317416	1739356
2022-01-03 11:15:00	474.701244102	474.79096838	473.734215778	473.823940055	1654268
2022-01-03 11:00:00	474.436657177	474.91060075	474.282530807	474.711213466	2234877
2022-01-03 10:45:00	475.279467224	475.31934468	474.152929073	474.442040634	1967972
2022-01-03 10:30:00	474.621489189	475.299405952	474.113051616	475.289436588	2097787
2022-01-03 10:15:00	473.484981674	474.731152195	473.315502483	474.611519825	3173663
2022-01-03 10:00:00	475.718119247	475.827782253	472.39832098	473.471622726	6289339
2022-01-03 09:45:00	474.8408152	476.256464912	474.761060287	475.708149883	4004877
2022-01-03 09:30:00	475.209681674	475.389130229	474.810907108	474.880692657	169711
2022-01-03 09:15:00	475.070110576	475.259528495	474.771029651	475.259528495	138855
2022-01-03 09:00:00	475.728088611	475.927475894	475.070110576	475.100018669	141793
2022-01-03 08:45:00	475.987292079	476.0371389	475.628394969	475.728088611	109513
2022-01-03 08:30:00	475.947414623	476.007230808	475.837751617	475.987292079	192171
2022-01-03 08:15:00	476.486159062	476.525637744	475.379160865	475.957383987	74317
2022-01-03 08:00:00	476.136832542	476.166740634	475.867659709	475.947414623	61367
2022-01-03 07:45:00	476.286373004	476.286373004	476.116893814	476.146801906	45564
2022-01-03 07:30:00	476.356158554	476.406005374	476.236526184	476.27640364	23904
2022-01-03 07:15:00	476.555545837	476.595423293	476.266434276	476.386066646	25643
2022-01-03 07:00:00	476.485760288	476.545576473	476.445882831	476.535607108	3648
2022-01-03 06:45:00	476.475790924	476.615362022	476.475790924	476.485760288	7050
2022-01-03 06:30:00	476.51566838	476.625331386	476.376097282	476.425944103	16957
2022-01-03 06:15:00	476.296342369	476.575484565	476.296342369	476.505699016	46807
2022-01-03 06:00:00	476.15677127	476.296342369	476.15677127	476.296342369	9403
2022-01-03 05:45:00	476.236526184	476.236526184	476.136832542	476.146801906	3486
2022-01-03 05:30:00	475.937445259	476.146801906	475.907537166	476.136832542	9480
2022-01-03 05:15:00	475.777935432	475.937445259	475.688211154	475.937445259	14132
2022-01-03 05:00:00	475.339283409	475.787904796	475.309375316	475.787904796	10342
2022-01-03 04:45:00	475.349252773	475.419038322	475.269497859	475.339283409	23240
2022-01-03 04:30:00	475.379160865	475.389130229	475.070110576	475.299405952	3252
2022-01-03 04:15:00	474.920570114	475.458915779	474.920570114	475.369191501	20971
2021-12-31 20:00:00	473.724246414	473.863817512	473.634522136	473.863817512	16251
2021-12-31 19:45:00	473.694338321	473.694338321	473.584675316	473.694338321	1291
2021-12-31 19:30:00	473.59464468	473.624552772	473.59464468	473.624552772	1291
2021-12-31 19:15:00	473.614583408	473.614583408	473.614583408	473.614583408	900
2021-12-31 19:00:00	473.644491501	473.694338321	473.644491501	473.674399593	2073
2021-12-31 18:45:00	473.744185142	473.754154506	473.654460865	473.654460865	1536
2021-12-31 18:30:00	473.744185142	473.764123871	473.694338321	473.694338321	1660
2021-12-31 18:15:00	473.694338321	473.774093235	473.644491501	473.694338321	2930
2021-12-31 18:00:00	473.744185142	473.754154506	473.614583408	473.694338321	4817
2021-12-31 17:45:00	473.794031963	473.873786876	473.794031963	473.794031963	3289
2021-12-31 17:30:00	473.784062599	473.873786876	473.784062599	473.873786876	7690
2021-12-31 17:15:00	473.494951038	473.853848148	473.494951038	473.853848148	34932
2021-12-31 17:00:00	473.614583408	473.654460865	473.504920402	473.574705951	56924
2021-12-31 16:45:00	473.734215778	473.764123871	473.504920402	473.614583408	217204
2021-12-31 16:30:00	473.863817512	473.923633697	473.504920402	473.754154506	3358562
2021-12-31 16:15:00	473.455073581	474.093112888	473.308922703	473.903694969	7176958
2021-12-31 16:00:00	474.930539478	475.239589767	473.215808841	473.425165489	13368549
2021-12-31 15:45:00	474.990355663	475.14986549	474.501856819	474.925554796	4002915
2021-12-31 15:30:00	474.521695853	475.089949611	474.412132541	474.980386299	1777264
2021-12-31 15:15:00	474.486902772	474.959949102	474.461979362	474.521695853	2542923
2021-12-31 15:00:00	474.756075605	474.771029651	474.292500171	474.501856819	2159457
2021-12-31 14:45:00	474.616504507	474.870723293	474.57662705	474.756075605	1022069
2021-12-31 14:30:00	474.810907108	474.830845836	474.392193813	474.631458553	1846951
2021-12-31 14:15:00	474.860753929	475.19971231	474.756075605	474.810907108	1215735
2021-12-31 14:00:00	474.491887455	474.875707975	474.412132541	474.860753929	823031
2021-12-31 13:45:00	474.810907108	475.03023312	474.471948726	474.491887455	856054
2021-12-31 13:30:00	474.701244102	474.870723293	474.581611732	474.825861154	1063778
2021-12-31 13:15:00	474.67133601	474.900631385	474.581611732	474.706228784	832953
2021-12-31 13:00:00	474.202775894	474.71131316	473.983449882	474.678414258	1103443
2021-12-31 12:45:00	473.724246414	474.262592079	473.624552772	474.202775894	786990
2021-12-31 12:30:00	473.903595275	473.933603061	473.484981674	473.71427705	1189731
2021-12-31 12:15:00	473.88375624	474.182837165	473.634522136	473.893725605	878344
2021-12-31 12:00:00	474.3124389	474.422101905	473.804001327	473.863817512	795371
2021-12-31 11:45:00	474.43207127	474.47204842	474.043266067	474.322408264	904187
2021-12-31 11:30:00	474.172867801	474.48191809	474.063204795	474.452009998	852280
2021-12-31 11:15:00	474.342346992	474.491887455	473.88375624	474.152929073	1139764
2021-12-31 11:00:00	473.993419246	474.36228572	473.674399593	474.342346992	1456406
2021-12-31 10:45:00	474.541734275	474.59277742	473.639506818	474.003288917	2158700
2021-12-31 10:30:00	474.282530807	474.800937744	474.162898437	474.536749593	1348373
2021-12-31 10:15:00	474.24265335	474.681305374	473.415196125	474.280437241	2192982
2021-12-31 10:00:00	474.581611732	474.980386299	473.983449882	474.252622715	2028278
2021-12-31 09:45:00	474.182837165	475.399099594	474.07317416	474.561673004	2766589
2021-12-31 09:30:00	474.392193813	474.392193813	474.113051616	474.142959709	73752
2021-12-31 09:15:00	474.212745258	474.442040634	474.212745258	474.3124389	38364
2021-12-31 09:00:00	474.392193813	474.422101905	474.12302098	474.222714622	48842
2021-12-31 08:45:00	474.19280653	474.461979362	474.083143524	474.382224449	33050
2021-12-31 08:30:00	474.103082252	474.24265335	474.093112888	474.202775894	14571
2021-12-31 08:15:00	474.222315848	474.541734275	473.335441211	474.113051616	44586
2021-12-31 08:00:00	474.292500171	474.3124389	474.132990345	474.202775894	23917
2021-12-31 07:45:00	473.963511154	474.292500171	473.923633697	474.292500171	12096
2021-12-31 07:30:00	473.504920402	473.973480518	473.504920402	473.973480518	23021
2021-12-31 07:15:00	473.604614044	473.634522136	473.23574757	473.484981674	74894
2021-12-31 07:00:00	473.873786876	473.88375624	473.504920402	473.614583408	59324
2021-12-31 06:45:00	473.973480518	473.973480518	473.843878784	473.933603061	11285
2021-12-31 06:30:00	473.873786876	473.963511154	473.843878784	473.963511154	12383
2021-12-31 06:15:00	474.023327339	474.103082252	473.634522136	473.764123871	19770
2021-12-31 06:00:00	474.043266067	474.113051616	473.973480518	474.053235431	3958
2021-12-31 05:45:00	474.332377628	474.36228572	474.063204795	474.063204795	2901
2021-12-31 05:30:00	474.24265335	474.282530807	474.24265335	474.282530807	549
2021-12-31 05:15:00	474.422101905	474.422101905	474.24265335	474.24265335	1985
2021-12-31 04:45:00	474.212745258	474.372255085	474.212745258	474.332377628	1057
2021-12-31 04:30:00	474.55170364	474.55170364	474.132990345	474.19280653	727
2021-12-31 04:15:00	474.372255085	474.621489189	474.322408264	474.591581096	4289
2021-12-30 20:00:00	473.006452194	473.185900749	472.956605373	473.076237743	43886
2021-12-30 19:45:00	472.99648283	473.126084564	472.817034275	472.99648283	38186
2021-12-30 19:30:00	474.641427917	474.641427917	472.647555084	473.016421558	93634
2021-12-30 19:15:00	474.79096838	474.860753929	474.651397281	474.691274738	5968
2021-12-30 19:00:00	474.820876472	474.830447062	474.681305374	474.820876472	7612
2021-12-30 18:45:00	474.860753929	474.860753929	474.701244102	474.810907108	3135
2021-12-30 18:30:00	474.950478206	475.050171848	474.850784565	474.91060075	4015
2021-12-30 18:15:00	474.771029651	475.070110576	474.771029651	474.940508842	44598
2021-12-30 18:00:00	474.681305374	474.741121559	474.681305374	474.741121559	3275
2021-12-30 17:45:00	474.691274738	474.711213466	474.651397281	474.691274738	2038
2021-12-30 17:30:00	474.72118283	474.820876472	474.641427917	474.691274738	26367
2021-12-30 17:15:00	474.820876472	474.850784565	474.701244102	474.701244102	3386653
2021-12-30 17:00:00	474.810907108	474.820876472	474.641427917	474.771029651	74312
2021-12-30 16:45:00	474.761060287	474.930539478	474.67133601	474.820876472	69496
2021-12-30 16:30:00	474.940508842	474.990355663	474.701244102	474.780999015	217765
2021-12-30 16:15:00	474.67133601	475.010294391	474.461979362	474.950478206	4938822
2021-12-30 16:00:00	475.553624738	475.688211154	474.212745258	474.681305374	10384410
2021-12-30 15:45:00	476.101939767	476.266434276	475.419038322	475.553624738	2645056
2021-12-30 15:30:00	476.176709999	476.39603601	476.096955085	476.096955085	1395983
2021-12-30 15:15:00	476.685147571	476.685147571	476.077016357	476.176709999	1422921
2021-12-30 15:00:00	476.832195692	476.839672716	476.53809945	476.685147571	1555170
2021-12-30 14:45:00	476.655239478	476.844657398	476.535507415	476.844657398	941756
2021-12-30 14:30:00	476.445882831	476.693123062	476.435913467	476.665208843	891560
2021-12-30 14:15:00	476.774871848	476.78175071	476.286373004	476.445882831	997423
2021-12-30 14:00:00	476.700101617	476.899488901	476.695116935	476.774871848	856838
2021-12-30 13:45:00	476.595423293	476.725025028	476.575484565	476.700101617	601447
2021-12-30 13:30:00	476.615362022	477.320993617	476.445882831	476.595423293	839577
2021-12-30 13:15:00	476.859611444	476.864596126	476.605392658	476.620346704	989140
2021-12-30 13:00:00	476.725025028	476.87456549	476.675178207	476.862103785	946004
2021-12-30 12:45:00	476.575484565	476.734994392	476.420959421	476.734994392	1322821
2021-12-30 12:30:00	476.625331386	476.63530075	476.326250461	476.565515201	1401259
2021-12-30 12:15:00	476.774871848	476.934381675	476.565515201	476.625331386	1511507
2021-12-30 12:00:00	476.685147571	476.784841213	476.585254542	476.774871848	1062725
2021-12-30 11:45:00	476.844657398	476.944351039	476.605392658	476.685147571	1073430
2021-12-30 11:30:00	476.794810577	476.964289768	476.565515201	476.834688033	1114874
2021-12-30 11:15:00	476.685147571	476.857119103	476.555545837	476.804779941	2433614
2021-12-30 11:00:00	477.073952773	477.153707687	476.655239478	476.690132253	992055
2021-12-30 10:45:00	477.293278785	477.373033698	476.894504218	477.063983409	1000202
2021-12-30 10:30:00	477.333156242	477.532543525	477.148723005	477.308232831	1748385
2021-12-30 10:15:00	476.744963756	477.333156242	476.485760288	477.333156242	2077261
2021-12-30 10:00:00	476.51566838	476.934381675	476.377991461	476.744963756	1504606
2021-12-30 09:45:00	476.465821559	477.492666068	476.226556819	476.505699016	2968085
2021-12-30 09:30:00	476.734994392	476.814749305	476.435913467	476.525637744	79223
2021-12-30 09:15:00	476.685147571	476.75493312	476.475790924	476.734994392	37965
2021-12-30 09:00:00	476.764902484	476.764902484	476.615362022	476.675178207	29490
2021-12-30 08:45:00	476.685147571	476.854626762	476.625331386	476.744963756	46999
2021-12-30 08:30:00	476.695116935	476.734994392	476.376097282	476.585453929	47412
2021-12-30 08:15:00	476.675178207	477.004167224	476.067046993	476.695116935	210829
2021-12-30 08:00:00	476.99419786	476.99419786	476.675178207	476.675178207	34777
2021-12-30 07:45:00	476.924412311	477.004167224	476.804779941	477.004167224	12617
2021-12-30 07:30:00	476.904473583	476.954320403	476.804779941	476.924412311	14682
2021-12-30 07:15:00	476.87456549	476.934381675	476.75493312	476.87456549	25292
2021-12-30 07:00:00	476.824718669	477.063983409	476.824718669	476.934381675	9229
2021-12-30 06:45:00	476.495729652	476.804779941	476.495729652	476.784841213	7924
2021-12-30 06:30:00	476.525637744	476.525637744	476.435913467	476.435913467	4058
2021-12-30 06:15:00	476.495729652	476.595423293	476.425944103	476.545576473	2822
2021-12-30 06:00:00	476.465821559	476.545576473	476.316281097	476.455852195	9591
2021-12-30 05:45:00	476.415974739	476.495729652	476.236526184	476.495729652	6032
2021-12-30 05:30:00	476.465821559	476.545576473	476.386066646	476.386066646	1991
2021-12-30 05:15:00	476.615362022	476.675178207	476.435913467	476.455852195	3650
2021-12-30 05:00:00	476.595423293	476.63530075	476.595423293	476.595423293	944
2021-12-30 04:45:00	476.615362022	476.814749305	476.605392658	476.75493312	2436
2021-12-30 04:30:00	476.475790924	476.625331386	476.475790924	476.585453929	14317
2021-12-30 04:15:00	476.386066646	476.51566838	476.236526184	476.435913467	6924
2021-12-29 20:00:00	475.488823871	475.618425605	475.448946414	475.588517513	20796
2021-12-29 19:45:00	475.349252773	475.578548149	475.349252773	475.498793235	15944
2021-12-29 19:30:00	475.219651039	475.43897705	475.179773582	475.389130229	21083
2021-12-29 19:15:00	475.578548149	475.578548149	475.239589767	475.269497859	28358
2021-12-29 19:00:00	475.668272426	475.787904796	475.518731964	475.588517513	6444
2021-12-29 18:45:00	475.518731964	476.017200172	475.518731964	476.017200172	32482
2021-12-29 18:30:00	475.67824179	475.718119247	475.429007686	475.518731964	21093
2021-12-29 18:15:00	476.007230808	476.15677127	475.518731964	475.688211154	84235
2021-12-29 18:00:00	475.997261444	476.017200172	475.937445259	475.987292079	9891
2021-12-29 17:45:00	476.047108264	476.057077629	476.0371389	476.0371389	3228
2021-12-29 17:30:00	476.0371389	476.057077629	476.0371389	476.057077629	15848
2021-12-29 17:15:00	475.877629074	476.027169536	475.877629074	475.997261444	8818
2021-12-29 17:00:00	475.977322715	475.987292079	475.887598438	475.947414623	140608
2021-12-29 16:45:00	475.947414623	476.047108264	475.937445259	475.977322715	297177
2021-12-29 16:30:00	475.877629074	476.057077629	475.877629074	475.957383987	156625
2021-12-29 16:15:00	476.0371389	476.27640364	475.887598438	475.887598438	7135455
2021-12-29 16:00:00	476.605392658	477.093891502	475.897567802	476.007230808	6345369
2021-12-29 15:45:00	476.455852195	476.87456549	476.445882831	476.61037734	3637295
2021-12-29 15:30:00	476.186679363	476.485760288	476.116893814	476.448375172	1554309
2021-12-29 15:15:00	476.116893814	476.266434276	475.897567802	476.191664045	1838746
2021-12-29 15:00:00	475.867659709	476.166740634	475.837751617	476.121878496	838714
2021-12-29 14:45:00	475.857690345	476.057077629	475.767966068	475.867659709	666242
2021-12-29 14:30:00	475.877629074	475.957383987	475.757996704	475.857690345	999862
2021-12-29 14:15:00	475.708149883	475.897468108	475.563594102	475.887598438	766930
2021-12-29 14:00:00	475.369191501	475.822797571	475.299405952	475.718119247	918257
2021-12-29 13:45:00	475.289336894	475.518731964	475.159834854	475.359222137	549895
2021-12-29 13:30:00	475.578548149	475.588517513	475.249559131	475.279467224	1617025
2021-12-29 13:15:00	475.31934468	475.638364334	475.279467224	475.578548149	745167
2021-12-29 13:00:00	475.119957397	475.337289536	474.96044757	475.324329362	1029967
2021-12-29 12:45:00	474.817586582	475.209681674	474.702241038	475.109988033	1134596
2021-12-29 12:30:00	474.920570114	475.060141212	474.761060287	474.819281374	629037
2021-12-29 12:15:00	475.139896125	475.229620403	474.860753929	474.920570114	1482155
2021-12-29 12:00:00	475.279467224	475.498793235	475.051168784	475.124543305	929795
2021-12-29 11:45:00	475.239589767	475.379160865	474.980386299	475.289436588	1222352
2021-12-29 11:30:00	475.429007686	475.757996704	475.189742946	475.239589767	823446
2021-12-29 11:15:00	475.757996704	475.967353351	475.369191501	475.41405364	1021052
2021-12-29 11:00:00	475.757996704	475.987292079	475.603471559	475.767966068	967845
2021-12-29 10:45:00	475.209681674	475.987292079	475.010294391	475.777935432	1859683
2021-12-29 10:30:00	475.000325027	475.538670692	474.461979362	475.179773582	3591739
2021-12-29 10:15:00	476.126863178	476.266434276	474.850784565	475.005309709	4123601
2021-12-29 10:00:00	475.927475894	476.525637744	475.668272426	476.116893814	1830290
2021-12-29 09:45:00	475.518731964	476.684150635	475.43897705	475.947414623	2729733
2021-12-29 09:30:00	475.787904796	475.937445259	475.538670692	475.55860942	54890
2021-12-29 09:15:00	475.429007686	475.887598438	475.409068958	475.787904796	106074
2021-12-29 09:00:00	475.229620403	475.468885143	475.189742946	475.458915779	20567
2021-12-29 08:45:00	475.279467224	475.419038322	475.020263755	475.19971231	63851
2021-12-29 08:30:00	475.498793235	475.568578784	475.129926761	475.259528495	47341
2021-12-29 08:15:00	475.439076744	476.375698507	475.289436588	475.518731964	75015
2021-12-29 08:00:00	475.688211154	475.688211154	475.399099594	475.399099594	8325
2021-12-29 07:45:00	475.728088611	475.728088611	475.618425605	475.668272426	6811
2021-12-29 07:30:00	475.67824179	475.757996704	475.588517513	475.708149883	6178
2021-12-29 07:15:00	475.79787416	475.827782253	475.448946414	475.468885143	14446
2021-12-29 07:00:00	475.757996704	475.787904796	475.638364334	475.787904796	2055
2021-12-29 06:45:00	475.67824179	475.817812889	475.67824179	475.817812889	1402
2021-12-29 06:30:00	475.847720981	475.947414623	475.728088611	475.837751617	2928
2021-12-29 06:15:00	476.126863178	476.126863178	475.837751617	475.937445259	4688
2021-12-29 06:00:00	476.296342369	476.296342369	476.057077629	476.196648727	3687
2021-12-29 05:45:00	476.286373004	476.296342369	476.15677127	476.266434276	2171
2021-12-29 05:30:00	476.316281097	476.316281097	476.15677127	476.286373004	3196
2021-12-29 05:15:00	476.425944103	476.495729652	476.316281097	476.316281097	3474
2021-12-29 05:00:00	476.336219825	476.366127918	476.336219825	476.356158554	1107
2021-12-29 04:45:00	476.366127918	476.376097282	476.336219825	476.366127918	1593
2021-12-29 04:30:00	476.176709999	476.296342369	476.136832542	476.286373004	5939
2021-12-29 04:15:00	476.435913467	476.465821559	476.206618091	476.236526184	3982
2021-12-28 20:00:00	475.987292079	476.116893814	475.937445259	476.116893814	7389
2021-12-28 19:45:00	475.967353351	475.967353351	475.867659709	475.937445259	6528
2021-12-28 19:30:00	476.017200172	476.096955085	475.937445259	475.987292079	5956
2021-12-28 19:15:00	476.126863178	476.176709999	475.897567802	476.077016357	9202
2021-12-28 19:00:00	476.007230808	476.166740634	476.007230808	476.057077629	9226
2021-12-28 18:45:00	475.927475894	475.987292079	475.897567802	475.987292079	9452
2021-12-28 18:30:00	475.688211154	475.977322715	475.688211154	475.927475894	13337
2021-12-28 18:15:00	475.55860942	475.837751617	475.55860942	475.728088611	58832
2021-12-28 18:00:00	475.43897705	475.55860942	475.43897705	475.55860942	11677
2021-12-28 17:45:00	475.488823871	475.488823871	475.409068958	475.488823871	5088
2021-12-28 17:30:00	475.538670692	475.538670692	475.399099594	475.399099594	32916
2021-12-28 17:15:00	475.55860942	475.588517513	475.409068958	475.538670692	41700
2021-12-28 17:00:00	475.688211154	475.708149883	475.55860942	475.55860942	2038972
2021-12-28 16:45:00	475.867659709	475.867659709	475.638364334	475.66837212	147715
2021-12-28 16:30:00	475.827782253	475.937445259	475.409068958	475.409068958	709283
2021-12-28 16:15:00	475.429007686	475.967353351	475.250456374	475.847720981	4972940
2021-12-28 16:00:00	475.857690345	476.236526184	474.980386299	475.42910738	7269905
2021-12-28 15:45:00	475.498793235	476.106924449	475.08007994	475.857690345	1886549
2021-12-28 15:30:00	475.67824179	475.707152946	475.379160865	475.518731964	1086461
2021-12-28 15:15:00	475.538670692	475.698180519	475.14986549	475.688211154	1477318
2021-12-28 15:00:00	475.339283409	475.598486877	475.020263755	475.528701328	921501
2021-12-28 14:45:00	475.204696992	475.429007686	475.100018669	475.339283409	584307
2021-12-28 14:30:00	474.930539478	475.339283409	474.920570114	475.209681674	627886
2021-12-28 14:15:00	475.708149883	475.708149883	474.780999015	474.930539478	959302
2021-12-28 14:00:00	475.129926761	475.728088611	475.060141212	475.708149883	628285
2021-12-28 13:45:00	475.41405364	475.488823871	475.075095258	475.124942079	499322
2021-12-28 13:30:00	475.31934468	475.508762599	474.980386299	475.419038322	621073
2021-12-28 13:15:00	475.309375316	475.538670692	475.100018669	475.339283409	668485
2021-12-28 13:00:00	474.870723293	475.409068958	474.661366645	475.309375316	1028686
2021-12-28 12:45:00	475.389130229	475.568578784	474.60155046	474.860753929	1343205
2021-12-28 12:30:00	476.15677127	476.166740634	475.349252773	475.399099594	1020626
2021-12-28 12:15:00	476.585453929	476.625331386	476.027169536	476.15677127	629572
2021-12-28 12:00:00	475.897567802	476.695116935	475.812828207	476.585453929	1129999
2021-12-28 11:45:00	476.126863178	476.226556819	475.817812889	475.907537166	1138000
2021-12-28 11:30:00	476.286373004	476.386066646	475.708149883	476.116893814	1333379
2021-12-28 11:15:00	476.376097282	476.665208843	476.256464912	476.27640364	1395072
2021-12-28 11:00:00	476.376097282	476.725025028	476.216587455	476.376097282	1112301
2021-12-28 10:45:00	476.455852195	476.970969242	476.126863178	476.386066646	1544731
2021-12-28 10:30:00	476.15677127	476.63530075	475.648333698	476.455852195	1462447
2021-12-28 10:15:00	477.025202583	477.283309421	475.927475894	476.166740634	1807237
2021-12-28 10:00:00	476.535607108	477.343125606	476.075221871	477.004167224	1881409
2021-12-28 09:45:00	476.256464912	476.744963756	475.767966068	476.545576473	3110340
2021-12-28 09:30:00	476.186679363	476.505699016	476.077016357	476.296342369	125582
2021-12-28 09:15:00	476.525637744	476.555545837	475.987292079	476.216587455	125139
2021-12-28 09:00:00	477.153707687	477.153707687	476.425944103	476.445882831	49237
2021-12-28 08:45:00	476.974259132	477.133768958	476.864596126	477.11383023	54412
2021-12-28 08:30:00	476.924412311	477.004167224	476.884534854	476.974259132	26477
2021-12-28 08:15:00	476.944351039	477.213523872	475.488823871	476.904473583	76666
2021-12-28 08:00:00	477.143738323	477.193585143	477.034075317	477.034075317	23023
2021-12-28 07:45:00	477.063983409	477.153707687	477.034075317	477.143738323	16740
2021-12-28 07:30:00	476.99419786	477.11383023	476.954320403	477.083922138	15139
2021-12-28 07:15:00	476.774871848	476.934381675	476.675178207	476.934381675	12354
2021-12-28 07:00:00	476.844657398	476.844657398	476.705086299	476.734994392	2775
2021-12-28 06:45:00	477.054014045	477.054014045	476.75493312	476.834688033	3270
2021-12-28 06:30:00	476.964289768	477.054014045	476.964289768	477.054014045	2101
2021-12-28 06:15:00	477.024105953	477.024105953	476.87456549	476.914442947	8527
2021-12-28 06:00:00	476.984228496	476.984228496	476.834688033	476.834688033	4485
2021-12-28 05:45:00	476.904473583	477.093891502	476.844657398	477.073952773	822
2021-12-28 05:30:00	477.193585143	477.223493236	476.99419786	476.99419786	2888
2021-12-28 05:15:00	476.99419786	477.223493236	476.974259132	477.153707687	8889
2021-12-28 05:00:00	476.854626762	476.934381675	476.744963756	476.934381675	3627
2021-12-28 04:45:00	476.824718669	477.004167224	476.784841213	476.954320403	7497
2021-12-28 04:30:00	476.695116935	476.924412311	476.51566838	476.864596126	5053
2021-12-28 04:15:00	476.346189189	476.675178207	476.226556819	476.675178207	23532
2021-12-27 20:00:00	475.478854507	475.548640056	475.31934468	475.518731964	20220
2021-12-27 19:45:00	475.399099594	475.478854507	475.239589767	475.478854507	28741
2021-12-27 19:30:00	475.090049305	475.419038322	475.070110576	475.399099594	7790
2021-12-27 19:15:00	475.339283409	475.339283409	475.040202484	475.040202484	22075
2021-12-27 19:00:00	475.379160865	475.399099594	475.339283409	475.339283409	11347
2021-12-27 18:45:00	475.409068958	475.478854507	475.379061172	475.379061172	19395
2021-12-27 18:30:00	475.608456241	475.638364334	475.339283409	475.339283409	19985
2021-12-27 18:15:00	475.55860942	475.757996704	475.55860942	475.638364334	18195
2021-12-27 18:00:00	475.658303062	475.658303062	475.568578784	475.618425605	15103
2021-12-27 17:45:00	475.598486877	475.698180519	475.598486877	475.67824179	13566
2021-12-27 17:30:00	475.628394969	475.698180519	475.588517513	475.698180519	22699
2021-12-27 17:15:00	475.698180519	475.79787416	475.458915779	475.628394969	549654
2021-12-27 17:00:00	475.79787416	475.847720981	475.67824179	475.708149883	164606
2021-12-27 16:45:00	475.757996704	475.857690345	475.748027339	475.807843524	774218
2021-12-27 16:30:00	475.628394969	475.79787416	475.608456241	475.757996704	318585
2021-12-27 16:15:00	475.79787416	475.937445259	475.588517513	475.628394969	6295346
2021-12-27 16:00:00	475.119957397	475.847720981	475.08007994	475.807843524	8583669
2021-12-27 15:45:00	474.810907108	475.139896125	474.651397281	475.119957397	1859733
2021-12-27 15:30:00	474.501856819	474.850784565	474.235774489	474.810907108	2022788
2021-12-27 15:15:00	474.711213466	474.711213466	474.352316356	474.506841501	1450331
2021-12-27 15:00:00	474.756075605	474.81589179	474.471948726	474.711213466	2044426
2021-12-27 14:45:00	475.139896125	475.149865489	474.751090923	474.751090923	1335576
2021-12-27 14:30:00	474.800937744	475.139896125	474.741121559	475.134911443	1329511
2021-12-27 14:15:00	474.845799882	474.850784565	474.591581096	474.810907108	1326546
2021-12-27 14:00:00	474.561673004	474.850784565	473.450088899	474.8408152	1373690
2021-12-27 13:45:00	474.526780229	474.641427917	474.382224449	474.571642368	825592
2021-12-27 13:30:00	474.412132541	474.691175044	474.302469535	474.531764911	1158406
2021-12-27 13:15:00	474.3124389	474.414325801	474.182837165	474.407147859	724657
2021-12-27 13:00:00	474.202775894	474.342346992	474.113051616	474.322408264	1001930
2021-12-27 12:45:00	474.21772994	474.272661137	474.023327339	474.202775894	949666
2021-12-27 12:30:00	474.083143524	474.232683986	473.963511154	474.222714622	989080
2021-12-27 12:15:00	473.804001327	474.113051616	473.774093235	474.083143524	992367
2021-12-27 12:00:00	473.654460865	473.83390942	473.511500183	473.794031963	870185
2021-12-27 11:45:00	473.684368957	473.734215778	473.365349304	473.654460865	1253936
2021-12-27 11:30:00	473.734215778	473.813970691	473.178922194	473.684368957	2002646
2021-12-27 11:15:00	473.524859131	473.823940055	473.419383258	473.744185142	1327567
2021-12-27 11:00:00	473.315502483	473.534828495	473.016421558	473.524859131	2212558
2021-12-27 10:45:00	473.205839477	473.395257396	472.976544101	473.318393599	2106061
2021-12-27 10:30:00	472.51795335	473.205839477	472.378382252	473.195870113	1586129
2021-12-27 10:15:00	471.740342945	472.537892078	471.630679939	472.524732517	2065527
2021-12-27 10:00:00	471.600771847	472.258749882	471.44126202	471.735358263	1884215
2021-12-27 09:45:00	470.613804794	471.820097858	470.563957973	471.570863754	3175367
2021-12-27 09:30:00	470.932824448	471.002609997	470.573927338	470.613804794	201878
2021-12-27 09:15:00	470.892946991	471.032518089	470.803222713	470.942793812	76238
2021-12-27 09:00:00	470.942793812	471.092334274	470.912885719	470.912885719	50153
2021-12-27 08:45:00	470.793253349	470.942793812	470.743406528	470.942793812	73283
2021-12-27 08:30:00	470.703529072	470.982671268	470.693559708	470.783283985	56311
2021-12-27 08:15:00	469.985734852	470.813192078	469.158277626	470.693659401	41211
2021-12-27 08:00:00	470.663651615	470.703529072	470.60383543	470.643712887	39760
2021-12-27 07:45:00	470.444325603	470.912885719	470.434356239	470.693559708	89755
2021-12-27 07:30:00	470.185122135	470.454294968	470.185122135	470.434356239	19599
2021-12-27 07:15:00	470.085428493	470.155214043	470.00567358	470.135275314	13004
2021-12-27 07:00:00	469.955826759	470.035581673	469.915949303	470.035581673	3380
2021-12-27 06:45:00	469.955826759	470.065489765	469.846163753	469.975765488	2005
2021-12-27 06:30:00	470.055520401	470.055520401	470.00567358	470.025612308	3231
2021-12-27 06:15:00	470.075459129	470.085428493	470.015642944	470.085428493	3289
2021-12-27 06:00:00	470.105367222	470.155214043	470.025612308	470.025612308	2862
2021-12-27 05:45:00	470.065489765	470.095397858	470.045551037	470.095397858	3648
2021-12-27 05:30:00	470.045551037	470.095397858	470.045551037	470.065489765	3514
2021-12-27 05:15:00	470.045551037	470.105367222	469.88604121	469.896010574	4120
2021-12-27 05:00:00	469.806286297	470.065489765	469.806286297	469.965796123	3699
2021-12-27 04:45:00	469.626837742	469.726531383	469.437419823	469.726531383	3703
2021-12-27 04:30:00	469.706592655	469.706592655	469.5271441	469.557052193	1572
2021-12-27 04:15:00	469.586960285	469.866102482	469.377603638	469.806286297	3383
2021-12-23 20:00:00	469.178216354	469.188185719	469.068553349	469.068553349	7640
2021-12-23 19:45:00	469.148407956	469.188185719	469.118400169	469.158277626	4372
2021-12-23 19:30:00	469.118400169	469.178216354	469.118400169	469.178216354	379
2021-12-23 19:15:00	469.148308262	469.178216354	469.108430805	469.178216354	2715
2021-12-23 19:00:00	469.128369534	469.188185719	469.128369534	469.188185719	3682
2021-12-23 18:45:00	469.267940632	469.277909996	469.118400169	469.128369534	12125
2021-12-23 18:30:00	469.238032539	469.357664909	469.238032539	469.357664909	5907
2021-12-23 18:15:00	469.307818089	469.357664909	469.248001904	469.248001904	21010
2021-12-23 18:00:00	469.257971268	469.277909996	469.257971268	469.277909996	13926
2021-12-23 17:45:00	469.337726181	469.337726181	469.238132233	469.248001904	6655
2021-12-23 17:30:00	469.238032539	469.387573002	469.238032539	469.337726181	13358
2021-12-23 17:15:00	469.387573002	469.387573002	469.158277626	469.257971268	265740
2021-12-23 17:00:00	469.317787453	469.397542366	469.267940632	469.367634274	36006
2021-12-23 16:45:00	469.277909996	469.327756817	469.158277626	469.297848724	249551
2021-12-23 16:30:00	469.238032539	469.307818089	469.158277626	469.267940632	415494
2021-12-23 16:15:00	469.148308262	470.13268328	469.04861462	469.238032539	5824828
2021-12-23 16:00:00	470.234968956	470.743406528	469.098461441	469.138338898	9310110
2021-12-23 15:45:00	469.995704216	470.259892366	469.576990921	470.234968956	3059686
2021-12-23 15:30:00	470.215030228	470.324693233	469.925918667	469.990719534	1478171
2021-12-23 15:15:00	470.344631962	470.374540054	469.833702048	470.210045546	1405766
2021-12-23 15:00:00	470.115336586	470.374540054	470.065489765	470.344631962	1197889
2021-12-23 14:45:00	470.101379476	470.165183407	469.955826759	470.120321268	1237669
2021-12-23 14:30:00	469.935888031	470.234968956	469.736500748	470.115336586	1041260
2021-12-23 14:15:00	469.866102482	470.135275314	469.866102482	469.945857395	1256422
2021-12-23 14:00:00	469.64677647	469.975765488	469.626837742	469.856033424	864214
2021-12-23 13:45:00	469.768701794	469.791332251	469.567021557	469.64677647	429236
2021-12-23 13:30:00	469.377603638	469.796316933	469.327756817	469.76640884	884345
2021-12-23 13:15:00	469.626837742	469.716562019	469.277909996	469.367634274	955298
2021-12-23 13:00:00	469.616868378	469.656745834	469.457358551	469.631822424	602862
2021-12-23 12:45:00	469.494444586	469.706592655	469.467327915	469.606899014	1096187
2021-12-23 12:30:00	469.636807106	469.676684563	469.443899909	469.497236008	2127839
2021-12-23 12:15:00	469.866102482	469.866102482	469.616868378	469.636807106	1284766
2021-12-23 12:00:00	469.671699881	469.876071846	469.656745834	469.856133118	1451700
2021-12-23 11:45:00	469.477297279	469.736500748	469.467327915	469.656745834	778078
2021-12-23 11:30:00	469.796316933	469.975665794	469.347695545	469.477297279	1855489
2021-12-23 11:15:00	469.636807106	470.025612308	469.467327915	469.801301615	1916954
2021-12-23 11:00:00	469.108430805	469.676485175	469.098461441	469.64677647	1206007
2021-12-23 10:45:00	469.198155083	469.447389187	468.859196701	469.108430805	1485657
2021-12-23 10:30:00	469.267940632	469.397542366	468.978829071	469.188185719	1714810
2021-12-23 10:15:00	468.729594967	469.372618956	468.560115776	469.266445227	1593847
2021-12-23 10:00:00	468.749533695	468.958890343	468.271004215	468.729594967	2375868
2021-12-23 09:45:00	467.313945255	469.218093811	467.20428225	468.759503059	4340297
2021-12-23 09:30:00	467.423608261	467.513332539	467.284037163	467.313945255	115150
2021-12-23 09:15:00	467.383730805	467.68281173	467.383730805	467.453516354	119398
2021-12-23 09:00:00	467.004894966	467.393700169	467.004894966	467.333883984	37594
2021-12-23 08:45:00	467.483424446	467.593087452	466.825446411	467.064711151	128469
2021-12-23 08:30:00	467.622995545	467.622995545	467.284037163	467.433577625	81624
2021-12-23 08:15:00	467.812513157	468.011800747	466.765630226	467.652903637	134044
2021-12-23 08:00:00	467.752597279	467.8024441	467.702750458	467.792474735	27711
2021-12-23 07:45:00	467.523301903	467.692781094	467.523301903	467.68281173	11673
2021-12-23 07:30:00	467.832352192	467.882199013	467.483424446	467.543240631	29181
2021-12-23 07:15:00	467.573148724	467.85229092	467.573148724	467.85229092	39375
2021-12-23 07:00:00	467.533271267	467.622995545	467.433577625	467.622995545	4494
2021-12-23 06:45:00	467.642934273	467.642934273	467.483424446	467.513332539	2418
2021-12-23 06:30:00	467.433577625	467.513332539	467.363792076	467.503363175	8971
2021-12-23 06:15:00	467.463485718	467.632964909	467.403669533	467.533271267	9326
2021-12-23 06:00:00	467.20428225	467.453516354	467.20428225	467.433577625	9806
2021-12-23 05:45:00	467.114557972	467.363792076	467.074680515	467.25412907	3843
2021-12-23 05:30:00	467.01486433	467.174374157	466.984956238	467.104588608	1870
2021-12-23 05:15:00	466.935109417	467.004894966	466.915170689	466.935109417	1757
2021-12-23 05:00:00	466.915170689	466.955048146	466.895231961	466.905201325	3769
2021-12-23 04:45:00	466.805507683	466.96501751	466.775599591	466.925140053	2996
2021-12-23 04:30:00	467.124527336	467.124527336	466.815477047	466.815477047	2352
2021-12-23 04:15:00	466.765630226	467.274067799	466.765630226	467.124527336	7197
2021-12-22 20:00:00	466.576212307	466.695844677	466.506426758	466.566242943	18821
2021-12-22 19:45:00	466.466549301	466.626059128	466.466549301	466.556273579	6444
2021-12-22 19:30:00	466.406733116	466.496457394	466.36685566	466.466549301	9635
2021-12-22 19:15:00	466.675905949	466.675905949	466.406733116	466.416702481	16013
2021-12-22 19:00:00	466.695844677	466.695844677	466.576212307	466.675905949	3188
2021-12-22 18:45:00	466.675905949	466.815477047	466.626059128	466.765630226	9276
2021-12-22 18:30:00	466.695844677	466.765630226	466.616089764	466.626059128	7466
2021-12-22 18:15:00	466.516396122	466.865323868	466.516396122	466.6061204	27361
2021-12-22 18:00:00	466.536334851	466.586181671	466.506426758	466.516396122	50140
2021-12-22 17:45:00	466.566242943	466.636028492	466.536334851	466.536334851	6234
2021-12-22 17:30:00	466.257192654	466.586181671	466.257192654	466.566242943	1318894
2021-12-22 17:15:00	466.626059128	466.626059128	466.516396122	466.556273579	262667
2021-12-22 17:00:00	466.546304215	466.626059128	466.257192654	466.566242943	201108
2021-12-22 16:45:00	466.546304215	466.566242943	466.257192654	466.546304215	84701
2021-12-22 16:30:00	466.536334851	466.576212307	466.312024157	466.566242943	108152
2021-12-22 16:15:00	466.277131382	466.586181671	464.422729954	466.536334851	4268395
2021-12-22 16:00:00	465.389857972	466.376825024	465.190470688	466.267162018	8123176
2021-12-22 15:45:00	465.060868954	465.429735428	464.901359127	465.399627948	2655726
2021-12-22 15:30:00	465.210409417	465.300133694	464.652125023	465.070838318	2112969
2021-12-22 15:15:00	464.891389763	465.250286873	464.782723694	465.220378781	1420506
2021-12-22 15:00:00	464.492615197	464.961175312	464.462707104	464.886405081	737747
2021-12-22 14:45:00	463.994146988	464.682033116	463.989162306	464.472676468	1173973
2021-12-22 14:30:00	464.400597965	464.612446954	463.844606526	463.979192942	1167464
2021-12-22 14:15:00	464.45273774	464.467691786	464.083871266	464.402890919	1559557
2021-12-22 14:00:00	464.462707104	464.721910572	464.382952191	464.445460104	979746
2021-12-22 13:45:00	464.871451035	465.140623867	464.183564908	464.47766115	1060844
2021-12-22 13:30:00	465.220378781	465.29016433	464.816619532	464.871451035	878307
2021-12-22 13:15:00	465.399827336	465.439704792	465.120685139	465.220378781	780924
2021-12-22 13:00:00	465.030960862	465.479582249	464.93126722	465.394842654	932984
2021-12-22 12:45:00	465.090777047	465.215394099	464.751818665	465.035945544	901354
2021-12-22 12:30:00	465.090777047	465.130654503	464.672063752	465.080807682	1155079
2021-12-22 12:15:00	465.080807682	465.349980515	464.851512307	465.084097573	1075421
2021-12-22 12:00:00	465.011022133	465.110715775	464.580245908	465.065853636	1136609
2021-12-22 11:45:00	464.861481671	465.250286873	464.731879937	465.001152463	1794099
2021-12-22 11:30:00	465.065853636	465.080807682	464.472676468	464.861481671	1521061
2021-12-22 11:15:00	464.701971844	465.130654503	464.343074734	465.075823	1403108
2021-12-22 11:00:00	463.914392075	464.881420399	463.903425774	464.69200248	2547920
2021-12-22 10:45:00	462.718168069	464.023556613	462.698129647	463.904422711	2596802
2021-12-22 10:30:00	462.329263173	463.166689763	462.119906525	462.713083693	3559511
2021-12-22 10:15:00	462.040151612	462.628344098	461.691223866	462.289385716	2825007
2021-12-22 10:00:00	462.259477624	462.503727046	461.671285138	462.059990647	2304629
2021-12-22 09:45:00	461.372204213	462.289385716	461.162847565	462.249508259	3560764
2021-12-22 09:30:00	461.182786294	461.422051034	460.973429646	461.402112305	76546
2021-12-22 09:15:00	460.664379357	461.432020398	460.484930802	461.17281693	104926
2021-12-22 09:00:00	460.355329068	460.704256814	460.355329068	460.634471265	108418
2021-12-22 08:45:00	460.923582825	461.232633115	460.26560479	460.285543519	102821
2021-12-22 08:30:00	461.432020398	461.46192849	460.614532536	460.923582825	80647
2021-12-22 08:15:00	461.840764329	462.219500473	460.684318085	461.481867219	81123
2021-12-22 08:00:00	461.900580514	461.94045797	461.591530224	461.591530224	42359
2021-12-22 07:45:00	461.910549878	462.040151612	461.8208256	461.870672421	25437
2021-12-22 07:30:00	462.119906525	462.119906525	461.910549878	461.910549878	23299
2021-12-22 07:15:00	462.17972271	462.249508259	462.030182248	462.119906525	19623
2021-12-22 07:00:00	461.770978779	462.209630803	461.770978779	462.199661439	20136
2021-12-22 06:45:00	461.780948144	461.780948144	461.561622132	461.681254502	23745
2021-12-22 06:30:00	461.900580514	461.930488606	461.790917508	461.790917508	20831
2021-12-22 06:15:00	461.661315774	461.870672421	461.591530224	461.731101323	26895
2021-12-22 06:00:00	461.2924493	461.711162594	461.2924493	461.631407681	15569
2021-12-22 05:45:00	460.973429646	461.422051034	460.833858548	461.282479935	4587
2021-12-22 05:30:00	460.823889184	460.913613461	460.803950455	460.913613461	2232
2021-12-22 05:15:00	460.764072999	460.833858548	460.684318085	460.833858548	458
2021-12-22 05:00:00	460.714226178	460.843827912	460.604563172	460.6245019	3772
2021-12-22 04:45:00	460.74413427	460.923582825	460.684318085	460.734164906	18490
2021-12-22 04:30:00	460.81391982	461.043215195	460.704256814	460.724195542	14895
2021-12-22 04:15:00	460.564685715	460.81391982	460.415145253	460.81391982	12414
