# Supplementary material for: Stock price movement prediction based on Stocktwits investor sentiment using FinBERT and ensemble SVM
Source: PeerJ Comput Sci. 2023 Jun 7;9:e1403. doi: 10.7717/peerj-cs.1403 (PMC10280432; doi:10.7717/peerj-cs.1403)
Supplement: Supplemental Information 4 [file peerj-cs-09-1403-s004.zip › Financial(stock price in 15-minute increments)/SPY/SPY_1_1.csv]

time	open	high	low	close	volume
2022-03-21 20:00:00	444.05	444.06	443.67	443.7	40553
2022-03-21 19:45:00	444.25	444.25	444.0	444.08	25414
2022-03-21 19:30:00	444.11	444.25	444.08	444.25	13807
2022-03-21 19:15:00	444.31	444.34	444.1	444.1	47152
2022-03-21 19:00:00	444.4799	444.49	444.3	444.33	6928
2022-03-21 18:45:00	444.45	444.45	444.24	444.39	37037
2022-03-21 18:30:00	444.53	444.59	444.39	444.451	9518
2022-03-21 18:15:00	444.86	444.88	444.54	444.57	75972
2022-03-21 18:00:00	444.7998	444.9	444.78	444.9	18793
2022-03-21 17:45:00	444.92	444.92	444.7	444.8	19627
2022-03-21 17:30:00	444.94	444.95	444.7	444.9	21619
2022-03-21 17:15:00	444.97	445.03	444.84	444.95	42830
2022-03-21 17:00:00	445.08	445.2	444.39	444.98	180603
2022-03-21 16:45:00	444.91	445.1	444.39	445.08	106696
2022-03-21 16:30:00	444.78	445.01	444.39	444.87	350566
2022-03-21 16:15:00	444.37	444.86	444.21	444.8	4642411
2022-03-21 16:00:00	442.83	444.485	442.09	444.43	8785476
2022-03-21 15:45:00	443.51	443.82	442.64	442.8299	4164689
2022-03-21 15:30:00	442.91	443.55	442.4	443.4999	2353317
2022-03-21 15:15:00	441.88	442.92	441.69	442.89	1855678
2022-03-21 15:00:00	443.53	444.01	441.79	441.87	2360826
2022-03-21 14:45:00	443.49	443.72	442.91	443.515	1956318
2022-03-21 14:30:00	441.99	443.6471	441.73	443.51	2234083
2022-03-21 14:15:00	442.54	442.88	441.78	441.97	2078635
2022-03-21 14:00:00	441.83	442.58	441.555	442.55	1640112
2022-03-21 13:45:00	441.32	442.66	441.19	441.82	2532994
2022-03-21 13:30:00	441.8	441.85	440.68	441.3031	2923566
2022-03-21 13:15:00	442.41	442.51	441.5801	441.8	2887709
2022-03-21 13:00:00	444.15	444.39	442.16	442.39	3034593
2022-03-21 12:45:00	445.5	445.56	442.69	444.145	5378135
2022-03-21 12:30:00	445.4	445.9	444.9201	445.5	1596785
2022-03-21 12:15:00	445.48	445.62	444.69	445.4	1832243
2022-03-21 12:00:00	444.78	445.78	444.68	445.4644	1716147
2022-03-21 11:45:00	445.495	445.59	444.69	444.75	2595293
2022-03-21 11:30:00	444.79	445.73	444.6	445.485	2461965
2022-03-21 11:15:00	444.89	445.33	444.35	444.795	2633037
2022-03-21 11:00:00	443.6586	445.12	443.47	444.88	3509635
2022-03-21 10:45:00	442.99	443.96	442.76	443.67	2895632
2022-03-21 10:30:00	443.43	443.76	442.73	442.99	2667969
2022-03-21 10:15:00	443.93	444.28	443.06	443.42	3358340
2022-03-21 10:00:00	445.85	446.0142	443.82	443.948	4363417
2022-03-21 09:45:00	444.34	446.46	444.34	445.84	6087049
2022-03-21 09:30:00	444.6	444.8	444.29	444.34	386140
2022-03-21 09:15:00	444.34	444.65	444.08	444.57	225080
2022-03-21 09:00:00	444.11	444.55	444.02	444.38	129805
2022-03-21 08:45:00	444.12	444.35	444.0	444.21	122593
2022-03-21 08:30:00	444.5	444.54	444.02	444.12	167583
2022-03-21 08:15:00	443.9001	445.07	442.43	444.53	139295
2022-03-21 08:00:00	444.79	444.9	444.47	444.65	32065
2022-03-21 07:45:00	444.85	445.09	444.69	444.81	49783
2022-03-21 07:30:00	444.62	445.2	444.4	444.75	68964
2022-03-21 07:15:00	443.86	444.5	443.8	444.45	126431
2022-03-21 07:00:00	443.65	443.88	443.35	443.88	24338
2022-03-21 06:45:00	443.48	443.57	443.35	443.55	18854
2022-03-21 06:30:00	443.96	443.96	443.5	443.5	11572
2022-03-21 06:15:00	443.85	444.04	443.72	444.04	4767
2022-03-21 06:00:00	444.04	444.04	443.83	444.0	5097
2022-03-21 05:45:00	444.33	444.41	444.04	444.04	7306
2022-03-21 05:30:00	443.65	444.25	443.65	444.1	3815
2022-03-21 05:15:00	443.99	443.99	443.1	443.63	9274
2022-03-21 05:00:00	444.23	444.23	443.64	443.81	6348
2022-03-21 04:45:00	443.76	444.18	443.76	443.93	6437
2022-03-21 04:30:00	443.55	444.17	443.55	443.72	13831
2022-03-21 04:15:00	443.34	444.48	443.18	443.51	44303
2022-03-18 20:00:00	445.23	445.49	445.11	445.49	22435
2022-03-18 19:45:00	445.15	445.24	445.06	445.24	8459
2022-03-18 19:30:00	445.23	445.3	444.6	445.3	7854
2022-03-18 19:15:00	445.38	445.4099	445.25	445.25	6083
2022-03-18 19:00:00	445.49	445.49	445.3	445.3	6992
2022-03-18 18:45:00	445.24	445.5	445.23	445.5	26615
2022-03-18 18:30:00	445.28	445.35	445.2	445.23	10997
2022-03-18 18:15:00	445.22	445.39	445.2	445.27	22991
2022-03-18 18:00:00	445.25	445.39	444.52	445.22	752683
2022-03-18 17:45:00	445.03	445.28	444.52	445.24	143101
2022-03-18 17:30:00	445.33	445.33	444.52	445.08	346870
2022-03-18 17:15:00	445.6	445.67	445.25	445.32	91020
2022-03-18 17:00:00	445.4	445.66	444.52	445.6	304541
2022-03-18 16:45:00	445.35	445.6	444.52	445.41	420618
2022-03-18 16:30:00	444.85	445.62	444.52	445.35	1512247
2022-03-18 16:15:00	444.44	445.0	444.0	444.85	12472949
2022-03-18 16:00:00	444.56	444.84	443.83	444.47	14131171
2022-03-18 15:45:00	444.04	444.86	443.67	444.56	5021308
2022-03-18 15:30:00	443.36	444.2301	443.29	444.03	3138781
2022-03-18 15:15:00	442.55	443.45	442.34	443.36	2744490
2022-03-18 15:00:00	442.05	442.57	442.03	442.5524	1404803
2022-03-18 14:45:00	442.175	442.69	441.75	442.055	2460406
2022-03-18 14:30:00	442.01	442.46	441.9	442.185	2318943
2022-03-18 14:15:00	442.04	442.17	441.48	442.01	2025930
2022-03-18 14:00:00	441.995	442.52	441.8	442.035	2116313
2022-03-18 13:45:00	442.28	442.34	441.88	442.0	1306538
2022-03-18 13:30:00	441.81	442.3	441.5597	442.28	1528671
2022-03-18 13:15:00	441.44	442.02	441.21	441.805	1637122
2022-03-18 13:00:00	441.64	441.7	441.07	441.4214	1444961
2022-03-18 12:45:00	440.98	441.72	440.83	441.645	2909618
2022-03-18 12:30:00	440.24	441.01	440.21	440.99	2061097
2022-03-18 12:15:00	439.96	440.38	439.5328	440.24	1969016
2022-03-18 12:00:00	440.05	440.29	439.15	439.9417	2597402
2022-03-18 11:45:00	439.69	440.97	439.69	440.04	3267431
2022-03-18 11:30:00	440.075	440.29	439.32	439.69	2598903
2022-03-18 11:15:00	439.51	440.59	438.98	440.07	2964899
2022-03-18 11:00:00	439.12	439.61	438.43	439.5	2268153
2022-03-18 10:45:00	439.74	440.2	438.56	439.135	3466949
2022-03-18 10:30:00	440.07	440.22	439.19	439.74	4550359
2022-03-18 10:15:00	439.07	440.89	438.75	440.065	4655250
2022-03-18 10:00:00	438.075	439.18	437.97	439.0401	4018279
2022-03-18 09:45:00	438.0	438.97	437.22	438.09	7645978
2022-03-18 09:30:00	436.39	440.8241	436.23	438.05	756578
2022-03-18 09:15:00	436.66	436.71	436.34	436.39	153097
2022-03-18 09:00:00	437.2	437.2	436.11	436.66	247412
2022-03-18 08:45:00	436.87	437.25	436.61	437.18	128136
2022-03-18 08:30:00	436.58	436.99	436.23	436.93	153740
2022-03-18 08:15:00	436.201	438.3	435.76	436.61	209282
2022-03-18 08:00:00	436.72	436.75	436.1	436.139	105547
2022-03-18 07:45:00	436.17	436.83	436.17	436.72	98155
2022-03-18 07:30:00	436.08	436.41	435.71	436.13	66431
2022-03-18 07:15:00	436.57	436.57	435.76	436.03	118945
2022-03-18 07:00:00	436.45	436.51	436.05	436.51	12898
2022-03-18 06:45:00	436.7	436.8	436.42	436.42	12603
2022-03-18 06:30:00	437.0	437.0	436.41	436.82	19749
2022-03-18 06:15:00	436.92	437.29	436.88	437.05	9705
2022-03-18 06:00:00	436.71	437.07	436.71	437.06	4265
2022-03-18 05:45:00	436.69	437.2	436.48	436.61	18632
2022-03-18 05:30:00	436.68	436.7	436.25	436.61	9409
2022-03-18 05:15:00	437.2	437.23	436.8	436.85	16008
2022-03-18 05:00:00	436.81	437.09	436.57	437.08	10330
2022-03-18 04:45:00	437.28	437.39	436.87	437.15	10212
2022-03-18 04:30:00	437.81	437.89	437.4	437.49	6717
2022-03-18 04:15:00	438.0	438.05	437.45	437.88	9327
2022-03-17 20:00:00	437.21643484	437.385914031	437.166588019	437.166588019	27729
2022-03-17 19:45:00	437.246342932	437.405852759	437.156618655	437.296189753	36490
2022-03-17 19:30:00	437.186526747	437.33606721	437.066894377	437.246442626	14587
2022-03-17 19:15:00	437.156618655	437.21643484	436.947262007	437.136679927	28808
2022-03-17 19:00:00	437.136679927	437.246342932	436.907384551	437.09680247	55687
2022-03-17 18:45:00	437.326097846	437.405852759	437.106771834	437.226404204	57031
2022-03-17 18:30:00	437.415822123	437.415822123	437.09680247	437.326097846	62886
2022-03-17 18:15:00	437.804627326	438.193432528	437.356005938	437.356005938	190277
2022-03-17 18:00:00	437.804627326	437.914290332	437.754780505	437.804627326	51675
2022-03-17 17:45:00	437.764749869	437.904320967	437.684994956	437.854474147	23687
2022-03-17 17:30:00	437.774719233	437.854474147	437.655086863	437.69496432	13062
2022-03-17 17:15:00	437.734841777	437.904320967	437.605240042	437.804627326	57344
2022-03-17 17:00:00	437.495577037	438.467590043	437.356005938	437.57533195	589810
2022-03-17 16:45:00	438.183463164	439.718745245	437.226404204	437.485607672	1469566
2022-03-17 16:30:00	438.751716921	439.718745245	437.286220389	438.193432528	2129208
2022-03-17 16:15:00	439.629020968	439.798500159	438.612145823	438.691900736	10166262
2022-03-17 16:00:00	438.926180794	439.708775881	438.133616343	439.648959696	12403042
2022-03-17 15:45:00	437.764749869	438.990981661	437.535554187	438.931165476	4721253
2022-03-17 15:30:00	437.156618655	437.904320967	436.987139464	437.769734551	2935134
2022-03-17 15:15:00	438.038907384	438.432697268	436.73790536	437.156618655	3047885
2022-03-17 15:00:00	437.724972106	438.203401892	437.495577037	438.036115962	2096392
2022-03-17 14:45:00	436.967200736	437.784688597	436.967200736	437.724872412	2124907
2022-03-17 14:30:00	437.645117499	437.834535418	436.917353915	436.957231372	2952605
2022-03-17 14:15:00	438.093738887	438.352942355	437.425791487	437.635148135	2823378
2022-03-17 14:00:00	437.954167788	438.512452181	437.884382239	438.089651447	3181206
2022-03-17 13:45:00	437.346036574	438.113577921	437.196894886	437.944198424	3013795
2022-03-17 13:30:00	435.830693221	437.395883395	435.641275302	437.346036574	2012248
2022-03-17 13:15:00	436.413901025	436.518579348	435.701091487	435.830693221	2258094
2022-03-17 13:00:00	436.179620967	436.588364898	435.850532256	436.40692247	2182602
2022-03-17 12:45:00	436.189590331	436.37900825	435.880440348	436.169651603	1857454
2022-03-17 12:30:00	435.058067498	436.319192065	434.684216342	436.199559695	2120127
2022-03-17 12:15:00	434.803848712	435.292347556	434.405074145	435.06305218	1731488
2022-03-17 12:00:00	434.833756804	435.35076803	433.796942931	434.783909984	2133088
2022-03-17 11:45:00	434.195717498	435.082990909	433.876697845	434.813818076	1842406
2022-03-17 11:30:00	433.26856663	434.494798423	433.26856663	434.185748134	1664551
2022-03-17 11:15:00	433.428076457	434.125931949	432.949546977	433.278535995	2416445
2022-03-17 11:00:00	434.125931949	434.355227324	432.650466052	433.448015185	4140276
2022-03-17 10:45:00	435.043113452	435.192653914	433.786973567	434.10599322	3063465
2022-03-17 10:30:00	434.903542354	435.352163741	434.594492064	435.043113452	2769319
2022-03-17 10:15:00	434.833756804	435.631305938	434.554614608	434.893572989	4033594
2022-03-17 10:00:00	433.109056804	434.903542354	433.089118075	434.843626475	5763788
2022-03-17 09:45:00	432.26166085	433.198781081	431.862886283	433.119026168	5270114
2022-03-17 09:30:00	432.331446399	432.441109405	432.181905936	432.241722121	199453
2022-03-17 09:15:00	432.341415763	432.570711139	432.072242931	432.321477035	196288
2022-03-17 09:00:00	432.191875301	432.570711139	431.832978191	432.411201312	181311
2022-03-17 08:45:00	432.580680503	432.969485705	432.082212295	432.122089751	155737
2022-03-17 08:30:00	432.97945507	433.019332526	432.461048133	432.62055796	95960
2022-03-17 08:15:00	432.391362278	435.352163741	432.031966699	432.969485705	206154
2022-03-17 08:00:00	432.401231948	433.14893426	432.321477035	432.849853335	69585
2022-03-17 07:45:00	432.919638885	433.049240619	432.291568942	432.371323856	79817
2022-03-17 07:30:00	433.408137729	433.567647555	432.700312873	432.919638885	68394
2022-03-17 07:15:00	433.198781081	433.657371833	433.079148711	433.3772327	86676
2022-03-17 07:00:00	432.720251601	433.168872989	432.590649867	433.168872989	45358
2022-03-17 06:45:00	432.461048133	432.919638885	432.411201312	432.700312873	64828
2022-03-17 06:30:00	431.842947555	432.610588596	431.683437728	432.461048133	17100
2022-03-17 06:15:00	433.45798455	433.45798455	431.324540618	431.932671832	87761
2022-03-17 06:00:00	433.049240619	433.467953914	432.899700156	433.328382815	4135
2022-03-17 05:45:00	433.617494376	433.617494376	432.849853335	433.188811717	5547
2022-03-17 05:30:00	433.448015185	433.657371833	433.26856663	433.607525012	4851
2022-03-17 05:15:00	433.956452758	434.006299579	433.497862006	433.607525012	4770
2022-03-17 05:00:00	434.145870677	434.355227324	433.288505359	433.767034839	12151
2022-03-17 04:45:00	434.385135417	434.534675879	433.677310561	433.677310561	13204
2022-03-17 04:30:00	434.036207671	434.724093799	434.016268943	434.444951602	8476
2022-03-17 04:15:00	434.724093799	434.763971255	433.996330215	433.996330215	9597
2022-03-16 20:00:00	434.444951602	434.963358539	434.444951602	434.913511718	29731
2022-03-16 19:45:00	434.494798423	434.564583972	434.305380504	434.434982238	41725
2022-03-16 19:30:00	434.17577877	434.504767787	434.125931949	434.46489033	17792
2022-03-16 19:15:00	434.494798423	434.803848712	434.096023856	434.245564319	21540
2022-03-16 19:00:00	434.484829059	434.574553336	434.444951602	434.554614608	9771
2022-03-16 18:45:00	434.534675879	434.604461429	434.195717498	434.46489033	29632
2022-03-16 18:30:00	434.664277614	434.763971255	434.265503047	434.355227324	54653
2022-03-16 18:15:00	435.272408828	435.272408828	434.664277614	434.674246978	68031
2022-03-16 18:00:00	435.392041198	435.392041198	435.272408828	435.312286284	17242
2022-03-16 17:45:00	435.162745822	435.392041198	434.285441775	435.332225013	69139
2022-03-16 17:30:00	435.122868365	435.172715186	434.285441775	435.152776458	149771
2022-03-16 17:15:00	435.461826747	435.461826747	434.285441775	435.122868365	721030
2022-03-16 17:00:00	435.790815764	435.790815764	435.312286284	435.411979926	134942
2022-03-16 16:45:00	435.262439464	435.860601313	434.285441775	435.860601313	254839
2022-03-16 16:30:00	434.125931949	435.332225013	434.026238307	435.282378192	1122677
2022-03-16 16:15:00	434.295411139	434.504767787	433.667341197	434.096023856	10802961
2022-03-16 16:00:00	431.224846977	434.34525796	430.975612872	434.275472411	16766548
2022-03-16 15:45:00	431.663499	431.773162006	430.546930213	431.214877612	5363960
2022-03-16 15:30:00	429.709503623	431.962579925	429.041556224	431.668483682	6330769
2022-03-16 15:15:00	428.612873565	430.257818652	428.0745279	429.689664589	5705211
2022-03-16 15:00:00	427.865171253	430.138186282	427.317753466	428.632812294	8124885
2022-03-16 14:45:00	425.083718651	428.214098999	423.498589748	427.895079345	9085074
2022-03-16 14:30:00	425.412707668	427.177285125	424.984025009	425.093688015	6358417
2022-03-16 14:15:00	429.669626167	429.998615184	425.243228477	425.39276894	10183638
2022-03-16 14:00:00	429.530055068	430.267788017	429.350606513	430.025033999	2196739
2022-03-16 13:45:00	429.320698421	430.098308826	429.131280502	429.520085704	1988751
2022-03-16 13:30:00	429.111341773	429.609809982	428.822230213	429.310729057	2279007
2022-03-16 13:15:00	430.338371115	430.576838306	428.702597843	429.121311138	2698503
2022-03-16 13:00:00	431.538881948	431.563805358	429.829135993	430.342558248	2804128
2022-03-16 12:45:00	431.643659965	431.793100734	430.935735416	431.531305231	1465458
2022-03-16 12:30:00	431.693407092	431.992488017	431.194938884	431.673468364	1359846
2022-03-16 12:15:00	431.723315185	432.251691486	431.494019809	431.683437728	1949469
2022-03-16 12:00:00	431.344479347	431.832978191	431.035429057	431.703376456	1643834
2022-03-16 11:45:00	431.54386663	431.8469353	430.905827323	431.314571254	2046342
2022-03-16 11:30:00	431.513958537	431.762195705	431.125153335	431.533897266	2804453
2022-03-16 11:15:00	431.982518653	432.151997844	430.855980502	431.503989173	3447660
2022-03-16 11:00:00	431.226242688	432.002457381	430.925766052	431.982518653	2912579
2022-03-16 10:45:00	432.132059116	432.954531659	430.806133682	431.224846977	4926974
2022-03-16 10:30:00	430.70644004	433.21871981	430.666562583	432.122089751	8589911
2022-03-16 10:15:00	430.606746398	430.94570478	429.414410444	430.699959953	4510448
2022-03-16 10:00:00	430.846011138	431.344479347	430.317634837	430.606746398	4610790
2022-03-16 09:45:00	428.572996109	430.915796687	428.483271831	430.841026456	6920662
2022-03-16 09:30:00	428.353670097	429.211035415	428.353670097	428.592934837	196755
2022-03-16 09:15:00	428.782352756	428.882046398	428.204129634	428.483271831	129824
2022-03-16 09:00:00	429.131280502	429.221004779	428.652751022	428.832199577	160678
2022-03-16 08:45:00	430.028523277	430.028523277	429.03158686	429.131280502	160479
2022-03-16 08:30:00	430.158125011	430.287726745	429.839105358	430.028523277	129545
2022-03-16 08:15:00	429.958737728	430.427297843	424.19644524	430.148155647	369230
2022-03-16 08:00:00	429.958737728	430.128216918	429.599840618	430.128216918	170258
2022-03-16 07:45:00	429.679595531	430.198002467	429.679595531	429.958737728	92994
2022-03-16 07:30:00	429.579901889	429.739411716	429.240943508	429.669626167	72205
2022-03-16 07:15:00	429.968707092	429.968707092	429.450300155	429.540024433	117854
2022-03-16 07:00:00	430.257818652	430.257818652	429.739411716	429.839105358	33255
2022-03-16 06:45:00	429.978676456	430.138186282	429.500146976	430.008584548	62182
2022-03-16 06:30:00	430.387420387	430.477144664	429.908890907	429.908890907	60669
2022-03-16 06:15:00	428.931893218	430.387420387	428.882046398	430.34754293	34460
2022-03-16 06:00:00	429.03158686	429.380514606	428.931893218	428.961801311	7528
2022-03-16 05:45:00	429.520085704	429.719472988	429.240943508	429.250912872	19045
2022-03-16 05:30:00	429.141249866	429.540024433	429.131280502	429.540024433	45436
2022-03-16 05:15:00	428.951831947	429.240943508	428.931893218	429.131280502	15442
2022-03-16 05:00:00	428.563026744	428.981740039	428.43342501	428.842168941	9470
2022-03-16 04:45:00	428.682659114	429.420392063	428.493241195	428.662720386	37021
2022-03-16 04:30:00	427.895079345	428.921923854	427.895079345	428.682659114	33880
2022-03-16 04:15:00	427.855201889	428.353670097	425.592156223	427.875140617	28241
2022-03-15 20:00:00	424.754729633	424.79460709	423.9571805	424.096751598	64304
2022-03-15 19:45:00	423.987088592	424.984025009	423.867456222	424.684944084	30523
2022-03-15 19:30:00	423.867456222	424.246292061	423.857486858	424.016996685	36741
2022-03-15 19:15:00	423.997057957	423.997057957	423.807640037	423.857486858	23711
2022-03-15 19:00:00	423.977119228	424.116690327	423.927272407	423.927272407	8988
2022-03-15 18:45:00	424.07681287	424.106322188	423.917303043	423.997057957	43470
2022-03-15 18:30:00	424.136629055	424.266230789	424.016996685	424.016996685	19664
2022-03-15 18:15:00	424.246292061	424.296138882	423.797670673	424.056874142	31336
2022-03-15 18:00:00	424.286169517	424.296138882	424.216383968	424.216383968	27799
2022-03-15 17:45:00	424.326046974	424.326046974	424.256261425	424.296138882	2788
2022-03-15 17:30:00	424.296138882	424.336016338	424.106720962	424.276200153	15774
2022-03-15 17:15:00	424.166537147	424.864392639	423.997057957	424.276200153	277131
2022-03-15 17:00:00	424.495526165	424.864392639	424.156567783	424.246292061	75433
2022-03-15 16:45:00	424.171521829	424.864392639	424.07681287	424.505495529	256976
2022-03-15 16:30:00	424.026966049	424.864392639	423.997057957	424.206414604	2237019
2022-03-15 16:15:00	424.824515182	424.894300731	422.435257366	424.016996685	5308455
2022-03-15 16:00:00	424.625127899	425.532340038	424.036935413	424.834484546	14874495
2022-03-15 15:45:00	424.480572119	425.243228477	424.146598419	424.625127899	5889976
2022-03-15 15:30:00	423.47865102	424.744760269	423.438773563	424.467611945	5240249
2022-03-15 15:15:00	423.339079922	423.817609402	423.079876453	423.458712292	2578284
2022-03-15 15:00:00	421.80379784	423.47865102	421.753951019	423.319141193	4244499
2022-03-15 14:45:00	420.786922695	421.913460846	420.358240036	421.813767204	1594735
2022-03-15 14:30:00	421.155789169	421.225574719	420.07909784	420.786922695	2516961
2022-03-15 14:15:00	421.903491482	422.172664314	420.836769516	421.145819805	3758331
2022-03-15 14:00:00	421.305329632	422.092909401	421.016218071	421.903491482	1259762
2022-03-15 13:45:00	420.806861424	421.664226742	420.547657955	421.315298996	1585634
2022-03-15 13:30:00	421.235544083	422.053031944	420.801876742	420.816830788	2003953
2022-03-15 13:15:00	422.272357956	422.830642349	421.155789169	421.219892181	1431531
2022-03-15 13:00:00	422.302266048	422.611316338	421.225574719	422.28232732	2001299
2022-03-15 12:45:00	422.770826164	423.109784546	422.292296684	422.297281366	2446619
2022-03-15 12:30:00	421.838690615	423.00012154	421.68416547	422.780795528	1754863
2022-03-15 12:15:00	421.242123863	422.063001308	420.268515759	421.833805626	2993492
2022-03-15 12:00:00	422.322204777	422.950274719	420.537688591	421.235544083	5124955
2022-03-15 11:45:00	421.863614025	422.551500153	421.709088881	422.317220095	2781109
2022-03-15 11:30:00	420.976340614	421.913460846	420.46291836	421.863614025	2316583
2022-03-15 11:15:00	420.467903042	421.20563599	420.418056221	420.96637125	2219233
2022-03-15 11:00:00	421.036156799	421.534625008	420.178791481	420.477872406	2677045
2022-03-15 10:45:00	420.428025585	421.305329632	420.338301308	421.026187435	3227144
2022-03-15 10:30:00	418.184918648	420.507780499	417.945653908	420.448064007	3974495
2022-03-15 10:15:00	419.082161423	419.789986279	417.835990902	418.174949284	3951073
2022-03-15 10:00:00	417.287675873	419.301487435	417.138135411	419.082161423	4211963
2022-03-15 09:45:00	418.483999573	420.039220383	417.148104775	417.287675873	6787089
2022-03-15 09:30:00	418.464060845	418.703325585	417.776174717	418.474030209	203542
2022-03-15 09:15:00	417.985531365	418.862835411	417.826021538	418.424183388	240189
2022-03-15 09:00:00	417.865898995	418.145041191	417.666511712	417.975562001	126881
2022-03-15 08:45:00	416.569881653	418.76314177	416.569881653	417.845960266	467372
2022-03-15 08:30:00	416.510065468	417.217890324	416.380463734	416.749330208	182194
2022-03-15 08:15:00	416.938847821	417.16794381	413.529624357	416.300708821	145769
2022-03-15 08:00:00	416.01159726	416.220953908	415.622792058	416.141198994	238152
2022-03-15 07:45:00	416.201015179	416.679544659	416.021566624	416.061444081	71153
2022-03-15 07:30:00	417.068349862	417.168043503	416.041505353	416.13122963	91451
2022-03-15 07:15:00	416.041505353	417.028472405	416.041505353	416.978625584	59113
2022-03-15 07:00:00	415.134293213	416.689514023	415.124323849	416.141198994	69979
2022-03-15 06:45:00	415.164201306	415.712516335	415.124323849	415.184140034	31716
2022-03-15 06:30:00	414.964814023	415.144262578	414.33674408	415.024630208	41422
2022-03-15 06:15:00	414.087509976	414.974783387	414.087509976	414.974783387	29886
2022-03-15 06:00:00	414.735518647	414.954844659	413.708674138	414.09747934	52995
2022-03-15 05:45:00	413.718643502	414.785365468	413.599011132	414.635825005	17376
2022-03-15 05:30:00	412.921094369	413.888122693	412.711737721	413.728612866	13453
2022-03-15 05:15:00	412.941033097	413.080604195	412.342871247	412.980910554	10352
2022-03-15 05:00:00	413.848245236	413.848245236	412.73167645	412.980910554	14200
2022-03-15 04:45:00	413.798398415	414.177234254	413.529225583	414.017724427	10970
2022-03-15 04:30:00	414.476315179	414.496253907	413.61894986	413.878153329	11813
2022-03-15 04:15:00	414.436437722	416.201015179	413.997785699	414.526161999	28834
2022-03-14 20:00:00	416.868962578	416.898870671	416.589820382	416.60975911	43807
2022-03-14 19:45:00	416.918809399	417.008533677	416.719422116	416.868962578	19466
2022-03-14 19:30:00	416.709452752	416.918809399	416.689514023	416.868962578	28087
2022-03-14 19:15:00	416.918809399	416.918809399	416.420341191	416.659605931	26164
2022-03-14 19:00:00	416.96865622	417.197951596	416.918809399	416.918809399	17322
2022-03-14 18:45:00	416.111290902	417.178012867	416.111290902	416.988594948	69850
2022-03-14 18:30:00	416.360525006	416.400402463	416.101321538	416.101321538	37064
2022-03-14 18:15:00	416.37049437	416.60975911	416.340586278	416.390433098	63767
2022-03-14 18:00:00	416.300708821	416.37049437	415.722485699	416.37049437	78189
2022-03-14 17:45:00	416.081382809	416.300708821	415.722485699	416.300708821	27495
2022-03-14 17:30:00	416.430310555	416.430310555	416.031535988	416.031535988	74701
2022-03-14 17:15:00	416.549942925	416.599789746	416.420341191	416.430310555	10687
2022-03-14 17:00:00	416.270800728	416.470188012	416.201015179	416.460218647	385443
2022-03-14 16:45:00	416.300708821	416.470188012	416.220953908	416.320647549	113444
2022-03-14 16:30:00	416.500096104	416.639667202	415.722485699	416.320647549	219206
2022-03-14 16:15:00	415.722485699	416.829085122	415.572945237	416.510065468	4211114
2022-03-14 16:00:00	415.832148705	416.430310555	414.914967202	415.782301884	10723296
2022-03-14 15:45:00	415.911903618	415.931842347	414.735518647	415.822179341	4396716
2022-03-14 15:30:00	416.320647549	416.918809399	415.784594838	415.89196489	3376506
2022-03-14 15:15:00	415.852087433	416.649636567	415.373557953	416.310678185	3053723
2022-03-14 15:00:00	415.204078763	418.613601307	414.715579919	415.842118069	2579473
2022-03-14 14:45:00	414.635825005	415.832148705	414.536131364	415.204078763	2563893
2022-03-14 14:30:00	415.662669514	415.692577607	414.516192635	414.625855641	2232661
2022-03-14 14:15:00	415.433374138	415.981689168	415.17417067	415.65270015	1875064
2022-03-14 14:00:00	415.323711133	416.220953908	414.845181653	415.433374138	2523491
2022-03-14 13:45:00	416.141298688	416.37049437	414.895028474	415.313741768	3607105
2022-03-14 13:30:00	416.470188012	416.858993214	416.021566624	416.141198994	2069191
2022-03-14 13:15:00	416.619728474	416.779238301	416.081382809	416.480157376	2392517
2022-03-14 13:00:00	418.224796105	418.224796105	416.549942925	416.619728474	2578740
2022-03-14 12:45:00	418.518892348	418.88277414	417.900791769	418.204857376	3418474
2022-03-14 12:30:00	417.736297261	418.593662579	417.666511712	418.52387703	2155112
2022-03-14 12:15:00	419.161916336	419.1718857	417.556848706	417.75434181	3444633
2022-03-14 12:00:00	419.500874718	419.535767493	418.623570671	419.1718857	2571952
2022-03-14 11:45:00	420.986309979	421.165758534	419.191824429	419.485920672	2351337
2022-03-14 11:30:00	421.833705933	422.122817493	420.796892059	420.976340614	2176005
2022-03-14 11:15:00	423.030029633	423.249355644	421.68416547	421.813767204	2899032
2022-03-14 11:00:00	421.494747551	423.030029633	421.335237724	423.015075586	3643080
2022-03-14 10:45:00	421.494747551	422.053031944	420.766983967	421.509701597	2464371
2022-03-14 10:30:00	421.664226742	422.182633678	421.155789169	421.494747551	3039230
2022-03-14 10:15:00	420.049189747	421.92343021	419.211763157	421.654257378	4294115
2022-03-14 10:00:00	420.109005932	420.507780499	419.331395527	420.039220383	3912032
2022-03-14 09:45:00	419.60056836	420.677259689	417.826021538	420.118975296	6663949
2022-03-14 09:30:00	420.477872406	420.806861424	419.590598995	419.610537724	203651
2022-03-14 09:15:00	420.926493794	420.946432522	420.109005932	420.547657955	383543
2022-03-14 09:00:00	420.298423851	421.125881077	419.60056836	420.976240921	354674
2022-03-14 08:45:00	419.690292637	420.3682094	419.53078281	420.259543331	235647
2022-03-14 08:30:00	420.059159111	420.418056221	419.41115044	419.750108822	96148
2022-03-14 08:15:00	422.04306258	423.269693147	419.251640614	420.138914025	181032
2022-03-14 08:00:00	420.228638302	420.358240036	419.391211712	419.510844082	142420
2022-03-14 07:45:00	420.587535412	420.976340614	420.24857703	420.308393215	73242
2022-03-14 07:30:00	421.873583389	422.142756222	420.31836258	420.637382233	114788
2022-03-14 07:15:00	422.740918072	422.750887436	421.504716915	421.903491482	106698
2022-03-14 07:00:00	422.053031944	422.780795528	421.953338303	422.780795528	19407
2022-03-14 06:45:00	422.661163158	423.010090904	422.053031944	422.063001308	11354
2022-03-14 06:30:00	422.471745239	422.651193794	422.28232732	422.322204777	14783
2022-03-14 06:15:00	423.309171829	423.329110557	422.142756222	422.591377609	16813
2022-03-14 06:00:00	422.391990326	423.747823852	422.292296684	423.289233101	35951
2022-03-14 05:45:00	421.215605354	423.020060268	421.215605354	422.411929054	18215
2022-03-14 05:30:00	421.843675297	421.983246395	420.946432522	421.185697262	22526
2022-03-14 05:15:00	421.704104199	422.292296684	421.704104199	421.823736569	11039
2022-03-14 05:00:00	421.185697262	421.5645331	420.747045239	421.145819805	27776
2022-03-14 04:45:00	420.677259689	421.046126164	420.497811135	420.84673888	7887
2022-03-14 04:30:00	421.793828476	421.893522118	420.796892059	420.796892059	16637
2022-03-14 04:15:00	421.405023274	422.681101887	420.72710651	422.252419228	38420
2022-03-11 20:00:00	418.623570671	418.713294949	418.52387703	418.663448128	15173
2022-03-11 19:45:00	418.743203041	418.76314177	418.623570671	418.623570671	3445
2022-03-11 19:30:00	418.88277414	418.88277414	418.713294949	418.76314177	3794
2022-03-11 19:15:00	418.773111134	419.062222695	418.713294949	419.062222695	16228
2022-03-11 19:00:00	418.513907666	418.812988591	418.464060845	418.713294949	23298
2022-03-11 18:45:00	418.533846394	418.613601307	418.513907666	418.513907666	12204
2022-03-11 18:30:00	418.773111134	418.812988591	418.553785122	418.553785122	26496
2022-03-11 18:15:00	418.76314177	418.812988591	418.713294949	418.76314177	19515
2022-03-11 18:00:00	418.812988591	418.812988591	418.743203041	418.76314177	20657
2022-03-11 17:45:00	418.932620961	418.982467781	418.783080498	418.812988591	25846
2022-03-11 17:30:00	418.822957955	419.012375874	418.812988591	418.952559689	24658
2022-03-11 17:15:00	419.062222695	419.062222695	418.783080498	418.833326093	144548
2022-03-11 17:00:00	419.191824429	419.351334255	418.783080498	418.932720654	131195
2022-03-11 16:45:00	419.221732521	419.451027897	419.072192059	419.072192059	99832
2022-03-11 16:30:00	418.992437146	419.311456799	418.783080498	419.271579342	583909
2022-03-11 16:15:00	418.862835411	419.151946972	418.583693215	419.012375874	8370168
2022-03-11 16:00:00	419.88967992	420.054174429	418.244734833	418.793049862	13494417
2022-03-11 15:45:00	420.657320961	420.657320961	419.680323273	419.894664602	4466617
2022-03-11 15:30:00	421.066064892	421.594441193	420.657320961	420.657320961	3042398
2022-03-11 15:15:00	421.808782522	421.883552754	420.96637125	421.066064892	2221600
2022-03-11 15:00:00	422.28232732	422.411929054	421.310314314	421.80379784	3058792
2022-03-11 14:45:00	423.373972696	423.498589748	422.207557089	422.292296684	2120199
2022-03-11 14:30:00	422.571438881	423.558405933	422.102878765	423.368988014	1616561
2022-03-11 14:15:00	422.40195969	422.820672985	422.063001308	422.561469517	1977199
2022-03-11 14:00:00	423.628191482	424.216383968	422.352112869	422.382020962	1775228
2022-03-11 13:45:00	423.688007667	423.83754813	423.249355644	423.6232068	1686884
2022-03-11 13:30:00	422.800734257	423.897364315	422.770826164	423.707946396	1726263
2022-03-11 13:15:00	422.711009979	423.548436569	422.421898418	422.770925858	1988297
2022-03-11 13:00:00	422.441837147	423.030029633	422.222511135	422.706025297	1490661
2022-03-11 12:45:00	422.152725586	422.501653332	421.704104199	422.441837147	2257558
2022-03-11 12:30:00	422.461775875	423.518528477	422.082940037	422.172664314	2170379
2022-03-11 12:15:00	423.079876453	423.309171829	422.172664314	422.461775875	2380756
2022-03-11 12:00:00	423.299202465	423.668068939	422.740918072	423.079876453	1817080
2022-03-11 11:45:00	423.927272407	423.967149864	422.431867783	423.299202465	3233350
2022-03-11 11:30:00	424.046904777	424.844453911	423.797670673	423.927272407	2064758
2022-03-11 11:15:00	425.661941772	425.721757957	423.827578766	424.026966049	2826386
2022-03-11 11:00:00	424.585250442	425.781474449	424.375893795	425.651972408	2944567
2022-03-11 10:45:00	424.355955067	425.283105934	423.638160847	424.595219807	2948177
2022-03-11 10:30:00	424.345985702	425.013933101	423.59828339	424.355955067	3079971
2022-03-11 10:15:00	425.831420963	425.881267784	423.548436569	424.336016338	3866510
2022-03-11 10:00:00	426.46946027	427.18725449	425.263167206	425.816466917	3985043
2022-03-11 09:45:00	426.808418651	427.456427322	425.771604778	426.46946027	6947302
2022-03-11 09:30:00	427.18725449	427.645845241	426.798449287	426.818388015	216712
2022-03-11 09:15:00	427.59599842	427.855201889	426.99783657	427.157346397	247398
2022-03-11 09:00:00	427.994772987	428.184190906	427.416549865	427.496304779	160356
2022-03-11 08:45:00	428.692628479	428.882046398	427.885109981	427.974834259	267517
2022-03-11 08:30:00	428.263945819	428.682659114	427.785416339	428.682659114	181279
2022-03-11 08:15:00	429.729442352	430.587206445	423.578344662	428.204129634	348222
2022-03-11 08:00:00	429.829135993	429.829135993	428.373608825	428.682659114	143933
2022-03-11 07:45:00	429.500146976	430.178063739	429.480208248	429.878982814	102768
2022-03-11 07:30:00	429.948768363	430.10827819	429.201066051	429.480208248	130937
2022-03-11 07:15:00	430.078370098	430.247849288	429.340637149	430.038492641	164896
2022-03-11 07:00:00	430.407359115	430.766256225	428.842168941	430.178063739	111011
2022-03-11 06:45:00	430.317634837	430.865949867	429.300759693	430.337573566	208467
2022-03-11 06:30:00	425.731727321	431.892794376	425.572217495	430.34754293	245119
2022-03-11 06:15:00	426.030808246	426.270072986	425.801512871	425.841390327	8932
2022-03-11 06:00:00	425.970992061	426.250134258	425.642003044	426.250134258	3089
2022-03-11 05:45:00	426.439552177	426.439552177	425.701819229	425.701819229	6777
2022-03-11 05:30:00	426.130501888	426.688786281	426.030808246	426.619000732	5985
2022-03-11 05:15:00	425.891237148	426.718694374	425.891237148	426.11056316	16945
2022-03-11 05:00:00	425.083718651	425.821451599	425.073749286	425.602125587	9626
2022-03-11 04:45:00	425.093688015	425.193381656	424.694913448	424.884331367	10847
2022-03-11 04:30:00	425.27313657	425.592156223	425.063779922	425.342922119	9064
2022-03-11 04:15:00	424.365924431	425.322983391	424.226353332	425.322983391	13724
2022-03-10 20:00:00	424.495526165	424.495526165	423.638160847	423.747823852	41581
2022-03-10 19:45:00	424.79460709	424.894300731	424.475587437	424.515464893	59509
2022-03-10 19:30:00	424.655035991	424.804576454	424.465618072	424.605189171	23525
2022-03-10 19:15:00	424.933181252	424.933181252	424.495526165	424.635097263	58030
2022-03-10 19:00:00	424.744760269	425.253197841	424.744760269	424.834484546	21354
2022-03-10 18:45:00	424.744760269	424.834484546	424.684944084	424.694913448	6843
2022-03-10 18:30:00	424.844453911	424.894300731	424.645066627	424.645066627	30461
2022-03-10 18:15:00	424.036935413	424.884331367	423.877425587	424.804576454	110831
2022-03-10 18:00:00	423.927272407	424.036935413	423.797670673	423.877425587	11544
2022-03-10 17:45:00	424.016996685	424.026966049	423.927272407	423.947211136	3279
2022-03-10 17:30:00	423.807640037	424.106720962	423.697977032	424.016996685	52719
2022-03-10 17:15:00	424.096751598	424.365924431	423.777731945	423.797670673	92804
2022-03-10 17:00:00	424.415771252	424.495526165	424.086782234	424.116690327	135932
2022-03-10 16:45:00	424.445679344	424.655035991	424.176506512	424.415771252	69696
2022-03-10 16:30:00	424.395832523	424.495526165	424.176506512	424.415771252	478342
2022-03-10 16:15:00	424.206414604	424.445679344	423.777731945	424.395832523	4005899
2022-03-10 16:00:00	423.588314026	425.123596107	423.069907089	424.176506512	9685223
2022-03-10 15:45:00	423.59828339	424.176506512	422.861547378	423.59828339	2955625
2022-03-10 15:30:00	423.847517494	424.21040235	422.780795528	423.603268072	2809697
2022-03-10 15:15:00	424.355955067	424.477381922	422.900427898	423.847517494	3162972
2022-03-10 15:00:00	423.199508823	424.784637726	423.199508823	424.336016338	2487247
2022-03-10 14:45:00	423.508559112	424.156567783	423.169600731	423.189539459	2442884
2022-03-10 14:30:00	422.900427898	423.747823852	422.740918072	423.488620384	2060575
2022-03-10 14:15:00	422.182633678	424.007027321	422.053031944	422.920366627	3465966
2022-03-10 14:00:00	421.145819805	422.571438881	421.135850441	422.182533985	2532790
2022-03-10 13:45:00	421.095972984	421.704104199	420.806861424	421.145819805	1945004
2022-03-10 13:30:00	420.418056221	421.385084545	420.270310244	421.095972984	1507335
2022-03-10 13:15:00	420.19873021	420.876547279	419.809925007	420.398117493	2691775
2022-03-10 13:00:00	420.338301308	420.637382233	419.869741192	420.19873021	1517466
2022-03-10 12:45:00	421.5645331	421.609395239	420.12894466	420.328331944	1337736
2022-03-10 12:30:00	420.766983967	421.893522118	420.587535412	421.574502464	1879607
2022-03-10 12:15:00	420.617443504	421.076034256	420.388148129	420.766983967	2068858
2022-03-10 12:00:00	419.989373562	420.72710651	419.451027897	420.627412869	3022733
2022-03-10 11:45:00	419.48093599	420.029251019	419.151946972	419.979404198	2889989
2022-03-10 11:30:00	420.418056221	420.587535412	419.211763157	419.487116995	2529906
2022-03-10 11:15:00	420.477872406	420.547657955	419.670353909	420.48784177	2345231
2022-03-10 11:00:00	421.414992638	422.172664314	420.228638302	420.48784177	2981076
2022-03-10 10:45:00	421.873583389	422.342043811	420.816930481	421.405023274	3641722
2022-03-10 10:30:00	422.790764893	423.987088592	421.843675297	421.883552754	4822145
2022-03-10 10:15:00	423.249355644	423.339079922	422.056521222	422.790764893	4168272
2022-03-10 10:00:00	421.484778187	423.697977032	420.776953331	423.234401598	6162307
2022-03-10 09:45:00	421.225574719	422.102878765	420.756316747	421.474808823	7230755
2022-03-10 09:30:00	420.84673888	421.235544083	420.557627319	421.20563599	281371
2022-03-10 09:15:00	420.697198418	420.96637125	420.457933678	420.776953331	236177
2022-03-10 09:00:00	421.604410557	422.003185123	420.457933678	420.707167782	387033
2022-03-10 08:45:00	421.454870094	423.109784546	421.145819805	421.674196106	781862
2022-03-10 08:30:00	420.956401886	421.584471829	420.856708244	421.484778187	275121
2022-03-10 08:15:00	422.00308543	425.562248131	420.597504776	421.006248707	300186
2022-03-10 08:00:00	422.082940037	422.292296684	421.056095528	421.095972984	158742
2022-03-10 07:45:00	422.571438881	422.701040615	421.873583389	422.082940037	84353
2022-03-10 07:30:00	422.152725586	422.701040615	421.993215759	422.691071251	85137
2022-03-10 07:15:00	421.983246395	422.182633678	421.225574719	422.16269495	154711
2022-03-10 07:00:00	422.551500153	422.551500153	421.504716915	422.013154488	95234
2022-03-10 06:45:00	422.800734257	423.030029633	421.973277031	422.551500153	63796
2022-03-10 06:30:00	422.501653332	423.00012154	421.903491482	422.950274719	29435
2022-03-10 06:15:00	422.511622696	422.720979343	421.903491482	422.481714603	14373
2022-03-10 06:00:00	423.079876453	423.428804199	422.601346973	422.601346973	8816
2022-03-10 05:45:00	423.528497841	423.528497841	422.810703621	422.950274719	7420
2022-03-10 05:30:00	422.651193794	423.59828339	422.52159206	423.568375297	27801
2022-03-10 05:15:00	423.339079922	423.83754813	422.631255066	422.651193794	34954
2022-03-10 05:00:00	424.465618072	424.465618072	422.900427898	423.35901865	100153
2022-03-10 04:45:00	423.937241772	424.535403622	423.518528477	424.535403622	6250
2022-03-10 04:30:00	424.984025009	425.063779922	424.046904777	424.046904777	15290
2022-03-10 04:15:00	423.189539459	425.442615761	423.189539459	425.27313657	31347
2022-03-09 20:00:00	426.100593795	426.100593795	425.851359691	425.931114605	29777
2022-03-09 19:45:00	426.090624431	426.339858535	425.851359691	426.100593795	17986
2022-03-09 19:30:00	425.651972408	426.150440616	425.492462581	426.100593795	21684
2022-03-09 19:15:00	425.99093079	426.180348709	425.602125587	425.681880501	41547
2022-03-09 19:00:00	425.831420963	426.010869518	425.602125587	425.931114605	23032
2022-03-09 18:45:00	425.831420963	425.891237148	425.651972408	425.791543506	50844
2022-03-09 18:30:00	426.270072986	426.270072986	425.602125587	425.791543506	51161
2022-03-09 18:15:00	426.339858535	426.559184547	425.771604778	426.479429634	113958
2022-03-09 18:00:00	426.290011715	426.359797264	426.150440616	426.200287437	22129
2022-03-09 17:45:00	426.290011715	426.3498279	426.260103622	426.260103622	1968
2022-03-09 17:30:00	426.250134258	426.389705356	426.190318073	426.359797264	41801
2022-03-09 17:15:00	426.409644085	426.489398998	426.100593795	426.290011715	312220
2022-03-09 17:00:00	426.798449287	426.838326744	426.100593795	426.409644085	306631
2022-03-09 16:45:00	426.050746975	426.99783657	425.721757957	426.808418651	308692
2022-03-09 16:30:00	425.781574142	426.379735992	425.741696686	426.070685703	1357535
2022-03-09 16:15:00	426.090624431	426.718694374	425.51240131	425.741696686	9402540
2022-03-09 16:00:00	427.326825588	427.665783969	425.322983391	426.100593795	16847073
2022-03-09 15:45:00	427.456427322	428.19416027	426.967928478	427.326426813	4511856
2022-03-09 15:30:00	427.446457958	427.765477611	426.8782042	427.446457958	2964969
2022-03-09 15:15:00	426.010869518	427.695692062	425.961022697	427.446457958	2521377
2022-03-09 15:00:00	426.449521541	426.808418651	425.761635414	426.010769824	2777061
2022-03-09 14:45:00	425.921145241	426.728663738	425.921145241	426.429582813	1958164
2022-03-09 14:30:00	425.831420963	426.220226165	425.263167206	425.921145241	1384234
2022-03-09 14:15:00	425.412707668	426.444536859	425.27313657	425.821451599	2066929
2022-03-09 14:00:00	425.741696686	425.957234339	424.984025009	425.392868633	2045044
2022-03-09 13:45:00	426.99783657	427.037714027	425.612094951	425.731727321	1939410
2022-03-09 13:30:00	426.738633102	427.057652755	426.479429634	426.976103356	1222747
2022-03-09 13:15:00	427.06762212	427.06762212	425.936099287	426.718694374	1959044
2022-03-09 13:00:00	426.778510559	427.227131946	426.449521541	427.052668073	2046353
2022-03-09 12:45:00	426.250134258	427.436488594	426.23019553	426.75857183	2779421
2022-03-09 12:30:00	426.190318073	426.688786281	425.472523853	426.210256801	3874163
2022-03-09 12:15:00	426.070685703	426.499368362	425.612094951	426.170379345	2998536
2022-03-09 12:00:00	425.572217495	426.210256801	425.183412292	426.060716339	3045348
2022-03-09 11:45:00	424.096751598	425.701819229	424.086782234	425.567232813	3779569
2022-03-09 11:30:00	423.877425587	424.924208824	423.428804199	424.086782234	2596898
2022-03-09 11:15:00	425.27313657	425.442615761	423.797670673	423.897364315	3296364
2022-03-09 11:00:00	424.430725298	425.642003044	424.126659691	425.27313657	3916233
2022-03-09 10:45:00	424.455648708	425.083718651	423.817609402	424.425740616	3604070
2022-03-09 10:30:00	424.525434257	425.063779922	423.518528477	424.445679344	4742283
2022-03-09 10:15:00	422.840611713	424.804576454	422.661163158	424.525434257	5513951
2022-03-09 10:00:00	423.109784546	423.907333679	421.524655644	422.83831876	5569786
2022-03-09 09:45:00	423.83754813	424.395832523	422.541530788	423.129822968	7728994
2022-03-09 09:30:00	423.109784546	423.907333679	422.810703621	423.857486858	646290
2022-03-09 09:15:00	422.252419228	425.183412292	421.863614025	423.319141193	1646432
2022-03-09 09:00:00	422.750887436	423.139692638	422.16269495	422.212541771	179893
2022-03-09 08:45:00	423.079876453	423.897364315	422.681101887	422.770826164	403665
2022-03-09 08:30:00	422.571438881	423.229416916	422.182633678	423.129723274	191363
2022-03-09 08:15:00	421.64418832	423.349049286	416.450249283	422.501653332	244967
2022-03-09 08:00:00	422.382020962	422.900427898	422.072970673	422.740918072	242564
2022-03-09 07:45:00	422.102878765	422.491683968	421.743981655	422.382020962	70670
2022-03-09 07:30:00	421.783859112	422.451806511	421.654257378	422.033093216	123241
2022-03-09 07:15:00	421.514686279	421.953338303	421.105942349	421.833705933	145094
2022-03-09 07:00:00	421.255482811	422.072970673	421.036156799	421.68416547	58811
2022-03-09 06:45:00	422.132786858	422.461775875	421.215605354	421.305329632	38567
2022-03-09 06:30:00	421.734012291	423.079876453	421.734012291	422.202572407	26745
2022-03-09 06:15:00	421.5645331	422.362082233	421.434931366	421.763920384	22938
2022-03-09 06:00:00	422.691071251	422.810703621	421.265452175	421.763920384	39936
2022-03-09 05:45:00	422.701040615	423.00012154	422.40195969	422.930335991	35167
2022-03-09 05:30:00	422.391990326	422.840611713	421.913460846	422.581408245	31895
2022-03-09 05:15:00	422.541530788	422.88048917	421.953338303	422.701040615	55108
2022-03-09 05:00:00	422.372051598	422.631255066	421.554563736	422.571438881	58575
2022-03-09 04:45:00	421.454870094	422.531561424	421.255482811	422.411929054	45837
2022-03-09 04:30:00	420.517749863	421.644288014	420.43799495	421.434931366	33141
2022-03-09 04:15:00	420.208699574	420.946432522	417.826021538	419.999342926	59524
2022-03-08 20:00:00	415.792271248	416.470188012	415.682608243	416.171107087	67865
2022-03-08 19:45:00	415.962149214	415.962149214	415.353619225	415.722485699	44477
2022-03-08 19:30:00	415.523098416	416.181076451	415.343649861	415.951880769	104494
2022-03-08 19:15:00	415.393496682	415.722485699	415.383527318	415.513129052	47677
2022-03-08 19:00:00	415.194109398	415.473251595	414.835212289	415.313741768	72008
2022-03-08 18:45:00	414.675702462	415.184140034	414.675702462	415.17417067	67966
2022-03-08 18:30:00	414.346713444	414.605916913	414.077540612	414.536131364	23724
2022-03-08 18:15:00	413.539194947	414.506223271	413.539194947	414.426468358	153500
2022-03-08 18:00:00	413.339807664	414.974783387	413.339807664	413.479378762	180192
2022-03-08 17:45:00	413.489348126	413.529225583	413.339807664	413.339807664	32679
2022-03-08 17:30:00	413.678766045	414.974783387	413.479378762	413.479378762	86817
2022-03-08 17:15:00	413.848245236	414.974783387	413.429531941	413.678766045	176555
2022-03-08 17:00:00	413.409593213	414.077540612	413.3298383	413.668796681	154022
2022-03-08 16:45:00	413.788429051	414.974783387	413.309899571	413.409593213	175497
2022-03-08 16:30:00	414.306835988	414.974783387	413.549164311	413.768490323	779665
2022-03-08 16:15:00	415.044568936	415.277054508	413.728612866	414.247019803	9101223
2022-03-08 16:00:00	416.310678185	417.895807087	414.974783387	415.024630208	13321399
2022-03-08 15:45:00	417.786144082	418.064289342	416.151168358	416.314267156	8847608
2022-03-08 15:30:00	420.806861424	421.115911713	417.656542347	417.786144082	4333091
2022-03-08 15:15:00	420.178791481	422.232480499	419.920584949	420.816830788	4113824
2022-03-08 15:00:00	420.00931229	421.474808823	419.520813446	420.178791481	4064947
2022-03-08 14:45:00	419.540752175	420.188760845	418.358186197	420.019281655	3970897
2022-03-08 14:30:00	417.826021538	419.72020073	416.739360844	419.540752175	4874281
2022-03-08 14:15:00	418.234765469	418.812988591	416.530004197	417.83509366	7784241
2022-03-08 14:00:00	420.729200077	420.876646973	418.075255642	418.244734833	5117460
2022-03-08 13:45:00	422.481714603	422.501653332	419.710331059	420.707167782	5832037
2022-03-08 13:30:00	424.993994373	425.472523853	422.182633678	422.461775875	4973858
2022-03-08 13:15:00	423.877425587	425.901206512	423.877425587	424.974055645	4695052
2022-03-08 13:00:00	423.668068939	424.256261425	422.52159206	423.86247154	4509353
2022-03-08 12:45:00	422.491683968	424.046904777	421.704104199	423.678038303	5114642
2022-03-08 12:30:00	421.68416547	423.289233101	420.637382233	422.531561424	8920172
2022-03-08 12:15:00	416.689514023	421.704104199	416.400402463	421.68416547	5490796
2022-03-08 12:00:00	414.725549283	417.397338879	414.625855641	416.659705624	3560960
2022-03-08 11:45:00	415.403466046	415.543037144	413.848245236	414.69564119	3661530
2022-03-08 11:30:00	417.078319226	417.267737145	415.084446393	415.423404774	3655455
2022-03-08 11:15:00	418.065286278	418.483999573	416.270800728	417.068349862	4158940
2022-03-08 11:00:00	415.752393792	418.274642926	415.204078763	418.035378186	5219781
2022-03-08 10:45:00	415.084446393	416.051474717	414.117418069	415.732455063	4996766
2022-03-08 10:30:00	415.363588589	417.95063859	415.064507664	415.094415757	6097871
2022-03-08 10:15:00	417.395345006	417.417277607	414.486284543	415.403466046	5579700
2022-03-08 10:00:00	419.231701885	419.899649285	416.888901307	417.40720855	5999176
2022-03-08 09:45:00	418.334459111	419.859771828	416.480157376	419.251640614	8616088
2022-03-08 09:30:00	418.095194371	419.301487435	418.095194371	418.414214024	337759
2022-03-08 09:15:00	418.513907666	418.842896683	417.835990902	417.945653908	180326
2022-03-08 09:00:00	418.334459111	419.311456799	418.274642926	418.593662579	280731
2022-03-08 08:45:00	417.816052174	418.962529053	417.417277607	418.374336567	387390
2022-03-08 08:30:00	417.297645237	417.945653908	416.988594948	417.816052174	300684
2022-03-08 08:15:00	420.258446701	421.704104199	412.73167645	417.197951596	441752
2022-03-08 08:00:00	419.321426163	419.321426163	418.434152752	418.912682232	215396
2022-03-08 07:45:00	420.48784177	420.766983967	419.261609978	419.311456799	146796
2022-03-08 07:30:00	421.634318649	421.734012291	420.467903042	420.507780499	181466
2022-03-08 07:15:00	420.298423851	421.704104199	420.188760845	421.604410557	372708
2022-03-08 07:00:00	419.730170094	420.348270672	419.460997261	420.348270672	62495
2022-03-08 06:45:00	419.909618649	420.099036568	419.401181076	419.849802464	19311
2022-03-08 06:30:00	419.700262001	420.089067204	419.042283966	419.969434834	35439
2022-03-08 06:15:00	419.710231365	419.989373562	419.261609978	419.789986279	30004
2022-03-08 06:00:00	419.221732521	420.218668938	419.141977608	419.929557377	67799
2022-03-08 05:45:00	419.301487435	419.460997261	418.543815758	419.401181076	15053
2022-03-08 05:30:00	418.842896683	419.500874718	417.855929631	419.431089169	34706
2022-03-08 05:15:00	419.789986279	419.789986279	418.912682232	419.331395527	13653
2022-03-08 05:00:00	419.48093599	419.879710556	418.962529053	419.710231365	14181
2022-03-08 04:45:00	419.441058533	420.059159111	419.151946972	419.690292637	51366
2022-03-08 04:30:00	420.039220383	420.328331944	419.321426163	419.510844082	18918
2022-03-08 04:15:00	418.713294949	420.208699574	418.713294949	419.859771828	35205
2022-03-07 20:00:00	417.516971249	417.816052174	417.267737145	417.756235989	85813
2022-03-07 19:45:00	417.826021538	417.965592636	417.32755333	417.4471857	86453
2022-03-07 19:30:00	417.317583966	418.065286278	417.317583966	417.826021538	112141
2022-03-07 19:15:00	417.217890324	417.477093792	416.96865622	417.267737145	26828
2022-03-07 19:00:00	417.068349862	417.217890324	416.779238301	417.018503041	18266
2022-03-07 18:45:00	417.158074139	417.158074139	416.60975911	417.018503041	33023
2022-03-07 18:30:00	417.237829052	417.536909977	417.068349862	417.217890324	27476
2022-03-07 18:15:00	416.878931942	417.616664891	416.719422116	417.237829052	91773
2022-03-07 18:00:00	417.158074139	417.158074139	416.739360844	417.108227318	37144
2022-03-07 17:45:00	417.113212	417.168043503	417.08828859	417.118196682	25226
2022-03-07 17:30:00	417.068349862	417.138135411	417.058380497	417.098257954	54546
2022-03-07 17:15:00	417.068349862	418.145041191	416.719422116	417.068349862	1592412
2022-03-07 17:00:00	417.397338879	417.616664891	416.998564312	417.058380497	84273
2022-03-07 16:45:00	417.038441769	418.286606163	416.978625584	417.367430787	630993
2022-03-07 16:30:00	417.706389168	418.286107694	417.028472405	417.048411133	1562190
2022-03-07 16:15:00	418.184918648	418.483999573	416.918809399	417.706389168	9138960
2022-03-07 16:00:00	420.029251019	420.029251019	418.075255642	418.174949284	17750739
2022-03-07 15:45:00	420.278485123	420.298423851	419.082161423	420.029251019	8075118
2022-03-07 15:30:00	419.451027897	420.697198418	419.072192059	420.278485123	5607771
2022-03-07 15:15:00	420.447964314	420.766983967	419.261609978	419.475951308	4361739
2022-03-07 15:00:00	420.507780499	421.105942349	420.029251019	420.467803348	3828726
2022-03-07 14:45:00	421.494747551	421.724042927	420.298423851	420.537688591	2983036
2022-03-07 14:30:00	422.112848129	422.631255066	421.335237724	421.494747551	3073891
2022-03-07 14:15:00	421.365145817	422.352112869	420.737075874	422.112848129	3012434
2022-03-07 14:00:00	421.973277031	422.342143505	421.185697262	421.365345204	2572722
2022-03-07 13:45:00	421.614379921	422.750887436	421.315298996	421.973277031	2725971
2022-03-07 13:30:00	421.614379921	422.04306258	420.747045239	421.624349285	3220517
2022-03-07 13:15:00	421.714073563	423.039998997	421.395053909	421.614379921	3813329
2022-03-07 13:00:00	421.484778187	423.159631367	421.345207089	421.724042927	4102802
2022-03-07 12:45:00	421.714073563	422.003185123	420.96637125	421.494747551	4199421
2022-03-07 12:30:00	422.521492366	423.010090904	420.906555065	421.708690106	3946392
2022-03-07 12:15:00	422.860550442	430.977407358	422.013154488	422.52159206	3839855
2022-03-07 12:00:00	423.618222118	424.834484546	422.750887436	422.870519806	3201583
2022-03-07 11:45:00	425.053810558	425.193381656	422.980182812	423.588413719	3728600
2022-03-07 11:30:00	424.824515182	425.911175876	424.774668361	425.073749286	2359143
2022-03-07 11:15:00	424.256261425	425.681880501	423.877425587	424.824515182	4013886
2022-03-07 11:00:00	424.79460709	425.173442928	423.747823852	424.246391754	3776446
2022-03-07 10:45:00	424.774668361	425.472523853	424.415771252	424.804576454	3608969
2022-03-07 10:30:00	425.642003044	426.290011715	424.724821541	424.754729633	4379146
2022-03-07 10:15:00	426.489398998	427.406580501	425.532340038	425.642003044	4644100
2022-03-07 10:00:00	427.556120964	428.543088016	426.499368362	426.5160172	5428714
2022-03-07 09:45:00	430.22791056	430.517022121	427.257040039	427.536182235	5776577
2022-03-07 09:30:00	430.178063739	430.875919231	429.679595531	430.22791056	361320
2022-03-07 09:15:00	429.589871253	430.836041774	429.081433681	430.138186282	427147
2022-03-07 09:00:00	429.141249866	429.918860271	429.071464317	429.559963161	343828
2022-03-07 08:45:00	428.463333103	429.86901345	423.448742927	429.211135109	635033
2022-03-07 08:30:00	427.885109981	428.921923854	427.885109981	428.473302467	138992
2022-03-07 08:15:00	426.643924143	431.099232988	422.242449863	427.984803623	386811
2022-03-07 08:00:00	428.513179924	428.582965473	427.446457958	427.446457958	207679
2022-03-07 07:45:00	428.782352756	429.250912872	428.224068363	428.383578189	299020
2022-03-07 07:30:00	427.286948131	428.901985126	427.147377033	428.772383392	285616
2022-03-07 07:15:00	425.931114605	427.665783969	425.87129842	427.286948131	217300
2022-03-07 07:00:00	424.854423275	426.030808246	424.79460709	425.851359691	64569
2022-03-07 06:45:00	424.475587437	424.984025009	424.236322697	424.954116916	20978
2022-03-07 06:30:00	423.697977032	424.79460709	422.950274719	424.465618072	44909
2022-03-07 06:15:00	423.987088592	424.156567783	423.279263737	424.066843506	48965
2022-03-07 06:00:00	424.595219807	425.1535042	423.917303043	423.917303043	38118
2022-03-07 05:45:00	424.326046974	424.475587437	424.036935413	424.296138882	27534
2022-03-07 05:30:00	425.183412292	425.183412292	424.525434257	424.55534235	6455
2022-03-07 05:15:00	424.67497472	425.173442928	424.336016338	425.173442928	5542
2022-03-07 05:00:00	424.216383968	424.814545818	423.678038303	424.545372986	23198
2022-03-07 04:45:00	425.073749286	425.113626743	423.967149864	424.405801887	36996
2022-03-07 04:30:00	425.382799576	425.482493217	424.694913448	425.013933101	10826
2022-03-07 04:15:00	424.645066627	426.539245819	424.336016338	425.492462581	82891
2022-03-04 20:00:00	429.918860271	430.008584548	429.849074722	429.958737728	3697
2022-03-04 19:45:00	429.928829635	430.178063739	429.928829635	430.178063739	4777
2022-03-04 19:30:00	429.829135993	430.068400733	429.819166629	429.918860271	14851
2022-03-04 19:15:00	429.829135993	429.829135993	429.769319808	429.829135993	2900
2022-03-04 19:00:00	429.918860271	429.918860271	428.682659114	429.829135993	22012
2022-03-04 18:45:00	430.158125011	430.616715762	429.918860271	429.918860271	19342
2022-03-04 18:30:00	430.427297843	430.427297843	429.978676456	430.078370098	31111
2022-03-04 18:15:00	430.377451022	430.427297843	430.178063739	430.427297843	6573
2022-03-04 18:00:00	430.517022121	430.517022121	430.188033103	430.34754293	13587
2022-03-04 17:45:00	430.736348132	430.846011138	430.477144664	430.536960849	27306
2022-03-04 17:30:00	430.636654491	430.776225589	430.626685127	430.716409404	255358
2022-03-04 17:15:00	430.297696109	430.846011138	430.297696109	430.656692913	442151
2022-03-04 17:00:00	430.556899577	430.846011138	430.277757381	430.457205936	943633
2022-03-04 16:45:00	430.447236572	430.905827323	430.447236572	430.556899577	254154
2022-03-04 16:30:00	430.367481658	430.846011138	430.317634837	430.4671753	326668
2022-03-04 16:15:00	430.915796687	430.98239204	430.198002467	430.377451022	3108405
2022-03-04 16:00:00	429.181127323	431.30460189	428.55305738	430.915796687	12969264
2022-03-04 15:45:00	429.39048397	429.729442352	428.273915184	429.181127323	4717209
2022-03-04 15:30:00	428.483271831	430.078370098	428.293853912	429.39048397	4134487
2022-03-04 15:15:00	428.004742351	429.62974871	427.905048709	428.463333103	2827976
2022-03-04 15:00:00	429.041556224	429.410422698	427.885109981	427.994772987	2590575
2022-03-04 14:45:00	429.878982814	430.317634837	428.906969808	429.051525588	2094380
2022-03-04 14:30:00	428.702597843	430.536960849	428.363639461	429.893239005	3326626
2022-03-04 14:15:00	429.161188594	429.51011634	428.423455646	428.702597843	3255178
2022-03-04 14:00:00	429.878982814	430.337573566	428.991709403	429.161188594	3917108
2022-03-04 13:45:00	430.457205936	431.54386663	429.849074722	429.860041022	2077468
2022-03-04 13:30:00	431.324540618	431.62352185	430.367481658	430.487114028	2584353
2022-03-04 13:15:00	430.616715762	432.042334838	430.61173108	431.344479347	3397082
2022-03-04 13:00:00	429.310729057	431.025459693	429.191096687	430.61173108	2272810
2022-03-04 12:45:00	430.128216918	430.437267207	429.211035415	429.330667785	2457426
2022-03-04 12:30:00	429.729442352	430.566868942	429.101372409	430.148155647	3523886
2022-03-04 12:15:00	427.911528796	429.908890907	427.406580501	429.753966988	2830915
2022-03-04 12:00:00	428.19416027	428.702597843	427.695692062	427.905048709	3940505
2022-03-04 11:45:00	427.655814605	428.592934837	426.688786281	428.196054449	3715327
2022-03-04 11:30:00	426.977897842	428.139328767	426.769438437	427.665783969	4061393
2022-03-04 11:15:00	427.197223854	427.635875877	426.569153911	426.981486813	3283106
2022-03-04 11:00:00	427.775446975	428.104435993	427.037714027	427.197223854	3318322
2022-03-04 10:45:00	428.493241195	429.211035415	427.566090328	427.775546669	4117439
2022-03-04 10:30:00	427.740554201	428.742475299	427.396611137	428.483271831	4790355
2022-03-04 10:15:00	430.457205936	431.105214607	427.675753334	427.765477611	5216880
2022-03-04 10:00:00	429.74938108	430.766256225	428.054589172	430.4671753	6680134
2022-03-04 09:45:00	430.427297843	431.165030792	429.330667785	429.74938108	6408349
2022-03-04 09:30:00	430.048462005	430.925766052	429.878982814	430.377451022	291310
2022-03-04 09:15:00	430.337573566	430.646623855	429.619779346	429.98864582	226288
2022-03-04 09:00:00	430.836041774	431.274693797	429.859044086	430.257818652	346410
2022-03-04 08:45:00	430.70644004	432.90966952	430.70644004	430.925766052	705827
2022-03-04 08:30:00	430.70644004	431.125153335	430.317634837	430.776225589	181444
2022-03-04 08:15:00	430.387320693	434.75998351	429.440330791	430.666562583	278955
2022-03-04 08:00:00	430.566868942	431.165030792	430.178063739	430.875919231	100420
2022-03-04 07:45:00	429.470238883	430.507052757	429.460269519	430.507052757	102225
2022-03-04 07:30:00	429.779289173	430.4671753	429.420392063	429.490177612	77886
2022-03-04 07:15:00	430.796164317	430.975612872	429.709503623	429.829135993	81734
2022-03-04 07:00:00	430.646623855	431.274693797	430.606746398	430.616715762	22176
2022-03-04 06:45:00	430.925766052	431.085275878	430.546930213	430.676531947	43544
2022-03-04 06:30:00	430.487114028	430.82607241	430.068400733	430.726378768	22919
2022-03-04 06:15:00	430.716409404	430.965643508	430.317634837	430.4671753	33860
2022-03-04 06:00:00	431.175000156	431.254755069	430.626685127	430.676531947	19231
2022-03-04 05:45:00	432.26166085	432.26166085	431.474081081	431.484050445	28596
2022-03-04 05:30:00	431.085275878	432.171936572	430.915796687	432.132059116	18405
2022-03-04 05:15:00	430.82607241	431.175000156	430.566868942	431.015490329	17868
2022-03-04 05:00:00	430.676531947	431.234816341	430.367481658	430.865949867	18636
2022-03-04 04:45:00	431.045398422	431.743253913	430.118247554	430.576838306	20832
2022-03-04 04:30:00	430.776225589	431.214877612	430.018553913	431.214877612	53778
2022-03-04 04:15:00	430.297696109	431.633590907	430.297696109	430.796164317	41156
2022-03-03 20:00:00	428.343700733	429.40005456	426.788479923	427.895079345	433861
2022-03-03 19:45:00	431.673468364	431.803070098	427.885109981	428.293853912	469423
2022-03-03 19:30:00	433.826851024	433.826851024	431.414264896	431.673468364	245587
2022-03-03 19:15:00	435.591428481	435.760907672	433.178842353	433.86672848	138511
2022-03-03 19:00:00	435.521642932	435.671183394	435.431918654	435.561520388	14489
2022-03-03 18:45:00	435.172715186	435.591428481	435.172715186	435.501704204	65702
2022-03-03 18:30:00	435.112899001	435.232531371	434.933450446	435.013205359	14804
2022-03-03 18:15:00	435.073021544	435.162745822	434.744032527	435.023174724	47173
2022-03-03 18:00:00	435.043113452	435.102929637	434.993266631	435.102929637	21266
2022-03-03 17:45:00	435.102929637	435.102929637	435.023174724	435.06305218	7710
2022-03-03 17:30:00	434.913611411	435.082990909	434.375166053	435.082990909	40637
2022-03-03 17:15:00	434.913511718	434.933450446	434.70415507	434.913511718	9201
2022-03-03 17:00:00	434.454920966	434.94341981	434.385135417	434.913511718	174057
2022-03-03 16:45:00	434.763971255	434.763971255	434.375166053	434.454920966	141650
2022-03-03 16:30:00	434.82378744	434.863664897	434.564583972	434.744032527	220541
2022-03-03 16:15:00	434.395104781	434.953389174	433.98636085	434.813818076	4897745
2022-03-03 16:00:00	433.039271255	434.474859694	432.471017497	434.385135417	10944069
2022-03-03 15:45:00	435.087975591	435.087975591	433.02930189	433.069179347	4744322
2022-03-03 15:30:00	433.976391486	435.162745822	433.796942931	435.107914319	3821401
2022-03-03 15:15:00	434.923481082	434.923481082	433.428076457	433.946483394	3271705
2022-03-03 15:00:00	435.950225897	436.050019233	434.534675879	434.93355014	2924363
2022-03-03 14:45:00	437.346036574	437.365975302	435.760907672	435.950225897	1913175
2022-03-03 14:30:00	437.754780505	437.884382239	436.937292643	437.356005938	2220128
2022-03-03 14:15:00	436.638211718	437.924259696	436.199559695	437.764749869	2163256
2022-03-03 14:00:00	436.488272481	437.126710562	436.069957961	436.678188869	1424804
2022-03-03 13:45:00	437.515515765	437.535454493	436.000172412	436.478701892	1854137
2022-03-03 13:30:00	436.917254221	437.665056227	436.897415187	437.535454493	1881389
2022-03-03 13:15:00	436.448793799	437.286220389	436.089896689	436.907384551	2249150
2022-03-03 13:00:00	436.40393166	436.837599002	435.671183394	436.488671256	2377447
2022-03-03 12:45:00	434.255533683	437.904320967	434.096023856	436.398946978	7509706
2022-03-03 12:30:00	435.641275302	435.970264319	434.0561464	434.262611931	2354681
2022-03-03 12:15:00	434.963358539	436.030080504	434.70415507	435.611367209	2686856
2022-03-03 12:00:00	434.933450446	435.521642932	433.81688166	434.963358539	3381579
2022-03-03 11:45:00	434.474859694	435.232531371	433.74709611	434.973327903	3269174
2022-03-03 11:30:00	432.929608249	434.793879348	432.510894954	434.484829059	4029313
2022-03-03 11:15:00	433.567647555	434.155840041	432.90966952	432.939577613	3561466
2022-03-03 11:00:00	434.564583972	434.953389174	433.517800735	433.57761692	3595548
2022-03-03 10:45:00	436.398946978	436.787752181	434.415043509	434.574553336	3752001
2022-03-03 10:30:00	437.724872412	437.724872412	435.770877036	436.37900825	3529765
2022-03-03 10:15:00	438.342972991	438.961073569	437.21643484	437.734841777	4361700
2022-03-03 10:00:00	438.841441199	439.758622702	437.605240042	438.352942355	4388652
2022-03-03 09:45:00	439.120583396	439.529327326	438.033922702	438.841441199	5391368
2022-03-03 09:30:00	439.858316344	439.977948714	439.030859118	439.050797846	528666
2022-03-03 09:15:00	439.190368945	440.187305361	439.060767211	439.928101893	898167
2022-03-03 09:00:00	438.133616343	439.240215766	437.555393222	439.200338309	404033
2022-03-03 08:45:00	437.465668944	438.123646979	437.365975302	438.05386143	143935
2022-03-03 08:30:00	437.485607672	437.93422906	437.246342932	437.505546401	199826
2022-03-03 08:15:00	436.229467788	437.605240042	435.212193868	437.525485129	311691
2022-03-03 08:00:00	436.25937588	436.508609984	436.040049868	436.209529059	71392
2022-03-03 07:45:00	436.538518077	436.658150447	436.299253337	436.508609984	25608
2022-03-03 07:30:00	436.209529059	436.698027903	435.960294955	436.418885707	70954
2022-03-03 07:15:00	435.561520388	436.159682238	435.511673568	435.990203048	56912
2022-03-03 07:00:00	435.641275302	435.641275302	435.18268455	435.561520388	20638
2022-03-03 06:45:00	436.418885707	436.528548713	435.651244666	435.651244666	33170
2022-03-03 06:30:00	436.149712874	436.349100158	435.950325591	436.349100158	9388
2022-03-03 06:15:00	435.561520388	436.050019233	435.461826747	436.050019233	5965
2022-03-03 06:00:00	435.860601313	436.010141776	435.671183394	435.671183394	2835
2022-03-03 05:45:00	435.511673568	435.800785128	435.362133105	435.800785128	13565
2022-03-03 05:30:00	435.870570678	435.870570678	435.30231692	435.461826747	29908
2022-03-03 05:15:00	436.050019233	436.219498423	435.820723857	435.820723857	13108
2022-03-03 05:00:00	436.37900825	436.558456805	436.010141776	436.010141776	28315
2022-03-03 04:45:00	435.740968943	436.050019233	435.651244666	436.050019233	9376
2022-03-03 04:30:00	436.02011114	436.678089175	435.651244666	435.970264319	22472
2022-03-03 04:15:00	436.548487441	436.548487441	435.641275302	436.02011114	28116
2022-03-02 20:00:00	435.671183394	435.960294955	435.671183394	435.940356227	46879
2022-03-02 19:45:00	435.860601313	435.960294955	435.671183394	435.671183394	7248
2022-03-02 19:30:00	435.960294955	435.960294955	435.721030215	435.810754493	11470
2022-03-02 19:15:00	435.920417498	436.089896689	435.760907672	435.960294955	17920
2022-03-02 19:00:00	435.561520388	435.970264319	435.561520388	435.860601313	21929
2022-03-02 18:45:00	435.760907672	435.990203048	435.531612296	435.54158166	35684
2022-03-02 18:30:00	435.940356227	435.960294955	435.721030215	435.740968943	7059
2022-03-02 18:15:00	435.601397845	435.980233683	435.441888019	435.910448134	34864
2022-03-02 18:00:00	435.621336573	435.621336573	435.212592643	435.481765475	41406
2022-03-02 17:45:00	435.641275302	435.860601313	435.641275302	435.671183394	14210
2022-03-02 17:30:00	435.66121403	436.548487441	435.581459117	435.681152758	35357
2022-03-02 17:15:00	435.66121403	435.760907672	435.561520388	435.651244666	83687
2022-03-02 17:00:00	435.671183394	435.800785128	435.362133105	435.711060851	310943
2022-03-02 16:45:00	435.960294955	436.548487441	435.621336573	435.651244666	246972
2022-03-02 16:30:00	436.229467788	436.458763163	435.940356227	435.970264319	949323
2022-03-02 16:15:00	436.518579348	436.668119811	436.099866053	436.189590331	4835412
2022-03-02 16:00:00	437.385914031	438.372881083	436.329161429	436.488671256	14556285
2022-03-02 15:45:00	437.36099062	437.93422906	437.126710562	437.405852759	4723418
2022-03-02 15:30:00	436.727935996	437.525485129	436.339130793	437.346136268	3372137
2022-03-02 15:15:00	436.628242354	437.665056227	436.488671256	436.703012585	3738091
2022-03-02 15:00:00	437.784688597	437.884382239	436.289682747	436.656754736	2758870
2022-03-02 14:45:00	437.041970967	437.804627326	436.648181083	437.776015251	2020497
2022-03-02 14:30:00	437.724872412	438.113677615	436.558456805	437.046955649	3076137
2022-03-02 14:15:00	437.425791487	438.063830794	437.09680247	437.704933684	2754195
2022-03-02 14:00:00	437.620194089	437.714903048	436.867507094	437.405852759	1890929
2022-03-02 13:45:00	437.166588019	437.974106517	437.166588019	437.605240042	2026156
2022-03-02 13:30:00	437.485607672	437.675025592	436.948258944	437.156618655	1819459
2022-03-02 13:15:00	436.438824435	437.739826459	436.438824435	437.475638308	3181205
2022-03-02 13:00:00	436.558456805	436.717966632	435.790815764	436.440020759	2369877
2022-03-02 12:45:00	436.159682238	436.73790536	435.991798146	436.558456805	2296380
2022-03-02 12:30:00	436.309222701	436.568426169	435.262439464	436.129774146	2167618
2022-03-02 12:15:00	435.750938308	436.777782817	435.172715186	436.289283973	3326860
2022-03-02 12:00:00	435.013205359	435.920417498	434.933450446	435.760907672	2822261
2022-03-02 11:45:00	435.392041198	436.957231372	434.923481082	435.013205359	5259157
2022-03-02 11:30:00	435.621336573	436.189590331	434.574553336	435.392041198	3733747
2022-03-02 11:15:00	433.188811717	435.721030215	432.271630214	435.621336573	6804918
2022-03-02 11:00:00	433.45798455	433.86672848	432.02239611	433.178842353	3740934
2022-03-02 10:45:00	433.009363162	434.34525796	432.02239611	433.428076457	6604539
2022-03-02 10:30:00	430.517022121	433.74709611	430.257818652	433.02930189	5649752
2022-03-02 10:15:00	432.281599578	433.358290908	430.247849288	430.507052757	5399490
2022-03-02 10:00:00	432.505910272	433.438045821	431.703376456	432.301538306	4957064
2022-03-02 09:45:00	431.045398422	432.760129058	430.576838306	432.510894954	5824480
2022-03-02 09:30:00	430.377451022	431.234816341	430.118247554	431.055367786	309457
2022-03-02 09:15:00	430.10827819	430.556899577	430.098308826	430.34754293	97965
2022-03-02 09:00:00	429.500146976	430.138186282	429.101372409	430.138186282	139925
2022-03-02 08:45:00	430.576838306	431.055367786	429.320698421	429.549993797	355479
2022-03-02 08:30:00	430.207971832	430.676531947	429.809197265	430.536960849	290548
2022-03-02 08:15:00	431.823008826	432.241722121	426.559184547	430.088339462	159179
2022-03-02 08:00:00	430.526991485	431.274693797	430.526991485	431.274693797	48022
2022-03-02 07:45:00	431.254755069	431.384356803	430.297696109	430.556899577	106315
2022-03-02 07:30:00	432.161967208	432.281599578	431.095245242	431.254755069	82087
2022-03-02 07:15:00	431.623621543	432.181905936	431.314571254	432.161967208	70309
2022-03-02 07:00:00	431.673468364	431.763192641	431.414264896	431.693407092	6008
2022-03-02 06:45:00	431.872855647	432.26166085	431.633590907	431.633590907	23172
2022-03-02 06:30:00	431.503989173	431.852916919	430.895857959	431.852916919	9520
2022-03-02 06:15:00	431.264724433	431.573774722	430.686501312	431.42423426	4159
2022-03-02 06:00:00	431.673468364	431.703376456	430.786194953	431.085275878	14130
2022-03-02 05:45:00	431.603682815	431.872855647	431.374387439	431.862886283	22099
2022-03-02 05:30:00	431.78313137	432.670404781	431.673468364	431.912733104	27149
2022-03-02 05:15:00	431.703376456	431.823008826	431.324540618	431.663499	13011
2022-03-02 05:00:00	430.885888595	432.271630214	430.885888595	431.832978191	17378
2022-03-02 04:45:00	428.762414028	431.743253913	428.662720386	430.82607241	33624
2022-03-02 04:30:00	429.380514606	429.540024433	428.55305738	428.55305738	4945
2022-03-02 04:15:00	427.984803623	429.2708516	427.556120964	429.001678768	18527
2022-03-01 20:00:00	429.998615184	430.297696109	429.978676456	430.277757381	51782
2022-03-01 19:45:00	430.327604202	430.377451022	429.689564895	429.998615184	23417
2022-03-01 19:30:00	430.158125011	430.626685127	430.158125011	430.397389751	26979
2022-03-01 19:15:00	430.058431369	430.237879924	429.74938108	430.128216918	24252
2022-03-01 19:00:00	429.729442352	430.058431369	429.490177612	430.058431369	11213
2022-03-01 18:45:00	429.240943508	430.028523277	429.221004779	429.589871253	39779
2022-03-01 18:30:00	429.230974143	429.470238883	429.011648132	429.240843814	46974
2022-03-01 18:15:00	429.280820964	429.380514606	428.882046398	429.061494953	39039
2022-03-01 18:00:00	429.131280502	429.370545242	429.011648132	429.021617496	43454
2022-03-01 17:45:00	429.091403045	429.131280502	428.991709403	429.121311138	13364
2022-03-01 17:30:00	429.081433681	429.131280502	428.981740039	429.091403045	8502
2022-03-01 17:15:00	429.211035415	429.579901889	428.931893218	428.951831947	743413
2022-03-01 17:00:00	429.290790328	429.609809982	428.662720386	429.380514606	472640
2022-03-01 16:45:00	429.619779346	429.799227901	429.171157958	429.260882236	351148
2022-03-01 16:30:00	429.779289173	429.789258537	428.662720386	429.569932525	3364920
2022-03-01 16:15:00	428.742475299	429.86901345	428.662720386	429.699534259	3038696
2022-03-01 16:00:00	427.47636605	429.016632814	425.801512871	428.692628479	18640182
2022-03-01 15:45:00	428.154282814	428.752444663	427.346764316	427.496304779	6369083
2022-03-01 15:30:00	429.878982814	429.998615184	428.094466629	428.145110999	3467975
2022-03-01 15:15:00	428.423455646	430.965643508	428.154282814	429.878982814	5010463
2022-03-01 15:00:00	429.859044086	429.978676456	428.044619808	428.413486282	4298541
2022-03-01 14:45:00	429.061494953	430.078370098	428.523149288	429.849074722	3526606
2022-03-01 14:30:00	427.326825588	429.310729057	426.619000732	429.041556224	4321864
2022-03-01 14:15:00	427.785416339	428.001253074	426.928051021	427.326825588	3409991
2022-03-01 14:00:00	427.536182235	428.214098999	426.987867206	427.795385704	2772772
2022-03-01 13:45:00	426.99783657	428.004742351	426.848296108	427.556120964	2893656
2022-03-01 13:30:00	428.632812294	428.732505935	426.967928478	427.007805935	3324128
2022-03-01 13:15:00	430.008584548	430.716409404	428.323762004	428.622842929	3876097
2022-03-01 13:00:00	429.649687438	430.317634837	429.250912872	430.008584548	4234283
2022-03-01 12:45:00	429.121311138	429.74938108	428.692628479	429.669626167	2872489
2022-03-01 12:30:00	428.393547554	429.360575878	428.024681079	429.111341773	4306069
2022-03-01 12:15:00	428.448379056	428.632812294	427.18725449	428.42056453	4364639
2022-03-01 12:00:00	429.878982814	429.878982814	427.915018074	428.443394374	5810419
2022-03-01 11:45:00	431.653529636	431.713345821	429.450300155	429.878982814	5188750
2022-03-01 11:30:00	432.610588596	432.809975879	431.274693797	431.633889988	3194301
2022-03-01 11:15:00	431.364418075	432.780067786	431.128842	432.600718925	3649908
2022-03-01 11:00:00	431.244785705	432.26166085	430.985582237	431.384356803	4150128
2022-03-01 10:45:00	433.467953914	433.876697845	431.175000156	431.244785705	5393630
2022-03-01 10:30:00	432.530833682	434.315349868	432.351385127	433.448015185	4401375
2022-03-01 10:15:00	433.527770099	434.893572989	432.082212295	432.490956226	5100792
2022-03-01 10:00:00	434.534675879	435.252470099	433.079148711	433.527770099	5167857
2022-03-01 09:45:00	433.707218654	435.830693221	433.667341197	434.524706515	5251124
2022-03-01 09:30:00	433.757065475	434.504767787	433.647402469	433.687279925	170415
2022-03-01 09:15:00	434.195717498	434.315349868	433.667341197	433.806912295	272480
2022-03-01 09:00:00	434.016268943	434.873634261	433.677310561	434.155840041	331497
2022-03-01 08:45:00	433.597555648	434.165809405	433.33835218	434.046177035	293925
2022-03-01 08:30:00	432.181905936	433.667341197	432.012426746	433.537739463	155758
2022-03-01 08:15:00	431.474081081	438.213371257	431.244686011	432.281599578	197203
2022-03-01 08:00:00	431.763192641	432.14202848	431.454142352	432.002457381	96783
2022-03-01 07:45:00	432.949546977	432.949546977	431.474081081	431.793100734	114063
2022-03-01 07:30:00	431.962579925	433.019332526	431.444172988	432.969485705	153628
2022-03-01 07:15:00	431.464111716	432.301538306	431.354448711	431.992488017	140064
2022-03-01 07:00:00	432.281599578	432.291568942	430.746317497	431.404295532	59614
2022-03-01 06:45:00	432.700312873	433.26856663	432.14202848	432.14202848	34318
2022-03-01 06:30:00	432.431140041	433.119026168	432.331446399	432.680374145	18126
2022-03-01 06:15:00	432.770098422	432.879761428	431.972549289	432.351385127	21109
2022-03-01 06:00:00	432.221783393	433.128995532	432.161967208	433.09908744	33607
2022-03-01 05:45:00	432.072242931	432.610588596	431.334509982	432.461048133	50837
2022-03-01 05:30:00	432.251691486	432.660435416	432.112120387	432.161967208	18063
2022-03-01 05:15:00	432.809975879	432.809975879	431.932671832	432.231752757	33887
2022-03-01 05:00:00	432.939577613	433.298474723	432.480986861	432.700312873	15858
2022-03-01 04:45:00	433.378229636	433.826851024	432.869792064	432.969485705	64023
2022-03-01 04:30:00	434.295411139	434.574553336	433.418107093	433.537739463	43507
2022-03-01 04:15:00	435.402010562	435.691122123	434.165809405	434.255533683	21202
2022-02-28 20:00:00	435.571489753	435.571489753	434.654308249	435.252470099	84771
2022-02-28 19:45:00	435.910448134	435.910448134	435.511673568	435.561520388	15030
2022-02-28 19:30:00	435.940356227	436.199559695	435.770877036	435.980233683	7439
2022-02-28 19:15:00	436.289283973	436.289283973	435.571489753	435.810754493	32201
2022-02-28 19:00:00	435.890509406	436.478701892	435.850631949	436.109835418	39245
2022-02-28 18:45:00	435.531612296	436.219498423	435.531612296	435.930386863	52525
2022-02-28 18:30:00	435.262439464	435.760907672	435.242500735	435.441888019	34548
2022-02-28 18:15:00	435.082990909	435.561520388	435.082990909	435.242500735	45690
2022-02-28 18:00:00	435.06305218	435.292347556	434.973327903	435.082990909	37407
2022-02-28 17:45:00	435.212592643	435.212592643	435.06305218	435.06305218	17506
2022-02-28 17:30:00	435.18268455	435.292347556	435.162745822	435.212592643	15513
2022-02-28 17:15:00	435.411979926	435.411979926	435.162745822	435.292347556	487775
2022-02-28 17:00:00	435.372102469	435.471796111	435.332225013	435.411979926	677635
2022-02-28 16:45:00	435.292347556	435.441888019	435.242500735	435.382071834	624951
2022-02-28 16:30:00	435.132837729	435.461826747	435.06305218	435.292347556	914348
2022-02-28 16:15:00	435.312286284	435.461826747	434.714124434	435.162745822	7782354
2022-02-28 16:00:00	432.341415763	435.601397845	432.311507671	435.332225013	17033287
2022-02-28 15:45:00	432.201844665	432.530833682	430.287726745	432.334736289	5804150
2022-02-28 15:30:00	430.895857959	432.919638885	430.756286861	432.221783393	4161041
2022-02-28 15:15:00	431.593713451	431.823008826	430.317634837	430.875919231	3315143
2022-02-28 15:00:00	431.404295532	432.052304202	430.596777034	431.593713451	2932116
2022-02-28 14:45:00	429.918860271	431.663499	429.380514606	431.394326167	3962997
2022-02-28 14:30:00	430.168094375	430.816103046	429.559963161	429.928829635	4862129
2022-02-28 14:15:00	433.228689174	433.228689174	429.395468652	430.158125011	5888454
2022-02-28 14:00:00	432.510894954	433.767034839	431.90276374	433.248627902	3071035
2022-02-28 13:45:00	432.490956226	433.128297677	431.823008826	432.510894954	2449311
2022-02-28 13:30:00	433.677310561	433.767034839	431.54386663	432.481086555	3772867
2022-02-28 13:15:00	432.271630214	434.125931949	432.132059116	433.667341197	2917481
2022-02-28 13:00:00	431.90276374	432.321477035	431.334509982	432.26166085	2723998
2022-02-28 12:45:00	433.348321544	433.637433105	431.90276374	431.910838925	2947349
2022-02-28 12:30:00	433.687279925	433.966422122	432.874776746	433.358290908	3069006
2022-02-28 12:15:00	436.000172412	436.334146111	433.328382815	433.677310561	3185908
2022-02-28 12:00:00	435.90047877	436.169651603	434.833756804	436.001568123	3384189
2022-02-28 11:45:00	436.319192065	436.85753773	435.332225013	435.877050764	4400947
2022-02-28 11:30:00	434.494798423	436.558456805	434.425012874	436.289283973	4024929
2022-02-28 11:15:00	434.604461429	435.252470099	434.155840041	434.494798423	3426154
2022-02-28 11:00:00	434.325319232	434.923481082	433.567647555	434.614430793	4533569
2022-02-28 10:45:00	431.603682815	434.514737151	431.513958537	434.335288596	6654129
2022-02-28 10:30:00	431.150076745	432.201844665	430.526991485	431.593713451	5491061
2022-02-28 10:15:00	432.959516341	433.21871981	430.915796687	431.155061427	6022386
2022-02-28 10:00:00	431.90276374	433.158903625	431.384356803	432.939577613	6640170
2022-02-28 09:45:00	430.70644004	432.849853335	430.546930213	431.901766803	10622335
2022-02-28 09:30:00	430.975612872	431.494019809	430.646623855	430.756286861	450748
2022-02-28 09:15:00	430.098209132	431.115183971	429.729442352	430.975612872	399681
2022-02-28 09:00:00	429.569932525	430.965543815	429.520085704	430.078370098	459440
2022-02-28 08:45:00	431.025459693	431.374387439	429.181127323	429.530055068	320656
2022-02-28 08:30:00	430.546930213	431.005520965	429.74938108	430.935735416	137827
2022-02-28 08:15:00	430.846011138	432.660435416	426.359797264	430.536960849	506770
2022-02-28 08:00:00	432.02239611	432.520864318	430.397389751	430.915796687	237997
2022-02-28 07:45:00	432.171936572	432.540803046	431.683437728	431.962579925	348214
2022-02-28 07:30:00	431.135122699	432.670404781	430.82607241	432.211814029	371800
2022-02-28 07:15:00	430.217941196	431.274693797	430.098308826	431.244785705	189733
2022-02-28 07:00:00	430.038492641	430.646623855	429.679595531	430.148155647	96009
2022-02-28 06:45:00	429.928829635	430.526991485	429.918860271	430.018553913	33717
2022-02-28 06:30:00	430.606746398	430.626685127	429.878982814	429.878982814	57385
2022-02-28 06:15:00	430.676531947	431.573774722	430.58680767	430.616715762	46287
2022-02-28 06:00:00	429.888952178	430.726378768	429.888952178	430.726378768	33643
2022-02-28 05:45:00	428.882046398	429.819166629	428.592934837	429.809197265	38263
2022-02-28 05:30:00	429.290790328	429.679595531	428.971770675	428.971770675	86761
2022-02-28 05:15:00	429.679595531	429.978676456	429.041556224	429.041556224	25012
2022-02-28 05:00:00	429.689564895	430.128216918	429.440330791	429.51011634	92505
2022-02-28 04:45:00	428.852138305	429.579901889	428.503210559	429.579901889	31043
2022-02-28 04:30:00	430.277757381	430.277757381	428.762414028	428.852138305	57644
2022-02-28 04:15:00	428.782352756	430.885888595	428.323762004	430.277757381	97217
2022-02-25 20:00:00	436.558456805	436.598334262	436.289283973	436.359069522	26406
2022-02-25 19:45:00	436.488671256	436.568426169	436.488671256	436.558456805	5991
2022-02-25 19:30:00	436.508609984	436.508609984	436.329161429	436.329161429	9441
2022-02-25 19:15:00	436.688058539	436.688058539	436.349100158	436.458763163	11464
2022-02-25 19:00:00	436.608303626	436.698027903	436.608303626	436.658150447	3782
2022-02-25 18:45:00	436.787752181	436.787752181	436.508609984	436.608303626	4420
2022-02-25 18:30:00	436.558456805	436.797721545	436.508609984	436.797721545	22056
2022-02-25 18:15:00	436.807690909	436.807690909	436.558456805	436.558456805	29984
2022-02-25 18:00:00	436.987139464	437.056925013	436.717966632	436.717966632	24642
2022-02-25 17:45:00	436.658150447	437.036986285	436.558456805	437.036986285	50123
2022-02-25 17:30:00	436.518579348	436.717966632	436.518579348	436.678089175	47144
2022-02-25 17:15:00	436.518579348	436.608303626	436.359069522	436.608303626	38132
2022-02-25 17:00:00	436.388977614	436.638211718	436.349100158	436.438824435	139861
2022-02-25 16:45:00	436.638211718	436.707997268	436.319192065	436.388977614	240102
2022-02-25 16:30:00	436.219498423	436.648181083	436.069957961	436.638211718	359189
2022-02-25 16:15:00	436.329161429	436.658150447	436.159682238	436.25937588	5338974
2022-02-25 16:00:00	435.611367209	436.49864062	435.322255649	436.339130793	13817512
2022-02-25 15:45:00	435.272408828	436.089896689	434.654407943	435.611367209	5488962
2022-02-25 15:30:00	434.634369521	436.069957961	434.46489033	435.282278498	3563190
2022-02-25 15:15:00	434.734063163	434.744032527	433.777004203	434.634369521	2757005
2022-02-25 15:00:00	435.112899001	435.282378192	433.677310561	434.724592267	3489452
2022-02-25 14:45:00	435.681152758	436.199559695	434.429997556	435.102929637	3191308
2022-02-25 14:30:00	434.873634261	436.02011114	434.82378744	435.701091487	2935729
2022-02-25 14:15:00	435.282378192	436.040049868	434.409061891	434.863664897	2960104
2022-02-25 14:00:00	436.179620967	436.388977614	434.803848712	435.262439464	3300011
2022-02-25 13:45:00	435.222562007	436.25937588	434.793879348	436.169651603	3295827
2022-02-25 13:30:00	434.205686862	435.471796111	433.846789752	435.222562007	4068348
2022-02-25 13:15:00	434.46489033	435.076311435	433.497862006	434.22562559	3468009
2022-02-25 13:00:00	435.790815764	435.86379151	434.016268943	434.472965515	3646455
2022-02-25 12:45:00	435.312286284	435.960294955	435.292347556	435.800785128	3078322
2022-02-25 12:30:00	434.275472411	435.362133105	434.155840041	435.30231692	2520066
2022-02-25 12:15:00	435.402010562	435.641275302	434.22562559	434.265503047	3081486
2022-02-25 12:00:00	433.637433105	435.501704204	433.637433105	435.382071834	3255499
2022-02-25 11:45:00	433.906605937	434.235594954	433.198781081	433.617494376	3688360
2022-02-25 11:30:00	433.438045821	434.454920966	433.109056804	433.891651891	4209761
2022-02-25 11:15:00	431.922702468	433.796344769	431.125153335	433.438544289	4282623
2022-02-25 11:00:00	431.314571254	432.650466052	431.085275878	431.942641196	4204855
2022-02-25 10:45:00	430.536960849	431.314571254	429.221004779	431.30460189	4159542
2022-02-25 10:30:00	428.543088016	430.935735416	427.755508247	430.546930213	5132390
2022-02-25 10:15:00	427.177285125	429.360575878	426.549215183	428.493241195	4604312
2022-02-25 10:00:00	427.855201889	429.579901889	426.94798975	427.207193218	4099739
2022-02-25 09:45:00	428.293853912	429.938798999	427.30688686	427.885010287	7062430
2022-02-25 09:30:00	427.994772987	428.622842929	427.47636605	428.273915184	491648
2022-02-25 09:15:00	428.802291484	429.021617496	427.934956802	428.084497264	231917
2022-02-25 09:00:00	429.201066051	429.430361427	428.523149288	428.862107669	268208
2022-02-25 08:45:00	428.832199577	430.178063739	428.31379264	429.230974143	661548
2022-02-25 08:30:00	427.915018074	429.161188594	427.526212871	428.712567207	419976
2022-02-25 08:15:00	423.99715765	428.154282814	421.793828476	427.95489553	533616
2022-02-25 08:00:00	425.173442928	428.293853912	424.774668361	427.855201889	848498
2022-02-25 07:45:00	425.39276894	425.502431946	424.844453911	425.213320385	62540
2022-02-25 07:30:00	424.984025009	425.99093079	424.944147552	425.322983391	94163
2022-02-25 07:15:00	423.987088592	425.193381656	423.787701309	424.943150616	177455
2022-02-25 07:00:00	423.927272407	425.193381656	422.900427898	424.096751598	56683
2022-02-25 06:45:00	423.658099575	425.303044662	423.199508823	423.847517494	32402
2022-02-25 06:30:00	422.920366627	423.787701309	422.910397263	423.707946396	10654
2022-02-25 06:15:00	424.236322697	424.535403622	422.421898418	423.149662003	26067
2022-02-25 06:00:00	424.056874142	424.246292061	423.917303043	424.166537147	4486
2022-02-25 05:45:00	424.425740616	424.814545818	423.927272407	423.997057957	7110
2022-02-25 05:30:00	424.007027321	425.043841194	424.007027321	424.19644524	14810
2022-02-25 05:15:00	423.558405933	424.296138882	423.438773563	423.917303043	17057
2022-02-25 05:00:00	422.551500153	424.465618072	422.551500153	423.887394951	24349
2022-02-25 04:45:00	421.753951019	422.730948708	421.694134834	422.551500153	21008
2022-02-25 04:30:00	422.053031944	422.362082233	421.524655644	421.843675297	22866
2022-02-25 04:15:00	422.172664314	423.189539459	421.604410557	421.933399574	31465
2022-02-24 20:00:00	425.951053333	426.040378836	424.405801887	424.605189171	131430
2022-02-24 19:45:00	425.941083969	426.120532524	425.801512871	425.921145241	24355
2022-02-24 19:30:00	424.974055645	426.299981079	424.974055645	425.941083969	56951
2022-02-24 19:15:00	424.605189171	425.402738304	424.605189171	424.894300731	28836
2022-02-24 19:00:00	424.236322697	424.774668361	424.19644524	424.635097263	29533
2022-02-24 18:45:00	424.415771252	424.455648708	423.897364315	424.276200153	48109
2022-02-24 18:30:00	425.193381656	425.193381656	424.306108246	424.575281078	48073
2022-02-24 18:15:00	425.502431946	426.987867206	424.645066627	425.243228477	131337
2022-02-24 18:00:00	425.791543506	425.791543506	425.542309402	425.592156223	22939
2022-02-24 17:45:00	425.75166605	426.987867206	425.671911136	425.691849865	3725414
2022-02-24 17:30:00	425.821451599	425.841390327	425.731727321	425.761635414	14721
2022-02-24 17:15:00	425.462554489	425.881267784	425.452585125	425.881267784	46517
2022-02-24 17:00:00	425.193381656	426.987867206	425.133565471	425.472523853	435709
2022-02-24 16:45:00	425.143534836	425.203351021	424.874362003	425.113626743	303268
2022-02-24 16:30:00	425.123596107	426.987867206	424.774668361	425.103657379	698803
2022-02-24 16:15:00	426.977897842	427.107499576	424.974055645	425.143534836	7120603
2022-02-24 16:00:00	424.864392639	427.446457958	424.635097263	426.99783657	18507541
2022-02-24 15:45:00	422.441837147	425.861329056	422.372051598	424.894300731	9439660
2022-02-24 15:30:00	423.423819517	423.747823852	422.352112869	422.461775875	7496622
2022-02-24 15:15:00	422.072970673	423.488620384	421.654257378	423.418834835	6288794
2022-02-24 15:00:00	421.255482811	422.52159206	421.08600362	422.063001308	8248377
2022-02-24 14:45:00	419.41115044	422.222511135	419.311456799	421.255482811	8993569
2022-02-24 14:30:00	418.424183388	419.520813446	417.995500729	419.412546151	6075892
2022-02-24 14:15:00	417.691435122	418.653478764	416.559912289	418.444122116	6230660
2022-02-24 14:00:00	416.769268937	420.109005932	416.225539815	417.696419804	8525238
2022-02-24 13:45:00	415.263894948	417.746266625	415.164201306	416.759299572	4470232
2022-02-24 13:30:00	416.549942925	416.96865622	415.17417067	415.253925583	3585100
2022-02-24 13:15:00	415.134293213	416.689514023	414.466345814	416.539973561	3574436
2022-02-24 13:00:00	416.171107087	416.500096104	415.004691479	415.151540213	3431679
2022-02-24 12:45:00	415.184140034	416.659605931	414.127387433	416.181076451	4582256
2022-02-24 12:30:00	414.964814023	415.463282231	414.067571248	415.194009705	4408476
2022-02-24 12:15:00	417.387369515	417.50959392	414.895028474	414.984752751	4540827
2022-02-24 12:00:00	415.413535104	417.507001885	414.795334832	417.407308243	4919135
2022-02-24 11:45:00	416.420341191	417.115504954	415.144262578	415.423404774	5694337
2022-02-24 11:30:00	417.337522694	418.194888012	416.161137723	416.447457861	5666446
2022-02-24 11:15:00	415.782301884	417.716358532	414.954844659	417.337522694	6887275
2022-02-24 11:00:00	414.376621537	416.689514023	414.187203618	415.792271248	7613038
2022-02-24 10:45:00	414.177234254	415.562975873	413.150389745	414.376621537	7716894
2022-02-24 10:30:00	415.044568936	416.858993214	413.898092057	414.157295525	9736433
2022-02-24 10:15:00	414.436437722	415.224017491	411.844403039	415.044568936	9649011
2022-02-24 10:00:00	411.530368068	414.655763734	410.927221536	414.446407086	10553924
2022-02-24 09:45:00	409.760805928	412.871247548	409.38197009	411.525383386	14797985
2022-02-24 09:30:00	410.618171247	420.657320961	409.611265466	409.780744657	615560
2022-02-24 09:15:00	410.179519223	411.744709397	410.139641767	410.608201882	599415
2022-02-24 09:00:00	410.897313443	420.657320961	410.139641767	410.228369108	1281506
2022-02-24 08:45:00	409.152674714	410.947160264	409.013103616	410.9371909	378391
2022-02-24 08:30:00	409.551449281	409.790714021	408.843624425	409.14270535	436806
2022-02-24 08:15:00	414.230071884	414.230071884	408.90344061	409.571388009	720360
2022-02-24 08:00:00	409.870468934	410.588263154	409.671081651	410.438722692	275795
2022-02-24 07:45:00	410.358967778	410.358967778	409.531510553	409.890407662	463885
2022-02-24 07:30:00	411.206363732	411.595168935	410.109733674	410.558355062	253984
2022-02-24 07:15:00	412.113575871	412.213269513	410.139641767	411.206363732	266319
2022-02-24 07:00:00	411.306057374	412.123545236	411.046853906	412.123545236	192315
2022-02-24 06:45:00	410.249304772	411.335965466	409.541479917	411.266179917	173989
2022-02-24 06:30:00	410.727834252	411.096700726	409.870468934	410.269243501	146773
2022-02-24 06:15:00	411.635046391	411.834433675	410.289182229	410.827527894	166265
2022-02-24 06:00:00	412.193330785	412.631982808	411.53535275	411.565260842	76837
2022-02-24 05:45:00	411.784586854	412.97094119	411.495475293	412.173392056	153777
2022-02-24 05:30:00	412.641952172	412.641952172	411.106670091	411.714801305	99591
2022-02-24 05:15:00	412.173392056	413.469409398	411.924157952	412.681829629	51098
2022-02-24 05:00:00	412.651921536	413.279991479	412.233208241	412.233208241	39703
2022-02-24 04:45:00	413.389654485	413.758520959	412.432595525	412.631982808	161417
2022-02-24 04:30:00	413.270022115	414.376621537	412.931063733	413.299930207	85341
2022-02-24 04:15:00	414.286897259	416.719422116	412.213269513	413.060665467	245536
2022-02-23 20:00:00	418.733233677	418.842896683	417.497032521	417.56681807	92758
2022-02-23 19:45:00	419.221732521	419.41115044	418.314520382	418.623570671	159920
2022-02-23 19:30:00	420.069128475	420.118975296	418.663448128	419.221732521	84161
2022-02-23 19:15:00	420.218668938	420.687229054	419.640445816	420.258446701	54760
2022-02-23 19:00:00	420.617543198	420.697198418	420.049189747	420.188760845	39641
2022-02-23 18:45:00	419.919588013	420.856708244	419.909618649	420.657320961	85315
2022-02-23 18:30:00	419.909618649	420.188760845	419.301487435	419.869741192	56309
2022-02-23 18:15:00	419.989373562	420.737075874	419.60056836	419.879710556	120727
2022-02-23 18:00:00	419.680323273	420.00931229	419.580629631	420.00931229	28189
2022-02-23 17:45:00	419.660384545	419.710231365	419.53078281	419.610537724	44958
2022-02-23 17:30:00	419.859771828	420.657320961	419.710231365	419.740139458	1766879
2022-02-23 17:15:00	419.879710556	420.049189747	419.8398331	419.95946547	23247
2022-02-23 17:00:00	420.069128475	420.657320961	419.809925007	419.869741192	381592
2022-02-23 16:45:00	420.657320961	420.776953331	419.700262001	420.109005932	725298
2022-02-23 16:30:00	420.826800152	421.076034256	420.525625661	420.677259689	982628
2022-02-23 16:15:00	420.717137146	421.135850441	420.587535412	420.826800152	9914769
2022-02-23 16:00:00	420.946432522	421.405023274	420.059159111	420.677259689	21143557
2022-02-23 15:45:00	422.342143505	422.551500153	420.916524429	420.96637125	7269236
2022-02-23 15:30:00	421.534625008	422.591377609	421.066064892	422.362082233	4946279
2022-02-23 15:15:00	422.322204777	422.501653332	420.886616337	421.524655644	4558480
2022-02-23 15:00:00	421.973277031	422.980182812	421.893522118	422.312335106	4107752
2022-02-23 14:45:00	423.114769228	423.458712292	421.734012291	421.938384256	3449106
2022-02-23 14:30:00	424.345985702	424.934178188	422.850581078	423.099815182	3959660
2022-02-23 14:15:00	424.854423275	425.332952755	423.877425587	424.365924431	2945993
2022-02-23 14:00:00	424.993994373	425.970992061	424.31607761	424.854423275	2831892
2022-02-23 13:45:00	424.425740616	425.1535042	423.747823852	425.003963737	3259531
2022-02-23 13:30:00	424.764698997	425.322983391	424.266230789	424.415771252	3758390
2022-02-23 13:15:00	426.698755645	426.70872501	424.694913448	424.774668361	2928657
2022-02-23 13:00:00	427.905148403	428.124374721	426.339858535	426.70872501	2987736
2022-02-23 12:45:00	428.79232212	428.941862583	427.456427322	427.90724197	2368644
2022-02-23 12:30:00	427.376672409	428.892015762	427.366703044	428.772383392	2712452
2022-02-23 12:15:00	427.516243507	427.974834259	426.868234836	427.366703044	2251648
2022-02-23 12:00:00	426.150440616	427.805355068	425.881267784	427.496304779	2649764
2022-02-23 11:45:00	425.811482235	427.007805935	425.402738304	426.150440616	4086873
2022-02-23 11:30:00	426.050746975	426.309950443	425.303044662	425.801512871	2891411
2022-02-23 11:15:00	426.82835738	427.157346397	425.542309402	426.050746975	3426504
2022-02-23 11:00:00	426.858265472	427.35673368	426.369766628	426.82835738	2587474
2022-02-23 10:45:00	427.047683391	428.154282814	426.479429634	426.888173565	4010924
2022-02-23 10:30:00	429.001678768	429.001678768	426.818388015	427.047683391	4017146
2022-02-23 10:15:00	429.846582381	429.849074722	428.144313449	428.981740039	3724182
2022-02-23 10:00:00	430.985582237	431.813039462	429.679595531	429.839105358	4672943
2022-02-23 09:45:00	431.334509982	431.932671832	430.70644004	430.935735416	5877123
2022-02-23 09:30:00	431.603682815	431.942641196	431.224846977	431.30460189	188721
2022-02-23 09:15:00	431.733284549	431.773162006	431.374387439	431.583744086	55853
2022-02-23 09:00:00	431.155061427	431.823008826	431.095245242	431.763192641	190788
2022-02-23 08:45:00	431.30460189	431.384356803	430.875919231	431.135122699	258442
2022-02-23 08:30:00	431.763192641	431.922702468	431.254755069	431.30460189	146637
2022-02-23 08:15:00	431.155161121	432.650067278	430.077971323	431.723315185	160845
2022-02-23 08:00:00	431.653529636	432.171936572	431.414264896	431.743253913	53684
2022-02-23 07:45:00	431.18496952	431.852916919	431.124156398	431.683437728	76418
2022-02-23 07:30:00	431.045398422	431.18496952	430.865949867	431.18496952	40517
2022-02-23 07:15:00	430.068400733	431.015490329	429.98864582	431.015490329	53866
2022-02-23 07:00:00	430.766256225	430.766256225	429.918860271	430.207971832	17571
2022-02-23 06:45:00	431.055367786	431.165030792	430.746317497	430.846011138	8166
2022-02-23 06:30:00	431.175000156	431.224846977	430.636654491	430.94570478	3077
2022-02-23 06:15:00	431.324540618	431.573774722	431.025459693	431.085275878	8993
2022-02-23 06:00:00	431.673468364	431.673468364	430.915796687	431.274693797	6287
2022-02-23 05:45:00	431.713345821	432.042334838	431.633590907	431.972549289	8451
2022-02-23 05:30:00	431.155061427	431.892794376	431.155061427	431.703376456	21496
2022-02-23 05:15:00	431.803070098	432.032365474	431.18496952	431.194938884	9707
2022-02-23 05:00:00	432.780067786	432.780067786	431.832978191	431.832978191	9836
2022-02-23 04:45:00	432.829914607	432.829914607	432.560741775	432.790037151	6605
2022-02-23 04:30:00	432.670404781	432.670404781	432.391262584	432.421170676	27962
2022-02-23 04:15:00	432.122089751	432.590649867	431.922702468	432.590649867	39559
2022-02-22 20:00:00	430.556899577	430.816103046	430.556899577	430.816103046	45330
2022-02-22 19:45:00	430.696470676	430.776225589	430.536960849	430.556899577	17176
2022-02-22 19:30:00	430.556899577	430.816103046	430.556899577	430.686501312	17961
2022-02-22 19:15:00	430.806133682	430.875919231	430.556899577	430.626685127	34655
2022-02-22 19:00:00	430.786194953	430.975612872	430.676531947	430.707436976	63270
2022-02-22 18:45:00	430.666562583	430.716409404	430.277757381	430.636754184	29814
2022-02-22 18:30:00	430.048462005	430.776225589	429.878982814	430.676531947	45244
2022-02-22 18:15:00	429.410422698	430.217941196	429.410422698	430.048462005	83124
2022-02-22 18:00:00	429.559963161	429.579901889	429.440330791	429.440330791	14056
2022-02-22 17:45:00	429.51011634	429.62974871	428.253976455	429.569932525	109567
2022-02-22 17:30:00	429.330667785	429.62974871	429.300759693	429.62974871	20648
2022-02-22 17:15:00	429.470238883	429.679595531	429.320698421	429.320698421	159326
2022-02-22 17:00:00	430.277757381	430.337573566	429.39048397	429.549993797	410212
2022-02-22 16:45:00	429.789258537	430.327604202	428.253976455	430.297696109	450831
2022-02-22 16:30:00	429.998615184	430.267788017	429.599840618	429.769319808	743685
2022-02-22 16:15:00	428.343700733	430.158125011	428.253976455	429.898921543	7792790
2022-02-22 16:00:00	429.001678768	429.001678768	426.738633102	428.333731369	16413866
2022-02-22 15:45:00	430.307665473	430.477144664	428.782352756	429.03158686	4668997
2022-02-22 15:30:00	430.676531947	431.553835994	429.340637149	430.337573566	4389799
2022-02-22 15:15:00	429.62974871	431.394326167	429.579901889	430.696470676	5572174
2022-02-22 15:00:00	426.529276455	430.457106242	426.000900154	429.619779346	5881865
2022-02-22 14:45:00	426.838326744	428.135640103	426.180348709	426.529276455	5299695
2022-02-22 14:30:00	425.612094951	427.486335414	424.804576454	426.898142929	6598314
2022-02-22 14:15:00	425.980961426	425.99093079	424.55534235	425.612094951	3983599
2022-02-22 14:00:00	426.58909264	426.788479923	425.462554489	426.010769824	2885854
2022-02-22 13:45:00	427.486335414	427.95489553	426.549215183	426.599062004	2332860
2022-02-22 13:30:00	428.283884548	428.303823276	426.918081657	427.496304779	2047403
2022-02-22 13:15:00	428.134344085	428.772383392	427.576059692	428.292856975	2353383
2022-02-22 13:00:00	428.702597843	428.872077033	427.915018074	428.124374721	2341564
2022-02-22 12:45:00	429.131280502	429.350606513	428.503210559	428.732505935	2391933
2022-02-22 12:30:00	429.679595531	429.729442352	428.951831947	429.140352623	2012245
2022-02-22 12:15:00	429.918860271	430.606746398	429.549993797	429.714488305	1907881
2022-02-22 12:00:00	430.168094375	431.095245242	429.091403045	429.919259045	2559950
2022-02-22 11:45:00	430.048462005	430.736348132	429.549993797	430.168094375	2653310
2022-02-22 11:30:00	430.22791056	431.085275878	429.609809982	430.038492641	3147153
2022-02-22 11:15:00	430.4671753	431.125153335	429.998615184	430.207971832	2530920
2022-02-22 11:00:00	431.952610561	432.251691486	430.34754293	430.457205936	2923233
2022-02-22 10:45:00	434.10599322	434.165809405	431.354448711	431.952610561	3483471
2022-02-22 10:30:00	432.869792064	434.145870677	432.610588596	434.086054492	3194958
2022-02-22 10:15:00	432.8598227	433.039271255	431.553835994	432.879661734	3643321
2022-02-22 10:00:00	431.025459693	433.966422122	430.82607241	432.8598227	4692383
2022-02-22 09:45:00	430.566868942	431.643560271	429.171157958	431.015490329	8357657
2022-02-22 09:30:00	431.823008826	431.882825011	430.546930213	430.606746398	645544
2022-02-22 09:15:00	432.032365474	432.560741775	431.753223277	431.753223277	412894
2022-02-22 09:00:00	432.480986861	432.520864318	432.002457381	432.102151023	126353
2022-02-22 08:45:00	431.18496952	432.560741775	431.18496952	432.50092559	155240
2022-02-22 08:30:00	431.623621543	431.922702468	426.347834027	431.204908248	459771
2022-02-22 08:15:00	431.34457904	433.278535995	425.193381656	431.683437728	478525
2022-02-22 08:00:00	432.570711139	432.869792064	432.361354491	432.480986861	64310
2022-02-22 07:45:00	432.38129322	432.610588596	431.733284549	432.351385127	102618
2022-02-22 07:30:00	432.171936572	433.298474723	432.171936572	432.391262584	244850
2022-02-22 07:15:00	431.793100734	432.201844665	430.895857959	432.171936572	79944
2022-02-22 07:00:00	431.334509982	432.221783393	431.314571254	431.862886283	40799
2022-02-22 06:45:00	431.78313137	431.852916919	430.70644004	431.224846977	52084
2022-02-22 06:30:00	431.912733104	432.361354491	431.653529636	431.673468364	63727
2022-02-22 06:15:00	432.122089751	432.490956226	431.573774722	431.733284549	85310
2022-02-22 06:00:00	432.760129058	433.049240619	431.982518653	431.992488017	145871
2022-02-22 05:45:00	430.417328479	433.328382815	430.188033103	432.710282237	210633
2022-02-22 05:30:00	429.759350444	430.895857959	429.569932525	430.636654491	163158
2022-02-22 05:15:00	427.675753334	429.908890907	427.605967784	429.709503623	51443
2022-02-22 05:00:00	427.615937149	428.154282814	427.267009403	427.446457958	34432
2022-02-22 04:45:00	427.875140617	428.333731369	427.745538883	427.745538883	45375
2022-02-22 04:30:00	427.426519229	428.004742351	427.296917495	427.905048709	44696
2022-02-22 04:15:00	428.931893218	429.649687438	426.928051021	427.157346397	78243
