# Supplementary material for: Stock price movement prediction based on Stocktwits investor sentiment using FinBERT and ensemble SVM
Source: PeerJ Comput Sci. 2023 Jun 7;9:e1403. doi: 10.7717/peerj-cs.1403 (PMC10280432; doi:10.7717/peerj-cs.1403)
Supplement: Supplemental Information 4 [file peerj-cs-09-1403-s004.zip › Financial(stock price in 15-minute increments)/SPY/SPY_1_4 (1).csv]

time	open	high	low	close	volume
2022-03-25 20:00:00	450.956360338	450.956360338	450.89661783	450.956360338	14488
2022-03-25 19:45:00	451.055931183	451.055931183	450.89661783	450.906574915	7944
2022-03-25 19:30:00	450.956360338	451.055931183	450.956360338	450.956360338	5119
2022-03-25 19:15:00	450.856789492	451.065888268	450.856789492	450.956360338	21042
2022-03-25 19:00:00	450.836875323	450.856789492	450.807004069	450.807004069	7606
2022-03-25 18:45:00	450.767175731	450.807004069	450.767175731	450.807004069	8098
2022-03-25 18:30:00	450.727347392	450.777132815	450.727347392	450.757218646	4944
2022-03-25 18:15:00	450.617819462	450.747261562	450.617819462	450.747261562	6823
2022-03-25 18:00:00	450.707433223	450.707433223	450.617819462	450.6576478	4082
2022-03-25 17:45:00	450.6576478	450.747261562	450.6576478	450.747261562	10082
2022-03-25 17:30:00	450.727347392	450.747261562	450.568034039	450.6576478	81034
2022-03-25 17:15:00	450.667604885	450.747261562	450.558076955	450.737304477	49256
2022-03-25 17:00:00	450.707433223	450.747261562	450.667604885	450.697476139	63870
2022-03-25 16:45:00	450.647690716	450.747261562	450.597905293	450.707433223	171481
2022-03-25 16:30:00	450.607862378	450.797046984	450.577991124	450.647690716	314661
2022-03-25 16:15:00	450.707433223	450.747261562	450.30914984	450.607862378	7577820
2022-03-25 16:00:00	448.795672985	450.846832407	448.795672985	450.717390308	6960714
2022-03-25 15:45:00	448.128548319	449.183999284	447.780050359	448.795573414	5550501
2022-03-25 15:30:00	449.442883482	449.542454328	448.078762896	448.138505403	2316120
2022-03-25 15:15:00	449.945716253	450.02537293	448.775758816	449.432926398	4646915
2022-03-25 15:00:00	449.950694796	450.254385875	449.711724766	449.945716253	1662855
2022-03-25 14:45:00	449.771467273	450.13490086	449.596222585	449.950694796	1723808
2022-03-25 14:30:00	449.671896428	449.940737711	449.39309806	449.781424358	1564980
2022-03-25 14:15:00	449.413012229	449.900909373	449.203913453	449.671896428	1928317
2022-03-25 14:00:00	448.636359632	449.492668905	448.387432518	449.398076602	1686712
2022-03-25 13:45:00	448.033956015	448.686344197	448.033956015	448.626402547	1261632
2022-03-25 13:30:00	447.839792866	448.845458408	447.710350767	448.028977473	1869696
2022-03-25 13:15:00	448.138505403	448.307775841	447.610779921	447.854728493	1287912
2022-03-25 13:00:00	447.809921612	448.546745871	447.560994498	448.128548319	1574485
2022-03-25 12:45:00	448.32769001	448.367518348	447.331981553	447.80494307	1726791
2022-03-25 12:30:00	448.32769001	448.487003363	447.790007443	448.32769001	1886910
2022-03-25 12:15:00	447.361852807	448.337647095	447.033368586	448.312754383	1910787
2022-03-25 12:00:00	448.113612692	448.128548319	446.854041493	447.34691718	2061300
2022-03-25 11:45:00	447.152754031	448.128548319	446.757856056	448.110028141	2905651
2022-03-25 11:30:00	448.068805811	448.487003363	446.505543533	447.142796946	4111797
2022-03-25 11:15:00	450.388806517	450.577991124	447.829835782	448.068805811	3440401
2022-03-25 11:00:00	450.89661783	451.016102845	450.159793572	450.388806517	1829690
2022-03-25 10:45:00	449.910866457	451.036017014	449.900909373	450.901596372	2307737
2022-03-25 10:30:00	449.114299691	450.54811987	448.964943423	449.900909373	2384704
2022-03-25 10:15:00	448.945029254	449.497149593	448.516874617	449.104342607	1957936
2022-03-25 10:00:00	448.915158	449.691810597	448.686145055	448.925214655	2405081
2022-03-25 09:45:00	449.223827622	449.592239751	448.367518348	448.915158	3649781
2022-03-25 09:30:00	449.731638935	449.731638935	449.064514269	449.193956368	154817
2022-03-25 09:15:00	449.920823542	449.920823542	449.632068089	449.731638935	113375
2022-03-25 09:00:00	449.911264741	449.970608965	449.85112395	449.910866457	35371
2022-03-25 08:45:00	450.000480219	450.060222726	449.642025174	449.910866457	35583
2022-03-25 08:30:00	449.990523134	450.139879403	449.871038119	450.030351472	24959
2022-03-25 08:15:00	450.110008149	450.219536079	447.66016706	449.96065188	88623
2022-03-25 08:00:00	449.920823542	450.219536079	449.910866457	449.980566049	58640
2022-03-25 07:45:00	450.070179811	450.070179811	449.681853512	449.910866457	31566
2022-03-25 07:30:00	448.945029254	450.259364417	448.945029254	450.119965233	39442
2022-03-25 07:15:00	449.37318389	449.37318389	449.044600099	449.044600099	13504
2022-03-25 07:00:00	448.815587154	449.552411413	448.785715901	449.333355552	11895
2022-03-25 06:45:00	448.945029254	448.945029254	448.725973393	448.825544239	4891
2022-03-25 06:30:00	448.666230886	448.865372577	448.656273801	448.865372577	837
2022-03-25 06:15:00	448.686145055	448.725973393	448.546745871	448.725973393	23434
2022-03-25 06:00:00	448.506917533	448.666230886	448.417303771	448.626402547	2241
2022-03-25 05:45:00	448.019020388	448.208204995	447.859707035	448.208204995	4317
2022-03-25 05:30:00	448.058848727	448.148462488	447.989149135	447.989149135	1425
2022-03-25 05:15:00	448.068805811	448.377475433	447.491294906	447.570951583	8835
2022-03-25 05:00:00	447.889578289	448.138505403	447.790007443	448.058848727	4520
2022-03-25 04:45:00	447.590865752	447.86966412	447.541080329	447.86966412	7917
2022-03-25 04:30:00	447.421595314	447.620737005	447.322024468	447.600822836	7072
2022-03-25 04:15:00	448.865372577	449.034643015	447.441509483	447.551037413	19214
2022-03-24 20:00:00	448.357561264	448.357561264	448.208204995	448.297818756	16874
2022-03-24 19:45:00	448.317732926	448.367518348	448.198247911	448.228119164	51600
2022-03-24 19:30:00	448.198247911	448.467089194	448.148462488	448.367518348	5957
2022-03-24 19:15:00	448.257990418	448.277904587	448.068805811	448.10863415	21757
2022-03-24 19:00:00	448.357561264	448.427260856	448.267947503	448.277904587	6359
2022-03-24 18:45:00	448.45713211	448.45713211	448.32769001	448.337647095	8380
2022-03-24 18:30:00	448.467089194	448.716016309	448.45713211	448.586574209	46394
2022-03-24 18:15:00	448.716016309	448.825544239	448.45713211	448.516874617	59953
2022-03-24 18:00:00	448.586574209	448.716016309	448.56666004	448.716016309	17025
2022-03-24 17:45:00	448.755844647	448.755844647	448.586574209	448.616445463	7039
2022-03-24 17:30:00	448.714024892	448.745887562	448.696102139	448.745887562	8108
2022-03-24 17:15:00	448.735930478	448.735930478	448.616445463	448.725973393	370621
2022-03-24 17:00:00	448.765801731	448.785715901	448.556702955	448.706059224	107646
2022-03-24 16:45:00	448.765801731	448.855415493	448.556702955	448.765801731	207107
2022-03-24 16:30:00	448.43721794	448.795672985	448.414714929	448.765801731	861222
2022-03-24 16:15:00	448.487003363	448.636359632	448.238076249	448.45713211	3245701
2022-03-24 16:00:00	447.371809891	448.526831702	447.302110299	448.477046279	8467157
2022-03-24 15:45:00	447.670522428	447.829835782	446.903826916	447.361852807	2820448
2022-03-24 15:30:00	446.82417024	447.889578289	446.704685225	447.665543886	2642962
2022-03-24 15:15:00	446.23670225	446.893869832	445.828959636	446.82417024	2626726
2022-03-24 15:00:00	446.027603474	446.366144349	445.499877991	446.246659334	1663867
2022-03-24 14:45:00	446.189903952	446.34623018	445.788633444	446.057474727	2497263
2022-03-24 14:30:00	446.376101434	446.575243125	445.898161374	446.186817256	1203145
2022-03-24 14:15:00	446.316358926	446.923741085	445.977818051	446.376101434	1446495
2022-03-24 14:00:00	446.358178682	446.625028548	446.226745165	446.316358926	713911
2022-03-24 13:45:00	446.23670225	446.485629364	445.88820429	446.356187265	927697
2022-03-24 13:30:00	445.898161374	446.485629364	445.848475522	446.256516848	929160
2022-03-24 13:15:00	445.828461782	446.371122891	445.479963822	445.908118459	1494657
2022-03-24 13:00:00	445.679105514	445.908118459	445.340564638	445.828660924	1236532
2022-03-24 12:45:00	445.3007363	445.708976767	444.88751729	445.689062598	1577823
2022-03-24 12:30:00	445.858333036	446.047517643	445.091637524	445.310693384	1373043
2022-03-24 12:15:00	446.485629364	446.644942717	445.679105514	445.858333036	1550144
2022-03-24 12:00:00	446.893869832	446.913784001	446.286487673	446.490607906	1558402
2022-03-24 11:45:00	446.326316011	447.013354846	446.117217235	446.903826916	1723612
2022-03-24 11:30:00	445.350521723	446.376101434	445.141422947	446.296345186	1645956
2022-03-24 11:15:00	444.444427026	445.828461782	444.322253599	445.340564638	2681859
2022-03-24 11:00:00	444.583826211	445.011980847	444.205456997	444.454384111	1483736
2022-03-24 10:45:00	443.528375246	444.763053733	443.31927647	444.563812471	2175087
2022-03-24 10:30:00	444.563912041	444.673439972	443.379018977	443.53833233	2034521
2022-03-24 10:15:00	443.657916916	445.051809185	443.647860261	444.553954957	2848342
2022-03-24 10:00:00	443.971465509	444.434469942	443.388976062	443.66777443	3084141
2022-03-24 09:45:00	444.026229474	444.23532825	442.851293495	443.958720441	3850819
2022-03-24 09:30:00	444.195499912	444.374727434	443.896389092	444.006315305	108651
2022-03-24 09:15:00	444.076014897	444.265199504	443.986401136	444.165628658	61419
2022-03-24 09:00:00	444.155671574	444.305027842	444.066057813	444.076014897	63834
2022-03-24 08:45:00	443.697645683	444.185542828	443.418847315	444.155671574	93658
2022-03-24 08:30:00	443.986401136	444.006315305	443.687688599	443.88683029	37084
2022-03-24 08:15:00	444.773010817	445.081680439	443.339190639	443.986401136	139410
2022-03-24 08:00:00	444.245285335	444.534040788	443.866916121	444.006315305	207496
2022-03-24 07:45:00	444.703311225	444.95223834	443.448718569	444.23532825	258117
2022-03-24 07:30:00	444.583826211	444.773010817	444.553954957	444.763053733	35168
2022-03-24 07:15:00	443.88683029	445.181251285	443.727516937	444.583826211	106447
2022-03-24 07:00:00	444.085971982	444.105886151	443.916701544	443.956529882	35368
2022-03-24 06:45:00	443.936615713	444.105886151	443.837044867	444.036186559	13065
2022-03-24 06:30:00	443.727516937	443.966486967	443.687688599	443.936615713	6928
2022-03-24 06:15:00	444.334899096	444.334899096	444.01627239	444.066057813	4815
2022-03-24 06:00:00	444.683397056	444.683397056	444.484255365	444.484255365	1731
2022-03-24 05:45:00	444.583826211	444.693354141	444.583826211	444.60374038	3524
2022-03-24 05:30:00	444.633611633	444.633611633	444.593783295	444.593783295	6061
2022-03-24 05:15:00	444.733182479	445.011980847	444.733182479	444.733182479	4900
2022-03-24 05:00:00	444.583826211	444.82279624	444.563912041	444.802882071	2618
2022-03-24 04:45:00	444.703311225	445.081680439	444.703311225	444.743139564	12602
2022-03-24 04:30:00	444.265199504	444.683397056	444.185542828	444.683397056	3810
2022-03-24 04:15:00	443.379018977	444.663482887	443.299362301	444.145714489	11652
2022-03-23 20:00:00	442.443053027	442.472924281	442.293696759	442.433095943	13854
2022-03-23 19:45:00	442.522709704	442.562438471	442.393267604	442.393267604	7432
2022-03-23 19:30:00	442.532666788	442.592409296	442.472924281	442.522709704	8049
2022-03-23 19:15:00	442.214040082	442.49283845	442.194125913	442.49283845	16966
2022-03-23 19:00:00	442.243911336	442.243911336	442.124426321	442.194125913	2814
2022-03-23 18:45:00	442.214040082	442.343482181	442.204082997	442.204082997	15061
2022-03-23 18:30:00	441.925284629	442.233954251	441.925284629	442.204082997	43936
2022-03-23 18:15:00	442.094555067	442.094555067	441.875499207	441.915327545	37204
2022-03-23 18:00:00	442.014898391	442.024855475	441.895413376	441.945198799	29087
2022-03-23 17:45:00	441.945198799	442.03481256	441.935241714	442.03481256	31290
2022-03-23 17:30:00	441.895413376	441.945198799	441.865542122	441.935241714	22462
2022-03-23 17:15:00	442.074640898	442.074640898	441.497129993	441.945198799	65170
2022-03-23 17:00:00	442.074640898	442.174211744	441.895413376	442.094555067	664126
2022-03-23 16:45:00	442.024855475	442.14434049	441.895413376	442.03481256	155238
2022-03-23 16:30:00	441.950177341	442.094555067	441.835670868	441.975070052	202859
2022-03-23 16:15:00	441.915327545	442.791550987	441.756014192	441.955155883	10643755
2022-03-23 16:00:00	443.53833233	443.956529882	441.885456291	441.935241714	10615291
2022-03-23 15:45:00	443.797216529	443.976444052	442.62228055	443.543310873	3853633
2022-03-23 15:30:00	443.299362301	443.876873206	443.000749334	443.807173614	2557172
2022-03-23 15:15:00	443.398933146	444.064066396	443.110177694	443.279448131	2221498
2022-03-23 15:00:00	443.847001952	444.384684519	443.369061893	443.389473916	2255395
2022-03-23 14:45:00	443.976444052	444.105886151	443.239619793	443.856859466	1640033
2022-03-23 14:30:00	443.020563932	444.026229474	442.801508072	443.996358221	1709791
2022-03-23 14:15:00	443.876873206	443.966486967	442.944392235	443.010606848	2036289
2022-03-23 14:00:00	443.040975956	443.956529882	442.851293495	443.866916121	1569289
2022-03-23 13:45:00	443.150006032	443.657817345	442.911036002	443.050435186	2144230
2022-03-23 13:30:00	444.693354141	444.773010817	443.010606848	443.159963116	3332215
2022-03-23 13:15:00	444.872581663	444.992066678	444.314984927	444.643568718	1188316
2022-03-23 13:00:00	444.444427026	444.998538783	444.215414081	444.902452917	1650093
2022-03-23 12:45:00	445.41026423	445.738848021	444.434469942	444.443431318	1566321
2022-03-23 12:30:00	444.912410001	445.569577583	444.872581663	445.41026423	1200683
2022-03-23 12:15:00	445.838418867	446.565286041	444.464341196	444.912410001	2541907
2022-03-23 12:00:00	445.813526155	445.987775135	445.479963822	445.838418867	1098603
2022-03-23 11:45:00	446.10726015	446.167002658	445.41026423	445.808547613	1156234
2022-03-23 11:30:00	445.768719275	446.256616419	445.489920907	446.10726015	1574935
2022-03-23 11:15:00	445.320650469	445.913993139	445.221079623	445.768719275	1346937
2022-03-23 11:00:00	445.1712942	445.479963822	444.683397056	445.304221279	1636171
2022-03-23 10:45:00	445.609405922	446.057474727	445.011980847	445.181251285	2048620
2022-03-23 10:30:00	445.569577583	445.967860966	445.221079623	445.604925234	2837345
2022-03-23 10:15:00	444.155671574	445.589491752	443.77730236	445.569577583	2865661
2022-03-23 10:00:00	444.60374038	444.872581663	443.727516937	444.165628658	3096016
2022-03-23 09:45:00	444.992066678	445.390350061	444.215414081	444.593783295	4999881
2022-03-23 09:30:00	445.181251285	445.619363006	444.932324171	444.982109593	149576
2022-03-23 09:15:00	445.161337116	445.51979216	445.06176627	445.181251285	60489
2022-03-23 09:00:00	445.489920907	445.589491752	444.882538748	445.211122539	118747
2022-03-23 08:45:00	445.738848021	445.798590528	445.270865046	445.509835076	84969
2022-03-23 08:30:00	445.99773222	446.027603474	445.629320091	445.778676359	83015
2022-03-23 08:15:00	445.479864251	448.367518348	445.260808391	445.967860966	144977
2022-03-23 08:00:00	445.499877991	445.689062598	445.231036708	445.679105514	44235
2022-03-23 07:45:00	445.798590528	446.087345981	445.330607554	445.470006738	85290
2022-03-23 07:30:00	446.057474727	446.117217235	445.75876219	445.778676359	24394
2022-03-23 07:15:00	446.097303066	446.266573503	445.808547613	446.067431812	30799
2022-03-23 07:00:00	445.858333036	446.296444757	445.858333036	446.067431812	10142
2022-03-23 06:45:00	445.947946797	446.206830996	445.699019683	445.728890936	6568
2022-03-23 06:30:00	446.147088489	446.266573503	445.99773222	445.99773222	2150
2022-03-23 06:15:00	446.147088489	446.356187265	446.147088489	446.176959742	1385
2022-03-23 06:00:00	446.286487673	446.286487673	445.977818051	446.067431812	2873
2022-03-23 05:45:00	446.674813971	446.69472814	446.23670225	446.286487673	9233
2022-03-23 05:30:00	446.93369817	447.212496538	446.93369817	446.963569424	2448
2022-03-23 05:15:00	447.102968608	447.122882777	447.013354846	447.013354846	4500
2022-03-23 05:00:00	447.073097354	447.302110299	447.073097354	447.1726682	9204
2022-03-23 04:45:00	446.754470648	447.073097354	446.724599394	446.943655254	1833
2022-03-23 04:30:00	447.222453623	447.341938637	446.674813971	446.814213155	10746
2022-03-23 04:15:00	447.730264936	447.780050359	447.112925692	447.242367792	6452
2022-03-22 20:00:00	447.899535374	448.198247911	447.86966412	448.148462488	26056
2022-03-22 19:45:00	447.889578289	447.959277881	447.879621204	447.879621204	6753
2022-03-22 19:30:00	448.08871998	448.08871998	447.86966412	447.939363712	5346
2022-03-22 19:15:00	448.078762896	448.158419572	447.989149135	448.068805811	6199
2022-03-22 19:00:00	448.297818756	448.337647095	448.058848727	448.078762896	16788
2022-03-22 18:45:00	447.720706135	448.287861672	447.680479513	448.287861672	20153
2022-03-22 18:30:00	447.28219613	447.770093274	447.28219613	447.770093274	25993
2022-03-22 18:15:00	447.600822836	447.600822836	447.073097354	447.312067384	26702
2022-03-22 18:00:00	447.570951583	447.620737005	447.511209075	447.570951583	10731
2022-03-22 17:45:00	447.52116616	447.660565344	447.52116616	447.570951583	4246
2022-03-22 17:30:00	447.570951583	447.660565344	447.39172406	447.660565344	636397
2022-03-22 17:15:00	447.700393682	447.74022202	447.531123244	447.570951583	45520
2022-03-22 17:00:00	447.780050359	447.809921612	447.660565344	447.700393682	31703
2022-03-22 16:45:00	447.650608259	447.809921612	447.650608259	447.809921612	8777
2022-03-22 16:30:00	447.670522428	447.730264936	447.50822195	447.690436597	260337
2022-03-22 16:15:00	447.650608259	447.889578289	447.515191909	447.590865752	3046324
2022-03-22 16:00:00	447.909492458	448.646316717	446.948633797	447.650608259	10431260
2022-03-22 15:45:00	447.112925692	447.999106219	446.953612339	447.919449543	3407043
2022-03-22 15:30:00	447.516187617	447.929406627	446.883912747	447.102968608	2427990
2022-03-22 15:15:00	447.053183185	447.600822836	446.983483593	447.511209075	1622463
2022-03-22 15:00:00	446.774384817	447.351895722	446.485629364	447.053183185	1807195
2022-03-22 14:45:00	446.654899802	447.0432261	446.216788081	446.784341901	1805686
2022-03-22 14:30:00	447.162711115	447.560994498	446.196873911	446.659878344	1834417
2022-03-22 14:15:00	447.580908667	447.660565344	446.953612339	447.154745447	2072708
2022-03-22 14:00:00	447.331981553	447.670522428	447.023311931	447.575930125	1135017
2022-03-22 13:45:00	447.102968608	447.511209075	447.013354846	447.322024468	1611595
2022-03-22 13:30:00	447.461423652	447.620737005	446.634985633	447.088530835	1450798
2022-03-22 13:15:00	447.083054438	447.560994498	446.883912747	447.471380737	1373338
2022-03-22 13:00:00	446.266573503	447.162711115	446.117217235	447.093011523	2290025
2022-03-22 12:45:00	446.206830996	446.634985633	445.868290121	446.276530588	2079850
2022-03-22 12:30:00	446.863998578	446.988462135	445.99773222	446.186916827	2388192
2022-03-22 12:15:00	446.769406274	447.242367792	446.495586449	446.873955662	2058283
2022-03-22 12:00:00	446.689749598	447.1726682	446.570264583	446.774384817	1660066
2022-03-22 11:45:00	447.461423652	447.491294906	446.684771056	446.69472814	1999937
2022-03-22 11:30:00	447.162711115	447.770093274	447.152754031	447.471380737	2638295
2022-03-22 11:15:00	446.913784001	447.322024468	446.296444757	447.152754031	2304345
2022-03-22 11:00:00	446.973526508	447.322024468	446.744513563	446.883912747	1855192
2022-03-22 10:45:00	446.637972758	447.461423652	446.637972758	446.983483593	3423053
2022-03-22 10:30:00	446.067431812	446.834127324	445.75876219	446.644942717	2612837
2022-03-22 10:15:00	445.290779215	446.414934064	445.290779215	446.067431812	3250588
2022-03-22 10:00:00	445.380392976	445.509835076	444.693354141	445.290779215	3248189
2022-03-22 09:45:00	443.946572798	445.569577583	443.946572798	445.380392976	4462967
2022-03-22 09:30:00	443.847001952	444.046143644	443.66777443	443.956529882	110223
2022-03-22 09:15:00	443.976444052	444.165628658	443.697645683	443.837044867	107136
2022-03-22 09:00:00	443.568203584	443.996358221	443.53833233	443.986401136	83685
2022-03-22 08:45:00	443.309319385	443.558246499	443.239619793	443.558246499	29082
2022-03-22 08:30:00	443.388976062	443.53833233	443.140048947	443.309319385	33273
2022-03-22 08:15:00	443.608131493	444.136155688	441.198417455	443.408890231	62850
2022-03-22 08:00:00	443.767345275	443.767345275	443.53833233	443.598074838	22847
2022-03-22 07:45:00	443.88683029	444.085971982	443.697645683	443.787259445	34104
2022-03-22 07:30:00	443.757388191	443.926658629	443.568203584	443.88683029	36890
2022-03-22 07:15:00	444.066057813	444.145714489	443.657817345	443.657817345	29812
2022-03-22 07:00:00	444.12580032	444.12580032	443.916701544	444.115843236	17487
2022-03-22 06:45:00	444.12580032	444.354813265	444.066057813	444.095929066	9021
2022-03-22 06:30:00	443.578160669	443.936615713	443.488546907	443.866916121	30120
2022-03-22 06:15:00	443.946572798	443.946572798	443.588117753	443.598074838	6698
2022-03-22 06:00:00	443.996358221	443.996358221	443.827087783	443.916701544	3073
2022-03-22 05:45:00	443.88683029	443.956529882	443.787259445	443.956529882	10510
2022-03-22 05:30:00	444.334899096	444.494212449	443.876873206	443.90674446	7658
2022-03-22 05:15:00	444.085971982	444.454384111	444.085971982	444.295070758	8605
2022-03-22 05:00:00	444.23532825	444.23532825	443.817130698	443.896787375	4471
2022-03-22 04:45:00	443.936615713	444.25524242	443.896787375	444.25524242	8894
2022-03-22 04:30:00	443.379018977	443.657817345	443.100220609	443.528375246	4772
2022-03-22 04:15:00	442.781593903	443.488546907	442.642194719	443.488546907	8266
2022-03-21 20:00:00	442.14434049	442.154297575	441.765971276	441.79584253	40553
2022-03-21 19:45:00	442.343482181	442.343482181	442.094555067	442.174211744	25414
2022-03-21 19:30:00	442.204082997	442.343482181	442.174211744	442.343482181	13807
2022-03-21 19:15:00	442.403224689	442.433095943	442.194125913	442.194125913	47152
2022-03-21 19:00:00	442.572395556	442.582452211	442.393267604	442.423138858	6928
2022-03-21 18:45:00	442.542623873	442.542623873	442.333525097	442.482881365	37037
2022-03-21 18:30:00	442.62228055	442.682023057	442.482881365	442.543619581	9518
2022-03-21 18:15:00	442.95086434	442.97077851	442.632237634	442.662108888	75972
2022-03-21 18:00:00	442.890922691	442.990692679	442.871207664	442.990692679	18793
2022-03-21 17:45:00	443.010606848	443.010606848	442.791550987	442.891121833	19627
2022-03-21 17:30:00	443.030521017	443.040478102	442.791550987	442.990692679	21619
2022-03-21 17:15:00	443.060392271	443.120134778	442.930950171	443.040478102	42830
2022-03-21 17:00:00	443.169920201	443.289405216	442.482881365	443.070349355	180603
2022-03-21 16:45:00	443.000649763	443.18983437	442.482881365	443.169920201	106696
2022-03-21 16:30:00	442.871207664	443.100220609	442.482881365	442.960821425	350566
2022-03-21 16:15:00	442.462967196	442.95086434	442.303653843	442.891121833	4642411
2022-03-21 16:00:00	440.929576172	442.577473669	440.192751914	442.522709704	8785476
2022-03-21 15:45:00	441.606657923	441.915327545	440.740391565	440.929476601	4164689
2022-03-21 15:30:00	441.009232849	441.646486261	440.501421535	441.596601268	2353317
2022-03-21 15:15:00	439.983653138	441.019189933	439.794468531	440.989318679	1855678
2022-03-21 15:00:00	441.626572092	442.104512152	439.894039376	439.973696053	2360826
2022-03-21 14:45:00	441.586743754	441.815756699	441.009232849	441.611636465	1956318
2022-03-21 14:30:00	440.093181068	441.743169553	439.834296869	441.606657923	2234083
2022-03-21 14:15:00	440.640820719	440.979361595	439.884082292	440.073266899	2078635
2022-03-21 14:00:00	439.933867715	440.680649058	439.660047889	440.650777804	1640112
2022-03-21 13:45:00	439.426056401	440.760305734	439.296614302	439.92391063	2532994
2022-03-21 13:30:00	439.903996461	439.953781884	438.788802989	439.409228928	2923566
2022-03-21 13:15:00	440.51137862	440.610949466	439.685040171	439.903996461	2887709
2022-03-21 13:00:00	442.243911336	442.482881365	440.262451506	440.491464451	3034593
2022-03-21 12:45:00	443.588117753	443.647860261	440.790176988	442.238932793	5378135
2022-03-21 12:30:00	443.488546907	443.986401136	443.010706419	443.588117753	1596785
2022-03-21 12:15:00	443.568203584	443.707602768	442.781593903	443.488546907	1832243
2022-03-21 12:00:00	442.871207664	443.866916121	442.771636818	443.552670532	1716147
2022-03-21 11:45:00	443.583139211	443.677731514	442.781593903	442.84133641	2595293
2022-03-21 11:30:00	442.881164748	443.817130698	442.691980142	443.573182126	2461965
2022-03-21 11:15:00	442.980735594	443.418847315	442.443053027	442.886143291	2633037
2022-03-21 11:00:00	441.7546202	443.209748539	441.566829585	442.97077851	3509635
2022-03-21 10:45:00	441.088889525	442.054726729	440.85987658	441.765971276	2895632
2022-03-21 10:30:00	441.527001246	441.855585037	440.830005326	441.088889525	2667969
2022-03-21 10:15:00	442.024855475	442.373353435	441.158589117	441.517044162	3358340
2022-03-21 10:00:00	443.936615713	444.100111042	441.915327545	442.042778227	4363417
2022-03-21 09:45:00	442.433095943	444.543997872	442.433095943	443.926658629	6087049
2022-03-21 09:30:00	442.691980142	442.891121833	442.38331052	442.433095943	386140
2022-03-21 09:15:00	442.433095943	442.741765564	442.174211744	442.662108888	225080
2022-03-21 09:00:00	442.204082997	442.642194719	442.114469236	442.472924281	129805
2022-03-21 08:45:00	442.214040082	442.443053027	442.094555067	442.303653843	122593
2022-03-21 08:30:00	442.592409296	442.632237634	442.114469236	442.214040082	167583
2022-03-21 08:15:00	441.995083792	443.159963116	440.531292789	442.62228055	139295
2022-03-21 08:00:00	442.881164748	442.990692679	442.562538042	442.741765564	32065
2022-03-21 07:45:00	442.940907256	443.179877286	442.781593903	442.901078918	49783
2022-03-21 07:30:00	442.711894311	443.289405216	442.49283845	442.84133641	68964
2022-03-21 07:15:00	441.955155883	442.592409296	441.895413376	442.542623873	126431
2022-03-21 07:00:00	441.746057107	441.975070052	441.44734457	441.975070052	24338
2022-03-21 06:45:00	441.576786669	441.66640043	441.44734457	441.646486261	18854
2022-03-21 06:30:00	442.054726729	442.054726729	441.596700838	441.596700838	11572
2022-03-21 06:15:00	441.945198799	442.134383405	441.815756699	442.134383405	4767
2022-03-21 06:00:00	442.134383405	442.134383405	441.925284629	442.094555067	5097
2022-03-21 05:45:00	442.423138858	442.502795535	442.134383405	442.134383405	7306
2022-03-21 05:30:00	441.746057107	442.343482181	441.746057107	442.194125913	3815
2022-03-21 05:15:00	442.084597983	442.084597983	441.198417455	441.726142938	9274
2022-03-21 05:00:00	442.323568012	442.323568012	441.736100022	441.90537046	6348
2022-03-21 04:45:00	441.855585037	442.273782589	441.855585037	442.024855475	6437
2022-03-21 04:30:00	441.646486261	442.263825505	441.646486261	441.815756699	13831
2022-03-21 04:15:00	441.437387485	442.572495127	441.278074132	441.606657923	44303
2022-03-18 20:00:00	443.31927647	443.578160669	443.199791455	443.578160669	22435
2022-03-18 19:45:00	443.239619793	443.329233554	443.150006032	443.329233554	8459
2022-03-18 19:30:00	443.31927647	443.388976062	442.691980142	443.388976062	7854
2022-03-18 19:15:00	443.468632738	443.498404421	443.339190639	443.339190639	6083
2022-03-18 19:00:00	443.578160669	443.578160669	443.388976062	443.388976062	6992
2022-03-18 18:45:00	443.329233554	443.588117753	443.31927647	443.588117753	26615
2022-03-18 18:30:00	443.369061893	443.438761485	443.289405216	443.31927647	10997
2022-03-18 18:15:00	443.309319385	443.478589823	443.289405216	443.359104808	22991
2022-03-18 18:00:00	443.339190639	443.478589823	442.612323465	443.309319385	752683
2022-03-18 17:45:00	443.120134778	443.369061893	442.612323465	443.329233554	143101
2022-03-18 17:30:00	443.418847315	443.418847315	442.612323465	443.169920201	346870
2022-03-18 17:15:00	443.687688599	443.757388191	443.339190639	443.408890231	91020
2022-03-18 17:00:00	443.488546907	443.747431106	442.612323465	443.687688599	304541
2022-03-18 16:45:00	443.438761485	443.687688599	442.612323465	443.498503992	420618
2022-03-18 16:30:00	442.940907256	443.707602768	442.612323465	443.438761485	1512247
2022-03-18 16:15:00	442.532666788	443.090263524	442.094555067	442.940907256	12472949
2022-03-18 16:00:00	442.652151803	442.930950171	441.925284629	442.562538042	14131171
2022-03-18 15:45:00	442.134383405	442.95086434	441.765971276	442.652151803	5021308
2022-03-18 15:30:00	441.457301654	442.323667583	441.387602062	442.124426321	3138781
2022-03-18 15:15:00	440.650777804	441.546915416	440.441679028	441.457301654	2744490
2022-03-18 15:00:00	440.152923575	440.670691973	440.133009406	440.653167504	1404803
2022-03-18 14:45:00	440.277387132	440.790176988	439.854211038	440.157902118	2460406
2022-03-18 14:30:00	440.113095237	440.561164043	440.003567307	440.287344217	2318943
2022-03-18 14:15:00	440.142966491	440.27240859	439.585369755	440.113095237	2025930
2022-03-18 14:00:00	440.09815961	440.62090655	439.903996461	440.137987948	2116313
2022-03-18 13:45:00	440.38193652	440.441679028	439.983653138	440.103138152	1306538
2022-03-18 13:30:00	439.913953546	440.40185069	439.664727719	440.38193652	1528671
2022-03-18 13:15:00	439.545541416	440.123052322	439.316528471	439.908975003	1637122
2022-03-18 13:00:00	439.744683108	439.804425615	439.177129287	439.527021239	1444961
2022-03-18 12:45:00	439.087515526	439.824339784	438.938159257	439.74966165	2909618
2022-03-18 12:30:00	438.350691267	439.11738678	438.320820014	439.09747261	2061097
2022-03-18 12:15:00	438.071892899	438.490090451	437.646526246	438.350691267	1969016
2022-03-18 12:00:00	438.161506661	438.40047669	437.265369049	438.053671435	2597402
2022-03-18 11:45:00	437.803051616	439.077558441	437.803051616	438.151549576	3267431
2022-03-18 11:30:00	438.186399372	438.40047669	437.434639487	437.803051616	2598903
2022-03-18 11:15:00	437.623824094	438.699189228	437.096098611	438.18142083	2964899
2022-03-18 11:00:00	437.235497795	437.723394939	436.54845896	437.613867009	2268153
2022-03-18 10:45:00	437.852837039	438.310862929	436.677901059	437.250433422	3466949
2022-03-18 10:30:00	438.18142083	438.330777098	437.305197387	437.852837039	4550359
2022-03-18 10:15:00	437.185712372	438.997901765	436.867085666	438.176442287	4655250
2022-03-18 10:00:00	436.194982457	437.295240303	436.090433069	437.155940689	4018279
2022-03-18 09:45:00	436.120304323	437.086141527	435.343651726	436.209918084	7645978
2022-03-18 09:30:00	434.517213707	438.932284577	434.357900353	436.170089746	756578
2022-03-18 09:15:00	434.78605499	434.835840413	434.467428284	434.517213707	153097
2022-03-18 09:00:00	435.323737557	435.323737557	434.238415339	434.78605499	247412
2022-03-18 08:45:00	434.995153766	435.37352298	434.736269567	435.303823388	128136
2022-03-18 08:30:00	434.706398314	435.114638781	434.357900353	435.054896274	153740
2022-03-18 08:15:00	434.329024808	436.41901686	433.889917378	434.736269567	209282
2022-03-18 08:00:00	434.845797498	434.875668751	434.228458254	434.267290884	105547
2022-03-18 07:45:00	434.298157846	434.955325428	434.298157846	434.845797498	98155
2022-03-18 07:30:00	434.208544085	434.537127876	433.840131956	434.258329508	66431
2022-03-18 07:15:00	434.696441229	434.696441229	433.889917378	434.158758662	118945
2022-03-18 07:00:00	434.576956214	434.636698722	434.178672831	434.636698722	12898
2022-03-18 06:45:00	434.825883328	434.925454174	434.54708496	434.54708496	12603
2022-03-18 06:30:00	435.124595866	435.124595866	434.537127876	434.945368343	19749
2022-03-18 06:15:00	435.044939189	435.413351318	435.005110851	435.174381288	9705
2022-03-18 06:00:00	434.835840413	435.194295458	434.835840413	435.184338373	4265
2022-03-18 05:45:00	434.815926244	435.323737557	434.606827468	434.736269567	18632
2022-03-18 05:30:00	434.805969159	434.825883328	434.377814523	434.736269567	9409
2022-03-18 05:15:00	435.323737557	435.353608811	434.925454174	434.975239597	16008
2022-03-18 05:00:00	434.935411259	435.214209627	434.696441229	435.204252542	10330
2022-03-18 04:45:00	435.403394234	435.512922164	434.995153766	435.273952134	10212
2022-03-18 04:30:00	435.931119716	436.010776393	435.522879249	435.61249301	6717
2022-03-18 04:15:00	436.120304323	436.170089746	435.572664671	436.000819308	9327
2022-03-17 20:00:00	435.340101866	435.50885373	435.290468965	435.290468965	27729
2022-03-17 19:45:00	435.369881607	435.52870689	435.280542385	435.419514508	36490
2022-03-17 19:30:00	435.310322126	435.459220829	435.191203163	435.369980873	14587
2022-03-17 19:15:00	435.280542385	435.340101866	435.0720842	435.260689225	28808
2022-03-17 19:00:00	435.260689225	435.369881607	435.03237788	435.220982904	55687
2022-03-17 18:45:00	435.449294249	435.52870689	435.230909484	435.350028446	57031
2022-03-17 18:30:00	435.538633471	435.538633471	435.220982904	435.449294249	62886
2022-03-17 18:15:00	435.925770099	436.312906727	435.479073989	435.479073989	190277
2022-03-17 18:00:00	435.925770099	436.034962481	435.876137198	435.925770099	51675
2022-03-17 17:45:00	435.886063778	436.025035901	435.806651136	435.975403	23687
2022-03-17 17:30:00	435.895990358	435.975403	435.776871396	435.816577717	13062
2022-03-17 17:15:00	435.856284037	436.025035901	435.727238495	435.925770099	57344
2022-03-17 17:00:00	435.618046112	436.585887683	435.479073989	435.697458754	589810
2022-03-17 16:45:00	436.302980147	437.8316735	435.350028446	435.608119532	1469566
2022-03-17 16:30:00	436.868795219	437.8316735	435.409587928	436.312906727	2129208
2022-03-17 16:15:00	437.742334278	437.911086142	436.729823096	436.809235738	10166262
2022-03-17 16:00:00	437.042510373	437.82174692	436.253347246	437.762187438	12403042
2022-03-17 15:45:00	435.886063778	437.107033144	435.657851699	437.047473663	4721253
2022-03-17 15:30:00	435.280542385	436.025035901	435.111790521	435.891027068	2935134
2022-03-17 15:15:00	436.159044734	436.551144652	434.863626016	435.280542385	3047885
2022-03-17 15:00:00	435.846456723	436.322833307	435.618046112	436.156265291	2096392
2022-03-17 14:45:00	435.091937361	435.905916938	435.091937361	435.846357457	2124907
2022-03-17 14:30:00	435.766944815	435.95554984	435.04230446	435.082010781	2952605
2022-03-17 14:15:00	436.213640925	436.471732011	435.548560051	435.757018235	2823378
2022-03-17 14:00:00	436.074668802	436.630557294	436.005182741	436.209571027	3181206
2022-03-17 13:45:00	435.469147409	436.23339482	435.320645769	436.064742222	3013795
2022-03-17 13:30:00	433.960307216	435.51878031	433.771702192	435.469147409	2012248
2022-03-17 13:15:00	434.541012159	434.645241251	433.831261674	433.960307216	2258094
2022-03-17 13:00:00	434.307737524	434.714727313	433.980061111	434.534063553	2182602
2022-03-17 12:45:00	434.317664104	434.506269128	434.009840852	434.297810944	1857454
2022-03-17 12:30:00	433.19099725	434.446709647	432.818750492	434.327590684	2120127
2022-03-17 12:15:00	432.937869454	433.424271885	432.540806246	433.19596054	1731488
2022-03-17 12:00:00	432.967649195	433.482441645	431.935284853	432.918016294	2133088
2022-03-17 11:45:00	432.332348061	433.2158137	432.014697495	432.947796035	1842406
2022-03-17 11:30:00	431.409176101	432.630145468	431.409176101	432.322421481	1664551
2022-03-17 11:15:00	431.568001385	432.262862	431.091525535	431.419102682	2416445
2022-03-17 11:00:00	432.262862	432.491173345	430.793728128	431.587854545	4140276
2022-03-17 10:45:00	433.17610738	433.325006083	431.925358273	432.243008839	3063465
2022-03-17 10:30:00	433.037135257	433.483831366	432.72941127	433.17610738	2769319
2022-03-17 10:15:00	432.967649195	433.761775612	432.689704949	433.027208676	4033594
2022-03-17 10:00:00	431.250350818	433.037135257	431.230497658	432.977476509	5763788
2022-03-17 09:45:00	430.4065915	431.33969004	430.009528291	431.260277398	5270114
2022-03-17 09:30:00	430.476077561	430.585269944	430.327178858	430.386738339	199453
2022-03-17 09:15:00	430.486004142	430.714315486	430.217986476	430.466150981	196288
2022-03-17 09:00:00	430.337105438	430.714315486	429.979748551	430.555490203	181311
2022-03-17 08:45:00	430.724242067	431.111378695	430.227913056	430.267619377	155737
2022-03-17 08:30:00	431.121305275	431.161011596	430.605123104	430.763948388	95960
2022-03-17 08:15:00	430.535736308	433.483831366	430.177883092	431.111378695	206154
2022-03-17 08:00:00	430.545563623	431.290057139	430.466150981	430.992259732	69585
2022-03-17 07:45:00	431.061745794	431.190791337	430.436371241	430.515783882	79817
2022-03-17 07:30:00	431.548148224	431.706973508	430.843361029	431.061745794	68394
2022-03-17 07:15:00	431.33969004	431.79631273	431.220571077	431.517375826	86676
2022-03-17 07:00:00	430.86321419	431.309910299	430.734168647	431.309910299	45358
2022-03-17 06:45:00	430.605123104	431.061745794	430.555490203	430.843361029	64828
2022-03-17 06:30:00	429.989675131	430.754021807	429.830849847	430.605123104	17100
2022-03-17 06:15:00	431.597781126	431.597781126	429.47349296	430.079014353	87761
2022-03-17 06:00:00	431.190791337	431.607707706	431.041892634	431.468735583	4135
2022-03-17 05:45:00	431.756606409	431.756606409	430.992259732	431.32976346	5547
2022-03-17 05:30:00	431.587854545	431.79631273	431.409176101	431.746679829	4851
2022-03-17 05:15:00	432.094110136	432.143743037	431.637487446	431.746679829	4770
2022-03-17 05:00:00	432.28271516	432.491173345	431.429029262	431.905505112	12151
2022-03-17 04:45:00	432.520953085	432.669851789	431.81616589	431.81616589	13204
2022-03-17 04:30:00	432.173522778	432.858456813	432.153669618	432.580512567	8476
2022-03-17 04:15:00	432.858456813	432.898163134	432.133816457	432.133816457	9597
2022-03-16 20:00:00	432.580512567	433.096694738	432.580512567	433.047061837	29731
2022-03-16 19:45:00	432.630145468	432.699631529	432.441540444	432.570585987	41725
2022-03-16 19:30:00	432.312494901	432.640072048	432.262862	432.600365727	17792
2022-03-16 19:15:00	432.630145468	432.937869454	432.233082259	432.381980962	21540
2022-03-16 19:00:00	432.620218888	432.70955811	432.580512567	432.689704949	9771
2022-03-16 18:45:00	432.669851789	432.73933785	432.332348061	432.600365727	29632
2022-03-16 18:30:00	432.798897331	432.898163134	432.401834123	432.491173345	54653
2022-03-16 18:15:00	433.404418724	433.404418724	432.798897331	432.808823912	68031
2022-03-16 18:00:00	433.523537687	433.523537687	433.404418724	433.444125045	17242
2022-03-16 17:45:00	433.295226342	433.523537687	432.421687283	433.463978206	69139
2022-03-16 17:30:00	433.255520021	433.305152922	432.421687283	433.285299762	149771
2022-03-16 17:15:00	433.593023749	433.593023749	432.421687283	433.255520021	721030
2022-03-16 17:00:00	433.920600896	433.920600896	433.444125045	433.543390847	134942
2022-03-16 16:45:00	433.394492144	433.990086957	432.421687283	433.990086957	254839
2022-03-16 16:30:00	432.262862	433.463978206	432.163596198	433.414345305	1122677
2022-03-16 16:15:00	432.431613864	432.640072048	431.80623931	432.233082259	10802961
2022-03-16 16:00:00	429.374227158	432.481246765	429.126062652	432.411760703	16766548
2022-03-16 15:45:00	429.810996687	429.920189069	428.699219703	429.364300577	5363960
2022-03-16 15:30:00	427.865386965	430.108794093	427.200306091	429.815959977	6330769
2022-03-16 15:15:00	426.773463142	428.411348877	426.23742781	427.84563307	5705211
2022-03-16 15:00:00	426.028969625	428.292229914	425.483901106	426.793316302	8124885
2022-03-16 14:45:00	423.259453746	426.376399933	421.681127492	426.058749366	9085074
2022-03-16 14:30:00	423.587030893	425.344035591	423.160187944	423.269380326	6358417
2022-03-16 14:15:00	427.825680644	428.153257791	423.418279029	423.567177732	10183638
2022-03-16 14:00:00	427.686708521	428.421275457	427.508030077	428.179563229	2196739
2022-03-16 13:45:00	427.478250337	428.252523593	427.289645313	427.676781941	1988751
2022-03-16 13:30:00	427.269792152	427.766121163	426.981921326	427.468323757	2279007
2022-03-16 13:15:00	428.491555645	428.728999444	426.862802363	427.279718732	2698503
2022-03-16 13:00:00	429.686914434	429.711730885	427.984505928	428.495724809	2804128
2022-03-16 12:45:00	429.791242792	429.94004223	429.086356331	429.679370233	1465458
2022-03-16 12:30:00	429.840776428	430.138573834	429.344447417	429.820923267	1359846
2022-03-16 12:15:00	429.870556168	430.39666492	429.642244823	429.830849847	1949469
2022-03-16 12:00:00	429.49334612	429.979748551	429.185622134	429.850703008	1643834
2022-03-16 11:45:00	429.691877724	429.993645763	429.056576591	429.46356638	2046342
2022-03-16 11:30:00	429.662097984	429.909269831	429.274961355	429.681951144	2804453
2022-03-16 11:15:00	430.128647254	430.297399118	429.00694369	429.652171404	3447660
2022-03-16 11:00:00	429.375616879	430.148500414	429.076429751	430.128647254	2912579
2022-03-16 10:45:00	430.277545957	431.096488825	428.957310789	429.374227158	4926974
2022-03-16 10:30:00	428.858044986	431.3595432	428.818338666	430.267619377	8589911
2022-03-16 10:15:00	428.758779184	429.096282912	427.571560191	428.851592709	4510448
2022-03-16 10:00:00	428.997017109	429.49334612	428.470908358	428.758779184	4610790
2022-03-16 09:45:00	426.733756821	429.066503171	426.644417599	428.992053819	6920662
2022-03-16 09:30:00	426.515372056	427.369057954	426.515372056	426.753609981	196755
2022-03-16 09:15:00	426.942215005	427.041480807	426.366473353	426.644417599	129824
2022-03-16 09:00:00	427.289645313	427.378984535	426.813169462	426.991847906	160678
2022-03-16 08:45:00	428.183037532	428.183037532	427.190379511	427.289645313	160479
2022-03-16 08:30:00	428.312083075	428.441128617	427.994432508	428.183037532	129545
2022-03-16 08:15:00	428.11355147	428.58010074	422.375988107	428.302156494	369230
2022-03-16 08:00:00	428.11355147	428.282303334	427.756194583	428.282303334	170258
2022-03-16 07:45:00	427.835607224	428.351789396	427.835607224	428.11355147	92994
2022-03-16 07:30:00	427.736341422	427.895166706	427.398837695	427.825680644	72205
2022-03-16 07:15:00	428.123478051	428.123478051	427.60729588	427.696635101	117854
2022-03-16 07:00:00	428.411348877	428.411348877	427.895166706	427.994432508	33255
2022-03-16 06:45:00	428.133404631	428.292229914	427.656928781	428.163184371	62182
2022-03-16 06:30:00	428.54039442	428.629733642	428.063918569	428.063918569	60669
2022-03-16 06:15:00	427.091113708	428.54039442	427.041480807	428.500688099	34460
2022-03-16 06:00:00	427.190379511	427.537809818	427.091113708	427.120893449	7528
2022-03-16 05:45:00	427.676781941	427.875313545	427.398837695	427.408764275	19045
2022-03-16 05:30:00	427.299571893	427.696635101	427.289645313	427.696635101	45436
2022-03-16 05:15:00	427.110966869	427.398837695	427.091113708	427.289645313	15442
2022-03-16 05:00:00	426.72383024	427.140746609	426.594784698	427.001774486	9470
2022-03-16 04:45:00	426.842949203	427.577516139	426.654344179	426.823096043	37021
2022-03-16 04:30:00	426.058749366	427.081187128	426.058749366	426.842949203	33880
2022-03-16 04:15:00	426.019043045	426.515372056	423.765709337	426.038896206	28241
2022-03-15 20:00:00	422.931876599	422.97158292	422.137750182	422.276722305	64304
2022-03-15 19:45:00	422.167529922	423.160187944	422.04841096	422.862390537	30523
2022-03-15 19:30:00	422.04841096	422.425621008	422.038484379	422.197309663	36741
2022-03-15 19:15:00	422.177456502	422.177456502	421.988851478	422.038484379	23711
2022-03-15 19:00:00	422.157603342	422.296575465	422.107970441	422.107970441	8988
2022-03-15 18:45:00	422.256869144	422.286251822	422.098043861	422.177456502	43470
2022-03-15 18:30:00	422.316428625	422.445474168	422.197309663	422.197309663	19664
2022-03-15 18:15:00	422.425621008	422.475253909	421.978924898	422.237015984	31336
2022-03-15 18:00:00	422.465327329	422.475253909	422.395841267	422.395841267	27799
2022-03-15 17:45:00	422.505033649	422.505033649	422.435547588	422.475253909	2788
2022-03-15 17:30:00	422.475253909	422.51496023	422.286648885	422.455400748	15774
2022-03-15 17:15:00	422.346208366	423.041068981	422.177456502	422.455400748	277131
2022-03-15 17:00:00	422.673785513	423.041068981	422.336281786	422.425621008	75433
2022-03-15 16:45:00	422.351171656	423.041068981	422.256869144	422.683712093	256976
2022-03-15 16:30:00	422.207236243	423.041068981	422.177456502	422.385914687	2237019
2022-03-15 16:15:00	423.00136266	423.070848722	420.622358446	422.197309663	5308455
2022-03-15 16:00:00	422.802831056	423.706149855	422.217162823	423.01128924	14874495
2022-03-15 15:45:00	422.658895643	423.418279029	422.326355206	422.802831056	5889976
2022-03-15 15:30:00	421.661274331	422.921950018	421.62156801	422.645991089	5240249
2022-03-15 15:15:00	421.522302208	421.998778059	421.264211123	421.641421171	2578284
2022-03-15 15:00:00	419.993608855	421.661274331	419.943975954	421.502449048	4244499
2022-03-15 14:45:00	418.981097674	420.102801238	418.554254724	420.003535436	1594735
2022-03-15 14:30:00	419.348381141	419.417867203	418.276310478	418.981097674	2516961
2022-03-15 14:15:00	420.092874657	420.360892323	419.030730575	419.338454561	3758331
2022-03-15 14:00:00	419.497279845	420.281479682	419.209409018	420.092874657	1259762
2022-03-15 13:45:00	419.000950834	419.854636732	418.742859748	419.507206425	1585634
2022-03-15 13:30:00	419.427793783	420.241773361	418.995987544	419.010877414	2003953
2022-03-15 13:15:00	420.460158125	421.016046617	419.348381141	419.412209052	1431531
2022-03-15 13:00:00	420.489937866	420.797661853	419.417867203	420.470084706	2001299
2022-03-15 12:45:00	420.956487136	421.293990863	420.480011286	420.484974576	2446619
2022-03-15 12:30:00	420.028351886	421.184798481	419.874489893	420.966413716	1754863
2022-03-15 12:15:00	419.434345326	420.251699941	418.464915502	420.023487862	2993492
2022-03-15 12:00:00	420.509791026	421.13516558	418.732933168	419.427793783	5124955
2022-03-15 11:45:00	420.053168337	420.738102371	419.899306343	420.504827736	2781109
2022-03-15 11:30:00	419.169702698	420.102801238	418.658483817	420.053168337	2316583
2022-03-15 11:15:00	418.663447107	419.398014043	418.613814206	419.159776117	2219233
2022-03-15 11:00:00	419.229262179	419.72559119	418.37557628	418.673373687	2677045
2022-03-15 10:45:00	418.623740786	419.497279845	418.534401564	419.219335599	3227144
2022-03-15 10:30:00	416.390260238	418.703153428	416.152022313	418.643693212	3974495
2022-03-15 10:15:00	417.283652457	417.988439652	416.04282993	416.380333657	3951073
2022-03-15 10:00:00	415.496868018	417.502037222	415.347969315	417.283652457	4211963
2022-03-15 09:45:00	416.688057644	418.236604157	415.357895895	415.496868018	6787089
2022-03-15 09:30:00	416.668204484	416.906442409	415.983270449	416.678131064	203542
2022-03-15 09:15:00	416.191728633	417.065267692	416.03290335	416.628498163	240189
2022-03-15 09:00:00	416.072609671	416.350553917	415.874078067	416.181802053	126881
2022-03-15 08:45:00	414.782154243	416.96600189	414.782154243	416.05275651	467372
2022-03-15 08:30:00	414.722594762	415.427381957	414.593549219	414.960832687	182194
2022-03-15 08:15:00	415.149536977	415.37764979	411.754944341	414.514136577	145769
2022-03-15 08:00:00	414.226265751	414.434723935	413.839129123	414.355311294	238152
2022-03-15 07:45:00	414.414870775	414.891346625	414.236192331	414.275898652	71153
2022-03-15 07:30:00	415.278483254	415.377749056	414.256045492	414.345384714	91451
2022-03-15 07:15:00	414.256045492	415.238776933	414.256045492	415.189144032	59113
2022-03-15 07:00:00	413.352726692	414.901273206	413.342800112	414.355311294	69979
2022-03-15 06:45:00	413.382506433	413.928468345	413.342800112	413.402359593	31716
2022-03-15 06:30:00	413.183974829	413.362653272	412.558600275	413.24353431	41422
2022-03-15 06:15:00	412.31043577	413.193901409	412.31043577	413.193901409	29886
2022-03-15 06:00:00	412.955663484	413.174048248	411.933225722	412.32036235	52995
2022-03-15 05:45:00	411.943152302	413.005296385	411.824033339	412.856397681	17376
2022-03-15 05:30:00	411.149025885	412.111904165	410.9405677	411.953078882	13453
2022-03-15 05:15:00	411.168879045	411.307851168	410.573284232	411.208585366	10352
2022-03-15 05:00:00	412.072197845	412.072197845	410.960420861	411.208585366	14200
2022-03-15 04:45:00	412.022564943	412.399774992	411.754547278	412.240949708	10970
2022-03-15 04:30:00	412.697572398	412.717425558	411.8438865	412.101977585	11813
2022-03-15 04:15:00	412.657866077	414.414870775	412.221096548	412.747205299	28834
2022-03-14 20:00:00	415.079951649	415.10973139	414.802007403	414.821860564	43807
2022-03-14 19:45:00	415.12958455	415.218923772	414.931052946	415.079951649	19466
2022-03-14 19:30:00	414.921126366	415.12958455	414.901273206	415.079951649	28087
2022-03-14 19:15:00	415.12958455	415.12958455	414.63325554	414.871493465	26164
2022-03-14 19:00:00	415.179217452	415.407528796	415.12958455	415.12958455	17322
2022-03-14 18:45:00	414.325531553	415.387675636	414.325531553	415.199070612	69850
2022-03-14 18:30:00	414.573696058	414.613402379	414.315604973	414.315604973	37064
2022-03-14 18:15:00	414.583622639	414.821860564	414.553842898	414.603475799	63767
2022-03-14 18:00:00	414.514136577	414.583622639	413.938394925	414.583622639	78189
2022-03-14 17:45:00	414.295751813	414.514136577	413.938394925	414.514136577	27495
2022-03-14 17:30:00	414.64318212	414.64318212	414.246118911	414.246118911	74701
2022-03-14 17:15:00	414.762301083	414.811933984	414.63325554	414.64318212	10687
2022-03-14 17:00:00	414.484356837	414.682888441	414.414870775	414.672961861	385443
2022-03-14 16:45:00	414.514136577	414.682888441	414.434723935	414.533989738	113444
2022-03-14 16:30:00	414.712668181	414.851640304	413.938394925	414.533989738	219206
2022-03-14 16:15:00	413.938394925	415.040245329	413.789496222	414.722594762	4211114
2022-03-14 16:00:00	414.047587307	414.64318212	413.134341927	413.997954406	10723296
2022-03-14 15:45:00	414.126999949	414.146853109	412.955663484	414.037660727	4396716
2022-03-14 15:30:00	414.533989738	415.12958455	414.00023752	414.107146788	3376506
2022-03-14 15:15:00	414.067440468	414.861566885	413.590964617	414.524063157	3053723
2022-03-14 15:00:00	413.422212754	416.817103187	412.935810323	414.057513887	2579473
2022-03-14 14:45:00	412.856397681	414.047587307	412.757131879	413.422212754	2563893
2022-03-14 14:30:00	413.878835444	413.908615184	412.737278719	412.846471101	2232661
2022-03-14 14:15:00	413.650524099	414.19648601	413.392433013	413.868908863	1875064
2022-03-14 14:00:00	413.541331716	414.434723935	413.064855866	413.650524099	2523491
2022-03-14 13:45:00	414.35541056	414.583622639	413.114488767	413.531405136	3607105
2022-03-14 13:30:00	414.682888441	415.070025069	414.236192331	414.355311294	2069191
2022-03-14 13:15:00	414.831787144	414.990612427	414.295751813	414.692815021	2392517
2022-03-14 13:00:00	416.429966559	416.429966559	414.762301083	414.831787144	2578740
2022-03-14 12:45:00	416.722800675	417.085120853	416.107352702	416.410113398	3418474
2022-03-14 12:30:00	415.943564128	416.797250026	415.874078067	416.727763965	2155112
2022-03-14 12:15:00	417.363065099	417.372991679	415.764885684	415.961531238	3444633
2022-03-14 12:00:00	417.700568826	417.735311857	416.827029767	417.372991679	2571952
2022-03-14 11:45:00	419.179629278	419.358307722	417.392844839	417.685678956	2351337
2022-03-14 11:30:00	420.023388596	420.311259422	418.991024254	419.169702698	2176005
2022-03-14 11:15:00	421.214578222	421.432962986	419.874489893	420.003535436	2899032
2022-03-14 11:00:00	419.685884869	421.214578222	419.527059585	421.199688351	3643080
2022-03-14 10:45:00	419.685884869	420.241773361	418.961244513	419.700774739	2464371
2022-03-14 10:30:00	419.854636732	420.370818903	419.348381141	419.685884869	3039230
2022-03-14 10:15:00	418.246530738	420.112727818	417.412698	419.844710152	4294115
2022-03-14 10:00:00	418.306090219	418.703153428	417.531816962	418.236604157	3912032
2022-03-14 09:45:00	417.799834628	418.871905291	416.03290335	418.316016799	6663949
2022-03-14 09:30:00	418.673373687	419.000950834	417.789908048	417.809761208	203651
2022-03-14 09:15:00	419.120069797	419.139922957	418.306090219	418.742859748	383543
2022-03-14 09:00:00	418.494695243	419.318601401	417.799834628	419.169603432	354674
2022-03-14 08:45:00	417.88917385	418.564181305	417.730348567	418.45598158	235647
2022-03-14 08:30:00	418.256457318	418.613814206	417.611229604	417.948733331	96148
2022-03-14 08:15:00	420.23184678	421.45321321	417.452404321	418.33586996	181032
2022-03-14 08:00:00	418.425209182	418.554254724	417.591376444	417.710495406	142420
2022-03-14 07:45:00	418.782566069	419.169702698	418.445062342	418.504621823	73242
2022-03-14 07:30:00	420.063094917	420.331112583	418.514548403	418.83219897	114788
2022-03-14 07:15:00	420.926707395	420.936633976	419.695811449	420.092874657	106698
2022-03-14 07:00:00	420.241773361	420.966413716	420.142507559	420.966413716	19407
2022-03-14 06:45:00	420.847294754	421.194725061	420.241773361	420.251699941	11354
2022-03-14 06:30:00	420.65868973	420.837368174	420.470084706	420.509791026	14783
2022-03-14 06:15:00	421.492522468	421.512375628	420.331112583	420.777808692	16813
2022-03-14 06:00:00	420.579277088	421.929291997	420.480011286	421.472669307	35951
2022-03-14 05:45:00	419.407940623	421.204651641	419.407940623	420.599130248	18215
2022-03-14 05:30:00	420.033315176	420.172287299	419.139922957	419.378160882	22526
2022-03-14 05:15:00	419.894343053	420.480011286	419.894343053	420.013462016	11039
2022-03-14 05:00:00	419.378160882	419.75537093	418.941391353	419.338454561	27776
2022-03-14 04:45:00	418.871905291	419.239188759	418.693226847	419.040657155	7887
2022-03-14 04:30:00	419.983682275	420.082948077	418.991024254	418.991024254	16637
2022-03-14 04:15:00	419.596545647	420.867147914	418.921538192	420.440304965	38420
2022-03-11 20:00:00	416.827029767	416.916368989	416.727763965	416.866736088	15173
2022-03-11 19:45:00	416.94614873	416.96600189	416.827029767	416.827029767	3445
2022-03-11 19:30:00	417.085120853	417.085120853	416.916368989	416.96600189	3794
2022-03-11 19:15:00	416.97592847	417.263799296	416.916368989	417.263799296	16228
2022-03-11 19:00:00	416.717837385	417.015634791	416.668204484	416.916368989	23298
2022-03-11 18:45:00	416.737690545	416.817103187	416.717837385	416.717837385	12204
2022-03-11 18:30:00	416.97592847	417.015634791	416.757543706	416.757543706	26496
2022-03-11 18:15:00	416.96600189	417.015634791	416.916368989	416.96600189	19515
2022-03-11 18:00:00	417.015634791	417.015634791	416.94614873	416.96600189	20657
2022-03-11 17:45:00	417.134753754	417.184386655	416.985855051	417.015634791	25846
2022-03-11 17:30:00	417.025561371	417.214166395	417.015634791	417.154606914	24658
2022-03-11 17:15:00	417.263799296	417.263799296	416.985855051	417.035885015	144548
2022-03-11 17:00:00	417.392844839	417.551670123	416.985855051	417.13485302	131195
2022-03-11 16:45:00	417.42262458	417.650935925	417.273725877	417.273725877	99832
2022-03-11 16:30:00	417.194313235	417.511963802	416.985855051	417.472257481	583909
2022-03-11 16:15:00	417.065267692	417.353138518	416.787323446	417.214166395	8370168
2022-03-11 16:00:00	418.087705454	418.251494028	416.449819719	416.995781631	13494417
2022-03-11 15:45:00	418.852052131	418.852052131	417.87924727	418.092668744	4466617
2022-03-11 15:30:00	419.25904192	419.785150671	418.852052131	418.852052131	3042398
2022-03-11 15:15:00	419.998572145	420.073021497	419.159776117	419.25904192	2221600
2022-03-11 15:00:00	420.470084706	420.599130248	419.502243135	419.993608855	3058792
2022-03-11 14:45:00	421.557045239	421.681127492	420.395635354	420.480011286	2120199
2022-03-11 14:30:00	420.757955532	421.740686973	420.291406262	421.552081949	1616561
2022-03-11 14:15:00	420.589203668	421.006120037	420.251699941	420.748028952	1977199
2022-03-11 14:00:00	421.810173035	422.395841267	420.539570767	420.569350508	1775228
2022-03-11 13:45:00	421.869732516	422.018631219	421.432962986	421.805209744	1686884
2022-03-11 13:30:00	420.986266877	422.0781907	420.956487136	421.889585676	1726263
2022-03-11 13:15:00	420.896927655	421.730760393	420.609056829	420.956586402	1988297
2022-03-11 13:00:00	420.628909989	421.214578222	420.410525224	420.891964365	1490661
2022-03-11 12:45:00	420.341039163	420.68846947	419.894343053	420.628909989	2257558
2022-03-11 12:30:00	420.648763149	421.700980652	420.271553101	420.360892323	2170379
2022-03-11 12:15:00	421.264211123	421.492522468	420.360892323	420.648763149	2380756
2022-03-11 12:00:00	421.482595887	421.849879355	420.926707395	421.264211123	1817080
2022-03-11 11:45:00	422.107970441	422.147676762	420.618983409	421.482595887	3233350
2022-03-11 11:30:00	422.227089404	423.021215821	421.978924898	422.107970441	2064758
2022-03-11 11:15:00	423.835195398	423.894754879	422.008704639	422.207236243	2826386
2022-03-11 11:00:00	422.763124735	423.954215095	422.554666551	423.825268818	2944567
2022-03-11 10:45:00	422.53481339	423.45798535	421.820099615	422.773051315	2948177
2022-03-11 10:30:00	422.52488681	423.189967684	421.780393294	422.53481339	3079971
2022-03-11 10:15:00	424.003947262	424.053580163	421.730760393	422.51496023	3866510
2022-03-11 10:00:00	424.639248396	425.353962171	423.43813219	423.989057391	3985043
2022-03-11 09:45:00	424.976752123	425.621979837	423.944387781	424.639248396	6947302
2022-03-11 09:30:00	425.353962171	425.810584861	424.966825543	424.986678703	216712
2022-03-11 09:15:00	425.76095196	426.019043045	425.165357147	425.32418243	247398
2022-03-11 09:00:00	426.158015168	426.346620192	425.582273516	425.661686158	160356
2022-03-11 08:45:00	426.852875783	427.041480807	426.048822786	426.138162008	267517
2022-03-11 08:30:00	426.426032834	426.842949203	425.949556984	426.842949203	181279
2022-03-11 08:15:00	427.885240125	428.739323087	421.760540133	426.366473353	348222
2022-03-11 08:00:00	427.984505928	427.984505928	426.535225216	426.842949203	143933
2022-03-11 07:45:00	427.656928781	428.331936235	427.63707562	428.034138829	102768
2022-03-11 07:30:00	428.10362489	428.262450174	427.359131374	427.63707562	130937
2022-03-11 07:15:00	428.232670433	428.401422297	427.498103497	428.192964112	164896
2022-03-11 07:00:00	428.56024758	428.917604468	427.001774486	428.331936235	111011
2022-03-11 06:45:00	428.470908358	429.01687027	427.458397176	428.490761519	208467
2022-03-11 06:30:00	423.90468146	430.039308032	423.745856176	428.500688099	245119
2022-03-11 06:15:00	424.202478866	424.440716791	423.974167521	424.013873842	8932
2022-03-11 06:00:00	424.142919385	424.420863631	423.815342238	424.420863631	3089
2022-03-11 05:45:00	424.609468655	424.609468655	423.874901719	423.874901719	6777
2022-03-11 05:30:00	424.301744668	424.85763316	424.202478866	424.788147099	5985
2022-03-11 05:15:00	424.063506743	424.887412901	424.063506743	424.281891508	16945
2022-03-11 05:00:00	423.259453746	423.994020682	423.249527166	423.775635917	9626
2022-03-11 04:45:00	423.269380326	423.368646128	422.872317117	423.060922141	10847
2022-03-11 04:30:00	423.44805877	423.765709337	423.239600585	423.517544831	9064
2022-03-11 04:15:00	422.54473997	423.497691671	422.405767847	423.497691671	13724
2022-03-10 20:00:00	422.673785513	422.673785513	421.820099615	421.929291997	41581
2022-03-10 19:45:00	422.97158292	423.070848722	422.653932353	422.693638674	59509
2022-03-10 19:30:00	422.832610797	422.9815095	422.644005772	422.782977895	23525
2022-03-10 19:15:00	423.109562385	423.109562385	422.673785513	422.812757636	58030
2022-03-10 19:00:00	422.921950018	423.428205609	422.921950018	423.01128924	21354
2022-03-10 18:45:00	422.921950018	423.01128924	422.862390537	422.872317117	6843
2022-03-10 18:30:00	423.021215821	423.070848722	422.822684216	422.822684216	30461
2022-03-10 18:15:00	422.217162823	423.060922141	422.05833754	422.9815095	110831
2022-03-10 18:00:00	422.107970441	422.217162823	421.978924898	422.05833754	11544
2022-03-10 17:45:00	422.197309663	422.207236243	422.107970441	422.127823601	3279
2022-03-10 17:30:00	421.988851478	422.286648885	421.879659096	422.197309663	52719
2022-03-10 17:15:00	422.276722305	422.54473997	421.959071738	421.978924898	92804
2022-03-10 17:00:00	422.594372871	422.673785513	422.266795724	422.296575465	135932
2022-03-10 16:45:00	422.624152612	422.832610797	422.356134946	422.594372871	69696
2022-03-10 16:30:00	422.574519711	422.673785513	422.356134946	422.594372871	478342
2022-03-10 16:15:00	422.385914687	422.624152612	421.959071738	422.574519711	4005899
2022-03-10 16:00:00	421.770466714	423.299160067	421.254284543	422.356134946	9685223
2022-03-10 15:45:00	421.780393294	422.356134946	421.046819016	421.780393294	2955625
2022-03-10 15:30:00	422.028557799	422.389885319	420.966413716	421.785356584	2809697
2022-03-10 15:15:00	422.53481339	422.655719137	421.085532679	422.028557799	3162972
2022-03-10 15:00:00	421.383330085	422.961656339	421.383330085	422.51496023	2487247
2022-03-10 14:45:00	421.691054072	422.336281786	421.353550345	421.373403505	2442884
2022-03-10 14:30:00	421.085532679	421.929291997	420.926707395	421.671200912	2060575
2022-03-10 14:15:00	420.370818903	422.187383083	420.241773361	421.105385839	3465966
2022-03-10 14:00:00	419.338454561	420.757955532	419.328527981	420.370719638	2532790
2022-03-10 13:45:00	419.28882166	419.894343053	419.000950834	419.338454561	1945004
2022-03-10 13:30:00	418.613814206	419.576692486	418.466702287	419.28882166	1507335
2022-03-10 13:15:00	418.395429441	419.07033763	418.008292813	418.593961045	2691775
2022-03-10 13:00:00	418.534401564	418.83219897	418.067852294	418.395429441	1517466
2022-03-10 12:45:00	419.75537093	419.800040541	418.325943379	418.524474984	1337736
2022-03-10 12:30:00	418.961244513	420.082948077	418.782566069	419.76529751	1879607
2022-03-10 12:15:00	418.81234581	419.2689685	418.584034465	418.961244513	2068858
2022-03-10 12:00:00	418.186971256	418.921538192	417.650935925	418.82227239	3022733
2022-03-10 11:45:00	417.680715665	418.226677577	417.353138518	418.177044676	2889989
2022-03-10 11:30:00	418.613814206	418.782566069	417.412698	417.686870145	2529906
2022-03-10 11:15:00	418.673373687	418.742859748	417.86932069	418.683300267	2345231
2022-03-10 11:00:00	419.606472227	420.360892323	418.425209182	418.683300267	2981076
2022-03-10 10:45:00	420.063094917	420.529544921	419.01097668	419.596545647	3641722
2022-03-10 10:30:00	420.976340297	422.167529922	420.033315176	420.073021497	4822145
2022-03-10 10:15:00	421.432962986	421.522302208	420.245247664	420.976340297	4168272
2022-03-10 10:00:00	419.675958289	421.879659096	418.971171093	421.418073116	6162307
2022-03-10 09:45:00	419.417867203	420.291406262	418.950623072	419.666031708	7230755
2022-03-10 09:30:00	419.040657155	419.427793783	418.752786329	419.398014043	281371
2022-03-10 09:15:00	418.891758452	419.159776117	418.653520526	418.971171093	236177
2022-03-10 09:00:00	419.795077251	420.19214046	418.653520526	418.901685032	387033
2022-03-10 08:45:00	419.646178548	421.293990863	419.338454561	419.864563313	781862
2022-03-10 08:30:00	419.149849537	419.775224091	419.050583735	419.675958289	275121
2022-03-10 08:15:00	420.192041194	423.735929596	418.792492649	419.199482438	300186
2022-03-10 08:00:00	420.271553101	420.480011286	419.249115339	419.28882166	158742
2022-03-10 07:45:00	420.757955532	420.887001075	420.063094917	420.271553101	84353
2022-03-10 07:30:00	420.341039163	420.887001075	420.182213879	420.877074494	85137
2022-03-10 07:15:00	420.172287299	420.370818903	419.417867203	420.350965743	154711
2022-03-10 07:00:00	420.738102371	420.738102371	419.695811449	420.20206704	95234
2022-03-10 06:45:00	420.986266877	421.214578222	420.162360719	420.738102371	63796
2022-03-10 06:30:00	420.68846947	421.184798481	420.092874657	421.13516558	29435
2022-03-10 06:15:00	420.698396051	420.906854235	420.092874657	420.66861631	14373
2022-03-10 06:00:00	421.264211123	421.61164143	420.787735272	420.787735272	8816
2022-03-10 05:45:00	421.710907232	421.710907232	420.996193457	421.13516558	7420
2022-03-10 05:30:00	420.837368174	421.780393294	420.708322631	421.750613553	27801
2022-03-10 05:15:00	421.522302208	422.018631219	420.817515013	420.837368174	34954
2022-03-10 05:00:00	422.644005772	422.644005772	421.085532679	421.542155369	100153
2022-03-10 04:45:00	422.117897021	422.713491834	421.700980652	422.713491834	6250
2022-03-10 04:30:00	423.160187944	423.239600585	422.227089404	422.227089404	15290
2022-03-10 04:15:00	421.373403505	423.616810633	421.373403505	423.44805877	31347
2022-03-09 20:00:00	424.271964928	424.271964928	424.023800422	424.103213064	29777
2022-03-09 19:45:00	424.262038347	424.510202853	424.023800422	424.271964928	17986
2022-03-09 19:30:00	423.825268818	424.321597829	423.666443535	424.271964928	21684
2022-03-09 19:15:00	424.162772545	424.351377569	423.775635917	423.855048559	41547
2022-03-09 19:00:00	424.003947262	424.182625706	423.775635917	424.103213064	23032
2022-03-09 18:45:00	424.003947262	424.063506743	423.825268818	423.964240941	50844
2022-03-09 18:30:00	424.440716791	424.440716791	423.775635917	423.964240941	51161
2022-03-09 18:15:00	424.510202853	424.728587617	423.944387781	424.649174976	113958
2022-03-09 18:00:00	424.460569952	424.530056013	424.321597829	424.37123073	22129
2022-03-09 17:45:00	424.460569952	424.520129433	424.430790211	424.430790211	1968
2022-03-09 17:30:00	424.420863631	424.559835754	424.36130415	424.530056013	41801
2022-03-09 17:15:00	424.579688914	424.659101556	424.271964928	424.460569952	312220
2022-03-09 17:00:00	424.966825543	425.006531863	424.271964928	424.579688914	306631
2022-03-09 16:45:00	424.222332027	425.165357147	423.894754879	424.976752123	308692
2022-03-09 16:30:00	423.954314361	424.549909174	423.91460804	424.242185187	1357535
2022-03-09 16:15:00	424.262038347	424.887412901	423.686296695	423.91460804	9402540
2022-03-09 16:00:00	425.492934294	425.830438021	423.497691671	424.271964928	16847073
2022-03-09 15:45:00	425.621979837	426.356546773	425.135577406	425.492537231	4511856
2022-03-09 15:30:00	425.612053256	425.929703823	425.046238184	425.612053256	2964969
2022-03-09 15:15:00	424.182625706	425.860217762	424.132992805	425.612053256	2521377
2022-03-09 15:00:00	424.619395235	424.976752123	423.9344612	424.18252644	2777061
2022-03-09 14:45:00	424.093286484	424.897339481	424.093286484	424.599542075	1958164
2022-03-09 14:30:00	424.003947262	424.39108389	423.43813219	424.093286484	1384234
2022-03-09 14:15:00	423.587030893	424.614431945	423.44805877	423.994020682	2066929
2022-03-09 14:00:00	423.91460804	424.129220704	423.160187944	423.567276998	2045044
2022-03-09 13:45:00	425.165357147	425.205063468	423.785562497	423.90468146	1939410
2022-03-09 13:30:00	424.907266061	425.224916628	424.649174976	425.143717202	1222747
2022-03-09 13:15:00	425.234843208	425.234843208	424.108176354	424.887412901	1959044
2022-03-09 13:00:00	424.946972382	425.393668492	424.619395235	425.219953338	2046353
2022-03-09 12:45:00	424.420863631	425.602126676	424.40101047	424.927119222	2779421
2022-03-09 12:30:00	424.36130415	424.85763316	423.646590374	424.38115731	3874163
2022-03-09 12:15:00	424.242185187	424.669028136	423.785562497	424.341450989	2998536
2022-03-09 12:00:00	423.745856176	424.38115731	423.358719548	424.232258607	3045348
2022-03-09 11:45:00	422.276722305	423.874901719	422.266795724	423.740892886	3779569
2022-03-09 11:30:00	422.05833754	423.100628462	421.61164143	422.266795724	2596898
2022-03-09 11:15:00	423.44805877	423.616810633	421.978924898	422.0781907	3296364
2022-03-09 11:00:00	422.609262742	423.815342238	422.306502045	423.44805877	3916233
2022-03-09 10:45:00	422.634079192	423.259453746	421.998778059	422.604299452	3604070
2022-03-09 10:30:00	422.703565254	423.239600585	421.700980652	422.624152612	4742283
2022-03-09 10:15:00	421.025973198	422.9815095	420.847294754	422.703565254	5513951
2022-03-09 10:00:00	421.293990863	422.088117281	419.715664609	421.023690084	5569786
2022-03-09 09:45:00	422.018631219	422.574519711	420.728175791	421.31394329	7728994
2022-03-09 09:30:00	421.293990863	422.088117281	420.996193457	422.038484379	646290
2022-03-09 09:15:00	420.440304965	423.358719548	420.053168337	421.502449048	1646432
2022-03-09 09:00:00	420.936633976	421.323770604	420.350965743	420.400598644	179893
2022-03-09 08:45:00	421.264211123	422.0781907	420.867147914	420.956487136	403665
2022-03-09 08:30:00	420.757955532	421.413109826	420.370818903	421.313844024	191363
2022-03-09 08:15:00	419.834684306	421.532228789	414.66303528	420.68846947	244967
2022-03-09 08:00:00	420.569350508	421.085532679	420.261626521	420.926707395	242564
2022-03-09 07:45:00	420.291406262	420.67854289	419.934049374	420.569350508	70670
2022-03-09 07:30:00	419.973755695	420.638836569	419.844710152	420.2219202	123241
2022-03-09 07:15:00	419.705738029	420.142507559	419.29874824	420.023388596	145094
2022-03-09 07:00:00	419.447646944	420.261626521	419.229262179	419.874489893	58811
2022-03-09 06:45:00	420.321186002	420.648763149	419.407940623	419.497279845	38567
2022-03-09 06:30:00	419.924122794	421.264211123	419.924122794	420.390672064	26745
2022-03-09 06:15:00	419.75537093	420.549497347	419.626325387	419.953902534	22938
2022-03-09 06:00:00	420.877074494	420.996193457	419.457573524	419.953902534	39936
2022-03-09 05:45:00	420.887001075	421.184798481	420.589203668	421.11531242	35167
2022-03-09 05:30:00	420.579277088	421.025973198	420.102801238	420.767882112	31895
2022-03-09 05:15:00	420.728175791	421.065679518	420.142507559	420.887001075	55108
2022-03-09 05:00:00	420.559423928	420.817515013	419.74544435	420.757955532	58575
2022-03-09 04:45:00	419.646178548	420.718249211	419.447646944	420.599130248	45837
2022-03-09 04:30:00	418.713080008	419.834783572	418.633667366	419.626325387	33141
2022-03-09 04:15:00	418.405356021	419.139922957	416.03290335	418.196897837	59524
2022-03-08 20:00:00	414.007880986	414.682888441	413.898688604	414.385091034	67865
2022-03-08 19:45:00	414.177029913	414.177029913	413.571111457	413.938394925	44477
2022-03-08 19:30:00	413.739863321	414.395017615	413.561184877	414.166805536	104494
2022-03-08 19:15:00	413.610817778	413.938394925	413.600891198	413.72993674	47677
2022-03-08 19:00:00	413.412286173	413.690230419	413.054929286	413.531405136	72008
2022-03-08 18:45:00	412.896104002	413.402359593	412.896104002	413.392433013	67966
2022-03-08 18:30:00	412.568526855	412.826617941	412.300509189	412.757131879	23724
2022-03-08 18:15:00	411.764473858	412.727352139	411.764473858	412.647939497	153500
2022-03-08 18:00:00	411.565942254	413.193901409	411.565942254	411.704914377	180192
2022-03-08 17:45:00	411.714840957	411.754547278	411.565942254	411.565942254	32679
2022-03-08 17:30:00	411.903445981	413.193901409	411.704914377	411.704914377	86817
2022-03-08 17:15:00	412.072197845	413.193901409	411.655281476	411.903445981	176555
2022-03-08 17:00:00	411.635428315	412.300509189	411.556015673	411.893519401	154022
2022-03-08 16:45:00	412.012638363	413.193901409	411.536162513	411.635428315	175497
2022-03-08 16:30:00	412.528820534	413.193901409	411.774400438	411.992785203	779665
2022-03-08 16:15:00	413.26338747	413.494875321	411.953078882	412.469261053	9101223
2022-03-08 16:00:00	414.524063157	416.102389411	413.193901409	413.24353431	13321399
2022-03-08 15:45:00	415.993197029	416.270148617	414.365237874	414.527636726	8847608
2022-03-08 15:30:00	419.000950834	419.308674821	415.864151486	415.993197029	4333091
2022-03-08 15:15:00	418.37557628	420.420451805	418.118477853	419.010877414	4113824
2022-03-08 15:00:00	418.206824417	419.666031708	417.720421986	418.37557628	4064947
2022-03-08 14:45:00	417.740275147	418.385502861	416.562784202	418.216750997	3970897
2022-03-08 14:30:00	416.03290335	417.918953591	414.950906107	417.740275147	4874281
2022-03-08 14:15:00	416.439893139	417.015634791	414.742447922	416.041936538	7784241
2022-03-08 14:00:00	418.923622774	419.070436895	416.281067855	416.449819719	5117460
2022-03-08 13:45:00	420.66861631	420.68846947	417.909126276	418.901685032	5832037
2022-03-08 13:30:00	423.170114524	423.646590374	420.370818903	420.648763149	4973858
2022-03-08 13:15:00	422.05833754	424.073433323	422.05833754	423.150261363	4695052
2022-03-08 13:00:00	421.849879355	422.435547588	420.708322631	422.04344767	4509353
2022-03-08 12:45:00	420.67854289	422.227089404	419.894343053	421.859805936	5114642
2022-03-08 12:30:00	419.874489893	421.472669307	418.83219897	420.718249211	8920172
2022-03-08 12:15:00	414.901273206	419.894343053	414.613402379	419.874489893	5490796
2022-03-08 12:00:00	412.945736903	415.606060401	412.846471101	414.871592731	3560960
2022-03-08 11:45:00	413.620744358	413.759716481	412.072197845	412.915957163	3661530
2022-03-08 11:30:00	415.288409834	415.477014858	413.303093791	413.640597518	3655455
2022-03-08 11:15:00	416.271141275	416.688057644	414.484356837	415.278483254	4158940
2022-03-08 11:00:00	413.968174665	416.47959946	413.422212754	416.241361534	5219781
2022-03-08 10:45:00	413.303093791	414.265972072	412.34021551	413.948321505	4996766
2022-03-08 10:30:00	413.581038037	416.156985603	413.283240631	413.313020371	6097871
2022-03-08 10:15:00	415.604075085	415.625913561	412.707498978	413.620744358	5579700
2022-03-08 10:00:00	417.43255116	418.097632034	415.09980481	415.615887715	5999176
2022-03-08 09:45:00	416.539158941	418.057925714	414.692815021	417.452404321	8616088
2022-03-08 09:30:00	416.300921016	417.502037222	416.300921016	416.618571583	337759
2022-03-08 09:15:00	416.717837385	417.045414532	416.04282993	416.152022313	180326
2022-03-08 09:00:00	416.539158941	417.511963802	416.47959946	416.797250026	280731
2022-03-08 08:45:00	416.02297677	417.164533494	415.625913561	416.578865262	387390
2022-03-08 08:30:00	415.506794599	416.152022313	415.199070612	416.02297677	300684
2022-03-08 08:15:00	418.454889656	419.894343053	410.960420861	415.407528796	441752
2022-03-08 08:00:00	417.521890382	417.521890382	416.638424743	417.114900593	215396
2022-03-08 07:45:00	418.683300267	418.961244513	417.462330901	417.511963802	146796
2022-03-08 07:30:00	419.824856992	419.924122794	418.663447107	418.703153428	181466
2022-03-08 07:15:00	418.494695243	419.894343053	418.385502861	419.795077251	372708
2022-03-08 07:00:00	417.928880171	418.544328144	417.660862505	418.544328144	62495
2022-03-08 06:45:00	418.107558615	418.296163639	417.601303024	418.047999133	19311
2022-03-08 06:30:00	417.89910043	418.286237059	417.243946136	418.167118096	35439
2022-03-08 06:15:00	417.90902701	418.186971256	417.462330901	417.988439652	30004
2022-03-08 06:00:00	417.42262458	418.415282601	417.343211938	418.127411775	67799
2022-03-08 05:45:00	417.502037222	417.660862505	416.747617125	417.601303024	15053
2022-03-08 05:30:00	417.045414532	417.700568826	416.062683091	417.631082764	34706
2022-03-08 05:15:00	417.988439652	417.988439652	417.114900593	417.531816962	13653
2022-03-08 05:00:00	417.680715665	418.077778874	417.164533494	417.90902701	14181
2022-03-08 04:45:00	417.641009345	418.256457318	417.353138518	417.88917385	51366
2022-03-08 04:30:00	418.236604157	418.524474984	417.521890382	417.710495406	18918
2022-03-08 04:15:00	416.916368989	418.405356021	416.916368989	418.057925714	35205
2022-03-07 20:00:00	415.725179363	416.02297677	415.477014858	415.963417288	85813
2022-03-07 19:45:00	416.03290335	416.171875473	415.536574339	415.655693302	86453
2022-03-07 19:30:00	415.526647759	416.271141275	415.526647759	416.03290335	112141
2022-03-07 19:15:00	415.427381957	415.685473042	415.179217452	415.477014858	26828
2022-03-07 19:00:00	415.278483254	415.427381957	414.990612427	415.228850353	18266
2022-03-07 18:45:00	415.367822476	415.367822476	414.821860564	415.228850353	33023
2022-03-07 18:30:00	415.447235117	415.745032524	415.278483254	415.427381957	27476
2022-03-07 18:15:00	415.08987823	415.824445165	414.931052946	415.447235117	91773
2022-03-07 18:00:00	415.367822476	415.367822476	414.950906107	415.318189575	37144
2022-03-07 17:45:00	415.323152865	415.377749056	415.298336414	415.328116155	25226
2022-03-07 17:30:00	415.278483254	415.347969315	415.268556673	415.308262994	54546
2022-03-07 17:15:00	415.278483254	416.350553917	414.931052946	415.278483254	1592412
2022-03-07 17:00:00	415.606060401	415.824445165	415.208997192	415.268556673	84273
2022-03-07 16:45:00	415.248703513	416.491511356	415.189144032	415.57628066	630993
2022-03-07 16:30:00	415.913784387	416.491015027	415.238776933	415.258630093	1562190
2022-03-07 16:15:00	416.390260238	416.688057644	415.12958455	415.913784387	9138960
2022-03-07 16:00:00	418.226677577	418.226677577	416.281067855	416.380333657	17750739
2022-03-07 15:45:00	418.474842083	418.494695243	417.283652457	418.226677577	8075118
2022-03-07 15:30:00	417.650935925	418.891758452	417.273725877	418.474842083	5607771
2022-03-07 15:15:00	418.643593946	418.961244513	417.462330901	417.675752375	4361739
2022-03-07 15:00:00	418.703153428	419.29874824	418.226677577	418.663347841	3828726
2022-03-07 14:45:00	419.685884869	419.914196214	418.494695243	418.732933168	2983036
2022-03-07 14:30:00	420.301332842	420.817515013	419.527059585	419.685884869	3073891
2022-03-07 14:15:00	419.556839326	420.539570767	418.931464772	420.301332842	3012434
2022-03-07 14:00:00	420.162360719	420.529644187	419.378160882	419.557037858	2572722
2022-03-07 13:45:00	419.805003831	420.936633976	419.507206425	420.162360719	2725971
2022-03-07 13:30:00	419.805003831	420.23184678	418.941391353	419.814930411	3220517
2022-03-07 13:15:00	419.904269633	421.224504802	419.586619067	419.805003831	3813329
2022-03-07 13:00:00	419.675958289	421.343623764	419.536986166	419.914196214	4102802
2022-03-07 12:45:00	419.904269633	420.19214046	419.159776117	419.685884869	4199421
2022-03-07 12:30:00	420.708223365	421.194725061	419.100216636	419.89890928	3946392
2022-03-07 12:15:00	421.045826358	429.127849437	420.20206704	420.708322631	3839855
2022-03-07 12:00:00	421.800246454	423.01128924	420.936633976	421.055752938	3201583
2022-03-07 11:45:00	423.229674005	423.368646128	421.164945321	421.770565979	3728600
2022-03-07 11:30:00	423.00136266	424.083359904	422.951729759	423.249527166	2359143
2022-03-07 11:15:00	422.435547588	423.855048559	422.05833754	423.00136266	4013886
2022-03-07 11:00:00	422.97158292	423.348792968	421.929291997	422.425720274	3776446
2022-03-07 10:45:00	422.951729759	423.646590374	422.594372871	422.9815095	3608969
2022-03-07 10:30:00	423.815342238	424.460569952	422.902096858	422.931876599	4379146
2022-03-07 10:15:00	424.659101556	425.572346936	423.706149855	423.815342238	4644100
2022-03-07 10:00:00	425.721245639	426.70397708	424.669028136	424.685605525	5428714
2022-03-07 09:45:00	428.381569136	428.669439962	425.423448232	425.701392478	5776577
2022-03-07 09:30:00	428.331936235	429.02679685	427.835607224	428.381569136	361320
2022-03-07 09:15:00	427.746268003	428.987090529	427.240012412	428.292229914	427147
2022-03-07 09:00:00	427.299571893	428.07384515	427.230085831	427.716488262	343828
2022-03-07 08:45:00	426.624564438	428.024212248	421.631494591	427.36915722	635033
2022-03-07 08:30:00	426.048822786	427.081187128	426.048822786	426.634491019	138992
2022-03-07 08:15:00	424.812963549	429.249152247	420.430378385	426.148088588	386811
2022-03-07 08:00:00	426.674197339	426.743683401	425.612053256	425.612053256	207679
2022-03-07 07:45:00	426.942215005	427.408764275	426.386326513	426.545151797	299020
2022-03-07 07:30:00	425.453227973	427.061333968	425.31425585	426.932288425	285616
2022-03-07 07:15:00	424.103213064	425.830438021	424.043653583	425.453227973	217300
2022-03-07 07:00:00	423.031142401	424.202478866	422.97158292	424.023800422	64569
2022-03-07 06:45:00	422.653932353	423.160187944	422.415694428	423.130408203	20978
2022-03-07 06:30:00	421.879659096	422.97158292	421.13516558	422.644005772	44909
2022-03-07 06:15:00	422.167529922	422.336281786	421.462742727	422.246942564	48965
2022-03-07 06:00:00	422.773051315	423.328939807	422.098043861	422.098043861	38118
2022-03-07 05:45:00	422.505033649	422.653932353	422.217162823	422.475253909	27534
2022-03-07 05:30:00	423.358719548	423.358719548	422.703565254	422.733344994	6455
2022-03-07 05:15:00	422.852463957	423.348792968	422.51496023	423.348792968	5542
2022-03-07 05:00:00	422.395841267	422.99143608	421.859805936	422.723418414	23198
2022-03-07 04:45:00	423.249527166	423.289233486	422.147676762	422.584446291	36996
2022-03-07 04:30:00	423.557251152	423.656516954	422.872317117	423.189967684	10826
2022-03-07 04:15:00	422.822684216	424.708734457	422.51496023	423.666443535	82891
2022-03-04 20:00:00	428.07384515	428.163184371	428.004359088	428.11355147	3697
2022-03-04 19:45:00	428.08377173	428.331936235	428.08377173	428.331936235	4777
2022-03-04 19:30:00	427.984505928	428.222743853	427.974579347	428.07384515	14851
2022-03-04 19:15:00	427.984505928	427.984505928	427.924946446	427.984505928	2900
2022-03-04 19:00:00	428.07384515	428.07384515	426.842949203	427.984505928	22012
2022-03-04 18:45:00	428.312083075	428.768705765	428.07384515	428.07384515	19342
2022-03-04 18:30:00	428.58010074	428.58010074	428.133404631	428.232670433	31111
2022-03-04 18:15:00	428.530467839	428.58010074	428.331936235	428.58010074	6573
2022-03-04 18:00:00	428.669439962	428.669439962	428.341862815	428.500688099	13587
2022-03-04 17:45:00	428.887824727	428.997017109	428.629733642	428.689293123	27306
2022-03-04 17:30:00	428.788558925	428.927531048	428.778632345	428.867971567	255358
2022-03-04 17:15:00	428.451055198	428.997017109	428.451055198	428.808511351	442151
2022-03-04 17:00:00	428.709146283	428.997017109	428.431202037	428.609880481	943633
2022-03-04 16:45:00	428.599953901	429.056576591	428.599953901	428.709146283	254154
2022-03-04 16:30:00	428.520541259	428.997017109	428.470908358	428.619807061	326668
2022-03-04 16:15:00	429.066503171	429.132812727	428.351789396	428.530467839	3108405
2022-03-04 16:00:00	427.339278214	429.453639799	426.71390366	429.066503171	12969264
2022-03-04 15:45:00	427.547736398	427.885240125	426.435959414	427.339278214	4717209
2022-03-04 15:30:00	426.644417599	428.232670433	426.455812575	427.547736398	4134487
2022-03-04 15:15:00	426.167941748	427.785974323	426.068675946	426.624564438	2827976
2022-03-04 15:00:00	427.200306091	427.567589559	426.048822786	426.158015168	2590575
2022-03-04 14:45:00	428.034138829	428.470908358	427.066297258	427.210232671	2094380
2022-03-04 14:30:00	426.862802363	428.689293123	426.525298636	428.048333838	3326626
2022-03-04 14:15:00	427.319425053	427.666855361	426.584858117	426.862802363	3255178
2022-03-04 14:00:00	428.034138829	428.490761519	427.15067319	427.319425053	3917108
2022-03-04 13:45:00	428.609880481	429.691877724	428.004359088	428.015278326	2077468
2022-03-04 13:30:00	429.47349296	429.7711911	428.520541259	428.639660222	2584353
2022-03-04 13:15:00	428.768705765	430.188206735	428.763742474	429.49334612	3397082
2022-03-04 13:00:00	427.468323757	429.175695553	427.349204794	428.763742474	2272810
2022-03-04 12:45:00	428.282303334	428.590027321	427.369057954	427.488176917	2457426
2022-03-04 12:30:00	427.885240125	428.719072863	427.259865572	428.302156494	3523886
2022-03-04 12:15:00	426.075128223	428.063918569	425.572346936	427.909659513	2830915
2022-03-04 12:00:00	426.356546773	426.862802363	425.860217762	426.068675946	3940505
2022-03-04 11:45:00	425.820511441	426.753609981	424.85763316	426.358432823	3715327
2022-03-04 11:30:00	425.145503986	426.301950581	424.937939194	425.830438021	4061393
2022-03-04 11:15:00	425.363888751	425.800658281	424.738514198	425.149077555	3283106
2022-03-04 11:00:00	425.939630404	426.267207551	425.205063468	425.363888751	3318322
2022-03-04 10:45:00	426.654344179	427.369057954	425.731172219	425.939729669	4117439
2022-03-04 10:30:00	425.904887373	426.902508684	425.562420355	426.644417599	4790355
2022-03-04 10:15:00	428.609880481	429.255108195	425.840364601	425.929703823	5216880
2022-03-04 10:00:00	427.905093286	428.917604468	426.21757465	428.619807061	6680134
2022-03-04 09:45:00	428.58010074	429.314667676	427.488176917	427.905093286	6408349
2022-03-04 09:30:00	428.202890692	429.076429751	428.034138829	428.530467839	291310
2022-03-04 09:15:00	428.490761519	428.798485505	427.776047743	428.143331211	226288
2022-03-04 09:00:00	428.987090529	429.423860059	428.014285668	428.411348877	346410
2022-03-04 08:45:00	428.858044986	431.051819214	428.858044986	429.076429751	705827
2022-03-04 08:30:00	428.858044986	429.274961355	428.470908358	428.927531048	181444
2022-03-04 08:15:00	428.540295154	432.894192501	427.597369299	428.818338666	278955
2022-03-04 08:00:00	428.719072863	429.314667676	428.331936235	429.02679685	100420
2022-03-04 07:45:00	427.62714904	428.659513382	427.61722246	428.659513382	102225
2022-03-04 07:30:00	427.934873027	428.619807061	427.577516139	427.6470022	77886
2022-03-04 07:15:00	428.947384208	429.126062652	427.865386965	427.984505928	81734
2022-03-04 07:00:00	428.798485505	429.423860059	428.758779184	428.768705765	22176
2022-03-04 06:45:00	429.076429751	429.235255035	428.699219703	428.828265246	43544
2022-03-04 06:30:00	428.639660222	428.977163949	428.222743853	428.877898147	22919
2022-03-04 06:15:00	428.867971567	429.116136072	428.470908358	428.619807061	33860
2022-03-04 06:00:00	429.324594257	429.404006898	428.778632345	428.828265246	19231
2022-03-04 05:45:00	430.4065915	430.4065915	429.622391663	429.632318243	28596
2022-03-04 05:30:00	429.235255035	430.317252278	429.066503171	430.277545957	18405
2022-03-04 05:15:00	428.977163949	429.324594257	428.719072863	429.165768973	17868
2022-03-04 05:00:00	428.828265246	429.384153738	428.520541259	429.01687027	18636
2022-03-04 04:45:00	429.195548714	429.890409329	428.272376754	428.728999444	20832
2022-03-04 04:30:00	428.927531048	429.364300577	428.173110952	429.364300577	53778
2022-03-04 04:15:00	428.451055198	429.781216946	428.451055198	428.947384208	41156
2022-03-03 20:00:00	426.505445476	427.557265915	424.956898962	426.058749366	433861
2022-03-03 19:45:00	429.820923267	429.94996881	426.048822786	426.455812575	469423
2022-03-03 19:30:00	431.965064593	431.965064593	429.562832182	429.820923267	245587
2022-03-03 19:15:00	433.722069291	433.890821155	431.31983688	432.004770914	138511
2022-03-03 19:00:00	433.65258323	433.801481933	433.563244008	433.692289551	14489
2022-03-03 18:45:00	433.305152922	433.722069291	433.305152922	433.632730069	65702
2022-03-03 18:30:00	433.245593441	433.364712404	433.066914997	433.146327639	14804
2022-03-03 18:15:00	433.20588712	433.295226342	432.878309973	433.156254219	47173
2022-03-03 18:00:00	433.17610738	433.235666861	433.126474479	433.235666861	21266
2022-03-03 17:45:00	433.235666861	433.235666861	433.156254219	433.19596054	7710
2022-03-03 17:30:00	433.047161103	433.2158137	432.511026505	433.2158137	40637
2022-03-03 17:15:00	433.047061837	433.066914997	432.838603652	433.047061837	9201
2022-03-03 17:00:00	432.590439147	433.076841577	432.520953085	433.047061837	174057
2022-03-03 16:45:00	432.898163134	432.898163134	432.511026505	432.590439147	141650
2022-03-03 16:30:00	432.957722615	432.997428936	432.699631529	432.878309973	220541
2022-03-03 16:15:00	432.530879666	433.086768158	432.123889877	432.947796035	4897745
2022-03-03 16:00:00	431.180864757	432.610292307	430.615049684	432.520953085	10944069
2022-03-03 15:45:00	433.220776991	433.220776991	431.170938176	431.210644497	4744322
2022-03-03 15:30:00	432.113963297	433.295226342	431.935284853	433.240630151	3821401
2022-03-03 15:15:00	433.056988417	433.056988417	431.568001385	432.084183556	3271705
2022-03-03 15:00:00	434.079326913	434.178691981	432.669851789	433.067014263	2924363
2022-03-03 14:45:00	435.469147409	435.489000569	433.890821155	434.079326913	1913175
2022-03-03 14:30:00	435.876137198	436.005182741	435.06215762	435.479073989	2220128
2022-03-03 14:15:00	434.764360214	436.044889061	434.327590684	435.886063778	2163256
2022-03-03 14:00:00	434.615064447	435.250762644	434.198545142	434.8041658	1424804
2022-03-03 13:45:00	435.637899273	435.657752433	434.12905908	434.60553493	1854137
2022-03-03 13:30:00	435.042205194	435.786797976	435.022451299	435.657752433	1881389
2022-03-03 13:15:00	434.57575519	435.409587928	434.218398302	435.03237788	2249150
2022-03-03 13:00:00	434.531085579	434.962891818	433.801481933	434.615461511	2377447
2022-03-03 12:45:00	432.391907543	436.025035901	432.233082259	434.526122289	7509706
2022-03-03 12:30:00	433.771702192	434.099279339	432.193375938	432.398955415	2354681
2022-03-03 12:15:00	433.096694738	434.158838821	432.838603652	433.741922452	2686856
2022-03-03 12:00:00	433.066914997	433.65258323	431.955138013	433.096694738	3381579
2022-03-03 11:45:00	432.610292307	433.364712404	431.885651952	433.106621318	3269174
2022-03-03 11:30:00	431.071672374	432.927942874	430.654756005	432.620218888	4029313
2022-03-03 11:15:00	431.706973508	432.292641741	431.051819214	431.081598954	3561466
2022-03-03 11:00:00	432.699631529	433.086768158	431.657340607	431.716900088	3595548
2022-03-03 10:45:00	434.526122289	434.913258917	432.550732826	432.70955811	3752001
2022-03-03 10:30:00	435.846357457	435.846357457	433.900747735	434.506269128	3529765
2022-03-03 10:15:00	436.46180543	437.077253404	435.340101866	435.856284037	4361700
2022-03-03 10:00:00	436.958134441	437.871379821	435.727238495	436.471732011	4388652
2022-03-03 09:45:00	437.236078687	437.643068476	436.154081444	436.958134441	5391368
2022-03-03 09:30:00	437.970645623	438.089764586	437.146739465	437.166592626	528666
2022-03-03 09:15:00	437.305564749	438.29822277	437.176519206	438.040131684	898167
2022-03-03 09:00:00	436.253347246	437.35519765	435.677605594	437.315491329	404033
2022-03-03 08:45:00	435.588266372	436.243420666	435.489000569	436.173934604	143935
2022-03-03 08:30:00	435.608119532	436.054815642	435.369881607	435.627972692	199826
2022-03-03 08:15:00	434.357370425	435.727238495	433.34446218	435.647825853	311691
2022-03-03 08:00:00	434.387150166	434.635314671	434.168765401	434.337517265	71392
2022-03-03 07:45:00	434.665094412	434.784213374	434.426856487	434.635314671	25608
2022-03-03 07:30:00	434.337517265	434.823919695	434.089352759	434.545975449	70954
2022-03-03 07:15:00	433.692289551	434.287884364	433.64265665	434.1191325	56912
2022-03-03 07:00:00	433.771702192	433.771702192	433.315079503	433.692289551	20638
2022-03-03 06:45:00	434.545975449	434.655167831	433.781628773	433.781628773	33170
2022-03-03 06:30:00	434.277957783	434.476489388	434.079426179	434.476489388	9388
2022-03-03 06:15:00	433.692289551	434.178691981	433.593023749	434.178691981	5965
2022-03-03 06:00:00	433.990086957	434.13898566	433.801481933	433.801481933	2835
2022-03-03 05:45:00	433.64265665	433.930527476	433.493757946	433.930527476	13565
2022-03-03 05:30:00	434.000013537	434.000013537	433.434198465	433.593023749	29908
2022-03-03 05:15:00	434.178691981	434.347443845	433.950380636	433.950380636	13108
2022-03-03 05:00:00	434.506269128	434.684947572	434.13898566	434.13898566	28315
2022-03-03 04:45:00	433.870967995	434.178691981	433.781628773	434.178691981	9376
2022-03-03 04:30:00	434.148912241	434.804066535	433.781628773	434.099279339	22472
2022-03-03 04:15:00	434.675020992	434.675020992	433.771702192	434.148912241	28116
2022-03-02 20:00:00	433.801481933	434.089352759	433.801481933	434.069499599	46879
2022-03-02 19:45:00	433.990086957	434.089352759	433.801481933	433.801481933	7248
2022-03-02 19:30:00	434.089352759	434.089352759	433.851114834	433.940454056	11470
2022-03-02 19:15:00	434.049646438	434.218398302	433.890821155	434.089352759	17920
2022-03-02 19:00:00	433.692289551	434.099279339	433.692289551	433.990086957	21929
2022-03-02 18:45:00	433.890821155	434.1191325	433.66250981	433.67243639	35684
2022-03-02 18:30:00	434.069499599	434.089352759	433.851114834	433.870967995	7059
2022-03-02 18:15:00	433.731995872	434.10920592	433.573170588	434.039719858	34864
2022-03-02 18:00:00	433.751849032	433.751849032	433.344859243	433.612876909	41406
2022-03-02 17:45:00	433.771702192	433.990086957	433.771702192	433.801481933	14210
2022-03-02 17:30:00	433.791555353	434.675020992	433.712142711	433.811408513	35357
2022-03-02 17:15:00	433.791555353	433.890821155	433.692289551	433.781628773	83687
2022-03-02 17:00:00	433.801481933	433.930527476	433.493757946	433.841188254	310943
2022-03-02 16:45:00	434.089352759	434.675020992	433.751849032	433.781628773	246972
2022-03-02 16:30:00	434.357370425	434.58568177	434.069499599	434.099279339	949323
2022-03-02 16:15:00	434.645241251	434.794139954	434.228324882	434.317664104	4835412
2022-03-02 16:00:00	435.50885373	436.491585171	434.456636227	434.615461511	14556285
2022-03-02 15:45:00	435.484037279	436.054815642	435.250762644	435.52870689	4723418
2022-03-02 15:30:00	434.853699436	435.647825853	434.466562807	435.469246675	3372137
2022-03-02 15:15:00	434.754433634	435.786797976	434.615461511	434.828882985	3738091
2022-03-02 15:00:00	435.905916938	436.005182741	434.41732697	434.782823653	2758870
2022-03-02 14:45:00	435.166386712	435.925770099	434.774286794	435.897280814	2020497
2022-03-02 14:30:00	435.846357457	436.233494085	434.684947572	435.171350003	3076137
2022-03-02 14:15:00	435.548560051	436.183861184	435.220982904	435.826504297	2754195
2022-03-02 14:00:00	435.742128365	435.836430877	434.992671559	435.52870689	1890929
2022-03-02 13:45:00	435.290468965	436.094521962	435.290468965	435.727238495	2026156
2022-03-02 13:30:00	435.608119532	435.796724556	435.073076858	435.280542385	1819459
2022-03-02 13:15:00	434.56582861	435.861247327	434.56582861	435.598192952	3181205
2022-03-02 13:00:00	434.684947572	434.843772856	433.920600896	434.567019799	2369877
2022-03-02 12:45:00	434.287884364	434.863626016	434.120720753	434.684947572	2296380
2022-03-02 12:30:00	434.436783067	434.694874152	433.394492144	434.258104623	2167618
2022-03-02 12:15:00	433.880894575	434.903332337	433.305152922	434.416929906	3326860
2022-03-02 12:00:00	433.146327639	434.049646438	433.066914997	433.890821155	2822261
2022-03-02 11:45:00	433.523537687	435.082010781	433.056988417	433.146327639	5259157
2022-03-02 11:30:00	433.751849032	434.317664104	432.70955811	433.523537687	3733747
2022-03-02 11:15:00	431.32976346	433.851114834	430.41651808	433.751849032	6804918
2022-03-02 11:00:00	431.597781126	432.004770914	430.168353575	431.31983688	3740934
2022-03-02 10:45:00	431.151085016	432.481246765	430.168353575	431.568001385	6604539
2022-03-02 10:30:00	428.669439962	431.885651952	428.411348877	431.170938176	5649752
2022-03-02 10:15:00	430.42644466	431.498515323	428.401422297	428.659513382	5399490
2022-03-02 10:00:00	430.649792715	431.577927965	429.850703008	430.446297821	4957064
2022-03-02 09:45:00	429.195548714	430.902920511	428.728999444	430.654756005	5824480
2022-03-02 09:30:00	428.530467839	429.384153738	428.272376754	429.205475294	309457
2022-03-02 09:15:00	428.262450174	428.709146283	428.252523593	428.500688099	97965
2022-03-02 09:00:00	427.656928781	428.292229914	427.259865572	428.292229914	139925
2022-03-02 08:45:00	428.728999444	429.205475294	427.478250337	427.706561682	355479
2022-03-02 08:30:00	428.361715976	428.828265246	427.964652767	428.689293123	290548
2022-03-02 08:15:00	429.96982197	430.386738339	424.728587617	428.242597013	159179
2022-03-02 08:00:00	428.679366543	429.423860059	428.679366543	429.423860059	48022
2022-03-02 07:45:00	429.404006898	429.533052441	428.451055198	428.709146283	106315
2022-03-02 07:30:00	430.307325698	430.42644466	429.245181615	429.404006898	82087
2022-03-02 07:15:00	429.771290366	430.327178858	429.46356638	430.307325698	70309
2022-03-02 07:00:00	429.820923267	429.910262489	429.562832182	429.840776428	6008
2022-03-02 06:45:00	430.019454872	430.4065915	429.781216946	429.781216946	23172
2022-03-02 06:30:00	429.652171404	429.999601711	429.046650011	429.999601711	9520
2022-03-02 06:15:00	429.413933478	429.721657465	428.838191826	429.572758762	4159
2022-03-02 06:00:00	429.820923267	429.850703008	428.937457628	429.235255035	14130
2022-03-02 05:45:00	429.751437206	430.019454872	429.523125861	430.009528291	22099
2022-03-02 05:30:00	429.93011565	430.813581289	429.820923267	430.059161192	27149
2022-03-02 05:15:00	429.850703008	429.96982197	429.47349296	429.810996687	13011
2022-03-02 05:00:00	429.03672343	430.41651808	429.03672343	429.979748551	17378
2022-03-02 04:45:00	426.922361845	429.890409329	426.823096043	428.977163949	33624
2022-03-02 04:30:00	427.537809818	427.696635101	426.71390366	426.71390366	4945
2022-03-02 04:15:00	426.148088588	427.428617436	425.721245639	427.16059977	18527
2022-03-01 20:00:00	428.153257791	428.451055198	428.133404631	428.431202037	51782
2022-03-01 19:45:00	428.480834938	428.530467839	427.845533805	428.153257791	23417
2022-03-01 19:30:00	428.312083075	428.778632345	428.312083075	428.550321	26979
2022-03-01 19:15:00	428.212817273	428.391495716	427.905093286	428.282303334	24252
2022-03-01 19:00:00	427.885240125	428.212817273	427.6470022	428.212817273	11213
2022-03-01 18:45:00	427.398837695	428.183037532	427.378984535	427.746268003	39779
2022-03-01 18:30:00	427.388911115	427.62714904	427.17052635	427.398738429	46974
2022-03-01 18:15:00	427.438544016	427.537809818	427.041480807	427.220159251	39039
2022-03-01 18:00:00	427.289645313	427.527883238	427.17052635	427.18045293	43454
2022-03-01 17:45:00	427.249938992	427.289645313	427.15067319	427.279718732	13364
2022-03-01 17:30:00	427.240012412	427.289645313	427.140746609	427.249938992	8502
2022-03-01 17:15:00	427.369057954	427.736341422	427.091113708	427.110966869	743413
2022-03-01 17:00:00	427.448470596	427.766121163	426.823096043	427.537809818	472640
2022-03-01 16:45:00	427.776047743	427.954726187	427.329351634	427.418690855	351148
2022-03-01 16:30:00	427.934873027	427.944799607	426.823096043	427.726414842	3364920
2022-03-01 16:15:00	426.902508684	428.024212248	426.823096043	427.855460385	3038696
2022-03-01 16:00:00	425.641832997	427.17548964	423.974167521	426.852875783	18640182
2022-03-01 15:45:00	426.316840452	426.912435265	425.512787454	425.661686158	6369083
2022-03-01 15:30:00	428.034138829	428.153257791	426.25728097	426.307707998	3467975
2022-03-01 15:15:00	426.584858117	429.116136072	426.316840452	428.034138829	5010463
2022-03-01 15:00:00	428.014285668	428.133404631	426.207648069	426.574931537	4298541
2022-03-01 14:45:00	427.220159251	428.232670433	426.68412392	428.004359088	3526606
2022-03-01 14:30:00	425.492934294	427.468323757	424.788147099	427.200306091	4321864
2022-03-01 14:15:00	425.949556984	426.164467445	425.095871085	425.492934294	3409991
2022-03-01 14:00:00	425.701392478	426.376399933	425.155430567	425.959483564	2772772
2022-03-01 13:45:00	425.165357147	426.167941748	425.016458444	425.721245639	2893656
2022-03-01 13:30:00	426.793316302	426.892582104	425.135577406	425.175283727	3324128
2022-03-01 13:15:00	428.163184371	428.867971567	426.485592315	426.783389722	3876097
2022-03-01 13:00:00	427.805827484	428.470908358	427.408764275	428.163184371	4234283
2022-03-01 12:45:00	427.279718732	427.905093286	426.852875783	427.825680644	2872489
2022-03-01 12:30:00	426.555078377	427.517956658	426.187794909	427.269792152	4306069
2022-03-01 12:15:00	426.609674568	426.793316302	425.353962171	426.581979409	4364639
2022-03-01 12:00:00	428.034138829	428.034138829	426.078602527	426.604711278	5810419
2022-03-01 11:45:00	429.801070107	429.860629588	427.60729588	428.034138829	5188750
2022-03-01 11:30:00	430.754021807	430.952553412	429.423860059	429.781514744	3194301
2022-03-01 11:15:00	429.513199281	430.922773671	429.27863419	430.744194493	3649908
2022-03-01 11:00:00	429.394080318	430.4065915	429.135989232	429.533052441	4150128
2022-03-01 10:45:00	431.607707706	432.014697495	429.324594257	429.394080318	5393630
2022-03-01 10:30:00	430.674609166	432.451467024	430.495930722	431.587854545	4401375
2022-03-01 10:15:00	431.667267187	433.027208676	430.227913056	430.634902845	5100792
2022-03-01 10:00:00	432.669851789	433.384565564	431.220571077	431.667267187	5167857
2022-03-01 09:45:00	431.845945631	433.960307216	431.80623931	432.659925208	5251124
2022-03-01 09:30:00	431.895578532	432.640072048	431.78638615	431.82609247	170415
2022-03-01 09:15:00	432.332348061	432.451467024	431.80623931	431.945211433	272480
2022-03-01 09:00:00	432.153669618	433.007355516	431.81616589	432.292641741	331497
2022-03-01 08:45:00	431.736753249	432.302568321	431.478662163	432.183449358	293925
2022-03-01 08:30:00	430.327178858	431.80623931	430.158426995	431.677193767	155758
2022-03-01 08:15:00	429.622391663	436.332759888	429.393981052	430.42644466	197203
2022-03-01 08:00:00	429.910262489	430.287472537	429.602538503	430.148500414	96783
2022-03-01 07:45:00	431.091525535	431.091525535	429.622391663	429.94004223	114063
2022-03-01 07:30:00	430.108794093	431.161011596	429.592611922	431.111378695	153628
2022-03-01 07:15:00	429.612465083	430.446297821	429.5032727	430.138573834	140064
2022-03-01 07:00:00	430.42644466	430.436371241	428.897751307	429.552905601	59614
2022-03-01 06:45:00	430.843361029	431.409176101	430.287472537	430.287472537	34318
2022-03-01 06:30:00	430.575343363	431.260277398	430.476077561	430.823507869	18126
2022-03-01 06:15:00	430.912847091	431.022039473	430.118720674	430.495930722	21109
2022-03-01 06:00:00	430.366885179	431.270203978	430.307325698	431.240424238	33607
2022-03-01 05:45:00	430.217986476	430.754021807	429.48341954	430.605123104	50837
2022-03-01 05:30:00	430.39666492	430.803654708	430.257692797	430.307325698	18063
2022-03-01 05:15:00	430.952553412	430.952553412	430.079014353	430.376811759	33887
2022-03-01 05:00:00	431.081598954	431.438955842	430.624976265	430.843361029	15858
2022-03-01 04:45:00	431.518368484	431.965064593	431.012112893	431.111378695	64023
2022-03-01 04:30:00	432.431613864	432.70955811	431.558074805	431.677193767	43507
2022-03-01 04:15:00	433.533464267	433.821335093	432.302568321	432.391907543	21202
2022-02-28 20:00:00	433.702216131	433.702216131	432.788970751	433.384565564	84771
2022-02-28 19:45:00	434.039719858	434.039719858	433.64265665	433.692289551	15030
2022-02-28 19:30:00	434.069499599	434.327590684	433.900747735	434.10920592	7439
2022-02-28 19:15:00	434.416929906	434.416929906	433.702216131	433.940454056	32201
2022-02-28 19:00:00	434.019866698	434.60553493	433.980160377	434.238251462	39245
2022-02-28 18:45:00	433.66250981	434.347443845	433.66250981	434.059573019	52525
2022-02-28 18:30:00	433.394492144	433.890821155	433.374638984	433.573170588	34548
2022-02-28 18:15:00	433.2158137	433.692289551	433.2158137	433.374638984	45690
2022-02-28 18:00:00	433.19596054	433.424271885	433.106621318	433.2158137	37407
2022-02-28 17:45:00	433.344859243	433.344859243	433.19596054	433.19596054	17506
2022-02-28 17:30:00	433.315079503	433.424271885	433.295226342	433.344859243	15513
2022-02-28 17:15:00	433.543390847	433.543390847	433.295226342	433.424271885	487775
2022-02-28 17:00:00	433.503684527	433.602950329	433.463978206	433.543390847	677635
2022-02-28 16:45:00	433.424271885	433.573170588	433.374638984	433.513611107	624951
2022-02-28 16:30:00	433.265446601	433.593023749	433.19596054	433.424271885	914348
2022-02-28 16:15:00	433.444125045	433.593023749	432.848530233	433.295226342	7782354
2022-02-28 16:00:00	430.486004142	433.731995872	430.456224401	433.463978206	17033287
2022-02-28 15:45:00	430.347032019	430.674609166	428.441128617	430.479353333	5804150
2022-02-28 15:30:00	429.046650011	431.061745794	428.907677888	430.366885179	4161041
2022-02-28 15:15:00	429.741510626	429.96982197	428.470908358	429.02679685	3315143
2022-02-28 15:00:00	429.552905601	430.198133315	428.748852604	429.741510626	2932116
2022-02-28 14:45:00	428.07384515	429.810996687	427.537809818	429.542979021	3962997
2022-02-28 14:30:00	428.322009655	428.967237369	427.716488262	428.08377173	4862129
2022-02-28 14:15:00	431.369469781	431.369469781	427.552699688	428.312083075	5888454
2022-02-28 14:00:00	430.654756005	431.905505112	430.049234612	431.389322941	3071035
2022-02-28 13:45:00	430.634902845	431.269509118	429.96982197	430.654756005	2449311
2022-02-28 13:30:00	431.81616589	431.905505112	429.691877724	430.62507553	3772867
2022-02-28 13:15:00	430.41651808	432.262862	430.277545957	431.80623931	2917481
2022-02-28 13:00:00	430.049234612	430.466150981	429.48341954	430.4065915	2723998
2022-02-28 12:45:00	431.488588743	431.776459569	430.049234612	430.057275142	2947349
2022-02-28 12:30:00	431.82609247	432.104036716	431.017076183	431.498515323	3069006
2022-02-28 12:15:00	434.12905908	434.461599517	431.468735583	431.81616589	3185908
2022-02-28 12:00:00	434.029793278	434.297810944	432.967649195	434.130448801	3384189
2022-02-28 11:45:00	434.446709647	434.982744979	433.463978206	434.006465814	4400947
2022-02-28 11:30:00	432.630145468	434.684947572	432.560659406	434.416929906	4024929
2022-02-28 11:15:00	432.73933785	433.384565564	432.292641741	432.630145468	3426154
2022-02-28 11:00:00	432.461393604	433.056988417	431.706973508	432.74926443	4533569
2022-02-28 10:45:00	429.751437206	432.649998628	429.662097984	432.471320184	6654129
2022-02-28 10:30:00	429.299777806	430.347032019	428.679366543	429.741510626	5491061
2022-02-28 10:15:00	431.101452115	431.3595432	429.066503171	429.304741096	6022386
2022-02-28 10:00:00	430.049234612	431.299983719	429.533052441	431.081598954	6640170
2022-02-28 09:45:00	428.858044986	430.992259732	428.699219703	430.048241954	10622335
2022-02-28 09:30:00	429.126062652	429.642244823	428.798485505	428.907677888	450748
2022-02-28 09:15:00	428.252424328	429.265034775	427.885240125	429.126062652	399681
2022-02-28 09:00:00	427.726414842	429.116036806	427.676781941	428.232670433	459440
2022-02-28 08:45:00	429.175695553	429.523125861	427.339278214	427.686708521	320656
2022-02-28 08:30:00	428.699219703	429.155842393	427.905093286	429.086356331	137827
2022-02-28 08:15:00	428.997017109	430.803654708	424.530056013	428.689293123	506770
2022-02-28 08:00:00	430.168353575	430.664682585	428.550321	429.066503171	237997
2022-02-28 07:45:00	430.317252278	430.684535746	429.830849847	430.108794093	348214
2022-02-28 07:30:00	429.284887936	430.813581289	428.977163949	430.356958599	371800
2022-02-28 07:15:00	428.371642556	429.423860059	428.252523593	429.394080318	189733
2022-02-28 07:00:00	428.192964112	428.798485505	427.835607224	428.302156494	96009
2022-02-28 06:45:00	428.08377173	428.679366543	428.07384515	428.173110952	33717
2022-02-28 06:30:00	428.758779184	428.778632345	428.034138829	428.034138829	57385
2022-02-28 06:15:00	428.828265246	429.721657465	428.738926024	428.768705765	46287
2022-02-28 06:00:00	428.044065409	428.877898147	428.044065409	428.877898147	33643
2022-02-28 05:45:00	427.041480807	427.974579347	426.753609981	427.964652767	38263
2022-02-28 05:30:00	427.448470596	427.835607224	427.130820029	427.130820029	86761
2022-02-28 05:15:00	427.835607224	428.133404631	427.200306091	427.200306091	25012
2022-02-28 05:00:00	427.845533805	428.282303334	427.597369299	427.666855361	92505
2022-02-28 04:45:00	427.011701067	427.736341422	426.664270759	427.736341422	31043
2022-02-28 04:30:00	428.431202037	428.431202037	426.922361845	427.011701067	57644
2022-02-28 04:15:00	426.942215005	429.03672343	426.485592315	428.431202037	97217
2022-02-25 20:00:00	434.684947572	434.724653893	434.416929906	434.486415968	26406
2022-02-25 19:45:00	434.615461511	434.694874152	434.615461511	434.684947572	5991
2022-02-25 19:30:00	434.635314671	434.635314671	434.456636227	434.456636227	9441
2022-02-25 19:15:00	434.813993115	434.813993115	434.476489388	434.58568177	11464
2022-02-25 19:00:00	434.734580473	434.823919695	434.734580473	434.784213374	3782
2022-02-25 18:45:00	434.913258917	434.913258917	434.635314671	434.734580473	4420
2022-02-25 18:30:00	434.684947572	434.923185497	434.635314671	434.923185497	22056
2022-02-25 18:15:00	434.933112077	434.933112077	434.684947572	434.684947572	29984
2022-02-25 18:00:00	435.111790521	435.181276583	434.843772856	434.843772856	24642
2022-02-25 17:45:00	434.784213374	435.161423422	434.684947572	435.161423422	50123
2022-02-25 17:30:00	434.645241251	434.843772856	434.645241251	434.804066535	47144
2022-02-25 17:15:00	434.645241251	434.734580473	434.486415968	434.734580473	38132
2022-02-25 17:00:00	434.516195708	434.764360214	434.476489388	434.56582861	139861
2022-02-25 16:45:00	434.764360214	434.833846275	434.446709647	434.516195708	240102
2022-02-25 16:30:00	434.347443845	434.774286794	434.198545142	434.764360214	359189
2022-02-25 16:15:00	434.456636227	434.784213374	434.287884364	434.387150166	5338974
2022-02-25 16:00:00	433.741922452	434.625388091	433.454051626	434.466562807	13817512
2022-02-25 15:45:00	433.404418724	434.218398302	432.789070017	433.741922452	5488962
2022-02-25 15:30:00	432.769117591	434.198545142	432.600365727	433.414246039	3563190
2022-02-25 15:15:00	432.868383393	432.878309973	431.915431692	432.769117591	2757005
2022-02-25 15:00:00	433.245593441	433.414345305	431.81616589	432.858953142	3489452
2022-02-25 14:45:00	433.811408513	434.327590684	432.565622696	433.235666861	3191308
2022-02-25 14:30:00	433.007355516	434.148912241	432.957722615	433.831261674	2935729
2022-02-25 14:15:00	433.414345305	434.168765401	432.544776878	432.997428936	2960104
2022-02-25 14:00:00	434.307737524	434.516195708	432.937869454	433.394492144	3300011
2022-02-25 13:45:00	433.354785823	434.387150166	432.927942874	434.297810944	3295827
2022-02-25 13:30:00	432.342274642	433.602950329	431.984917754	433.354785823	4068348
2022-02-25 13:15:00	432.600365727	433.209162892	431.637487446	432.362127802	3468009
2022-02-25 13:00:00	433.920600896	433.993263463	432.153669618	432.608406257	3646455
2022-02-25 12:45:00	433.444125045	434.089352759	433.424271885	433.930527476	3078322
2022-02-25 12:30:00	432.411760703	433.493757946	432.292641741	433.434198465	2520066
2022-02-25 12:15:00	433.533464267	433.771702192	432.362127802	432.401834123	3081486
2022-02-25 12:00:00	431.776459569	433.632730069	431.776459569	433.513611107	3255499
2022-02-25 11:45:00	432.044477235	432.372054382	431.33969004	431.756606409	3688360
2022-02-25 11:30:00	431.577927965	432.590439147	431.250350818	432.029587365	4209761
2022-02-25 11:15:00	430.069087773	431.934689258	429.274961355	431.578424294	4282623
2022-02-25 11:00:00	429.46356638	430.793728128	429.235255035	430.088940933	4204855
2022-02-25 10:45:00	428.689293123	429.46356638	427.378984535	429.453639799	4159542
2022-02-25 10:30:00	426.70397708	429.086356331	425.919777243	428.699219703	5132390
2022-02-25 10:15:00	425.344035591	427.517956658	424.718661037	426.654344179	4604312
2022-02-25 10:00:00	426.019043045	427.736341422	425.115724246	425.373815331	4099739
2022-02-25 09:45:00	426.455812575	428.09369831	425.473081133	426.04872352	7062430
2022-02-25 09:30:00	426.158015168	426.783389722	425.641832997	426.435959414	491648
2022-02-25 09:15:00	426.962068166	427.18045293	426.098455687	426.24735439	231917
2022-02-25 09:00:00	427.359131374	427.587442719	426.68412392	427.021627647	268208
2022-02-25 08:45:00	426.991847906	428.331936235	426.475665735	427.388911115	661548
2022-02-25 08:30:00	426.078602527	427.319425053	425.691465898	426.872728944	419976
2022-02-25 08:15:00	422.177555768	426.316840452	419.983682275	426.118308847	533616
2022-02-25 08:00:00	423.348792968	426.455812575	422.951729759	426.019043045	848498
2022-02-25 07:45:00	423.567177732	423.676370115	423.021215821	423.388499289	62540
2022-02-25 07:30:00	423.160187944	424.162772545	423.120481623	423.497691671	94163
2022-02-25 07:15:00	422.167529922	423.368646128	421.968998318	423.119488965	177455
2022-02-25 07:00:00	422.107970441	423.368646128	421.085532679	422.276722305	56683
2022-02-25 06:45:00	421.839952775	423.47783851	421.383330085	422.028557799	32402
2022-02-25 06:30:00	421.105385839	421.968998318	421.095459259	421.889585676	10654
2022-02-25 06:15:00	422.415694428	422.713491834	420.609056829	421.333697184	26067
2022-02-25 06:00:00	422.237015984	422.425621008	422.098043861	422.346208366	4486
2022-02-25 05:45:00	422.604299452	422.99143608	422.107970441	422.177456502	7110
2022-02-25 05:30:00	422.187383083	423.219747425	422.187383083	422.375988107	14810
2022-02-25 05:15:00	421.740686973	422.475253909	421.62156801	422.098043861	17057
2022-02-25 05:00:00	420.738102371	422.644005772	420.738102371	422.06826412	24349
2022-02-25 04:45:00	419.943975954	420.916780815	419.884416473	420.738102371	21008
2022-02-25 04:30:00	420.241773361	420.549497347	419.715664609	420.033315176	22866
2022-02-25 04:15:00	420.360892323	421.373403505	419.795077251	420.122654398	31465
2022-02-24 20:00:00	424.123066224	424.212008383	422.584446291	422.782977895	131430
2022-02-24 19:45:00	424.113139644	424.291818088	423.974167521	424.093286484	24355
2022-02-24 19:30:00	423.150261363	424.470496532	423.150261363	424.113139644	56951
2022-02-24 19:15:00	422.782977895	423.577104313	422.782977895	423.070848722	28836
2022-02-24 19:00:00	422.415694428	422.951729759	422.375988107	422.812757636	29533
2022-02-24 18:45:00	422.594372871	422.634079192	422.0781907	422.455400748	48109
2022-02-24 18:30:00	423.368646128	423.368646128	422.485180489	422.753198155	48073
2022-02-24 18:15:00	423.676370115	425.155430567	422.822684216	423.418279029	131337
2022-02-24 18:00:00	423.964240941	423.964240941	423.716076436	423.765709337	22939
2022-02-24 17:45:00	423.92453462	425.155430567	423.845121978	423.864975139	3725414
2022-02-24 17:30:00	423.994020682	424.013873842	423.90468146	423.9344612	14721
2022-02-24 17:15:00	423.636663794	424.053580163	423.626737214	424.053580163	46517
2022-02-24 17:00:00	423.368646128	425.155430567	423.309086647	423.646590374	435709
2022-02-24 16:45:00	423.319013227	423.378572708	423.050995561	423.289233486	303268
2022-02-24 16:30:00	423.299160067	425.155430567	422.951729759	423.279306906	698803
2022-02-24 16:15:00	425.145503986	425.274549529	423.150261363	423.319013227	7120603
2022-02-24 16:00:00	423.041068981	425.612053256	422.812757636	425.165357147	18507541
2022-02-24 15:45:00	420.628909989	424.033727002	420.559423928	423.070848722	9439660
2022-02-24 15:30:00	421.60667814	421.929291997	420.539570767	420.648763149	7496622
2022-02-24 15:15:00	420.261626521	421.671200912	419.844710152	421.60171485	6288794
2022-02-24 15:00:00	419.447646944	420.708322631	419.27889508	420.251699941	8248377
2022-02-24 14:45:00	417.611229604	420.410525224	417.511963802	419.447646944	8993569
2022-02-24 14:30:00	416.628498163	417.720421986	416.201655214	417.612619325	6075892
2022-02-24 14:15:00	415.898894517	416.856809508	414.772227663	416.648351323	6230660
2022-02-24 14:00:00	414.980685847	418.306090219	414.439290162	415.903857807	8525238
2022-02-24 13:45:00	413.481772235	415.953490708	413.382506433	414.970759267	4470232
2022-02-24 13:30:00	414.762301083	415.179217452	413.392433013	413.471845655	3585100
2022-02-24 13:15:00	413.352726692	414.901273206	412.687645818	414.752374502	3574436
2022-02-24 13:00:00	414.385091034	414.712668181	413.223681149	413.369899676	3431679
2022-02-24 12:45:00	413.402359593	414.871493465	412.350142091	414.395017615	4582256
2022-02-24 12:30:00	413.183974829	413.680303839	412.290582609	413.412186908	4408476
2022-02-24 12:15:00	415.596133821	415.717833694	413.114488767	413.203827989	4540827
2022-02-24 12:00:00	413.630770204	415.715252783	413.015222965	415.615986981	4919135
2022-02-24 11:45:00	414.63325554	415.325435978	413.362653272	413.640597518	5694337
2022-02-24 11:30:00	415.546500919	416.400186818	414.375164454	414.660255838	5666446
2022-02-24 11:15:00	413.997954406	415.923710968	413.174048248	415.546500919	6887275
2022-02-24 11:00:00	412.598306596	414.901273206	412.409701572	414.007880986	7613038
2022-02-24 10:45:00	412.399774992	413.779569641	411.37733723	412.598306596	7716894
2022-02-24 10:30:00	413.26338747	415.070025069	412.121830746	412.379921831	9736433
2022-02-24 10:15:00	412.657866077	413.442065914	410.076955222	413.26338747	9649011
2022-02-24 10:00:00	409.764267945	412.876250842	409.163709842	412.667792657	10553924
2022-02-24 09:45:00	408.002299957	411.099392984	407.625089909	409.759304655	14797985
2022-02-24 09:30:00	408.855985855	418.852052131	407.853401254	408.022153117	615560
2022-02-24 09:15:00	408.419216326	409.977689419	408.379510005	408.846059275	599415
2022-02-24 09:00:00	409.133930101	418.852052131	408.379510005	408.467856569	1281506
2022-02-24 08:45:00	407.396778564	409.183563002	407.257806441	409.173636422	378391
2022-02-24 08:30:00	407.793841772	408.032079697	407.089054577	407.386851984	436806
2022-02-24 08:15:00	412.452385867	412.452385867	407.148614058	407.813694933	720360
2022-02-24 08:00:00	408.111492339	408.826206115	407.912960735	408.677307411	275795
2022-02-24 07:45:00	408.59789477	408.59789477	407.773988612	408.1313455	463885
2022-02-24 07:30:00	409.441654088	409.828790716	408.349730264	408.796426374	253984
2022-02-24 07:15:00	410.344972887	410.444238689	408.379510005	409.441654088	266319
2022-02-24 07:00:00	409.54091989	410.354899468	409.282828804	410.354899468	192315
2022-02-24 06:45:00	408.488702387	409.570699631	407.783915192	409.501213569	173989
2022-02-24 06:30:00	408.965178238	409.332461705	408.111492339	408.508555548	146773
2022-02-24 06:15:00	409.868497037	410.067028641	408.528408708	409.06444404	166265
2022-02-24 06:00:00	410.424385529	410.861155058	409.769231235	409.799010976	76837
2022-02-24 05:45:00	410.01739574	411.198658786	409.729524914	410.404532369	153777
2022-02-24 05:30:00	410.871081639	410.871081639	409.342388286	409.947909679	99591
2022-02-24 05:15:00	410.404532369	411.694987796	410.156367863	410.91078796	51098
2022-02-24 05:00:00	410.881008219	411.506382772	410.46409185	410.46409185	39703
2022-02-24 04:45:00	411.615575155	411.982858623	410.662623454	410.861155058	161417
2022-02-24 04:30:00	411.496456192	412.598306596	411.158952465	411.526235933	85341
2022-02-24 04:15:00	412.508967374	414.931052946	410.444238689	411.287998008	245536
