# Supplementary material for: Stock price movement prediction based on Stocktwits investor sentiment using FinBERT and ensemble SVM
Source: PeerJ Comput Sci. 2023 Jun 7;9:e1403. doi: 10.7717/peerj-cs.1403 (PMC10280432; doi:10.7717/peerj-cs.1403)
Supplement: Supplemental Information 4 [file peerj-cs-09-1403-s004.zip › Financial(stock price in 15-minute increments)/SPY/SPY_1_12.csv]

time	open	high	low	close	volume
2021-04-23 20:00:00	410.741100641	410.839793779	410.741100641	410.810185838	10151
2021-04-23 19:45:00	410.760839269	410.800316524	410.731231327	410.731231327	3875
2021-04-23 19:30:00	410.701623386	410.760839269	410.701623386	410.760839269	9588
2021-04-23 19:15:00	410.859532406	410.859532406	410.701623386	410.701623386	26899
2021-04-23 19:00:00	410.79044721	410.918748289	410.79044721	410.889140348	1255
2021-04-23 18:45:00	410.987833486	410.987833486	410.7114927	410.7114927	6589
2021-04-23 18:30:00	410.997604106	410.997604106	410.918748289	410.977964172	6329
2021-04-23 18:15:00	410.908878975	410.997702799	410.899009662	410.918748289	18005
2021-04-23 18:00:00	410.839793779	410.918748289	410.839793779	410.918748289	8996
2021-04-23 17:45:00	410.780577896	411.293782213	410.701623386	410.839793779	32009
2021-04-23 17:30:00	410.839793779	410.839793779	410.741100641	410.741100641	121081
2021-04-23 17:15:00	410.829924465	410.889140348	410.760839269	410.760839269	23786
2021-04-23 17:00:00	410.94835623	410.958225544	410.731231327	410.810185838	102527
2021-04-23 16:45:00	410.889140348	411.293782213	410.86940172	410.94835623	156190
2021-04-23 16:30:00	410.879271034	410.987833486	410.859532406	410.928617603	981445
2021-04-23 16:15:00	411.244435644	411.39247535	410.820055151	410.879271034	7458606
2021-04-23 16:00:00	412.093196628	412.108000599	411.195089075	411.274043585	12302368
2021-04-23 15:45:00	412.320190845	412.784048592	412.073458001	412.103065942	3134976
2021-04-23 15:30:00	412.078392658	412.399145355	412.024111432	412.325125502	2417532
2021-04-23 15:15:00	411.916535912	412.093196628	411.75763996	412.078392658	2799156
2021-04-23 15:00:00	411.728032019	412.12280457	411.658946822	411.920483637	1982552
2021-04-23 14:45:00	411.565188341	411.767509274	411.481299174	411.723097362	1017681
2021-04-23 14:30:00	411.683620107	411.728032019	411.303651526	411.565188341	2166802
2021-04-23 14:15:00	411.565188341	411.806986529	411.530645743	411.678784143	1393052
2021-04-23 14:00:00	411.826725156	411.826725156	411.540515057	411.570122998	1030845
2021-04-23 13:45:00	411.59973094	411.925418294	411.590848557	411.822974817	973359
2021-04-23 13:30:00	411.629437574	411.698424077	411.451691233	411.594796283	1410680
2021-04-23 13:15:00	411.649077508	411.728032019	411.510907116	411.634273538	968750
2021-04-23 13:00:00	411.333259468	411.826725156	411.293782213	411.651051371	1850395
2021-04-23 12:45:00	410.977964172	411.402344664	410.958225544	411.328324811	1873919
2021-04-23 12:30:00	410.913813632	411.096395937	410.908878975	410.973029515	1443293
2021-04-23 12:15:00	410.810185838	411.106265251	410.810185838	410.913813632	809912
2021-04-23 12:00:00	410.716427357	411.032245398	410.701623386	410.810679303	1686357
2021-04-23 11:45:00	410.716427357	410.86940172	410.578256964	410.721362014	1677274
2021-04-23 11:30:00	410.514106424	410.899009662	410.514106424	410.7114927	2792416
2021-04-23 11:15:00	410.533845052	410.573322307	410.180424926	410.514106424	2476094
2021-04-23 11:00:00	409.635737499	410.583191621	409.556782988	410.524074431	2684479
2021-04-23 10:45:00	408.930081564	409.842993088	408.819545249	409.635737499	2888160
2021-04-23 10:30:00	409.004002724	409.033709358	408.69815269	408.933831903	1695793
2021-04-23 10:15:00	408.7771072	409.053447986	408.69815269	409.004002724	3552418
2021-04-23 10:00:00	407.888868961	408.786976514	407.543442978	408.767237886	2415224
2021-04-23 09:45:00	407.474357782	408.046777981	407.395403272	407.888868961	3257934
2021-04-23 09:30:00	407.543442978	407.57305092	407.425011213	407.454619154	103410
2021-04-23 09:15:00	407.326318075	407.642136116	407.28684082	407.553312292	89814
2021-04-23 09:00:00	407.296710134	407.415141899	407.267102193	407.326318075	59649
2021-04-23 08:45:00	407.316448762	407.444749841	407.138801114	407.316448762	64421
2021-04-23 08:30:00	407.642136116	407.671744058	407.198016996	407.346056703	64714
2021-04-23 08:15:00	407.977692785	408.09612455	407.582920234	407.65200543	73787
2021-04-23 08:00:00	407.661874744	407.790175823	407.602658861	407.681613371	19528
2021-04-23 07:45:00	407.869130333	407.898738274	407.612528175	407.632266802	29896
2021-04-23 07:30:00	407.928346216	407.948084843	407.750698568	407.859261019	17230
2021-04-23 07:15:00	407.987562098	408.09612455	407.770437195	407.918476902	27931
2021-04-23 07:00:00	407.967823471	408.105993864	407.898738274	407.898738274	3747
2021-04-23 06:45:00	407.977692785	408.027039353	407.829653078	407.948084843	16216
2021-04-23 06:30:00	407.938215529	407.938215529	407.800045137	407.898738274	2022
2021-04-23 06:15:00	407.829653078	408.056647295	407.800045137	407.967823471	4277
2021-04-23 06:00:00	407.908607588	407.908607588	407.681613371	407.819783764	8299
2021-04-23 05:45:00	407.878999647	407.977692785	407.878999647	407.878999647	1900
2021-04-23 05:30:00	407.711221313	407.878999647	407.711221313	407.750698568	1965
2021-04-23 05:15:00	407.938215529	407.938215529	407.721090626	407.721090626	9699
2021-04-23 05:00:00	408.046777981	408.165209746	408.046777981	408.046777981	2905
2021-04-23 04:45:00	407.918476902	408.09612455	407.918476902	408.086255236	7311
2021-04-23 04:30:00	407.928346216	407.948084843	407.839522392	407.839522392	5277
2021-04-23 04:15:00	407.28684082	408.165209746	407.28684082	407.997431412	2811
2021-04-22 20:00:00	407.316448762	407.316448762	407.030238662	407.198016996	36659
2021-04-22 19:45:00	407.375664644	407.395403272	407.296710134	407.355926017	4246
2021-04-22 19:30:00	407.444749841	407.454619154	407.306579448	407.355926017	5369
2021-04-22 19:15:00	407.405272586	407.454619154	407.355926017	407.434880527	2714
2021-04-22 19:00:00	407.326318075	407.444749841	407.316448762	407.415141899	7476
2021-04-22 18:45:00	407.148670427	407.306579448	407.089454545	407.296710134	9681
2021-04-22 18:30:00	407.306579448	407.464488468	407.069715917	407.109193172	67568
2021-04-22 18:15:00	406.980892093	407.296710134	406.980892093	407.296710134	101999
2021-04-22 18:00:00	406.911806897	406.990761407	406.911806897	406.961153466	15459
2021-04-22 17:45:00	407.010500035	407.030238662	406.911708204	406.961153466	33439
2021-04-22 17:30:00	407.099323859	407.109193172	407.030238662	407.030238662	858655
2021-04-22 17:15:00	407.178278369	407.188147683	406.97102278	407.020369348	19685
2021-04-22 17:00:00	407.168409055	407.20788631	407.099323859	407.188147683	36181
2021-04-22 16:45:00	406.951284152	407.198016996	406.911806897	407.188147683	237638
2021-04-22 16:30:00	407.059846604	407.089454545	406.822983073	406.911806897	703846
2021-04-22 16:15:00	406.941414838	407.148670427	406.60585817	407.109193172	2790861
2021-04-22 16:00:00	406.892068269	407.65200543	406.674943366	406.931545524	10526095
2021-04-22 15:45:00	406.783505818	407.434880527	406.704551308	406.867394985	4693286
2021-04-22 15:30:00	406.97102278	407.010500035	406.37876526	406.788440475	4618851
2021-04-22 15:15:00	407.602658861	408.036908667	406.852591014	406.975957436	2641359
2021-04-22 15:00:00	407.982627441	408.046777981	407.464488468	407.597724204	2580478
2021-04-22 14:45:00	407.681613371	407.985588236	407.365795331	407.985588236	2548991
2021-04-22 14:30:00	407.119062486	407.681613371	406.68481268	407.68062644	3243030
2021-04-22 14:15:00	406.44794915	407.138801114	405.757097185	407.109193172	6248569
2021-04-22 14:00:00	407.385533958	410.512132562	406.122261795	406.438079836	7195091
2021-04-22 13:45:00	409.280442203	409.339658085	407.355926017	407.385533958	3962950
2021-04-22 13:30:00	409.30018083	409.418612595	407.750698568	409.270572889	6464292
2021-04-22 13:15:00	411.303651526	411.333259468	408.214556315	409.313997869	10035188
2021-04-22 13:00:00	411.076657309	411.31352084	411.061853339	411.303651526	1118171
2021-04-22 12:45:00	410.918748289	411.195089075	410.918748289	411.066886689	1161137
2021-04-22 12:30:00	410.454890542	410.938486917	410.425381294	410.918748289	1150731
2021-04-22 12:15:00	410.637472847	410.691754072	410.336458776	410.445021228	2369144
2021-04-22 12:00:00	410.746923536	410.839793779	410.563452993	410.637472847	641715
2021-04-22 11:45:00	410.445021228	411.007572113	410.277242894	410.749983024	2361454
2021-04-22 11:30:00	410.642407503	410.765773926	410.454890542	410.454890542	1565666
2021-04-22 11:15:00	410.4252826	410.819956458	410.385805345	410.642407503	1021212
2021-04-22 11:00:00	410.341393433	410.721362014	410.306850835	410.4252826	1237298
2021-04-22 10:45:00	409.912078284	410.652276817	409.862731715	410.34632809	2452932
2021-04-22 10:30:00	409.971294167	410.06199316	409.556782988	409.90220897	1519847
2021-04-22 10:15:00	409.867666372	410.099595246	409.117598525	409.961424853	3195979
2021-04-22 10:00:00	409.517305733	409.941686226	409.341533255	409.872601029	2608104
2021-04-22 09:45:00	410.454890542	410.474629169	409.295246173	409.507436419	3585833
2021-04-22 09:30:00	410.523975738	410.721362014	410.464759856	410.464759856	74212
2021-04-22 09:15:00	410.395674659	410.622668876	410.326589463	410.543714366	50461
2021-04-22 09:00:00	410.652276817	410.662146131	410.366066718	410.415413287	77842
2021-04-22 08:45:00	410.257504266	410.701623386	410.257504266	410.602930248	180215
2021-04-22 08:30:00	410.237765639	410.504237111	410.18841907	410.306850835	121611
2021-04-22 08:15:00	410.079757925	410.681884759	409.981163481	410.316720149	40887
2021-04-22 08:00:00	410.050248677	410.208157697	409.991032794	410.089725932	47064
2021-04-22 07:45:00	410.148941815	410.168680442	410.020640736	410.069987305	26109
2021-04-22 07:30:00	410.257504266	410.296981521	410.119333873	410.158811129	12850
2021-04-22 07:15:00	410.099595246	410.287112208	409.971294167	410.218027011	29428
2021-04-22 07:00:00	410.316720149	410.316720149	409.971294167	410.119333873	5574
2021-04-22 06:45:00	410.119333873	410.366066718	410.10946456	410.366066718	6259
2021-04-22 06:30:00	410.218027011	410.218027011	410.099595246	410.139072501	1873
2021-04-22 06:15:00	410.464759856	410.464759856	410.26737358	410.277242894	6527
2021-04-22 06:00:00	410.10946456	410.435151914	410.10946456	410.415413287	5009
2021-04-22 05:45:00	410.257504266	410.257504266	410.10946456	410.10946456	8982
2021-04-22 05:30:00	410.237765639	410.336458776	410.227896325	410.336458776	2603
2021-04-22 05:15:00	410.18841907	410.257504266	410.158811129	410.237765639	2608
2021-04-22 05:00:00	410.385805345	410.385805345	410.158811129	410.168680442	4962
2021-04-22 04:45:00	410.445021228	410.583191621	410.405543973	410.4252826	5355
2021-04-22 04:30:00	410.336458776	410.336458776	410.208157697	410.336458776	4343
2021-04-22 04:15:00	410.178549756	410.435151914	410.089725932	410.435151914	27709
2021-04-21 20:00:00	409.576521616	409.655476126	409.507436419	409.517305733	106104
2021-04-21 19:45:00	409.675214754	409.694953381	409.546913675	409.596260243	95744
2021-04-21 19:30:00	409.813385146	409.892339657	409.625868185	409.675214754	132734
2021-04-21 19:15:00	409.734430636	409.82325446	409.675214754	409.813385146	35298
2021-04-21 19:00:00	409.704822695	409.773907891	409.645606812	409.773907891	15445
2021-04-21 18:45:00	409.833123774	409.852862402	409.66534544	409.685084067	38502
2021-04-21 18:30:00	409.921947598	409.921947598	409.862731715	409.862731715	21651
2021-04-21 18:15:00	409.862731715	410.000902108	409.82325446	409.912078284	67917
2021-04-21 18:00:00	409.803515833	409.862731715	409.793646519	409.862731715	8094
2021-04-21 17:45:00	409.773907891	409.82325446	409.734430636	409.803515833	9386
2021-04-21 17:30:00	409.912078284	409.971294167	409.685084067	409.773907891	57586
2021-04-21 17:15:00	409.961424853	409.961424853	409.833123774	409.892339657	227689
2021-04-21 17:00:00	409.941686226	409.951555539	409.813385146	409.872601029	170256
2021-04-21 16:45:00	410.020640736	410.655434998	409.872601029	409.941784919	166533
2021-04-21 16:30:00	409.971294167	410.050248677	409.90220897	410.020640736	99412
2021-04-21 16:15:00	410.63253819	410.658395792	409.931816912	409.971294167	7732909
2021-04-21 16:00:00	410.494367797	410.849663093	410.405543973	410.652276817	9554823
2021-04-21 15:45:00	409.709757352	410.528910395	409.709757352	410.5029541	4401989
2021-04-21 15:30:00	409.724561322	409.813385146	409.546913675	409.704822695	2066331
2021-04-21 15:15:00	409.527175047	409.773907891	409.403808625	409.714692009	1354224
2021-04-21 15:00:00	409.423547252	409.576521616	409.339658085	409.537044361	874964
2021-04-21 14:45:00	409.517305733	409.764038578	409.393939311	409.418612595	1312598
2021-04-21 14:30:00	409.74429995	409.833123774	409.408743282	409.52224039	893187
2021-04-21 14:15:00	409.492632449	409.768973234	409.487697792	409.754169264	1849362
2021-04-21 14:00:00	409.36433137	409.507436419	409.314984801	409.492632449	879859
2021-04-21 13:45:00	409.290311516	409.517305733	409.28537686	409.369266027	899962
2021-04-21 13:30:00	409.354462056	409.517305733	409.270572889	409.281429134	897615
2021-04-21 13:15:00	409.04792117	409.408743282	409.033709358	409.354462056	929729
2021-04-21 13:00:00	409.176814408	409.260703575	408.945872466	409.048513329	994978
2021-04-21 12:45:00	409.102893248	409.260703575	409.043578672	409.183624235	1362112
2021-04-21 12:30:00	409.305115487	409.448220537	409.087990584	409.107729212	1345434
2021-04-21 12:15:00	409.467959164	409.497567106	409.270572889	409.310050144	1528308
2021-04-21 12:00:00	409.132402496	409.507436419	409.023840045	409.467959164	1666219
2021-04-21 11:45:00	408.786976514	409.14227181	408.747499259	409.141284878	2224751
2021-04-21 11:30:00	408.767237886	408.885669652	408.609328866	408.791911171	1782787
2021-04-21 11:15:00	408.362596022	408.925146907	408.204687001	408.768323511	2041201
2021-04-21 11:00:00	408.402073277	408.510635728	408.027039353	408.358549603	1836044
2021-04-21 10:45:00	408.569851611	408.61919818	408.076385922	408.402073277	1933448
2021-04-21 10:30:00	407.760567881	408.688283376	407.597724204	408.569950304	2810019
2021-04-21 10:15:00	408.007300726	408.145471119	407.65200543	407.750797261	2669293
2021-04-21 10:00:00	406.704551308	408.027039353	406.635466111	408.007300726	3125461
2021-04-21 09:45:00	406.132131109	406.753897877	405.984091402	406.704551308	3869021
2021-04-21 09:30:00	406.08278454	406.211085619	405.944614147	406.151869736	111096
2021-04-21 09:15:00	406.043307285	406.171608364	405.944614147	406.08278454	45754
2021-04-21 09:00:00	405.944614147	406.122261795	405.944614147	406.092653854	97991
2021-04-21 08:45:00	406.191346991	406.220954933	405.697881303	405.954483461	206532
2021-04-21 08:30:00	406.556610294	406.576250229	406.122261795	406.142000423	81644
2021-04-21 08:15:00	407.020369348	407.316843534	406.211085619	406.566380915	72952
2021-04-21 08:00:00	406.753897877	406.783505818	406.595988856	406.724289935	39565
2021-04-21 07:45:00	406.803244445	406.911806897	406.793375132	406.842721701	37486
2021-04-21 07:30:00	406.980892093	407.040107976	406.76376719	406.803244445	60981
2021-04-21 07:15:00	407.375664644	407.375664644	406.882198956	406.882198956	50080
2021-04-21 07:00:00	406.744028563	407.267102193	406.744028563	407.267102193	17566
2021-04-21 06:45:00	406.734159249	406.783505818	406.645335425	406.645335425	2800
2021-04-21 06:30:00	406.615727484	406.615727484	406.418341208	406.546642287	19332
2021-04-21 06:15:00	406.783505818	406.783505818	406.714420621	406.714420621	4301
2021-04-21 06:00:00	406.546642287	406.674943366	406.546642287	406.655204739	7300
2021-04-21 05:45:00	406.813113759	406.813113759	406.368994639	406.368994639	20021
2021-04-21 05:30:00	406.783505818	406.97102278	406.783505818	406.961153466	3427
2021-04-21 05:15:00	406.783505818	406.911806897	406.773636504	406.773636504	52888
2021-04-21 05:00:00	406.753897877	406.773636504	406.694681994	406.694681994	544
2021-04-21 04:45:00	406.862460328	406.901937583	406.793375132	406.793375132	421
2021-04-21 04:30:00	407.069715917	407.099323859	406.911806897	406.97102278	4324
2021-04-21 04:15:00	406.418341208	407.099323859	406.418341208	407.040107976	2510
2021-04-20 20:00:00	406.507165032	406.587106474	406.378863953	406.418341208	15560
2021-04-20 19:45:00	406.359125326	406.507165032	406.260432188	406.507165032	14263
2021-04-20 19:30:00	406.388733267	406.497295718	406.378863953	406.487426405	6289
2021-04-20 19:15:00	406.546642287	406.556511601	406.378863953	406.477557091	10082
2021-04-20 19:00:00	406.556511601	406.635466111	406.536772974	406.60585817	13322
2021-04-20 18:45:00	406.517034346	406.536772974	406.388733267	406.536772974	7365
2021-04-20 18:30:00	406.467687777	406.497295718	406.418341208	406.497295718	15417
2021-04-20 18:15:00	406.388733267	406.477557091	406.280170815	406.467687777	33666
2021-04-20 18:00:00	406.497295718	406.52690366	406.378863953	406.378863953	8935
2021-04-20 17:45:00	406.517034346	406.52690366	406.497295718	406.497295718	2136
2021-04-20 17:30:00	406.517034346	406.783505818	406.487426405	406.566380915	28902
2021-04-20 17:15:00	406.220954933	406.615727484	406.211085619	406.517034346	44628
2021-04-20 17:00:00	406.24069356	406.783505818	406.132131109	406.230824247	721809
2021-04-20 16:45:00	406.31964807	406.783505818	406.181477678	406.230824247	380690
2021-04-20 16:30:00	406.299909443	406.339386698	406.230824247	406.31964807	164600
2021-04-20 16:15:00	406.832852387	406.941414838	406.230824247	406.418341208	6312349
2021-04-20 16:00:00	407.119062486	407.276971507	406.694681994	406.852591014	10256586
2021-04-20 15:45:00	406.517034346	407.198016996	406.418341208	407.123997143	3145594
2021-04-20 15:30:00	406.44794915	406.635466111	406.31964807	406.521969003	1733099
2021-04-20 15:15:00	405.480657707	406.467687777	405.470887086	406.447850456	3208590
2021-04-20 15:00:00	405.826182382	406.16173905	405.224154242	405.479769468	1735585
2021-04-20 14:45:00	406.156804393	406.156804393	405.589318851	405.836051696	1737601
2021-04-20 14:30:00	406.60585817	406.623030776	406.122261795	406.156804393	913218
2021-04-20 14:15:00	406.512099689	406.714420621	406.388733267	406.615727484	1386412
2021-04-20 14:00:00	406.087719197	406.576250229	406.023568657	406.521969003	2150620
2021-04-20 13:45:00	405.934448754	406.201216305	405.826182382	406.087719197	1294668
2021-04-20 13:30:00	406.398602581	406.665074053	405.875528951	405.915006206	1643705
2021-04-20 13:15:00	406.635466111	406.650270082	406.250562874	406.408471894	1021624
2021-04-20 13:00:00	406.309778757	406.704551308	406.08278454	406.645335425	1626205
2021-04-20 12:45:00	406.76376719	406.832852387	406.290040129	406.315601652	1457074
2021-04-20 12:30:00	406.665074053	407.010500035	406.60585817	406.758832533	2041023
2021-04-20 12:15:00	406.08278454	406.674943366	405.925763758	406.674943366	1282259
2021-04-20 12:00:00	406.063045912	406.339386698	405.831117039	406.08278454	2432824
2021-04-20 11:45:00	406.191346991	406.24069356	405.253762183	406.063045912	4312315
2021-04-20 11:30:00	406.783505818	406.941316145	405.747227872	406.196281648	4445103
2021-04-20 11:15:00	406.961153466	409.661299021	406.487426405	406.7923882	3122992
2021-04-20 11:00:00	407.454619154	407.474357782	406.378863953	406.961153466	6276200
2021-04-20 10:45:00	408.520505042	408.520505042	407.237494251	407.454619154	3586379
2021-04-20 10:30:00	408.372465335	408.83622439	408.25403357	408.510635728	2184638
2021-04-20 10:15:00	408.925146907	409.152141124	408.303380139	408.387269306	2779405
2021-04-20 10:00:00	408.915277593	409.260703575	408.708022004	408.925146907	1931650
2021-04-20 09:45:00	408.500766415	409.112663868	408.323118767	408.910342936	3317753
2021-04-20 09:30:00	408.629067494	408.757368573	408.481027787	408.481027787	68369
2021-04-20 09:15:00	408.194817688	408.688283376	408.194817688	408.638936807	129028
2021-04-20 09:00:00	408.145471119	408.293510825	408.135601805	408.194817688	59008
2021-04-20 08:45:00	408.036908667	409.783777205	407.888868961	408.115863177	476984
2021-04-20 08:30:00	408.313249453	408.342857394	407.928346216	408.027039353	69531
2021-04-20 08:15:00	408.027138047	408.342857394	407.820178537	408.273772198	106132
2021-04-20 08:00:00	408.25403357	408.293510825	408.194817688	408.224425629	62887
2021-04-20 07:45:00	407.948084843	408.323118767	407.948084843	408.25403357	61702
2021-04-20 07:30:00	408.145471119	408.17507906	407.849391705	407.948084843	34884
2021-04-20 07:15:00	408.165209746	408.224425629	407.898738274	408.145471119	87813
2021-04-20 07:00:00	407.484227096	408.184948374	407.464488468	408.145471119	66393
2021-04-20 06:45:00	408.155340432	408.342857394	407.28684082	407.49409641	23674
2021-04-20 06:30:00	407.997431412	408.145471119	407.829653078	408.145471119	6071
2021-04-20 06:15:00	408.135601805	408.165209746	407.898738274	407.967823471	7666
2021-04-20 06:00:00	408.411942591	408.411942591	407.948084843	408.145471119	24017
2021-04-20 05:45:00	408.816584455	408.816584455	408.244164256	408.500766415	41418
2021-04-20 05:30:00	409.497567106	409.497567106	408.836323083	408.836323083	11868
2021-04-20 05:15:00	409.596260243	409.596260243	409.428481909	409.576521616	2961
2021-04-20 05:00:00	409.596260243	409.882470343	409.576521616	409.655476126	20800
2021-04-20 04:45:00	409.882470343	409.882470343	409.675214754	409.675214754	1388
2021-04-20 04:30:00	409.912078284	410.198288384	409.912078284	410.010771422	5874
2021-04-20 04:15:00	410.227896325	410.287112208	409.872601029	410.000902108	13152
2021-04-19 20:00:00	410.119333873	410.34632809	410.119333873	410.287112208	106328
2021-04-19 19:45:00	409.981163481	410.139072501	409.842993088	410.099595246	22142
2021-04-19 19:30:00	410.060117991	410.060117991	409.961424853	409.991032794	13074
2021-04-19 19:15:00	410.069987305	410.079856618	410.020640736	410.060117991	14702
2021-04-19 19:00:00	410.089725932	410.089725932	410.020640736	410.060117991	3770
2021-04-19 18:45:00	409.981163481	410.119333873	409.981163481	410.069987305	25298
2021-04-19 18:30:00	409.862731715	409.941686226	409.842993088	409.941686226	12606
2021-04-19 18:15:00	409.734430636	409.872601029	409.734430636	409.82325446	45723
2021-04-19 18:00:00	409.773907891	409.833123774	409.734430636	409.734430636	36161
2021-04-19 17:45:00	409.803515833	409.803515833	409.74429995	409.74429995	7296
2021-04-19 17:30:00	409.783777205	409.82325446	409.74429995	409.773907891	15892
2021-04-19 17:15:00	409.783777205	409.82325446	409.783777205	409.803515833	797679
2021-04-19 17:00:00	409.852862402	409.862731715	409.704822695	409.783777205	37643
2021-04-19 16:45:00	409.862731715	409.961424853	409.714692009	409.90220897	133930
2021-04-19 16:30:00	409.961424853	409.991032794	409.783777205	409.862731715	553816
2021-04-19 16:15:00	409.838058431	409.981163481	409.649554538	409.961424853	5612711
2021-04-19 16:00:00	409.438351223	409.912078284	408.865931024	409.833123774	9862514
2021-04-19 15:45:00	408.905408279	409.517305733	408.727760631	409.438351223	4246568
2021-04-19 15:30:00	409.162010437	409.308964519	408.806715142	408.910342936	4518533
2021-04-19 15:15:00	409.650541469	409.768973234	409.083055927	409.162010437	1944141
2021-04-19 15:00:00	409.319919458	409.694953381	409.162109131	409.652515332	1508609
2021-04-19 14:45:00	409.581456273	409.645606812	408.954754848	409.329788772	1600037
2021-04-19 14:30:00	409.30018083	409.66534544	409.280442203	409.58639093	1047468
2021-04-19 14:15:00	409.250834261	409.467959164	408.964624162	409.290311516	1381192
2021-04-19 14:00:00	409.389004654	409.487697792	409.102794555	409.250834261	1098458
2021-04-19 13:45:00	409.191618379	409.66534544	409.009036074	409.37913534	1263083
2021-04-19 13:30:00	409.359396713	409.517305733	409.122434489	409.211357006	1259794
2021-04-19 13:15:00	408.791911171	409.389004654	408.629067494	409.359396713	1771932
2021-04-19 13:00:00	408.658675435	409.023840045	408.402073277	408.791911171	1676485
2021-04-19 12:45:00	409.122533182	409.206422349	408.382334649	408.668446056	2390404
2021-04-19 12:30:00	409.329788772	409.833123774	408.816584455	409.112663868	2063222
2021-04-19 12:15:00	409.398873968	409.74429995	408.875800338	409.319919458	3162100
2021-04-19 12:00:00	409.112663868	409.931816912	408.826453769	409.418612595	2848947
2021-04-19 11:45:00	410.208157697	410.237765639	409.092925241	409.102794555	2016789
2021-04-19 11:30:00	410.055183334	410.277242894	409.685084067	410.208157697	1612939
2021-04-19 11:15:00	409.917012941	410.119333873	409.458089851	410.060117991	1754109
2021-04-19 11:00:00	409.862731715	410.097720076	408.964624162	409.923724074	4531992
2021-04-19 10:45:00	410.356197404	410.627603533	409.813385146	409.857797058	2238326
2021-04-19 10:30:00	409.941686226	410.548649023	409.685084067	410.351262747	2498854
2021-04-19 10:15:00	411.175350447	411.224697016	409.645606812	409.946620882	5083968
2021-04-19 10:00:00	411.111199908	411.293782213	411.076657309	411.175350447	1863399
2021-04-19 09:45:00	410.820055151	411.283912899	410.770708583	411.107350875	3856193
2021-04-19 09:30:00	410.622668876	410.889140348	410.553583679	410.770708583	139293
2021-04-19 09:15:00	410.987833486	411.106265251	410.63253819	410.63253819	84489
2021-04-19 09:00:00	410.800316524	411.037180054	410.79044721	410.94835623	97997
2021-04-19 08:45:00	410.741100641	410.849663093	410.662146131	410.820055151	44352
2021-04-19 08:30:00	410.681884759	410.839793779	410.573322307	410.741100641	41743
2021-04-19 08:15:00	410.780676589	411.007572113	410.612799562	410.721362014	80441
2021-04-19 08:00:00	410.731231327	410.829924465	410.642407503	410.741100641	51303
2021-04-19 07:45:00	410.7114927	410.849663093	410.672015445	410.731231327	18966
2021-04-19 07:30:00	411.017441427	411.017441427	410.662146131	410.701623386	65183
2021-04-19 07:15:00	410.879271034	410.977964172	410.750969955	410.968094858	78945
2021-04-19 07:00:00	410.602930248	410.849663093	410.514106424	410.849663093	84628
2021-04-19 06:45:00	411.195089075	411.204958389	410.593060935	410.63253819	42945
2021-04-19 06:30:00	411.116134565	411.204958389	411.116134565	411.204958389	50300
2021-04-19 06:15:00	411.037180054	411.135873192	411.007572113	411.135873192	335
2021-04-19 06:00:00	410.938486917	411.056918682	410.938486917	411.056918682	2574
2021-04-19 05:45:00	411.066787996	411.116134565	410.839793779	410.908878975	7621
2021-04-19 05:30:00	411.23456633	411.283912899	411.116134565	411.116134565	6435
2021-04-19 05:15:00	411.323390154	411.323390154	411.165481133	411.175350447	1586
2021-04-19 05:00:00	411.402344664	411.461560547	411.323390154	411.323390154	4265
2021-04-19 04:45:00	411.372736723	411.382606036	411.343128781	411.382606036	1367
2021-04-19 04:30:00	411.481299174	411.481299174	411.264174271	411.362867409	5925
2021-04-19 04:15:00	411.422083292	411.609600253	411.382606036	411.530645743	14245
2021-04-16 20:00:00	411.402344664	411.431952605	411.303651526	411.303651526	8103
2021-04-16 19:45:00	411.501037802	411.501037802	411.461560547	411.461560547	4043
2021-04-16 19:30:00	411.550384371	411.550384371	411.501037802	411.501037802	2925
2021-04-16 19:15:00	411.629338881	411.629338881	411.550384371	411.550384371	1500
2021-04-16 19:00:00	411.619469567	411.629338881	411.550384371	411.629338881	2033
2021-04-16 18:45:00	411.501037802	411.59973094	411.501037802	411.530645743	1126
2021-04-16 18:30:00	411.649077508	411.658946822	411.530645743	411.550384371	8562
2021-04-16 18:15:00	411.451691233	411.668816136	411.451691233	411.649077508	29044
2021-04-16 18:00:00	411.402344664	411.412213978	411.352998095	411.352998095	15898
2021-04-16 17:45:00	411.491168488	411.491168488	411.39247535	411.39247535	3075
2021-04-16 17:30:00	411.501037802	411.806986529	411.481299174	411.501037802	12234
2021-04-16 17:15:00	411.303651526	411.806986529	411.264174271	411.501037802	286804
2021-04-16 17:00:00	411.441821919	411.441821919	411.352998095	411.372736723	273275
2021-04-16 16:45:00	411.451691233	411.501037802	411.39247535	411.461560547	133739
2021-04-16 16:30:00	411.39247535	411.806986529	411.293782213	411.451691233	490888
2021-04-16 16:15:00	411.876071725	411.876071725	411.303651526	411.39247535	10773876
2021-04-16 16:00:00	412.162281825	412.448491924	411.649077508	411.856431791	13291389
2021-04-16 15:45:00	412.053719373	412.389276041	411.91554898	412.167216482	3643344
2021-04-16 15:30:00	411.925418294	412.083327314	411.797117215	412.044836991	2294323
2021-04-16 15:15:00	411.984634177	412.132673883	411.728032019	411.930352951	2817841
2021-04-16 15:00:00	411.806986529	412.033980746	411.728032019	411.984634177	1648164
2021-04-16 14:45:00	411.624404224	411.866202411	411.619469567	411.811921186	1680640
2021-04-16 14:30:00	411.570122998	411.718162705	411.431952605	411.620357805	1371464
2021-04-16 14:15:00	411.055931751	411.718162705	410.958225544	411.560253684	2551378
2021-04-16 14:00:00	411.244435644	411.352998095	411.047049368	411.056918682	1251469
2021-04-16 13:45:00	411.116134565	411.254304957	411.056918682	411.244435644	1185292
2021-04-16 13:30:00	411.037180054	411.195089075	410.997702799	411.106265251	1199037
2021-04-16 13:15:00	411.165481133	411.224697016	410.987833486	411.027409434	726987
2021-04-16 13:00:00	411.362867409	411.422083292	410.987833486	411.15561182	768980
2021-04-16 12:45:00	411.303651526	412.425693809	411.195089075	411.366815134	2212994
2021-04-16 12:30:00	411.224697016	411.397410007	411.175350447	411.303651526	972609
2021-04-16 12:15:00	410.958225544	411.254304957	410.958225544	411.23456633	1274450
2021-04-16 12:00:00	410.899009662	411.101330594	410.829924465	410.958225544	768840
2021-04-16 11:45:00	410.874336377	411.116134565	410.750969955	410.899009662	1927449
2021-04-16 11:30:00	411.126003878	411.402344664	410.839793779	410.86940172	2566442
2021-04-16 11:15:00	411.15561182	411.550384371	410.997702799	411.116134565	1782108
2021-04-16 11:00:00	411.274043585	411.501037802	411.145742506	411.165481133	2208297
2021-04-16 10:45:00	410.97697724	411.361441293	410.820055151	411.274043585	1851515
2021-04-16 10:30:00	411.185219761	411.560253684	410.94835623	410.977964172	7235623
2021-04-16 10:15:00	410.672015445	411.372736723	410.296981521	411.176830844	4172269
2021-04-16 10:00:00	411.264174271	411.274043585	410.474629169	410.662146131	2486265
2021-04-16 09:45:00	411.797117215	411.935287608	411.185219761	411.264272964	4464330
2021-04-16 09:30:00	411.056918682	411.885941039	411.056918682	411.806986529	253913
2021-04-16 09:15:00	411.402344664	411.402344664	411.037180054	411.056918682	92918
2021-04-16 09:00:00	411.076657309	411.422083292	411.037180054	411.402344664	56791
2021-04-16 08:45:00	411.175350447	411.244435644	411.047049368	411.066787996	39431
2021-04-16 08:30:00	411.31352084	411.31352084	411.096395937	411.135873192	47864
2021-04-16 08:15:00	411.027310741	411.31352084	409.872601029	411.283912899	138602
2021-04-16 08:00:00	410.889140348	411.056918682	410.859532406	411.037180054	51710
2021-04-16 07:45:00	410.86940172	410.928617603	410.780577896	410.899009662	56989
2021-04-16 07:30:00	410.780577896	410.928617603	410.780577896	410.859532406	52563
2021-04-16 07:15:00	410.583191621	410.750969955	410.543714366	410.750969955	13291
2021-04-16 07:00:00	410.741100641	410.750969955	410.602930248	410.642407503	8150
2021-04-16 06:45:00	410.622668876	410.760839269	410.622668876	410.622668876	15495
2021-04-16 06:30:00	410.593060935	410.672015445	410.563452993	410.63253819	9187
2021-04-16 06:15:00	410.622668876	410.642407503	410.543714366	410.563452993	1925
2021-04-16 06:00:00	410.563452993	410.770708583	410.4252826	410.662146131	4381
2021-04-16 05:45:00	410.356197404	410.63253819	410.356197404	410.63253819	5532
2021-04-16 05:30:00	410.178549756	410.26737358	410.178549756	410.247634952	930
2021-04-16 05:15:00	410.119333873	410.218027011	410.119333873	410.218027011	1097
2021-04-16 05:00:00	410.000902108	410.168680442	410.000902108	410.168680442	646
2021-04-16 04:45:00	409.991032794	410.000902108	409.852862402	410.000902108	1693
2021-04-16 04:30:00	410.10946456	410.148941815	410.000902108	410.030510049	5431
2021-04-16 04:15:00	410.030510049	410.089725932	409.892339657	410.089725932	5074
2021-04-15 20:00:00	410.395674659	410.494367797	410.375936032	410.385805345	31562
2021-04-15 19:45:00	410.4252826	410.494367797	410.385805345	410.415413287	7181
2021-04-15 19:30:00	410.435151914	410.435151914	410.395674659	410.415413287	5580
2021-04-15 19:15:00	410.366066718	410.366066718	410.356197404	410.356197404	791
2021-04-15 19:00:00	410.356197404	410.415413287	410.336458776	410.395674659	25765
2021-04-15 18:45:00	410.375936032	410.405543973	410.26737358	410.366066718	24505
2021-04-15 18:30:00	410.415413287	410.445021228	410.336458776	410.366066718	8368
2021-04-15 18:15:00	410.395674659	410.435151914	410.18841907	410.435151914	56484
2021-04-15 18:00:00	410.454890542	410.464759856	410.435151914	410.435151914	3955
2021-04-15 17:45:00	410.4252826	410.494367797	410.415413287	410.435151914	7411
2021-04-15 17:30:00	410.454890542	410.494367797	410.4252826	410.4252826	10040
2021-04-15 17:15:00	410.395674659	410.514106424	410.336458776	410.494367797	55129
2021-04-15 17:00:00	410.247634952	410.375936032	410.18841907	410.356197404	32864
2021-04-15 16:45:00	410.277242894	410.474629169	410.218027011	410.296981521	86200
2021-04-15 16:30:00	410.277242894	410.415413287	410.247634952	410.277242894	424196
2021-04-15 16:15:00	410.4252826	410.494367797	410.198288384	410.247634952	1737223
2021-04-15 16:00:00	410.306850835	410.721362014	410.089725932	410.395674659	8997240
2021-04-15 15:45:00	409.541979018	410.306850835	409.527175047	410.306850835	3389505
2021-04-15 15:30:00	409.683208898	409.90220897	409.487697792	409.546913675	2791152
2021-04-15 15:15:00	409.921947598	410.099595246	409.467959164	409.685084067	2233634
2021-04-15 15:00:00	410.084791275	410.129203187	409.754169264	409.931816912	1176890
2021-04-15 14:45:00	410.178549756	410.356197404	410.020640736	410.084791275	1292205
2021-04-15 14:30:00	409.82325446	410.227896325	409.82325446	410.178549756	2041922
2021-04-15 14:15:00	409.976228824	410.237864332	409.813385146	409.82325446	1637238
2021-04-15 14:00:00	410.178549756	410.178549756	409.842993088	409.980275242	865965
2021-04-15 13:45:00	409.872601029	410.178549756	409.852862402	410.178549756	947288
2021-04-15 13:30:00	409.714692009	410.000902108	409.66534544	409.871614098	1218357
2021-04-15 13:15:00	410.198288384	410.26737358	409.66534544	409.71380377	1791911
2021-04-15 13:00:00	410.043537544	410.247634952	409.951555539	410.19818969	1003570
2021-04-15 12:45:00	409.754169264	410.119333873	409.754169264	410.04531402	1117053
2021-04-15 12:30:00	409.650541469	409.803515833	409.566652302	409.74429995	981807
2021-04-15 12:15:00	409.394827549	409.690018724	409.280442203	409.645606812	1089728
2021-04-15 12:00:00	409.270572889	409.44328588	409.270572889	409.398873968	946402
2021-04-15 11:45:00	409.230108702	409.349527399	409.102794555	409.280442203	2498733
2021-04-15 11:30:00	409.640672155	409.664358508	409.166945094	409.226851829	2063374
2021-04-15 11:15:00	409.497567106	410.030510049	409.497567106	409.645606812	2294852
2021-04-15 11:00:00	409.655476126	409.66534544	409.30018083	409.487697792	1302707
2021-04-15 10:45:00	409.14227181	409.734430636	409.137337153	409.655574819	3141347
2021-04-15 10:30:00	408.767237886	409.14227181	408.668544749	409.14227181	2617108
2021-04-15 10:15:00	408.559982297	408.776120269	408.342857394	408.767237886	1871778
2021-04-15 10:00:00	408.451419846	408.717891318	408.283641511	408.54024367	2229846
2021-04-15 09:45:00	408.33298808	408.954754848	408.323118767	408.443030929	4283218
2021-04-15 09:30:00	408.33298808	408.392203963	408.115863177	408.362596022	100878
2021-04-15 09:15:00	408.392203963	408.421811904	408.066516608	408.323118767	95534
2021-04-15 09:00:00	408.431681218	408.490897101	408.25403357	408.382334649	51552
2021-04-15 08:45:00	408.471158473	408.708022004	408.33298808	408.431681218	194364
2021-04-15 08:30:00	408.352726708	408.550112983	408.313249453	408.323118767	45217
2021-04-15 08:15:00	407.997530105	408.372465335	406.852591014	408.362596022	140833
2021-04-15 08:00:00	407.948084843	408.263902884	407.898738274	408.263902884	84241
2021-04-15 07:45:00	407.790175823	407.987562098	407.681613371	407.987562098	84561
2021-04-15 07:30:00	407.800045137	407.829653078	407.721090626	407.790175823	15139
2021-04-15 07:15:00	408.036908667	408.056647295	407.800045137	407.800045137	37759
2021-04-15 07:00:00	407.957954157	408.09612455	407.957954157	408.09612455	7906
2021-04-15 06:45:00	407.790175823	407.839522392	407.790175823	407.839522392	1001
2021-04-15 06:30:00	407.790175823	407.878999647	407.790175823	407.869130333	1431
2021-04-15 06:15:00	407.691482685	407.691482685	407.65200543	407.691482685	2670
2021-04-15 06:00:00	407.849391705	407.849391705	407.73095994	407.740829254	3058
2021-04-15 05:45:00	407.908607588	407.908607588	407.878999647	407.888868961	1694
2021-04-15 05:30:00	407.888868961	407.987562098	407.888868961	407.918476902	1200
2021-04-15 05:15:00	407.908607588	407.997431412	407.80991445	407.819783764	13437
2021-04-15 05:00:00	407.918476902	407.918476902	407.888868961	407.908607588	3314
2021-04-15 04:45:00	407.721090626	407.938215529	407.711221313	407.888868961	6399
2021-04-15 04:30:00	407.859261019	407.918476902	407.859261019	407.869130333	2210
2021-04-15 04:15:00	407.790175823	407.878999647	407.760567881	407.849391705	7941
2021-04-14 20:00:00	406.418341208	406.497295718	406.349256012	406.438079836	78676
2021-04-14 19:45:00	406.546642287	406.566380915	406.368994639	406.438079836	6953
2021-04-14 19:30:00	406.595988856	406.615727484	406.52690366	406.586119542	8319
2021-04-14 19:15:00	406.635466111	406.635466111	406.566380915	406.615727484	4632
2021-04-14 19:00:00	406.674943366	406.68481268	406.507165032	406.576250229	14367
2021-04-14 18:45:00	406.753897877	406.813113759	406.625596797	406.655204739	21704
2021-04-14 18:30:00	406.734159249	406.773636504	406.714420621	406.773636504	15466
2021-04-14 18:15:00	406.517034346	406.76376719	406.418341208	406.734159249	37647
2021-04-14 18:00:00	406.467687777	406.556511601	406.467687777	406.556511601	15774
2021-04-14 17:45:00	406.467687777	406.497295718	406.428210522	406.467687777	3744
2021-04-14 17:30:00	406.457818463	406.517034346	406.418341208	406.517034346	8291
2021-04-14 17:15:00	406.398602581	406.566380915	406.072915226	406.487426405	36869
2021-04-14 17:00:00	406.457818463	406.497295718	406.408471894	406.438079836	26288
2021-04-14 16:45:00	406.359125326	406.586119542	406.339386698	406.457818463	74372
2021-04-14 16:30:00	406.398602581	406.398602581	406.260432188	406.378863953	106905
2021-04-14 16:15:00	406.122261795	406.556511601	406.072915226	406.388733267	5200478
2021-04-14 16:00:00	405.944614147	406.122261795	405.500495027	406.112392481	9890714
2021-04-14 15:45:00	406.566380915	406.734159249	405.71761993	405.934744833	3166372
2021-04-14 15:30:00	406.181477678	406.586119542	405.935534378	406.561446258	2368160
2021-04-14 15:15:00	405.954483461	406.201216305	405.510364341	406.181477678	2860640
2021-04-14 15:00:00	406.833641932	406.901937583	405.875528951	405.974222088	2166085
2021-04-14 14:45:00	406.990761407	407.079585231	406.546642287	406.842721701	1467192
2021-04-14 14:30:00	406.635367418	407.198016996	406.250562874	406.995696064	2945530
2021-04-14 14:15:00	406.724289935	406.842721701	405.816313068	406.635466111	4104726
2021-04-14 14:00:00	407.58785489	407.80991445	406.44794915	406.724289935	2096131
2021-04-14 13:45:00	407.888868961	407.888868961	407.434880527	407.582920234	1273097
2021-04-14 13:30:00	407.839522392	408.066516608	407.780306509	407.878999647	556718
2021-04-14 13:15:00	408.046777981	408.076385922	407.721090626	407.849391705	722257
2021-04-14 13:00:00	408.105993864	408.145569812	407.997431412	408.041843324	649191
2021-04-14 12:45:00	407.696417342	408.165209746	407.661874744	408.11092852	684030
2021-04-14 12:30:00	407.597724204	408.046777981	407.493997716	407.696417342	1217289
2021-04-14 12:15:00	408.016577881	408.027039353	407.50890038	407.592789547	1267305
2021-04-14 12:00:00	407.898738274	408.027039353	407.800045137	408.012235383	812550
2021-04-14 11:45:00	407.750698568	407.928346216	407.603645792	407.898738274	864320
2021-04-14 11:30:00	407.933280873	407.948084843	407.336187389	407.751586806	1497891
2021-04-14 11:15:00	407.997431412	408.165209746	407.681613371	407.938215529	1335326
2021-04-14 11:00:00	408.086156543	408.481027787	407.948084843	408.007300726	1616483
2021-04-14 10:45:00	407.898738274	408.550112983	407.888868961	408.076385922	1981894
2021-04-14 10:30:00	408.184948374	408.273772198	407.790175823	407.903672931	1544155
2021-04-14 10:15:00	408.411942591	408.421811904	407.938215529	408.194817688	1515536
2021-04-14 10:00:00	407.928346216	408.421811904	407.829653078	408.421811904	2190794
2021-04-14 09:45:00	407.434880527	408.056647295	407.158539741	407.918476902	3668533
2021-04-14 09:30:00	407.395403272	407.464488468	407.198016996	407.454619154	133734
2021-04-14 09:15:00	407.346056703	407.484227096	407.316448762	407.336187389	99610
2021-04-14 09:00:00	407.740829254	407.740829254	407.257232879	407.346056703	79793
2021-04-14 08:45:00	407.80991445	407.829653078	407.73095994	407.760567881	20769
2021-04-14 08:30:00	407.898738274	407.928346216	407.760567881	407.829653078	27029
2021-04-14 08:15:00	407.878900954	408.036908667	407.365795331	407.928346216	33820
2021-04-14 08:00:00	408.036908667	408.036908667	407.888868961	407.977692785	24202
2021-04-14 07:45:00	407.918476902	408.036908667	407.849391705	408.036908667	185260
2021-04-14 07:30:00	407.721090626	407.938215529	407.691482685	407.918476902	23560
2021-04-14 07:15:00	407.632266802	407.819783764	407.602658861	407.711221313	11330
2021-04-14 07:00:00	407.790175823	407.908607588	407.57305092	407.632266802	37596
2021-04-14 06:45:00	407.711221313	407.869130333	407.711221313	407.849391705	58203
2021-04-14 06:30:00	407.780306509	407.819783764	407.65200543	407.661874744	52012
2021-04-14 06:15:00	407.770437195	407.839522392	407.750698568	407.750698568	2489
2021-04-14 06:00:00	407.948084843	407.987562098	407.908607588	407.987562098	1183
2021-04-14 05:45:00	407.938215529	407.987562098	407.938215529	407.977692785	4593
2021-04-14 05:30:00	407.908607588	407.977692785	407.898738274	407.908607588	2002
2021-04-14 05:15:00	407.957954157	407.967823471	407.957954157	407.967823471	617
2021-04-14 05:00:00	408.01717004	408.01717004	407.957954157	407.957954157	667
2021-04-14 04:45:00	407.977692785	407.977692785	407.938215529	407.938215529	1504
2021-04-14 04:30:00	407.80991445	407.948084843	407.80991445	407.829653078	9671
2021-04-14 04:15:00	407.543442978	407.819783764	407.543442978	407.780306509	5041
2021-04-13 20:00:00	407.296710134	407.296710134	407.20788631	407.247363565	23196
2021-04-13 19:45:00	407.267102193	407.385533958	407.267102193	407.296710134	7285
2021-04-13 19:30:00	407.20788631	407.28684082	407.188147683	407.28684082	18500
2021-04-13 19:15:00	407.326318075	407.355926017	407.20788631	407.20788631	4972
2021-04-13 19:00:00	407.316448762	407.355926017	407.257232879	407.355926017	19130
2021-04-13 18:45:00	407.454619154	407.454619154	407.326318075	407.346056703	4416
2021-04-13 18:30:00	407.405272586	407.454619154	407.306579448	407.385533958	18758
2021-04-13 18:15:00	407.553312292	407.553312292	407.375664644	407.375664644	45207
2021-04-13 18:00:00	407.474357782	407.553312292	407.474357782	407.553312292	10781
2021-04-13 17:45:00	407.464488468	407.553312292	407.444749841	407.484227096	36804
2021-04-13 17:30:00	407.503965723	407.553312292	407.454619154	407.464488468	156555
2021-04-13 17:15:00	407.57305092	407.582920234	407.49409641	407.503965723	27803
2021-04-13 17:00:00	407.592789547	407.602658861	407.454619154	407.543442978	36479
2021-04-13 16:45:00	407.533573665	407.661874744	407.464488468	407.582920234	107992
2021-04-13 16:30:00	407.523704351	407.555286155	407.474357782	407.503965723	80872
2021-04-13 16:15:00	407.405272586	407.582920234	407.365795331	407.582920234	1037237
2021-04-13 16:00:00	407.523704351	407.701351999	407.306579448	407.434781834	7279878
2021-04-13 15:45:00	407.948084843	408.01717004	407.365795331	407.523704351	4095153
2021-04-13 15:30:00	407.967823471	408.12474556	407.839522392	407.957954157	1913357
2021-04-13 15:15:00	407.642136116	408.120797834	407.642136116	407.977692785	2201415
2021-04-13 15:00:00	407.395403272	407.721090626	407.365795331	407.647070773	1882223
2021-04-13 14:45:00	407.301644791	407.469423125	407.269865601	407.405272586	1274567
2021-04-13 14:30:00	407.168409055	407.326318075	407.079585231	407.304704278	1382736
2021-04-13 14:15:00	406.798309789	407.227624938	406.76376719	407.163474398	2194611
2021-04-13 14:00:00	406.842721701	406.877264299	406.724289935	406.793375132	1980172
2021-04-13 13:45:00	406.595988856	406.882198956	406.556511601	406.847656357	1604343
2021-04-13 13:30:00	406.546642287	406.665074053	406.477557091	406.591054199	763391
2021-04-13 13:15:00	406.24256873	406.556511601	406.16173905	406.551576944	2913795
2021-04-13 13:00:00	406.507165032	406.581184885	406.230824247	406.245628217	1594244
2021-04-13 12:45:00	406.581184885	406.734159249	406.438079836	406.517034346	814890
2021-04-13 12:30:00	406.615727484	406.803244445	406.556511601	406.576250229	593867
2021-04-13 12:15:00	406.694681994	406.803244445	406.52690366	406.615727484	792409
2021-04-13 12:00:00	406.591054199	406.714420621	406.497295718	406.6917212	605864
2021-04-13 11:45:00	406.674844673	406.822983073	406.359125326	406.60585817	1265025
2021-04-13 11:30:00	406.482491748	406.674943366	406.368994639	406.674943366	1792563
2021-04-13 11:15:00	406.444988355	406.68481268	406.398602581	406.477557091	905391
2021-04-13 11:00:00	406.635466111	406.744028563	406.339386698	406.438079836	1063385
2021-04-13 10:45:00	406.566380915	406.813113759	406.408471894	406.640400768	2110824
2021-04-13 10:30:00	406.585231304	406.635466111	406.359125326	406.566380915	2476413
2021-04-13 10:15:00	406.418341208	406.76376719	406.408471894	406.595988856	2367573
2021-04-13 10:00:00	405.865659637	406.457818463	405.747227872	406.418341208	2054150
2021-04-13 09:45:00	406.151869736	406.368994639	405.826182382	405.855790323	3057102
2021-04-13 09:30:00	406.201216305	406.270301502	406.043307285	406.16173905	213743
2021-04-13 09:15:00	406.388733267	406.52690366	406.16173905	406.201216305	184991
2021-04-13 09:00:00	406.171608364	406.418341208	406.16173905	406.418341208	168125
2021-04-13 08:45:00	405.253762183	406.260432188	404.937944142	406.132131109	331644
2021-04-13 08:30:00	405.391932576	405.421540517	405.214284928	405.214284928	51701
2021-04-13 08:15:00	405.046506594	406.408471894	404.602387474	405.391932576	110057
2021-04-13 08:00:00	405.27350081	405.27350081	404.997160025	405.046506594	72025
2021-04-13 07:45:00	404.789904436	405.312978066	404.67147267	405.253762183	130329
2021-04-13 07:30:00	404.898466887	405.145199731	404.701080612	404.789904436	104457
2021-04-13 07:15:00	405.875528951	405.92487552	404.326046688	404.928074828	505116
2021-04-13 07:00:00	406.191346991	406.31964807	405.71761993	405.845921009	99042
2021-04-13 06:45:00	406.270301502	406.31964807	406.171608364	406.171608364	2790
2021-04-13 06:30:00	406.408471894	406.408471894	406.270301502	406.270301502	5149
2021-04-13 06:15:00	406.793375132	406.842721701	406.438079836	406.487426405	7863
2021-04-13 06:00:00	406.438079836	406.773636504	406.418341208	406.773636504	4162
2021-04-13 05:45:00	406.250562874	406.388733267	406.250562874	406.359125326	5975
2021-04-13 05:30:00	406.428210522	406.428210522	406.408471894	406.408471894	605
2021-04-13 05:15:00	406.290040129	406.290040129	406.230824247	406.290040129	800
2021-04-13 05:00:00	406.388733267	406.388733267	406.260432188	406.260432188	1783
2021-04-13 04:45:00	406.349256012	406.378863953	406.339386698	406.339386698	987
2021-04-13 04:30:00	406.339386698	406.408471894	406.339386698	406.408471894	417
2021-04-13 04:15:00	406.378863953	406.418341208	406.31964807	406.339386698	2875
2021-04-12 20:00:00	406.388733267	406.487426405	406.290040129	406.290040129	21928
2021-04-12 19:45:00	406.220954933	406.408471894	406.220954933	406.408471894	8643
2021-04-12 19:30:00	406.122261795	406.181477678	406.122261795	406.122261795	8512
2021-04-12 19:15:00	406.211085619	406.24069356	406.092653854	406.092653854	10501
2021-04-12 19:00:00	406.24069356	406.290040129	406.220954933	406.24069356	2653
2021-04-12 18:45:00	406.220954933	406.280170815	406.220954933	406.250562874	1999
2021-04-12 18:30:00	406.230824247	406.309778757	406.220954933	406.220954933	9516
2021-04-12 18:15:00	406.388733267	406.438079836	406.220954933	406.230824247	33761
2021-04-12 18:00:00	406.329517384	406.388733267	406.280170815	406.388733267	17831
2021-04-12 17:45:00	406.299909443	406.31964807	406.270301502	406.31964807	7590
2021-04-12 17:30:00	406.309778757	406.349256012	406.290040129	406.31964807	16191
2021-04-12 17:15:00	406.388733267	406.388733267	406.290040129	406.299909443	9468
2021-04-12 17:00:00	406.388733267	406.44794915	406.359125326	406.398602581	32978
2021-04-12 16:45:00	406.309778757	406.418341208	406.24069356	406.359125326	186599
2021-04-12 16:30:00	406.309778757	406.31964807	406.220954933	406.280170815	310805
2021-04-12 16:15:00	406.24069356	406.615727484	405.84562493	406.309778757	3147366
2021-04-12 16:00:00	406.211085619	406.546642287	405.895267578	406.24069356	9288964
2021-04-12 15:45:00	405.648534734	406.250562874	405.510364341	406.202795395	3157181
2021-04-12 15:30:00	405.347520664	405.79657444	405.155069045	405.651495528	2042660
2021-04-12 15:15:00	405.470887086	405.618926793	405.234023555	405.352455321	1602971
2021-04-12 15:00:00	405.599188165	405.618926793	405.268566154	405.470887086	1132977
2021-04-12 14:45:00	405.747227872	405.757097185	405.441279145	405.594253508	794315
2021-04-12 14:30:00	405.688110682	405.757097185	405.421540517	405.747227872	1392491
2021-04-12 14:15:00	405.372193948	405.707750617	405.322847379	405.688011989	3021690
2021-04-12 14:00:00	405.485691057	405.766966499	405.243892869	405.362324634	1550820
2021-04-12 13:45:00	405.821247725	405.836051696	405.456083115	405.490625713	1327004
2021-04-12 13:30:00	406.072915226	406.094627716	405.776835813	405.826182382	1286982
2021-04-12 13:15:00	406.270301502	406.359125326	406.013699344	406.082685847	788600
2021-04-12 13:00:00	406.368994639	406.408471894	406.201216305	406.270301502	879084
2021-04-12 12:45:00	405.934744833	406.368994639	405.905136892	406.364059982	3141952
2021-04-12 12:30:00	405.697881303	405.967313569	405.441279145	405.934744833	889056
2021-04-12 12:15:00	405.776835813	405.836051696	405.589318851	405.679129607	719641
2021-04-12 12:00:00	405.643600077	405.826182382	405.342586007	405.766966499	917792
2021-04-12 11:45:00	405.658404048	405.697881303	405.283370124	405.63866542	1113129
2021-04-12 11:30:00	405.40180189	405.692946646	405.234023555	405.650409903	2408569
2021-04-12 11:15:00	405.382063262	405.579449537	405.243892869	405.411671203	1350989
2021-04-12 11:00:00	404.977421397	405.490625713	404.888696266	405.376042981	1600666
2021-04-12 10:45:00	405.488750544	405.544906939	404.839251004	404.977421397	1854836
2021-04-12 10:30:00	405.490625713	405.836051696	405.352257934	405.488750544	1503177
2021-04-12 10:15:00	405.500495027	405.707750617	405.372193948	405.4807564	2517455
2021-04-12 10:00:00	405.905136892	405.984091402	405.085983849	405.510364341	3180063
2021-04-12 09:45:00	405.4807564	406.112392481	405.431409831	405.905136892	2633297
2021-04-12 09:30:00	405.836051696	405.875528951	405.451148458	405.4807564	101662
2021-04-12 09:15:00	405.618926793	405.875528951	405.599188165	405.836051696	65066
2021-04-12 09:00:00	405.628796106	405.71761993	405.589318851	405.589318851	31221
2021-04-12 08:45:00	405.579449537	405.658404048	405.530004275	405.609057479	40263
2021-04-12 08:30:00	405.342586007	405.549841596	405.342586007	405.549841596	11343
2021-04-12 08:15:00	405.530102969	405.786705127	405.095853163	405.342586007	36849
2021-04-12 08:00:00	405.688011989	405.688011989	405.40180189	405.478782537	16085
2021-04-12 07:45:00	405.757097185	405.786705127	405.500495027	405.658404048	14803
2021-04-12 07:30:00	405.609057479	405.79657444	405.539972282	405.737358558	11782
2021-04-12 07:15:00	405.352455321	405.658404048	405.322847379	405.618926793	20666
2021-04-12 07:00:00	405.332716693	405.382063262	405.322847379	405.372193948	3606
2021-04-12 06:45:00	405.322847379	405.352455321	405.303108752	405.342586007	2278
2021-04-12 06:30:00	405.530102969	405.530102969	405.293239438	405.322847379	2623
2021-04-12 06:15:00	405.382063262	405.569580224	405.362324634	405.530102969	1407
2021-04-12 06:00:00	405.500495027	405.520233655	405.421540517	405.520233655	1069
2021-04-12 05:45:00	405.520233655	405.579449537	405.352455321	405.569580224	8951
2021-04-12 05:30:00	405.391932576	405.451148458	405.332716693	405.451148458	2698
2021-04-12 05:15:00	405.322847379	405.322847379	405.293239438	405.303108752	2111
2021-04-12 05:00:00	405.184676986	405.184676986	405.174807673	405.174807673	400
2021-04-12 04:45:00	405.007029339	405.056375907	404.997160025	405.026767966	585
2021-04-12 04:30:00	405.145199731	405.145199731	404.987290711	404.987290711	5474
2021-04-12 04:15:00	405.293239438	405.312978066	405.11559179	405.214284928	7473
2021-04-09 20:00:00	405.411671203	405.411671203	405.312978066	405.312978066	14909
2021-04-09 19:45:00	405.411671203	405.411671203	405.40180189	405.411671203	6288
2021-04-09 19:30:00	405.470887086	405.490625713	405.411671203	405.411671203	4916
2021-04-09 19:15:00	405.4807564	405.530102969	405.451148458	405.530102969	2556
2021-04-09 19:00:00	405.520233655	405.530102969	405.490625713	405.490625713	3333
2021-04-09 18:45:00	405.470887086	405.530102969	405.451148458	405.490625713	3931
2021-04-09 18:30:00	405.520233655	405.530102969	405.490625713	405.530102969	5050
2021-04-09 18:15:00	405.441279145	405.530102969	405.441279145	405.530102969	8639
2021-04-09 18:00:00	405.589318851	405.609057479	405.441279145	405.451049765	53404
2021-04-09 17:45:00	405.609057479	405.628796106	405.589318851	405.599188165	19830
2021-04-09 17:30:00	405.63866542	405.63866542	405.609057479	405.609057479	27630
2021-04-09 17:15:00	405.391932576	405.71761993	405.391932576	405.707750617	51115
2021-04-09 17:00:00	405.391932576	406.112392481	405.391932576	406.112392481	205773
2021-04-09 16:45:00	405.461017772	406.112392481	405.382063262	405.391932576	120781
2021-04-09 16:30:00	405.431409831	406.071730908	405.431409831	405.461017772	427637
2021-04-09 16:15:00	406.102523167	406.211085619	405.224154242	405.441279145	4886475
2021-04-09 16:00:00	405.312978066	406.290040129	405.263631497	406.063045912	10285271
2021-04-09 15:45:00	405.1945463	405.63866542	405.174807673	405.303108752	4771678
2021-04-09 15:30:00	404.197646916	405.1945463	404.178006982	405.1945463	2984726
2021-04-09 15:15:00	404.355654629	404.414870512	404.14839904	404.196758678	1442117
2021-04-09 15:00:00	404.385262571	404.533302277	404.326046688	404.355654629	1402557
2021-04-09 14:45:00	404.395131885	404.533302277	404.237222864	404.385262571	1449858
2021-04-09 14:30:00	404.414870512	404.51356365	404.345785316	404.400066541	1310384
2021-04-09 14:15:00	404.44941311	404.59251816	404.271765462	404.409935855	1009361
2021-04-09 14:00:00	404.390197228	404.622126101	404.256961492	404.44941311	1649298
2021-04-09 13:45:00	404.099052471	404.43460914	404.089183158	404.395131885	979685
2021-04-09 13:30:00	404.039836589	404.192810952	403.99049002	404.099052471	729268
2021-04-09 13:15:00	404.113856442	404.14839904	403.960882079	404.039737896	786339
2021-04-09 13:00:00	404.073392256	404.178006982	403.960882079	404.116915929	778191
2021-04-09 12:45:00	403.901666196	404.108921785	403.896731539	404.079313844	1074199
2021-04-09 12:30:00	403.852319627	404.074379187	403.793103744	403.901666196	1413643
2021-04-09 12:15:00	404.025032618	404.079313844	403.817777029	403.857254284	950643
2021-04-09 12:00:00	403.789353405	404.118791099	403.724018548	404.029967275	1003276
2021-04-09 11:45:00	403.556240214	403.931274137	403.497024331	403.78540568	1395607
2021-04-09 11:30:00	403.669737322	403.753626489	403.46741639	403.566109528	1113768
2021-04-09 11:15:00	403.294703399	403.694410607	403.225618202	403.669737322	1308937
2021-04-09 11:00:00	403.141729035	403.556240214	403.082513153	403.294012547	1606233
2021-04-09 10:45:00	403.368723252	403.694410607	403.092382466	403.146663692	3577328
2021-04-09 10:30:00	403.589006336	403.684541293	403.274964771	403.368723252	2800904
2021-04-09 10:15:00	403.724018548	403.891796882	403.585848155	403.595717469	2521810
2021-04-09 10:00:00	403.487155017	403.763495803	403.329245997	403.714149234	1744977
2021-04-09 09:45:00	403.052905211	403.516762959	402.924604132	403.487155017	3212248
2021-04-09 09:30:00	402.796303053	403.092382466	402.737087171	403.062774525	80894
2021-04-09 09:15:00	402.687740602	402.845649622	402.391661188	402.796303053	132503
2021-04-09 09:00:00	403.141729035	403.161467663	402.569308836	402.707479229	387422
2021-04-09 08:45:00	403.408200507	403.536501586	403.112121094	403.121990408	120935
2021-04-09 08:30:00	403.378592566	403.497024331	403.270030114	403.427939135	31336
2021-04-09 08:15:00	403.625424103	404.079215151	403.161467663	403.358853938	74586
2021-04-09 08:00:00	403.802973058	403.91153551	403.684541293	403.743757176	16668
2021-04-09 07:45:00	403.91153551	403.970751392	403.783234431	403.783234431	14258
2021-04-09 07:30:00	403.724018548	404.06944453	403.694410607	403.99049002	88727
2021-04-09 07:15:00	403.408200507	403.724018548	403.408200507	403.684541293	19062
2021-04-09 07:00:00	403.595717469	403.595717469	403.437808449	403.437808449	8433
2021-04-09 06:45:00	403.339115311	403.615456096	403.299638056	403.575978841	1800
2021-04-09 06:30:00	403.348984625	403.457547076	403.250291487	403.299638056	5916
2021-04-09 06:15:00	403.5463709	403.654933352	403.447677762	403.447677762	3573
2021-04-09 06:00:00	403.516762959	403.615456096	403.358853938	403.615456096	2200
2021-04-09 05:45:00	403.556240214	403.566109528	403.437808449	403.516762959	4297
2021-04-09 05:30:00	403.457547076	403.556240214	403.437808449	403.506893645	2163
2021-04-09 05:15:00	403.605586783	403.605586783	403.368723252	403.536501586	1245
2021-04-09 05:00:00	403.487155017	403.684541293	403.437808449	403.684541293	1818
2021-04-09 04:45:00	403.279899428	403.487155017	403.279899428	403.487155017	2233
2021-04-09 04:30:00	403.260160801	403.368723252	403.220683545	403.250291487	2737
2021-04-09 04:15:00	403.773365117	403.783234431	403.230552859	403.309507369	13069
2021-04-08 20:00:00	404.029967275	404.168137668	404.029967275	404.168137668	17238
2021-04-08 19:45:00	403.99049002	404.099052471	403.941143451	404.010228647	6787
2021-04-08 19:30:00	403.812842372	404.059575216	403.812842372	404.049705902	19673
2021-04-08 19:15:00	403.941143451	403.951012765	403.802973058	403.802973058	5966
2021-04-08 19:00:00	403.773365117	403.951012765	403.771391254	403.951012765	13047
2021-04-08 18:45:00	403.881927568	403.951012765	403.783234431	403.793103744	4434
2021-04-08 18:30:00	403.773365117	403.970751392	403.724018548	403.852319627	18029
2021-04-08 18:15:00	404.020097961	404.020097961	403.773365117	403.802973058	68381
2021-04-08 18:00:00	404.06944453	404.06944453	404.010228647	404.06944453	7472
2021-04-08 17:45:00	404.010228647	404.099052471	404.010228647	404.099052471	20056
2021-04-08 17:30:00	403.941143451	404.020097961	403.941143451	404.020097961	19735
2021-04-08 17:15:00	403.951012765	403.970751392	403.921404823	403.941143451	121657
2021-04-08 17:00:00	403.921404823	404.039836589	403.901666196	403.99049002	160689
2021-04-08 16:45:00	403.645064038	403.960882079	403.645064038	403.921404823	112860
2021-04-08 16:30:00	403.62532541	403.664802665	403.487155017	403.654933352	396272
2021-04-08 16:15:00	403.141729035	403.753626489	402.807652764	403.684541293	4562408
2021-04-08 16:00:00	402.949277417	403.220683545	402.638394033	403.151598349	7353376
2021-04-08 15:45:00	403.003558642	403.141729035	402.835780308	402.949277417	2040347
2021-04-08 15:30:00	403.018362613	403.210814232	402.954310767	402.993689329	1321657
2021-04-08 15:15:00	403.112121094	403.240422173	402.934473446	403.013427956	1192313
2021-04-08 15:00:00	403.112121094	403.171336977	402.924604132	403.11735183	1084096
2021-04-08 14:45:00	403.003558642	403.141729035	402.94434276	403.107186437	1083996
2021-04-08 14:30:00	402.825910995	403.10225178	402.786433739	402.993689329	983360
2021-04-08 14:15:00	402.737087171	402.845649622	402.65813266	402.820976338	2179778
2021-04-08 14:00:00	402.524896924	402.766695112	402.510092954	402.737087171	870014
2021-04-08 13:45:00	402.776564426	402.94434276	402.505158297	402.519962268	1490635
2021-04-08 13:30:00	402.751891141	402.855518936	402.608786092	402.776564426	1535454
2021-04-08 13:15:00	402.677871288	402.860453593	402.65813266	402.746956484	1114529
2021-04-08 13:00:00	402.875257563	402.924604132	402.638394033	402.677871288	1331337
2021-04-08 12:45:00	402.825910995	402.993689329	402.737087171	402.885126877	980879
2021-04-08 12:30:00	402.737087171	403.052905211	402.727217857	402.825910995	2309044
2021-04-08 12:15:00	402.553517934	402.737087171	402.460746385	402.727217857	783061
2021-04-08 12:00:00	402.440711678	402.737087171	402.322575992	402.549570209	932229
2021-04-08 11:45:00	402.519962268	402.746956484	402.403504365	402.431138444	1588313
2021-04-08 11:30:00	402.411399816	402.569308836	402.154797658	402.519962268	2296988
2021-04-08 11:15:00	402.263360109	402.490354326	402.12025506	402.401530502	1357467
2021-04-08 11:00:00	402.559439523	402.608786092	402.174536285	402.253490796	1985256
2021-04-08 10:45:00	402.12025506	402.598916778	402.036365893	402.559439523	3199243
2021-04-08 10:30:00	401.800291907	402.164666972	401.720547852	402.125189717	1793693
2021-04-08 10:15:00	402.411399816	402.519962268	401.6119854	401.804437019	2299751
2021-04-08 10:00:00	402.036365893	402.470615699	401.838979617	402.391661188	2748251
2021-04-08 09:45:00	402.598916778	402.717348543	401.838979617	402.031431236	4672335
2021-04-08 09:30:00	402.391661188	402.707479229	402.362053247	402.589047464	107264
2021-04-08 09:15:00	402.470615699	402.50022364	402.312706678	402.381791875	55507
2021-04-08 09:00:00	402.42126913	402.559439523	402.292968051	402.470615699	139865
2021-04-08 08:45:00	402.618655405	402.806172367	402.352183933	402.441007757	98909
2021-04-08 08:30:00	402.589047464	402.65813266	402.559439523	402.648263347	52706
2021-04-08 08:15:00	402.538121805	403.457547076	402.529831581	402.569308836	65774
2021-04-08 08:00:00	402.737087171	402.737087171	402.598916778	402.65813266	40607
2021-04-08 07:45:00	402.648263347	402.86538825	402.608786092	402.746956484	56053
2021-04-08 07:30:00	402.598916778	402.756825798	402.549570209	402.638394033	32728
2021-04-08 07:15:00	402.559439523	402.668001974	402.519962268	402.589047464	33932
2021-04-08 07:00:00	402.737087171	402.737087171	402.510092954	402.589047464	8968
2021-04-08 06:45:00	402.796303053	402.825910995	402.727217857	402.756825798	9247
2021-04-08 06:30:00	402.638394033	402.806172367	402.519962268	402.776564426	8786
2021-04-08 06:15:00	402.618655405	402.737087171	402.598916778	402.65813266	5824
2021-04-08 06:00:00	402.362053247	402.559439523	402.263360109	402.559439523	4050
2021-04-08 05:45:00	402.302837365	402.391661188	402.233752168	402.253490796	3486
2021-04-08 05:30:00	402.480485012	402.510092954	402.332445306	402.332445306	9952
2021-04-08 05:15:00	402.510092954	402.65813266	402.450877071	402.450877071	1779
2021-04-08 05:00:00	402.42126913	402.519962268	402.362053247	402.519962268	920
2021-04-08 04:45:00	402.598916778	402.598916778	402.460746385	402.460746385	1495
2021-04-08 04:30:00	402.569308836	402.766695112	402.559439523	402.559439523	4333
2021-04-08 04:15:00	402.648263347	402.885126877	402.362053247	402.65813266	5622
2021-04-07 20:00:00	402.401530502	402.460746385	402.253490796	402.312706678	21127
2021-04-07 19:45:00	401.641593342	402.569308836	401.641593342	402.381791875	87985
2021-04-07 19:30:00	401.641593342	401.661331969	401.582377459	401.602116087	4596
2021-04-07 19:15:00	401.661331969	401.730417166	401.602116087	401.621854714	13892
2021-04-07 19:00:00	401.799502362	401.799502362	401.661331969	401.730417166	5660
2021-04-07 18:45:00	401.740286479	401.779763735	401.740286479	401.779763735	13479
2021-04-07 18:30:00	401.710678538	401.720547852	401.671201283	401.681070597	10505
2021-04-07 18:15:00	401.750155793	401.848848931	401.661331969	401.690939911	75813
2021-04-07 18:00:00	401.769894421	401.799502362	401.720547852	401.779763735	7709
2021-04-07 17:45:00	401.690939911	401.779763735	401.690939911	401.769894421	14970
2021-04-07 17:30:00	401.750155793	401.750155793	401.710678538	401.720547852	32260
2021-04-07 17:15:00	401.799502362	401.799502362	401.779763735	401.779763735	28534
2021-04-07 17:00:00	401.750155793	401.809371676	401.720547852	401.789633048	310151
2021-04-07 16:45:00	401.572508145	401.829110303	401.276428732	401.750155793	398593
2021-04-07 16:30:00	401.641593342	401.671201283	401.523161576	401.572508145	80829
2021-04-07 16:15:00	401.256690104	401.681070597	401.236951477	401.641593342	2916976
2021-04-07 16:00:00	401.128389025	401.434337752	400.901394809	401.266559418	6395722
2021-04-07 15:45:00	400.743485788	401.148127653	400.457275689	401.138258339	3069459
2021-04-07 15:30:00	400.938996894	401.148127653	400.56583814	400.748420445	1687126
2021-04-07 15:15:00	401.118519712	401.45407638	400.891525495	400.935937407	1807154
2021-04-07 15:00:00	401.29616736	401.483684321	401.07914115	401.110525568	1383632
2021-04-07 14:45:00	401.306036673	401.429403096	401.177735594	401.29616736	1148517
2021-04-07 14:30:00	401.542900204	401.592246773	401.177735594	401.306036673	1416597
2021-04-07 14:15:00	401.079042457	401.592246773	401.019826574	401.53303089	2085812
2021-04-07 14:00:00	400.970480005	401.207343536	400.873168571	401.079042457	1202227
2021-04-07 13:45:00	400.736577269	400.980349319	400.674400592	400.980349319	982559
2021-04-07 13:30:00	400.881656181	400.93100275	400.575707454	400.743485788	666645
2021-04-07 13:15:00	400.763224416	401.000087946	400.634923337	400.86685221	957196
2021-04-07 13:00:00	400.644792651	400.950741378	400.575707454	400.763224416	1635200
2021-04-07 12:45:00	400.210542844	400.77309373	400.151326962	400.634923337	2018013
2021-04-07 12:30:00	400.792832357	400.792832357	400.200673531	400.210542844	3412087
2021-04-07 12:15:00	400.763224416	401.000087946	400.713877847	400.802701671	1069669
2021-04-07 12:00:00	400.437537061	400.77309373	400.338843924	400.77309373	1774694
2021-04-07 11:45:00	400.940872064	400.970480005	400.309235982	400.437339675	2305086
2021-04-07 11:30:00	401.424468439	401.444207066	400.861917554	400.93100275	1396629
2021-04-07 11:15:00	401.360317899	401.6119854	401.306036673	401.414599125	1180883
2021-04-07 11:00:00	401.53303089	401.641593342	401.306036673	401.365252556	952561
2021-04-07 10:45:00	401.542900204	401.631724028	401.384991184	401.52326027	1737529
2021-04-07 10:30:00	401.143192996	401.542900204	400.931101443	401.542900204	3007530
2021-04-07 10:15:00	400.980349319	401.277909129	400.743485788	401.138258339	1850860
2021-04-07 10:00:00	401.148127653	401.266559418	400.881656181	400.989231701	1298368
2021-04-07 09:45:00	400.634923337	401.29616736	400.625054023	401.138258339	3621701
2021-04-07 09:30:00	400.398059806	400.694139219	400.299366668	400.634923337	471201
2021-04-07 09:15:00	400.052633824	400.398059806	400.052633824	400.398059806	153608
2021-04-07 09:00:00	400.259889413	400.269758727	400.003287255	400.013156569	41434
2021-04-07 08:45:00	400.378321179	400.447406375	400.101980393	400.289497355	69798
2021-04-07 08:30:00	400.694139219	400.694139219	400.299366668	400.427667747	95016
2021-04-07 08:15:00	400.931101443	401.009562488	400.625054023	400.743485788	45137
2021-04-07 08:00:00	400.842178926	400.871786867	400.625054023	400.625054023	35440
2021-04-07 07:45:00	400.722760229	400.881656181	400.704008533	400.881656181	30769
2021-04-07 07:30:00	400.911264122	400.940872064	400.694139219	400.694139219	26233
2021-04-07 07:15:00	400.842178926	400.960610691	400.743485788	400.861917554	24621
2021-04-07 07:00:00	400.891525495	401.019826574	400.822440298	400.911264122	11611
2021-04-07 06:45:00	400.861917554	401.059303829	400.861917554	400.93100275	3590
2021-04-07 06:30:00	401.029695888	401.029695888	400.980349319	400.980349319	398
2021-04-07 06:15:00	400.901394809	401.098781084	400.901394809	401.059303829	7715
2021-04-07 06:00:00	400.694139219	400.85204824	400.694139219	400.77309373	961
2021-04-07 05:45:00	400.723747161	400.733616474	400.595446082	400.694139219	4707
2021-04-07 05:30:00	400.950741378	400.950741378	400.733616474	400.881656181	3037
2021-04-07 05:15:00	401.059303829	401.138258339	401.029695888	401.049434515	3150
2021-04-07 05:00:00	400.990218633	401.029695888	400.950741378	400.950741378	2657
2021-04-07 04:45:00	401.069173143	401.069173143	401.069173143	401.069173143	131
2021-04-07 04:30:00	401.000087946	401.069173143	400.85204824	401.039565201	1390
2021-04-07 04:15:00	401.414599125	401.414599125	401.029695888	401.029695888	17961
2021-04-06 20:00:00	401.187604908	401.45407638	401.157996967	401.414599125	161859
2021-04-06 19:45:00	401.187604908	401.187604908	401.118519712	401.167866281	27591
2021-04-06 19:30:00	401.118519712	401.167866281	401.079042457	401.167866281	3840
2021-04-06 19:15:00	401.128389025	401.187604908	401.108650398	401.118519712	5496
2021-04-06 19:00:00	401.157996967	401.266559418	401.108650398	401.177735594	13359
2021-04-06 18:45:00	400.842178926	401.187604908	400.832309612	401.167866281	16388
2021-04-06 18:30:00	400.842178926	400.891525495	400.822440298	400.822440298	2275
2021-04-06 18:15:00	400.970480005	400.990218633	400.812570985	400.85204824	24519
2021-04-06 18:00:00	400.990218633	401.039565201	400.950741378	400.950741378	21000
2021-04-06 17:45:00	400.891525495	401.029695888	400.891525495	401.00995726	24121
2021-04-06 17:30:00	400.85204824	400.901394809	400.842178926	400.85204824	36020
2021-04-06 17:15:00	400.921133436	400.921133436	400.842178926	400.85204824	17716
2021-04-06 17:00:00	400.782963043	400.921133436	400.77309373	400.911264122	55188
2021-04-06 16:45:00	400.654661964	400.792832357	400.595446082	400.792832357	99989
2021-04-06 16:30:00	400.713877847	400.812570985	400.605315395	400.654661964	1858467
2021-04-06 16:15:00	400.763224416	400.842178926	400.585576768	400.694139219	3185346
2021-04-06 16:00:00	400.536230199	400.822440298	400.101980393	400.753355102	8364849
2021-04-06 15:45:00	400.971861709	401.059303829	400.507609189	400.536230199	3137798
2021-04-06 15:30:00	400.861917554	401.176748663	400.674400592	400.980349319	2620183
2021-04-06 15:15:00	401.266559418	401.37512187	400.639068449	400.85204824	3100040
2021-04-06 15:00:00	401.315905987	401.513292263	401.167866281	401.266559418	2519142
2021-04-06 14:45:00	401.365252556	401.439272409	400.980349319	401.325775301	1591235
2021-04-06 14:30:00	401.439272409	401.463945694	401.29616736	401.365252556	897369
2021-04-06 14:15:00	401.320840644	401.493553635	401.236951477	401.444207066	1446500
2021-04-06 14:00:00	401.198066381	401.365252556	401.187604908	401.315905987	1022251
2021-04-06 13:45:00	400.734011247	401.29616736	400.615184709	401.197474222	1257077
2021-04-06 13:30:00	401.08891177	401.227082163	400.56583814	400.752368171	1530711
2021-04-06 13:15:00	401.493553635	401.53303089	400.970480005	401.093846427	1356152
2021-04-06 13:00:00	401.463945694	401.542900204	401.355383242	401.503422949	1517030
2021-04-06 12:45:00	401.562638831	401.602116087	401.335644615	401.463945694	1868779
2021-04-06 12:30:00	401.725482509	401.888326186	401.562638831	401.572310759	2260569
2021-04-06 12:15:00	401.858718245	401.883391529	401.651462655	401.720547852	1287150
2021-04-06 12:00:00	401.784698391	401.917934127	401.779763735	401.848848931	1117204
2021-04-06 11:45:00	401.582377459	401.81924099	401.384991184	401.789633048	1192467
2021-04-06 11:30:00	401.681070597	401.809371676	401.459011037	401.577442802	1284454
2021-04-06 11:15:00	401.493553635	401.700809224	401.197474222	401.700809224	1217454
2021-04-06 11:00:00	401.360317899	401.671201283	401.256690104	401.503422949	1071895
2021-04-06 10:45:00	401.53303089	401.661331969	401.236951477	401.355383242	2546410
2021-04-06 10:30:00	401.523161576	401.878358179	401.366338181	401.523161576	1493006
2021-04-06 10:15:00	401.45407638	401.710678538	401.325775301	401.513292263	2130676
2021-04-06 10:00:00	400.940872064	401.572508145	400.881656181	401.45407638	3146623
2021-04-06 09:45:00	400.457275689	400.950741378	400.210542844	400.935937407	3763444
2021-04-06 09:30:00	400.447406375	400.526360885	400.348713237	400.467145003	99638
2021-04-06 09:15:00	400.417798434	400.516491571	400.299366668	400.447406375	64667
2021-04-06 09:00:00	400.358582551	400.516491571	400.111849707	400.378321179	210311
2021-04-06 08:45:00	400.615184709	400.93100275	400.309235982	400.348713237	111558
2021-04-06 08:30:00	400.615184709	400.723747161	400.48688363	400.634923337	31366
2021-04-06 08:15:00	400.319105296	400.782963043	399.904594117	400.625054023	53100
2021-04-06 08:00:00	400.496752944	400.605315395	400.427667747	400.605315395	41713
2021-04-06 07:45:00	400.358582551	400.526360885	400.32897461	400.496752944	14628
2021-04-06 07:30:00	400.210542844	400.398059806	400.171065589	400.368451865	54464
2021-04-06 07:15:00	400.220412158	400.417798434	400.210542844	400.2500201	55757
2021-04-06 07:00:00	400.072372452	400.200673531	400.062503138	400.171065589	26549
2021-04-06 06:45:00	400.131588334	400.161196276	400.062503138	400.101980393	7758
2021-04-06 06:30:00	400.358582551	400.358582551	399.96381	399.96381	5026
2021-04-06 06:15:00	400.32897461	400.427667747	400.32897461	400.388190492	400
2021-04-06 06:00:00	400.398059806	400.398059806	400.111849707	400.230281472	5050
2021-04-06 05:45:00	400.220412158	400.32897461	400.151326962	400.319105296	3165
2021-04-06 05:30:00	400.2500201	400.269758727	400.171065589	400.269758727	754
2021-04-06 05:15:00	400.240150786	400.319105296	400.161196276	400.161196276	1558
2021-04-06 05:00:00	400.575707454	400.704008533	400.477014316	400.477014316	2112
2021-04-06 04:45:00	399.924332745	400.516491571	399.924332745	400.516491571	3857
2021-04-06 04:30:00	399.80590098	399.865116862	399.707207842	399.865116862	3029
2021-04-06 04:15:00	400.200673531	400.319105296	399.904594117	399.904594117	19416
2021-04-05 20:00:00	401.513292263	401.513292263	401.394860497	401.424468439	19577
2021-04-05 19:45:00	401.6119854	401.6119854	401.513292263	401.53303089	3917
2021-04-05 19:30:00	401.552769518	401.621854714	401.552769518	401.6119854	7097
2021-04-05 19:15:00	401.582377459	401.671201283	401.552769518	401.552769518	27180
2021-04-05 19:00:00	401.434337752	401.661331969	401.434337752	401.572508145	27393
2021-04-05 18:45:00	401.187604908	401.444207066	401.138258339	401.414599125	18586
2021-04-05 18:30:00	401.236951477	401.236951477	401.148127653	401.187604908	22200
2021-04-05 18:15:00	401.217212849	401.286298046	401.148127653	401.197474222	25637
2021-04-05 18:00:00	401.138258339	401.236951477	401.138258339	401.236951477	23721
2021-04-05 17:45:00	401.167866281	401.207343536	401.138258339	401.157996967	12930
2021-04-05 17:30:00	401.138258339	401.266559418	401.049434515	401.148127653	40413
2021-04-05 17:15:00	401.276428732	401.335644615	401.08891177	401.138258339	54745
2021-04-05 17:00:00	401.29616736	401.345513928	401.266559418	401.276428732	38789
2021-04-05 16:45:00	401.148127653	401.325775301	401.049434515	401.306036673	233159
2021-04-05 16:30:00	401.177735594	401.207343536	401.079042457	401.138258339	397588
2021-04-05 16:15:00	400.980349319	401.217212849	400.792832357	401.118519712	5553535
2021-04-05 16:00:00	400.990218633	401.523161576	400.802701671	401.000087946	10843058
2021-04-05 15:45:00	400.713877847	401.079042457	400.529321679	400.985283976	3999311
2021-04-05 15:30:00	400.704008533	401.118519712	400.506622258	400.704008533	2948486
2021-04-05 15:15:00	400.802800364	400.896460152	400.447406375	400.701047739	3090680
2021-04-05 15:00:00	401.236951477	401.256690104	400.79293105	400.807636328	3345808
2021-04-05 14:45:00	401.079042457	401.513292263	401.059303829	401.246820791	2691773
2021-04-05 14:30:00	401.177735594	401.207343536	401.019826574	401.079042457	1135315
2021-04-05 14:15:00	401.266559418	401.286298046	401.039565201	401.177735594	1721701
2021-04-05 14:00:00	400.792832357	401.276428732	400.792832357	401.276428732	2318877
2021-04-05 13:45:00	400.950741378	401.138258339	400.77309373	400.792832357	2130017
2021-04-05 13:30:00	401.039565201	401.108650398	400.861917554	400.950741378	1874246
2021-04-05 13:15:00	401.044499858	401.29616736	400.990218633	401.039565201	1713223
2021-04-05 13:00:00	401.394860497	401.463945694	400.85204824	401.049434515	2586150
2021-04-05 12:45:00	401.276428732	401.621854714	401.261624761	401.394860497	1892736
2021-04-05 12:30:00	401.019826574	401.355383242	400.950741378	401.276428732	1590119
2021-04-05 12:15:00	400.901394809	401.108650398	400.901394809	401.019826574	1886370
2021-04-05 12:00:00	401.079042457	401.108650398	400.861917554	400.911264122	2166757
2021-04-05 11:45:00	400.40792912	401.187604908	400.388190492	401.077660753	2873906
2021-04-05 11:30:00	400.541164856	400.605315395	400.32897461	400.40792912	1663411
2021-04-05 11:15:00	400.32897461	400.664531278	400.18586956	400.546099513	2288886
2021-04-05 11:00:00	400.615184709	400.723747161	400.271239124	400.32897461	2684434
2021-04-05 10:45:00	400.013057876	400.634923337	400.003287255	400.595544775	5869792
2021-04-05 10:30:00	399.509821567	400.190804217	399.509821567	400.013156569	4629363
2021-04-05 10:15:00	399.28282735	399.539429508	398.937401368	399.499952253	4507628
2021-04-05 10:00:00	398.720276465	399.342043232	398.720276465	399.263088722	3861633
2021-04-05 09:45:00	398.187333521	399.016355878	398.108379011	398.711887548	6600939
2021-04-05 09:30:00	398.078771069	398.276157345	398.0294245	398.216941462	388689
2021-04-05 09:15:00	398.078771069	398.118248324	397.980077932	398.078771069	74468
2021-04-05 09:00:00	398.0294245	398.167594893	398.019555187	398.059032442	90233
2021-04-05 08:45:00	397.644521263	398.049163128	397.634651949	398.0294245	109687
2021-04-05 08:30:00	397.486612243	397.693867832	397.457004302	397.644521263	28474
2021-04-05 08:15:00	397.477137702	397.713211687	396.479942238	397.486612243	66743
2021-04-05 08:00:00	397.50635087	397.595174694	397.466873615	397.585305381	36623
2021-04-05 07:45:00	397.683998518	397.683998518	397.50635087	397.526089498	37996
2021-04-05 07:30:00	397.664259891	397.723475773	397.585305381	397.683998518	124199
2021-04-05 07:15:00	397.476742929	397.674129205	397.387919105	397.674129205	46149
2021-04-05 07:00:00	397.565566753	397.575436067	397.397788419	397.457004302	3364
2021-04-05 06:45:00	397.545828126	397.605044008	397.496481557	397.565566753	6954
2021-04-05 06:30:00	397.466873615	397.595174694	397.437265674	397.545828126	3921
2021-04-05 06:15:00	397.279356654	397.299095281	397.259618026	397.279356654	4902
2021-04-05 06:00:00	397.486612243	397.486612243	397.407657733	397.407657733	1823
2021-04-05 05:45:00	397.368180478	397.476742929	397.368180478	397.476742929	5277
2021-04-05 05:30:00	397.249748712	397.397788419	397.249748712	397.397788419	5465
2021-04-05 05:15:00	397.131316947	397.249748712	397.131316947	397.230010085	1933
2021-04-05 05:00:00	397.180663516	397.230010085	397.121447633	397.131316947	2164
2021-04-05 04:45:00	397.289225967	397.299095281	397.160924888	397.210271457	2937
2021-04-05 04:30:00	397.032623809	397.170794202	397.032623809	397.081970378	9940
2021-04-05 04:15:00	396.864845475	396.98327724	396.82536822	396.98327724	11465
2021-04-01 20:00:00	395.976607235	395.996345863	395.917391353	395.917391353	23764
2021-04-01 19:45:00	395.85817547	395.976607235	395.838436843	395.976607235	17717
2021-04-01 19:30:00	395.85817547	395.897652725	395.848306156	395.85817547	2572
2021-04-01 19:15:00	395.818698215	395.986476549	395.789090274	395.85817547	11889
2021-04-01 19:00:00	395.798860894	395.838436843	395.769351646	395.808828901	8672
2021-04-01 18:45:00	395.70026645	395.818698215	395.70026645	395.759482332	9383
2021-04-01 18:30:00	395.631181253	395.749613019	395.611442626	395.690397136	9635
2021-04-01 18:15:00	395.729874391	395.808828901	395.601573312	395.631181253	67566
2021-04-01 18:00:00	395.808828901	395.808828901	395.601573312	395.710135764	92028
2021-04-01 17:45:00	395.93712998	395.93712998	395.660789195	395.710135764	2143864
2021-04-01 17:30:00	395.887783412	395.946999294	395.848306156	395.93712998	108317
2021-04-01 17:15:00	395.759482332	395.917391353	395.729874391	395.91729266	30459
2021-04-01 17:00:00	395.838436843	395.838436843	395.749613019	395.759482332	64646
2021-04-01 16:45:00	395.710135764	395.818698215	395.374579095	395.818698215	345469
2021-04-01 16:30:00	395.789090274	395.789090274	395.374579095	395.680527822	483487
2021-04-01 16:15:00	395.295624585	395.808828901	395.295624585	395.759482332	6768246
2021-04-01 16:00:00	394.47548461	395.433794978	394.47548461	395.305493899	9306107
2021-04-01 15:45:00	394.372843747	394.594903307	394.239608011	394.476471542	2322374
2021-04-01 15:30:00	394.476471542	394.581678427	394.200130756	394.36790909	2571874
2021-04-01 15:15:00	394.703564452	394.762681641	394.436994287	394.481406199	3107278
2021-04-01 15:00:00	394.7330737	394.762681641	394.624412555	394.708400416	1725171
2021-04-01 14:45:00	394.629445905	394.772550955	394.599837964	394.742943014	2023064
2021-04-01 14:30:00	394.536082197	394.7330737	394.456732914	394.634380562	5381326
2021-04-01 14:15:00	394.427124973	394.555426052	394.377778404	394.537562594	9904139
2021-04-01 14:00:00	394.57516468	394.594903307	394.358039777	394.427124973	2802716
2021-04-01 13:45:00	394.170522815	394.634380562	394.121176246	394.585033993	2353292
2021-04-01 13:30:00	394.343235806	394.397418339	394.110320001	394.165588158	2035409
2021-04-01 13:15:00	394.496210169	394.599837964	394.259346639	394.343235806	1710816
2021-04-01 13:00:00	394.486340856	394.634380562	394.338301149	394.501144826	2770574
2021-04-01 12:45:00	394.520883454	394.585033993	394.377778404	394.486340856	887553
2021-04-01 12:30:00	394.328431835	394.555426052	394.200130756	394.520883454	2472016
2021-04-01 12:15:00	393.958332569	394.476471542	393.923789971	394.308693208	3182781
2021-04-01 12:00:00	393.993862098	394.21000007	393.864574088	393.96464893	1307476
2021-04-01 11:45:00	394.012613794	394.170522815	393.84671063	394.002744481	1336625
2021-04-01 11:30:00	393.953397912	394.249477325	393.854704774	393.9995863	2468163
2021-04-01 11:15:00	394.081698991	394.417255659	393.805358205	393.953397912	3152702
2021-04-01 11:00:00	394.05209105	394.091568305	393.578363988	394.089693135	1854586
2021-04-01 10:45:00	394.002744481	394.101437618	393.736273009	394.061960363	2380187
2021-04-01 10:30:00	393.726403695	394.002744481	393.706665067	393.992875167	2888971
2021-04-01 10:15:00	393.203330065	393.815227519	393.035551731	393.716534381	5779818
2021-04-01 10:00:00	393.232938006	393.469801537	393.055290358	393.203330065	4198570
2021-04-01 09:45:00	393.193460751	393.558625361	392.976335848	393.223068693	7368360
2021-04-01 09:30:00	392.808557514	393.193460751	391.1505128	393.193460751	262400
2021-04-01 09:15:00	392.926989279	393.075028986	392.778949573	392.778949573	110729
2021-04-01 09:00:00	392.709864376	392.996074476	391.1505128	392.907250652	62587
2021-04-01 08:45:00	392.739472318	392.818426828	392.591432611	392.660517807	58295
2021-04-01 08:30:00	392.609197376	392.7986882	392.591432611	392.749341631	38925
2021-04-01 08:15:00	392.384571794	392.778949573	391.732802313	392.591432611	94771
2021-04-01 08:00:00	392.591432611	392.749341631	392.473000846	392.690125749	22314
2021-04-01 07:45:00	392.384177022	392.56182467	392.344699767	392.532216728	73599
2021-04-01 07:30:00	392.334830453	392.413784963	392.246006629	392.413784963	29639
2021-04-01 07:15:00	392.048620353	392.413784963	392.048620353	392.334830453	16818
2021-04-01 07:00:00	392.334830453	392.334830453	392.097966922	392.11770555	2706
2021-04-01 06:45:00	392.27561457	392.324961139	392.107836236	392.295353198	56772
2021-04-01 06:30:00	392.394046336	392.413784963	392.394046336	392.394046336	11728
2021-04-01 06:15:00	392.423654277	392.423654277	392.315091825	392.344699767	2168
2021-04-01 06:00:00	392.660517807	392.680256435	392.512478101	392.512478101	1336
2021-04-01 05:45:00	392.502608787	392.680256435	392.48287016	392.680256435	6019
2021-04-01 05:30:00	392.473000846	392.601301925	392.403915649	392.453262218	6745
2021-04-01 05:15:00	392.71973369	392.7986882	392.473000846	392.473000846	12615
2021-04-01 05:00:00	392.374307708	392.729603004	392.344699767	392.71973369	10681
2021-04-01 04:45:00	392.403915649	392.522347415	392.315091825	392.344699767	6158
2021-04-01 04:30:00	392.532216728	392.601301925	392.403915649	392.403915649	4720
2021-04-01 04:15:00	392.532216728	392.532216728	391.653847803	392.473000846	11161
2021-03-31 20:00:00	391.446592213	391.476200155	391.318291134	391.456461527	14971
2021-03-31 19:45:00	391.328160448	391.466330841	391.278813879	391.436722899	13054
2021-03-31 19:30:00	391.120904859	391.328160448	391.120904859	391.328160448	13160
2021-03-31 19:15:00	391.249205938	391.259075252	391.022211721	391.022211721	9745
2021-03-31 19:00:00	391.259075252	391.318291134	391.199859369	391.239336624	4447
2021-03-31 18:45:00	391.268944565	391.268944565	391.1505128	391.219597996	18316
2021-03-31 18:30:00	391.219597996	391.367637703	391.219597996	391.239336624	19037
2021-03-31 18:15:00	391.061688976	391.259075252	391.061688976	391.239336624	27650
2021-03-31 18:00:00	390.943257211	391.061688976	390.943257211	391.022211721	10729
2021-03-31 17:45:00	390.943257211	391.022211721	390.943257211	390.943257211	20790
2021-03-31 17:30:00	390.923518583	391.002473093	390.923518583	390.953126525	219821
2021-03-31 17:15:00	391.120904859	391.120904859	390.884041328	390.923518583	41440
2021-03-31 17:00:00	391.022211721	391.041950349	390.972865152	391.041950349	268714
2021-03-31 16:45:00	390.854433387	391.1505128	390.755740249	391.041950349	277021
2021-03-31 16:30:00	390.834694759	391.1505128	390.765609563	390.805086818	391405
2021-03-31 16:15:00	391.07155829	392.305419898	390.705900215	390.834694759	20254074
2021-03-31 16:00:00	391.525546723	392.093032265	390.844564073	391.07155829	27239114
2021-03-31 15:45:00	392.048620353	392.369373051	391.51567741	391.535416037	6111902
2021-03-31 15:30:00	392.211464031	392.571693983	392.009143098	392.03875104	3427485
2021-03-31 15:15:00	392.048620353	392.453262218	392.009143098	392.216398688	4034207
2021-03-31 15:00:00	392.255875943	392.413784963	391.949927216	392.05858836	3295736
2021-03-31 14:45:00	392.236137315	392.522347415	391.95979653	392.255875943	2435599
2021-03-31 14:30:00	392.206529374	392.285483884	392.048620353	392.235446463	1791806
2021-03-31 14:15:00	392.512478101	392.543961212	391.900580647	392.206529374	2681724
2021-03-31 14:00:00	392.364438394	392.680256435	392.324961139	392.512478101	1424598
2021-03-31 13:45:00	392.621040552	392.7986882	392.305222512	392.364438394	2062379
2021-03-31 13:30:00	392.71973369	392.759210945	392.443392904	392.621040552	1645774
2021-03-31 13:15:00	392.41871962	392.7986882	392.394046336	392.711739546	1771692
2021-03-31 13:00:00	392.405790819	392.433523591	392.285483884	392.413784963	1180256
2021-03-31 12:45:00	392.147313491	392.463131532	392.137444177	392.403915649	1093385
2021-03-31 12:30:00	392.165176949	392.305222512	392.068358981	392.147313491	1761926
2021-03-31 12:15:00	391.940057902	392.186790746	391.935123245	392.167052119	2067612
2021-03-31 12:00:00	391.500873439	392.068358981	391.500873439	391.940057902	2310193
2021-03-31 11:45:00	391.387376331	391.663717116	391.318291134	391.495938782	2228263
2021-03-31 11:30:00	391.643978489	391.713063685	391.347899076	391.397245644	1960579
2021-03-31 11:15:00	391.624239861	391.811756823	391.51567741	391.653847803	1881818
2021-03-31 11:00:00	391.574893292	391.792018195	391.426853586	391.634109175	2037426
2021-03-31 10:45:00	390.893910642	391.75254094	390.795217504	391.569958635	3306668
2021-03-31 10:30:00	391.022211721	391.313356477	390.814956132	390.903779956	2434404
2021-03-31 10:15:00	390.953126525	391.377507017	390.893910642	391.022211721	2128848
2021-03-31 10:00:00	390.884041328	391.084388398	390.637308484	390.972865152	2734048
2021-03-31 09:45:00	390.173450736	391.199859369	390.143842795	390.864302701	4129478
2021-03-31 09:30:00	389.936587206	390.173450736	389.936587206	390.173450736	36422
2021-03-31 09:15:00	389.94645652	390.064888285	389.857632696	389.976064461	47416
2021-03-31 09:00:00	390.153712109	390.153712109	389.906979265	389.926717892	23665
2021-03-31 08:45:00	389.887240637	390.163581423	389.887240637	390.114234854	119566
2021-03-31 08:30:00	389.837894068	390.015541716	389.650377106	389.847763382	56904
2021-03-31 08:15:00	389.353902921	389.867502009	388.811485436	389.818155441	31845
2021-03-31 08:00:00	389.640507793	389.887240637	389.640507793	389.788547499	23200
2021-03-31 07:45:00	389.551683969	389.749070244	389.522076027	389.650377106	29189
2021-03-31 07:30:00	389.541814655	389.670115734	389.541814655	389.551683969	21337
2021-03-31 07:15:00	389.571422596	389.670115734	389.334559066	389.551683969	24743
2021-03-31 07:00:00	389.591161224	389.670115734	389.551683969	389.591161224	10358
2021-03-31 06:45:00	389.304951124	389.640507793	389.304951124	389.640507793	2197
2021-03-31 06:30:00	389.314820438	389.452990831	389.206257987	389.324689752	19643
2021-03-31 06:15:00	389.245735242	389.334559066	389.196388673	389.295081811	5874
2021-03-31 06:00:00	389.147042104	389.344428379	389.147042104	389.196388673	4757
2021-03-31 05:45:00	389.048348966	389.147042104	389.028610339	389.147042104	2612
2021-03-31 05:30:00	389.147042104	389.147042104	389.077956908	389.077956908	2165
2021-03-31 05:15:00	389.117434163	389.117434163	389.117434163	389.117434163	300
2021-03-31 05:00:00	388.920047887	389.245735242	388.870701318	389.245735242	3720
2021-03-31 04:45:00	388.841093377	388.841093377	388.781877494	388.811485436	1500
2021-03-31 04:30:00	389.048348966	389.117434163	388.890439946	388.890439946	4024
2021-03-31 04:15:00	389.068087594	389.186519359	389.068087594	389.068087594	1070
2021-03-30 20:00:00	389.452990831	389.492468086	389.364167007	389.472729458	8065
2021-03-30 19:45:00	389.42338289	389.640507793	389.42338289	389.452990831	19168
2021-03-30 19:30:00	389.117434163	389.452990831	389.117434163	389.433252203	32133
2021-03-30 19:15:00	388.929917201	389.13717279	388.801616122	389.13717279	6722
2021-03-30 19:00:00	388.989133084	388.999002397	388.850962691	388.969394456	7266
2021-03-30 18:45:00	389.068087594	389.13717279	388.910178573	388.910178573	6773
2021-03-30 18:30:00	389.018741025	389.087826221	388.742400239	389.087826221	22646
2021-03-30 18:15:00	389.295081811	389.334559066	388.860832005	389.018741025	94517
2021-03-30 18:00:00	389.295081811	389.295081811	389.255604555	389.295081811	24695
2021-03-30 17:45:00	389.295081811	389.295081811	389.255604555	389.295081811	9626
2021-03-30 17:30:00	389.275343183	389.374036321	389.196388673	389.196388673	52593
2021-03-30 17:15:00	389.364167007	389.374036321	389.265473869	389.275343183	15046
2021-03-30 17:00:00	389.295081811	389.571422596	389.275343183	389.344428379	14083
2021-03-30 16:45:00	389.413513576	389.443121517	389.275343183	389.344428379	462656
2021-03-30 16:30:00	389.383905635	389.571422596	389.304951124	389.393774948	737148
2021-03-30 16:15:00	389.630638479	389.699723675	389.2161273	389.413513576	7576848
2021-03-30 16:00:00	389.531945341	389.73920093	388.278542492	389.620769165	14132624
2021-03-30 15:45:00	389.917934203	390.203058678	389.482598772	389.522076027	3345826
2021-03-30 15:30:00	389.808286127	390.074757599	389.670115734	389.916848578	1511240
2021-03-30 15:15:00	389.956325833	390.282013188	389.640507793	389.798416813	2895330
2021-03-30 15:00:00	389.048348966	390.035280344	389.008082166	389.957707537	2136707
2021-03-30 14:45:00	389.107564849	389.388840291	388.949655828	389.048348966	2000015
2021-03-30 14:30:00	389.048348966	389.314820438	388.762138867	389.117434163	1370007
2021-03-30 14:15:00	388.850962691	389.077956908	388.545013964	389.053283623	1372927
2021-03-30 14:00:00	389.013806368	389.176650045	388.850962691	388.850962691	804483
2021-03-30 13:45:00	389.028610339	389.196388673	388.732530925	389.018741025	1558968
2021-03-30 13:30:00	388.61409916	389.176650045	388.604229846	389.028610339	956454
2021-03-30 13:15:00	388.821354749	388.831224063	388.258803864	388.623968474	1118355
2021-03-30 13:00:00	388.663445729	388.989133084	388.495667395	388.811485436	1164057
2021-03-30 12:45:00	388.791746808	389.127303476	388.584491219	388.653576415	1150073
2021-03-30 12:30:00	388.870701318	388.959525142	388.337758374	388.801616122	1636283
2021-03-30 12:15:00	388.880570632	389.147042104	388.772008181	388.870701318	1700607
2021-03-30 12:00:00	389.58129191	389.778678185	388.791746808	388.890439946	1627371
2021-03-30 11:45:00	389.314820438	389.699723675	389.102630192	389.571422596	1890288
2021-03-30 11:30:00	389.512206714	389.650377106	389.048348966	389.314820438	1687287
2021-03-30 11:15:00	389.112499506	389.689854362	389.038479652	389.512206714	2147851
2021-03-30 11:00:00	389.482598772	389.679985048	388.989133084	389.117434163	2198861
2021-03-30 10:45:00	389.156911418	389.610899851	388.959525142	389.492468086	2752463
2021-03-30 10:30:00	388.999002397	389.166780731	387.883769941	389.155036248	3668683
2021-03-30 10:15:00	388.939786515	389.2161273	388.327889061	389.008871711	3355593
2021-03-30 10:00:00	388.890439946	389.05821828	388.288411806	388.939786515	3183628
2021-03-30 09:45:00	389.265473869	389.571422596	388.633837788	388.871786943	4390100
2021-03-30 09:30:00	389.324689752	389.541814655	389.2161273	389.245735242	148531
2021-03-30 09:15:00	389.048348966	389.295081811	388.97926377	389.295081811	84080
2021-03-30 09:00:00	388.929917201	389.087826221	388.821354749	389.077956908	80760
2021-03-30 08:45:00	389.176650045	389.2161273	388.781877494	388.920047887	112731
2021-03-30 08:30:00	389.275343183	389.413513576	389.147042104	389.2161273	42073
2021-03-30 08:15:00	389.561651976	391.583775675	388.850567918	389.255604555	89013
2021-03-30 08:00:00	389.048348966	389.127303476	388.890439946	388.999002397	39529
2021-03-30 07:45:00	389.285212497	389.324689752	388.831224063	389.038479652	41581
2021-03-30 07:30:00	389.334559066	389.344428379	388.929917201	389.344428379	60850
2021-03-30 07:15:00	389.877371323	389.877371323	389.334559066	389.334559066	71948
2021-03-30 07:00:00	389.976064461	390.015541716	389.749070244	389.867502009	79011
2021-03-30 06:45:00	390.46953015	390.489268777	389.857632696	389.857632696	59417
2021-03-30 06:30:00	390.449791522	390.509007405	390.439922208	390.46953015	2460
2021-03-30 06:15:00	390.410314267	390.607700542	390.410314267	390.607700542	2682
2021-03-30 06:00:00	390.193189364	390.420183581	390.193189364	390.420183581	2606
2021-03-30 05:45:00	390.380706326	390.400444953	390.282013188	390.321490443	11900
2021-03-30 05:30:00	390.311621129	390.430052895	390.311621129	390.430052895	898
2021-03-30 05:15:00	390.094496226	390.311621129	390.015541716	390.311621129	3468
2021-03-30 05:00:00	390.074757599	390.301751815	390.074757599	390.143842795	931
2021-03-30 04:45:00	390.163581423	390.301751815	390.114234854	390.133973481	3243
2021-03-30 04:30:00	389.956325833	390.10436554	389.936587206	390.10436554	2878
2021-03-30 04:15:00	390.331359757	390.449791522	390.035280344	390.045149657	4044
2021-03-29 20:00:00	390.805086818	391.101166231	390.805086818	391.012342407	14163
2021-03-29 19:45:00	390.834694759	390.844564073	390.745870935	390.824825446	8331
2021-03-29 19:30:00	390.874172014	390.982734466	390.676785739	390.844564073	12240
2021-03-29 19:15:00	390.962995838	390.962995838	390.765609563	390.795217504	7438
2021-03-29 19:00:00	391.012342407	391.07155829	390.933387897	390.933387897	5242
2021-03-29 18:45:00	391.1505128	391.1505128	390.972865152	390.972865152	13643
2021-03-29 18:30:00	391.189990055	391.249205938	391.120904859	391.140643486	13468
2021-03-29 18:15:00	390.854433387	391.170251428	390.607700542	391.170251428	81682
2021-03-29 18:00:00	390.943257211	390.962995838	390.884041328	390.923518583	39572
2021-03-29 17:45:00	390.923518583	390.972865152	390.834694759	390.943257211	27887
2021-03-29 17:30:00	390.54848466	391.07155829	390.518876719	391.07155829	107435
2021-03-29 17:15:00	390.70639368	390.70639368	390.568223287	390.607700542	74083
2021-03-29 17:00:00	390.775478877	390.805086818	390.617569856	390.70639368	239147
2021-03-29 16:45:00	390.874172014	390.874172014	390.70639368	390.736001622	101478
2021-03-29 16:30:00	390.884041328	390.923518583	390.824825446	390.874172014	1286174
2021-03-29 16:15:00	390.578092601	390.893910642	390.410314267	390.864302701	10885059
2021-03-29 16:00:00	390.686655053	391.198477665	389.956325833	390.597831229	11757033
2021-03-29 15:45:00	391.426853586	391.486069468	390.635532007	390.686655053	3407007
2021-03-29 15:30:00	390.972865152	391.565023979	390.884041328	391.436722899	2859655
2021-03-29 15:15:00	390.301751815	391.160382114	390.301751815	390.962995838	2935438
2021-03-29 15:00:00	390.045149657	390.834694759	389.926717892	390.291882502	2484048
2021-03-29 14:45:00	390.400444953	390.434987551	389.73920093	390.064888285	2220838
2021-03-29 14:30:00	390.676785739	390.676785739	390.084626912	390.410314267	2768108
2021-03-29 14:15:00	390.449791522	390.70639368	389.985933775	390.676785739	2626448
2021-03-29 14:00:00	390.686655053	391.180120741	390.360967698	390.449791522	1535127
2021-03-29 13:45:00	390.489268777	391.456461527	390.331359757	390.70639368	1754263
2021-03-29 13:30:00	390.982734466	391.07155829	390.360967698	390.499138091	2690094
2021-03-29 13:15:00	390.637308484	391.338029762	390.637308484	390.972865152	5529800
2021-03-29 13:00:00	390.143842795	390.696524366	389.921783235	390.647177798	2150781
2021-03-29 12:45:00	389.260539212	390.291882502	389.077956908	390.143842795	1971629
2021-03-29 12:30:00	388.702922984	389.344428379	388.426582198	389.255604555	1854737
2021-03-29 12:15:00	389.492468086	389.625703822	388.466059454	388.722661612	3222555
2021-03-29 12:00:00	389.166780731	389.709592989	388.940773446	389.5023374	3313154
2021-03-29 11:45:00	388.841093377	389.324689752	388.623968474	389.166780731	2685398
2021-03-29 11:30:00	388.081156216	388.850863998	387.785076803	388.831224063	3486153
2021-03-29 11:15:00	388.071286903	388.387104943	387.676514352	388.081156216	2767751
2021-03-29 11:00:00	388.480863424	388.584491219	387.852681603	388.071286903	2570724
2021-03-29 10:45:00	387.962724451	389.008871711	387.893639255	388.475928767	2920966
2021-03-29 10:30:00	388.959525142	388.959525142	387.972593765	387.972593765	4027911
2021-03-29 10:15:00	388.969394456	389.235865928	388.37723563	388.969493149	4130711
2021-03-29 10:00:00	389.976064461	390.143842795	388.910178573	388.959525142	4425564
2021-03-29 09:45:00	389.245735242	390.538615346	389.196388673	389.9697481	5392229
2021-03-29 09:30:00	388.673315043	394.713137686	388.673315043	389.235865928	366342
2021-03-29 09:15:00	388.90030926	388.969394456	388.653576415	388.653576415	120043
2021-03-29 09:00:00	388.821354749	388.999002397	388.712792298	388.890439946	111084
2021-03-29 08:45:00	389.05821828	389.107564849	388.732530925	388.801616122	94830
2021-03-29 08:30:00	389.374036321	389.413513576	388.959525142	389.068087594	110305
2021-03-29 08:15:00	389.58129191	389.847368609	387.844292686	389.403644262	88842
2021-03-29 08:00:00	389.492468086	389.492468086	389.166780731	389.235865928	70368
2021-03-29 07:45:00	389.719462303	389.778678185	389.245735242	389.482598772	88721
2021-03-29 07:30:00	389.73920093	389.808286127	389.670115734	389.729331617	23446
2021-03-29 07:15:00	389.334559066	389.867502009	389.334559066	389.729331617	84319
2021-03-29 07:00:00	389.591161224	389.610899851	389.344428379	389.344428379	84739
2021-03-29 06:45:00	389.443121517	389.591161224	389.433252203	389.591161224	8910
2021-03-29 06:30:00	389.413513576	389.571422596	389.374036321	389.571422596	25775
2021-03-29 06:15:00	389.304951124	389.393774948	389.186519359	389.393774948	5856
2021-03-29 06:00:00	388.850962691	389.334559066	388.850962691	389.324689752	9154
2021-03-29 05:45:00	388.683184357	388.880570632	388.683184357	388.850962691	4965
2021-03-29 05:30:00	388.722661612	388.831224063	388.643707101	388.732530925	4448
2021-03-29 05:15:00	388.466059454	388.742400239	388.466059454	388.732530925	18929
2021-03-29 05:00:00	388.653576415	388.653576415	388.466059454	388.53514465	858
2021-03-29 04:45:00	388.554883278	388.604229846	388.258803864	388.574621905	11782
2021-03-29 04:30:00	388.45619014	388.475928767	388.051548275	388.475928767	39908
2021-03-29 04:15:00	388.880570632	388.880570632	388.485798081	388.525275336	35037
