# Supplementary material for: Stock price movement prediction based on Stocktwits investor sentiment using FinBERT and ensemble SVM
Source: PeerJ Comput Sci. 2023 Jun 7;9:e1403. doi: 10.7717/peerj-cs.1403 (PMC10280432; doi:10.7717/peerj-cs.1403)
Supplement: Supplemental Information 4 [file peerj-cs-09-1403-s004.zip › Financial(stock price in 15-minute increments)/SPY/SPY_1_10.csv]

time	open	high	low	close	volume
2021-06-24 20:00:00	421.262505801	421.46054661	421.23279968	421.23279968	19522
2021-06-24 19:45:00	421.282309882	421.302113963	421.23279968	421.302113963	7632
2021-06-24 19:30:00	421.302113963	421.341722125	421.272407842	421.282309882	2787
2021-06-24 19:15:00	421.440742529	421.450644569	421.212995599	421.282309882	9419
2021-06-24 19:00:00	421.351624165	421.430840488	421.331820084	421.401134367	9060
2021-06-24 18:45:00	421.411036408	421.440742529	421.391232327	421.391232327	3696
2021-06-24 18:30:00	421.331820084	421.47044865	421.272407842	421.450644569	7231
2021-06-24 18:15:00	421.510056812	421.510056812	421.282309882	421.371428246	31705
2021-06-24 18:00:00	421.450644569	421.529860893	421.440742529	421.510056812	29885
2021-06-24 17:45:00	421.490252731	421.490252731	420.906032346	421.450644569	711100
2021-06-24 17:30:00	421.490252731	421.510056812	421.430840488	421.490252731	184576
2021-06-24 17:15:00	421.490252731	421.549664974	421.381330286	421.500154771	35181
2021-06-24 17:00:00	421.361526205	421.579371095	421.361526205	421.46054661	62137
2021-06-24 16:45:00	421.173387437	421.430840488	421.074367033	421.351624165	417829
2021-06-24 16:30:00	421.193191518	421.212995599	420.935738467	421.183289478	75939
2021-06-24 16:15:00	420.915934386	421.183289478	420.846620103	421.183289478	1409480
2021-06-24 16:00:00	420.985248669	421.193191518	420.77730582	420.925737406	7164487
2021-06-24 15:45:00	420.856522144	421.014954791	420.688187457	420.975346629	1976765
2021-06-24 15:30:00	421.24270172	421.24270172	420.807011942	420.866325164	1644101
2021-06-24 15:15:00	421.22289764	421.252603761	420.985248669	421.2377507	990105
2021-06-24 15:00:00	421.321918044	421.381330286	421.113975195	421.22784866	1268468
2021-06-24 14:45:00	421.252603761	421.381330286	421.173387437	421.331820084	1108870
2021-06-24 14:30:00	421.074367033	421.292211923	420.985248669	421.24270172	1232368
2021-06-24 14:15:00	420.965444588	421.183289478	420.945640508	421.094072094	699315
2021-06-24 14:00:00	420.846620103	421.004062546	420.608971133	420.965444588	894203
2021-06-24 13:45:00	420.886228265	420.965345568	420.787207861	420.836718063	1168204
2021-06-24 13:30:00	421.331820084	421.361526205	420.75750174	420.891179285	1261287
2021-06-24 13:15:00	421.034758871	421.341722125	421.014954791	421.341722125	1225067
2021-06-24 13:00:00	421.044660912	421.153583357	420.886327285	421.024856831	1734534
2021-06-24 12:45:00	420.806120758	421.168436417	420.707991537	421.054562952	933637
2021-06-24 12:30:00	420.798991289	420.99515071	420.75750174	420.807011942	1252535
2021-06-24 12:15:00	420.620754561	420.915934386	420.599069093	420.807011942	651322
2021-06-24 12:00:00	420.688187457	420.856522144	420.599069093	420.613922153	659091
2021-06-24 11:45:00	420.811962962	420.915934386	420.460440527	420.678285416	1093569
2021-06-24 11:30:00	420.886228265	420.925836427	420.638677254	420.807011942	807186
2021-06-24 11:15:00	420.846620103	421.024856831	420.826816023	420.886228265	843317
2021-06-24 11:00:00	421.312016003	421.321918044	420.807011942	420.836718063	1622353
2021-06-24 10:45:00	421.307064983	421.361526205	421.128828255	421.321918044	1056676
2021-06-24 10:30:00	420.76740378	421.302113963	420.76740378	421.302113963	1844213
2021-06-24 10:15:00	420.76740378	421.064464993	420.569362971	420.75750174	1998319
2021-06-24 10:00:00	420.816913982	421.074367033	420.608971133	420.75750174	2301659
2021-06-24 09:45:00	420.727795618	421.123877235	420.559460931	420.807011942	3163270
2021-06-24 09:30:00	420.579265012	420.816913982	420.490146648	420.727795618	80940
2021-06-24 09:15:00	420.391126244	420.549558891	420.321811961	420.53965685	35886
2021-06-24 09:00:00	420.470342567	420.470342567	420.123771152	420.361420123	61632
2021-06-24 08:45:00	420.608971133	420.638677254	420.361420123	420.460440527	81358
2021-06-24 08:30:00	420.549558891	420.668383376	420.53965685	420.618873174	59601
2021-06-24 08:15:00	420.470342567	420.608971133	419.59896301	420.53965685	61849
2021-06-24 08:00:00	420.420832365	420.52975481	420.420832365	420.500048689	19147
2021-06-24 07:45:00	420.430734406	420.53965685	420.341616042	420.410930325	17030
2021-06-24 07:30:00	420.460440527	420.53965685	420.430734406	420.430734406	25619
2021-06-24 07:15:00	420.460440527	420.628775214	420.381224203	420.490146648	69977
2021-06-24 07:00:00	420.52975481	420.569362971	420.450538486	420.450538486	2340
2021-06-24 06:45:00	420.569362971	420.579265012	420.52975481	420.52975481	6539
2021-06-24 06:30:00	420.638677254	420.668383376	420.628775214	420.628775214	1246
2021-06-24 06:15:00	420.450538486	420.470342567	420.450538486	420.470342567	11742
2021-06-24 06:00:00	420.509950729	420.509950729	420.420832365	420.509950729	3869
2021-06-24 05:45:00	420.509950729	420.638677254	420.460440527	420.460440527	9127
2021-06-24 05:30:00	420.648579295	420.707991537	420.500048689	420.500048689	2798
2021-06-24 05:15:00	420.420832365	420.658481335	420.420832365	420.648579295	5032
2021-06-24 05:00:00	420.371322163	420.440636446	420.361420123	420.401028284	6061
2021-06-24 04:45:00	420.282203799	420.420832365	420.282203799	420.371322163	7380
2021-06-24 04:30:00	420.163379314	420.321811961	420.123771152	420.252497678	21946
2021-06-24 04:15:00	419.688081374	420.242595637	419.688081374	420.153477274	10065
2021-06-23 20:00:00	418.975134463	418.975134463	418.925624261	418.965232423	21469
2021-06-23 19:45:00	418.985036503	419.004840584	418.915722221	418.975134463	27204
2021-06-23 19:30:00	418.836505897	419.004840584	418.836505897	418.985036503	9222
2021-06-23 19:15:00	418.866212018	418.915722221	418.826603857	418.846407938	3341
2021-06-23 19:00:00	418.846407938	418.915722221	418.826603857	418.89591814	22149
2021-06-23 18:45:00	418.806799776	418.836505897	418.806799776	418.836505897	5671
2021-06-23 18:30:00	418.806799776	418.826603857	418.757289574	418.757289574	9321
2021-06-23 18:15:00	418.697877331	418.836505897	418.559248765	418.806799776	20570
2021-06-23 18:00:00	418.697877331	418.757289574	418.638465089	418.707779372	9477
2021-06-23 17:45:00	418.658269169	418.707779372	418.648367129	418.67807325	10569
2021-06-23 17:30:00	418.658269169	418.707779372	418.588954886	418.638465089	18268
2021-06-23 17:15:00	418.816701816	418.816701816	418.559248765	418.559248765	468643
2021-06-23 17:00:00	418.658269169	418.67807325	418.460228361	418.67807325	85860
2021-06-23 16:45:00	418.618661008	418.697877331	418.539444684	418.638465089	151590
2021-06-23 16:30:00	418.658269169	418.687975291	418.460228361	418.628563048	233353
2021-06-23 16:15:00	418.470130401	418.757289574	418.435374239	418.658269169	3578584
2021-06-23 16:00:00	419.13356711	419.13851813	418.371109997	418.460228361	8197716
2021-06-23 15:45:00	419.549452808	419.579158929	419.123665069	419.13851813	1868305
2021-06-23 15:30:00	419.262293635	419.668277293	419.153371191	419.559354848	1110904
2021-06-23 15:15:00	419.222685474	419.311803838	419.044448746	419.272195676	1180768
2021-06-23 15:00:00	419.14346915	419.287048736	419.089007928	419.222685474	1332892
2021-06-23 14:45:00	419.103860989	419.282097716	419.034546706	419.14346915	1223087
2021-06-23 14:30:00	419.311803838	419.311803838	419.069203847	419.10188058	1638906
2021-06-23 14:15:00	419.410824242	419.418844894	419.093958948	419.320715674	1034997
2021-06-23 14:00:00	419.311704817	419.430628323	419.222685474	419.410824242	672605
2021-06-23 13:45:00	419.391020161	419.450432403	419.230310045	419.306852817	770440
2021-06-23 13:30:00	419.331607918	419.440530363	419.311803838	419.386069141	660973
2021-06-23 13:15:00	419.014742625	419.346460979	418.925624261	419.341509959	1290340
2021-06-23 13:00:00	419.014742625	419.054350786	418.826603857	418.999889564	661669
2021-06-23 12:45:00	419.237538534	419.242390534	418.549346725	419.014742625	1277512
2021-06-23 12:30:00	419.232587514	419.291999757	419.162580088	419.242489555	331753
2021-06-23 12:15:00	419.14346915	419.311803838	419.054350786	419.237538534	1064299
2021-06-23 12:00:00	419.074154867	419.222685474	419.024644665	419.153371191	534793
2021-06-23 11:45:00	419.074154867	419.14346915	418.777093655	419.079105888	1216941
2021-06-23 11:30:00	419.024644665	419.192979352	418.925624261	419.064252827	1335986
2021-06-23 11:15:00	419.430628323	419.559354848	418.786995695	419.024644665	2063862
2021-06-23 11:00:00	419.282097716	419.430628323	419.113763029	419.430628323	1387912
2021-06-23 10:45:00	419.519746686	419.559354848	419.163273231	419.291999757	1726078
2021-06-23 10:30:00	419.678179333	419.896024223	419.460334444	419.504893626	2044999
2021-06-23 10:15:00	419.490040565	419.678179333	419.13356711	419.678179333	2220561
2021-06-23 10:00:00	419.440530363	419.60886505	418.985036503	419.490040565	2373152
2021-06-23 09:45:00	419.044448746	419.648473212	418.90582018	419.420825303	3080206
2021-06-23 09:30:00	419.400922201	419.440530363	419.004840584	419.044448746	119972
2021-06-23 09:15:00	419.420726282	419.430628323	419.321705878	419.400922201	30824
2021-06-23 09:00:00	419.331607918	419.440530363	419.301901797	419.420726282	24409
2021-06-23 08:45:00	419.37121608	419.460334444	419.242489555	419.311803838	33198
2021-06-23 08:30:00	419.351411999	419.400922201	419.212783433	419.321705878	127077
2021-06-23 08:15:00	418.925624261	419.816807899	418.400816118	419.391020161	99158
2021-06-23 08:00:00	418.89591814	419.024644665	418.786995695	418.965232423	24412
2021-06-23 07:45:00	418.569150806	418.856309978	418.559248765	418.856309978	14531
2021-06-23 07:30:00	418.806799776	418.955330382	418.361207957	418.588954886	36632
2021-06-23 07:15:00	419.054350786	419.064252827	418.757289574	418.816701816	47683
2021-06-23 07:00:00	419.202881393	419.222685474	418.915722221	418.915722221	3220
2021-06-23 06:45:00	419.291999757	419.291999757	419.183077312	419.252391595	1111
2021-06-23 06:30:00	419.153371191	419.400922201	419.153371191	419.341509959	8105
2021-06-23 06:15:00	419.084056908	419.084056908	418.925624261	419.084056908	3600
2021-06-23 06:00:00	419.202881393	419.291999757	419.163273231	419.163273231	7133
2021-06-23 05:45:00	419.064252827	419.222685474	419.064252827	419.202881393	3183
2021-06-23 05:30:00	419.153371191	419.153371191	418.886016099	419.103860989	7375
2021-06-23 05:15:00	419.252391595	419.252391595	418.90582018	419.153371191	3432
2021-06-23 05:00:00	419.331607918	419.37121608	419.13356711	419.252391595	7420
2021-06-23 04:45:00	419.252391595	419.252391595	419.252391595	419.252391595	1187
2021-06-23 04:30:00	419.420726282	419.450432403	419.410824242	419.410824242	1756
2021-06-23 04:15:00	419.173175272	419.351411999	419.173175272	419.212783433	1110
2021-06-22 20:00:00	419.113763029	419.183077312	419.084056908	419.084056908	20493
2021-06-22 19:45:00	419.024644665	419.183077312	419.024644665	419.103860989	8538
2021-06-22 19:30:00	419.103860989	419.103860989	419.014742625	419.014742625	3925
2021-06-22 19:15:00	419.044448746	419.13356711	419.044448746	419.103860989	5022
2021-06-22 19:00:00	418.915722221	419.064252827	418.915722221	418.985036503	3033
2021-06-22 18:45:00	419.004840584	419.004840584	418.886016099	418.915722221	14504
2021-06-22 18:30:00	419.004840584	419.074154867	419.004840584	419.014742625	9589
2021-06-22 18:15:00	419.173175272	419.173175272	418.965232423	419.004840584	91252
2021-06-22 18:00:00	419.232587514	419.242489555	419.183077312	419.183077312	29354
2021-06-22 17:45:00	419.222685474	419.232587514	419.153371191	419.232587514	13970
2021-06-22 17:30:00	419.163273231	419.252391595	419.103860989	419.252391595	27367
2021-06-22 17:15:00	418.985036503	419.291999757	418.925624261	419.153371191	77837
2021-06-22 17:00:00	419.242489555	419.242489555	418.985036503	418.994938544	51724
2021-06-22 16:45:00	418.955330382	419.282097716	418.955330382	419.222685474	115224
2021-06-22 16:30:00	418.925624261	418.975134463	418.90582018	418.915722221	78583
2021-06-22 16:15:00	418.945428342	419.103860989	418.687975291	418.915722221	3131817
2021-06-22 16:00:00	419.212783433	419.331607918	418.846407938	418.89591814	7537731
2021-06-22 15:45:00	419.668277293	419.806905859	419.212783433	419.217734453	2856366
2021-06-22 15:30:00	419.37121608	419.84651402	419.262293635	419.668277293	3030479
2021-06-22 15:15:00	418.786995695	419.470236484	418.767191614	419.38111812	2175808
2021-06-22 15:00:00	418.618661008	418.876114059	418.44042428	418.777093655	1357084
2021-06-22 14:45:00	418.341403876	418.796897735	418.291893674	418.628563048	1588375
2021-06-22 14:30:00	418.267138573	418.489934482	418.173069189	418.341403876	1250954
2021-06-22 14:15:00	418.272089593	418.331501835	418.093852865	418.262187552	1360145
2021-06-22 14:00:00	418.272089593	418.341403876	418.20277531	418.272188613	648120
2021-06-22 13:45:00	418.277040613	418.321599795	418.192873269	418.272089593	650422
2021-06-22 13:30:00	418.281991633	418.341403876	417.994832461	418.272089593	917268
2021-06-22 13:15:00	418.143363067	418.395865098	418.083950825	418.291893674	1100175
2021-06-22 13:00:00	418.153265108	418.331501835	418.123558987	418.163167148	772504
2021-06-22 12:45:00	418.311697755	418.321599795	418.044342663	418.145244455	1264921
2021-06-22 12:30:00	418.163167148	418.341403876	418.054244704	418.321599795	1217534
2021-06-22 12:15:00	417.915616138	418.242383472	417.915616138	418.153265108	849880
2021-06-22 12:00:00	418.004734501	418.173069189	417.846301855	417.895812057	778988
2021-06-22 11:45:00	418.306746734	418.410718159	417.945322259	418.004536461	1590396
2021-06-22 11:30:00	418.361207957	418.489934482	418.192081106	418.291893674	1909052
2021-06-22 11:15:00	417.74728145	418.381012038	417.628456965	418.361207957	2606536
2021-06-22 11:00:00	417.26703249	417.757183491	417.163061065	417.73737941	1783553
2021-06-22 10:45:00	417.138305964	417.331395752	417.083844742	417.26208147	1588238
2021-06-22 10:30:00	416.786783529	417.252179429	416.747175367	417.123452904	1616082
2021-06-22 10:15:00	416.301583548	416.984824338	415.964914174	416.791734549	3351974
2021-06-22 10:00:00	416.494673337	417.014530459	416.044130497	416.281779467	3140444
2021-06-22 09:45:00	416.727371287	416.895705974	416.252073346	416.499624357	3690566
2021-06-22 09:30:00	416.935314135	417.093746782	416.677861084	416.727371287	95985
2021-06-22 09:15:00	416.658057004	417.073942701	416.588742721	416.945216176	80109
2021-06-22 09:00:00	416.984824338	416.984824338	416.499624357	416.658057004	73532
2021-06-22 08:45:00	417.163061065	417.291787591	416.955118216	416.994726378	40721
2021-06-22 08:30:00	417.311591672	417.489828399	417.153159025	417.153159025	36995
2021-06-22 08:15:00	417.163061065	417.519534521	416.380799872	417.311591672	74186
2021-06-22 08:00:00	417.252179429	417.371003914	417.133354944	417.371003914	29380
2021-06-22 07:45:00	417.311591672	417.440318197	417.123452904	417.252179429	32949
2021-06-22 07:30:00	417.192767187	417.291787591	417.04423658	417.291787591	21510
2021-06-22 07:15:00	416.766979448	417.28188555	416.707567206	417.163061065	28972
2021-06-22 07:00:00	416.697665165	416.875901893	416.638252923	416.727371287	10720
2021-06-22 06:45:00	416.559036599	416.687763125	416.539232518	416.687763125	2405
2021-06-22 06:30:00	416.628350882	416.628350882	416.281779467	416.410505993	6761
2021-06-22 06:15:00	416.281779467	416.80658761	416.281779467	416.707567206	3829
2021-06-22 06:00:00	416.162954982	416.311485589	416.162954982	416.242171306	2486
2021-06-22 05:45:00	416.57884068	416.57884068	416.054032538	416.182759063	7949
2021-06-22 05:30:00	416.460016195	416.57884068	416.380799872	416.489722316	16758
2021-06-22 05:15:00	416.232269265	416.489722316	416.182759063	416.489722316	3775
2021-06-22 05:00:00	416.143150901	416.222367225	415.955012133	416.083738659	5720
2021-06-22 04:45:00	416.192661104	416.242171306	416.083738659	416.162954982	3202
2021-06-22 04:30:00	416.093640699	416.34119171	416.093640699	416.232269265	1567
2021-06-22 04:15:00	416.618448842	416.618448842	416.172857023	416.291681508	9588
2021-06-21 20:00:00	417.331395752	417.331395752	417.004628418	417.083844742	38892
2021-06-21 19:45:00	417.410612076	417.479926359	417.351199833	417.390807995	22905
2021-06-21 19:30:00	417.133354944	417.440318197	417.133354944	417.410612076	27353
2021-06-21 19:15:00	417.113550863	417.143256984	417.014530459	417.133354944	11850
2021-06-21 19:00:00	417.054138621	417.073942701	417.024432499	417.03433454	10539
2021-06-21 18:45:00	417.143256984	417.143256984	417.064040661	417.064040661	16054
2021-06-21 18:30:00	417.153159025	417.163061065	417.123452904	417.163061065	4929
2021-06-21 18:15:00	417.163061065	417.222473308	417.113550863	417.172963106	25058
2021-06-21 18:00:00	417.153159025	417.222473308	417.153159025	417.163061065	15064
2021-06-21 17:45:00	417.133354944	417.172963106	417.133354944	417.172864085	2264
2021-06-21 17:30:00	417.083844742	417.182865146	417.073942701	417.133354944	196425
2021-06-21 17:15:00	417.123452904	417.182865146	417.083844742	417.083844742	846537
2021-06-21 17:00:00	417.163061065	417.27198351	417.123452904	417.143256984	262085
2021-06-21 16:45:00	417.172963106	417.202669227	416.737273327	417.163061065	157994
2021-06-21 16:30:00	417.182865146	417.27198351	416.737273327	417.182865146	555768
2021-06-21 16:15:00	416.727371287	417.192767187	416.598644761	417.182865146	3240860
2021-06-21 16:00:00	416.400603953	416.935314135	416.222367225	416.717469246	8855912
2021-06-21 15:45:00	416.519428438	416.752126388	416.351192771	416.400603953	3073149
2021-06-21 15:30:00	416.420408033	416.667959044	416.202563144	416.519428438	2227481
2021-06-21 15:15:00	416.519428438	416.826391691	416.405554973	416.410505993	1812247
2021-06-21 15:00:00	416.440212114	416.638252923	416.242171306	416.519824519	1833504
2021-06-21 14:45:00	416.460016195	416.519428438	416.261975387	416.440212114	1221394
2021-06-21 14:30:00	416.588742721	416.677861084	416.370897831	416.465660358	963058
2021-06-21 14:15:00	416.628350882	416.786783529	416.401594157	416.588742721	1530575
2021-06-21 14:00:00	416.539232518	416.865999853	416.524379458	416.628350882	2881967
2021-06-21 13:45:00	416.024326416	416.667959044	416.024326416	416.539232518	1698278
2021-06-21 13:30:00	415.895599891	416.093640699	415.836286669	416.014424376	863317
2021-06-21 13:15:00	415.776775406	416.004522336	415.68953843	415.895599891	2284886
2021-06-21 13:00:00	415.87579581	416.076807231	415.747069284	415.776775406	2771679
2021-06-21 12:45:00	415.905501931	416.004522336	415.786677446	415.88074683	850860
2021-06-21 12:30:00	415.999571315	416.11344478	415.717363163	415.895599891	1080733
2021-06-21 12:15:00	416.073836619	416.222367225	415.895599891	415.994620295	1004676
2021-06-21 12:00:00	416.10354274	416.271877427	415.974816214	416.063934578	1630638
2021-06-21 11:45:00	415.756971325	416.172857023	415.702510103	416.093640699	1891307
2021-06-21 11:30:00	415.598538678	416.054032538	415.598538678	415.742118264	1773877
2021-06-21 11:15:00	415.915403972	416.049081517	415.558930516	415.588636638	2385460
2021-06-21 11:00:00	415.578734597	416.143150901	415.578734597	415.915403972	2203227
2021-06-21 10:45:00	414.974710131	415.761922345	414.964808091	415.578734597	3076002
2021-06-21 10:30:00	414.400391787	415.103436657	414.271665261	414.984612172	3434631
2021-06-21 10:15:00	413.78646528	414.71725708	413.717150997	414.385538726	3865830
2021-06-21 10:00:00	412.687338793	413.934995887	412.182334731	413.76676022	4114768
2021-06-21 09:45:00	412.717044914	413.093322451	411.855567397	412.687338793	4956699
2021-06-21 09:30:00	412.687338793	412.84577144	412.61802451	412.806163278	200600
2021-06-21 09:15:00	412.697240834	412.776457157	412.548710227	412.726946955	128285
2021-06-21 09:00:00	412.241746974	412.766555117	412.172432691	412.717044914	112150
2021-06-21 08:45:00	412.192236772	412.38037554	412.113020449	412.261551055	119287
2021-06-21 08:30:00	412.212040853	412.657632672	412.15262861	412.172432691	107737
2021-06-21 08:15:00	412.60812247	412.766951198	408.89485731	412.202138812	230362
2021-06-21 08:00:00	412.023902085	412.687338793	412.014000044	412.538808187	88725
2021-06-21 07:45:00	412.053608206	412.400179621	412.004098004	412.033804125	57173
2021-06-21 07:30:00	412.221942893	412.281355136	411.91497964	412.053608206	120762
2021-06-21 07:15:00	412.588318389	412.796261238	412.192236772	412.241746974	147479
2021-06-21 07:00:00	412.588318389	412.825967359	412.459591863	412.61802451	57640
2021-06-21 06:45:00	412.499200025	412.667534712	412.410081661	412.60812247	21454
2021-06-21 06:30:00	412.568514308	412.657632672	412.3704735	412.588318389	12681
2021-06-21 06:15:00	412.657632672	412.816065319	412.558612268	412.558612268	12189
2021-06-21 06:00:00	412.875477561	413.043812248	412.61802451	412.61802451	11643
2021-06-21 05:45:00	412.934889804	413.043812248	412.667534712	412.816065319	16159
2021-06-21 05:30:00	412.796261238	413.103224491	412.538808187	413.08342041	7927
2021-06-21 05:15:00	412.241746974	412.776457157	412.14272657	412.776457157	21848
2021-06-21 05:00:00	412.033804125	412.291257176	412.033804125	412.221942893	4402
2021-06-21 04:45:00	411.92488168	412.132824529	411.806057195	412.053608206	100404
2021-06-21 04:30:00	411.707036791	412.093216368	411.568408225	411.92488168	40547
2021-06-21 04:15:00	411.92488168	412.033804125	408.954269553	411.68723271	34873
2021-06-18 20:00:00	409.677118504	409.687020544	409.508783817	409.548391978	28977
2021-06-18 19:45:00	409.716726666	409.716726666	409.597902181	409.637510342	6562
2021-06-18 19:30:00	409.716726666	409.795942989	409.667216464	409.687020544	8666
2021-06-18 19:15:00	409.795942989	409.795942989	409.597902181	409.597902181	14067
2021-06-18 19:00:00	409.687020544	409.786040949	409.607804221	409.786040949	15923
2021-06-18 18:45:00	409.667216464	409.746432787	409.647412383	409.667216464	9992
2021-06-18 18:30:00	409.746432787	409.746432787	409.607804221	409.667216464	14095
2021-06-18 18:15:00	409.875159312	410.855461315	409.657314423	409.776138908	32314
2021-06-18 18:00:00	409.924669515	410.855461315	409.845453191	409.885061353	97557
2021-06-18 17:45:00	409.944473595	410.855461315	409.82564911	409.944473595	2885130
2021-06-18 17:30:00	409.914767474	410.073200121	409.548391978	409.944473595	121699
2021-06-18 17:15:00	409.677118504	409.993983798	409.677118504	409.894963393	444400
2021-06-18 17:00:00	409.81574707	410.990624166	409.58800014	409.696922585	267817
2021-06-18 16:45:00	410.5088899	410.667322546	409.795942989	409.82564911	459961
2021-06-18 16:30:00	410.568302142	410.98171233	410.449477657	410.51879194	4007527
2021-06-18 16:15:00	410.954481719	412.825967359	410.221730727	410.598008263	12186632
2021-06-18 16:00:00	412.736848995	412.85567348	410.637616425	410.934677638	13181441
2021-06-18 15:45:00	412.469493904	412.796261238	412.113020449	412.726946955	2953567
2021-06-18 15:30:00	412.132824529	412.85567348	411.999146984	412.469493904	2989539
2021-06-18 15:15:00	411.796155155	412.261452034	411.533751084	412.132824529	3300890
2021-06-18 15:00:00	412.033804125	412.271453095	411.647624549	411.796056135	1866354
2021-06-18 14:45:00	412.717044914	412.791310218	411.954587802	412.033804125	2101839
2021-06-18 14:30:00	412.746751036	412.915085723	412.479395944	412.717044914	906175
2021-06-18 14:15:00	412.548710227	413.043812248	412.291257176	412.736848995	1328647
2021-06-18 14:00:00	412.578416348	412.627926551	411.989244943	412.553661247	1885116
2021-06-18 13:45:00	412.405130641	412.875477561	412.405130641	412.568613328	1530657
2021-06-18 13:30:00	413.08342041	413.134118857	412.38037554	412.400278641	1338335
2021-06-18 13:15:00	412.627926551	413.152734693	412.429885742	413.093322451	2392729
2021-06-18 13:00:00	412.528906146	412.736848995	412.231844934	412.632877571	1947469
2021-06-18 12:45:00	413.162636734	413.177489794	412.519004106	412.533857167	1248988
2021-06-18 12:30:00	412.964595925	413.172538774	412.8358694	413.172538774	1155382
2021-06-18 12:15:00	412.667534712	413.147783673	412.330865338	412.964595925	1546729
2021-06-18 12:00:00	412.459591863	412.717044914	412.400179621	412.687239773	2268031
2021-06-18 11:45:00	411.578310266	412.816065319	411.513947003	412.460582067	2859500
2021-06-18 11:30:00	411.67733067	412.241746974	411.538702104	411.588212306	4737784
2021-06-18 11:15:00	412.113020449	412.467612516	411.647624549	411.68723271	12396251
2021-06-18 11:00:00	412.667534712	412.677436753	411.815959236	412.117971469	2843673
2021-06-18 10:45:00	412.578416348	413.123028572	411.776351074	412.657632672	3538621
2021-06-18 10:30:00	412.964595925	412.964595925	412.033804125	412.578416348	4365944
2021-06-18 10:15:00	413.132930612	413.365628562	412.083314327	412.974497965	5250876
2021-06-18 10:00:00	413.568620391	413.735073691	412.202138812	413.142832653	5341603
2021-06-18 09:45:00	413.004204087	413.697346917	412.459591863	413.578522431	8141260
2021-06-18 09:30:00	414.043918331	414.162742816	412.974497965	413.014106127	533502
2021-06-18 09:15:00	414.46970607	414.489510151	413.736955078	413.994309109	205869
2021-06-18 09:00:00	413.410187744	414.449901989	413.410187744	414.410293827	283733
2021-06-18 08:45:00	413.687444876	413.915191806	413.113126531	413.31116734	238571
2021-06-18 08:30:00	414.439999948	414.439999948	412.85567348	413.707248957	971424
2021-06-18 08:15:00	415.18265298	418.139402251	414.152840776	414.350881585	254520
2021-06-18 08:00:00	415.192555021	415.529224395	415.063828495	415.509420314	35334
2021-06-18 07:45:00	415.450008072	415.667852961	415.113338697	415.123240738	71005
2021-06-18 07:30:00	415.618342759	415.618342759	415.103436657	415.588636638	67823
2021-06-18 07:15:00	416.073836619	416.192661104	415.509420314	415.568832557	65015
2021-06-18 07:00:00	416.311485589	416.311485589	416.044130497	416.182759063	5118
2021-06-18 06:45:00	416.11344478	416.33128967	416.044130497	416.232269265	10678
2021-06-18 06:30:00	416.034228457	416.182759063	415.935208053	416.093640699	8834
2021-06-18 06:15:00	416.450114155	416.450114155	416.044130497	416.044130497	16769
2021-06-18 06:00:00	416.57884068	416.57884068	416.390701912	416.499624357	2787
2021-06-18 05:45:00	416.57884068	416.707567206	416.469918236	416.588742721	2891
2021-06-18 05:30:00	416.598644761	416.658057004	416.598644761	416.658057004	7670
2021-06-18 05:15:00	416.430310074	416.57884068	416.380799872	416.56893864	8814
2021-06-18 05:00:00	416.539232518	416.539232518	416.410505993	416.430310074	1885
2021-06-18 04:45:00	416.460016195	416.57884068	416.460016195	416.56893864	1806
2021-06-18 04:30:00	416.380799872	416.519428438	416.34119171	416.460016195	25140
2021-06-18 04:15:00	416.479820276	417.96512634	416.311485589	416.440212114	9988
2021-06-17 20:00:00	416.939029691	416.958768319	416.652819592	416.790989985	31125
2021-06-17 19:45:00	416.929259071	417.087069398	416.840336553	416.939029691	11392
2021-06-17 19:30:00	417.027853515	417.027853515	416.899552436	416.978506946	1076
2021-06-17 19:15:00	416.978506946	417.027853515	416.929160377	417.027853515	2410
2021-06-17 19:00:00	416.978506946	417.096938712	416.978506946	417.037722829	7359
2021-06-17 18:45:00	416.840336553	416.978506946	416.840336553	416.919291064	2773
2021-06-17 18:30:00	416.790989985	416.889683122	416.741643416	416.889683122	4781
2021-06-17 18:15:00	416.712035474	416.850205867	416.652819592	416.771251357	65273
2021-06-17 18:00:00	416.633179657	416.721904788	416.455433316	416.721904788	4024847
2021-06-17 17:45:00	416.633080964	416.662688906	416.603473023	416.613342337	20408
2021-06-17 17:30:00	416.652819592	416.652819592	416.455433316	416.633080964	38600
2021-06-17 17:15:00	416.485041258	416.652819592	416.485041258	416.652819592	61857
2021-06-17 17:00:00	416.672558219	416.741643416	416.534387826	416.741643416	2085037
2021-06-17 16:45:00	416.504779885	416.840336553	416.455433316	416.741643416	176073
2021-06-17 16:30:00	416.534387826	416.573865082	416.445564002	416.475171944	300560
2021-06-17 16:15:00	416.475171944	416.741643416	416.406086747	416.534387826	5735195
2021-06-17 16:00:00	417.180827879	417.491711263	416.30739361	416.46530263	6957001
2021-06-17 15:45:00	417.057461456	417.447299351	416.860075181	417.185762536	3477964
2021-06-17 15:30:00	417.185762536	417.185762536	416.869944495	417.06733077	2134989
2021-06-17 15:15:00	416.302458953	417.215370477	416.073194794	417.195434463	2036682
2021-06-17 15:00:00	416.494910571	416.603473023	416.129745962	416.297524296	1206528
2021-06-17 14:45:00	416.721904788	416.751512729	416.287654982	416.524518513	1389863
2021-06-17 14:30:00	416.662688906	416.840336553	416.455433316	416.702166161	3756936
2021-06-17 14:15:00	416.662688906	416.820597926	416.346870865	416.642950278	1729577
2021-06-17 14:00:00	417.017984201	417.096938712	416.415956061	416.672558219	4246968
2021-06-17 13:45:00	416.731774102	417.057461456	416.573865082	417.013049544	1556475
2021-06-17 13:30:00	416.366609492	416.741643416	416.223504443	416.731774102	1470664
2021-06-17 13:15:00	415.611606989	416.573865082	415.567195077	416.337001551	2859582
2021-06-17 13:00:00	415.024382819	415.616541645	414.881277769	415.616541645	2065339
2021-06-17 12:45:00	414.175621834	415.182291839	413.840065166	415.012638336	3086672
2021-06-17 12:30:00	415.646149587	415.646149587	413.909150363	414.175621834	3606168
2021-06-17 12:15:00	415.78431998	415.907686402	415.389547429	415.665888214	2376127
2021-06-17 12:00:00	416.860075181	417.037722829	415.665888214	415.774450666	2578374
2021-06-17 11:45:00	416.54425714	417.096938712	416.519583856	416.862049044	2541761
2021-06-17 11:30:00	415.892882431	416.603473023	415.883013117	416.535473451	2063978
2021-06-17 11:15:00	416.366609492	416.445564002	415.764581352	415.902751745	2273590
2021-06-17 11:00:00	417.215370477	417.314063615	416.188961844	416.376380113	3207789
2021-06-17 10:45:00	416.504779885	417.405354767	416.485041258	417.220305134	3781119
2021-06-17 10:30:00	415.86327449	416.751512729	415.78431998	416.485041258	4301767
2021-06-17 10:15:00	416.327132237	416.771251357	415.596803018	415.86327449	3987913
2021-06-17 10:00:00	416.327132237	416.650352263	416.090268707	416.32219758	2668870
2021-06-17 09:45:00	416.159353903	417.373279497	416.110007334	416.317262923	4463125
2021-06-17 09:30:00	415.744842725	416.455433316	415.675757528	416.139615275	423803
2021-06-17 09:15:00	415.280984977	415.833666549	415.202030467	415.744842725	236553
2021-06-17 09:00:00	415.05399076	415.369808801	415.044121447	415.26124635	88424
2021-06-17 08:45:00	414.905951054	415.26124635	414.886212426	415.063860074	117105
2021-06-17 08:30:00	415.26124635	415.290854291	414.609871641	414.856604485	72826
2021-06-17 08:15:00	415.083598702	415.873143804	414.777649975	415.221769095	152576
2021-06-17 08:00:00	415.646149587	415.646149587	415.063860074	415.093468015	32124
2021-06-17 07:45:00	415.794189293	415.833666549	415.665888214	415.665888214	26931
2021-06-17 07:30:00	415.774450666	415.912621059	415.547456449	415.78431998	25384
2021-06-17 07:15:00	415.211899781	415.883013117	415.211899781	415.794189293	64889
2021-06-17 07:00:00	414.836865857	415.231638408	414.826996544	415.231638408	21734
2021-06-17 06:45:00	415.182291839	415.182291839	414.886212426	414.886212426	5313
2021-06-17 06:30:00	415.429024684	415.458632625	415.202030467	415.202030467	5650
2021-06-17 06:15:00	415.280984977	415.429024684	415.241507722	415.369808801	3393
2021-06-17 06:00:00	415.073729388	415.280984977	415.073729388	415.280984977	4090
2021-06-17 05:45:00	415.093468015	415.142814584	414.925689681	415.103337329	2864
2021-06-17 05:30:00	414.984905564	415.231638408	414.984905564	415.083598702	8296
2021-06-17 05:15:00	414.629610268	415.004644192	414.629610268	414.935558995	2152
2021-06-17 05:00:00	414.422354679	414.609871641	414.422354679	414.609871641	1534
2021-06-17 04:45:00	415.123075957	415.132945271	414.748042033	414.748042033	1712
2021-06-17 04:30:00	414.925689681	415.073729388	414.728303406	415.073729388	4393
2021-06-17 04:15:00	414.767780661	415.359939487	414.767780661	415.202030467	4150
2021-06-16 20:00:00	415.202030467	415.271115663	414.511178503	414.856604485	31843
2021-06-16 19:45:00	415.271115663	415.300723605	415.093468015	415.202030467	23721
2021-06-16 19:30:00	415.448763311	415.488240566	415.280984977	415.280984977	7699
2021-06-16 19:15:00	415.399416742	415.49810988	415.221769095	415.448763311	27760
2021-06-16 19:00:00	415.656018901	415.705365469	415.359939487	415.478371253	14811
2021-06-16 18:45:00	415.557325763	415.764581352	415.557325763	415.675757528	29607
2021-06-16 18:30:00	415.409286056	415.586933704	415.409286056	415.49810988	10530
2021-06-16 18:15:00	415.646149587	415.675757528	415.300723605	415.458632625	58223
2021-06-16 18:00:00	415.448763311	415.646149587	415.448763311	415.636280273	95193
2021-06-16 17:45:00	415.49810988	415.507979194	415.448763311	415.448763311	22426
2021-06-16 17:30:00	415.507979194	415.507979194	415.409286056	415.507979194	264053
2021-06-16 17:15:00	415.49810988	415.606672332	415.448763311	415.507979194	88386
2021-06-16 17:00:00	415.912621059	415.912621059	415.438893998	415.507979194	109916
2021-06-16 16:45:00	416.534387826	416.593603709	415.843535862	415.961967628	164174
2021-06-16 16:30:00	416.613342337	416.633080964	416.524518513	416.563995768	185352
2021-06-16 16:15:00	416.613342337	416.929160377	416.524518513	416.603473023	2453338
2021-06-16 16:00:00	417.274586359	417.35354087	416.415956061	416.603473023	7296181
2021-06-16 15:45:00	417.402887439	418.044392834	416.948899005	417.274586359	5574086
2021-06-16 15:30:00	417.294324987	418.054262148	417.235109104	417.402887439	5058789
2021-06-16 15:15:00	416.159353903	417.383148811	415.902751745	417.294324987	4532907
2021-06-16 15:00:00	414.540786444	416.366609492	414.45196262	416.150570214	7311158
2021-06-16 14:45:00	416.035987481	416.376478806	414.53091713	414.540786444	5411886
2021-06-16 14:30:00	415.932260993	416.287654982	414.81712723	416.035987481	5171516
2021-06-16 14:15:00	417.600273714	417.600273714	414.432223993	415.947163657	13389251
2021-06-16 14:00:00	417.65958829	417.807529303	417.077200084	417.605208371	1649883
2021-06-16 13:45:00	417.570665773	417.945699696	417.531188518	417.66935891	925850
2021-06-16 13:30:00	418.074000775	418.083870089	417.471972635	417.580535086	1107201
2021-06-16 13:15:00	417.980242294	418.083870089	417.807529303	418.074000775	685005
2021-06-16 13:00:00	417.921026412	417.980242294	417.698966852	417.975307637	801235
2021-06-16 12:45:00	417.985176951	418.11347803	417.748313421	417.920138173	1443262
2021-06-16 12:30:00	418.212171168	418.310864306	417.73350945	417.985275644	1642351
2021-06-16 12:15:00	418.690832886	418.794460681	418.202301854	418.217105825	1458160
2021-06-16 12:00:00	418.745114112	418.868480534	418.685898229	418.685898229	947772
2021-06-16 11:45:00	418.952369701	418.972108329	418.656290288	418.735244798	812288
2021-06-16 11:30:00	418.804329994	419.021454897	418.774722053	418.957304358	626509
2021-06-16 11:15:00	418.666159602	418.809264651	418.562531807	418.809264651	626290
2021-06-16 11:00:00	418.62174769	418.71550617	418.527989209	418.671094258	1266132
2021-06-16 10:45:00	418.735244798	418.814199308	418.508250581	418.626188881	940150
2021-06-16 10:30:00	418.794460681	418.853676563	418.646420974	418.740179455	941323
2021-06-16 10:15:00	418.754983426	419.031324211	418.63655166	418.789526024	1063073
2021-06-16 10:00:00	418.784591367	418.84380725	418.587205091	418.763668422	1278736
2021-06-16 09:45:00	419.08067078	419.317534311	418.705636857	418.769787396	2224782
2021-06-16 09:30:00	418.903023132	419.179363918	418.893153818	419.090540094	97077
2021-06-16 09:15:00	418.853676563	418.952369701	418.784591367	418.893153818	39417
2021-06-16 09:00:00	418.814199308	418.814199308	418.705636857	418.804329994	9488
2021-06-16 08:45:00	418.725375484	418.883284505	418.725375484	418.794460681	20045
2021-06-16 08:30:00	418.685898229	418.705636857	418.567466464	418.705636857	15120
2021-06-16 08:15:00	418.695866236	418.794855453	418.439165385	418.705636857	26913
2021-06-16 08:00:00	418.577335778	418.606943719	418.537858523	418.577335778	11572
2021-06-16 07:45:00	418.63655166	418.705636857	418.547727836	418.597074405	9096
2021-06-16 07:30:00	418.63655166	418.754983426	418.55759715	418.587205091	5498
2021-06-16 07:15:00	418.656290288	418.71550617	418.616813033	418.626682347	8103
2021-06-16 07:00:00	418.92276176	418.92276176	418.725375484	418.725375484	8246
2021-06-16 06:45:00	419.08067078	419.139886663	418.893153818	418.893153818	6974
2021-06-16 06:30:00	418.804329994	419.041193525	418.804329994	418.991846956	4400
2021-06-16 06:15:00	418.606943719	418.784591367	418.518119895	418.745114112	4103
2021-06-16 06:00:00	418.616813033	418.616813033	418.597074405	418.597074405	700
2021-06-16 05:45:00	418.439165385	418.63655166	418.439165385	418.547727836	1170
2021-06-16 05:30:00	418.55759715	418.587205091	418.389818816	418.468773326	6749
2021-06-16 05:15:00	418.754983426	418.774722053	418.63655166	418.63655166	5514
2021-06-16 05:00:00	418.567466464	418.685898229	418.567466464	418.676028915	5452
2021-06-16 04:45:00	418.340472247	418.47864264	418.340472247	418.47864264	1136
2021-06-16 04:30:00	418.55759715	418.55759715	418.458904012	418.458904012	1627
2021-06-16 04:15:00	418.676028915	418.676028915	418.606943719	418.606943719	1705
2021-06-15 20:00:00	418.814199308	419.00171627	418.764852739	418.893153818	24547
2021-06-15 19:45:00	418.784591367	418.814199308	418.735244798	418.814199308	5138
2021-06-15 19:30:00	418.863545877	418.863545877	418.794460681	418.794460681	2840
2021-06-15 19:15:00	418.863545877	418.942500387	418.84380725	418.942500387	2910
2021-06-15 19:00:00	418.932631074	418.942500387	418.903023132	418.912892446	2602
2021-06-15 18:45:00	419.051062839	419.060932153	418.932631074	418.962239015	7488
2021-06-15 18:30:00	419.070801466	419.100409408	419.070801466	419.090540094	5149
2021-06-15 18:15:00	418.981977642	419.15962529	418.981977642	419.070801466	19005
2021-06-15 18:00:00	418.932631074	418.932631074	418.833937936	418.932631074	9449
2021-06-15 17:45:00	418.912892446	418.991846956	418.912892446	418.952369701	1807
2021-06-15 17:30:00	418.903023132	418.991846956	418.903023132	418.952369701	990
2021-06-15 17:15:00	418.873415191	419.021454897	418.873415191	418.903023132	21449
2021-06-15 17:00:00	419.00171627	419.060932153	418.962239015	418.962239015	276999
2021-06-15 16:45:00	418.84380725	419.051062839	418.814199308	419.00171627	104951
2021-06-15 16:30:00	418.893153818	419.295427048	418.824068622	418.833937936	130395
2021-06-15 16:15:00	418.991846956	419.051062839	418.804329994	418.903023132	6758507
2021-06-15 16:00:00	419.00171627	419.426096762	418.55759715	418.952369701	8732390
2021-06-15 15:45:00	418.888219162	419.090540094	418.488511954	418.996781613	2817030
2021-06-15 15:30:00	419.031324211	419.2385798	418.745114112	418.888219162	3378391
2021-06-15 15:15:00	419.208971859	419.208971859	418.730310141	419.011585584	1433818
2021-06-15 15:00:00	419.016520241	419.445736697	419.00171627	419.208971859	1511201
2021-06-15 14:45:00	419.065866809	419.08067078	418.903023132	419.016520241	738192
2021-06-15 14:30:00	418.893153818	419.149755977	418.873415191	419.065866809	934611
2021-06-15 14:15:00	419.095474751	419.455704704	418.883284505	418.903023132	1330694
2021-06-15 14:00:00	418.774722053	419.189233232	418.695767543	419.100409408	883411
2021-06-15 13:45:00	418.565591294	418.853676563	418.518119895	418.764852739	932787
2021-06-15 13:30:00	418.666159602	418.666159602	418.389917509	418.567466464	706997
2021-06-15 13:15:00	418.685898229	418.814199308	418.498381267	418.667245226	760743
2021-06-15 13:00:00	418.63655166	418.745114112	418.488511954	418.676028915	1306322
2021-06-15 12:45:00	418.863545877	418.942500387	418.567466464	418.631617003	1614688
2021-06-15 12:30:00	418.606943719	418.903023132	418.577335778	418.86522366	548580
2021-06-15 12:15:00	418.389818816	418.7007022	418.379949502	418.606943719	1881672
2021-06-15 12:00:00	418.404622787	418.449034699	418.133216658	418.389818816	952638
2021-06-15 11:45:00	418.592139748	418.592139748	418.004915579	418.399786823	1225521
2021-06-15 11:30:00	418.546740905	418.804329994	418.458904012	418.587205091	1013816
2021-06-15 11:15:00	418.498381267	418.676028915	418.360210875	418.542793179	1446869
2021-06-15 11:00:00	418.7007022	418.71550617	418.468773326	418.508349274	1239651
2021-06-15 10:45:00	418.824068622	418.932631074	418.587205091	418.695866236	1266064
2021-06-15 10:30:00	418.893153818	419.169494604	418.705636857	418.824068622	1346128
2021-06-15 10:15:00	419.149755977	419.2385798	418.764852739	418.883284505	1288894
2021-06-15 10:00:00	419.287926369	419.475443331	419.011585584	419.14482132	1218230
2021-06-15 09:45:00	419.860346568	419.899823823	419.08067078	419.278057056	2592185
2021-06-15 09:30:00	419.870215882	420.028026209	419.811493465	419.880085196	103280
2021-06-15 09:15:00	419.801130686	419.949170392	419.741914803	419.880085196	82547
2021-06-15 09:00:00	419.88995451	419.88995451	419.722176175	419.801130686	28422
2021-06-15 08:45:00	419.998516961	420.04786353	419.732045489	419.880085196	60737
2021-06-15 08:30:00	420.077471471	420.274857747	419.988647647	419.988647647	29837
2021-06-15 08:15:00	420.116948726	420.166295295	419.654768762	420.107079413	41417
2021-06-15 08:00:00	420.04786353	420.274857747	420.037994216	420.156425981	12717
2021-06-15 07:45:00	420.057732844	420.12681804	419.998516961	420.037994216	22645
2021-06-15 07:30:00	420.028124902	420.107079413	420.028124902	420.057732844	11551
2021-06-15 07:15:00	420.116948726	420.12681804	419.998516961	420.018255589	11300
2021-06-15 07:00:00	419.88995451	420.028124902	419.88995451	420.018255589	1079
2021-06-15 06:45:00	419.88995451	419.899823823	419.791261372	419.899823823	3083
2021-06-15 06:30:00	419.771522744	419.870215882	419.751784117	419.860346568	11159
2021-06-15 06:15:00	419.870215882	419.870215882	419.712306862	419.712306862	54055
2021-06-15 06:00:00	420.037994216	420.04786353	419.919562451	419.919562451	1319
2021-06-15 05:45:00	420.037994216	420.186033923	420.037994216	420.067602158	15010
2021-06-15 05:30:00	420.12681804	420.136687354	420.116948726	420.12681804	1200
2021-06-15 05:15:00	420.264988433	420.294596374	420.264988433	420.294596374	750
2021-06-15 05:00:00	420.215641864	420.363681571	420.215641864	420.334073629	2728
2021-06-15 04:45:00	420.176164609	420.245249805	420.176164609	420.225511178	2541
2021-06-15 04:30:00	420.274857747	420.274857747	420.097210099	420.176164609	7667
2021-06-15 04:15:00	420.403158826	420.422897453	420.176164609	420.324204316	3215
2021-06-14 20:00:00	419.702437548	419.732045489	419.514920586	419.544528527	23951
2021-06-14 19:45:00	419.633352351	419.702437548	419.613613724	419.702437548	6150
2021-06-14 19:30:00	419.613613724	419.613613724	419.613613724	419.613613724	650
2021-06-14 19:15:00	419.534659214	419.643221665	419.534659214	419.633352351	3265
2021-06-14 19:00:00	419.574136469	419.574136469	419.505051272	419.514920586	4601
2021-06-14 18:45:00	419.544528527	419.564267155	419.514920586	419.514920586	2168
2021-06-14 18:30:00	419.455704704	419.5247899	419.416227448	419.495181959	6140
2021-06-14 18:15:00	419.722176175	419.722176175	419.44583539	419.465574017	126505
2021-06-14 18:00:00	419.702437548	419.751784117	419.692568234	419.722176175	21099
2021-06-14 17:45:00	419.722176175	419.781392058	419.692568234	419.722176175	27413
2021-06-14 17:30:00	419.702437548	419.722176175	419.672829607	419.722176175	21156
2021-06-14 17:15:00	419.653090979	419.702437548	419.613613724	419.702437548	78763
2021-06-14 17:00:00	419.613613724	419.692568234	419.593875096	419.672829607	1575485
2021-06-14 16:45:00	419.732045489	419.741914803	419.574136469	419.613613724	387867
2021-06-14 16:30:00	419.68269892	419.741914803	419.613613724	419.732045489	458264
2021-06-14 16:15:00	419.722176175	419.909693137	419.534659214	419.672829607	5041964
2021-06-14 16:00:00	418.587205091	419.732045489	418.47864264	419.732045489	7204074
2021-06-14 15:45:00	418.187497884	418.616813033	418.152955285	418.587205091	1899084
2021-06-14 15:30:00	417.935830382	418.202301854	417.886483813	418.191445609	1835387
2021-06-14 15:15:00	418.004915579	418.143085972	417.896353127	417.935830382	1290955
2021-06-14 15:00:00	418.014784893	418.063440609	417.935830382	418.004915579	762986
2021-06-14 14:45:00	417.659489597	418.024654206	417.629881655	418.014784893	1267776
2021-06-14 14:30:00	417.777033124	417.827267931	417.649620283	417.659390904	750445
2021-06-14 14:15:00	417.79765999	417.866745186	417.718705479	417.768052048	685733
2021-06-14 14:00:00	417.837235938	417.975307637	417.718705479	417.792725333	783937
2021-06-14 13:45:00	417.856875872	417.985176951	417.827267931	417.837235938	675991
2021-06-14 13:30:00	417.81246396	417.8766145	417.708836166	417.866745186	498467
2021-06-14 13:15:00	417.639750969	417.827267931	417.570665773	417.81246396	543601
2021-06-14 13:00:00	417.638862731	417.777921362	417.580535086	417.634816312	633337
2021-06-14 12:45:00	417.861810529	417.866745186	417.620012342	417.638862731	1132477
2021-06-14 12:30:00	418.024654206	418.059196805	417.79765999	417.861810529	561924
2021-06-14 12:15:00	417.884608644	418.064131461	417.807529303	418.026529376	661408
2021-06-14 12:00:00	417.88638512	418.014784893	417.827267931	417.884707337	686819
2021-06-14 11:45:00	417.961391905	417.985176951	417.689097538	417.877206659	1053217
2021-06-14 11:30:00	418.138151315	418.159863805	417.856875872	417.960503667	839889
2021-06-14 11:15:00	418.202301854	418.449034699	418.044392834	418.138151315	937171
2021-06-14 11:00:00	417.935830382	418.241680416	417.807331917	418.202301854	884261
2021-06-14 10:45:00	417.999980922	418.251648423	417.698966852	417.935830382	1552092
2021-06-14 10:30:00	417.995046265	418.172693913	417.906222441	418.004915579	954928
2021-06-14 10:15:00	418.389818816	418.468773326	417.817398617	417.999980922	1384241
2021-06-14 10:00:00	418.389818816	418.71550617	418.162824599	418.384884159	1367589
2021-06-14 09:45:00	418.883284505	418.903023132	418.152856592	418.384884159	2245574
2021-06-14 09:30:00	418.824068622	418.893153818	418.685898229	418.863545877	48412
2021-06-14 09:15:00	418.695767543	418.84380725	418.646420974	418.84380725	39452
2021-06-14 09:00:00	418.883284505	418.883284505	418.458904012	418.71550617	163488
2021-06-14 08:45:00	418.912892446	419.00171627	418.853676563	418.873415191	18660
2021-06-14 08:30:00	418.873415191	419.051062839	418.863545877	418.903023132	29741
2021-06-14 08:15:00	419.248350421	419.327403624	418.754983426	418.873415191	25387
2021-06-14 08:00:00	418.92276176	418.92276176	418.71550617	418.794460681	11401
2021-06-14 07:45:00	418.814199308	419.011585584	418.784591367	418.962239015	10836
2021-06-14 07:30:00	419.139886663	419.139886663	418.754983426	418.784591367	17558
2021-06-14 07:15:00	419.060932153	419.278057056	419.060932153	419.179363918	12191
2021-06-14 07:00:00	419.130017349	419.189233232	419.120148035	419.189233232	8088
2021-06-14 06:45:00	419.218841173	419.258318428	419.208971859	419.258318428	16074
2021-06-14 06:30:00	419.199102545	419.199102545	419.041193525	419.041193525	1014
2021-06-14 06:15:00	419.2385798	419.258318428	419.189233232	419.189233232	3605
2021-06-14 06:00:00	419.2385798	419.2385798	419.2385798	419.2385798	188
2021-06-14 05:45:00	419.070801466	419.199102545	419.041193525	419.189233232	21917
2021-06-14 05:30:00	419.031324211	419.031324211	418.952369701	418.952369701	1275
2021-06-14 05:15:00	419.169494604	419.169494604	419.169494604	419.169494604	354
2021-06-14 05:00:00	419.199102545	419.199102545	419.199102545	419.199102545	201
2021-06-14 04:45:00	419.15962529	419.15962529	419.149755977	419.149755977	333
2021-06-14 04:30:00	419.110278721	419.110278721	418.932631074	418.932631074	1716
2021-06-14 04:15:00	419.100409408	419.100409408	419.100409408	419.100409408	1180
2021-06-11 20:00:00	418.833937936	418.903023132	418.833937936	418.863545877	27610
2021-06-11 19:45:00	418.833937936	418.853676563	418.824068622	418.853676563	1394
2021-06-11 19:30:00	418.863545877	418.883284505	418.863545877	418.883284505	1250
2021-06-11 19:15:00	418.853676563	418.863545877	418.853676563	418.863545877	2650
2021-06-11 19:00:00	418.824068622	418.853676563	418.824068622	418.853676563	1271
2021-06-11 18:45:00	418.853676563	418.853676563	418.814199308	418.814199308	1116
2021-06-11 18:30:00	418.794460681	418.794460681	418.784591367	418.784591367	350
2021-06-11 18:15:00	418.814199308	418.833937936	418.774722053	418.784591367	1864
2021-06-11 18:00:00	418.804329994	418.873415191	418.794460681	418.873415191	37349
2021-06-11 17:45:00	418.754983426	418.804329994	418.695767543	418.804329994	19575
2021-06-11 17:30:00	418.725375484	418.764852739	418.666159602	418.745114112	56739
2021-06-11 17:15:00	418.587205091	418.745114112	418.587205091	418.71550617	10272
2021-06-11 17:00:00	418.735244798	418.764852739	418.71550617	418.725375484	1196751
2021-06-11 16:45:00	418.745114112	418.764852739	418.695767543	418.725375484	480256
2021-06-11 16:30:00	418.725375484	418.754983426	418.656290288	418.754983426	183226
2021-06-11 16:15:00	418.794460681	418.883284505	418.577335778	418.725375484	4456006
2021-06-11 16:00:00	418.133216658	418.863545877	418.083870089	418.774722053	7229845
2021-06-11 15:45:00	418.009850236	418.152955285	417.8766145	418.133216658	1439562
2021-06-11 15:30:00	417.95556901	418.152955285	417.95556901	418.014686199	1795303
2021-06-11 15:15:00	418.23990394	418.251648423	417.935830382	417.945699696	1310618
2021-06-11 15:00:00	418.222040482	418.251648423	418.034622213	418.231909796	961494
2021-06-11 14:45:00	418.207236511	418.310864306	418.202301854	418.231909796	731071
2021-06-11 14:30:00	418.202301854	418.231909796	418.03452352	418.212072475	792336
2021-06-11 14:15:00	417.950634353	418.202301854	417.950634353	418.202203161	710175
2021-06-11 14:00:00	417.807529303	417.999980922	417.807529303	417.945699696	636915
2021-06-11 13:45:00	417.71683031	417.837137245	417.698966852	417.817398617	1123106
2021-06-11 13:30:00	417.629881655	417.777921362	417.600273714	417.708836166	1044694
2021-06-11 13:15:00	417.649718976	417.679228224	417.491711263	417.639750969	688584
2021-06-11 13:00:00	417.43249538	417.698966852	417.429534586	417.659489597	715815
2021-06-11 12:45:00	417.471972635	417.560796459	417.294324987	417.431508448	824477
2021-06-11 12:30:00	417.713770822	417.787790676	417.437430037	417.481841949	868713
2021-06-11 12:15:00	417.827267931	417.921026412	417.600273714	417.710711335	790103
2021-06-11 12:00:00	417.881549157	418.074099468	417.728574793	417.822333274	703131
2021-06-11 11:45:00	417.995046265	418.083870089	417.787790676	417.8766145	883103
2021-06-11 11:30:00	417.842071901	417.995046265	417.713770822	417.985275644	1210180
2021-06-11 11:15:00	417.817398617	417.935830382	417.496645919	417.846907865	1035876
2021-06-11 11:00:00	417.816510379	417.995046265	417.689985776	417.837137245	1072750
2021-06-11 10:45:00	418.123347344	418.152955285	417.703901509	417.816510379	1628721
2021-06-11 10:30:00	418.379949502	418.379949502	417.906222441	418.11347803	1507493
2021-06-11 10:15:00	418.429296071	418.71550617	418.182563227	418.375014845	1435308
2021-06-11 10:00:00	418.606943719	418.774722053	418.251648423	418.439165385	1546840
2021-06-11 09:45:00	418.656290288	418.873415191	418.350341561	418.597173098	2380374
2021-06-11 09:30:00	418.903023132	418.903023132	418.626682347	418.646420974	120175
2021-06-11 09:15:00	418.745114112	418.942500387	418.745114112	418.893153818	51685
2021-06-11 09:00:00	418.656290288	418.853676563	418.626682347	418.754983426	58504
2021-06-11 08:45:00	418.567466464	418.784591367	418.567466464	418.646420974	20978
2021-06-11 08:30:00	418.439165385	418.587205091	418.360210875	418.587205091	60301
2021-06-11 08:15:00	418.873316498	418.94289516	418.182563227	418.429296071	107212
2021-06-11 08:00:00	418.71550617	418.71550617	418.458904012	418.567466464	9476
2021-06-11 07:45:00	418.626682347	418.71550617	418.508250581	418.71550617	16110
2021-06-11 07:30:00	418.745114112	418.745114112	418.577335778	418.587205091	17896
2021-06-11 07:15:00	418.932631074	418.962239015	418.705636857	418.794460681	17733
2021-06-11 07:00:00	418.774722053	418.942500387	418.745114112	418.942500387	2893
2021-06-11 06:45:00	418.55759715	418.824068622	418.55759715	418.695767543	6130
2021-06-11 06:30:00	418.222040482	418.508250581	418.222040482	418.468773326	5624
2021-06-11 06:15:00	418.152955285	418.212171168	418.143085972	418.19243254	6784
2021-06-11 06:00:00	418.182563227	418.222040482	418.152955285	418.202301854	2039
2021-06-11 05:45:00	418.231909796	418.231909796	418.152955285	418.152955285	326
2021-06-11 05:30:00	418.202301854	418.222040482	418.202301854	418.222040482	4959
2021-06-11 05:15:00	418.251648423	418.251648423	418.251648423	418.251648423	323
2021-06-11 05:00:00	418.231909796	418.261517737	418.222040482	418.261517737	690
2021-06-11 04:45:00	418.004915579	418.231909796	417.975307637	418.231909796	1320
2021-06-11 04:30:00	418.064131461	418.064131461	418.064131461	418.064131461	488
2021-06-11 04:15:00	418.004915579	418.004915579	418.004915579	418.004915579	235
2021-06-10 20:00:00	418.024654206	418.093739403	417.916091755	417.975307637	12218
2021-06-10 19:45:00	418.103608716	418.11347803	417.995046265	418.004915579	1921
2021-06-10 19:30:00	418.014784893	418.014784893	417.985176951	417.985176951	4280
2021-06-10 19:15:00	418.074000775	418.074000775	417.995046265	417.995046265	1786
2021-06-10 19:00:00	418.044392834	418.083870089	418.024654206	418.074000775	3764
2021-06-10 18:45:00	418.092752471	418.093739403	418.03452352	418.044392834	9241
2021-06-10 18:30:00	418.103608716	418.162824599	418.044392834	418.11347803	25130
2021-06-10 18:15:00	418.162824599	418.172693913	418.103608716	418.103608716	15294
2021-06-10 18:00:00	418.11347803	418.152955285	418.083870089	418.152955285	7726
2021-06-10 17:45:00	418.093739403	418.11347803	418.093739403	418.11347803	13788
2021-06-10 17:30:00	418.054262148	418.133216658	418.054262148	418.093739403	28709
2021-06-10 17:15:00	418.074000775	418.093739403	417.965438324	418.054262148	27626
2021-06-10 17:00:00	418.083870089	418.133216658	418.064131461	418.064131461	25217
2021-06-10 16:45:00	417.945699696	418.152955285	417.925961069	418.083870089	604354
2021-06-10 16:30:00	417.896353127	417.995046265	417.817398617	417.906222441	486857
2021-06-10 16:15:00	418.044392834	418.231909796	417.856875872	417.886483813	2879784
2021-06-10 16:00:00	417.802594646	418.19243254	417.639750969	418.054262148	6207338
2021-06-10 15:45:00	417.95556901	418.133216658	417.729561724	417.807529303	2751851
2021-06-10 15:30:00	418.055347772	418.133216658	417.817398617	417.965438324	1655121
2021-06-10 15:15:00	418.251648423	418.291125678	417.817398617	418.054262148	1201251
2021-06-10 15:00:00	418.074000775	418.310864306	417.847006558	418.261517737	1172356
2021-06-10 14:45:00	418.143085972	418.246713766	418.03452352	418.083870089	955548
2021-06-10 14:30:00	418.409557443	418.493446611	418.103608716	418.133315351	1200465
2021-06-10 14:15:00	418.537858523	418.55759715	418.330602933	418.404622787	787892
2021-06-10 14:00:00	418.300994992	418.547727836	418.281256364	418.537858523	973517
2021-06-10 13:45:00	418.212171168	418.340472247	417.990111608	418.291125678	730074
2021-06-10 13:30:00	418.439165385	418.498381267	418.172693913	418.202301854	797090
2021-06-10 13:15:00	418.360210875	418.508250581	418.152955285	418.439165385	1405427
2021-06-10 13:00:00	418.271387051	418.379949502	418.202301854	418.370080188	627892
2021-06-10 12:45:00	417.738444107	418.300994992	417.738444107	418.276321708	1081848
2021-06-10 12:30:00	417.738444107	417.975307637	417.689097538	417.728574793	785415
2021-06-10 12:15:00	417.935830382	418.064131461	417.570665773	417.718705479	1110334
2021-06-10 12:00:00	417.629881655	417.985176951	417.610143028	417.925961069	744880
2021-06-10 11:45:00	417.679228224	417.896353127	417.343671556	417.629881655	1204424
2021-06-10 11:30:00	417.205501163	417.708836166	417.156154594	417.66935891	1249029
2021-06-10 11:15:00	416.939029691	417.254847732	416.613342337	417.205501163	2010897
2021-06-10 11:00:00	417.461313776	417.461313776	416.040922138	416.943964348	3629981
2021-06-10 10:45:00	418.222040482	418.360210875	417.423119532	417.457168664	1889616
2021-06-10 10:30:00	418.271387051	418.508250581	418.069066118	418.212171168	1283033
2021-06-10 10:15:00	418.705636857	419.08067078	418.172693913	418.271387051	2190944
2021-06-10 10:00:00	418.567466464	418.972108329	418.55759715	418.705636857	2025598
2021-06-10 09:45:00	417.43249538	418.952369701	417.412756752	418.577335778	3928368
2021-06-10 09:30:00	417.343671556	417.550927145	417.264717046	417.43249538	134229
2021-06-10 09:15:00	417.274586359	417.560796459	417.195631849	417.35354087	389631
2021-06-10 09:00:00	416.445564002	417.35354087	416.277785668	417.284455673	292559
2021-06-10 08:45:00	416.110007334	416.978506946	415.004644192	416.425825375	1088069
2021-06-10 08:30:00	416.277785668	416.415956061	416.119876648	416.139615275	122112
2021-06-10 08:15:00	416.070530079	416.62321165	415.468501939	416.277785668	72718
2021-06-10 08:00:00	415.78431998	416.425825375	415.78431998	416.090268707	68680
2021-06-10 07:45:00	416.060660765	416.060660765	415.49810988	415.744842725	26863
2021-06-10 07:30:00	416.366609492	416.455433316	416.001444883	416.080399393	31644
2021-06-10 07:15:00	416.248177727	416.346870865	416.110007334	416.346870865	26634
2021-06-10 07:00:00	416.337001551	416.356740179	416.188961844	416.248177727	5848
2021-06-10 06:45:00	416.356740179	416.376478806	416.277785668	416.376478806	1704
2021-06-10 06:30:00	416.455433316	416.494910571	416.38634812	416.38634812	2310
2021-06-10 06:15:00	416.30739361	416.504779885	416.30739361	416.485041258	9100
2021-06-10 06:00:00	416.248177727	416.317262923	416.040922138	416.317262923	4133
2021-06-10 05:45:00	416.129745962	416.317262923	416.129745962	416.277785668	4395
2021-06-10 05:30:00	416.287654982	416.317262923	416.159353903	416.159353903	1907
2021-06-10 05:15:00	416.169223217	416.248177727	416.169223217	416.248177727	801
2021-06-10 05:00:00	415.971836941	416.139615275	415.932359686	416.139615275	1117
2021-06-10 04:45:00	415.616541645	416.090268707	415.616541645	416.060660765	4591
2021-06-10 04:30:00	415.922490372	415.961967628	415.636280273	415.636280273	7850
2021-06-10 04:15:00	416.267916355	416.267916355	415.833666549	415.833666549	2090
2021-06-09 20:00:00	416.46530263	416.46530263	416.267916355	416.337001551	20083
2021-06-09 19:45:00	416.534387826	416.583734395	416.455433316	416.455433316	3820
2021-06-09 19:30:00	416.435694689	416.485041258	416.435694689	416.485041258	2498
2021-06-09 19:15:00	416.504779885	416.504779885	416.317262923	416.425825375	7962
2021-06-09 19:00:00	416.514649199	416.514649199	416.415956061	416.504779885	8944
2021-06-09 18:45:00	416.415956061	416.534387826	416.415956061	416.534387826	4596
2021-06-09 18:30:00	416.485041258	416.573865082	416.46530263	416.46530263	7299
2021-06-09 18:15:00	416.406086747	416.554027761	416.406086747	416.475171944	51345
2021-06-09 18:00:00	416.356740179	416.406086747	416.346870865	416.356740179	28280
2021-06-09 17:45:00	416.327132237	416.356740179	416.139615275	416.327132237	35940
2021-06-09 17:30:00	416.396217434	416.415956061	416.287654982	416.327132237	33189
2021-06-09 17:15:00	416.346870865	416.415956061	416.346870865	416.396217434	1134017
2021-06-09 17:00:00	416.415956061	416.435694689	416.337001551	416.406086747	107435
2021-06-09 16:45:00	416.406086747	416.435694689	416.356740179	416.406086747	137744
2021-06-09 16:30:00	416.38634812	416.534387826	416.024933849	416.406086747	919987
2021-06-09 16:15:00	416.110007334	416.455433316	416.025822088	416.38634812	5621636
2021-06-09 16:00:00	416.119876648	416.411021404	415.902751745	416.110007334	7647818
2021-06-09 15:45:00	416.317262923	416.539322483	416.080399393	416.119876648	2719209
2021-06-09 15:30:00	416.761382043	416.869944495	416.297524296	416.317262923	1642367
2021-06-09 15:15:00	416.90942175	416.914356407	416.692296847	416.751512729	1027955
2021-06-09 15:00:00	417.027853515	417.087069398	416.840336553	416.90942175	2195217
2021-06-09 14:45:00	417.286429536	417.35354087	417.008114888	417.017984201	1528438
2021-06-09 14:30:00	417.087069398	417.323932928	416.998245574	417.284850446	1611076
2021-06-09 14:15:00	417.126546653	417.314063615	416.998245574	417.092004055	802172
2021-06-09 14:00:00	417.116677339	417.262841876	417.077200084	417.116677339	765069
2021-06-09 13:45:00	417.315938784	417.373279497	416.998245574	417.126546653	788599
2021-06-09 13:30:00	417.166023908	417.444042477	417.126546653	417.318998271	698876
2021-06-09 13:15:00	417.225239791	417.363410183	417.156154594	417.166023908	529340
2021-06-09 13:00:00	417.185762536	417.264815739	417.136415967	417.215370477	529323
2021-06-09 12:45:00	417.136415967	417.254847732	417.101873368	417.182801741	490384
2021-06-09 12:30:00	417.017984201	417.156154594	416.869944495	417.126546653	617862
2021-06-09 12:15:00	416.948899005	417.0525268	416.869944495	417.027853515	639189
2021-06-09 12:00:00	417.195631849	417.294324987	416.692296847	416.953833662	1501511
2021-06-09 11:45:00	417.412756752	417.43249538	417.106808025	417.195631849	677937
2021-06-09 11:30:00	417.373279497	417.5904044	417.274586359	417.402887439	893821
2021-06-09 11:15:00	417.304194301	417.521319204	417.264717046	417.373279497	812565
2021-06-09 11:00:00	417.422626066	417.540959138	417.175893222	417.312287138	1183798
2021-06-09 10:45:00	417.373279497	417.521319204	417.225239791	417.412756752	1340670
2021-06-09 10:30:00	416.973572289	417.393018125	416.800859298	417.373279497	1448606
2021-06-09 10:15:00	417.314063615	417.463978491	416.939029691	416.982454672	1571355
2021-06-09 10:00:00	417.333802242	417.708836166	416.90942175	417.304194301	2537518
2021-06-09 09:45:00	417.649620283	417.728574793	416.978506946	417.323932928	2447962
2021-06-09 09:30:00	417.452234007	417.689097538	417.383148811	417.639750969	59261
2021-06-09 09:15:00	417.462103321	417.550927145	417.383148811	417.442364694	91709
2021-06-09 09:00:00	417.442364694	417.471972635	417.373279497	417.422626066	105094
2021-06-09 08:45:00	417.264717046	417.5904044	417.244978418	417.471972635	79952
2021-06-09 08:30:00	417.462103321	417.471972635	417.126546653	417.264717046	126914
2021-06-09 08:15:00	417.422626066	417.491711263	416.672558219	417.452234007	53233
2021-06-09 08:00:00	417.096938712	417.462103321	417.06733077	417.442364694	31534
2021-06-09 07:45:00	417.087069398	417.096938712	416.62321165	417.096938712	40229
2021-06-09 07:30:00	417.027853515	417.254847732	417.017984201	417.096938712	38122
2021-06-09 07:15:00	417.156154594	417.314063615	416.998245574	417.008114888	19927
2021-06-09 07:00:00	417.156154594	417.185762536	416.978506946	417.077200084	4144
2021-06-09 06:45:00	416.90942175	417.057461456	416.90942175	417.057461456	1563
2021-06-09 06:30:00	416.948899005	416.958768319	416.879813809	416.958768319	1311
2021-06-09 06:15:00	417.077200084	417.106808025	417.017984201	417.017984201	2830
2021-06-09 06:00:00	416.83046724	416.958768319	416.83046724	416.958768319	446
2021-06-09 05:45:00	416.958768319	416.978506946	416.958768319	416.978506946	570
2021-06-09 05:30:00	416.929160377	417.017984201	416.860075181	417.017984201	1014
2021-06-09 05:15:00	417.156154594	417.156154594	416.850205867	416.850205867	847
2021-06-09 05:00:00	417.14628528	417.225239791	417.14628528	417.195631849	1900
2021-06-09 04:30:00	417.126546653	417.126546653	416.978506946	416.978506946	404
2021-06-09 04:15:00	416.83046724	417.077200084	416.83046724	417.077200084	3450
2021-06-08 20:00:00	416.800859298	416.929160377	416.790989985	416.860075181	5665
2021-06-08 19:45:00	416.771251357	416.958768319	416.771251357	416.781120671	10221
2021-06-08 19:30:00	416.879813809	416.978408253	416.761382043	416.771251357	7377
2021-06-08 19:15:00	416.879813809	416.889683122	416.850205867	416.889683122	7442
2021-06-08 19:00:00	416.790989985	416.879813809	416.790989985	416.879813809	9346
2021-06-08 18:45:00	416.850205867	416.860075181	416.761382043	416.761382043	2189
2021-06-08 18:30:00	416.712035474	416.840336553	416.652819592	416.840336553	13249
2021-06-08 18:15:00	416.761382043	416.850205867	416.455433316	416.583734395	33120
2021-06-08 18:00:00	416.731774102	416.761382043	416.702166161	416.712035474	5028
2021-06-08 17:45:00	416.692296847	416.731774102	416.692296847	416.731774102	2228
2021-06-08 17:30:00	416.721904788	416.721904788	416.682427533	416.682427533	2011
2021-06-08 17:15:00	416.731774102	416.761382043	416.712035474	416.712035474	704984
2021-06-08 17:00:00	416.633080964	416.751512729	416.563995768	416.731774102	100043
2021-06-08 16:45:00	416.820597926	416.820597926	416.534387826	416.583734395	195889
2021-06-08 16:30:00	416.751512729	416.869944495	416.731774102	416.850205867	146276
2021-06-08 16:15:00	416.761382043	416.879813809	416.692296847	416.781120671	3756542
2021-06-08 16:00:00	417.037722829	417.225239791	416.724372117	416.751512729	5814244
2021-06-08 15:45:00	417.185762536	417.264717046	416.939029691	417.047592143	2048757
2021-06-08 15:30:00	417.323932928	417.412756752	417.042657486	417.185762536	1294342
2021-06-08 15:15:00	417.225239791	417.373279497	417.195631849	417.318998271	1045270
2021-06-08 15:00:00	416.924225721	417.264717046	416.850205867	417.220305134	781684
2021-06-08 14:45:00	417.057461456	417.126546653	416.899552436	416.924225721	723357
2021-06-08 14:30:00	416.820597926	417.072265427	416.761382043	417.062396113	709198
2021-06-08 14:15:00	416.721904788	416.958768319	416.62321165	416.829875081	1024184
2021-06-08 14:00:00	417.096938712	417.096938712	416.682427533	416.712035474	1059944
2021-06-08 13:45:00	416.712035474	417.13148131	416.652819592	417.096938712	982369
2021-06-08 13:30:00	416.894617779	416.968637633	416.712035474	416.716970131	674912
2021-06-08 13:15:00	417.047592143	417.106808025	416.879813809	416.890670054	614954
2021-06-08 13:00:00	416.98837626	417.096938712	416.820597926	417.047592143	658943
2021-06-08 12:45:00	416.924225721	417.126546653	416.879813809	416.98837626	1152527
2021-06-08 12:30:00	416.904487093	416.963702976	416.633080964	416.934095034	1142214
2021-06-08 12:15:00	416.504779885	416.90942175	416.406086747	416.900835447	894851
2021-06-08 12:00:00	416.357233644	416.613342337	416.238308413	416.509714542	1286276
2021-06-08 11:45:00	415.433959341	416.365721254	415.389547429	416.359207507	2567794
2021-06-08 11:30:00	415.902751745	416.10013802	414.826996544	415.438893998	3071772
2021-06-08 11:15:00	416.376478806	416.702166161	415.883013117	415.892882431	1629658
2021-06-08 11:00:00	416.54425714	416.721904788	416.218569786	416.366609492	1038616
2021-06-08 10:45:00	416.346870865	416.628146307	416.105072677	416.539322483	1857456
2021-06-08 10:30:00	416.62321165	416.642950278	416.238308413	416.366609492	1128556
2021-06-08 10:15:00	416.238308413	416.741643416	416.031052824	416.613342337	1577172
2021-06-08 10:00:00	417.215370477	417.402887439	416.129745962	416.258047041	2768731
2021-06-08 09:45:00	417.580535086	417.679228224	417.037722829	417.215370477	2766193
2021-06-08 09:30:00	417.629881655	417.787790676	417.541057831	417.610143028	104442
2021-06-08 09:15:00	417.541057831	417.708836166	417.51144989	417.649620283	51510
2021-06-08 09:00:00	417.679228224	417.698966852	417.412756752	417.550927145	61030
2021-06-08 08:45:00	417.738444107	417.787790676	417.51144989	417.689097538	48203
2021-06-08 08:30:00	417.501580576	417.847006558	417.471972635	417.748313421	61689
2021-06-08 08:15:00	417.136415967	417.531188518	415.981311483	417.501580576	71746
2021-06-08 08:00:00	417.442364694	417.501580576	417.363410183	417.501580576	40070
2021-06-08 07:45:00	417.215370477	417.462103321	417.14628528	417.442364694	29783
2021-06-08 07:30:00	417.333802242	417.343671556	417.14628528	417.166023908	21969
2021-06-08 07:15:00	416.978506946	417.323932928	416.850205867	417.323932928	26460
2021-06-08 07:00:00	416.62321165	417.008114888	416.603473023	416.978506946	113277
2021-06-08 06:45:00	415.78431998	416.869944495	415.547456449	416.613342337	155604
2021-06-08 06:30:00	416.672558219	416.672558219	415.49810988	415.794189293	34112
2021-06-08 06:15:00	417.06733077	417.06733077	416.751512729	416.899552436	11650
2021-06-08 06:00:00	417.06733077	417.215370477	417.06733077	417.136415967	1920
2021-06-08 05:45:00	417.185762536	417.215370477	417.185762536	417.215370477	632
2021-06-08 05:30:00	417.215370477	417.264717046	417.136415967	417.264717046	1849
2021-06-08 05:15:00	416.83046724	417.126546653	416.761382043	417.116677339	30854
2021-06-08 05:00:00	416.731774102	416.889683122	416.702166161	416.889683122	41591
2021-06-08 04:45:00	416.534387826	416.771251357	416.534387826	416.771251357	21807
2021-06-08 04:30:00	416.435694689	416.573865082	416.435694689	416.573865082	3297
2021-06-08 04:15:00	416.554126454	416.633080964	416.435694689	416.435694689	10826
2021-06-07 20:00:00	416.810728612	416.860075181	416.741643416	416.761382043	10739
2021-06-07 19:45:00	416.978506946	417.027853515	416.810728612	416.810728612	13093
2021-06-07 19:30:00	416.83046724	417.096938712	416.83046724	416.98837626	31419
2021-06-07 19:15:00	416.731774102	416.800859298	416.702166161	416.771251357	3410
2021-06-07 19:00:00	416.781120671	416.781120671	416.682427533	416.731774102	15762
2021-06-07 18:45:00	416.820597926	416.820597926	416.761382043	416.790989985	9328
2021-06-07 18:30:00	416.781120671	416.840336553	416.761382043	416.810728612	15736
2021-06-07 18:15:00	416.919291064	416.978506946	416.741643416	416.781120671	43481
2021-06-07 18:00:00	416.919291064	416.919291064	416.90942175	416.919291064	8617
2021-06-07 17:45:00	416.929160377	416.939029691	416.899552436	416.919291064	65913
2021-06-07 17:30:00	416.939029691	416.978506946	416.83046724	416.968637633	33112
2021-06-07 17:15:00	416.810728612	417.057461456	416.800859298	416.939029691	147133
2021-06-07 17:00:00	416.820597926	416.978506946	416.781120671	416.899552436	216715
2021-06-07 16:45:00	416.83046724	416.879813809	416.790989985	416.790989985	179087
2021-06-07 16:30:00	416.731774102	416.889683122	416.672558219	416.850205867	2355584
2021-06-07 16:15:00	416.702166161	416.869944495	416.672558219	416.771251357	4256227
2021-06-07 16:00:00	416.32219758	416.879813809	416.297524296	416.702166161	7382212
2021-06-07 15:45:00	416.692296847	416.741643416	416.317262923	416.327132237	2033530
2021-06-07 15:30:00	416.532808736	416.721904788	416.475171944	416.692296847	2436412
2021-06-07 15:15:00	416.30739361	416.571397753	416.289628845	416.525604137	1184013
2021-06-07 15:00:00	416.114941991	416.450498659	416.026118167	416.317262923	1507275
2021-06-07 14:45:00	415.991575569	416.159353903	415.927425029	416.119876648	818954
2021-06-07 14:30:00	416.001444883	416.040922138	415.873143804	415.991575569	742142
2021-06-07 14:15:00	415.732012617	416.010722038	415.695496156	416.000457951	701751
2021-06-07 14:00:00	415.902751745	415.922391679	415.685626842	415.730038754	760158
2021-06-07 13:45:00	416.001444883	416.139615275	415.853405176	415.912423672	1373354
2021-06-07 13:30:00	415.991575569	416.159353903	415.927425029	415.996510226	1064576
2021-06-07 13:15:00	416.16428856	416.287654982	415.87807846	416.00134619	728144
2021-06-07 13:00:00	416.170210148	416.287654982	416.110007334	416.162610777	513038
2021-06-07 12:45:00	416.031052824	416.218569786	415.971836941	416.169223217	566254
2021-06-07 12:30:00	416.277785668	416.297524296	415.974797735	416.035987481	852962
2021-06-07 12:15:00	416.00637954	416.30739361	415.922490372	416.277785668	1333624
2021-06-07 12:00:00	415.853405176	416.031052824	415.764581352	416.011314196	1111288
2021-06-07 11:45:00	415.952098314	415.981706255	415.734973411	415.858339833	1650777
2021-06-07 11:30:00	416.317262923	416.38634812	415.927425029	415.952098314	1877372
2021-06-07 11:15:00	416.218569786	416.396217434	416.040922138	416.327132237	1926510
2021-06-07 11:00:00	416.040922138	416.228439099	415.78431998	416.213635129	2039389
2021-06-07 10:45:00	416.10013802	416.179092531	415.971836941	416.04980452	1355398
2021-06-07 10:30:00	416.223504443	416.346870865	415.961967628	416.110007334	2189378
2021-06-07 10:15:00	416.682427533	416.682427533	416.149484589	416.230116883	1301500
2021-06-07 10:00:00	416.98837626	417.06733077	416.415956061	416.672558219	2028197
2021-06-07 09:45:00	417.06733077	417.254847732	416.840336553	416.98837626	2585130
2021-06-07 09:30:00	417.136415967	417.195631849	416.98837626	417.06733077	134987
2021-06-07 09:15:00	417.343671556	417.343671556	417.077200084	417.087069398	72139
2021-06-07 09:00:00	417.343671556	417.462103321	417.304194301	417.35354087	51009
2021-06-07 08:45:00	417.017984201	417.422626066	417.017984201	417.363410183	85235
2021-06-07 08:30:00	416.988474953	417.017984201	416.899552436	416.968637633	23422
2021-06-07 08:15:00	417.077200084	417.389070399	416.090268707	416.98837626	49063
2021-06-07 08:00:00	416.90942175	417.195631849	416.90942175	417.047592143	31354
2021-06-07 07:45:00	416.889683122	416.929160377	416.800859298	416.879813809	9721
2021-06-07 07:30:00	416.761382043	416.978506946	416.761382043	416.879813809	38241
2021-06-07 07:15:00	416.504779885	416.800859298	416.504779885	416.712035474	49344
2021-06-07 07:00:00	416.62321165	416.62321165	416.46530263	416.475171944	11401
2021-06-07 06:45:00	416.327132237	416.62321165	416.327132237	416.62321165	14793
2021-06-07 06:30:00	416.267916355	416.327132237	416.258047041	416.327132237	1518
2021-06-07 06:15:00	416.149484589	416.287654982	416.149484589	416.287654982	8880
2021-06-07 06:00:00	416.238308413	416.238308413	416.198831158	416.198831158	1374
2021-06-07 05:45:00	415.942229	416.248177727	415.942229	416.238308413	1032
2021-06-07 05:30:00	416.090268707	416.238308413	415.971836941	415.971836941	1710
2021-06-07 05:15:00	416.603473023	416.603473023	416.02118351	416.129745962	6660
2021-06-07 05:00:00	416.38634812	416.62321165	416.38634812	416.62321165	899
2021-06-07 04:45:00	416.337001551	416.337001551	416.337001551	416.337001551	106
2021-06-07 04:30:00	416.366609492	416.366609492	416.228439099	416.267916355	1988
2021-06-07 04:15:00	416.337001551	416.366609492	416.119876648	416.297524296	10383
2021-06-04 20:00:00	417.156154594	417.156154594	417.057461456	417.096938712	875
2021-06-04 19:45:00	417.087069398	417.156154594	417.077200084	417.077200084	3499
2021-06-04 19:30:00	417.077200084	417.156154594	417.077200084	417.077200084	776
2021-06-04 19:15:00	417.037722829	417.087069398	417.037722829	417.047592143	1479
2021-06-04 19:00:00	416.998245574	417.037722829	416.978506946	417.037722829	7538
2021-06-04 18:45:00	416.98837626	416.998245574	416.98837626	416.98837626	2317
2021-06-04 18:30:00	417.008114888	417.017984201	416.978506946	416.978506946	7824
2021-06-04 18:15:00	416.998245574	417.017984201	416.98837626	416.98837626	6939
2021-06-04 18:00:00	417.126546653	417.126546653	416.978506946	416.998245574	20222
2021-06-04 17:45:00	417.077200084	417.126546653	417.077200084	417.126546653	5156
2021-06-04 17:30:00	417.06733077	417.166023908	416.998245574	417.077200084	25378
2021-06-04 17:15:00	416.958768319	417.166023908	416.889683122	417.166023908	485808
2021-06-04 17:00:00	416.879813809	417.077200084	416.879813809	416.948899005	359407
2021-06-04 16:45:00	416.820597926	416.919291064	416.820597926	416.899552436	121973
2021-06-04 16:30:00	416.790989985	417.010483523	416.741643416	416.820597926	429776
2021-06-04 16:15:00	417.037722829	417.077200084	416.692296847	416.731774102	4656983
2021-06-04 16:00:00	417.096938712	417.393018125	416.939029691	417.047592143	9837986
2021-06-04 15:45:00	416.948899005	417.116677339	416.840336553	417.106808025	2608707
2021-06-04 15:30:00	416.850205867	416.98837626	416.820597926	416.958768319	1360540
2021-06-04 15:15:00	416.973572289	417.017984201	416.820597926	416.859483022	1609345
2021-06-04 15:00:00	417.106808025	417.126546653	416.939029691	416.968736326	1297315
2021-06-04 14:45:00	416.894617779	417.116677339	416.879813809	417.106808025	1774542
2021-06-04 14:30:00	416.771251357	416.898565505	416.692296847	416.898565505	2992838
2021-06-04 14:15:00	416.638015621	416.860075181	416.633080964	416.771251357	1411289
2021-06-04 14:00:00	416.613342337	416.682427533	416.554126454	416.638015621	680438
2021-06-04 13:45:00	416.30739361	416.692296847	416.30739361	416.618276994	873996
2021-06-04 13:30:00	416.432733895	416.504779885	416.258047041	416.30739361	589765
2021-06-04 13:15:00	416.366609492	416.504779885	416.346870865	416.43006918	534529
2021-06-04 13:00:00	416.250052897	416.381413463	416.188961844	416.366609492	437346
2021-06-04 12:45:00	416.110007334	416.361674835	416.110007334	416.253112384	550917
2021-06-04 12:30:00	416.218569786	416.228439099	416.080399393	416.10013802	424484
2021-06-04 12:15:00	416.0803007	416.218569786	415.961967628	416.216694616	1112505
2021-06-04 12:00:00	416.277785668	416.277884361	415.952098314	416.075464736	689036
2021-06-04 11:45:00	416.356740179	416.396217434	416.110007334	416.272851011	816126
2021-06-04 11:30:00	416.327132237	416.504779885	416.169223217	416.356740179	1362843
2021-06-04 11:15:00	416.208700472	416.455433316	416.169223217	416.327132237	1426478
2021-06-04 11:00:00	415.907686402	416.356740179	415.868209147	416.203765815	1397702
2021-06-04 10:45:00	415.858339833	416.238308413	415.813927921	415.907686402	1674578
2021-06-04 10:30:00	416.001444883	416.134680619	415.725104097	415.858339833	2439316
2021-06-04 10:15:00	415.744842725	416.110007334	415.744842725	416.00637954	2306924
2021-06-04 10:00:00	415.86327449	415.991575569	415.448763311	415.744842725	1924790
2021-06-04 09:45:00	415.251377036	415.991575569	415.182291839	415.86327449	3537595
2021-06-04 09:30:00	415.113206643	415.330331546	415.044121447	415.290854291	64935
2021-06-04 09:15:00	415.063860074	415.251377036	414.925689681	415.073729388	107536
2021-06-04 09:00:00	414.856604485	415.231638408	414.619740954	414.945428309	169753
2021-06-04 08:45:00	413.790718597	415.26124635	413.267644967	414.836865857	860006
2021-06-04 08:30:00	413.741372028	413.800587911	413.534116439	413.751241342	58890
2021-06-04 08:15:00	413.78075059	414.126275266	413.258170426	413.790718597	80990
2021-06-04 08:00:00	413.534116439	413.761110656	413.514377812	413.721633401	12211
2021-06-04 07:45:00	413.800587911	413.820326539	413.524247125	413.534116439	25633
2021-06-04 07:30:00	413.741372028	413.830195852	413.573593694	413.77097997	20429
2021-06-04 07:15:00	413.366338105	413.800587911	413.366338105	413.672286832	18589
2021-06-04 07:00:00	413.129474574	413.32686085	413.129474574	413.297252909	23951
2021-06-04 06:45:00	413.188690457	413.188690457	412.991304182	413.089997319	60435
2021-06-04 06:30:00	413.307122222	413.307122222	413.099866633	413.188690457	1235
2021-06-04 06:15:00	413.32686085	413.395946046	413.228167712	413.267644967	1625
2021-06-04 06:00:00	413.24790634	413.553855067	413.24790634	413.553855067	1317
2021-06-04 05:45:00	413.24790634	413.24790634	413.16895183	413.16895183	1979
2021-06-04 05:30:00	413.346599477	413.346599477	413.198559771	413.316991536	2718
2021-06-04 05:15:00	413.228167712	413.474900557	413.228167712	413.474900557	1679
2021-06-04 05:00:00	413.178821143	413.307122222	413.178821143	413.307122222	301
2021-06-04 04:45:00	413.316991536	413.316991536	413.16895183	413.16895183	475
2021-06-04 04:30:00	413.524247125	413.741372028	413.346599477	413.346599477	1460
2021-06-04 04:15:00	413.435423301	413.524247125	413.356468791	413.524247125	1523
2021-06-03 20:00:00	413.030781437	413.030781437	412.843264475	412.902480358	10145
2021-06-03 19:45:00	413.080128006	413.080128006	412.932088299	412.932088299	7276
2021-06-03 19:30:00	413.149213202	413.178821143	413.129474574	413.149213202	2051
2021-06-03 19:15:00	413.425553988	413.425553988	413.030781437	413.149213202	12446
2021-06-03 19:00:00	413.178821143	413.356468791	413.178821143	413.356468791	4634
2021-06-03 18:45:00	413.32686085	413.32686085	413.139343888	413.188690457	13746
2021-06-03 18:30:00	413.543985753	413.593332322	413.297252909	413.316991536	14603
2021-06-03 18:15:00	413.415684674	413.642678891	413.415684674	413.534116439	21569
2021-06-03 18:00:00	413.415684674	413.415684674	413.366338105	413.366338105	1130
2021-06-03 17:45:00	413.356468791	413.514377812	413.356468791	413.376207419	18990
2021-06-03 17:30:00	413.356468791	413.356468791	413.297252909	413.297252909	5732
2021-06-03 17:15:00	413.297252909	413.494639184	413.287383595	413.297252909	196933
2021-06-03 17:00:00	413.386076733	413.40581536	413.24790634	413.395946046	52633
2021-06-03 16:45:00	413.16895183	413.395946046	413.16895183	413.386076733	78127
2021-06-03 16:30:00	413.218298398	413.297252909	413.129474574	413.149213202	168122
2021-06-03 16:15:00	413.346599477	413.435423301	413.149213202	413.208429085	2346934
2021-06-03 16:00:00	413.588397665	413.642678891	413.257775654	413.346599477	5083435
2021-06-03 15:45:00	413.701894773	413.968366245	413.558789724	413.593332322	1693040
2021-06-03 15:30:00	413.652548204	413.701894773	413.26774366	413.69202546	1308326
2021-06-03 15:15:00	413.287383595	413.672188139	413.267644967	413.652449511	1346693
2021-06-03 15:00:00	413.509443155	413.603201636	413.267644967	413.292318252	1158474
2021-06-03 14:45:00	413.563724381	413.810457225	413.356468791	413.509443155	1591642
2021-06-03 14:30:00	413.874607764	413.874607764	413.534116439	413.573593694	1001813
2021-06-03 14:15:00	414.047320755	414.126275266	413.830294546	413.87855549	805941
2021-06-03 14:00:00	414.116405952	414.298988257	413.889411735	414.047419449	1036130
2021-06-03 13:45:00	414.313792227	414.412485365	413.988104873	414.106536638	1322487
2021-06-03 13:30:00	413.77097997	414.37300811	413.721633401	414.318726884	772826
2021-06-03 13:15:00	414.087192783	414.175621834	413.40581536	413.766045313	1619609
2021-06-03 13:00:00	414.200295119	414.264445658	413.751241342	414.076928697	1304672
2021-06-03 12:45:00	413.846973686	414.254576345	413.652548204	414.195360462	1147958
2021-06-03 12:30:00	413.889411735	413.997974187	413.455161929	413.844999823	1664653
2021-06-03 12:15:00	413.948627618	414.165752521	413.800587911	413.890398666	1501467
2021-06-03 12:00:00	414.017712814	414.017712814	413.593332322	413.943692961	1436689
2021-06-03 11:45:00	414.185491148	414.2940536	413.642678891	414.0078435	1387167
2021-06-03 11:30:00	414.254576345	414.353269482	413.790718597	414.185491148	2081847
2021-06-03 11:15:00	413.84993448	414.501309189	413.677221489	414.264445658	3230156
2021-06-03 11:00:00	411.90074501	413.870758732	411.806986529	413.844999823	3390405
2021-06-03 10:45:00	412.172151138	412.51757712	411.816855843	411.895810353	2031541
2021-06-03 10:30:00	412.576793003	412.675486141	412.152412511	412.182020452	2785071
2021-06-03 10:15:00	411.708293391	412.705094082	411.579992312	412.576793003	3833988
2021-06-03 10:00:00	411.195089075	411.964895549	410.839793779	411.718162705	3496576
2021-06-03 09:45:00	412.389276041	412.774179279	411.195089075	411.204958389	4558977
2021-06-03 09:30:00	412.547185062	412.724734017	412.320190845	412.320190845	138729
2021-06-03 09:15:00	412.251105649	412.537315748	412.231367021	412.527446434	49442
2021-06-03 09:00:00	412.468230552	412.606400944	412.142543197	412.152412511	117303
2021-06-03 08:45:00	411.99450349	412.507707807	411.856333098	412.478099865	276675
2021-06-03 08:30:00	411.609600253	412.12280457	411.422083292	411.964895549	217088
2021-06-03 08:15:00	411.846463784	415.478371253	411.31352084	411.571800782	179394
2021-06-03 08:00:00	412.142543197	412.142543197	411.520776429	411.885941039	149666
2021-06-03 07:45:00	412.20175908	412.379406728	411.964895549	412.182020452	58406
2021-06-03 07:30:00	412.3596681	412.409014669	412.043850059	412.300452217	113900
2021-06-03 07:15:00	412.586662317	412.636008886	411.876071725	412.3596681	150259
2021-06-03 07:00:00	412.971565554	413.070258692	412.369537414	412.557054376	90180
2021-06-03 06:45:00	413.573593694	413.603201636	412.863003103	412.912349671	24407
2021-06-03 06:30:00	413.307122222	413.682156146	413.307122222	413.524247125	5690
2021-06-03 06:15:00	414.027582128	414.027582128	413.297252909	413.395946046	24244
2021-06-03 06:00:00	414.126275266	414.146013893	413.958496931	414.037451442	4123
2021-06-03 05:45:00	413.909150363	414.155883207	413.889411735	414.155883207	3656
2021-06-03 05:30:00	414.165752521	414.21509909	413.869673108	413.879542421	2925
2021-06-03 05:15:00	414.412485365	414.412485365	414.155883207	414.155883207	3952
2021-06-03 05:00:00	414.491439875	414.53091713	414.45196262	414.491439875	698
2021-06-03 04:45:00	414.382877424	414.53091713	414.37300811	414.53091713	1765
2021-06-03 04:30:00	414.057190069	414.274314972	414.057190069	414.274314972	1587
2021-06-03 04:15:00	414.146013893	414.254576345	414.0078435	414.205229776	10483
2021-06-02 20:00:00	415.004644192	415.132945271	414.97503625	415.132945271	24081
2021-06-02 19:45:00	414.915820368	415.004644192	414.89608174	415.004644192	10263
2021-06-02 19:30:00	414.876343112	414.905951054	414.876343112	414.886212426	3401
2021-06-02 19:15:00	414.886212426	414.955297623	414.856604485	414.925689681	3656
2021-06-02 19:00:00	414.89608174	414.925689681	414.876343112	414.925689681	2087
2021-06-02 18:45:00	415.004644192	415.004644192	414.876343112	414.876343112	9733
2021-06-02 18:30:00	414.915820368	415.004644192	414.915820368	415.004644192	3969
2021-06-02 18:15:00	414.994774878	415.05399076	414.886212426	414.886212426	74638
2021-06-02 18:00:00	414.886212426	414.984905564	414.886212426	414.984905564	19260
2021-06-02 17:45:00	414.89608174	414.925689681	414.89608174	414.89608174	9026
2021-06-02 17:30:00	414.807257916	414.905951054	414.807257916	414.905951054	253500
2021-06-02 17:15:00	414.89608174	414.905951054	414.807257916	414.807257916	34767
2021-06-02 17:00:00	414.698695465	414.886212426	414.669087523	414.886212426	248265
2021-06-02 16:45:00	414.73817272	414.757911347	414.412485365	414.698695465	557085
2021-06-02 16:30:00	414.728303406	414.836865857	414.659218209	414.73817272	1165163
2021-06-02 16:15:00	414.886212426	414.945428309	414.678956837	414.748042033	4279908
2021-06-02 16:00:00	414.37300811	414.97503625	414.264445658	414.866572492	7921741
2021-06-02 15:45:00	414.289118943	414.392746738	414.096667324	414.377942767	2565612
2021-06-02 15:30:00	414.491439875	414.540786444	414.239772374	414.293066668	1876003
2021-06-02 15:15:00	414.402616051	414.560525072	414.21509909	414.481767948	1357131
2021-06-02 15:00:00	414.284184286	414.45196262	414.220033746	414.412485365	1158878
2021-06-02 14:45:00	414.303922914	414.402616051	414.165752521	414.274314972	930979
2021-06-02 14:30:00	413.938758304	414.461831934	413.899281049	414.303922914	850943
2021-06-02 14:15:00	414.298988257	414.550655758	413.810457225	413.948627618	1744110
2021-06-02 14:00:00	414.412485365	414.501309189	414.086798011	414.303922914	916934
2021-06-02 13:45:00	414.353269482	414.550655758	414.244707031	414.402616051	916540
2021-06-02 13:30:00	414.826996544	414.865486867	414.106536638	414.348334826	1573430
2021-06-02 13:15:00	414.940493652	415.034252133	414.708564778	414.835878926	834666
2021-06-02 13:00:00	414.856604485	415.014513505	414.846735171	414.940493652	470624
2021-06-02 12:45:00	414.905951054	414.925689681	414.639479582	414.861539142	1222266
2021-06-02 12:30:00	415.300723605	415.379678115	414.767780661	414.915820368	1079675
2021-06-02 12:15:00	415.350070174	415.409286056	415.162553212	415.295788948	567560
2021-06-02 12:00:00	415.596803018	415.606672332	415.271115663	415.34365512	654529
2021-06-02 11:45:00	415.572129733	415.685626842	415.41915537	415.591868361	699668
2021-06-02 11:30:00	415.57706439	415.725104097	415.350070174	415.572129733	1181817
2021-06-02 11:15:00	415.211899781	415.606573639	415.004644192	415.567195077	1651838
2021-06-02 11:00:00	415.330331546	415.478371253	415.014513505	415.197293196	1511189
2021-06-02 10:45:00	415.350070174	415.448763311	414.989840221	415.34020086	1411721
2021-06-02 10:30:00	414.999709535	415.476496083	414.891147083	415.34020086	1617615
2021-06-02 10:15:00	414.905951054	415.152683898	414.748042033	414.993787946	1503272
2021-06-02 10:00:00	414.471701248	415.182291839	414.461831934	414.915820368	2282572
2021-06-02 09:45:00	414.876343112	414.886212426	414.067059383	414.461831934	2579951
2021-06-02 09:30:00	414.777649975	414.955297623	414.669087523	414.886212426	81333
2021-06-02 09:15:00	414.965166936	415.113206643	414.728303406	414.777649975	66828
2021-06-02 09:00:00	414.846735171	414.97503625	414.787519288	414.96023228	36917
2021-06-02 08:45:00	414.728303406	414.856604485	414.688826151	414.846735171	26838
2021-06-02 08:30:00	414.343400169	414.866473799	414.343400169	414.777551282	52060
2021-06-02 08:15:00	414.422255986	414.442093306	414.086798011	414.323661541	27532
2021-06-02 08:00:00	414.402616051	414.402616051	414.224968403	414.303922914	18224
2021-06-02 07:45:00	414.195360462	414.392746738	414.165752521	414.353269482	14603
2021-06-02 07:30:00	414.363138796	414.382877424	414.0078435	414.274314972	30516
2021-06-02 07:15:00	414.303922914	414.432223993	414.303922914	414.363138796	11248
2021-06-02 07:00:00	414.234837717	414.313792227	414.234837717	414.2940536	11415
2021-06-02 06:45:00	414.136144579	414.303922914	414.136144579	414.274314972	8663
2021-06-02 06:30:00	414.037451442	414.106536638	414.037451442	414.106536638	1716
2021-06-02 06:15:00	414.096667324	414.116405952	414.086798011	414.116405952	1015
2021-06-02 06:00:00	414.096667324	414.234837717	414.067059383	414.234837717	1205
2021-06-02 05:45:00	413.988104873	414.047320755	413.968366245	413.968366245	1144
2021-06-02 05:30:00	413.761110656	414.096667324	413.761110656	413.997974187	2954
2021-06-02 05:15:00	413.721633401	413.899281049	413.721633401	413.84993448	2018
2021-06-02 05:00:00	413.751241342	413.899281049	413.613070949	413.672286832	4738
2021-06-02 04:45:00	413.92888899	413.948627618	413.69202546	413.69202546	6445
2021-06-02 04:30:00	414.195360462	414.195360462	414.096667324	414.096667324	327
2021-06-02 04:15:00	413.869673108	414.116405952	413.820326539	414.116405952	1027
2021-06-01 20:00:00	413.701894773	413.810457225	413.613070949	413.810457225	12582
2021-06-01 19:45:00	413.603201636	413.77097997	413.603201636	413.672286832	14225
2021-06-01 19:30:00	413.455161929	413.573593694	413.425553988	413.573593694	6144
2021-06-01 19:15:00	413.455161929	413.593332322	413.346599477	413.474900557	17598
2021-06-01 19:00:00	413.534116439	413.573593694	413.425553988	413.455161929	10281
2021-06-01 18:45:00	413.741372028	413.761110656	413.425553988	413.543985753	24822
2021-06-01 18:30:00	413.682156146	413.869673108	413.672286832	413.761110656	22943
2021-06-01 18:15:00	414.067059383	414.067059383	413.514377812	413.662417518	60653
2021-06-01 18:00:00	414.027582128	414.047320755	413.988104873	414.017712814	21600
2021-06-01 17:45:00	414.165752521	414.21509909	414.027582128	414.027582128	22933
2021-06-01 17:30:00	414.086798011	414.165752521	414.076928697	414.165752521	17694
2021-06-01 17:15:00	414.234837717	414.234837717	414.076928697	414.086798011	475297
2021-06-01 17:00:00	414.165752521	414.185491148	414.027582128	414.106536638	27544
2021-06-01 16:45:00	414.224968403	414.244707031	414.185491148	414.185491148	179537
2021-06-01 16:30:00	414.264445658	414.343400169	414.185491148	414.254576345	153308
2021-06-01 16:15:00	414.146013893	414.43715865	414.0078435	414.264445658	3140027
2021-06-01 16:00:00	414.067059383	414.511178503	413.978235559	414.146013893	5262770
2021-06-01 15:45:00	414.377942767	414.392746738	413.968366245	414.068934553	2159653
2021-06-01 15:30:00	414.53091713	414.718434092	414.363138796	414.377054529	1073128
2021-06-01 15:15:00	414.836865857	414.866473799	414.476635905	414.522922986	1461171
2021-06-01 15:00:00	414.757911347	414.846735171	414.678956837	414.836865857	867373
2021-06-01 14:45:00	414.545721101	414.886212426	414.461831934	414.757911347	2985082
2021-06-01 14:30:00	414.195360462	414.560525072	414.175621834	414.545721101	1044758
2021-06-01 14:15:00	414.116405952	414.363138796	413.978235559	414.193583986	908233
2021-06-01 14:00:00	413.829208921	414.160817864	413.766045313	414.117886349	841836
2021-06-01 13:45:00	413.840065166	413.988104873	413.769894345	413.829208921	644234
2021-06-01 13:30:00	413.914085019	413.978235559	413.721633401	413.844999823	999413
2021-06-01 13:15:00	414.343400169	414.343400169	413.790718597	413.918920983	1042590
2021-06-01 13:00:00	414.654283553	414.688826151	414.205229776	414.338465512	1041384
2021-06-01 12:45:00	414.532002755	414.748042033	414.427289336	414.654283553	713019
2021-06-01 12:30:00	414.402616051	414.659218209	414.249641688	414.535851787	737308
2021-06-01 12:15:00	414.807257916	414.866473799	414.323661541	414.412485365	1182449
2021-06-01 12:00:00	414.846735171	414.89608174	414.535851787	414.797388602	818169
2021-06-01 11:45:00	414.728303406	414.979970907	414.481570561	414.846735171	1911012
2021-06-01 11:30:00	414.718434092	414.836865857	414.550655758	414.728303406	2995401
2021-06-01 11:15:00	414.323661541	414.73817272	414.076928697	414.728204713	1462932
2021-06-01 11:00:00	414.905951054	414.945428309	413.958496931	414.343400169	2617639
2021-06-01 10:45:00	414.950362966	415.202030467	414.649348896	414.91433997	2595767
2021-06-01 10:30:00	414.984905564	414.984905564	414.422354679	414.952435522	3239858
2021-06-01 10:15:00	415.794189293	416.001543576	414.955297623	414.97503625	2009922
2021-06-01 10:00:00	416.080399393	416.149484589	415.478371253	415.794189293	2394002
2021-06-01 09:45:00	417.047592143	417.195631849	416.040922138	416.080399393	4940773
2021-06-01 09:30:00	416.662688906	417.06733077	416.62321165	417.057461456	197715
2021-06-01 09:15:00	416.583734395	416.672558219	416.406086747	416.662688906	86714
2021-06-01 09:00:00	416.524518513	416.583734395	416.38634812	416.573865082	82287
2021-06-01 08:45:00	416.731774102	416.751512729	416.504779885	416.524518513	42964
2021-06-01 08:30:00	416.633080964	416.761382043	416.593603709	416.751512729	37753
2021-06-01 08:15:00	416.386249427	416.968637633	414.116405952	416.652819592	101320
2021-06-01 08:00:00	416.682427533	416.692296847	416.573865082	416.682427533	60040
2021-06-01 07:45:00	416.751512729	416.751512729	416.603473023	416.662688906	65436
2021-06-01 07:30:00	416.593603709	416.968637633	416.593603709	416.771251357	77305
2021-06-01 07:15:00	416.327132237	416.581760533	416.317262923	416.581760533	32500
2021-06-01 07:00:00	416.297524296	416.356740179	416.277785668	416.356740179	23207
2021-06-01 06:45:00	416.287654982	416.337001551	416.198831158	416.30739361	30650
2021-06-01 06:30:00	416.327132237	416.396217434	416.327132237	416.396217434	1428
2021-06-01 06:15:00	416.218569786	416.366609492	416.218569786	416.277785668	1998
2021-06-01 06:00:00	416.317262923	416.366609492	416.169223217	416.188961844	9518
2021-06-01 05:45:00	416.238308413	416.356740179	416.228439099	416.297524296	11795
2021-06-01 05:30:00	416.169223217	416.406086747	416.169223217	416.238308413	10048
2021-06-01 05:15:00	416.139615275	416.139615275	416.040922138	416.040922138	4014
2021-06-01 05:00:00	415.744842725	416.188961844	415.744842725	416.119876648	8395
2021-06-01 04:45:00	415.734973411	415.734973411	415.636280273	415.695496156	1686
2021-06-01 04:30:00	415.833666549	415.932359686	415.695496156	415.774450666	5521
2021-06-01 04:15:00	415.971836941	416.188961844	415.804058607	415.804058607	12655
2021-05-28 20:00:00	414.53091713	414.560525072	414.471701248	414.550655758	4103
2021-05-28 19:45:00	414.501309189	414.540786444	414.481570561	414.481570561	6369
2021-05-28 19:30:00	414.471701248	414.471701248	414.461831934	414.461831934	707
2021-05-28 19:15:00	414.491439875	414.491439875	414.461831934	414.461831934	3754
2021-05-28 19:00:00	414.481570561	414.511178503	414.481570561	414.511178503	2914
2021-05-28 18:45:00	414.511178503	414.511178503	414.511178503	414.511178503	1120
2021-05-28 18:30:00	414.461831934	414.560525072	414.461831934	414.511178503	11336
2021-05-28 18:15:00	414.560525072	414.629610268	414.461831934	414.461831934	6534
2021-05-28 18:00:00	414.560525072	414.629610268	414.560525072	414.629610268	11301
2021-05-28 17:45:00	414.659218209	414.678956837	414.560525072	414.560525072	12524
2021-05-28 17:30:00	414.511178503	414.659218209	414.511178503	414.580263699	179933
2021-05-28 17:15:00	414.53091713	414.570394385	414.491439875	414.550655758	484237
2021-05-28 17:00:00	414.501309189	414.629610268	414.501309189	414.550655758	44070
2021-05-28 16:45:00	414.629610268	414.639479582	414.481570561	414.511178503	207133
2021-05-28 16:30:00	414.590133013	414.698695465	414.550655758	414.609871641	284518
2021-05-28 16:15:00	414.521047817	414.856604485	414.350506075	414.600002327	5387365
2021-05-28 16:00:00	415.073729388	415.369808801	414.303922914	414.540786444	11989502
2021-05-28 15:45:00	415.152683898	415.458632625	415.004644192	415.063860074	2927619
2021-05-28 15:30:00	415.058925417	415.231638408	414.994774878	415.152782591	1634164
2021-05-28 15:15:00	415.271115663	415.330331546	414.935558995	415.054188147	1307068
2021-05-28 15:00:00	415.350070174	415.409286056	415.251377036	415.270030039	1465466
2021-05-28 14:45:00	415.300723605	415.374743458	415.182291839	415.345135517	1721853
2021-05-28 14:30:00	415.014513505	415.300723605	414.97503625	415.300723605	1598294
2021-05-28 14:15:00	415.19709581	415.271115663	414.97503625	415.01559913	1084117
2021-05-28 14:00:00	415.192161153	415.300723605	415.044121447	415.192161153	947164
2021-05-28 13:45:00	415.162553212	415.330331546	415.073729388	415.202030467	1238122
2021-05-28 13:30:00	415.192161153	415.271115663	415.034350826	415.162553212	1170570
2021-05-28 13:15:00	415.379678115	415.501662833	415.157618555	415.182291839	847262
2021-05-28 13:00:00	415.646149587	415.705365469	415.335266203	415.389547429	941460
2021-05-28 12:45:00	415.621476302	415.715234783	415.547456449	415.646544359	1286453
2021-05-28 12:30:00	415.667763384	415.744842725	415.557424456	415.621476302	800302
2021-05-28 12:15:00	415.448763311	415.715234783	415.384612772	415.66796077	1141839
2021-05-28 12:00:00	415.473436596	415.512913851	415.271115663	415.448763311	1333297
2021-05-28 11:45:00	415.211899781	415.537587135	415.172422526	415.476496083	2635410
2021-05-28 11:30:00	415.103337329	415.290854291	415.05399076	415.202030467	949081
2021-05-28 11:15:00	414.970101593	415.152585205	414.856604485	415.103337329	987268
2021-05-28 11:00:00	415.05399076	415.074815012	414.876343112	414.973161081	992464
2021-05-28 10:45:00	414.580263699	415.142814584	414.580263699	415.048266558	1761420
2021-05-28 10:30:00	415.014513505	415.103337329	414.47712937	414.580263699	1608485
2021-05-28 10:15:00	415.359939487	415.537587135	414.915820368	415.004644192	2077676
2021-05-28 10:00:00	415.103337329	415.478371253	414.846735171	415.369808801	2157926
2021-05-28 09:45:00	415.468501939	415.586933704	415.063860074	415.098402672	2990627
2021-05-28 09:30:00	415.211899781	415.567195077	415.211899781	415.478371253	138049
2021-05-28 09:15:00	415.113206643	415.310592918	415.113206643	415.182291839	22615
2021-05-28 09:00:00	415.409286056	415.409286056	415.024382819	415.113206643	73991
2021-05-28 08:45:00	415.290854291	415.507979194	415.162553212	415.359939487	86291
2021-05-28 08:30:00	415.300723605	415.359939487	415.142814584	415.271115663	41756
2021-05-28 08:15:00	415.853405176	415.912621059	415.152683898	415.26124635	66281
2021-05-28 08:00:00	415.606672332	415.665888214	415.49810988	415.49810988	21711
2021-05-28 07:45:00	415.695496156	415.695496156	415.557325763	415.616541645	24892
2021-05-28 07:30:00	415.78431998	415.78431998	415.626410959	415.665888214	37233
2021-05-28 07:15:00	415.843535862	415.922490372	415.725104097	415.725104097	50108
2021-05-28 07:00:00	415.646149587	415.883013117	415.606672332	415.853405176	18287
2021-05-28 06:45:00	415.606672332	415.646149587	415.596803018	415.636280273	5345
2021-05-28 06:30:00	415.596803018	415.626410959	415.557325763	415.586933704	3134
2021-05-28 06:15:00	415.715234783	415.715234783	415.537587135	415.57706439	5425
2021-05-28 06:00:00	415.725104097	415.725104097	415.507979194	415.656018901	4643
2021-05-28 05:45:00	415.616541645	415.734973411	415.596803018	415.695496156	5649
2021-05-28 05:30:00	415.57706439	415.734973411	415.57706439	415.626410959	2464
2021-05-28 05:15:00	415.626410959	415.626410959	415.448763311	415.448763311	2903
2021-05-28 05:00:00	415.596803018	415.596803018	415.567195077	415.567195077	2076
2021-05-28 04:45:00	415.57706439	415.57706439	415.527717822	415.527717822	567
2021-05-28 04:30:00	415.458632625	415.49810988	415.448763311	415.478371253	1804
2021-05-28 04:15:00	415.448763311	415.547456449	415.448763311	415.478371253	751
2021-05-27 20:00:00	415.636280273	415.744842725	415.596803018	415.616541645	39395
2021-05-27 19:45:00	415.241507722	415.734973411	415.241507722	415.656018901	37024
2021-05-27 19:30:00	415.182291839	415.231638408	415.113206643	415.231638408	12197
2021-05-27 19:15:00	415.26124635	415.26124635	415.182291839	415.202030467	5489
2021-05-27 19:00:00	415.202030467	415.26124635	415.202030467	415.231638408	12026
2021-05-27 18:45:00	415.142814584	415.211899781	415.142814584	415.202030467	5662
2021-05-27 18:30:00	415.26124635	415.26124635	415.192161153	415.192161153	7355
2021-05-27 18:15:00	415.152683898	415.320462232	415.152683898	415.271115663	23222
2021-05-27 18:00:00	415.132945271	415.192161153	415.113206643	415.182291839	5471
2021-05-27 17:45:00	415.123075957	415.182291839	415.103337329	415.132945271	9216
2021-05-27 17:30:00	415.202030467	415.271115663	415.103337329	415.113206643	40856
2021-05-27 17:15:00	415.271115663	415.271115663	415.172422526	415.251377036	34758
2021-05-27 17:00:00	415.132945271	415.320462232	415.083598702	415.26124635	103716
2021-05-27 16:45:00	414.965166936	415.162553212	414.935558995	415.123075957	138680
2021-05-27 16:30:00	414.935558995	415.014513505	413.810457225	414.935558995	253986
2021-05-27 16:15:00	413.741372028	415.083598702	413.672286832	414.994774878	3723615
2021-05-27 16:00:00	413.968366245	414.609871641	413.682156146	413.741372028	10975777
2021-05-27 15:45:00	413.953562275	414.224968403	413.790718597	413.968366245	2767333
2021-05-27 15:30:00	413.933823647	414.106536638	413.780849284	413.938758304	2346640
2021-05-27 15:15:00	414.116405952	414.118083735	413.642678891	413.938758304	2224462
2021-05-27 15:00:00	413.859803794	414.234837717	413.782230987	414.117491576	1358859
2021-05-27 14:45:00	414.087192783	414.087192783	413.741372028	413.859803794	1834102
2021-05-27 14:30:00	413.800587911	414.116405952	413.721633401	414.096667324	1675834
2021-05-27 14:15:00	414.224968403	414.264445658	413.780849284	413.805522568	1291412
2021-05-27 14:00:00	414.146013893	414.289118943	414.07199404	414.223882779	731745
2021-05-27 13:45:00	414.422354679	414.481570561	413.92888899	414.146013893	1900140
2021-05-27 13:30:00	414.59506767	414.629610268	414.402616051	414.422354679	678261
2021-05-27 13:15:00	414.559439447	414.698794158	414.461831934	414.59506767	726606
2021-05-27 13:00:00	414.728303406	414.733238063	414.491439875	414.555590415	667660
2021-05-27 12:45:00	414.802323259	414.886212426	414.669087523	414.737777947	644518
2021-05-27 12:30:00	414.851669828	414.935558995	414.762846004	414.797388602	887879
2021-05-27 12:15:00	414.787519288	414.886212426	414.713499435	414.851669828	772397
2021-05-27 12:00:00	414.549668827	414.886212426	414.501309189	414.787519288	928924
2021-05-27 11:45:00	414.264445658	414.649348896	413.978235559	414.545721101	1682175
2021-05-27 11:30:00	414.629610268	414.757911347	414.264445658	414.264445658	1042098
2021-05-27 11:15:00	414.629610268	414.768866285	414.353269482	414.629610268	1206556
2021-05-27 11:00:00	415.162553212	415.221769095	414.303922914	414.612832435	2661189
2021-05-27 10:45:00	414.846735171	415.211899781	414.81712723	415.162553212	1214374
2021-05-27 10:30:00	414.822061887	415.034252133	414.664152866	414.846735171	1721977
2021-05-27 10:15:00	414.609871641	414.861539142	414.303922914	414.822061887	1848029
2021-05-27 10:00:00	414.866473799	414.89608174	414.427289336	414.609871641	2418168
2021-05-27 09:45:00	414.678956837	415.132945271	414.580263699	414.866473799	3592836
2021-05-27 09:30:00	414.422354679	414.866473799	414.264445658	414.678956837	196358
2021-05-27 09:15:00	413.958496931	414.491439875	413.92888899	414.392746738	113855
2021-05-27 09:00:00	413.534116439	413.978235559	413.48476987	413.92888899	72474
2021-05-27 08:45:00	413.109735947	413.800587911	412.951826927	413.553855067	106450
2021-05-27 08:30:00	413.218298398	413.228167712	412.991304182	413.149213202	41745
2021-05-27 08:15:00	412.695224768	414.067059383	412.537315748	413.24790634	239590
2021-05-27 08:00:00	412.675486141	413.316991536	412.675486141	413.287383595	39516
2021-05-27 07:45:00	412.784048592	412.813656534	412.537315748	412.636008886	45324
2021-05-27 07:30:00	412.80378722	412.922218985	412.784048592	412.793917906	19002
2021-05-27 07:15:00	412.714963396	412.872872416	412.695224768	412.80378722	23114
2021-05-27 07:00:00	412.72483271	412.734702024	412.665616827	412.714963396	5143
2021-05-27 06:45:00	412.576793003	412.695224768	412.557054376	412.695224768	8796
2021-05-27 06:30:00	412.557054376	412.675486141	412.527446434	412.527446434	19818
2021-05-27 06:15:00	412.349798786	412.428753297	412.231367021	412.428753297	2014
2021-05-27 06:00:00	412.369537414	412.507707807	412.369537414	412.43862261	2050
2021-05-27 05:45:00	412.448491924	412.566923689	412.428753297	412.428753297	3288
2021-05-27 05:30:00	412.586662317	412.626139572	412.409014669	412.409014669	3941
2021-05-27 05:15:00	412.507707807	412.596531631	412.428753297	412.576793003	4191
2021-05-27 05:00:00	412.655747513	412.655747513	412.349798786	412.507707807	6110
2021-05-27 04:45:00	412.823525847	412.823525847	412.705094082	412.714963396	5018
2021-05-27 04:30:00	412.872872416	412.912349671	412.774179279	412.88274173	1644
2021-05-27 04:15:00	412.6458782	412.912349671	412.636008886	412.88274173	10080
2021-05-26 20:00:00	413.376207419	413.524247125	413.287383595	413.524247125	21060
2021-05-26 19:45:00	413.455161929	413.455161929	413.376207419	413.386076733	4408
2021-05-26 19:30:00	413.435423301	413.455161929	413.356468791	413.415684674	5720
2021-05-26 19:15:00	413.494639184	413.504508498	413.297252909	413.415684674	24137
2021-05-26 19:00:00	413.603201636	413.603201636	413.504508498	413.504508498	8675
2021-05-26 18:45:00	413.741372028	413.741372028	413.524247125	413.622940263	19076
2021-05-26 18:30:00	413.731502715	413.840065166	413.721633401	413.840065166	6353
2021-05-26 18:15:00	413.563724381	413.820326539	413.543985753	413.741372028	36333
2021-05-26 18:00:00	413.553855067	413.573593694	413.543985753	413.573593694	4299
2021-05-26 17:45:00	413.573593694	413.593332322	413.543985753	413.543985753	6515
2021-05-26 17:30:00	413.613070949	413.613070949	413.504508498	413.573593694	30541
2021-05-26 17:15:00	413.563724381	413.622940263	413.563724381	413.593332322	61616
2021-05-26 17:00:00	413.573593694	413.603201636	413.524247125	413.603201636	37432
2021-05-26 16:45:00	413.593332322	413.642678891	413.553855067	413.632809577	143761
2021-05-26 16:30:00	413.543985753	413.622940263	413.524247125	413.593332322	107597
2021-05-26 16:15:00	413.553855067	413.593332322	413.182078017	413.543985753	2486252
2021-05-26 16:00:00	413.415684674	413.593332322	413.089997319	413.573495001	7367838
2021-05-26 15:45:00	413.474900557	413.642678891	413.297252909	413.415585981	2491900
2021-05-26 15:30:00	413.40581536	413.701894773	413.307122222	413.467301185	1735906
2021-05-26 15:15:00	413.366338105	413.465031243	413.154147859	413.410750017	1776901
2021-05-26 15:00:00	413.588397665	413.682156146	413.228167712	413.366338105	1095684
2021-05-26 14:45:00	413.613070949	413.632809577	413.425553988	413.584943405	744706
2021-05-26 14:30:00	413.494639184	413.701894773	413.415684674	413.613070949	823371
2021-05-26 14:15:00	413.228167712	413.514377812	413.16895183	413.504508498	870325
2021-05-26 14:00:00	413.271000534	413.386076733	412.971565554	413.218298398	1515802
2021-05-26 13:45:00	413.772855139	413.805522568	413.198559771	413.272579624	1185913
2021-05-26 13:30:00	413.69202546	413.919019676	413.573593694	413.78075059	761314
2021-05-26 13:15:00	413.899281049	414.126275266	413.563724381	413.687090803	1120863
2021-05-26 13:00:00	413.899281049	414.0078435	413.84993448	413.901156218	536480
2021-05-26 12:45:00	413.81470103	413.95435182	413.741372028	413.899281049	798513
2021-05-26 12:30:00	413.869673108	413.909150363	413.721633401	413.810555918	648245
2021-05-26 12:15:00	413.780849284	413.968366245	413.692124153	413.874607764	966191
2021-05-26 12:00:00	413.435423301	413.859803794	413.435423301	413.780849284	1525248
2021-05-26 11:45:00	413.474900557	413.48476987	413.218298398	413.426935692	826586
2021-05-26 11:30:00	413.608136292	413.677221489	413.312056879	413.48476987	859589
2021-05-26 11:15:00	413.435423301	413.869673108	413.435423301	413.608136292	1467327
2021-05-26 11:00:00	413.277514281	413.48476987	413.089997319	413.435324608	1097409
2021-05-26 10:45:00	413.287383595	413.479835213	413.149213202	413.287383595	1261743
2021-05-26 10:30:00	412.813656534	413.474900557	412.744571337	413.258861278	1590375
2021-05-26 10:15:00	412.448491924	412.823427154	412.300452217	412.823427154	1358612
2021-05-26 10:00:00	412.991304182	413.050520064	412.349798786	412.43862261	1633859
2021-05-26 09:45:00	413.395946046	413.711764087	412.951826927	412.981434868	2822706
2021-05-26 09:30:00	413.603201636	413.632809577	413.297252909	413.395946046	98954
2021-05-26 09:15:00	413.800587911	413.840065166	413.573593694	413.583463008	46441
2021-05-26 09:00:00	414.185491148	414.185491148	413.524247125	413.711764087	134379
2021-05-26 08:45:00	414.246680894	414.246680894	414.146013893	414.21509909	15551
2021-05-26 08:30:00	414.146013893	414.264445658	414.106536638	414.264445658	26869
2021-05-26 08:15:00	413.948232845	414.481570561	413.682156146	414.126275266	43265
2021-05-26 08:00:00	413.978235559	413.978235559	413.84993448	413.909150363	17415
2021-05-26 07:45:00	414.234837717	414.234837717	413.889411735	413.958496931	29992
2021-05-26 07:30:00	414.146013893	414.511178503	414.146013893	414.284184286	35430
2021-05-26 07:15:00	413.948627618	414.146013893	413.919019676	414.106536638	35180
2021-05-26 07:00:00	413.869673108	413.968366245	413.84993448	413.968366245	2154
2021-05-26 06:45:00	413.968366245	413.968366245	413.919019676	413.919019676	2254
2021-05-26 06:30:00	413.859803794	413.869673108	413.859803794	413.869673108	523
2021-05-26 06:15:00	413.919019676	414.017712814	413.919019676	414.017712814	1715
2021-05-26 06:00:00	414.224968403	414.224968403	413.919019676	413.919019676	3668
2021-05-26 05:45:00	414.422354679	414.53091713	414.313792227	414.313792227	2565
2021-05-26 05:30:00	414.116405952	414.353269482	414.116405952	414.353269482	627
2021-05-26 05:15:00	413.84993448	414.155883207	413.84993448	414.155883207	1214
2021-05-26 04:45:00	414.086798011	414.086798011	413.77097997	413.77097997	3476
2021-05-26 04:30:00	414.067059383	414.106536638	414.047320755	414.106536638	3838
2021-05-26 04:15:00	413.84993448	414.165752521	413.84993448	414.165752521	7806
