# Supplementary material for: Stock price movement prediction based on Stocktwits investor sentiment using FinBERT and ensemble SVM
Source: PeerJ Comput Sci. 2023 Jun 7;9:e1403. doi: 10.7717/peerj-cs.1403 (PMC10280432; doi:10.7717/peerj-cs.1403)
Supplement: Supplemental Information 4 [file peerj-cs-09-1403-s004.zip › Financial(stock price in 15-minute increments)/SPY/SPY_1_8.csv]

time	open	high	low	close	volume
2021-08-23 20:00:00	443.542096758	443.631215121	443.522292677	443.61141104	21020
2021-08-23 19:45:00	443.532194717	443.561900838	443.502488596	443.522292677	6144
2021-08-23 19:30:00	443.551998798	443.561900838	443.502488596	443.542096758	3338
2021-08-23 19:15:00	443.482684515	443.522292677	443.472782475	443.482684515	2624
2021-08-23 19:00:00	443.581704919	443.59160696	443.492586555	443.492586555	2762
2021-08-23 18:45:00	443.561900838	443.601509	443.542096758	443.601509	6820
2021-08-23 18:30:00	443.443076353	443.59160696	443.443076353	443.561900838	25040
2021-08-23 18:15:00	443.353957989	443.413370232	443.284643706	443.413370232	22008
2021-08-23 18:00:00	443.334153909	443.413370232	443.334153909	443.36386003	12172
2021-08-23 17:45:00	443.344055949	443.344055949	443.314349828	443.314349828	1828
2021-08-23 17:30:00	443.319300848	443.353957989	443.304447787	443.353957989	4075
2021-08-23 17:15:00	443.314349828	443.344055949	443.284643706	443.304447787	16137
2021-08-23 17:00:00	443.274741666	443.403468192	443.245035545	443.383664111	36437
2021-08-23 16:45:00	443.264839626	443.284643706	442.878660049	443.254937585	88331
2021-08-23 16:30:00	443.1361131	443.324251868	442.878660049	443.254937585	300843
2021-08-23 16:15:00	442.868758009	443.195525343	442.769737604	443.1361131	3012493
2021-08-23 16:00:00	443.264839626	443.443076353	442.749933524	442.868758009	6566788
2021-08-23 15:45:00	443.452978394	443.651019202	443.185623302	443.279692686	2703244
2021-08-23 15:30:00	443.467831454	443.502389575	443.245035545	443.448027373	1550712
2021-08-23 15:15:00	443.641117162	443.680725323	443.423272272	443.462880434	1260451
2021-08-23 15:00:00	443.467831454	443.720333485	443.452978394	443.651019202	770146
2021-08-23 14:45:00	443.36386003	443.581704919	443.324251868	443.467831454	797670
2021-08-23 14:30:00	443.37376207	443.542096758	443.254937585	443.36386003	1442727
2021-08-23 14:15:00	443.334153909	443.601509	443.294545747	443.38356509	1342283
2021-08-23 14:00:00	443.274741666	443.423272272	443.264839626	443.334153909	1091427
2021-08-23 13:45:00	443.324251868	443.482684515	443.046994736	443.269790646	1279352
2021-08-23 13:30:00	443.799549809	443.799549809	443.195525343	443.309398808	1283267
2021-08-23 13:15:00	443.769843687	443.83915797	443.670823283	443.799549809	1205470
2021-08-23 13:00:00	443.561900838	443.774794707	443.284643706	443.759941647	1060997
2021-08-23 12:45:00	443.462880434	443.631215121	443.383664111	443.566851859	2268596
2021-08-23 12:30:00	443.393566151	443.483080597	443.353957989	443.452978394	627552
2021-08-23 12:15:00	443.36386003	443.551998798	443.36386003	443.401289743	756213
2021-08-23 12:00:00	443.264839626	443.472782475	439.091624688	443.353957989	3253040
2021-08-23 11:45:00	443.101455959	443.284643706	443.101455959	443.274741666	1035945
2021-08-23 11:30:00	443.274741666	443.353957989	442.992533514	443.096504938	1446033
2021-08-23 11:15:00	442.863806988	443.324251868	442.853904948	443.264839626	1288117
2021-08-23 11:00:00	442.650913119	442.937082088	442.611304958	442.868758009	2653842
2021-08-23 10:45:00	442.492480472	442.759835564	442.334047826	442.650913119	2278280
2021-08-23 10:30:00	442.44297027	442.819247806	442.423166189	442.492480472	2262699
2021-08-23 10:15:00	441.97757437	442.522186594	441.799337643	442.43801925	2690516
2021-08-23 10:00:00	441.631002955	442.007280492	441.403256026	441.96272131	2085999
2021-08-23 09:45:00	440.79923156	441.937966209	440.779427479	441.631002955	4643843
2021-08-23 09:30:00	440.58138667	440.8091336	440.58138667	440.8091336	230015
2021-08-23 09:15:00	440.572474834	440.630896873	440.393247902	440.58138667	305133
2021-08-23 09:00:00	440.502170347	440.630896873	440.472464226	440.551680549	40285
2021-08-23 08:45:00	440.581782752	440.630896873	440.521974428	440.531876468	40328
2021-08-23 08:30:00	440.541778509	440.601190751	440.442758104	440.58138667	51068
2021-08-23 08:15:00	440.591288711	440.700211156	439.236689581	440.512072387	58364
2021-08-23 08:00:00	440.56158259	440.58138667	440.521974428	440.541778509	88780
2021-08-23 07:45:00	440.492268307	440.769525438	440.492268307	440.601190751	19448
2021-08-23 07:30:00	440.541778509	440.591288711	440.3437377	440.492268307	16289
2021-08-23 07:15:00	440.521974428	440.640798913	440.521974428	440.541778509	22892
2021-08-23 07:00:00	440.531876468	440.56158259	440.383345862	440.541778509	3842
2021-08-23 06:45:00	440.502170347	440.521974428	440.393247902	440.452660145	3962
2021-08-23 06:30:00	440.422954024	440.482366266	440.403149943	440.482366266	2603
2021-08-23 06:15:00	440.531876468	440.531876468	440.373443821	440.373443821	1394
2021-08-23 06:00:00	440.502170347	440.502170347	440.462562185	440.472464226	3306
2021-08-23 05:45:00	440.205109134	440.432856064	440.195207094	440.363541781	3307
2021-08-23 05:30:00	440.234815256	440.314031579	440.234815256	440.254619336	5058
2021-08-23 05:15:00	440.185305053	440.234815256	440.185305053	440.234815256	713
2021-08-23 05:00:00	440.33383566	440.33383566	440.33383566	440.33383566	205
2021-08-23 04:45:00	440.195207094	440.274423417	440.135794851	440.135794851	7730
2021-08-23 04:30:00	439.947656083	440.195207094	439.947656083	440.066480568	3769
2021-08-23 04:15:00	439.670398951	440.254619336	439.670398951	440.11599077	14202
2021-08-20 20:00:00	439.205003051	439.304023456	439.16549391	439.284219375	6692
2021-08-20 19:45:00	439.244611213	439.274317334	439.214905092	439.214905092	4537
2021-08-20 19:30:00	439.195101011	439.274317334	439.195101011	439.274317334	11657
2021-08-20 19:15:00	439.145590809	439.195101011	439.145590809	439.18519897	2007
2021-08-20 19:00:00	439.145590809	439.145590809	439.115884688	439.125786728	2095
2021-08-20 18:45:00	439.115884688	439.155492849	439.115884688	439.155492849	1477
2021-08-20 18:30:00	439.145590809	439.205003051	439.105982647	439.195101011	999
2021-08-20 18:15:00	439.18519897	439.18519897	439.18519897	439.18519897	542
2021-08-20 18:00:00	439.066374485	439.195101011	439.036668364	439.195101011	24105
2021-08-20 17:45:00	439.18519897	439.234709173	439.066374485	439.076276526	18408
2021-08-20 17:30:00	439.056472445	439.214905092	439.016864283	439.214905092	19211
2021-08-20 17:15:00	438.977256122	439.125786728	438.967354081	439.125786728	192613
2021-08-20 17:00:00	438.917843879	439.135688768	438.917843879	439.105982647	55984
2021-08-20 16:45:00	438.907941839	439.016864283	438.878235717	438.927745919	225640
2021-08-20 16:30:00	438.759411232	439.016864283	438.739607151	438.907941839	171442
2021-08-20 16:15:00	438.987158162	439.051026323	438.660390828	438.739607151	4949254
2021-08-20 16:00:00	439.254513253	439.363435698	438.93764796	438.987158162	9522967
2021-08-20 15:45:00	439.021815303	439.284219375	438.848529596	439.254513253	2705305
2021-08-20 15:30:00	438.808921434	439.046570405	438.70990103	439.021815303	1593615
2021-08-20 15:15:00	438.492056141	438.818823475	438.383133696	438.808921434	1900991
2021-08-20 15:00:00	438.323721454	438.511860222	438.125680645	438.492056141	1062513
2021-08-20 14:45:00	438.323721454	438.541566343	438.185191908	438.328672474	1141617
2021-08-20 14:30:00	438.719803071	438.818823475	438.185092888	438.313819413	1248533
2021-08-20 14:15:00	438.452447979	438.868333677	438.402937777	438.719803071	1437311
2021-08-20 14:00:00	438.680194909	438.729705111	438.383133696	438.442545939	1526124
2021-08-20 13:45:00	438.878235717	438.987158162	438.551468383	438.675243889	1398547
2021-08-20 13:30:00	439.16539489	439.195101011	438.848529596	438.873284697	897916
2021-08-20 13:15:00	438.878235717	439.17529693	438.863382657	439.155492849	673422
2021-08-20 13:00:00	438.997060202	439.205003051	438.878235717	438.878235717	1102657
2021-08-20 12:45:00	438.888137758	439.076276526	438.828725515	439.006962243	1307010
2021-08-20 12:30:00	438.145484726	438.917843879	438.096964728	438.898039798	1595057
2021-08-20 12:15:00	438.105876564	438.600978585	437.996954119	438.135582685	2096058
2021-08-20 12:00:00	438.086072483	438.155386766	437.631568828	438.095974524	2205340
2021-08-20 11:45:00	437.848423513	438.442545939	437.848423513	438.076170443	1650155
2021-08-20 11:30:00	438.125680645	438.24945615	437.828619432	437.858325554	1369023
2021-08-20 11:15:00	437.838521473	438.214799009	437.680088826	438.123700237	1511566
2021-08-20 11:00:00	437.987052079	438.24450513	437.719696988	437.858325554	1481845
2021-08-20 10:45:00	438.216383335	438.670292868	437.947443917	437.982101059	8915763
2021-08-20 10:30:00	437.680088826	438.610880626	437.442439856	438.214799009	3950406
2021-08-20 10:15:00	437.521656179	438.24450513	437.412733734	437.689990866	2819725
2021-08-20 10:00:00	436.749297026	437.749403109	436.709688864	437.516705159	4407025
2021-08-20 09:45:00	435.91752563	436.739394986	435.402619528	436.734443965	3709657
2021-08-20 09:30:00	436.085860317	436.323509288	435.838309307	435.887819509	267930
2021-08-20 09:15:00	435.363011366	436.066056237	435.194676679	436.066056237	297884
2021-08-20 09:00:00	434.788693022	435.343207286	434.709476698	435.343207286	94733
2021-08-20 08:45:00	434.085648152	434.927321588	433.937117545	434.808497103	171074
2021-08-20 08:30:00	433.80839102	434.125256313	433.80839102	434.075746111	93085
2021-08-20 08:15:00	433.719371676	435.926437467	432.719166573	433.80839102	94333
2021-08-20 08:00:00	434.105452232	434.105452232	433.669762454	433.669762454	49205
2021-08-20 07:45:00	433.996529788	434.27378692	433.917313464	434.075746111	157089
2021-08-20 07:30:00	433.372701241	434.036137949	433.313288998	433.966823667	68723
2021-08-20 07:15:00	433.788586939	433.828195101	433.293484918	433.382603281	57509
2021-08-20 07:00:00	433.976725707	434.006431828	433.788586939	433.788586939	45827
2021-08-20 06:45:00	433.937117545	433.966823667	433.748978777	433.838097141	43848
2021-08-20 06:30:00	433.81829306	434.05594203	433.81829306	433.907411424	8183
2021-08-20 06:15:00	433.788586939	433.798488979	433.550937969	433.550937969	5438
2021-08-20 06:00:00	434.263884879	434.313395081	433.699468575	433.788586939	3382
2021-08-20 05:45:00	434.006431828	434.353003243	434.006431828	434.353003243	15900
2021-08-20 05:30:00	433.34299512	433.907411424	433.34299512	433.897509384	15418
2021-08-20 05:15:00	433.442015524	433.640056332	433.442015524	433.640056332	1270
2021-08-20 05:00:00	433.541035928	433.689566535	433.511329807	433.669762454	2442
2021-08-20 04:45:00	433.11524819	433.610350211	433.075640028	433.471721645	4402
2021-08-20 04:30:00	433.422211443	433.531133888	432.867697179	433.234072675	11390
2021-08-20 04:15:00	433.283582877	433.778684898	433.214268594	433.362799201	14034
2021-08-19 20:00:00	435.085754235	435.095656275	434.640162415	434.818399143	66848
2021-08-19 19:45:00	435.333305245	435.333305245	435.095656275	435.095656275	90155
2021-08-19 19:30:00	435.273893003	435.382815447	435.234284841	435.372913407	4875
2021-08-19 19:15:00	435.343207286	435.363011366	435.263990962	435.273893003	3590
2021-08-19 19:00:00	435.303599124	435.343207286	435.263990962	435.313501164	3573
2021-08-19 18:45:00	435.650170539	435.650170539	435.263990962	435.263990962	8639
2021-08-19 18:30:00	435.462031771	435.630366458	435.363011366	435.600660337	12567
2021-08-19 18:15:00	435.580856256	435.650170539	435.363011366	435.521444013	133436
2021-08-19 18:00:00	435.561052175	435.590758296	435.491737892	435.561052175	59371
2021-08-19 17:45:00	435.719484822	435.719484822	435.531346054	435.590758296	20202
2021-08-19 17:30:00	435.709582781	435.709582781	435.66997462	435.6897787	8876
2021-08-19 17:15:00	435.709582781	435.709582781	435.630366458	435.67987666	2356
2021-08-19 17:00:00	435.570954215	435.709582781	435.570954215	435.640268498	34713
2021-08-19 16:45:00	435.590758296	435.6897787	435.521444013	435.570954215	523839
2021-08-19 16:30:00	435.778897064	435.957133792	435.491737892	435.640268498	265624
2021-08-19 16:15:00	435.531346054	436.085860317	435.521444013	435.768995024	1976580
2021-08-19 16:00:00	435.660072579	435.937329711	434.947125669	435.531346054	7189998
2021-08-19 15:45:00	436.576011319	436.739295965	435.303599124	435.650170539	4399080
2021-08-19 15:30:00	435.768995024	436.640374581	435.734337882	436.571159319	2601470
2021-08-19 15:15:00	435.333305245	436.105664398	435.293697083	435.778897064	2583233
2021-08-19 15:00:00	434.28368896	435.422423609	433.80849004	435.333305245	3293268
2021-08-19 14:45:00	433.847999181	434.52133793	433.174660433	434.308444061	4970238
2021-08-19 14:30:00	434.432219566	435.056048113	433.798488979	433.847999181	2545851
2021-08-19 14:15:00	434.620358335	435.011488931	434.154962435	434.471827728	3157557
2021-08-19 14:00:00	435.486786872	435.590758296	434.620358335	434.620358335	2012771
2021-08-19 13:45:00	435.140215457	435.759092983	434.833252204	435.475399525	2322023
2021-08-19 13:30:00	435.877917469	435.986839913	435.132887947	435.135264437	1753543
2021-08-19 13:15:00	436.571060298	436.61561948	435.551150135	435.863064408	1980513
2021-08-19 13:00:00	436.273999086	436.630472541	436.115566439	436.561158258	1740174
2021-08-19 12:45:00	435.908613794	436.511648056	435.788799105	436.271028473	1617361
2021-08-19 12:30:00	436.036350115	436.13537052	435.665023599	435.91257461	1295361
2021-08-19 12:15:00	436.407676631	436.818611309	435.749190943	436.041301136	2515187
2021-08-19 12:00:00	435.766618534	436.739394986	435.729386862	436.407676631	2746435
2021-08-19 11:45:00	434.640162415	435.769094044	434.610456294	435.767311677	2034918
2021-08-19 11:30:00	434.858007305	435.353109326	434.560946092	434.620358335	2461489
2021-08-19 11:15:00	435.20457872	435.323403205	434.52133793	434.854541591	2778900
2021-08-19 11:00:00	433.451917564	435.234284841	433.214268594	435.199627699	4158299
2021-08-19 10:45:00	434.768888941	434.858007305	433.323191039	433.442015524	3870275
2021-08-19 10:30:00	434.98673383	435.67987666	434.52133793	434.768888941	3531944
2021-08-19 10:15:00	434.234178758	435.155068518	434.115354273	434.966929749	3982145
2021-08-19 10:00:00	433.521231847	434.570848132	433.075640028	434.234178758	6233095
2021-08-19 09:45:00	431.996317622	433.81829306	431.847787016	433.531133888	7201812
2021-08-19 09:30:00	432.392399239	432.491419643	431.927003339	431.996317622	431823
2021-08-19 09:15:00	430.986309499	432.402301279	430.986309499	432.402301279	325108
2021-08-19 09:00:00	431.70915845	431.70915845	431.01601562	431.02591766	98660
2021-08-19 08:45:00	431.639844167	431.798276813	431.303174792	431.709059429	169758
2021-08-19 08:30:00	431.174448267	431.827982935	431.154644186	431.620040086	145640
2021-08-19 08:15:00	430.966505418	434.768888941	430.600129922	431.134840105	212276
2021-08-19 08:00:00	431.521019682	431.758668652	430.936799296	430.966505418	191572
2021-08-19 07:45:00	431.461607439	431.827982935	431.372489075	431.540823762	119521
2021-08-19 07:30:00	431.421999277	431.530921722	430.916995216	431.421999277	244075
2021-08-19 07:15:00	431.431901318	431.70915845	431.134840105	431.421999277	72010
2021-08-19 07:00:00	431.580431924	431.72896253	431.431901318	431.461607439	202988
2021-08-19 06:45:00	432.293378835	432.402301279	431.471509479	431.49131356	151436
2021-08-19 06:30:00	432.214162511	432.511223724	431.976513541	432.164652309	6914
2021-08-19 06:15:00	432.352791077	432.738970654	432.233966592	432.263672713	24304
2021-08-19 06:00:00	431.867591096	432.471615562	431.867591096	432.224064552	19763
2021-08-19 05:45:00	430.926897256	431.857689056	430.877387054	431.857689056	20180
2021-08-19 05:30:00	430.402089114	431.085329903	430.243656467	430.986309499	16726
2021-08-19 05:15:00	430.936799296	430.956603377	430.362480952	430.481305437	18623
2021-08-19 05:00:00	431.293272752	431.332880913	430.659542165	430.897191135	13966
2021-08-19 04:45:00	430.936799296	431.313076833	430.659542165	431.223958469	36877
2021-08-19 04:30:00	431.154644186	431.174448267	430.659542165	430.897191135	142211
2021-08-19 04:15:00	433.59054613	433.59054613	431.085329903	431.273468671	117107
2021-08-18 20:00:00	434.560946092	434.659966496	434.471827728	434.51143589	77771
2021-08-18 19:45:00	434.452023647	434.531239971	434.323297122	434.531239971	10255
2021-08-18 19:30:00	434.699574658	434.719378739	434.442121607	434.452023647	17539
2021-08-18 19:15:00	434.699574658	434.729280779	434.481729769	434.699574658	40309
2021-08-18 19:00:00	434.679770577	434.73918282	434.650064456	434.699574658	139727
2021-08-18 18:45:00	434.709476698	434.768888941	434.659966496	434.719378739	219106
2021-08-18 18:30:00	434.531239971	434.74908486	434.491631809	434.709476698	30258
2021-08-18 18:15:00	434.382709364	434.630260375	434.333199162	434.491631809	63358
2021-08-18 18:00:00	434.877811386	434.877811386	434.343101203	434.382709364	921603
2021-08-18 17:45:00	434.442121607	434.877811386	434.303493041	434.382709364	1394140
2021-08-18 17:30:00	434.501533849	439.115884688	434.362905284	434.362905284	54595
2021-08-18 17:15:00	434.313395081	434.877811386	434.253982839	434.501533849	420372
2021-08-18 17:00:00	434.145060394	434.372807324	433.719272656	434.293591001	243535
2021-08-18 16:45:00	434.402513445	434.877811386	433.58064409	434.184668556	507241
2021-08-18 16:30:00	434.818399143	434.877811386	434.303493041	434.422317526	330772
2021-08-18 16:15:00	434.897615466	435.125362396	434.481729769	434.818399143	9985333
2021-08-18 16:00:00	437.095868441	437.224594966	434.620358335	434.907517507	15995066
2021-08-18 15:45:00	437.224594966	437.224594966	436.402725611	437.100819461	5798817
2021-08-18 15:30:00	438.086072483	438.264309211	437.175084764	437.224594966	3368766
2021-08-18 15:15:00	438.511860222	438.511860222	437.828619432	438.091815667	2367960
2021-08-18 15:00:00	438.531664302	438.610880626	438.125680645	438.521762262	2315148
2021-08-18 14:45:00	438.898039798	439.224807132	438.47720308	438.521762262	3585028
2021-08-18 14:30:00	438.145484726	438.927745919	437.373125573	438.897940778	4156297
2021-08-18 14:15:00	438.977256122	439.838733639	437.937541877	438.135582685	4143265
2021-08-18 14:00:00	438.902990818	439.096080607	438.888137758	438.977256122	568082
2021-08-18 13:45:00	438.70495001	438.907941839	438.680194909	438.907941839	873452
2021-08-18 13:30:00	438.972305101	439.006962243	438.533149609	438.70495001	957806
2021-08-18 13:15:00	439.036668364	439.036668364	438.69999899	438.977157101	996571
2021-08-18 13:00:00	438.807139067	439.036668364	438.713960867	439.029043793	846792
2021-08-18 12:45:00	438.650488788	438.888137758	438.650488788	438.803970414	1390256
2021-08-18 12:30:00	439.254513253	439.294121415	438.621178748	438.655439808	1374154
2021-08-18 12:15:00	439.026766324	439.353533658	438.927745919	439.264415294	1169362
2021-08-18 12:00:00	439.279268355	439.40304386	438.848529596	439.01854763	1193911
2021-08-18 11:45:00	439.234709173	439.313925496	438.799019394	439.279268355	1851741
2021-08-18 11:30:00	439.086178566	439.304023456	438.912892859	439.244611213	1754289
2021-08-18 11:15:00	439.442751042	439.492063203	438.987158162	439.096080607	2009821
2021-08-18 11:00:00	439.452554062	439.987363265	439.284219375	439.447603042	1769912
2021-08-18 10:45:00	439.838733639	440.145696892	439.363435698	439.462456102	2062051
2021-08-18 10:30:00	439.987264245	440.269472397	439.739713234	439.838733639	2338248
2021-08-18 10:15:00	439.739713234	440.007068326	439.493152428	439.987264245	2657993
2021-08-18 10:00:00	439.066374485	439.764468335	438.769313273	439.729910214	2525670
2021-08-18 09:45:00	438.620782666	439.076276526	438.333623494	439.066374485	2893094
2021-08-18 09:30:00	438.660390828	438.69999899	438.452447979	438.591076545	136807
2021-08-18 09:15:00	438.898039798	438.957452041	438.660390828	438.660390828	25453
2021-08-18 09:00:00	439.096080607	439.096080607	438.789117353	438.878235717	41285
2021-08-18 08:45:00	439.056472445	439.274317334	439.036668364	439.096080607	36325
2021-08-18 08:30:00	439.16539489	439.264514314	439.056472445	439.056472445	20799
2021-08-18 08:15:00	439.313925496	440.019940978	439.066374485	439.125786728	76850
2021-08-18 08:00:00	439.195101011	439.343631617	439.195101011	439.274317334	11652
2021-08-18 07:45:00	439.214905092	439.323827536	439.155492849	439.224807132	18548
2021-08-18 07:30:00	439.323827536	439.347592433	439.224807132	439.234709173	8491
2021-08-18 07:15:00	439.561476507	439.65059487	439.363435698	439.363435698	19102
2021-08-18 07:00:00	439.313925496	439.64069283	439.294121415	439.561476507	13038
2021-08-18 06:45:00	439.086178566	439.323827536	439.086178566	439.323827536	943
2021-08-18 06:30:00	438.888137758	438.967354081	438.888137758	438.93764796	1550
2021-08-18 06:15:00	439.036668364	439.066374485	438.967354081	438.967354081	2584
2021-08-18 06:00:00	439.135688768	439.135688768	439.006962243	439.006962243	1727
2021-08-18 05:45:00	439.224807132	439.224807132	439.224807132	439.224807132	218
2021-08-18 05:30:00	439.353533658	439.353533658	439.313925496	439.313925496	702
2021-08-18 05:15:00	439.135688768	439.17529693	439.076276526	439.16539489	1777
2021-08-18 05:00:00	439.036668364	439.18519897	438.997060202	439.18519897	2480
2021-08-18 04:45:00	439.076276526	439.224807132	439.076276526	439.076276526	1832
2021-08-18 04:30:00	439.294121415	439.432749981	439.076276526	439.076276526	6590
2021-08-18 04:15:00	439.105982647	439.561476507	439.105982647	439.294121415	5786
2021-08-17 20:00:00	438.878235717	438.907941839	438.660390828	438.660390828	17311
2021-08-17 19:45:00	438.907941839	438.957452041	438.838627556	438.888137758	4372
2021-08-17 19:30:00	439.016864283	439.096080607	438.927745919	439.096080607	4692
2021-08-17 19:15:00	438.997060202	439.125786728	438.997060202	439.096080607	80043
2021-08-17 19:00:00	438.868333677	438.987158162	438.799019394	438.987158162	28794
2021-08-17 18:45:00	439.016864283	439.086178566	438.838627556	438.868333677	87381
2021-08-17 18:30:00	439.096080607	439.105982647	439.016864283	439.016864283	1232
2021-08-17 18:15:00	438.987158162	439.16539489	438.967354081	439.096080607	36175
2021-08-17 18:00:00	439.076276526	439.076276526	438.917843879	438.997060202	34418
2021-08-17 17:45:00	439.026766324	439.086178566	439.006962243	439.056472445	18486
2021-08-17 17:30:00	438.977256122	439.105982647	438.967354081	439.046570405	27442
2021-08-17 17:15:00	439.036668364	439.155492849	438.987158162	438.987158162	9414
2021-08-17 17:00:00	438.93764796	439.690203032	438.868333677	439.036668364	125004
2021-08-17 16:45:00	439.036668364	439.036668364	438.47225206	438.917843879	253474
2021-08-17 16:30:00	439.096080607	439.690203032	439.036668364	439.086178566	296597
2021-08-17 16:15:00	439.700105073	439.789223436	439.016864283	439.096080607	3301092
2021-08-17 16:00:00	438.660390828	439.719909153	438.497007161	439.710007113	7868778
2021-08-17 15:45:00	438.828725515	439.205003051	438.403036797	438.665341848	3220407
2021-08-17 15:30:00	438.729705111	439.006962243	438.541566343	438.828725515	2588049
2021-08-17 15:15:00	438.724754091	439.155492849	438.70990103	438.719803071	2560296
2021-08-17 15:00:00	437.907835756	438.818823475	437.76920719	438.724754091	2483538
2021-08-17 14:45:00	437.987052079	438.24450513	437.433924101	437.906251429	2192496
2021-08-17 14:30:00	438.412839817	438.571272464	437.907835756	437.982101059	2939981
2021-08-17 14:15:00	437.749403109	438.492056141	437.719696988	438.407888797	2126796
2021-08-17 14:00:00	437.036456198	437.800596658	436.719590905	437.759305149	3538992
2021-08-17 13:45:00	437.828619432	437.841195024	436.808709268	437.036357178	2408137
2021-08-17 13:30:00	437.709794947	437.858325554	437.056260279	437.813766372	2260669
2021-08-17 13:15:00	436.670080703	437.739501068	436.531452137	437.704249805	4588515
2021-08-17 13:00:00	437.650382705	437.680088826	436.571060298	436.699786824	3397848
2021-08-17 12:45:00	438.818823475	438.818823475	437.293909249	437.630578624	3800068
2021-08-17 12:30:00	438.660390828	438.868333677	438.095974524	438.82733923	2324499
2021-08-17 12:15:00	438.719803071	438.93764796	438.383133696	438.670292868	2571284
2021-08-17 12:00:00	439.40304386	439.488102387	438.670193848	438.71970405	1835232
2021-08-17 11:45:00	439.472358143	439.947557063	439.16539489	439.40304386	1897240
2021-08-17 11:30:00	439.888243841	440.165500973	439.363435698	439.489686714	2250288
2021-08-17 11:15:00	440.015980162	440.11599077	439.472160102	439.888243841	2274226
2021-08-17 11:00:00	440.358590761	440.601190751	439.967460164	440.016970366	2654415
2021-08-17 10:45:00	440.314031579	440.442758104	439.749615275	440.363541781	4581115
2021-08-17 10:30:00	440.224913215	440.492268307	439.65059487	440.318982599	3809073
2021-08-17 10:15:00	439.323827536	440.400179331	439.036668364	440.224913215	4811358
2021-08-17 10:00:00	440.363541781	440.432856064	438.927745919	439.313925496	4783374
2021-08-17 09:45:00	439.888243841	440.452660145	439.284219375	440.358590761	5490605
2021-08-17 09:30:00	440.393247902	440.422954024	439.8783418	439.888243841	402753
2021-08-17 09:15:00	440.710113196	440.710113196	440.195207094	440.383345862	110329
2021-08-17 09:00:00	440.858643802	440.858643802	440.680407075	440.680407075	59979
2021-08-17 08:45:00	440.353639741	440.888349924	440.076382609	440.868545843	154490
2021-08-17 08:30:00	440.720015236	440.720015236	440.294227498	440.413051983	56842
2021-08-17 08:15:00	440.720015236	442.923219231	440.264521377	440.759623398	73553
2021-08-17 08:00:00	440.650700953	440.789329519	440.591288711	440.720015236	125635
2021-08-17 07:45:00	440.452660145	440.749721358	440.33383566	440.680407075	68615
2021-08-17 07:30:00	440.611092792	440.640798913	440.244717296	440.462562185	60772
2021-08-17 07:15:00	440.759623398	440.769525438	440.531876468	440.620994832	44977
2021-08-17 07:00:00	440.492268307	440.650700953	440.492268307	440.630896873	33645
2021-08-17 06:45:00	440.759623398	440.769525438	440.472464226	440.492268307	22057
2021-08-17 06:30:00	440.769525438	440.819035641	440.700211156	440.700211156	10457
2021-08-17 06:15:00	440.591288711	440.789329519	440.56158259	440.720015236	21528
2021-08-17 06:00:00	440.739819317	440.8091336	440.640798913	440.8091336	3216
2021-08-17 05:45:00	441.007174409	441.007174409	440.848741762	440.858643802	9075
2021-08-17 05:30:00	440.908154004	441.135900934	440.908154004	441.116096853	6799
2021-08-17 05:15:00	440.789329519	440.997272368	440.710113196	440.937860126	3123
2021-08-17 05:00:00	440.690309115	440.710113196	440.690309115	440.710113196	236
2021-08-17 04:45:00	440.591288711	440.759623398	440.531876468	440.759623398	2911
2021-08-17 04:30:00	440.759623398	440.838839721	440.591288711	440.710113196	28069
2021-08-17 04:15:00	441.145802975	441.145802975	440.660602994	440.700211156	54330
2021-08-16 20:00:00	442.334047826	442.43306823	442.334047826	442.363753947	17474
2021-08-16 19:45:00	442.304341704	442.353851907	442.284537624	442.343949866	4544
2021-08-16 19:30:00	442.314243745	442.314243745	442.284537624	442.304341704	1577
2021-08-16 19:15:00	442.254831502	442.314243745	442.19541926	442.304341704	7280
2021-08-16 19:00:00	442.185517219	442.284537624	442.116202936	442.274635583	121031
2021-08-16 18:45:00	442.274635583	442.284537624	442.2053213	442.2053213	13774
2021-08-16 18:30:00	442.225125381	442.304341704	442.185517219	442.304341704	22676
2021-08-16 18:15:00	442.472676392	442.472676392	442.2053213	442.2053213	111456
2021-08-16 18:00:00	442.512284553	442.512284553	442.472676392	442.492480472	6457
2021-08-16 17:45:00	442.472676392	442.591500877	442.472676392	442.472676392	15915
2021-08-16 17:30:00	442.472676392	442.591500877	442.472676392	442.482578432	452559
2021-08-16 17:15:00	442.462774351	442.522186594	442.44297027	442.522186594	17480
2021-08-16 17:00:00	442.294439664	442.452872311	442.254831502	442.423166189	6039000
2021-08-16 16:45:00	442.541990675	442.591500877	442.235027421	442.314243745	480838
2021-08-16 16:30:00	442.631109038	442.680619241	442.502382513	442.551892715	527120
2021-08-16 16:15:00	442.641011079	442.868758009	442.522186594	442.631109038	6063297
2021-08-16 16:00:00	442.002329471	442.730129443	441.97757437	442.641011079	7380867
2021-08-16 15:45:00	442.126104977	442.2053213	441.843896825	442.017182532	2904356
2021-08-16 15:30:00	442.007280492	442.254831502	441.928064168	442.126104977	1768760
2021-08-16 15:15:00	441.73497438	442.046888653	441.65179724	441.997477472	1379211
2021-08-16 15:00:00	441.571590713	442.046888653	441.551786632	441.7399254	1943875
2021-08-16 14:45:00	441.368598884	441.601296834	441.368598884	441.581492753	891851
2021-08-16 14:30:00	441.541884592	441.601296834	441.324039702	441.363746884	942148
2021-08-16 14:15:00	441.284431541	441.631002955	441.155705015	441.531982551	1533782
2021-08-16 14:00:00	441.175509096	441.294333581	441.04678257	441.284431541	1566035
2021-08-16 13:45:00	440.8091336	441.215117258	440.76259401	441.165706076	1341806
2021-08-16 13:30:00	440.606141771	440.908154004	440.472464226	440.79923156	1207267
2021-08-16 13:15:00	440.522073448	440.680407075	440.447709125	440.606141771	1006583
2021-08-16 13:00:00	440.210060154	440.57148463	440.185701135	440.526925448	1017928
2021-08-16 12:45:00	440.125892811	440.234815256	439.927852002	440.205208155	968862
2021-08-16 12:30:00	440.130843831	440.304129539	440.066480568	440.11599077	920232
2021-08-16 12:15:00	439.838733639	440.175403013	439.779321396	440.125991831	1405625
2021-08-16 12:00:00	439.908047922	440.046676487	439.759517315	439.828831598	1217861
2021-08-16 11:45:00	439.40304386	439.997166285	439.343631617	439.912998942	1876082
2021-08-16 11:30:00	439.135688768	439.482260183	439.135688768	439.40789586	2239802
2021-08-16 11:15:00	438.779215313	439.264415294	438.729705111	439.140639789	1669449
2021-08-16 11:00:00	439.006962243	439.135688768	438.571272464	438.789117353	1701128
2021-08-16 10:45:00	438.759411232	439.17529693	438.531664302	439.006962243	2419874
2021-08-16 10:30:00	439.571378547	439.63079079	438.581174505	438.759411232	3244418
2021-08-16 10:15:00	439.046570405	439.779321396	438.818823475	439.566427527	3028480
2021-08-16 10:00:00	439.670398951	439.700105073	438.739706172	439.046570405	3784596
2021-08-16 09:45:00	440.175403013	440.393247902	439.472358143	439.660496911	3468936
2021-08-16 09:30:00	440.11599077	440.264521377	440.046676487	440.175403013	100628
2021-08-16 09:15:00	439.937754043	440.215011175	439.898145881	440.09618669	77453
2021-08-16 09:00:00	439.997166285	440.076382609	439.8783418	439.937754043	72262
2021-08-16 08:45:00	439.888243841	440.086284649	439.799125477	439.997166285	58503
2021-08-16 08:30:00	439.908047922	439.917949962	439.759517315	439.818929558	45621
2021-08-16 08:15:00	440.175403013	441.902318863	439.571774629	439.908047922	84284
2021-08-16 08:00:00	440.10608873	440.244717296	440.086284649	440.195207094	24469
2021-08-16 07:45:00	440.314031579	440.33383566	439.987264245	440.016970366	32478
2021-08-16 07:30:00	440.472464226	440.521974428	440.274423417	440.314031579	23125
2021-08-16 07:15:00	440.452660145	440.611092792	440.403149943	440.472464226	63273
2021-08-16 07:00:00	440.244717296	440.492268307	440.234815256	440.432856064	4206
2021-08-16 06:45:00	439.769419356	440.244717296	439.769419356	440.175403013	45522
2021-08-16 06:30:00	440.046676487	440.11599077	439.492162224	439.620888749	20522
2021-08-16 06:15:00	440.3437377	440.3437377	440.10608873	440.10608873	3145
2021-08-16 06:00:00	440.413051983	440.531876468	440.383345862	440.531876468	2051
2021-08-16 05:45:00	440.630896873	440.650700953	440.353639741	440.422954024	2990
2021-08-16 05:30:00	440.630896873	440.630896873	440.56158259	440.601190751	9619
2021-08-16 05:15:00	440.611092792	440.660602994	440.611092792	440.640798913	5784
2021-08-16 05:00:00	440.739819317	440.789329519	440.690309115	440.690309115	32098
2021-08-16 04:45:00	440.640798913	440.779427479	440.640798913	440.779427479	3054
2021-08-16 04:30:00	440.828937681	440.828937681	440.680407075	440.710113196	1396
2021-08-16 04:15:00	440.838839721	440.898251964	440.79923156	440.898251964	1231
2021-08-13 20:00:00	441.02697849	441.086390732	441.02697849	441.086390732	6268
2021-08-13 19:45:00	440.967566247	441.066586651	440.947762166	440.987370328	23061
2021-08-13 19:30:00	440.987370328	440.987370328	440.957664207	440.957664207	12235
2021-08-13 19:15:00	441.017076449	441.017076449	440.987370328	440.987370328	17083
2021-08-13 19:00:00	441.017076449	441.017076449	440.977468287	440.987370328	6588
2021-08-13 18:45:00	441.086390732	441.086390732	441.02697849	441.02697849	7776
2021-08-13 18:30:00	441.185411136	441.185411136	441.096292773	441.106194813	6384
2021-08-13 18:15:00	441.215117258	441.215117258	441.106194813	441.195313177	1589
2021-08-13 18:00:00	441.175509096	441.225019298	441.135900934	441.135900934	4758
2021-08-13 17:45:00	441.215117258	441.215117258	441.165607055	441.165607055	7233
2021-08-13 17:30:00	441.234921338	441.234921338	441.165607055	441.195313177	22613
2021-08-13 17:15:00	441.145802975	441.333941743	441.145802975	441.185411136	26588
2021-08-13 17:00:00	441.383451945	441.442864187	441.254725419	441.254725419	42240
2021-08-13 16:45:00	441.413158066	441.551786632	441.363647864	441.383451945	193569
2021-08-13 16:30:00	441.383451945	441.551786632	441.333941743	441.432962147	415200
2021-08-13 16:15:00	441.522080511	441.581492753	441.304235621	441.413158066	5176398
2021-08-13 16:00:00	441.205215217	441.561688672	440.997272368	441.531982551	5982915
2021-08-13 15:45:00	441.097976119	441.314137662	440.967566247	441.200264197	1852845
2021-08-13 15:30:00	441.244823379	441.284431541	440.774179397	441.101243793	1039906
2021-08-13 15:15:00	441.071537671	441.254725419	441.02697849	441.254626399	748889
2021-08-13 15:00:00	440.928057106	441.116096853	440.878447883	441.0639131	2457331
2021-08-13 14:45:00	441.254626399	441.254725419	440.838839721	440.937860126	1026132
2021-08-13 14:30:00	441.348794803	441.393353985	441.225019298	441.249774399	593632
2021-08-13 14:15:00	441.358696844	441.373549904	441.244823379	441.344833987	727289
2021-08-13 14:00:00	441.353745824	441.432962147	441.26462746	441.358696844	1405252
2021-08-13 13:45:00	441.205215217	441.432962147	441.170558076	441.359489007	1128187
2021-08-13 13:30:00	441.150753995	441.239872359	441.150753995	441.205215217	342008
2021-08-13 13:15:00	441.180460116	441.190362157	441.03688053	441.145802975	853810
2021-08-13 13:00:00	441.061635631	441.234921338	441.056684611	441.185312116	574060
2021-08-13 12:45:00	441.116096853	441.175509096	440.997272368	441.061635631	447153
2021-08-13 12:30:00	441.190560197	441.205215217	441.066586651	441.125998894	403559
2021-08-13 12:15:00	441.155605995	441.254725419	441.140851954	441.190362157	613735
2021-08-13 12:00:00	441.215117258	441.234921338	441.071537671	441.155605995	793188
2021-08-13 11:45:00	441.249774399	441.254725419	441.03192951	441.215117258	617144
2021-08-13 11:30:00	441.244823379	441.323049498	441.096292773	441.24997244	772377
2021-08-13 11:15:00	441.086390732	441.294333581	440.987370328	441.244823379	639661
2021-08-13 11:00:00	440.893300944	441.175509096	440.893300944	441.081835794	810876
2021-08-13 10:45:00	441.03192951	441.195313177	440.888349924	440.888349924	1286300
2021-08-13 10:30:00	440.967566247	441.452766228	440.908154004	441.03688053	1603487
2021-08-13 10:15:00	441.135900934	441.194322973	440.710113196	440.957664207	1721822
2021-08-13 10:00:00	441.111145833	441.482472349	441.111145833	441.140851954	2014081
2021-08-13 09:45:00	441.225019298	441.284431541	440.779427479	441.116096853	1952928
2021-08-13 09:30:00	441.175509096	441.324039702	441.116096853	441.195313177	53133
2021-08-13 09:15:00	441.175509096	441.225019298	441.155705015	441.175509096	25134
2021-08-13 09:00:00	441.03688053	441.165607055	441.03688053	441.165607055	12011
2021-08-13 08:45:00	441.04678257	441.135900934	441.007174409	441.03688053	8319
2021-08-13 08:30:00	440.967566247	441.086390732	440.927958085	441.04678257	38271
2021-08-13 08:15:00	440.987370328	441.079459304	440.858643802	440.947762166	26970
2021-08-13 08:00:00	440.918056045	440.927958085	440.858643802	440.858643802	21818
2021-08-13 07:45:00	440.977468287	440.987370328	440.868545843	440.918056045	6190
2021-08-13 07:30:00	440.967566247	440.987370328	440.918056045	440.987370328	3576
2021-08-13 07:15:00	440.967566247	440.997272368	440.927958085	440.937860126	56880
2021-08-13 07:00:00	441.04678257	441.04678257	440.957664207	440.957664207	61522
2021-08-13 06:45:00	441.086390732	441.086390732	441.04678257	441.04678257	525
2021-08-13 06:30:00	441.106194813	441.116096853	441.076488692	441.076488692	523
2021-08-13 06:00:00	441.056684611	441.086390732	441.056684611	441.066586651	1848
2021-08-13 05:30:00	441.165607055	441.165607055	441.017076449	441.017076449	1124
2021-08-13 05:15:00	441.225019298	441.225019298	441.135900934	441.135900934	673
2021-08-13 05:00:00	441.066586651	441.066586651	441.04678257	441.04678257	223
2021-08-13 04:45:00	440.987370328	440.987370328	440.987370328	440.987370328	101
2021-08-13 04:30:00	440.898251964	440.947762166	440.898251964	440.927958085	1513
2021-08-13 04:15:00	441.007174409	441.03688053	440.898251964	440.898251964	2744
2021-08-12 20:00:00	440.56158259	440.58138667	440.512072387	440.541778509	15869
2021-08-12 19:45:00	440.670505034	440.670505034	440.56158259	440.591288711	1626
2021-08-12 19:30:00	440.650700953	440.650700953	440.620994832	440.650700953	2521
2021-08-12 19:15:00	440.640798913	440.650700953	440.611092792	440.650700953	4569
2021-08-12 19:00:00	440.690309115	440.690309115	440.660602994	440.660602994	757
2021-08-12 18:45:00	440.620994832	440.690309115	440.620994832	440.690309115	1965
2021-08-12 18:30:00	440.620994832	440.670505034	440.601190751	440.620994832	4082
2021-08-12 18:15:00	440.789329519	440.789329519	440.611092792	440.611092792	10307
2021-08-12 18:00:00	440.739819317	440.8091336	440.729917277	440.789329519	8684
2021-08-12 17:45:00	440.789329519	440.888349924	440.739819317	440.739819317	22684
2021-08-12 17:30:00	440.838839721	440.898251964	440.749721358	440.8091336	16930
2021-08-12 17:15:00	440.8091336	440.898251964	440.739819317	440.898251964	11842
2021-08-12 17:00:00	440.79923156	440.868545843	440.690309115	440.838839721	71164
2021-08-12 16:45:00	440.690309115	440.8091336	440.690309115	440.749721358	277649
2021-08-12 16:30:00	440.670505034	440.710113196	440.640798913	440.690309115	77938
2021-08-12 16:15:00	440.710113196	440.749721358	440.485237858	440.660602994	2230285
2021-08-12 16:00:00	440.670505034	440.878447883	440.422954024	440.710113196	5191505
2021-08-12 15:45:00	440.670505034	440.895479393	440.551680549	440.666445198	2582268
2021-08-12 15:30:00	440.601190751	440.720015236	440.521974428	440.665554014	1005732
2021-08-12 15:15:00	440.492268307	440.690309115	440.492268307	440.611092792	1682558
2021-08-12 15:00:00	440.294227498	440.541778509	440.294227498	440.494050674	1022145
2021-08-12 14:45:00	440.215011175	440.383345862	440.180354033	440.294227498	686469
2021-08-12 14:30:00	440.11599077	440.294227498	440.089255261	440.215011175	889154
2021-08-12 14:15:00	440.002117306	440.135794851	439.917949962	440.11599077	983441
2021-08-12 14:00:00	440.018653713	440.130843831	439.947656083	440.005087918	450230
2021-08-12 13:45:00	439.970232735	440.145696892	439.937754043	440.016970366	666795
2021-08-12 13:30:00	439.853586699	439.987264245	439.769419356	439.976471021	575837
2021-08-12 13:15:00	439.977362204	439.987264245	439.799125477	439.853586699	461575
2021-08-12 13:00:00	440.002117306	440.076382609	439.908047922	439.982313225	1233340
2021-08-12 12:45:00	439.947656083	440.09618669	439.937754043	440.002117306	872323
2021-08-12 12:30:00	439.962509144	439.997166285	439.690203032	439.952607103	818395
2021-08-12 12:15:00	439.531770385	440.016970366	439.531770385	439.96646996	1193206
2021-08-12 12:00:00	439.581280587	439.759517315	439.500083856	439.537513569	1092744
2021-08-12 11:45:00	439.4129459	439.64069283	439.313925496	439.581181567	953539
2021-08-12 11:30:00	439.051521425	439.521868345	439.036668364	439.4129459	1047570
2021-08-12 11:15:00	439.40304386	439.4129459	439.036668364	439.056472445	1401184
2021-08-12 11:00:00	439.155492849	439.422847941	439.061423465	439.40304386	1523552
2021-08-12 10:45:00	439.066374485	439.224807132	439.016864283	439.161830155	1250636
2021-08-12 10:30:00	438.749509192	439.086178566	438.620782666	439.076276526	1161898
2021-08-12 10:15:00	438.799019394	438.799019394	438.323721454	438.749509192	1664604
2021-08-12 10:00:00	438.888137758	439.036668364	438.551468383	438.794068374	1687815
2021-08-12 09:45:00	439.274317334	439.274317334	438.695047969	438.878235717	2827603
2021-08-12 09:30:00	439.254513253	439.363435698	439.195101011	439.284219375	56402
2021-08-12 09:15:00	439.16539489	439.40304386	439.105982647	439.234709173	72673
2021-08-12 09:00:00	439.393141819	439.393141819	439.096080607	439.18519897	98060
2021-08-12 08:45:00	439.333729577	439.4129459	439.284219375	439.393141819	60479
2021-08-12 08:30:00	439.511966305	439.521868345	439.264415294	439.373337739	38090
2021-08-12 08:15:00	439.561476507	439.721889562	439.452554062	439.521868345	54695
2021-08-12 08:00:00	439.601084668	439.601084668	439.551574466	439.551574466	32721
2021-08-12 07:45:00	439.581280587	439.63079079	439.561476507	439.601084668	6272
2021-08-12 07:30:00	439.620888749	439.690203032	439.561476507	439.571378547	20836
2021-08-12 07:15:00	439.571378547	439.65059487	439.531770385	439.531770385	5894
2021-08-12 07:00:00	439.620888749	439.690203032	439.551574466	439.581280587	20857
2021-08-12 06:45:00	439.452554062	439.601084668	439.452554062	439.601084668	7076
2021-08-12 06:30:00	439.452554062	439.472358143	439.4129459	439.452554062	3760
2021-08-12 06:15:00	439.452554062	439.452554062	439.452554062	439.452554062	489
2021-08-12 06:00:00	439.432749981	439.482260183	439.432749981	439.482260183	1248
2021-08-12 05:45:00	439.383239779	439.383239779	439.383239779	439.383239779	120
2021-08-12 05:30:00	439.313925496	439.432749981	439.313925496	439.422847941	405
2021-08-12 05:15:00	439.432749981	439.432749981	439.40304386	439.40304386	461
2021-08-12 05:00:00	439.383239779	439.432749981	439.383239779	439.432749981	1190
2021-08-12 04:45:00	439.383239779	439.383239779	439.383239779	439.383239779	1421
2021-08-12 04:30:00	439.18519897	439.18519897	439.18519897	439.18519897	164
2021-08-12 04:15:00	439.313925496	439.313925496	439.195101011	439.214905092	2398
2021-08-11 20:00:00	439.234709173	439.254513253	439.205003051	439.224807132	6637
2021-08-11 19:45:00	439.264415294	439.284219375	439.234709173	439.244611213	4109
2021-08-11 19:30:00	439.294121415	439.323827536	439.254513253	439.264415294	5689
2021-08-11 19:15:00	439.244611213	439.274317334	439.224807132	439.224807132	4669
2021-08-11 19:00:00	439.254513253	439.284219375	439.244611213	439.244611213	7175
2021-08-11 18:45:00	439.264415294	439.294121415	439.264415294	439.264415294	7289
2021-08-11 18:30:00	439.343631617	439.373337739	439.304023456	439.313925496	4919
2021-08-11 18:15:00	439.313925496	439.393141819	439.254513253	439.343631617	16708
2021-08-11 18:00:00	439.333729577	439.343631617	439.264415294	439.343631617	6714
2021-08-11 17:45:00	439.313925496	439.353533658	439.274317334	439.353533658	3139
2021-08-11 17:30:00	439.333729577	439.432749981	439.254513253	439.343631617	36280
2021-08-11 17:15:00	439.452554062	439.452554062	439.274317334	439.304023456	20060
2021-08-11 17:00:00	439.442652022	439.452554062	439.373337739	439.40304386	169798
2021-08-11 16:45:00	439.353533658	439.442652022	439.343631617	439.432749981	1225758
2021-08-11 16:30:00	439.284219375	439.432749981	439.284219375	439.363435698	132721
2021-08-11 16:15:00	439.383239779	439.432749981	439.274317334	439.304023456	3036197
2021-08-11 16:00:00	439.076276526	439.442652022	439.036668364	439.393141819	5548271
2021-08-11 15:45:00	439.353533658	439.378288759	439.036668364	439.076177505	1636077
2021-08-11 15:30:00	439.284219375	439.40304386	439.18519897	439.353236597	1240756
2021-08-11 15:15:00	439.055482241	439.343631617	439.036668364	439.284219375	1364185
2021-08-11 15:00:00	439.016864283	439.071325506	438.94259898	439.046570405	498511
2021-08-11 14:45:00	438.952501021	439.155492849	438.94755	439.016864283	588373
2021-08-11 14:30:00	439.046570405	439.056472445	438.779215313	438.952501021	750211
2021-08-11 14:15:00	439.031717344	439.145590809	438.927745919	439.051521425	1043654
2021-08-11 14:00:00	438.93764796	439.115884688	438.93764796	439.027954569	894503
2021-08-11 13:45:00	439.086178566	439.145590809	438.808921434	438.917843879	777638
2021-08-11 13:30:00	439.081227546	439.115884688	438.917843879	439.086277587	746080
2021-08-11 13:15:00	438.902990818	439.145590809	438.868333677	439.077167709	1242395
2021-08-11 13:00:00	438.803970414	438.917843879	438.789117353	438.907842818	791618
2021-08-11 12:45:00	438.650488788	438.888137758	438.625733686	438.803970414	588750
2021-08-11 12:30:00	438.613950258	438.759411232	438.501958181	438.660390828	549316
2021-08-11 12:15:00	438.442545939	438.818823475	438.402937777	438.600978585	1102222
2021-08-11 12:00:00	438.393035736	438.551468383	438.284113292	438.442545939	1153243
2021-08-11 11:45:00	438.571272464	438.779215313	438.373231656	438.397986757	930619
2021-08-11 11:30:00	438.660390828	438.818823475	438.383133696	438.571272464	1911162
2021-08-11 11:15:00	439.016864283	439.036668364	438.462350019	438.660390828	2055202
2021-08-11 11:00:00	439.323827536	439.383239779	438.967354081	439.014883875	1387854
2021-08-11 10:45:00	439.294121415	439.383239779	438.927745919	439.333729577	1516284
2021-08-11 10:30:00	439.274317334	439.363435698	439.120835708	439.299072435	1170747
2021-08-11 10:15:00	439.205003051	439.452554062	439.17529693	439.269366314	1506098
2021-08-11 10:00:00	439.313925496	439.533750793	439.110933667	439.214905092	1806081
2021-08-11 09:45:00	439.472358143	439.492162224	438.898039798	439.313925496	2913231
2021-08-11 09:30:00	439.531770385	439.591182628	439.393141819	439.502064264	137296
2021-08-11 09:15:00	438.987158162	439.561476507	438.93764796	439.541672426	152024
2021-08-11 09:00:00	439.046570405	439.155492849	438.888137758	438.93764796	87699
2021-08-11 08:45:00	437.858325554	439.105982647	437.858325554	439.066374485	698580
2021-08-11 08:30:00	437.897933715	437.897933715	437.798913311	437.808815351	29266
2021-08-11 08:15:00	437.947542938	438.066268402	437.689990866	437.868227594	24627
2021-08-11 08:00:00	437.77910923	437.868227594	437.76920719	437.818717392	12159
2021-08-11 07:45:00	437.808815351	437.808815351	437.699892907	437.77910923	20741
2021-08-11 07:30:00	437.937541877	437.977150039	437.798913311	437.808815351	11267
2021-08-11 07:15:00	438.066268402	438.076170443	437.937541877	437.937541877	6979
2021-08-11 07:00:00	438.036562281	438.036562281	437.967247998	437.967247998	1291
2021-08-11 06:45:00	437.947443917	438.046464322	437.848423513	438.026660241	15809
2021-08-11 06:30:00	437.828619432	437.996954119	437.818717392	437.937541877	8349
2021-08-11 06:15:00	437.77910923	437.828619432	437.729599028	437.739501068	3100
2021-08-11 06:00:00	437.670186785	437.76920719	437.670186785	437.76920719	1418
2021-08-11 05:45:00	437.660284745	437.729599028	437.600872502	437.600872502	3080
2021-08-11 05:30:00	437.77910923	437.77910923	437.501852098	437.571166381	6891
2021-08-11 05:15:00	437.789011271	437.789011271	437.789011271	437.789011271	672
2021-08-11 05:00:00	437.630578624	437.739501068	437.630578624	437.729599028	1100
2021-08-11 04:45:00	437.640480664	437.808815351	437.640480664	437.808815351	3324
2021-08-11 04:30:00	437.729599028	437.759305149	437.660284745	437.759305149	1970
2021-08-11 04:15:00	437.620676583	437.828619432	437.620676583	437.719696988	6261
2021-08-10 20:00:00	438.076170443	438.145484726	438.0167582	438.066268402	10279
2021-08-10 19:45:00	438.046464322	438.046464322	437.977150039	437.977150039	4866
2021-08-10 19:30:00	438.026660241	438.026660241	438.0167582	438.0167582	6091
2021-08-10 19:15:00	438.056366362	438.095974524	437.977150039	438.00685616	4328
2021-08-10 19:00:00	438.095974524	438.105876564	438.026660241	438.066268402	10686
2021-08-10 18:45:00	438.145484726	438.185092888	438.115778605	438.115778605	10843
2021-08-10 18:30:00	438.214799009	438.214799009	438.095974524	438.185092888	5949
2021-08-10 18:15:00	438.194994928	438.254407171	438.175190847	438.214799009	26982
2021-08-10 18:00:00	438.254407171	438.254407171	438.125680645	438.194994928	19388
2021-08-10 17:45:00	438.224701049	438.24450513	438.224701049	438.24450513	3602
2021-08-10 17:30:00	438.214799009	438.224701049	438.214799009	438.224701049	533
2021-08-10 17:15:00	438.165288807	438.343525534	438.105876564	438.204896968	11433
2021-08-10 17:00:00	438.284113292	438.303917373	438.175190847	438.23460309	68407
2021-08-10 16:45:00	438.165288807	438.274211251	438.155386766	438.274211251	25634
2021-08-10 16:30:00	438.0167582	438.343525534	438.00685616	438.145484726	557032
2021-08-10 16:15:00	438.323721454	438.343525534	437.947443917	438.0167582	1365511
2021-08-10 16:00:00	438.105876564	438.343525534	437.878129634	438.323721454	4855234
2021-08-10 15:45:00	438.351546187	438.383133696	438.046464322	438.100925544	1620470
2021-08-10 15:30:00	438.284113292	438.373231656	438.165288807	438.353427575	1489427
2021-08-10 15:15:00	438.511860222	438.551468383	438.185092888	438.27629068	1259659
2021-08-10 15:00:00	438.46730104	438.576223484	438.407888797	438.501958181	584704
2021-08-10 14:45:00	438.452447979	438.581174505	438.432643898	438.46730104	648756
2021-08-10 14:30:00	438.175091827	438.492056141	438.066268402	438.457398999	2396969
2021-08-10 14:15:00	438.620782666	438.729705111	438.135582685	438.175190847	1075846
2021-08-10 14:00:00	438.571272464	438.625733686	438.167368235	438.625733686	823268
2021-08-10 13:45:00	438.516811242	438.660390828	438.47225206	438.576223484	639110
2021-08-10 13:30:00	438.47720308	438.660390828	438.393035736	438.516811242	642899
2021-08-10 13:15:00	438.556419404	438.640586747	438.46730104	438.472549121	398410
2021-08-10 13:00:00	438.546517363	438.600978585	438.422741858	438.556419404	566073
2021-08-10 12:45:00	438.695047969	438.70990103	438.497007161	438.546517363	573395
2021-08-10 12:30:00	438.670193848	438.967354081	438.660390828	438.69999899	698556
2021-08-10 12:15:00	438.690096949	438.898039798	438.581174505	438.660390828	836924
2021-08-10 12:00:00	438.541566343	438.70495001	438.501958181	438.69999899	1208185
2021-08-10 11:45:00	438.264309211	438.591076545	438.076170443	438.531664302	1260858
2021-08-10 11:30:00	437.694743846	438.348476555	437.590970462	438.264408231	1141861
2021-08-10 11:15:00	438.00190514	438.076170443	437.630578624	437.689990866	2085595
2021-08-10 11:00:00	437.749403109	438.185092888	437.5513623	437.996954119	2413466
2021-08-10 10:45:00	438.759411232	438.779215313	437.694941887	437.749403109	3389040
2021-08-10 10:30:00	438.967354081	439.096080607	438.70990103	438.759411232	1971098
2021-08-10 10:15:00	438.556419404	439.006962243	438.511860222	438.978642407	2547639
2021-08-10 10:00:00	438.353427575	438.690096949	438.214799009	438.553844873	1717803
2021-08-10 09:45:00	438.274211251	438.353427575	437.897933715	438.353328554	2083484
2021-08-10 09:30:00	438.135582685	438.274211251	438.046464322	438.264309211	75564
2021-08-10 09:15:00	437.947443917	438.145484726	437.937541877	438.135582685	39298
2021-08-10 09:00:00	437.947443917	437.987052079	437.897933715	437.917737796	38755
2021-08-10 08:45:00	437.907835756	437.967247998	437.907835756	437.927639837	16675
2021-08-10 08:30:00	437.848423513	437.937541877	437.818717392	437.917737796	9028
2021-08-10 08:15:00	437.907736735	438.176181051	437.30381129	437.838521473	30495
2021-08-10 08:00:00	437.868227594	437.947443917	437.858325554	437.858325554	21345
2021-08-10 07:45:00	437.917737796	437.917737796	437.808815351	437.818717392	8730
2021-08-10 07:30:00	437.888031675	437.927639837	437.798913311	437.848423513	6506
2021-08-10 07:15:00	437.719696988	437.907835756	437.719696988	437.897933715	8854
2021-08-10 07:00:00	437.76920719	437.828619432	437.76920719	437.828619432	704
2021-08-10 06:45:00	437.76920719	437.858325554	437.729599028	437.828619432	10084
2021-08-10 06:30:00	437.729599028	437.77910923	437.719696988	437.77910923	1241
2021-08-10 06:15:00	437.759305149	437.759305149	437.670186785	437.670186785	1056
2021-08-10 06:00:00	437.798913311	437.828619432	437.76920719	437.76920719	2244
2021-08-10 05:45:00	437.759305149	437.77910923	437.759305149	437.77910923	252
2021-08-10 05:30:00	437.749403109	437.749403109	437.749403109	437.749403109	1213
2021-08-10 05:15:00	437.818717392	437.818717392	437.77910923	437.77910923	1142
2021-08-10 05:00:00	437.739501068	437.77910923	437.739501068	437.77910923	402
2021-08-10 04:45:00	437.77910923	437.77910923	437.670186785	437.729599028	1562
2021-08-10 04:30:00	437.670186785	437.749403109	437.670186785	437.749403109	1100
2021-08-10 04:15:00	437.818717392	437.967247998	437.77910923	437.868227594	8696
2021-08-09 20:00:00	437.630578624	437.798913311	437.600872502	437.76920719	32777
2021-08-09 19:45:00	437.719696988	437.719696988	437.511754139	437.660284745	99956
2021-08-09 19:30:00	437.789011271	437.789011271	437.660284745	437.689990866	85539
2021-08-09 19:15:00	437.798913311	437.818717392	437.759305149	437.76920719	60872
2021-08-09 19:00:00	437.798913311	437.848423513	437.77910923	437.798913311	15086
2021-08-09 18:45:00	437.858325554	437.897933715	437.789011271	437.828619432	11726
2021-08-09 18:30:00	438.036562281	438.036562281	437.798913311	437.816736984	17721
2021-08-09 18:15:00	438.036562281	438.095974524	438.0167582	438.066268402	18839
2021-08-09 18:00:00	438.086072483	438.095974524	438.046464322	438.056366362	23454
2021-08-09 17:45:00	438.095974524	438.105876564	438.076170443	438.086072483	3907
2021-08-09 17:30:00	438.115778605	438.115778605	438.086072483	438.095974524	8787
2021-08-09 17:15:00	438.056366362	438.363329615	437.977150039	438.105876564	145490
2021-08-09 17:00:00	437.897933715	438.00685616	437.798913311	438.00685616	763205
2021-08-09 16:45:00	437.927639837	437.957345958	437.798913311	437.917737796	114540
2021-08-09 16:30:00	437.897933715	437.987052079	437.868227594	437.927639837	61586
2021-08-09 16:15:00	437.828619432	438.155386766	437.798913311	437.897933715	1549485
2021-08-09 16:00:00	438.00190514	438.00190514	437.650382705	437.808815351	3218343
2021-08-09 15:45:00	437.996954119	438.313819413	437.977150039	438.003489466	1841951
2021-08-09 15:30:00	438.117263911	438.175190847	437.858325554	437.987151099	871891
2021-08-09 15:15:00	438.145484726	438.194994928	438.0167582	438.120729625	918031
2021-08-09 15:00:00	438.175190847	438.23460309	438.115778605	438.155386766	836633
2021-08-09 14:45:00	438.294015332	438.432643898	438.135582685	438.185092888	1818673
2021-08-09 14:30:00	438.0167582	438.294015332	438.00685616	438.294015332	835563
2021-08-09 14:15:00	437.914668164	438.066268402	437.907835756	438.0167582	4157900
2021-08-09 14:00:00	437.878129634	437.996954119	437.838521473	437.907835756	524069
2021-08-09 13:45:00	437.813766372	437.917737796	437.73256964	437.873178614	1053060
2021-08-09 13:30:00	437.917737796	437.967247998	437.76920719	437.81079576	623826
2021-08-09 13:15:00	437.848423513	437.937541877	437.828520412	437.912786776	379994
2021-08-09 13:00:00	437.76920719	437.902884735	437.759305149	437.848423513	444654
2021-08-09 12:45:00	437.739501068	437.868227594	437.729599028	437.77910923	678808
2021-08-09 12:30:00	437.868227594	437.902884735	437.699892907	437.729599028	621929
2021-08-09 12:15:00	438.015767996	438.026660241	437.808815351	437.868227594	705325
2021-08-09 12:00:00	437.744452089	438.026660241	437.719696988	438.0167582	700979
2021-08-09 11:45:00	437.630578624	437.808815351	437.581068422	437.739501068	710868
2021-08-09 11:30:00	437.509971771	438.230543253	437.452341896	437.640381644	2710083
2021-08-09 11:15:00	437.501852098	437.610774543	437.392929654	437.511754139	1301722
2021-08-09 11:00:00	437.689990866	437.947443917	437.373125573	437.501852098	2096227
2021-08-09 10:45:00	437.457292916	437.759305149	437.353321492	437.685039846	1362025
2021-08-09 10:30:00	437.214692926	437.54146026	437.128743215	437.462243937	1436255
2021-08-09 10:15:00	437.422635775	437.590970462	437.184986805	437.219643946	1406665
2021-08-09 10:00:00	437.53155822	437.887932654	437.31371333	437.422635775	1940297
2021-08-09 09:45:00	438.125680645	438.457398999	436.986945996	437.521656179	3268876
2021-08-09 09:30:00	437.818717392	438.155386766	437.818717392	438.115778605	212325
2021-08-09 09:15:00	437.76920719	437.868227594	437.749403109	437.818717392	37442
2021-08-09 09:00:00	437.5513623	437.838422452	437.5513623	437.759305149	53991
2021-08-09 08:45:00	437.491950058	437.53155822	437.432537815	437.53155822	47544
2021-08-09 08:30:00	437.452341896	437.482048017	437.363223532	437.482048017	25291
2021-08-09 08:15:00	437.600872502	437.670186785	437.30381129	437.462243937	68141
2021-08-09 08:00:00	437.660284745	437.670186785	437.511754139	437.600872502	19182
2021-08-09 07:45:00	437.640480664	437.680088826	437.491950058	437.660284745	72209
2021-08-09 07:30:00	437.462243937	437.670186785	437.442439856	437.630578624	7142
2021-08-09 07:15:00	437.392929654	437.53155822	437.284007209	437.482048017	96943
2021-08-09 07:00:00	437.422635775	437.5513623	437.383027613	437.442439856	19322
2021-08-09 06:45:00	437.363223532	437.383027613	437.353321492	437.353321492	1043
2021-08-09 06:30:00	437.689990866	437.689990866	437.363223532	437.442439856	1706
2021-08-09 06:15:00	437.729599028	437.759305149	437.670186785	437.689990866	3288
2021-08-09 06:00:00	437.31371333	437.5513623	437.31371333	437.521656179	2125
2021-08-09 05:45:00	437.31371333	437.472145977	437.31371333	437.412733734	2411
2021-08-09 05:30:00	437.383027613	437.392929654	437.323615371	437.363223532	1820
2021-08-09 05:15:00	437.472145977	437.511754139	437.353321492	437.511754139	5737
2021-08-09 05:00:00	437.54146026	437.5513623	437.491950058	437.5513623	1632
2021-08-09 04:45:00	437.383027613	437.561264341	437.31371333	437.561264341	3406
2021-08-09 04:30:00	437.363223532	437.412733734	437.363223532	437.383027613	1869
2021-08-09 04:15:00	437.343419451	437.442439856	437.07606436	437.254301088	17538
2021-08-06 20:00:00	438.01180718	438.056366362	438.01180718	438.036562281	6177
2021-08-06 19:45:00	438.026660241	438.026660241	437.977150039	437.987052079	960
2021-08-06 19:30:00	437.977150039	438.204896968	437.977150039	437.977150039	182539
2021-08-06 19:15:00	438.155386766	438.155386766	437.868227594	437.977150039	18496
2021-08-06 19:00:00	438.224701049	438.224701049	437.977150039	438.056366362	32021
2021-08-06 18:30:00	438.264309211	438.343525534	438.264309211	438.343525534	4548
2021-08-06 18:15:00	438.284113292	438.303917373	438.185092888	438.185092888	20882
2021-08-06 18:00:00	438.274211251	438.353427575	438.274211251	438.284113292	10250
2021-08-06 17:45:00	438.294015332	438.294015332	438.24450513	438.274211251	7111
2021-08-06 17:30:00	438.254407171	438.274211251	438.224701049	438.23460309	22964
2021-08-06 17:15:00	438.185092888	438.264309211	438.185092888	438.254407171	25658
2021-08-06 17:00:00	438.224701049	438.313819413	438.115778605	438.294015332	88278
2021-08-06 16:45:00	438.24450513	438.323721454	438.175190847	438.224701049	255147
2021-08-06 16:30:00	438.24450513	438.333623494	438.155386766	438.23460309	743795
2021-08-06 16:15:00	438.194994928	438.294015332	438.00438065	438.284113292	3050598
2021-08-06 16:00:00	437.858325554	438.274211251	437.689990866	438.194994928	7484939
2021-08-06 15:45:00	438.145484726	438.333623494	437.838521473	437.848423513	2039201
2021-08-06 15:30:00	437.962296978	438.165288807	437.927639837	438.150435746	1180021
2021-08-06 15:15:00	437.729599028	437.996954119	437.615725563	437.962296978	896316
2021-08-06 15:00:00	438.036562281	438.071219423	437.729599028	437.730688252	847678
2021-08-06 14:45:00	438.185092888	438.229652069	438.041513301	438.046464322	793726
2021-08-06 14:30:00	438.212422519	438.327583249	438.115778605	438.194994928	906762
2021-08-06 14:15:00	438.313819413	438.393035736	438.204896968	438.209847989	1032223
2021-08-06 14:00:00	438.199945948	438.334712718	438.175190847	438.313819413	537683
2021-08-06 13:45:00	438.279162272	438.373231656	438.165288807	438.194994928	1007872
2021-08-06 13:30:00	438.462350019	438.484035488	438.224701049	438.284014271	846491
2021-08-06 13:15:00	438.422741858	438.492056141	438.353427575	438.452447979	703292
2021-08-06 13:00:00	438.056366362	438.452447979	438.036562281	438.422741858	581660
2021-08-06 12:45:00	438.194796887	438.313819413	438.026660241	438.051415342	519322
2021-08-06 12:30:00	438.076170443	438.248465946	437.987151099	438.175190847	481386
2021-08-06 12:15:00	438.214799009	438.264309211	438.036562281	438.071219423	652469
2021-08-06 12:00:00	437.76425617	438.23460309	437.699892907	438.214799009	597498
2021-08-06 11:45:00	438.038443669	438.085973463	437.699892907	437.764157149	920041
2021-08-06 11:30:00	437.759305149	438.115778605	437.561264341	438.041513301	1548444
2021-08-06 11:15:00	437.76920719	437.962296978	437.522745404	437.759305149	1529154
2021-08-06 11:00:00	438.0167582	438.066268402	437.501852098	437.77910923	2037526
2021-08-06 10:45:00	438.086072483	438.303917373	437.967247998	438.0167582	1378217
2021-08-06 10:30:00	437.833570452	438.184993867	437.808815351	438.076170443	1501405
2021-08-06 10:15:00	437.719696988	438.185092888	437.472145977	437.828619432	3528976
2021-08-06 10:00:00	438.343525534	438.442545939	437.516705159	437.709794947	2495442
2021-08-06 09:45:00	437.76920719	438.600978585	437.689990866	438.338574514	3164944
2021-08-06 09:30:00	437.699892907	438.0167582	437.699892907	437.76920719	213818
2021-08-06 09:15:00	437.53155822	437.709794947	437.482048017	437.699892907	107856
2021-08-06 09:00:00	437.432537815	437.937541877	437.036456198	437.521656179	237897
2021-08-06 08:45:00	437.442439856	438.264309211	437.274105168	437.472145977	575208
2021-08-06 08:30:00	437.650382705	437.670186785	437.472145977	437.491950058	47694
2021-08-06 08:15:00	437.620775604	437.76920719	437.234497007	437.640480664	38690
2021-08-06 08:00:00	437.709794947	437.709794947	437.610774543	437.620676583	28095
2021-08-06 07:45:00	437.680088826	437.77910923	437.680088826	437.719696988	11778
2021-08-06 07:30:00	437.719696988	437.759305149	437.670186785	437.670186785	6147
2021-08-06 07:15:00	437.610774543	437.76920719	437.600872502	437.699892907	18738
2021-08-06 07:00:00	437.620676583	437.620676583	437.571166381	437.600872502	8828
2021-08-06 06:45:00	437.670186785	437.670186785	437.610774543	437.630578624	5336
2021-08-06 06:30:00	437.650382705	437.739501068	437.620676583	437.670186785	6468
2021-08-06 06:15:00	437.54146026	437.670186785	437.501852098	437.670186785	18003
2021-08-06 06:00:00	437.53155822	437.561264341	437.53155822	437.561264341	503
2021-08-06 05:45:00	437.511754139	437.511754139	437.511754139	437.511754139	602
2021-08-06 05:30:00	437.54146026	437.571166381	437.482048017	437.482048017	4399
2021-08-06 05:15:00	437.521656179	437.521656179	437.521656179	437.521656179	300
2021-08-06 05:00:00	437.491950058	437.600872502	437.491950058	437.5513623	1936
2021-08-06 04:45:00	437.234497007	437.323615371	437.214692926	437.323615371	2176
2021-08-06 04:30:00	437.125574562	437.184986805	437.095868441	437.184986805	2054
2021-08-06 04:15:00	437.0859664	437.0859664	437.07606436	437.07606436	2681
2021-08-05 20:00:00	437.07606436	437.07606436	436.986945996	436.986945996	20637
2021-08-05 19:45:00	437.056260279	437.0859664	437.026554158	437.07606436	8683
2021-08-05 19:30:00	437.125574562	437.125574562	437.056260279	437.056260279	5935
2021-08-05 19:15:00	437.135476603	437.135476603	437.125574562	437.125574562	1052
2021-08-05 19:00:00	437.115672522	437.165182724	437.115672522	437.135476603	12392
2021-08-05 18:45:00	437.234497007	437.234497007	437.105770481	437.115672522	7818
2021-08-05 18:30:00	437.204790885	437.234497007	437.184986805	437.184986805	11037
2021-08-05 18:15:00	437.274105168	437.30381129	437.204790885	437.204790885	19239
2021-08-05 18:00:00	437.333517411	437.363124512	437.264203128	437.274105168	29666
2021-08-05 17:45:00	437.333517411	437.412733734	437.30381129	437.333517411	11474
2021-08-05 17:30:00	437.333517411	437.333517411	437.274105168	437.323615371	14162
2021-08-05 17:15:00	437.373125573	437.373125573	437.284007209	437.363223532	7078
2021-08-05 17:00:00	437.30381129	437.383027613	434.811764776	437.353321492	245223
2021-08-05 16:45:00	437.284007209	437.432537815	437.264203128	437.293909249	234907
2021-08-05 16:30:00	437.30381129	437.432537815	437.254301088	437.254301088	216723
2021-08-05 16:15:00	437.442439856	437.442439856	437.155280683	437.30381129	1608886
2021-08-05 16:00:00	436.878023551	437.521656179	436.779003147	437.432537815	4608443
2021-08-05 15:45:00	436.519470668	436.917631713	436.472039894	436.878023551	2190572
2021-08-05 15:30:00	436.486892955	436.541354177	436.333411328	436.526501116	1096741
2021-08-05 15:15:00	436.422529692	436.645325601	436.37797051	436.491843975	1407953
2021-08-05 15:00:00	436.541354177	436.551256217	436.353215409	436.422529692	1207617
2021-08-05 14:45:00	436.501746015	436.640374581	436.432431732	436.539373769	1276251
2021-08-05 14:30:00	436.516599076	436.640374581	436.472039894	436.501845036	1069222
2021-08-05 14:15:00	436.670080703	436.818611309	436.491843975	436.516599076	1126840
2021-08-05 14:00:00	436.452235813	436.679982743	436.442333773	436.660178662	763173
2021-08-05 13:45:00	436.422529692	436.521550096	436.392823571	436.462137854	558963
2021-08-05 13:30:00	436.293803166	436.481941934	436.224488883	436.425005202	747813
2021-08-05 13:15:00	436.14032154	436.293803166	436.095762358	436.283901126	714284
2021-08-05 13:00:00	436.249243984	436.318558267	436.125468479	436.13537052	699348
2021-08-05 12:45:00	436.486892955	436.571060298	436.204684803	436.244391985	653090
2021-08-05 12:30:00	436.689884783	436.699786824	436.442333773	436.486892955	1100396
2021-08-05 12:15:00	436.571060298	436.694835804	436.422529692	436.689884783	723660
2021-08-05 12:00:00	436.571060298	436.670080703	436.457186833	436.56422789	914570
2021-08-05 11:45:00	436.719590905	436.808709268	436.496794995	436.571060298	1070584
2021-08-05 11:30:00	436.665129682	436.788905188	436.491843975	436.729492945	941711
2021-08-05 11:15:00	436.660178662	436.788905188	436.531452137	436.660178662	1395087
2021-08-05 11:00:00	436.38292153	436.754248046	436.313607247	436.655227642	1164790
2021-08-05 10:45:00	436.15022358	436.432431732	436.085860317	436.37311851	883940
2021-08-05 10:30:00	436.472039894	436.541354177	436.016546034	436.14527256	1188519
2021-08-05 10:15:00	436.481941934	436.571060298	436.184880722	436.462137854	1589065
2021-08-05 10:00:00	436.125468479	436.491843975	435.996741954	436.476990914	1941595
2021-08-05 09:45:00	435.90762359	436.293803166	435.570954215	436.13537052	3994466
2021-08-05 09:30:00	435.590758296	435.90762359	435.580856256	435.897721549	130564
2021-08-05 09:15:00	435.551150135	435.709582781	435.481835852	435.590758296	18289
2021-08-05 09:00:00	435.6897787	435.719484822	435.422423609	435.531346054	29173
2021-08-05 08:45:00	435.818505226	435.957133792	435.590758296	435.6897787	82512
2021-08-05 08:30:00	435.877917469	435.937329711	435.808603186	435.838309307	83768
2021-08-05 08:15:00	435.571053236	435.91752563	435.511541973	435.887819509	34836
2021-08-05 08:00:00	435.808603186	435.838309307	435.778897064	435.838309307	42333
2021-08-05 07:45:00	435.570954215	435.90762359	435.551150135	435.848211347	64627
2021-08-05 07:30:00	435.541248094	435.6897787	435.521444013	435.551150135	20640
2021-08-05 07:15:00	435.630366458	435.6897787	435.491737892	435.541248094	99587
2021-08-05 07:00:00	435.808603186	435.808603186	435.551150135	435.640268498	8931
2021-08-05 06:45:00	435.699680741	435.729386862	435.620464417	435.6897787	10714
2021-08-05 06:30:00	435.986839913	435.996741954	435.630366458	435.67987666	20926
2021-08-05 06:15:00	436.075958277	436.075958277	435.91752563	435.986839913	13146
2021-08-05 06:00:00	435.868015428	436.1551746	435.768995024	436.066056237	8073
2021-08-05 05:45:00	435.858113388	435.887819509	435.818505226	435.868015428	2731
2021-08-05 05:30:00	435.67987666	435.91752563	435.67987666	435.798701145	1899
2021-08-05 05:15:00	435.66997462	435.788799105	435.66997462	435.788799105	2204
2021-08-05 05:00:00	435.580856256	435.660072579	435.570954215	435.570954215	12612
2021-08-05 04:45:00	435.402619528	435.45212973	435.293697083	435.432325649	7154
2021-08-05 04:30:00	435.283795043	435.372913407	435.283795043	435.372913407	1026
2021-08-05 04:15:00	435.491737892	435.491737892	435.412521569	435.44222769	3783
2021-08-04 20:00:00	435.056048113	435.075852194	434.97683179	435.026341992	11403
2021-08-04 19:45:00	434.98673383	435.026341992	434.947125669	434.98673383	6037
2021-08-04 19:30:00	434.98673383	435.026341992	434.947125669	434.957027709	4359
2021-08-04 19:15:00	435.105558315	435.105558315	434.947125669	434.996635871	6461
2021-08-04 19:00:00	435.115460356	435.145166477	435.026341992	435.145166477	5479
2021-08-04 18:45:00	435.095656275	435.184774639	435.095656275	435.115460356	8355
2021-08-04 18:30:00	434.98673383	435.095656275	434.98673383	435.095656275	22406
2021-08-04 18:15:00	434.877811386	434.996635871	434.758986901	434.98673383	79531
2021-08-04 18:00:00	434.73918282	434.897615466	434.73918282	434.877811386	20780
2021-08-04 17:45:00	434.778790981	434.778790981	434.729280779	434.74908486	29899
2021-08-04 17:30:00	434.877811386	434.897615466	434.778790981	434.778790981	38350
2021-08-04 17:15:00	435.135264437	435.135264437	434.838203224	434.897615466	389090
2021-08-04 17:00:00	434.917419547	434.966929749	434.679770577	434.917419547	98304
2021-08-04 16:45:00	434.858007305	434.927321588	434.788693022	434.887713426	106595
2021-08-04 16:30:00	434.957027709	434.957027709	434.679770577	434.818399143	222644
2021-08-04 16:15:00	434.719378739	434.966929749	434.669868537	434.947125669	3517071
2021-08-04 16:00:00	435.44222769	435.600660337	434.669868537	434.709476698	4859407
2021-08-04 15:45:00	435.412521569	436.803065105	435.164970558	435.427374629	2221570
2021-08-04 15:30:00	435.2243828	435.422324589	435.051097093	435.402619528	1130573
2021-08-04 15:15:00	435.392717488	435.580856256	435.145166477	435.21448076	1174906
2021-08-04 15:00:00	435.877917469	435.882868489	435.293697083	435.387073325	1448679
2021-08-04 14:45:00	435.764044004	435.967035832	435.660072579	435.872966448	979574
2021-08-04 14:30:00	435.778897064	435.858113388	435.67987666	435.764836167	993664
2021-08-04 14:15:00	435.531346054	435.858113388	435.501639932	435.778897064	902947
2021-08-04 14:00:00	435.412521569	435.67987666	435.323403205	435.521444013	735938
2021-08-04 13:45:00	435.551150135	435.650170539	435.392717488	435.402619528	620023
2021-08-04 13:30:00	435.660072579	435.808603186	435.521444013	435.551150135	1255244
2021-08-04 13:15:00	435.263990962	435.6897787	435.254088922	435.655121559	853732
2021-08-04 13:00:00	434.97683179	435.288746063	434.947125669	435.263990962	710461
2021-08-04 12:45:00	435.006537911	435.145166477	434.897615466	434.97683179	992980
2021-08-04 12:30:00	435.313501164	435.411531365	434.897615466	434.996635871	1118761
2021-08-04 12:15:00	435.105558315	435.353109326	435.006537911	435.308550144	829460
2021-08-04 12:00:00	434.722349351	435.179823619	434.679770577	435.115361335	1480276
2021-08-04 11:45:00	434.966929749	435.164970558	434.432219566	434.721260126	1800158
2021-08-04 11:30:00	435.392717488	435.551150135	434.848105264	434.962770892	1333299
2021-08-04 11:15:00	435.115460356	435.600660337	434.966929749	435.392717488	1493224
2021-08-04 11:00:00	435.511541973	435.729386862	435.046146073	435.115460356	1249678
2021-08-04 10:45:00	435.44222769	435.729386862	434.73918282	435.506590953	2528893
2021-08-04 10:30:00	435.788799105	435.838309307	435.348158306	435.44222769	1545317
2021-08-04 10:15:00	435.620464417	436.090811338	435.501639932	435.788799105	2284790
2021-08-04 10:00:00	435.382815447	435.883858693	435.234185821	435.600660337	2246051
2021-08-04 09:45:00	435.471933811	435.759092983	435.164970558	435.382815447	3722575
2021-08-04 09:30:00	435.2243828	435.580856256	435.174872598	435.471933811	113699
2021-08-04 09:15:00	435.392717488	435.392717488	435.105558315	435.21448076	96672
2021-08-04 09:00:00	435.620464417	435.630366458	435.085754235	435.44222769	177596
2021-08-04 08:45:00	435.501639932	435.729386862	435.481835852	435.580856256	164775
2021-08-04 08:30:00	436.105664398	436.14527256	435.363011366	435.45212973	153982
2021-08-04 08:15:00	436.432332712	436.521550096	435.798701145	436.036350115	64829
2021-08-04 08:00:00	436.125468479	436.204684803	435.957133792	435.967035832	17847
2021-08-04 07:45:00	436.273999086	436.273999086	436.016546034	436.14527256	28338
2021-08-04 07:30:00	436.402725611	436.402725611	436.234390924	436.273999086	39321
2021-08-04 07:15:00	436.511648056	436.521550096	436.254195005	436.402725611	30328
2021-08-04 07:00:00	436.650276622	436.679982743	436.462137854	436.501746015	1413
2021-08-04 06:45:00	436.580962339	436.61066846	436.580962339	436.61066846	3597
2021-08-04 06:30:00	436.511648056	436.511648056	436.481941934	436.481941934	548
2021-08-04 06:15:00	436.472039894	436.472039894	436.402725611	436.432431732	1591
2021-08-04 06:00:00	436.511648056	436.580962339	436.481941934	436.481941934	1021
2021-08-04 05:45:00	436.38292153	436.511648056	436.38292153	436.511648056	2150
2021-08-04 05:30:00	436.38292153	436.402725611	436.343313369	436.402725611	450
2021-08-04 05:15:00	436.422529692	436.472039894	436.422529692	436.422529692	1685
2021-08-04 04:45:00	436.38292153	436.38292153	436.38292153	436.38292153	100
2021-08-04 04:30:00	436.363117449	436.37301949	436.353215409	436.363117449	816
2021-08-04 04:15:00	436.244292964	436.283901126	436.066056237	436.283901126	2558
2021-08-03 20:00:00	436.066056237	436.125468479	436.056154196	436.085860317	17913
2021-08-03 19:45:00	436.046252156	436.125468479	436.036350115	436.036350115	6014
2021-08-03 19:30:00	436.066056237	436.1551746	436.066056237	436.075958277	4126
2021-08-03 19:15:00	436.184880722	436.204684803	436.046252156	436.046252156	5261
2021-08-03 19:00:00	436.293803166	436.333411328	436.254195005	436.254195005	5230
2021-08-03 18:45:00	436.244292964	436.283901126	436.234390924	436.273999086	6288
2021-08-03 18:30:00	436.313607247	436.422529692	436.273999086	436.37301949	19134
2021-08-03 18:15:00	436.214586843	436.442333773	436.214586843	436.283901126	46573
2021-08-03 18:00:00	436.194782762	436.214586843	436.184880722	436.214586843	13654
2021-08-03 17:45:00	436.204684803	436.204684803	436.13537052	436.194782762	8909
2021-08-03 17:30:00	436.165076641	436.204684803	436.105664398	436.194782762	22086
2021-08-03 17:15:00	436.234390924	436.828513349	436.085860317	436.828513349	42427
2021-08-03 17:00:00	436.412627651	436.412627651	436.13537052	436.165076641	110904
2021-08-03 16:45:00	436.412627651	436.472039894	436.303705207	436.38292153	58182
2021-08-03 16:30:00	436.204684803	436.828513349	436.204684803	436.38292153	734445
2021-08-03 16:15:00	436.788905188	436.84831743	436.184880722	436.204684803	2602314
2021-08-03 16:00:00	436.353215409	436.957239875	436.254195005	436.798807228	7673632
2021-08-03 15:45:00	436.536403157	436.729492945	436.363117449	436.372920469	3102023
2021-08-03 15:30:00	436.313607247	436.655227642	436.313607247	436.536403157	1705859
2021-08-03 15:15:00	436.14527256	436.59106242	436.14527256	436.305586595	1618668
2021-08-03 15:00:00	436.248550842	436.288852146	435.838309307	436.146064723	1402769
2021-08-03 14:45:00	436.204684803	436.273999086	436.080909297	436.249243984	942919
2021-08-03 14:30:00	436.105763419	436.269048065	436.046252156	436.204684803	1047408
2021-08-03 14:15:00	435.887819509	436.323509288	435.551150135	436.115566439	1432402
2021-08-03 14:00:00	435.66997462	435.957133792	435.631158621	435.887819509	853917
2021-08-03 13:45:00	435.788799105	435.952182772	435.66997462	435.66997462	665048
2021-08-03 13:30:00	435.887819509	435.952182772	435.66997462	435.77790686	750235
2021-08-03 13:15:00	435.491737892	435.976937873	435.486786872	435.882868489	1906939
2021-08-03 13:00:00	435.283795043	435.491737892	435.130313416	435.491737892	1525134
2021-08-03 12:45:00	434.947125669	435.432325649	434.853056285	435.273992023	944641
2021-08-03 12:30:00	435.120411376	435.308550144	434.761957513	434.937223628	1092905
2021-08-03 12:15:00	435.43727667	435.531346054	435.115460356	435.115460356	1436494
2021-08-03 12:00:00	435.21448076	435.531346054	435.046146073	435.440346302	2592061
2021-08-03 11:45:00	433.471721645	435.387766468	433.451917564	435.20952974	3372036
2021-08-03 11:30:00	433.219219614	433.491525726	432.758774735	433.471721645	1528463
2021-08-03 11:15:00	433.174660433	433.610350211	432.946913503	433.191493901	1654662
2021-08-03 11:00:00	433.11524819	433.847999181	432.847893098	433.175749657	1900911
2021-08-03 10:45:00	433.481623686	433.560840009	432.709264533	433.12505121	2235310
2021-08-03 10:30:00	432.116132311	433.679664494	431.976513541	433.47281087	2574073
2021-08-03 10:15:00	432.125044147	432.778578816	431.827982935	432.120093127	2961982
2021-08-03 10:00:00	433.234072675	433.422211443	432.045827824	432.125044147	2871106
2021-08-03 09:45:00	434.145060394	434.372807324	433.135052271	433.243974715	2761172
2021-08-03 09:30:00	434.05594203	434.224276718	433.947019586	434.115354273	74445
2021-08-03 09:15:00	434.392611405	434.422317526	433.996529788	434.05594203	108598
2021-08-03 09:00:00	434.065844071	434.422317526	433.80839102	434.422317526	70944
2021-08-03 08:45:00	433.927215505	434.154962435	433.927215505	434.085648152	47585
2021-08-03 08:30:00	434.541142011	434.610456294	433.857901222	433.917313464	90621
2021-08-03 08:15:00	434.709575719	434.897615466	434.323297122	434.551044052	115097
2021-08-03 08:00:00	434.838203224	434.867909345	434.788693022	434.858007305	22077
2021-08-03 07:45:00	434.74908486	434.867909345	434.699574658	434.808497103	31640
2021-08-03 07:30:00	434.729280779	434.778790981	434.640162415	434.758986901	11497
2021-08-03 07:15:00	434.887713426	434.937223628	434.73918282	434.73918282	12046
2021-08-03 07:00:00	434.897615466	434.897615466	434.867909345	434.877811386	1035
2021-08-03 06:45:00	434.808497103	434.917419547	434.758986901	434.897615466	4345
2021-08-03 06:30:00	434.957027709	434.957027709	434.867909345	434.887713426	9411
2021-08-03 06:15:00	434.768888941	434.848105264	434.768888941	434.818399143	3741
2021-08-03 06:00:00	434.788693022	434.838203224	434.630260375	434.768888941	2282
2021-08-03 05:45:00	434.74908486	434.867909345	434.719378739	434.719378739	5558
2021-08-03 05:30:00	434.452023647	434.452023647	434.392611405	434.392611405	1557
2021-08-03 05:15:00	434.74908486	434.74908486	434.630260375	434.630260375	1031
2021-08-03 05:00:00	434.570848132	434.650064456	434.560946092	434.650064456	1501
2021-08-03 04:45:00	434.669868537	434.669868537	434.590652213	434.600554254	2972
2021-08-03 04:30:00	434.570848132	434.580750173	434.461925688	434.461925688	14313
2021-08-03 04:15:00	433.956921626	434.808497103	433.956921626	434.551044052	25452
2021-08-02 20:00:00	433.659860413	433.917313464	433.659860413	433.877705303	14521
2021-08-02 19:45:00	433.877705303	433.976725707	433.649958373	433.689566535	11619
2021-08-02 19:30:00	433.907411424	433.947019586	433.857901222	433.857901222	7850
2021-08-02 19:15:00	433.947019586	433.947019586	433.80839102	433.877705303	12307
2021-08-02 19:00:00	433.80839102	434.04603999	433.80839102	433.947019586	16290
2021-08-02 18:45:00	433.620252252	433.798488979	433.620252252	433.798488979	10993
2021-08-02 18:30:00	433.699468575	433.709370615	433.58064409	433.58064409	7287
2021-08-02 18:15:00	433.620252252	433.709370615	433.57074205	433.709370615	57718
2021-08-02 18:00:00	433.58064409	433.659860413	433.58064409	433.620252252	12832
2021-08-02 17:45:00	433.610350211	433.640056332	433.560840009	433.640056332	11464
2021-08-02 17:30:00	433.59054613	433.59054613	433.541035928	433.58064409	30529
2021-08-02 17:15:00	433.649958373	433.679664494	433.59054613	433.59054613	66991
2021-08-02 17:00:00	433.630154292	433.679664494	433.610350211	433.649958373	23035
2021-08-02 16:45:00	433.610350211	433.620252252	433.303386958	433.620252252	112633
2021-08-02 16:30:00	433.620252252	433.630154292	433.57074205	433.610350211	162356
2021-08-02 16:15:00	433.293484918	433.679664494	433.243974715	433.610350211	2101898
2021-08-02 16:00:00	433.34299512	433.57074205	432.927109422	433.293484918	6633871
2021-08-02 15:45:00	433.848098202	433.927215505	433.34299512	433.34299512	3409374
2021-08-02 15:30:00	434.140109374	434.28368896	433.778684898	433.843048161	1963406
2021-08-02 15:15:00	434.481729769	434.600554254	434.100501212	434.135257374	1527887
2021-08-02 15:00:00	434.476778748	434.638281028	434.303493041	434.481630748	1358475
2021-08-02 14:45:00	434.392611405	434.580750173	434.27378692	434.471827728	1164789
2021-08-02 14:30:00	434.590652213	434.669868537	434.249031819	434.397562425	996982
2021-08-02 14:15:00	434.263884879	434.639172211	434.105452232	434.590652213	998070
2021-08-02 14:00:00	434.206354024	434.357954263	433.867803262	434.263884879	2115980
2021-08-02 13:45:00	434.605505274	434.709476698	434.209423657	434.209423657	1450517
2021-08-02 13:30:00	434.699574658	434.917419547	434.551044052	434.608574906	2075886
2021-08-02 13:15:00	434.52133793	434.848105264	434.412415486	434.699574658	1221973
2021-08-02 13:00:00	434.734231799	434.73918282	434.27873794	434.51638691	1153313
2021-08-02 12:45:00	434.263884879	434.858007305	434.137831905	434.729280779	1645309
2021-08-02 12:30:00	434.333199162	434.392611405	434.001480808	434.263884879	1940369
2021-08-02 12:15:00	434.541142011	434.551044052	433.897509384	434.338150182	3191795
2021-08-02 12:00:00	435.531445074	435.630366458	434.471827728	434.542231236	2060919
2021-08-02 11:45:00	435.937329711	436.016546034	435.462031771	435.531346054	1738806
2021-08-02 11:30:00	435.892770529	436.006643994	435.66997462	435.937329711	1091932
2021-08-02 11:15:00	435.67492564	436.085860317	435.527682299	435.897721549	936223
2021-08-02 11:00:00	435.788799105	436.016546034	435.640268498	435.66997462	1735555
2021-08-02 10:45:00	436.130419499	436.343313369	435.778897064	435.783848085	2021060
2021-08-02 10:30:00	436.095762358	436.442333773	436.036350115	436.125468479	2589370
2021-08-02 10:15:00	435.90762359	436.13537052	435.372913407	436.085860317	2332105
2021-08-02 10:00:00	435.996741954	436.37797051	435.759092983	435.91752563	1992199
2021-08-02 09:45:00	436.026448075	436.61066846	435.778897064	435.996642933	4801759
2021-08-02 09:30:00	435.887819509	436.075958277	435.828407266	436.016546034	160686
2021-08-02 09:15:00	435.887819509	436.075958277	435.650170539	435.887819509	71202
2021-08-02 09:00:00	435.887819509	435.887819509	435.699680741	435.877917469	16585
2021-08-02 08:45:00	435.90762359	435.937329711	435.709582781	435.887819509	19128
2021-08-02 08:30:00	436.13537052	436.13537052	435.650170539	435.868015428	84686
2021-08-02 08:15:00	435.719484822	437.026554158	435.551150135	436.184880722	72576
2021-08-02 08:00:00	436.13537052	436.194782762	436.085860317	436.165076641	29427
2021-08-02 07:45:00	435.858113388	436.184880722	435.858113388	436.085860317	31113
2021-08-02 07:30:00	435.897721549	436.14527256	435.808603186	435.868015428	30874
2021-08-02 07:15:00	435.67987666	435.937329711	435.44222769	435.937329711	97006
2021-08-02 07:00:00	436.38292153	436.462137854	435.699680741	435.719484822	43657
2021-08-02 06:45:00	436.61066846	436.650276622	436.412627651	436.481941934	7337
2021-08-02 06:30:00	436.481941934	436.60076642	436.462137854	436.60076642	6994
2021-08-02 06:15:00	436.699786824	436.769101107	436.481941934	436.481941934	6525
2021-08-02 06:00:00	436.828513349	436.917631713	436.828513349	436.887925592	492
2021-08-02 05:45:00	436.818611309	436.947337834	436.818611309	436.84831743	1287
2021-08-02 05:30:00	436.689884783	436.759199066	436.670080703	436.759199066	505
2021-08-02 05:15:00	436.759199066	436.769101107	436.670080703	436.670080703	1021
2021-08-02 05:00:00	436.670080703	436.779003147	436.630472541	436.779003147	1394
2021-08-02 04:45:00	436.650276622	436.719590905	436.650276622	436.670080703	2762
2021-08-02 04:30:00	436.689884783	436.689884783	436.541354177	436.541354177	9035
2021-08-02 04:15:00	436.283901126	436.977043956	436.283901126	436.670080703	14225
2021-07-30 20:00:00	434.808497103	434.838203224	434.709476698	434.73918282	11479
2021-07-30 19:45:00	434.729280779	434.808497103	434.729280779	434.808497103	6233
2021-07-30 19:30:00	434.679671557	434.75888788	434.521436951	434.75888788	26727
2021-07-30 19:15:00	434.689672618	434.689672618	434.620358335	434.679770577	6141
2021-07-30 19:00:00	434.51143589	434.689672618	434.51143589	434.689672618	3197
2021-07-30 18:45:00	434.551044052	434.640162415	434.551044052	434.580750173	1192
2021-07-30 18:30:00	434.679770577	434.679770577	434.50163287	434.50163287	931
2021-07-30 18:15:00	434.580750173	434.659966496	434.580750173	434.650064456	2666
2021-07-30 18:00:00	434.551044052	434.580750173	434.551044052	434.580750173	4030
2021-07-30 17:45:00	434.669868537	434.669868537	434.501434829	434.580750173	25307
2021-07-30 17:30:00	434.679770577	434.699574658	434.560946092	434.560946092	7060
2021-07-30 17:15:00	434.709476698	434.709476698	434.650064456	434.679770577	50059
2021-07-30 17:00:00	434.689672618	434.729280779	434.689672618	434.699574658	51632
2021-07-30 16:45:00	434.709476698	434.73918282	434.214374677	434.699574658	334077
2021-07-30 16:30:00	434.669868537	434.74908486	434.214374677	434.699574658	432687
2021-07-30 16:15:00	434.174766515	434.74908486	434.047228235	434.669868537	8607631
2021-07-30 16:00:00	433.778684898	434.234178758	433.679664494	434.174766515	12203023
2021-07-30 15:45:00	434.135158354	434.412415486	433.778684898	433.778684898	2679829
2021-07-30 15:30:00	434.432219566	434.461925688	433.798488979	434.135059333	2440939
2021-07-30 15:15:00	434.234178758	434.579759969	434.204472637	434.427268546	2096894
2021-07-30 15:00:00	433.758880818	434.392611405	433.748978777	434.234178758	2516318
2021-07-30 14:45:00	433.865921875	433.966823667	433.481623686	433.758880818	2066358
2021-07-30 14:30:00	434.343101203	434.432219566	433.847999181	433.862852242	1764631
2021-07-30 14:15:00	434.580750173	434.629270171	434.244080798	434.338150182	1625505
2021-07-30 14:00:00	434.719378739	434.729280779	434.501533849	434.571046173	1129915
2021-07-30 13:45:00	434.424198914	434.862958325	434.392611405	434.729280779	959654
2021-07-30 13:30:00	434.580750173	434.620358335	434.244080798	434.422317526	881650
2021-07-30 13:15:00	434.650064456	434.699673678	434.333199162	434.580750173	613903
2021-07-30 13:00:00	434.580750173	434.768789921	434.501533849	434.655015476	584088
2021-07-30 12:45:00	434.303493041	434.689672618	434.303493041	434.590652213	816643
2021-07-30 12:30:00	434.224276718	434.52133793	434.164864475	434.293591001	917878
2021-07-30 12:15:00	434.105452232	434.263884879	433.986627747	434.224276718	1062731
2021-07-30 12:00:00	434.080697131	434.174766515	433.778684898	434.105452232	982014
2021-07-30 11:45:00	434.452023647	434.630260375	433.81829306	434.080697131	1911568
2021-07-30 11:30:00	434.699574658	434.709476698	434.214374677	434.466876708	1427509
2021-07-30 11:15:00	434.298542021	434.877811386	433.852950202	434.701258005	1790920
2021-07-30 11:00:00	434.650064456	434.798595062	434.234178758	434.297749858	1412436
2021-07-30 10:45:00	434.402513445	434.927321588	434.234178758	434.650064456	2237256
2021-07-30 10:30:00	435.580856256	435.610562377	434.299829286	434.382709364	2452778
2021-07-30 10:15:00	435.085754235	435.749190943	435.075852194	435.580856256	1786297
2021-07-30 10:00:00	434.818399143	435.392717488	434.724329759	435.085754235	2859332
2021-07-30 09:45:00	433.620252252	434.966929749	433.610350211	434.808497103	5682027
2021-07-30 09:30:00	433.442015524	433.857901222	433.442015524	433.659860413	109739
2021-07-30 09:15:00	433.719272656	433.719272656	433.273680837	433.432113484	61319
2021-07-30 09:00:00	433.630154292	433.828195101	433.541035928	433.739076737	75533
2021-07-30 08:45:00	433.253876756	433.947019586	433.253876756	433.630154292	152216
2021-07-30 08:30:00	433.34299512	433.422211443	433.194464513	433.34299512	66252
2021-07-30 08:15:00	433.382603281	436.660178662	432.630048209	433.372701241	172704
2021-07-30 08:00:00	433.669762454	433.669762454	433.35289716	433.382603281	62024
2021-07-30 07:45:00	433.699468575	433.719272656	433.491525726	433.659860413	37750
2021-07-30 07:30:00	433.857901222	433.976725707	433.461819605	433.679664494	43149
2021-07-30 07:15:00	434.095550192	434.095550192	433.80839102	433.877705303	60133
2021-07-30 07:00:00	433.709370615	434.095550192	433.649958373	434.065844071	23978
2021-07-30 06:45:00	433.659860413	433.778684898	433.521231847	433.709370615	24480
2021-07-30 06:30:00	433.135052271	433.729174696	433.11524819	433.669762454	23476
2021-07-30 06:15:00	433.234072675	433.362799201	433.036031867	433.036031867	12046
2021-07-30 06:00:00	433.253876756	433.412309403	433.016227786	433.184562473	6469
2021-07-30 05:45:00	433.481623686	433.481623686	433.214268594	433.34299512	18624
2021-07-30 05:30:00	433.630154292	433.659860413	433.392505322	433.511329807	4535
2021-07-30 05:15:00	433.630154292	433.659860413	433.442015524	433.560840009	3613
2021-07-30 05:00:00	433.699468575	433.699468575	433.57074205	433.57074205	1183
2021-07-30 04:45:00	433.531133888	433.986627747	433.481623686	433.709370615	7634
2021-07-30 04:30:00	433.313288998	433.788586939	433.313288998	433.471721645	3502
2021-07-30 04:15:00	432.897403301	433.709370615	432.570635967	433.303386958	13341
2021-07-29 20:00:00	434.263884879	434.362905284	433.847999181	433.907411424	27315
2021-07-29 19:45:00	434.442121607	434.501533849	434.204472637	434.214374677	13636
2021-07-29 19:30:00	434.491532789	434.560946092	434.382709364	434.481729769	3355
2021-07-29 19:15:00	434.798595062	434.877811386	434.313395081	434.481729769	30248
2021-07-29 19:00:00	434.788693022	434.858007305	434.699574658	434.818399143	26499
2021-07-29 18:45:00	434.947125669	434.947125669	434.699574658	434.699574658	13663
2021-07-29 18:30:00	435.046146073	435.194676679	434.917419547	434.947125669	58727
2021-07-29 18:15:00	434.551044052	435.115460356	434.551044052	435.105558315	34614
2021-07-29 18:00:00	434.937223628	436.38292153	434.501533849	434.551044052	340438
2021-07-29 17:45:00	434.927321588	434.927321588	434.828301183	434.907517507	10874
2021-07-29 17:30:00	435.056048113	435.254088922	434.927321588	434.996635871	42165
2021-07-29 17:15:00	434.74908486	435.075852194	434.699574658	435.046146073	64209
2021-07-29 17:00:00	434.818399143	435.155068518	434.679770577	434.897615466	201004
2021-07-29 16:45:00	435.699680741	436.333411328	434.669868537	434.798595062	383928
2021-07-29 16:30:00	435.768995024	436.333411328	435.630366458	435.67987666	273230
2021-07-29 16:15:00	436.343313369	436.422529692	435.650170539	435.788799105	3133500
2021-07-29 16:00:00	436.675031723	436.749297026	436.333411328	436.363117449	5473109
2021-07-29 15:45:00	436.590864379	436.739394986	436.452235813	436.679982743	2067865
2021-07-29 15:30:00	436.60076642	436.759199066	436.551256217	436.590864379	1031675
2021-07-29 15:15:00	436.828513349	436.83346437	436.551256217	436.590864379	1876967
2021-07-29 15:00:00	436.730483149	436.907729673	436.679982743	436.818611309	1056108
2021-07-29 14:45:00	436.986945996	437.046358239	436.630472541	436.739394986	1596824
2021-07-29 14:30:00	437.284007209	437.284007209	436.917631713	436.97803416	895041
2021-07-29 14:15:00	437.194888845	437.30381129	437.095868441	437.288958229	856590
2021-07-29 14:00:00	437.292919045	437.33084386	437.095868441	437.194888845	621833
2021-07-29 13:45:00	437.383027613	437.472145977	437.194888845	437.293810229	837483
2021-07-29 13:30:00	437.323615371	437.452341896	437.095868441	437.392929654	679589
2021-07-29 13:15:00	437.046358239	437.333517411	437.016652117	437.31866435	696639
2021-07-29 13:00:00	437.056260279	437.1053744	436.927533754	437.038337586	592026
2021-07-29 12:45:00	437.264203128	437.383027613	437.026554158	437.051309259	687903
2021-07-29 12:30:00	437.21568313	437.417684755	437.214692926	437.274105168	721016
2021-07-29 12:15:00	436.878023551	437.259252108	436.858219471	437.224594966	947208
2021-07-29 12:00:00	437.110721501	437.160231704	436.808808289	436.887925592	1781742
2021-07-29 11:45:00	436.85326845	437.135476603	436.85326845	437.110721501	1233506
2021-07-29 11:30:00	437.061211299	437.155280683	436.788905188	436.85326845	2180207
2021-07-29 11:15:00	437.175084764	437.373125573	437.036456198	437.067845666	2403077
2021-07-29 11:00:00	436.788905188	437.175084764	436.769101107	437.175084764	1329650
2021-07-29 10:45:00	436.650276622	437.056260279	436.516599076	436.779003147	2156597
2021-07-29 10:30:00	436.1551746	436.650276622	436.1551746	436.650276622	1593401
2021-07-29 10:15:00	436.442333773	436.521550096	436.066056237	436.155273621	1816154
2021-07-29 10:00:00	436.214586843	436.491843975	436.026448075	436.442333773	1981253
2021-07-29 09:45:00	435.506590953	436.779003147	435.501639932	436.214586843	4164186
2021-07-29 09:30:00	435.610562377	435.739288903	435.412521569	435.531346054	97737
2021-07-29 09:15:00	435.44222769	435.640268498	435.44222769	435.590758296	73745
2021-07-29 09:00:00	435.353109326	435.432325649	435.263990962	435.422423609	38340
2021-07-29 08:45:00	435.402619528	435.471933811	435.174872598	435.353109326	83963
2021-07-29 08:30:00	435.501639932	435.6897787	435.333305245	435.402619528	56740
2021-07-29 08:15:00	435.2243828	435.521444013	434.787702818	435.501639932	97997
2021-07-29 08:00:00	435.194676679	435.283795043	435.135264437	435.283795043	19743
2021-07-29 07:45:00	435.085754235	435.194676679	434.937223628	435.194676679	46016
2021-07-29 07:30:00	435.412521569	435.44222769	434.97683179	435.095656275	91207
2021-07-29 07:15:00	435.303599124	435.44222769	435.194676679	435.422423609	23416
2021-07-29 07:00:00	435.244186881	435.244186881	434.877811386	435.194676679	6725
2021-07-29 06:45:00	435.392717488	435.402619528	435.2243828	435.244186881	1658
2021-07-29 06:30:00	435.501639932	435.531346054	435.382815447	435.382815447	3672
2021-07-29 06:15:00	435.363011366	435.45212973	435.363011366	435.372913407	1471
2021-07-29 06:00:00	435.45212973	435.481835852	435.45212973	435.481835852	962
2021-07-29 05:45:00	435.026341992	435.402619528	435.026341992	435.382815447	979
2021-07-29 05:30:00	435.135264437	435.145166477	435.135264437	435.145166477	2624
2021-07-29 05:15:00	435.125362396	435.145166477	435.125362396	435.145166477	2600
2021-07-29 05:00:00	435.21448076	435.21448076	435.105558315	435.105558315	800
2021-07-29 04:45:00	435.026341992	435.194676679	435.026341992	435.194676679	1078
2021-07-29 04:30:00	435.155068518	435.155068518	434.917419547	434.917419547	575
2021-07-29 04:15:00	434.630260375	434.996635871	434.630260375	434.937223628	2318
2021-07-28 20:00:00	434.620358335	434.650064456	434.531239971	434.630260375	9210
2021-07-28 19:45:00	434.461925688	434.600554254	434.461925688	434.600554254	3815
2021-07-28 19:30:00	434.303493041	434.501533849	434.303493041	434.501533849	6399
2021-07-28 19:15:00	434.461925688	434.461925688	434.313395081	434.333199162	9608
2021-07-28 19:00:00	434.402513445	434.600554254	434.402513445	434.590652213	6293
2021-07-28 18:45:00	434.580750173	434.580750173	434.412415486	434.412415486	11303
2021-07-28 18:30:00	434.551044052	434.640162415	434.452023647	434.630260375	17366
2021-07-28 18:15:00	434.501533849	434.600554254	434.432219566	434.580750173	14161
2021-07-28 18:00:00	434.422317526	434.461925688	434.422317526	434.452023647	10138
2021-07-28 17:45:00	434.372807324	434.412415486	434.362905284	434.412415486	4853
2021-07-28 17:30:00	434.402513445	434.412415486	434.372807324	434.392611405	3814
2021-07-28 17:15:00	434.442121607	434.452023647	434.353003243	434.402513445	53693
2021-07-28 17:00:00	434.442121607	434.442121607	434.402513445	434.412415486	16648
2021-07-28 16:45:00	434.343101203	434.461925688	434.303493041	434.461925688	75296
2021-07-28 16:30:00	434.353003243	434.412415486	434.204472637	434.362905284	260568
2021-07-28 16:15:00	434.461925688	434.600554254	434.204472637	434.343101203	1936342
2021-07-28 16:00:00	435.363110387	435.363110387	434.432219566	434.491631809	4552197
2021-07-28 15:45:00	435.21448076	435.551150135	435.016439952	435.372913407	2221913
2021-07-28 15:30:00	435.412521569	435.561052175	434.778790981	435.21448076	2156261
2021-07-28 15:15:00	435.392717488	435.651061722	435.036244032	435.402619528	2275870
2021-07-28 15:00:00	435.343207286	435.986839913	435.2243828	435.372913407	2457017
2021-07-28 14:45:00	434.758986901	435.363011366	434.164864475	435.348158306	2065461
2021-07-28 14:30:00	434.788693022	435.016439952	434.570848132	434.74908486	1313496
2021-07-28 14:15:00	433.907411424	434.808497103	433.026129826	434.793644042	4218043
2021-07-28 14:00:00	433.947019586	434.184668556	433.768782858	433.907411424	1218235
2021-07-28 13:45:00	433.85493061	434.016333869	433.620252252	433.947019586	1103377
2021-07-28 13:30:00	434.031186929	434.075746111	433.748978777	433.847999181	847163
2021-07-28 13:15:00	434.333199162	434.422317526	434.006431828	434.034256562	834798
2021-07-28 13:00:00	434.135158354	434.442121607	434.125256313	434.323297122	623168
2021-07-28 12:45:00	434.50648487	434.729280779	434.115354273	434.135158354	846753
2021-07-28 12:30:00	434.867909345	434.877811386	434.501533849	434.50648487	987136
2021-07-28 12:15:00	434.961978729	435.036244032	434.74908486	434.877811386	556840
2021-07-28 12:00:00	434.947125669	435.234284841	434.615407314	434.966830729	1081562
2021-07-28 11:45:00	434.659966496	435.085754235	434.585701193	434.942174648	997473
2021-07-28 11:30:00	434.818399143	435.125362396	434.640162415	434.664917516	1370031
2021-07-28 11:15:00	435.006537911	435.194676679	434.778790981	434.820280531	1353471
2021-07-28 11:00:00	434.169815495	435.036244032	434.154962435	435.006537911	1621208
2021-07-28 10:45:00	434.858007305	435.273893003	434.05594203	434.164864475	2687653
2021-07-28 10:30:00	433.976725707	435.026341992	433.966823667	434.867909345	1629518
2021-07-28 10:15:00	434.303493041	434.491631809	433.867803262	433.971774687	2241389
2021-07-28 10:00:00	434.006431828	434.402513445	433.81829306	434.303493041	1693903
2021-07-28 09:45:00	435.372913407	435.521543034	433.867803262	434.015541705	3575567
2021-07-28 09:30:00	435.333305245	435.511541973	435.244186881	435.392717488	150867
2021-07-28 09:15:00	435.115460356	435.45212973	435.115460356	435.293697083	201314
2021-07-28 09:00:00	435.105558315	435.174872598	435.016439952	435.075852194	106699
2021-07-28 08:45:00	435.164970558	435.313501164	435.075852194	435.085754235	45429
2021-07-28 08:30:00	434.699574658	435.174872598	434.699574658	435.164970558	125031
2021-07-28 08:15:00	434.956928689	435.531346054	434.125256313	434.659966496	91552
2021-07-28 08:00:00	435.056048113	435.056048113	434.590652213	434.828301183	28994
2021-07-28 07:45:00	434.97683179	435.254088922	434.97683179	435.056048113	66429
2021-07-28 07:30:00	434.97683179	435.016439952	434.74908486	434.966929749	14831
2021-07-28 07:15:00	434.877811386	434.98673383	434.699574658	434.97683179	13498
2021-07-28 07:00:00	434.927321588	434.996635871	434.541142011	434.947125669	13296
2021-07-28 06:45:00	434.768888941	434.917419547	434.768888941	434.917419547	6723
2021-07-28 06:30:00	434.719378739	434.947125669	434.659966496	434.729280779	12436
2021-07-28 06:15:00	435.105558315	435.105558315	434.798595062	434.798595062	3124
2021-07-28 06:00:00	435.382815447	435.541248094	435.382815447	435.481835852	2130
2021-07-28 05:45:00	435.511541973	435.511541973	435.254088922	435.392717488	2805
2021-07-28 05:30:00	435.462031771	435.541248094	435.44222769	435.44222769	1843
2021-07-28 05:15:00	435.590758296	435.590758296	435.422423609	435.422423609	6481
2021-07-28 05:00:00	435.382815447	435.640268498	435.363011366	435.600660337	3281
2021-07-28 04:45:00	435.164970558	435.462031771	435.164970558	435.263990962	3269
2021-07-28 04:30:00	434.957027709	435.115460356	434.897615466	435.046146073	2646
2021-07-28 04:15:00	434.699574658	434.828301183	434.531239971	434.788693022	1682
2021-07-27 20:00:00	434.28368896	434.442121607	434.28368896	434.442121607	10486
2021-07-27 19:45:00	434.372807324	434.402513445	434.204472637	434.244080798	13727
2021-07-27 19:30:00	434.105452232	434.343101203	434.105452232	434.333199162	14418
2021-07-27 19:15:00	434.145060394	434.145060394	433.976725707	434.085648152	7567
2021-07-27 19:00:00	434.065844071	434.145060394	434.006431828	434.145060394	7391
2021-07-27 18:45:00	433.847999181	434.05594203	433.847999181	434.04603999	6526
2021-07-27 18:30:00	433.560840009	433.847999181	433.550937969	433.847999181	22885
2021-07-27 18:15:00	433.164758392	433.640056332	433.164758392	433.560840009	36053
2021-07-27 18:00:00	433.135052271	433.323191039	433.12515023	433.12515023	16226
2021-07-27 17:45:00	433.016227786	433.11524819	432.867697179	433.036031867	15315
2021-07-27 17:30:00	433.283582877	433.313288998	432.828089018	432.966717584	31302
2021-07-27 17:15:00	433.432113484	433.699468575	433.234072675	433.283582877	48931
2021-07-27 17:00:00	433.610350211	434.709476698	433.442015524	433.481623686	178327
2021-07-27 16:45:00	434.125256313	434.709476698	433.58064409	433.679664494	165948
2021-07-27 16:30:00	433.857901222	434.709476698	433.739076737	434.095550192	443939
2021-07-27 16:15:00	434.719378739	434.719378739	433.58064409	433.828195101	3418311
2021-07-27 16:00:00	433.80839102	434.758986901	433.669762454	434.689672618	7689089
2021-07-27 15:45:00	433.729174696	433.838097141	433.402407362	433.81829306	3003006
2021-07-27 15:30:00	433.669762454	433.838097141	433.58064409	433.729174696	1692766
2021-07-27 15:15:00	433.729174696	434.095550192	433.595497151	433.664811434	1981359
2021-07-27 15:00:00	433.223378471	433.768782858	433.204366554	433.734125717	1520407
2021-07-27 14:45:00	433.243974715	433.392505322	433.11524819	433.219219614	915392
2021-07-27 14:30:00	432.88255024	433.461819605	432.87759922	433.253876756	1805792
2021-07-27 14:15:00	432.055729864	432.88255024	432.006219662	432.88255024	2196493
2021-07-27 14:00:00	432.362693118	432.64985229	432.026023743	432.064641701	1261674
2021-07-27 13:45:00	432.035925784	432.466664542	431.71906049	432.362693118	1456100
2021-07-27 13:30:00	432.372595158	432.610244128	431.743815591	432.035826763	1471206
2021-07-27 13:15:00	432.516174744	432.917207381	432.323183976	432.372595158	1883622
2021-07-27 13:00:00	433.045933907	433.085344028	432.441909441	432.531027805	984113
2021-07-27 12:45:00	432.946913503	433.055835947	432.451811481	433.045933907	1198148
2021-07-27 12:30:00	432.176435737	432.976619624	432.095338026	432.946913503	1383890
2021-07-27 12:15:00	433.313288998	433.323191039	432.17455435	432.17455435	2976712
2021-07-27 12:00:00	433.065737988	433.58064409	432.986521664	433.323191039	2461785
2021-07-27 11:45:00	433.451917564	433.451917564	432.481517603	433.065638967	3546912
2021-07-27 11:30:00	434.263884879	434.293591001	433.045933907	433.451917564	2174566
2021-07-27 11:15:00	434.263884879	434.788693022	434.006431828	434.264974104	2315516
2021-07-27 11:00:00	433.966823667	434.610456294	433.640056332	434.265568226	2678678
2021-07-27 10:45:00	434.798595062	434.818399143	433.833146121	433.986627747	2676709
2021-07-27 10:30:00	433.966823667	434.862958325	433.758880818	434.798595062	2483562
2021-07-27 10:15:00	434.947125669	435.333305245	433.867803262	433.987617951	2862487
2021-07-27 10:00:00	434.313395081	435.184774639	434.303493041	434.947125669	2421845
2021-07-27 09:45:00	435.600660337	435.630366458	434.234178758	434.313395081	4336424
2021-07-27 09:30:00	435.580856256	435.709582781	435.521444013	435.620464417	80525
2021-07-27 09:15:00	435.976937873	436.036350115	435.570954215	435.570954215	66320
2021-07-27 09:00:00	435.877917469	436.085860317	435.828407266	435.967035832	140691
2021-07-27 08:45:00	435.788799105	436.283901126	435.561052175	435.877917469	77490
2021-07-27 08:30:00	435.848211347	435.848211347	435.66997462	435.788799105	56295
2021-07-27 08:15:00	436.006643994	436.204288721	434.52133793	435.867916408	39544
2021-07-27 08:00:00	436.095762358	436.184880722	435.808603186	435.868015428	46989
2021-07-27 07:45:00	436.125468479	436.392823571	436.036350115	436.095762358	26806
2021-07-27 07:30:00	436.14527256	436.224488883	436.036350115	436.075958277	22570
2021-07-27 07:15:00	435.778897064	436.224488883	435.778897064	436.184880722	37102
2021-07-27 07:00:00	435.6897787	435.739288903	435.570954215	435.739288903	4250
2021-07-27 06:45:00	435.471933811	435.600660337	435.422423609	435.600660337	5443
2021-07-27 06:30:00	435.303599124	435.432325649	435.273893003	435.363011366	7539
2021-07-27 06:15:00	435.283795043	435.412521569	435.234284841	435.234284841	4535
2021-07-27 06:00:00	435.313501164	435.372913407	435.21448076	435.244186881	12676
2021-07-27 05:45:00	434.867909345	435.392717488	434.867909345	435.343207286	9988
2021-07-27 05:30:00	434.501533849	434.927321588	434.501533849	434.927321588	7578
2021-07-27 05:15:00	434.947125669	434.947125669	434.551044052	434.551044052	14198
2021-07-27 05:00:00	435.016439952	435.016439952	434.877811386	434.996635871	6977
2021-07-27 04:45:00	434.471827728	434.887713426	434.471827728	434.877811386	4093
2021-07-27 04:30:00	435.164970558	435.164970558	434.422317526	434.422317526	10390
2021-07-27 04:15:00	435.075852194	435.491737892	434.828301183	435.21448076	26564
2021-07-26 20:00:00	436.452235813	436.511648056	436.37301949	436.412627651	14837
2021-07-26 19:45:00	436.590864379	436.590864379	436.422529692	436.462137854	18610
2021-07-26 19:30:00	436.60076642	436.650276622	436.561158258	436.640374581	5958
2021-07-26 19:15:00	436.580962339	436.670080703	436.580962339	436.60076642	3126
2021-07-26 19:00:00	436.61066846	436.61066846	436.571060298	436.580962339	4047
2021-07-26 18:45:00	436.561158258	436.60076642	436.531452137	436.60076642	4692
2021-07-26 18:30:00	436.660178662	436.699786824	436.551256217	436.561158258	26017
2021-07-26 18:15:00	436.788905188	436.798807228	436.60076642	436.60086544	16937
2021-07-26 18:00:00	436.689884783	436.828513349	436.689884783	436.828513349	9669
2021-07-26 17:45:00	436.670080703	436.724541925	436.640374581	436.709688864	6085
2021-07-26 17:30:00	436.699786824	436.699786824	436.640374581	436.679982743	6799
2021-07-26 17:15:00	436.689884783	436.709688864	436.640374581	436.709688864	7939
2021-07-26 17:00:00	436.729492945	436.749297026	436.670080703	436.719590905	337890
2021-07-26 16:45:00	436.769101107	436.83841539	436.699786824	436.749297026	123052
2021-07-26 16:30:00	436.769101107	436.808709268	436.660178662	436.739394986	372287
2021-07-26 16:15:00	436.660178662	436.818611309	436.6205705	436.749297026	1656043
2021-07-26 16:00:00	436.273999086	436.709688864	436.13537052	436.670080703	4012224
2021-07-26 15:45:00	436.501845036	436.551256217	436.259146025	436.278950106	1873175
2021-07-26 15:30:00	436.401735407	436.526501116	436.264097045	436.501746015	1733681
2021-07-26 15:15:00	436.293803166	436.422529692	436.244391985	436.397774591	1573347
2021-07-26 15:00:00	436.127349867	436.363117449	436.127349867	436.298061044	787666
2021-07-26 14:45:00	436.1551746	436.269048065	436.110615419	436.130419499	1335744
2021-07-26 14:30:00	436.036350115	436.174978681	435.868015428	436.15022358	2600177
2021-07-26 14:15:00	436.016546034	436.224488883	435.967035832	436.036350115	953289
2021-07-26 14:00:00	436.016546034	436.075958277	435.897721549	436.016546034	648993
2021-07-26 13:45:00	436.130419499	436.179929702	435.868015428	436.026448075	477953
2021-07-26 13:30:00	436.165076641	436.37797051	436.090811338	436.13537052	717933
2021-07-26 13:15:00	435.877818448	436.165076641	435.868015428	436.155273621	1172595
2021-07-26 13:00:00	435.754141963	435.897721549	435.6897787	435.868015428	1304292
2021-07-26 12:45:00	436.046252156	436.076057297	435.630366458	435.758993963	870912
2021-07-26 12:30:00	436.14527256	436.194782762	436.016546034	436.056154196	799625
2021-07-26 12:15:00	436.392823571	436.511648056	436.056154196	436.1551746	842555
2021-07-26 12:00:00	436.194782762	436.432431732	436.165076641	436.38787255	934840
2021-07-26 11:45:00	436.115566439	436.422529692	436.036350115	436.184880722	1062489
2021-07-26 11:30:00	435.620464417	436.160125621	435.610562377	436.110615419	1725674
2021-07-26 11:15:00	435.343207286	435.66997462	435.100607295	435.620464417	1231378
2021-07-26 11:00:00	434.99643783	435.630366458	434.957027709	435.343207286	1854244
2021-07-26 10:45:00	435.115460356	435.45212973	434.97683179	434.99653685	1936357
2021-07-26 10:30:00	435.189725659	435.402619528	435.075852194	435.120411376	1383496
2021-07-26 10:15:00	435.660072579	435.759092983	435.145166477	435.176456925	2839188
2021-07-26 10:00:00	435.367962387	435.729386862	435.358060346	435.66997462	1783253
2021-07-26 09:45:00	435.006537911	435.927427671	434.966929749	435.363011366	3397264
2021-07-26 09:30:00	434.689672618	435.105558315	434.689672618	435.006537911	141390
2021-07-26 09:15:00	434.402513445	434.709476698	434.303493041	434.689672618	77185
2021-07-26 09:00:00	434.422317526	434.481729769	434.362905284	434.412415486	59865
2021-07-26 08:45:00	434.808497103	434.808497103	434.293591001	434.422317526	53650
2021-07-26 08:30:00	434.867909345	434.966929749	434.788693022	434.848105264	29762
2021-07-26 08:15:00	434.382808385	434.957027709	433.709370615	434.848105264	83051
2021-07-26 08:00:00	434.858007305	434.877811386	434.580750173	434.808497103	99476
2021-07-26 07:45:00	434.461925688	435.036244032	434.461925688	434.887713426	54148
2021-07-26 07:30:00	434.402513445	434.501533849	434.253982839	434.442121607	44684
2021-07-26 07:15:00	434.253982839	434.570848132	434.253982839	434.382709364	29411
2021-07-26 07:00:00	434.600554254	434.630260375	434.253982839	434.253982839	6211
2021-07-26 06:45:00	434.600554254	434.689672618	434.531239971	434.659966496	3178
2021-07-26 06:30:00	434.74908486	434.74908486	434.600554254	434.610456294	10039
2021-07-26 06:15:00	434.600554254	434.828301183	434.600554254	434.729280779	9940
2021-07-26 06:00:00	434.303493041	434.630260375	434.293591001	434.491631809	4896
2021-07-26 05:45:00	434.323297122	434.362905284	434.263884879	434.28368896	1977
2021-07-26 05:30:00	433.996529788	434.234178758	433.996529788	434.194570596	6812
2021-07-26 05:15:00	433.976725707	433.976725707	433.917313464	433.937117545	535
2021-07-26 05:00:00	433.748978777	433.857901222	433.679664494	433.699468575	7821
2021-07-26 04:45:00	433.135052271	433.758880818	433.135052271	433.669762454	8511
2021-07-26 04:30:00	433.006325745	433.065737988	432.937011462	433.016227786	2899
2021-07-26 04:15:00	434.353003243	434.353003243	432.798382896	433.006325745	9731
