# Supplementary material for: Stock price movement prediction based on Stocktwits investor sentiment using FinBERT and ensemble SVM
Source: PeerJ Comput Sci. 2023 Jun 7;9:e1403. doi: 10.7717/peerj-cs.1403 (PMC10280432; doi:10.7717/peerj-cs.1403)
Supplement: Supplemental Information 4 [file peerj-cs-09-1403-s004.zip › Financial(stock price in 15-minute increments)/SPY/SPY_1_9.csv]

time	open	high	low	close	volume
2021-07-23 20:00:00	435.026341992	435.026341992	434.897615466	434.957027709	11035
2021-07-23 19:45:00	435.036244032	435.065950154	434.996734891	435.065950154	3370
2021-07-23 19:30:00	434.97683179	435.056048113	434.97683179	435.056048113	1914
2021-07-23 19:15:00	435.006537911	435.016439952	434.957027709	434.957027709	971
2021-07-23 19:00:00	435.016439952	435.016439952	434.947125669	435.016439952	5831
2021-07-23 18:45:00	435.046146073	435.085754235	434.966929749	434.966929749	5446
2021-07-23 18:30:00	434.957027709	435.046146073	434.957027709	434.996635871	2660
2021-07-23 18:15:00	434.996635871	435.065950154	434.947125669	435.026341992	2930
2021-07-23 18:00:00	434.947125669	434.996635871	434.937223628	434.947125669	3953
2021-07-23 17:45:00	435.174872598	435.174872598	434.917419547	434.947125669	26354
2021-07-23 17:30:00	435.343207286	435.343207286	435.174872598	435.174872598	229040
2021-07-23 17:15:00	435.135363457	435.343207286	435.135363457	435.343207286	25564
2021-07-23 17:00:00	435.273893003	435.630366458	435.056048113	435.085754235	202835
2021-07-23 16:45:00	435.343207286	435.630366458	435.293697083	435.293697083	500315
2021-07-23 16:30:00	435.363011366	435.630366458	435.283795043	435.353109326	1407638
2021-07-23 16:15:00	435.580856256	435.630366458	435.283795043	435.313501164	6021784
2021-07-23 16:00:00	435.709582781	435.986839913	435.422522629	435.580856256	7517847
2021-07-23 15:45:00	435.308550144	435.947231752	435.293697083	435.714533802	3027333
2021-07-23 15:30:00	434.906527303	435.323403205	434.868008366	435.313501164	1241972
2021-07-23 15:15:00	435.432325649	435.466982791	434.858007305	434.899199793	1682234
2021-07-23 15:00:00	435.43727667	435.471933811	435.283795043	435.432325649	1110952
2021-07-23 14:45:00	435.432325649	435.551150135	435.273893003	435.441534547	1124119
2021-07-23 14:30:00	435.521444013	435.561052175	435.358060346	435.431335445	1490990
2021-07-23 14:15:00	435.45708075	435.6897787	435.273893003	435.521543034	1313960
2021-07-23 14:00:00	435.501639932	435.6897787	435.432325649	435.462031771	1214648
2021-07-23 13:45:00	435.506590953	435.551150135	435.20457872	435.501639932	1281661
2021-07-23 13:30:00	435.511541973	435.729386862	435.44222769	435.511640993	1994483
2021-07-23 13:15:00	435.056048113	435.541248094	435.046047052	435.511541973	1406935
2021-07-23 13:00:00	434.937223628	435.070901174	434.798595062	435.047136277	1231915
2021-07-23 12:45:00	434.73918282	434.947125669	434.630260375	434.942174648	794080
2021-07-23 12:30:00	434.73918282	434.927321588	434.610456294	434.738093595	1330100
2021-07-23 12:15:00	434.442121607	434.798595062	434.412415486	434.729280779	1770764
2021-07-23 12:00:00	434.610456294	434.897615466	434.422317526	434.432219566	1980323
2021-07-23 11:45:00	434.932272608	435.194676679	434.610456294	434.620358335	2756778
2021-07-23 11:30:00	434.28368896	434.966929749	434.263884879	434.932272608	1944350
2021-07-23 11:15:00	434.006431828	434.382709364	433.976725707	434.27378692	2231101
2021-07-23 11:00:00	433.669762454	434.085648152	433.541035928	434.016234848	1756571
2021-07-23 10:45:00	433.265660184	433.793537959	433.11524819	433.654909393	2737456
2021-07-23 10:30:00	433.085542069	433.293484918	432.996423705	433.268729817	1743330
2021-07-23 10:15:00	432.694411472	433.164758392	432.669656371	433.075640028	2279373
2021-07-23 10:00:00	432.976619624	433.35784818	432.511223724	432.699362492	2718868
2021-07-23 09:45:00	433.234072675	433.362799201	432.699362492	432.981570644	4134886
2021-07-23 09:30:00	433.095444109	433.323191039	433.065737988	433.243974715	131851
2021-07-23 09:15:00	433.036031867	433.085542069	432.87759922	433.075640028	81854
2021-07-23 09:00:00	433.174660433	433.234072675	432.966717584	433.045933907	58715
2021-07-23 08:45:00	433.323191039	433.362799201	433.154856352	433.154856352	32166
2021-07-23 08:30:00	433.214268594	433.709370615	433.144954311	433.323191039	52451
2021-07-23 08:15:00	433.283483857	433.303386958	432.719166573	433.214268594	96419
2021-07-23 08:00:00	433.006325745	433.144954311	432.927109422	433.11524819	27410
2021-07-23 07:45:00	432.946913503	433.10534615	432.917207381	433.026129826	16366
2021-07-23 07:30:00	433.095444109	433.144954311	432.867697179	432.917207381	38333
2021-07-23 07:15:00	433.283582877	433.303386958	433.036031867	433.095444109	26329
2021-07-23 07:00:00	433.333093079	433.34299512	433.224170635	433.283582877	4930
2021-07-23 06:45:00	433.243974715	433.333093079	433.214268594	433.333093079	15729
2021-07-23 06:30:00	433.214268594	433.273680837	433.174660433	433.234072675	12777
2021-07-23 06:15:00	433.184562473	433.253876756	433.144954311	433.253876756	7099
2021-07-23 06:00:00	433.323191039	433.362799201	433.323191039	433.323191039	799
2021-07-23 05:45:00	433.085542069	433.362799201	433.085542069	433.323191039	2826
2021-07-23 05:30:00	433.095444109	433.095444109	433.095444109	433.095444109	100
2021-07-23 05:15:00	432.986521664	433.144954311	432.966717584	433.095444109	8950
2021-07-23 05:00:00	433.085542069	433.085542069	432.976619624	433.016227786	1277
2021-07-23 04:45:00	432.828089018	433.036031867	432.818186977	432.986521664	5054
2021-07-23 04:30:00	432.88750126	432.897403301	432.798382896	432.808284937	7959
2021-07-23 04:15:00	432.937011462	432.937011462	432.788480856	432.857795139	51289
2021-07-22 20:00:00	432.214162511	432.263672713	432.18445639	432.224064552	14913
2021-07-22 19:45:00	432.253770673	432.253770673	432.134946188	432.17455435	7587
2021-07-22 19:30:00	432.18445639	432.273574754	432.18445639	432.224064552	934
2021-07-22 19:15:00	432.233966592	432.303280875	432.224064552	432.253770673	7401
2021-07-22 19:00:00	432.224064552	432.243868633	432.17455435	432.243868633	2624
2021-07-22 18:45:00	432.214162511	432.273574754	432.164652309	432.17455435	11220
2021-07-22 18:30:00	432.283476794	432.313182916	432.224064552	432.224064552	6264
2021-07-22 18:15:00	432.352791077	432.392399239	432.214162511	432.224064552	26290
2021-07-22 18:00:00	432.332986996	432.352791077	432.273574754	432.352791077	16003
2021-07-22 17:45:00	432.362693118	432.41220332	432.263672713	432.323084956	19694
2021-07-22 17:30:00	432.372595158	432.41220332	432.303280875	432.41220332	22488
2021-07-22 17:15:00	432.332986996	432.432007401	432.214162511	432.323084956	38974
2021-07-22 17:00:00	432.095338026	432.372595158	431.194252348	432.323084956	252438
2021-07-22 16:45:00	431.95670946	432.144848228	431.194252348	432.125044147	373810
2021-07-22 16:30:00	431.550725803	432.006219662	431.194252348	431.94680742	1719822
2021-07-22 16:15:00	431.24376255	431.550725803	431.194252348	431.550725803	1551320
2021-07-22 16:00:00	431.035819701	431.293272752	431.01601562	431.223958469	4181061
2021-07-22 15:45:00	431.26356663	431.26356663	430.847680933	431.030868681	2272803
2021-07-22 15:30:00	431.204154388	431.352684994	431.124938065	431.268517651	1644962
2021-07-22 15:15:00	431.382490136	431.441803358	431.115036024	431.204154388	1192638
2021-07-22 15:00:00	431.154644186	431.451705399	431.134840105	431.394174544	1538865
2021-07-22 14:45:00	431.189301327	431.24376255	431.060574802	431.159595206	781523
2021-07-22 14:30:00	431.23395953	431.332880913	431.045721741	431.189301327	838443
2021-07-22 14:15:00	430.961554398	431.24376255	430.894220523	431.240494876	1856514
2021-07-22 14:00:00	430.847680933	430.976407458	430.714003387	430.965515214	675634
2021-07-22 13:45:00	430.758562569	430.916995216	430.718954407	430.847581912	552985
2021-07-22 13:30:00	430.718954407	430.817974811	430.590227882	430.758562569	862430
2021-07-22 13:15:00	430.55061972	430.803121751	430.421893194	430.728856448	1005548
2021-07-22 13:00:00	430.303068709	430.56052176	430.015909537	430.55061972	1286530
2021-07-22 12:45:00	430.006007497	430.372382992	429.887183011	430.303068709	1263160
2021-07-22 12:30:00	429.679240162	430.035713618	429.441591192	430.006007497	1438293
2021-07-22 12:15:00	430.253459487	430.362480952	429.481298374	429.684191183	1585488
2021-07-22 12:00:00	430.015909537	430.32287279	429.916889133	430.248607487	1495038
2021-07-22 11:45:00	430.431795235	430.590227882	429.966498355	430.006007497	1461336
2021-07-22 11:30:00	430.491207477	430.738758488	430.154538103	430.431795235	1365021
2021-07-22 11:15:00	430.77836665	430.882338074	430.340201361	430.491207477	1288239
2021-07-22 11:00:00	430.946701337	430.996211539	430.738758488	430.77836665	1049780
2021-07-22 10:45:00	430.441697275	431.100182963	430.402089114	430.941750317	1748095
2021-07-22 10:30:00	430.570423801	430.580325841	430.164440143	430.451599316	1937819
2021-07-22 10:15:00	430.134734022	430.580325841	429.817868728	430.565472781	2377697
2021-07-22 10:00:00	430.639738084	430.759552773	429.679240162	430.144636062	2893209
2021-07-22 09:45:00	430.481305437	430.768464609	429.768358526	430.631024288	3669063
2021-07-22 09:30:00	430.154538103	430.540717679	430.154538103	430.520913599	141817
2021-07-22 09:15:00	430.08522382	430.204048305	429.966399335	430.154538103	113488
2021-07-22 09:00:00	430.204048305	430.204048305	429.887183011	430.09512586	146572
2021-07-22 08:45:00	430.768464609	430.768464609	430.035713618	430.204048305	132359
2021-07-22 08:30:00	430.709052367	430.798170731	430.639738084	430.718954407	19574
2021-07-22 08:15:00	431.184350307	431.263170549	430.501109518	430.699150326	76238
2021-07-22 08:00:00	430.699150326	430.916995216	430.679346245	430.897191135	46772
2021-07-22 07:45:00	430.77836665	430.936799296	430.629836043	430.689248286	17376
2021-07-22 07:30:00	431.065525822	431.105133984	430.748660528	430.798170731	15994
2021-07-22 07:15:00	431.233860509	431.24376255	430.986309499	431.02591766	53099
2021-07-22 07:00:00	431.184350307	431.322978873	431.184350307	431.24376255	7859
2021-07-22 06:45:00	431.035819701	431.144742145	431.035819701	431.144742145	16380
2021-07-22 06:30:00	431.045721741	431.075427862	431.01601562	431.035819701	14326
2021-07-22 06:15:00	431.075427862	431.075427862	430.986309499	430.986309499	1267
2021-07-22 06:00:00	431.134840105	431.144742145	431.065525822	431.065525822	7002
2021-07-22 05:45:00	431.115036024	431.134840105	431.006113579	431.115036024	4412
2021-07-22 05:30:00	430.986309499	431.095231943	430.986309499	431.095231943	2280
2021-07-22 05:15:00	430.926897256	430.946701337	430.916995216	430.946701337	802
2021-07-22 05:00:00	430.996211539	431.02591766	430.847680933	430.946701337	3129
2021-07-22 04:45:00	430.946701337	430.986309499	430.907093175	430.926897256	4011
2021-07-22 04:30:00	430.808072771	430.976407458	430.798170731	430.976407458	9916
2021-07-22 04:15:00	430.77836665	430.976407458	430.768464609	430.867485013	8897
2021-07-21 20:00:00	430.827876852	430.897191135	430.669444205	430.699150326	23861
2021-07-21 19:45:00	430.619934003	430.837778892	430.511011558	430.817974811	19327
2021-07-21 19:30:00	430.600129922	430.669444205	430.570423801	430.629836043	5761
2021-07-21 19:15:00	430.590227882	430.699150326	430.580325841	430.600129922	15359
2021-07-21 19:00:00	430.540717679	430.639738084	430.540717679	430.570423801	12457
2021-07-21 18:45:00	430.511011558	430.55061972	430.481305437	430.520913599	10896
2021-07-21 18:30:00	430.580325841	430.580325841	430.461501356	430.520913599	12033
2021-07-21 18:15:00	430.619934003	430.629836043	430.481305437	430.590227882	87694
2021-07-21 18:00:00	430.689248286	430.689248286	430.629836043	430.649640124	113504
2021-07-21 17:45:00	430.699150326	430.718954407	430.679346245	430.699150326	8551
2021-07-21 17:30:00	430.718954407	430.718954407	430.679346245	430.718954407	36221
2021-07-21 17:15:00	430.639738084	430.78826869	430.639738084	430.718954407	39300
2021-07-21 17:00:00	430.590227882	430.738758488	430.293166669	430.718954407	125945
2021-07-21 16:45:00	430.530815639	430.570423801	430.293166669	430.570423801	139008
2021-07-21 16:30:00	430.482295641	430.570423801	430.293166669	430.530815639	122002
2021-07-21 16:15:00	430.32287279	430.590227882	430.223852386	430.491207477	7301885
2021-07-21 16:00:00	429.788162607	430.441697275	429.293060586	430.303068709	11562918
2021-07-21 15:45:00	429.85747689	430.045615658	429.689142203	429.793113627	2309188
2021-07-21 15:30:00	429.887282032	430.124831982	429.748554445	429.84767387	1894803
2021-07-21 15:15:00	429.916790112	430.114929941	429.837672809	429.892134032	1466714
2021-07-21 15:00:00	429.817868728	429.916889133	429.768358526	429.911938112	819411
2021-07-21 14:45:00	429.61982792	429.896094848	429.60992588	429.822819749	1371416
2021-07-21 14:30:00	429.471297314	429.62477894	429.372276909	429.60992588	992547
2021-07-21 14:15:00	429.664387102	429.718848324	429.466346293	429.471297314	884358
2021-07-21 14:00:00	429.62477894	429.788162607	429.585170778	429.661119429	655231
2021-07-21 13:45:00	429.590121799	429.728750365	429.461395273	429.62972996	1166839
2021-07-21 13:30:00	429.347521808	429.62972996	429.273256505	429.580813881	645512
2021-07-21 13:15:00	429.213745242	429.530709556	429.194040182	429.347521808	1664821
2021-07-21 13:00:00	429.473178701	429.520807516	429.166017407	429.208893242	936954
2021-07-21 12:45:00	429.372276909	429.520807516	429.293060586	429.471396334	1015872
2021-07-21 12:30:00	429.466346293	429.585170778	429.342570788	429.372276909	1333498
2021-07-21 12:15:00	429.768358526	429.768358526	429.431689152	429.469415926	2874700
2021-07-21 12:00:00	429.273256505	429.768358526	429.253452424	429.74954465	2163440
2021-07-21 11:45:00	428.966293252	429.360394461	428.867272848	429.273256505	1461407
2021-07-21 11:30:00	429.124725899	429.421787111	428.948370559	428.975007047	1456601
2021-07-21 11:15:00	429.203942222	429.441591192	429.040558555	429.114823858	2002345
2021-07-21 11:00:00	429.104921818	429.322766707	429.005901414	429.194040182	2120422
2021-07-21 10:45:00	428.788056524	429.263354465	428.614770817	429.099970798	1680734
2021-07-21 10:30:00	429.283158545	429.352472828	428.788056524	428.797958565	1672979
2021-07-21 10:15:00	429.411885071	429.471297314	426.788933583	429.283059525	2499655
2021-07-21 10:00:00	428.788056524	429.441591192	428.69893816	429.411885071	3122456
2021-07-21 09:45:00	428.104815735	428.857370807	427.906774926	428.797958565	5020789
2021-07-21 09:30:00	427.827558603	428.193934099	427.807754522	428.124619816	143963
2021-07-21 09:15:00	427.76814636	427.926579007	427.599811673	427.807754522	50568
2021-07-21 09:00:00	427.708734118	427.807754522	427.401374783	427.75824432	102920
2021-07-21 08:45:00	427.728538199	428.055305533	427.728538199	427.74834228	158927
2021-07-21 08:30:00	427.550301471	427.74834228	427.480987188	427.738440239	72946
2021-07-21 08:15:00	428.302757523	428.678737998	427.005689248	427.53049739	102978
2021-07-21 08:00:00	427.174023935	427.401770865	426.886864763	427.104709652	78003
2021-07-21 07:45:00	427.609713714	427.639419835	427.025493329	427.233436178	63591
2021-07-21 07:30:00	427.956285129	428.184032058	427.480987188	427.541389635	66113
2021-07-21 07:15:00	428.352366746	428.352366746	427.837460643	427.886970846	36658
2021-07-21 07:00:00	428.362268786	428.46128919	428.283052463	428.382072867	40096
2021-07-21 06:45:00	428.619721837	428.619721837	428.391974907	428.45138715	10888
2021-07-21 06:30:00	428.283052463	428.718742241	428.263248382	428.659329999	7398
2021-07-21 06:15:00	428.659329999	428.659329999	428.362268786	428.362268786	3354
2021-07-21 06:00:00	428.69893816	428.728644282	428.599917756	428.728644282	2928
2021-07-21 05:45:00	428.827664686	428.827664686	428.708840201	428.758350403	2447
2021-07-21 05:30:00	428.807860605	428.956391211	428.728644282	428.857370807	12367
2021-07-21 05:15:00	428.867272848	428.867272848	428.560309594	428.590015716	3939
2021-07-21 05:00:00	428.867272848	428.956391211	428.807860605	428.807860605	2715
2021-07-21 04:45:00	428.966293252	429.035607535	428.867272848	428.867272848	7387
2021-07-21 04:30:00	428.67913408	428.995999373	428.599917756	428.718742241	5894
2021-07-21 04:15:00	428.619721837	428.619721837	428.283052463	428.609819797	6195
2021-07-20 20:00:00	427.708734118	427.827558603	427.659223916	427.76814636	20913
2021-07-20 19:45:00	427.857264724	427.857264724	427.708734118	427.778048401	9617
2021-07-20 19:30:00	427.718636158	427.916676967	427.718636158	427.916676967	21808
2021-07-20 19:15:00	427.510693309	427.807754522	427.471085148	427.807754522	19759
2021-07-20 19:00:00	427.471085148	427.540399431	427.431476986	427.540399431	12553
2021-07-20 18:45:00	427.441379026	427.480987188	427.401770865	427.471085148	7281
2021-07-20 18:30:00	427.421574946	427.580007592	427.411672905	427.421574946	13339
2021-07-20 18:15:00	427.164121895	427.490889229	427.114611692	427.441379026	33778
2021-07-20 18:00:00	427.104709652	427.223534137	427.104709652	427.223534137	17287
2021-07-20 17:45:00	427.114611692	427.124513733	426.837354561	427.114611692	38031
2021-07-20 17:30:00	427.104709652	427.154219854	427.075003531	427.094807612	38056
2021-07-20 17:15:00	427.084905571	427.273044339	427.075003531	427.124513733	17673
2021-07-20 17:00:00	427.203730056	427.30275046	427.134415773	427.273044339	104097
2021-07-20 16:45:00	427.243338218	427.263043278	426.837354561	427.233436178	325445
2021-07-20 16:30:00	427.28294638	427.48148229	426.837354561	427.253240258	1112212
2021-07-20 16:15:00	426.807648439	427.322554541	426.728432116	427.243338218	6004256
2021-07-20 16:00:00	427.540399431	427.837460643	426.807648439	426.807648439	15563701
2021-07-20 15:45:00	427.847362684	427.916577946	427.500791269	427.540399431	3119490
2021-07-20 15:30:00	427.99589329	428.184032058	427.698832077	427.837460643	3447444
2021-07-20 15:15:00	427.312652501	428.154325937	427.30275046	428.005795331	2764964
2021-07-20 15:00:00	427.451281067	427.599811673	427.164121895	427.311563276	2820857
2021-07-20 14:45:00	427.560203512	427.688930037	427.322554541	427.451281067	1896384
2021-07-20 14:30:00	427.372064743	427.599811673	427.352260663	427.560302532	2154537
2021-07-20 14:15:00	426.849137989	427.550301471	426.849137989	427.377015764	2678206
2021-07-20 14:00:00	426.669019873	426.956377086	426.520489267	426.852207621	1484112
2021-07-20 13:45:00	426.738334156	427.075003531	426.629411712	426.660207057	1514567
2021-07-20 13:30:00	426.961130066	427.134415773	426.619509671	426.738334156	1822514
2021-07-20 13:15:00	427.76814636	427.847362684	426.777942318	426.961130066	3902689
2021-07-20 13:00:00	427.352260663	427.787950441	427.352260663	427.75824432	2037142
2021-07-20 12:45:00	426.995787207	427.510693309	426.995787207	427.347309642	1609544
2021-07-20 12:30:00	426.872011702	427.134415773	426.772991298	426.995787207	1729018
2021-07-20 12:15:00	426.896766803	427.213632097	426.629411712	426.859040029	3067826
2021-07-20 12:00:00	426.292742337	426.936374965	426.183819892	426.886864763	1888149
2021-07-20 11:45:00	425.708521952	426.289573684	422.876538391	426.282939317	2851040
2021-07-20 11:30:00	426.144211731	426.342252539	422.876538391	425.708521952	3274785
2021-07-20 11:15:00	426.005583165	426.233330095	425.88675868	426.144211731	2244527
2021-07-20 11:00:00	425.233224012	426.055093367	425.134203607	426.015485205	3329410
2021-07-20 10:45:00	424.817338314	425.312440335	424.609395465	425.243126052	2896993
2021-07-20 10:30:00	423.906350595	425.262930133	423.906350595	424.817338314	3817324
2021-07-20 10:15:00	424.054881201	424.441060778	423.757819988	423.906350595	4600773
2021-07-20 10:00:00	422.024962914	424.193509767	421.916040469	424.044979161	5157937
2021-07-20 09:45:00	421.510056812	422.242807803	420.668383376	422.024962914	6725330
2021-07-20 09:30:00	421.292211923	421.668489459	421.094171114	421.440742529	251001
2021-07-20 09:15:00	421.965550671	422.153689439	421.133779276	421.262505801	225039
2021-07-20 09:00:00	422.193297601	422.193297601	421.797215984	421.975452712	161975
2021-07-20 08:45:00	422.460652693	422.589379218	422.054669035	422.203199642	361683
2021-07-20 08:30:00	422.619085339	422.737909825	422.490358814	422.500260854	483465
2021-07-20 08:15:00	422.203298662	423.015166956	421.23279968	422.599281259	162318
2021-07-20 08:00:00	422.767615946	422.85673431	422.490358814	422.767615946	110795
2021-07-20 07:45:00	422.648791461	422.965656754	422.63888942	422.787420027	98006
2021-07-20 07:30:00	422.272513925	422.718105744	422.272513925	422.648791461	89557
2021-07-20 07:15:00	422.520064935	422.648791461	422.074473116	422.203199642	54326
2021-07-20 07:00:00	422.421044531	422.589379218	422.044766995	422.589379218	15475
2021-07-20 06:45:00	422.718105744	422.767615946	422.490358814	422.520064935	6739
2021-07-20 06:30:00	422.807224108	422.827028188	422.322024127	422.62898738	10277
2021-07-20 06:15:00	421.787313944	422.846832269	421.787313944	422.688399622	17764
2021-07-20 06:00:00	422.322024127	422.322024127	421.737803742	421.965550671	7559
2021-07-20 05:45:00	422.599281259	422.698301663	422.322024127	422.331926167	3716
2021-07-20 05:30:00	422.767615946	422.86663635	422.609183299	422.609183299	1399
2021-07-20 05:15:00	422.737909825	422.876538391	422.361632288	422.797322067	6351
2021-07-20 05:00:00	422.817126148	422.817126148	422.500260854	422.678497582	6035
2021-07-20 04:45:00	423.183501644	423.183501644	422.965656754	422.995362876	5023
2021-07-20 04:30:00	422.985460835	423.034971037	422.827028188	423.034971037	13260
2021-07-20 04:15:00	422.559673097	422.935950633	422.361632288	422.935950633	58769
2021-07-19 20:00:00	421.717999661	421.727901701	421.519958852	421.579371095	43696
2021-07-19 19:45:00	421.361526205	421.767509863	421.361526205	421.767509863	105640
2021-07-19 19:30:00	421.321918044	421.391232327	421.292211923	421.361526205	39298
2021-07-19 19:15:00	421.480350691	421.68829354	421.312016003	421.312016003	68159
2021-07-19 19:00:00	421.22289764	421.430840488	421.22289764	421.430840488	21077
2021-07-19 18:45:00	421.22289764	421.24270172	421.153583357	421.203093559	23278
2021-07-19 18:30:00	421.302113963	421.302113963	421.183289478	421.183289478	15253
2021-07-19 18:15:00	421.579371095	421.618979257	421.302113963	421.321918044	47653
2021-07-19 18:00:00	421.500154771	421.529860893	421.450644569	421.519958852	19689
2021-07-19 17:45:00	421.371428246	421.519958852	421.371428246	421.500154771	33278
2021-07-19 17:30:00	421.351624165	421.500154771	421.341722125	421.371428246	48554
2021-07-19 17:15:00	421.302113963	421.420938448	421.282309882	421.351624165	107019
2021-07-19 17:00:00	421.133779276	421.826922105	420.410930325	421.401134367	943786
2021-07-19 16:45:00	420.975346629	421.153583357	420.807011942	421.123877235	155923
2021-07-19 16:30:00	420.77730582	421.173387437	420.77730582	420.975346629	916040
2021-07-19 16:15:00	420.836718063	421.044660912	419.786804717	420.797109901	11261248
2021-07-19 16:00:00	418.747387533	420.846620103	418.539444684	420.797109901	14857571
2021-07-19 15:45:00	418.192873269	419.291999757	418.083950825	418.747387533	7236237
2021-07-19 15:30:00	418.826603857	418.955330382	418.049293683	418.182971229	5618649
2021-07-19 15:15:00	418.252285512	419.331607918	418.06553303	418.816701816	4254953
2021-07-19 15:00:00	418.004734501	418.846407938	417.836399814	418.262088532	3581171
2021-07-19 14:45:00	419.123665069	419.202881393	417.885910016	418.014636542	4064123
2021-07-19 14:30:00	418.712730392	419.262293635	418.499836523	419.13366613	3675649
2021-07-19 14:15:00	417.994832461	418.985036503	417.96512634	418.707581331	3035904
2021-07-19 14:00:00	418.272089593	418.737485493	417.905714097	417.999783481	3233212
2021-07-19 13:45:00	418.296844694	418.65836819	417.836399814	418.262187552	4055620
2021-07-19 13:30:00	418.866212018	419.311803838	418.158216128	418.301795714	3650318
2021-07-19 13:15:00	418.697877331	419.311803838	418.559248765	418.876114059	4201435
2021-07-19 13:00:00	418.242383472	418.816701816	418.123558987	418.712730392	3762471
2021-07-19 12:45:00	419.291999757	419.36131404	418.20277531	418.242482492	4197242
2021-07-19 12:30:00	419.589060969	420.044554829	419.232587514	419.301901797	3024400
2021-07-19 12:15:00	420.75750174	427.182836751	419.391020161	419.59401199	3380267
2021-07-19 12:00:00	421.034758871	421.212995599	420.52975481	420.76245276	2778894
2021-07-19 11:45:00	420.183183395	421.113975195	420.039603809	421.029906872	3275293
2021-07-19 11:30:00	420.668383376	421.014954791	419.925730344	420.175162742	3424537
2021-07-19 11:15:00	419.965338506	420.945640508	419.430628323	420.648480274	4690081
2021-07-19 11:00:00	420.163379314	420.430734406	419.222685474	419.957317853	4074079
2021-07-19 10:45:00	419.816807899	420.212889516	418.866212018	420.153576294	4920346
2021-07-19 10:30:00	419.569256889	419.842652225	418.524591624	419.821758919	7252057
2021-07-19 10:15:00	420.094065031	420.262399718	419.321705878	419.559453869	6713550
2021-07-19 10:00:00	422.381436369	422.381436369	419.797003818	420.113869112	7081853
2021-07-19 09:45:00	422.015060874	422.529966976	421.054562952	422.381436369	9256764
2021-07-19 09:30:00	421.767509863	422.183395561	421.628881297	421.995256793	290972
2021-07-19 09:15:00	422.242807803	422.272513925	421.648289296	421.826922105	259526
2021-07-19 09:00:00	422.143787399	422.63888942	421.856628227	422.272513925	542597
2021-07-19 08:45:00	422.054669035	422.460652693	421.817020065	422.143787399	536427
2021-07-19 08:30:00	422.232905763	422.232905763	421.717999661	422.114081278	352652
2021-07-19 08:15:00	422.797322067	426.084799488	422.034864954	422.213101682	317010
2021-07-19 08:00:00	422.213101682	422.787420027	422.084375157	422.777517986	320000
2021-07-19 07:45:00	422.995362876	422.995362876	422.16359148	422.252709844	255252
2021-07-19 07:30:00	423.460758776	423.668701625	423.015166956	423.015166956	95187
2021-07-19 07:15:00	423.916252635	424.143999565	423.440954695	423.440954695	99228
2021-07-19 07:00:00	423.79742815	424.094489363	423.708309786	423.876644473	17631
2021-07-19 06:45:00	424.124195484	424.223215888	423.738015907	423.79742815	27120
2021-07-19 06:30:00	423.777624069	424.153901605	423.728113867	424.074685282	10336
2021-07-19 06:15:00	424.599493424	424.599493424	423.80733019	423.906350595	18675
2021-07-19 06:00:00	424.49057098	424.559885263	424.342040373	424.50047302	12060
2021-07-19 05:45:00	424.064783242	424.658905667	423.955860797	424.50047302	5884
2021-07-19 05:30:00	424.084587322	424.302432212	424.074685282	424.183607727	14513
2021-07-19 05:15:00	423.936056716	424.441060778	423.936056716	423.955860797	36807
2021-07-19 05:00:00	424.292530171	424.292530171	423.896448554	424.054881201	13169
2021-07-19 04:45:00	425.20351789	425.20351789	424.26282405	424.302432212	20324
2021-07-19 04:30:00	425.718423992	425.718423992	425.272832173	425.312440335	6717
2021-07-19 04:15:00	425.074791365	425.758032154	425.074791365	425.758032154	22569
2021-07-16 20:00:00	427.124414712	427.134415773	426.995787207	427.05519945	10196
2021-07-16 19:45:00	427.025493329	427.114611692	427.015591288	427.035395369	4909
2021-07-16 19:30:00	427.154219854	427.154219854	426.975983126	426.975983126	15561
2021-07-16 19:15:00	427.154219854	427.164121895	427.154219854	427.154219854	15030
2021-07-16 19:00:00	427.164121895	427.174023935	427.154219854	427.154219854	11826
2021-07-16 18:45:00	427.015591288	427.174023935	427.015591288	427.164121895	22671
2021-07-16 18:30:00	426.956179046	427.005689248	426.956179046	427.005689248	5740
2021-07-16 18:15:00	427.06510149	427.075003531	426.926472924	427.045297409	14616
2021-07-16 18:00:00	427.025493329	427.114611692	426.946277005	426.975983126	13061
2021-07-16 17:45:00	426.896766803	427.114611692	426.896766803	427.025493329	229531
2021-07-16 17:30:00	426.975983126	427.025493329	426.886864763	426.926472924	21871
2021-07-16 17:15:00	427.104709652	427.154219854	426.946277005	426.975983126	18886
2021-07-16 17:00:00	427.084905571	427.155210058	427.084905571	427.104709652	187529
2021-07-16 16:45:00	426.936374965	427.114611692	426.768040278	427.06510149	250973
2021-07-16 16:30:00	426.748236197	430.418625521	426.728432116	426.946277005	775318
2021-07-16 16:15:00	427.174023935	427.401770865	426.698725995	426.718530075	2949078
2021-07-16 16:00:00	427.114611692	430.418625521	426.698725995	427.174023935	8162570
2021-07-16 15:45:00	427.550301471	427.703783098	427.094807612	427.104709652	3841584
2021-07-16 15:30:00	427.728538199	428.104815735	427.500791269	427.550301471	2285499
2021-07-16 15:15:00	427.98599125	427.99589329	427.322554541	427.718735179	3480041
2021-07-16 15:00:00	427.966187169	428.114717775	427.807754522	427.981832393	2576901
2021-07-16 14:45:00	428.332562665	428.669232039	427.852313704	427.956285129	2873285
2021-07-16 14:30:00	428.570211635	428.946489171	428.322660624	428.332562665	1342608
2021-07-16 14:15:00	428.92668509	428.936587131	428.401876948	428.578529349	1997022
2021-07-16 14:00:00	428.862321827	429.114823858	428.847468767	428.92173407	1269856
2021-07-16 13:45:00	429.302962626	429.342570788	428.797958565	428.867173827	3523027
2021-07-16 13:30:00	429.708946284	429.812917708	429.31118132	429.312864667	1666682
2021-07-16 13:15:00	429.441591192	429.748554445	429.352472828	429.713897304	1051052
2021-07-16 13:00:00	429.451493233	429.649534041	429.265235852	429.436640172	1725318
2021-07-16 12:45:00	429.575268738	429.788162607	429.362374869	429.446542213	1726696
2021-07-16 12:30:00	429.799946035	429.976301375	429.570317718	429.570317718	1793891
2021-07-16 12:15:00	429.401983031	429.867378931	429.347521808	429.807966688	1567764
2021-07-16 12:00:00	429.124725899	429.560415677	428.768252443	429.403864418	1413940
2021-07-16 11:45:00	428.817762646	429.501003435	428.788056524	429.114823858	1435181
2021-07-16 11:30:00	429.025705494	429.372276909	428.68903612	428.82875391	1741653
2021-07-16 11:15:00	429.570317718	429.699044243	428.797958565	429.015803454	2233891
2021-07-16 11:00:00	429.194040182	429.877280971	429.005901414	429.550612657	2917902
2021-07-16 10:45:00	428.986097333	429.638542776	428.92668509	429.182652835	2517356
2021-07-16 10:30:00	429.887183011	430.075321779	428.896978969	428.986097333	3351847
2021-07-16 10:15:00	430.926897256	431.006113579	429.728750365	429.897085052	2752005
2021-07-16 10:00:00	430.996211539	431.283370711	430.659542165	430.916995216	2797612
2021-07-16 09:45:00	431.738864571	431.788374773	430.976407458	430.986309499	3389453
2021-07-16 09:30:00	431.649746207	432.144848228	431.649746207	431.758668652	250448
2021-07-16 09:15:00	431.580431924	431.669550288	431.530921722	431.620040086	51753
2021-07-16 09:00:00	431.679452328	431.71906049	431.56953968	431.570529884	63111
2021-07-16 08:45:00	431.421999277	431.70915845	431.332880913	431.679452328	76146
2021-07-16 08:30:00	431.273468671	431.49131356	431.273468671	431.421999277	101667
2021-07-16 08:15:00	431.095231943	431.293272752	429.946595254	431.283370711	40938
2021-07-16 08:00:00	430.996211539	431.095231943	430.946701337	431.085329903	28680
2021-07-16 07:45:00	431.006113579	431.105133984	430.887289094	431.006113579	15634
2021-07-16 07:30:00	431.134840105	431.144742145	431.01601562	431.035819701	12845
2021-07-16 07:15:00	431.045721741	431.273468671	430.946701337	431.02591766	53818
2021-07-16 07:00:00	430.946701337	430.986309499	430.916995216	430.966505418	5571
2021-07-16 06:45:00	430.619934003	430.936799296	430.619934003	430.936799296	54385
2021-07-16 06:30:00	430.511011558	430.639738084	430.461501356	430.639738084	1722
2021-07-16 06:15:00	431.065525822	431.085329903	430.570423801	430.570423801	4466
2021-07-16 06:00:00	430.926897256	431.02591766	430.738758488	430.986309499	2438
2021-07-16 05:45:00	430.867485013	430.946701337	430.867485013	430.946701337	2007
2021-07-16 05:30:00	431.035819701	431.105133984	430.926897256	430.926897256	5317
2021-07-16 05:15:00	430.867485013	431.105133984	430.867485013	430.986309499	3798
2021-07-16 05:00:00	430.540717679	430.798170731	430.540717679	430.78826869	940
2021-07-16 04:45:00	430.471403396	430.530815639	430.471403396	430.530815639	225
2021-07-16 04:30:00	430.213950345	430.213950345	430.213950345	430.213950345	100
2021-07-16 04:15:00	430.540717679	430.639738084	430.243656467	430.293166669	10108
2021-07-15 20:00:00	429.61982792	429.649534041	429.471297314	429.520807516	17123
2021-07-15 19:45:00	429.946595254	429.946595254	429.540611597	429.570317718	21886
2021-07-15 19:30:00	429.956497294	429.99709566	429.84757485	429.916889133	59321
2021-07-15 19:15:00	429.936693214	429.996105456	429.897085052	429.936693214	5621
2021-07-15 19:00:00	429.808065708	429.916889133	429.807966688	429.877280971	5374
2021-07-15 18:45:00	429.817868728	429.84757485	429.778260567	429.778359587	6798
2021-07-15 18:30:00	429.867378931	429.867378931	429.748554445	429.768358526	7784
2021-07-15 18:15:00	429.916889133	430.006007497	429.817868728	429.837672809	40912
2021-07-15 18:00:00	429.887183011	429.887183011	429.837672809	429.85747689	8138
2021-07-15 17:45:00	429.877280971	429.936693214	429.798064648	429.936693214	33831
2021-07-15 17:30:00	429.916889133	429.986203416	429.85747689	429.887183011	47303
2021-07-15 17:15:00	430.015909537	430.164440143	429.84757485	429.936693214	21773
2021-07-15 17:00:00	430.006007497	430.015909537	429.887183011	430.015909537	24274
2021-07-15 16:45:00	429.976301375	430.491207477	429.976301375	430.006007497	37123
2021-07-15 16:30:00	429.996105456	430.491207477	429.936693214	430.006007497	384429
2021-07-15 16:15:00	430.491207477	430.590227882	429.986401456	430.025811577	1905524
2021-07-15 16:00:00	429.971350355	430.511011558	429.971350355	430.471403396	4975035
2021-07-15 15:45:00	430.09512586	430.55061972	429.897085052	429.966399335	2221013
2021-07-15 15:30:00	429.827671748	430.174342184	429.768358526	430.100076881	1593522
2021-07-15 15:15:00	429.946595254	430.154538103	429.768358526	429.817868728	1550106
2021-07-15 15:00:00	429.293060586	429.956398274	428.956391211	429.956398274	1675565
2021-07-15 14:45:00	429.679240162	429.708946284	429.174236101	429.293060586	1340849
2021-07-15 14:30:00	429.124725899	429.778260567	429.005901414	429.699044243	1794149
2021-07-15 14:15:00	428.530603473	429.213844263	428.500897352	429.14452998	2346684
2021-07-15 14:00:00	428.936587131	429.213844263	428.481093271	428.550407554	2369044
2021-07-15 13:45:00	429.600023839	429.600023839	428.857370807	428.92668509	2802113
2021-07-15 13:30:00	429.560415677	429.966399335	429.441591192	429.608143512	1593139
2021-07-15 13:15:00	430.305544219	430.342676871	429.501003435	429.550513637	1384453
2021-07-15 13:00:00	430.601615228	430.699150326	430.303068709	430.303068709	713958
2021-07-15 12:45:00	430.337725851	430.619934003	430.124831982	430.608150575	821712
2021-07-15 12:30:00	430.125624145	430.407040134	429.798064648	430.342676871	1111286
2021-07-15 12:15:00	430.471403396	430.511011558	429.758456486	430.134734022	1969146
2021-07-15 12:00:00	430.986309499	431.075427862	430.411991154	430.478235804	907067
2021-07-15 11:45:00	430.78826869	431.095231943	430.768464609	430.986309499	1131661
2021-07-15 11:30:00	430.699150326	430.837778892	430.511011558	430.798170731	1238836
2021-07-15 11:15:00	430.520913599	430.753611549	429.946595254	430.704101346	2151739
2021-07-15 11:00:00	430.204048305	430.718954407	429.926791173	430.520913599	2705733
2021-07-15 10:45:00	430.372382992	431.045721741	430.194146265	430.203949285	1722489
2021-07-15 10:30:00	431.179399287	431.26356663	430.184244224	430.367431972	2117696
2021-07-15 10:15:00	431.095231943	431.25366459	430.946701337	431.176923777	1975012
2021-07-15 10:00:00	430.075321779	431.154644186	429.986203416	431.085329903	2927116
2021-07-15 09:45:00	430.55061972	431.006113579	429.728750365	430.09512586	3726907
2021-07-15 09:30:00	430.639738084	430.669444205	430.392187073	430.56052176	66223
2021-07-15 09:15:00	430.401693032	430.709052367	430.332774831	430.659542165	80668
2021-07-15 09:00:00	430.738758488	430.738758488	430.362480952	430.411991154	83528
2021-07-15 08:45:00	430.540717679	430.887289094	430.441697275	430.738758488	115611
2021-07-15 08:30:00	430.32287279	430.600129922	430.243656467	430.530815639	64451
2021-07-15 08:15:00	430.72945057	431.233860509	429.837672809	430.303068709	274963
2021-07-15 08:00:00	430.540717679	430.916995216	430.491207477	430.56052176	89894
2021-07-15 07:45:00	430.09512586	430.570423801	429.996105456	430.511011558	94925
2021-07-15 07:30:00	430.590227882	430.590227882	429.807966688	430.124831982	70893
2021-07-15 07:15:00	430.619934003	430.78826869	430.293166669	430.56052176	45731
2021-07-15 07:00:00	430.986309499	431.144742145	430.600129922	430.600129922	15489
2021-07-15 06:45:00	430.590227882	430.956603377	430.372382992	430.887289094	15210
2021-07-15 06:30:00	430.936799296	431.035819701	430.689248286	430.867485013	17704
2021-07-15 06:15:00	431.629942126	431.659648247	431.045721741	431.115036024	11474
2021-07-15 06:00:00	431.421999277	431.72896253	431.421999277	431.72896253	8321
2021-07-15 05:45:00	431.461607439	431.511117641	431.431901318	431.431901318	1864
2021-07-15 05:30:00	431.629942126	431.629942126	431.441803358	431.441803358	4866
2021-07-15 05:15:00	432.045827824	432.045827824	431.659648247	431.659648247	4441
2021-07-15 05:00:00	432.075533945	432.075533945	431.798276813	432.026023743	6937
2021-07-15 04:45:00	432.045827824	432.125044147	431.936905379	432.095338026	6201
2021-07-15 04:30:00	431.808178854	432.095338026	431.72896253	432.075533945	2781
2021-07-15 04:15:00	431.530921722	431.867591096	431.01601562	431.798276813	10304
2021-07-14 20:00:00	431.788374773	431.95670946	431.788374773	431.95670946	12331
2021-07-14 19:45:00	431.927003339	431.927003339	431.768570692	431.798276813	4150
2021-07-14 19:30:00	431.907199258	431.95670946	431.907199258	431.927003339	35941
2021-07-14 19:15:00	431.897297218	432.026023743	431.897297218	431.897297218	4808
2021-07-14 19:00:00	431.996317622	431.996317622	431.887395177	431.917101299	23183
2021-07-14 18:45:00	431.966611501	431.966611501	431.936905379	431.936905379	1061
2021-07-14 18:30:00	431.94680742	432.006219662	431.897297218	432.006219662	7012
2021-07-14 18:15:00	431.847787016	431.927003339	431.71906049	431.927003339	59869
2021-07-14 18:00:00	431.847787016	431.917101299	431.837884975	431.857689056	14411
2021-07-14 17:45:00	431.837884975	431.877493137	431.837884975	431.877493137	7547
2021-07-14 17:30:00	431.837884975	431.917101299	431.827982935	431.867591096	21234
2021-07-14 17:15:00	431.857689056	431.857689056	431.827982935	431.827982935	16774
2021-07-14 17:00:00	431.966611501	432.016121703	431.768570692	431.808178854	137170
2021-07-14 16:45:00	432.075533945	432.115142107	432.006219662	432.055729864	129797
2021-07-14 16:30:00	431.986415582	432.164652309	431.966611501	432.085435986	410202
2021-07-14 16:15:00	431.94680742	432.263672713	431.936905379	432.016121703	6013185
2021-07-14 16:00:00	431.857689056	432.313182916	431.318522955	431.94680742	14623764
2021-07-14 15:45:00	431.986415582	432.382497199	431.778472733	431.852738036	2539818
2021-07-14 15:30:00	432.362693118	432.392399239	431.927003339	431.996317622	1622039
2021-07-14 15:15:00	432.342889037	432.798382896	432.293378835	432.367644138	1475422
2021-07-14 15:00:00	432.323084956	432.486468623	432.204260471	432.342889037	883153
2021-07-14 14:45:00	432.461713522	432.575586987	432.176534758	432.332986996	940155
2021-07-14 14:30:00	432.451811481	432.689460452	432.41220332	432.451811481	1219577
2021-07-14 14:15:00	432.214162511	432.451811481	432.105240067	432.441909441	1170614
2021-07-14 14:00:00	432.293378835	432.357742097	431.986415582	432.204260471	939983
2021-07-14 13:45:00	431.699256409	432.313182916	431.649746207	432.283476794	1027200
2021-07-14 13:30:00	431.887395177	431.936905379	431.550725803	431.70915845	803709
2021-07-14 13:15:00	432.232184225	432.313182916	431.679452328	431.897297218	1082980
2021-07-14 13:00:00	432.441909441	432.461713522	432.115142107	432.224064552	1371746
2021-07-14 12:45:00	432.060680885	432.491320623	431.957501623	432.432007401	1311928
2021-07-14 12:30:00	431.743815591	432.120093127	431.620040086	432.055729864	1320705
2021-07-14 12:15:00	430.728856448	431.847787016	430.699150326	431.748766611	2282493
2021-07-14 12:00:00	431.164546226	431.233860509	430.649640124	430.728856448	2384166
2021-07-14 11:45:00	431.629942126	431.753717632	430.847680933	431.154644186	2107544
2021-07-14 11:30:00	432.248819653	432.506272704	431.431901318	431.629942126	2571777
2021-07-14 11:15:00	432.718077349	432.746991307	432.115142107	432.253770673	1450704
2021-07-14 11:00:00	432.610244128	433.036031867	432.610244128	432.729068613	1212458
2021-07-14 10:45:00	432.521125764	432.729068613	432.233966592	432.600342088	1572086
2021-07-14 10:30:00	432.857795139	433.164758392	432.42210536	432.511223724	1351753
2021-07-14 10:15:00	432.738970654	433.144954311	432.699362492	432.857795139	1754514
2021-07-14 10:00:00	433.392505322	433.451818544	432.64985229	432.729068613	2195650
2021-07-14 09:45:00	433.11524819	433.630154292	432.907305341	433.382603281	3778140
2021-07-14 09:30:00	432.976619624	433.154856352	432.917207381	433.085542069	93950
2021-07-14 09:15:00	433.055835947	433.10534615	432.867697179	432.986521664	121176
2021-07-14 09:00:00	432.857795139	433.214268594	432.818186977	433.026129826	150806
2021-07-14 08:45:00	431.748766611	433.006325745	431.738864571	432.857795139	387661
2021-07-14 08:30:00	432.045827824	432.095338026	431.867591096	431.867591096	26081
2021-07-14 08:15:00	431.649845227	432.095338026	430.808072771	432.045827824	110287
2021-07-14 08:00:00	431.71906049	432.105240067	431.71906049	432.055729864	66188
2021-07-14 07:45:00	431.768570692	431.818080894	431.699256409	431.699256409	7791
2021-07-14 07:30:00	431.70915845	431.837884975	431.649746207	431.748766611	24851
2021-07-14 07:15:00	431.530921722	431.818080894	431.530921722	431.659648247	30656
2021-07-14 07:00:00	431.610138045	431.649746207	431.530921722	431.600236005	2564
2021-07-14 06:45:00	431.550725803	431.738864571	431.550725803	431.600236005	1877
2021-07-14 06:30:00	431.471509479	431.600236005	431.441803358	431.540823762	7686
2021-07-14 06:15:00	431.421999277	431.461607439	431.421999277	431.461607439	756
2021-07-14 06:00:00	431.71906049	431.71906049	431.412097237	431.421999277	14778
2021-07-14 05:45:00	431.560627843	431.72896253	431.521019682	431.530921722	11325
2021-07-14 05:30:00	431.392293156	431.49131356	431.372489075	431.441803358	4209
2021-07-14 05:15:00	431.293272752	431.382391116	431.24376255	431.382391116	14527
2021-07-14 05:00:00	430.877387054	430.996211539	430.877387054	430.996211539	720
2021-07-14 04:45:00	431.154644186	431.24376255	431.065525822	431.204154388	4726
2021-07-14 04:30:00	430.798170731	431.233860509	430.798170731	431.055623782	6145
2021-07-14 04:15:00	430.857582973	430.916995216	430.540717679	430.629836043	3289
2021-07-13 20:00:00	431.055623782	431.055623782	430.679346245	430.748660528	58051
2021-07-13 19:45:00	431.283370711	431.283370711	431.045721741	431.045721741	3661
2021-07-13 19:30:00	431.273468671	431.362587035	431.25366459	431.293272752	5648
2021-07-13 19:15:00	431.362587035	431.362587035	431.273468671	431.273468671	5874
2021-07-13 19:00:00	431.431901318	431.441803358	431.283370711	431.283370711	14445
2021-07-13 18:45:00	431.313076833	431.461607439	431.313076833	431.421999277	24733
2021-07-13 18:30:00	431.233860509	431.273468671	431.223958469	431.26356663	4995
2021-07-13 18:15:00	431.154644186	431.233860509	431.105133984	431.184350307	43110
2021-07-13 18:00:00	431.154644186	431.154644186	431.134840105	431.154644186	8199
2021-07-13 17:45:00	431.114937004	431.154644186	431.105133984	431.154644186	8657
2021-07-13 17:30:00	431.105133984	431.105133984	430.986309499	431.045721741	31468
2021-07-13 17:15:00	431.214056428	431.313076833	431.115036024	431.115036024	566805
2021-07-13 17:00:00	431.085329903	431.144742145	431.035819701	431.144742145	12244
2021-07-13 16:45:00	431.115036024	431.322978873	431.045721741	431.115036024	218044
2021-07-13 16:30:00	431.273468671	431.322978873	431.085329903	431.174448267	370091
2021-07-13 16:15:00	431.322978873	431.471509479	431.095231943	431.283370711	2865387
2021-07-13 16:00:00	431.867591096	431.927003339	431.045721741	431.342782954	5844069
2021-07-13 15:45:00	431.402195196	431.976513541	431.115036024	431.867591096	3070942
2021-07-13 15:30:00	431.362587035	431.600236005	431.223958469	431.404076584	1696605
2021-07-13 15:15:00	432.006219662	432.016121703	431.24376255	431.362587035	1700714
2021-07-13 15:00:00	431.506166621	432.026023743	431.362587035	432.006120642	1295586
2021-07-13 14:45:00	432.159701289	432.159701289	431.412097237	431.503096988	1461125
2021-07-13 14:30:00	432.105240067	432.258721693	431.72401151	432.163662105	1965590
2021-07-13 14:15:00	432.18445639	432.18445639	431.303174792	432.115142107	2715165
2021-07-13 14:00:00	431.95670946	432.313182916	431.778472733	432.19435843	1581608
2021-07-13 13:45:00	432.214162511	432.214162511	431.471509479	431.94680742	2185321
2021-07-13 13:30:00	432.585489027	432.679558411	431.927003339	432.204260471	2012454
2021-07-13 13:15:00	433.229121655	433.252787531	432.471615562	432.582419395	1190850
2021-07-13 13:00:00	433.174660433	433.288533897	433.144954311	433.234072675	508603
2021-07-13 12:45:00	433.173571208	433.323191039	433.12515023	433.184562473	472362
2021-07-13 12:30:00	433.293484918	433.308337978	433.11524819	433.164758392	787705
2021-07-13 12:15:00	433.442015524	433.550937969	433.239023695	433.293484918	1238580
2021-07-13 12:00:00	433.234072675	433.451917564	433.204366554	433.437064504	708049
2021-07-13 11:45:00	433.407358383	433.451818544	433.209317574	433.224269655	1215769
2021-07-13 11:30:00	433.006325745	433.511329807	432.946913503	433.402407362	1423268
2021-07-13 11:15:00	432.630048209	433.016227786	432.630048209	433.016227786	814088
2021-07-13 11:00:00	432.699362492	432.887105179	432.560733926	432.631929597	1056207
2021-07-13 10:45:00	432.847893098	433.199415534	432.63995025	432.694411472	1793802
2021-07-13 10:30:00	432.689460452	432.907305341	432.620245189	432.847893098	1512254
2021-07-13 10:15:00	432.540929845	432.788480856	432.273574754	432.679558411	1634975
2021-07-13 10:00:00	432.511223724	432.837991058	432.243868633	432.521125764	3040323
2021-07-13 09:45:00	431.966611501	432.511223724	431.917101299	432.491419643	3400363
2021-07-13 09:30:00	431.48141152	432.035925784	431.48141152	432.016121703	170783
2021-07-13 09:15:00	430.956603377	431.659648247	430.936799296	431.461607439	333832
2021-07-13 09:00:00	431.976513541	432.115142107	430.897191135	430.936799296	295489
2021-07-13 08:45:00	432.719166573	432.738970654	431.313076833	431.996317622	430436
2021-07-13 08:30:00	432.88750126	432.917207381	432.748872694	432.768676775	19677
2021-07-13 08:15:00	432.818186977	432.966321502	432.19435843	432.88750126	28754
2021-07-13 08:00:00	432.917207381	432.937011462	432.867697179	432.88750126	11115
2021-07-13 07:45:00	432.818186977	432.966717584	432.778578816	432.88750126	15473
2021-07-13 07:30:00	432.818186977	432.837991058	432.738970654	432.778578816	9627
2021-07-13 07:15:00	432.847893098	432.917207381	432.719166573	432.758774735	12063
2021-07-13 07:00:00	432.867697179	432.917207381	432.818186977	432.828089018	4174
2021-07-13 06:45:00	432.818186977	432.857795139	432.798382896	432.857795139	817
2021-07-13 06:30:00	432.87759922	432.88750126	432.867697179	432.88750126	653
2021-07-13 06:15:00	432.937011462	433.006325745	432.857795139	432.857795139	3948
2021-07-13 06:00:00	432.867697179	432.927109422	432.867697179	432.867697179	1943
2021-07-13 05:45:00	432.738970654	432.966717584	432.738970654	432.867697179	1674
2021-07-13 05:30:00	432.709264533	432.937011462	432.709264533	432.768676775	840
2021-07-13 05:15:00	432.719166573	432.719166573	432.719166573	432.719166573	150
2021-07-13 05:00:00	432.65975433	432.867697179	432.65975433	432.837991058	1714
2021-07-13 04:45:00	432.521125764	432.620146169	432.521125764	432.620146169	1611
2021-07-13 04:30:00	432.511223724	432.560733926	432.471615562	432.491419643	4487
2021-07-13 04:15:00	432.382497199	432.382497199	432.243868633	432.313182916	6152
2021-07-12 20:00:00	432.768676775	432.956815543	432.768676775	432.897403301	11497
2021-07-12 19:45:00	432.689460452	432.798382896	432.688470248	432.768676775	7988
2021-07-12 19:30:00	432.630048209	432.679558411	432.630048209	432.679558411	1230
2021-07-12 19:15:00	432.580538007	432.630048209	432.570635967	432.620146169	2910
2021-07-12 19:00:00	432.64985229	432.669656371	432.560733926	432.560733926	14237
2021-07-12 18:45:00	432.758774735	432.758774735	432.620146169	432.620146169	12921
2021-07-12 18:30:00	432.768676775	432.768676775	432.729068613	432.768676775	2671
2021-07-12 18:15:00	432.867697179	432.867697179	432.719166573	432.719166573	21611
2021-07-12 18:00:00	432.758774735	432.798382896	432.748872694	432.798382896	4552
2021-07-12 17:45:00	432.729068613	432.837991058	432.719166573	432.837991058	2854
2021-07-12 17:30:00	432.758774735	432.907305341	432.699362492	432.788480856	43161
2021-07-12 17:15:00	432.729068613	432.818186977	432.679558411	432.758774735	1541207
2021-07-12 17:00:00	432.917207381	432.927109422	432.768676775	432.768676775	553705
2021-07-12 16:45:00	432.88750126	432.996423705	432.867697179	432.946913503	22598
2021-07-12 16:30:00	432.818186977	432.897403301	432.798382896	432.897403301	1938776
2021-07-12 16:15:00	432.798382896	432.976619624	432.758774735	432.818186977	4371038
2021-07-12 16:00:00	432.709264533	433.065737988	432.610244128	432.798382896	7220393
2021-07-12 15:45:00	432.89245228	432.912256361	432.63995025	432.709264533	2256229
2021-07-12 15:30:00	432.674607391	432.917207381	432.65975433	432.897403301	2627300
2021-07-12 15:15:00	432.590440047	432.798382896	432.471615562	432.674607391	1458559
2021-07-12 15:00:00	432.63995025	432.689460452	432.481517603	432.600342088	1102665
2021-07-12 14:45:00	432.684509431	432.818186977	432.610244128	432.630048209	1723667
2021-07-12 14:30:00	432.397350259	432.689460452	432.362693118	432.679558411	2678374
2021-07-12 14:15:00	432.283476794	432.491419643	432.243967653	432.392399239	1749775
2021-07-12 14:00:00	432.341997853	432.347840057	432.134946188	432.293279814	571079
2021-07-12 13:45:00	432.402301279	432.521125764	432.303280875	432.337938017	673462
2021-07-12 13:30:00	432.263672713	432.4072523	432.199309451	432.402301279	441633
2021-07-12 13:15:00	432.254859897	432.362693118	432.195843737	432.263672713	714183
2021-07-12 13:00:00	432.273574754	432.352791077	432.105240067	432.253770673	653588
2021-07-12 12:45:00	432.214162511	432.342889037	432.204260471	432.273574754	498758
2021-07-12 12:30:00	432.253770673	432.441909441	432.17455435	432.224064552	744490
2021-07-12 12:15:00	432.308231895	432.451811481	432.17455435	432.262286428	960727
2021-07-12 12:00:00	432.006615744	432.323084956	431.986514602	432.313182916	959682
2021-07-12 11:45:00	432.115142107	432.134946188	431.798276813	432.006219662	1156391
2021-07-12 11:30:00	432.224064552	432.318133936	432.026023743	432.105240067	856263
2021-07-12 11:15:00	432.342889037	432.382497199	432.154750269	432.214162511	874365
2021-07-12 11:00:00	432.432007401	432.432007401	432.115142107	432.342889037	1330832
2021-07-12 10:45:00	432.18445639	432.461713522	432.17455435	432.432007401	1391409
2021-07-12 10:30:00	431.847787016	432.18435737	431.798276813	432.17455435	1505624
2021-07-12 10:15:00	431.669550288	432.026023743	431.353576178	431.837884975	2068072
2021-07-12 10:00:00	431.362587035	431.664599268	431.125829248	431.659648247	2023349
2021-07-12 09:45:00	431.164546226	431.540823762	430.709052367	431.354566382	3393485
2021-07-12 09:30:00	431.115036024	431.174448267	430.966505418	431.154644186	135514
2021-07-12 09:15:00	431.164546226	431.223958469	430.986309499	431.124938065	58618
2021-07-12 09:00:00	430.956603377	431.134840105	430.837778892	431.115036024	40001
2021-07-12 08:45:00	430.718954407	430.956603377	430.659542165	430.936799296	50237
2021-07-12 08:30:00	430.570423801	430.738758488	430.520913599	430.709052367	44910
2021-07-12 08:15:00	430.065518759	430.748660528	429.807966688	430.570423801	125443
2021-07-12 08:00:00	430.540717679	430.709052367	430.402089114	430.421893194	48603
2021-07-12 07:45:00	430.471403396	430.679346245	430.372382992	430.610031962	39406
2021-07-12 07:30:00	430.114929941	430.491207477	430.105027901	430.451599316	34215
2021-07-12 07:15:00	429.689142203	430.293166669	429.689142203	430.114929941	36465
2021-07-12 07:00:00	429.966399335	429.966399335	429.669338122	429.669338122	21833
2021-07-12 06:45:00	429.748554445	430.015909537	429.748554445	430.015909537	2412
2021-07-12 06:30:00	429.61982792	429.867378931	429.61982792	429.85747689	38431
2021-07-12 06:15:00	430.223852386	430.223852386	429.580219758	429.62972996	75342
2021-07-12 06:00:00	430.32287279	430.32287279	430.31297075	430.31297075	803
2021-07-12 05:45:00	430.352578911	430.451599316	430.352578911	430.402089114	834
2021-07-12 05:30:00	430.293166669	430.342676871	430.09512586	430.124831982	2487
2021-07-12 05:15:00	430.491207477	430.491207477	430.233754426	430.441697275	3908
2021-07-12 05:00:00	430.491207477	430.639738084	430.491207477	430.639738084	1157
2021-07-12 04:45:00	430.362480952	430.511011558	430.303068709	430.511011558	4009
2021-07-12 04:30:00	430.362480952	430.441697275	430.332774831	430.402089114	829
2021-07-12 04:15:00	429.699044243	431.412097237	429.550513637	430.392187073	16596
2021-07-09 20:00:00	431.332880913	431.382391116	431.313076833	431.382391116	8873
2021-07-09 19:45:00	431.313175853	431.332880913	431.313175853	431.332880913	502
2021-07-09 19:30:00	431.332880913	431.332880913	431.303174792	431.313076833	21228
2021-07-09 19:15:00	431.322978873	431.322978873	431.303273813	431.303273813	5733
2021-07-09 19:00:00	431.293272752	431.322978873	431.293272752	431.322978873	1811
2021-07-09 18:45:00	431.332880913	431.332880913	431.293272752	431.293272752	1168
2021-07-09 18:30:00	431.332880913	431.332880913	431.313076833	431.332880913	6964
2021-07-09 18:15:00	431.293272752	431.352684994	431.293272752	431.352684994	17682
2021-07-09 18:00:00	431.313076833	431.352684994	431.293272752	431.332880913	12080
2021-07-09 17:45:00	431.352684994	431.352684994	431.322978873	431.322978873	1002
2021-07-09 17:30:00	431.322978873	431.352684994	431.313076833	431.313076833	6010
2021-07-09 17:15:00	431.362587035	431.382391116	431.25366459	431.322978873	1401801
2021-07-09 17:00:00	431.322978873	431.382391116	431.233860509	431.352684994	1639242
2021-07-09 16:45:00	431.322978873	431.382391116	431.214056428	431.303174792	69070
2021-07-09 16:30:00	431.124938065	431.322978873	431.124938065	431.322978873	156196
2021-07-09 16:15:00	431.214056428	431.303174792	431.035819701	431.115036024	10231971
2021-07-09 16:00:00	431.085329903	431.570529884	431.02591766	431.223958469	13954075
2021-07-09 15:45:00	431.26356663	431.362587035	431.085329903	431.085329903	3097176
2021-07-09 15:30:00	431.293272752	431.441803358	431.154644186	431.273468671	2549736
2021-07-09 15:15:00	431.313076833	431.392293156	431.124938065	431.293272752	1982209
2021-07-09 15:00:00	431.095231943	431.392293156	431.075427862	431.303174792	1127989
2021-07-09 14:45:00	430.887289094	431.105133984	430.847680933	431.095231943	1427250
2021-07-09 14:30:00	430.718954407	430.946701337	430.718954407	430.897191135	1176569
2021-07-09 14:15:00	430.699150326	430.817974811	430.699150326	430.709052367	1176678
2021-07-09 14:00:00	430.709052367	430.743709508	430.570423801	430.709052367	666490
2021-07-09 13:45:00	430.590326902	430.738758488	430.461501356	430.709052367	843531
2021-07-09 13:30:00	430.402089114	430.600129922	430.382285033	430.600129922	1032320
2021-07-09 13:15:00	430.570423801	430.649640124	430.352578911	430.392187073	1488841
2021-07-09 13:00:00	430.768464609	430.827876852	430.511011558	430.571513025	1036561
2021-07-09 12:45:00	430.392187073	430.798170731	430.332774831	430.777376446	1495291
2021-07-09 12:30:00	430.570423801	430.659542165	430.32287279	430.382285033	1575020
2021-07-09 12:15:00	430.481206417	430.689248286	430.471403396	430.56052176	1197004
2021-07-09 12:00:00	430.867485013	430.936799296	430.382285033	430.461501356	1878052
2021-07-09 11:45:00	430.471403396	430.956603377	430.461501356	430.857582973	2182446
2021-07-09 11:30:00	430.025811577	430.590227882	429.976301375	430.461501356	2183135
2021-07-09 11:15:00	429.837672809	430.173946102	429.837672809	430.025811577	1538064
2021-07-09 11:00:00	429.877280971	430.184244224	429.795094035	429.827770769	1855713
2021-07-09 10:45:00	429.897085052	429.986104395	429.669338122	429.887183011	2206688
2021-07-09 10:30:00	429.550513637	430.124831982	429.550513637	429.902036072	2603850
2021-07-09 10:15:00	429.332668748	429.906987092	429.332668748	429.560415677	2870376
2021-07-09 10:00:00	429.114823858	429.39208099	428.887076928	429.332866788	2995003
2021-07-09 09:45:00	428.292954503	429.134627939	428.075109614	429.104921818	3862269
2021-07-09 09:30:00	428.174130018	428.352366746	428.144423897	428.322660624	100042
2021-07-09 09:15:00	428.431583069	428.520701433	428.174130018	428.174130018	315921
2021-07-09 09:00:00	428.391974907	428.490995311	428.332562665	428.421681029	111469
2021-07-09 08:45:00	428.629623877	428.68903612	428.372170826	428.431583069	49591
2021-07-09 08:30:00	428.718742241	428.738546322	428.540505514	428.67913408	49463
2021-07-09 08:15:00	428.332661685	428.788155545	426.777942318	428.708840201	123601
2021-07-09 08:00:00	428.738546322	428.817762646	428.599917756	428.659329999	45356
2021-07-09 07:45:00	428.085011654	428.758350403	427.926579007	428.758350403	79792
2021-07-09 07:30:00	428.164227977	428.401876948	428.154325937	428.154325937	31869
2021-07-09 07:15:00	427.926579007	428.22364022	427.916676967	428.164227977	38327
2021-07-09 07:00:00	427.877068805	428.045403492	427.867166765	427.916676967	40290
2021-07-09 06:45:00	427.659223916	428.015697371	427.649321875	427.926579007	30834
2021-07-09 06:30:00	427.540399431	427.827558603	427.332456582	427.679027997	18129
2021-07-09 06:15:00	427.609713714	427.639419835	427.233436178	427.263142299	12721
2021-07-09 06:00:00	427.817656563	427.877068805	427.649321875	427.669125956	7573
2021-07-09 05:45:00	428.23354226	428.352366746	427.867166765	427.896872886	18074
2021-07-09 05:30:00	428.164227977	428.322660624	428.164227977	428.203836139	6293
2021-07-09 05:15:00	427.896872886	428.114717775	427.896872886	427.906774926	6134
2021-07-09 05:00:00	427.926579007	427.936481048	427.76814636	427.827558603	12691
2021-07-09 04:45:00	427.679027997	427.906774926	427.679027997	427.896872886	2626
2021-07-09 04:30:00	427.76814636	427.76814636	427.53049739	427.599811673	8745
2021-07-09 04:15:00	427.075003531	427.906774926	427.075003531	427.867166765	26053
2021-07-08 20:00:00	426.461077024	426.461077024	426.015485205	426.045191327	18802
2021-07-08 19:45:00	426.332350499	426.461077024	426.213526014	426.441272944	8630
2021-07-08 19:30:00	426.164015812	426.342252539	426.104603569	426.332350499	14018
2021-07-08 19:15:00	426.084799488	426.13430969	426.074897448	426.094701529	4469
2021-07-08 19:00:00	426.055093367	426.164015812	426.025288225	426.084799488	10368
2021-07-08 18:45:00	426.371958661	426.371958661	426.035289286	426.045191327	18064
2021-07-08 18:30:00	426.302644378	426.461077024	426.292742337	426.461077024	22989
2021-07-08 18:15:00	426.302644378	426.332350499	426.154113771	426.292742337	21771
2021-07-08 18:00:00	426.292742337	426.35215458	426.243232135	426.342252539	13865
2021-07-08 17:45:00	426.292742337	426.332350499	426.282840297	426.292742337	5610
2021-07-08 17:30:00	426.292742337	426.302644378	426.253134175	426.292742337	9392
2021-07-08 17:15:00	426.164015812	426.282840297	426.164015812	426.243232135	16928
2021-07-08 17:00:00	426.35215458	426.371958661	426.272938256	426.322448458	41362
2021-07-08 16:45:00	426.292742337	426.371958661	426.213526014	426.36205662	116943
2021-07-08 16:30:00	426.13430969	426.698725995	426.045191327	426.312546418	148990
2021-07-08 16:15:00	426.718530075	430.174441204	425.985779084	426.12440765	7726585
2021-07-08 16:00:00	425.807542356	426.758138237	424.941113819	426.728432116	12935529
2021-07-08 15:45:00	425.956072963	426.530391307	425.589697467	425.807542356	4785670
2021-07-08 15:30:00	425.758032154	426.183819892	425.37977421	425.946170922	3250751
2021-07-08 15:15:00	426.045191327	426.391762741	425.718423992	425.758032154	2349290
2021-07-08 15:00:00	425.995681124	426.282840297	425.619403588	426.055093367	1837781
2021-07-08 14:45:00	425.965975003	426.173917852	425.728326033	425.990730104	1818055
2021-07-08 14:30:00	426.649215792	426.758138237	425.797640316	425.956072963	2005990
2021-07-08 14:15:00	426.768040278	426.81755048	426.371958661	426.629510732	1341123
2021-07-08 14:00:00	427.223534137	427.253240258	426.649215792	426.758138237	1266876
2021-07-08 13:45:00	427.183925975	427.352260663	427.005689248	427.213632097	1325061
2021-07-08 13:30:00	426.708628035	427.193828016	426.639313752	427.183925975	1673597
2021-07-08 13:15:00	427.322554541	427.411672905	426.649215792	426.698725995	1483581
2021-07-08 13:00:00	427.322554541	427.500791269	427.154219854	427.322554541	1641830
2021-07-08 12:45:00	426.876962722	427.401770865	426.857158641	427.322554541	1631327
2021-07-08 12:30:00	426.550195388	426.975983126	426.426419883	426.886864763	1428449
2021-07-08 12:15:00	426.688823954	427.025493329	426.540293348	426.550195388	1918273
2021-07-08 12:00:00	426.243232135	426.876962722	426.233330095	426.708628035	2144576
2021-07-08 11:45:00	425.688717871	426.322448458	425.322342375	426.233330095	2459073
2021-07-08 11:30:00	425.19361585	425.797640316	424.866848516	425.688717871	3568759
2021-07-08 11:15:00	423.955860797	425.292636254	423.78752611	425.19361585	3243834
2021-07-08 11:00:00	424.658905667	424.832191374	423.866742433	423.945958756	2529214
2021-07-08 10:45:00	424.767828112	424.967354226	423.668701625	424.657519381	4676396
2021-07-08 10:30:00	424.510375061	424.767828112	423.33203225	424.757926071	4196763
2021-07-08 10:15:00	425.243126052	425.253028093	424.193509767	424.49057098	4235400
2021-07-08 10:00:00	423.916252635	425.272832173	423.421150614	425.243126052	6415506
2021-07-08 09:45:00	424.579689344	425.386705638	423.80733019	423.916252635	8116111
2021-07-08 09:30:00	424.27272609	424.589591384	424.213313848	424.579689344	189065
2021-07-08 09:15:00	424.450962818	424.589591384	423.955860797	424.26292307	212442
2021-07-08 09:00:00	424.599493424	424.975770961	424.381648535	424.381648535	205694
2021-07-08 08:45:00	424.510375061	424.767828112	424.084587322	424.698513829	421015
2021-07-08 08:30:00	423.876644473	424.639101586	423.846938352	424.569787303	200587
2021-07-08 08:15:00	424.114293444	429.441591192	423.302326129	423.856840393	462628
2021-07-08 08:00:00	424.431158737	424.49057098	423.955860797	424.114293444	285161
2021-07-08 07:45:00	424.807436273	424.847044435	424.26282405	424.411354656	265242
2021-07-08 07:30:00	424.688611788	425.045085244	424.559885263	424.936162799	189139
2021-07-08 07:15:00	424.767828112	425.015379122	424.361844454	424.688611788	178188
2021-07-08 07:00:00	423.866742433	424.797534233	423.837036312	424.767828112	100687
2021-07-08 06:45:00	423.629093463	424.153901605	423.500366937	423.827134271	95356
2021-07-08 06:30:00	424.312334252	424.342040373	423.411248573	423.738015907	213516
2021-07-08 06:15:00	425.084693405	425.084693405	424.143999565	424.421256697	170949
2021-07-08 06:00:00	425.88675868	425.946170922	425.213419931	425.302538295	51503
2021-07-08 05:45:00	425.678815831	425.985779084	425.629305629	425.728326033	16536
2021-07-08 05:30:00	425.817444397	425.817444397	424.926260758	425.569893386	131069
2021-07-08 05:15:00	426.193721933	426.292742337	425.460970941	425.787738275	27723
2021-07-08 05:00:00	425.837248478	426.35215458	425.837248478	426.183819892	56870
2021-07-08 04:45:00	425.688717871	426.005583165	425.540187265	425.965975003	21379
2021-07-08 04:30:00	426.629411712	426.975983126	425.540187265	425.89666072	21448
2021-07-08 04:15:00	426.867060682	428.778154484	425.936268882	426.540293348	37414
2021-07-07 20:00:00	430.204048305	430.263460548	430.184244224	430.223852386	10802
2021-07-07 19:45:00	430.303068709	430.303068709	430.204048305	430.204048305	9593
2021-07-07 19:30:00	430.303068709	430.352578911	430.283264628	430.303068709	7303
2021-07-07 19:15:00	430.352578911	430.352578911	430.293166669	430.293166669	15149
2021-07-07 19:00:00	430.303068709	430.342676871	430.303068709	430.342676871	1353
2021-07-07 18:45:00	430.293166669	430.31297075	430.243656467	430.243656467	22480
2021-07-07 18:30:00	430.372382992	430.372382992	430.283264628	430.283264628	23541
2021-07-07 18:15:00	430.362480952	430.421893194	430.283264628	430.372382992	41634
2021-07-07 18:00:00	430.303068709	430.372382992	430.303068709	430.362480952	12071
2021-07-07 17:45:00	430.31297075	430.332774831	430.303068709	430.332774831	3798
2021-07-07 17:30:00	430.31297075	430.362480952	430.293166669	430.31297075	12798
2021-07-07 17:15:00	430.332774831	430.362480952	430.303068709	430.31297075	15208
2021-07-07 17:00:00	430.293166669	430.411991154	430.283264628	430.392187073	28631
2021-07-07 16:45:00	430.194146265	430.342676871	430.174342184	430.303068709	89828
2021-07-07 16:30:00	430.174342184	430.204048305	430.065419739	430.194146265	267151
2021-07-07 16:15:00	430.169391164	430.273362588	429.956497294	430.184244224	3893620
2021-07-07 16:00:00	430.32287279	430.491207477	429.84262383	430.174342184	6682875
2021-07-07 15:45:00	430.243656467	430.501109518	430.124831982	430.332774831	2773065
2021-07-07 15:30:00	430.372382992	430.451599316	430.124831982	430.243656467	1314729
2021-07-07 15:15:00	430.223852386	430.471403396	430.194146265	430.377334012	1480115
2021-07-07 15:00:00	429.798064648	430.31297075	429.708946284	430.223852386	1601112
2021-07-07 14:45:00	429.995709374	430.035713618	429.491101394	429.788162607	1627704
2021-07-07 14:30:00	430.194146265	430.471403396	429.887183011	429.996105456	1537838
2021-07-07 14:15:00	429.639235919	430.491207477	429.60992588	430.194146265	2987480
2021-07-07 14:00:00	429.570317718	429.973825865	429.570317718	429.62972996	1266057
2021-07-07 13:45:00	429.510905475	429.639632001	429.39198197	429.565366698	1370213
2021-07-07 13:30:00	429.580219758	429.60992588	429.39208099	429.510905475	1199218
2021-07-07 13:15:00	429.798064648	429.817868728	429.364256257	429.585170778	864059
2021-07-07 13:00:00	429.609826859	429.867378931	429.520807516	429.798064648	961406
2021-07-07 12:45:00	429.669338122	430.025811577	429.590121799	429.60992588	1134103
2021-07-07 12:30:00	430.08522382	430.194146265	429.649534041	429.669338122	1022535
2021-07-07 12:15:00	429.530709556	430.134734022	429.530709556	430.075321779	1609601
2021-07-07 12:00:00	429.689142203	429.906987092	429.441591192	429.535660576	1791610
2021-07-07 11:45:00	429.213844263	429.718848324	428.976195292	429.684191183	1940281
2021-07-07 11:30:00	428.748448363	429.233648343	428.52258282	429.203942222	2768307
2021-07-07 11:15:00	428.401876948	428.753399383	428.050354513	428.748448363	2492095
2021-07-07 11:00:00	427.426525966	428.505848372	427.28294638	428.411778988	3530366
2021-07-07 10:45:00	428.362268786	428.580113675	427.401770865	427.431476986	3143498
2021-07-07 10:30:00	429.39208099	429.589725717	428.292954503	428.391974907	2149477
2021-07-07 10:15:00	429.491101394	429.520807516	428.778253504	429.38217895	2685039
2021-07-07 10:00:00	429.738652405	429.936693214	429.283257566	429.471297314	2723251
2021-07-07 09:45:00	429.411885071	429.926791173	429.14452998	429.718848324	3488412
2021-07-07 09:30:00	429.114823858	429.441591192	429.099970798	429.431689152	150603
2021-07-07 09:15:00	428.976195292	429.194040182	428.956391211	429.124725899	50869
2021-07-07 09:00:00	429.075215697	429.104921818	428.847468767	428.986097333	86614
2021-07-07 08:45:00	429.322766707	429.332668748	429.035607535	429.075215697	96134
2021-07-07 08:30:00	429.550513637	429.590121799	429.124725899	429.312864667	114655
2021-07-07 08:15:00	429.451097151	429.708946284	428.421681029	429.540611597	143131
2021-07-07 08:00:00	429.283158545	429.481199354	429.263354465	429.411885071	42906
2021-07-07 07:45:00	429.233648343	429.411885071	429.213844263	429.312864667	18977
2021-07-07 07:30:00	429.342570788	429.372276909	429.203942222	429.253452424	94818
2021-07-07 07:15:00	429.39208099	429.491101394	429.273256505	429.342570788	337258
2021-07-07 07:00:00	429.372276909	429.451493233	429.342570788	429.451493233	7117
2021-07-07 06:45:00	429.15443202	429.302962626	429.15443202	429.302962626	1731
2021-07-07 06:30:00	429.035607535	429.184138141	429.035607535	429.124725899	17003
2021-07-07 06:15:00	429.194040182	429.194040182	429.194040182	429.194040182	2002
2021-07-07 06:00:00	429.372276909	429.39208099	429.243550384	429.273256505	4133
2021-07-07 05:45:00	429.283158545	429.352472828	429.283158545	429.322766707	2571
2021-07-07 05:30:00	429.312864667	429.411885071	429.243550384	429.342570788	2071
2021-07-07 05:15:00	428.956391211	429.352472828	428.956391211	429.352472828	2562
2021-07-07 05:00:00	428.896978969	428.976195292	428.896978969	428.976195292	2401
2021-07-07 04:45:00	429.045509575	429.055411616	428.857370807	428.857370807	1448
2021-07-07 04:30:00	429.322766707	429.342570788	429.075215697	429.15443202	2190
2021-07-07 04:15:00	429.025705494	429.441591192	428.659329999	429.194040182	11268
2021-07-06 20:00:00	427.896872886	428.015697371	427.827558603	427.946383088	32967
2021-07-06 19:45:00	428.104815735	428.104815735	427.886970846	427.886970846	17047
2021-07-06 19:30:00	428.21373818	428.21373818	428.094913694	428.104815735	13704
2021-07-06 19:15:00	428.124619816	428.21373818	428.114717775	428.21373818	8022
2021-07-06 19:00:00	428.184032058	428.243444301	428.154325937	428.154325937	18055
2021-07-06 18:45:00	428.23354226	428.243444301	428.174130018	428.203836139	6636
2021-07-06 18:30:00	428.164227977	428.243444301	428.164227977	428.23354226	7891
2021-07-06 18:15:00	427.98599125	428.164227977	427.966187169	428.134521856	50537
2021-07-06 18:00:00	427.936481048	427.976089209	427.936481048	427.976089209	15261
2021-07-06 17:45:00	427.916676967	427.99589329	427.847362684	427.936481048	35843
2021-07-06 17:30:00	428.134521856	428.184032058	427.946383088	427.946383088	81326
2021-07-06 17:15:00	428.045403492	428.174130018	428.025599412	428.085011654	148234
2021-07-06 17:00:00	428.164227977	428.68903612	427.966187169	428.085011654	482395
2021-07-06 16:45:00	428.193934099	428.68903612	428.154325937	428.154325937	156783
2021-07-06 16:30:00	428.253346341	428.352366746	428.134521856	428.22364022	1369724
2021-07-06 16:15:00	428.67913408	428.718742241	428.243444301	428.243444301	4263492
2021-07-06 16:00:00	428.629623877	429.203942222	428.436534089	428.659329999	7820427
2021-07-06 15:45:00	428.570211635	428.713791221	428.253346341	428.634574898	2443984
2021-07-06 15:30:00	428.273150422	428.624672857	428.233641281	428.562190982	1775756
2021-07-06 15:15:00	427.877068805	428.362268786	427.832509623	428.273150422	1766499
2021-07-06 15:00:00	427.916676967	427.976089209	427.629517795	427.877068805	1548524
2021-07-06 14:45:00	427.966187169	428.21373818	427.877068805	427.936481048	1568392
2021-07-06 14:30:00	427.570105552	427.971138189	427.505742289	427.966187169	1035457
2021-07-06 14:15:00	427.51564433	427.728538199	427.441379026	427.570006532	1411758
2021-07-06 14:00:00	427.372064743	427.580007592	427.334337969	427.510693309	1388366
2021-07-06 13:45:00	427.144317814	427.401770865	427.045297409	427.372064743	2117462
2021-07-06 13:30:00	427.045297409	427.322554541	427.035395369	427.144317814	1606205
2021-07-06 13:15:00	426.807648439	427.084905571	426.698725995	427.05519945	1733267
2021-07-06 13:00:00	426.104603569	426.812599459	426.005583165	426.807648439	1684019
2021-07-06 12:45:00	426.302644378	426.302644378	425.88675868	426.104603569	1719929
2021-07-06 12:30:00	426.272938256	426.3571056	425.797640316	426.312546418	2295436
2021-07-06 12:15:00	426.916570884	426.921521904	425.965975003	426.272938256	2669224
2021-07-06 12:00:00	427.045297409	427.06510149	426.787844358	426.936374965	1869577
2021-07-06 11:45:00	426.936374965	427.253240258	426.82745252	427.045297409	1680936
2021-07-06 11:30:00	426.748236197	426.936374965	426.233330095	426.916570884	2720620
2021-07-06 11:15:00	426.797746399	427.035395369	426.470979065	426.758138237	2805724
2021-07-06 11:00:00	427.649321875	427.693881057	426.777942318	426.787844358	2527878
2021-07-06 10:45:00	428.025599412	428.025599412	427.035395369	427.659223916	3460502
2021-07-06 10:30:00	428.391974907	428.391974907	427.639419835	428.035501452	4633842
2021-07-06 10:15:00	428.728644282	428.807860605	428.322660624	428.391974907	1725462
2021-07-06 10:00:00	428.758350403	429.14452998	428.619721837	428.728644282	1553116
2021-07-06 09:45:00	429.530709556	429.758456486	428.716761833	428.753399383	2994947
2021-07-06 09:30:00	429.253452424	429.540611597	429.223746303	429.510905475	111653
2021-07-06 09:15:00	429.401983031	429.421787111	429.174236101	429.243550384	49671
2021-07-06 09:00:00	429.39208099	429.401983031	429.342570788	429.401983031	24263
2021-07-06 08:45:00	429.253452424	429.451493233	429.253452424	429.39208099	33034
2021-07-06 08:30:00	429.223746303	429.273256505	429.095019777	429.253452424	39283
2021-07-06 08:15:00	429.342570788	429.451097151	429.134231857	429.223746303	32279
2021-07-06 08:00:00	429.134627939	429.302962626	429.134627939	429.243550384	16363
2021-07-06 07:45:00	429.491101394	429.491101394	429.134627939	429.15443202	30922
2021-07-06 07:30:00	429.14452998	429.501003435	429.124725899	429.501003435	20272
2021-07-06 07:15:00	429.184138141	429.352472828	429.134627939	429.184138141	10634
2021-07-06 07:00:00	429.322766707	429.421787111	429.124725899	429.134627939	11479
2021-07-06 06:45:00	429.203942222	429.263354465	429.114823858	429.233648343	12669
2021-07-06 06:30:00	429.273256505	429.273256505	429.184138141	429.184138141	6352
2021-07-06 06:15:00	429.302962626	429.372276909	429.253452424	429.273256505	6945
2021-07-06 06:00:00	429.194040182	429.203942222	429.184138141	429.184138141	2426
2021-07-06 05:45:00	429.15443202	429.15443202	429.045509575	429.124725899	845
2021-07-06 05:30:00	429.283158545	429.302962626	429.283158545	429.302962626	281
2021-07-06 05:15:00	429.203942222	429.302962626	429.16433406	429.273256505	20831
2021-07-06 05:00:00	429.104921818	429.16433406	429.065313656	429.16433406	1230
2021-07-06 04:45:00	429.075215697	429.124725899	429.055411616	429.124725899	957
2021-07-06 04:30:00	429.16433406	429.273256505	429.055411616	429.174236101	961
2021-07-06 04:15:00	429.134627939	429.14452998	428.956391211	429.124725899	1791
2021-07-02 20:00:00	429.134627939	429.223746303	429.035607535	429.035607535	11246
2021-07-02 19:45:00	429.124725899	429.203942222	429.124725899	429.134627939	2495
2021-07-02 19:30:00	429.134627939	429.15443202	429.124725899	429.15443202	1068
2021-07-02 19:15:00	429.095019777	429.095019777	429.095019777	429.095019777	105
2021-07-02 19:00:00	429.184039121	429.184039121	429.095019777	429.095019777	701
2021-07-02 18:45:00	429.085117737	429.085117737	429.085117737	429.085117737	290
2021-07-02 18:15:00	429.114823858	429.114823858	429.114823858	429.114823858	860
2021-07-02 18:00:00	429.213844263	429.223746303	429.104921818	429.104921818	5710
2021-07-02 17:45:00	429.139578959	429.253452424	429.134627939	429.174236101	6801
2021-07-02 17:30:00	429.085117737	429.471297314	429.015803454	429.119774878	96896
2021-07-02 17:15:00	429.035607535	429.471297314	428.995999373	429.085117737	109782
2021-07-02 17:00:00	429.045509575	429.471297314	428.966293252	429.025804515	63729
2021-07-02 16:45:00	429.184138141	429.223746303	428.976195292	429.045509575	346493
2021-07-02 16:30:00	429.213844263	429.471297314	429.194040182	429.194040182	623661
2021-07-02 16:15:00	429.491101394	429.501102455	429.124725899	429.213844263	6585118
2021-07-02 16:00:00	429.471297314	429.84757485	429.283158545	429.501003435	9871056
2021-07-02 15:45:00	429.357423849	429.510905475	429.194040182	429.461395273	3332183
2021-07-02 15:30:00	429.253452424	429.39208099	429.253452424	429.352472828	2397153
2021-07-02 15:15:00	429.015803454	429.421787111	428.946489171	429.253452424	1951173
2021-07-02 15:00:00	429.134627939	429.149481	428.936587131	429.023229984	1323379
2021-07-02 14:45:00	429.312864667	429.322766707	429.075215697	429.134627939	1178906
2021-07-02 14:30:00	429.149481	429.312864667	429.104921818	429.309002871	1074820
2021-07-02 14:15:00	429.067789166	429.233648343	429.025606474	429.14452998	999841
2021-07-02 14:00:00	429.129676919	429.129676919	428.956391211	429.065412677	820056
2021-07-02 13:45:00	428.91678305	429.14452998	428.788056524	429.124725899	1193618
2021-07-02 13:30:00	428.956391211	428.995999373	428.817762646	428.916684029	1363483
2021-07-02 13:15:00	429.015902474	429.243550384	428.877174888	428.946489171	2051223
2021-07-02 13:00:00	428.733595302	429.055411616	428.69893816	429.025705494	1660625
2021-07-02 12:45:00	428.253346341	428.733595302	428.22364022	428.733595302	1400252
2021-07-02 12:30:00	428.139472876	428.312758584	428.104815735	428.263248382	566322
2021-07-02 12:15:00	428.21373818	428.273150422	428.104815735	428.134521856	1004564
2021-07-02 12:00:00	427.916676967	428.411778988	427.916676967	428.21373818	1672563
2021-07-02 11:45:00	427.877068805	427.941432068	427.807754522	427.926579007	1163324
2021-07-02 11:30:00	427.703783098	427.896872886	427.669125956	427.886970846	755687
2021-07-02 11:15:00	427.659223916	427.867166765	427.609713714	427.708734118	1029304
2021-07-02 11:00:00	427.560203512	427.727547995	427.510693309	427.669125956	900233
2021-07-02 10:45:00	427.649321875	427.708734118	427.510594289	427.552182859	1245441
2021-07-02 10:30:00	427.451281067	427.738440239	427.451281067	427.649321875	1304978
2021-07-02 10:15:00	427.584958613	427.659223916	427.381966784	427.451281067	1437354
2021-07-02 10:00:00	427.332456582	427.688930037	427.322554541	427.580007592	1957548
2021-07-02 09:45:00	427.441379026	427.560203512	427.104709652	427.332456582	3271117
2021-07-02 09:30:00	427.540399431	427.75824432	426.530391307	427.441379026	159700
2021-07-02 09:15:00	427.431476986	427.609713714	427.431476986	427.500791269	51406
2021-07-02 09:00:00	427.52059535	427.629517795	427.401770865	427.431476986	70352
2021-07-02 08:45:00	426.649215792	427.649321875	426.530391307	427.570105552	445529
2021-07-02 08:30:00	426.579901509	426.787844358	426.560097429	426.698725995	99157
2021-07-02 08:15:00	426.659216853	426.876962722	426.282840297	426.550195388	189878
2021-07-02 08:00:00	426.748236197	426.797746399	426.698725995	426.718530075	30849
2021-07-02 07:45:00	426.738334156	426.797746399	426.688823954	426.728432116	28604
2021-07-02 07:30:00	426.629411712	426.758138237	426.619509671	426.728432116	7948
2021-07-02 07:15:00	426.579901509	426.659117833	426.569999469	426.579901509	17804
2021-07-02 07:00:00	426.391762741	426.520489267	426.35215458	426.500685186	7158
2021-07-02 06:45:00	426.441272944	426.441272944	426.332350499	426.381860701	4183
2021-07-02 06:30:00	426.579901509	426.58980355	426.441272944	426.441272944	3900
2021-07-02 06:15:00	426.560097429	426.649215792	426.510587226	426.560097429	3293
2021-07-02 06:00:00	426.490783146	426.560097429	426.411566822	426.451174984	1815
2021-07-02 05:45:00	426.371958661	426.441272944	426.272938256	426.441272944	1472
2021-07-02 05:30:00	426.381860701	426.480881105	426.312546418	426.342252539	4651
2021-07-02 05:15:00	426.312546418	426.312546418	426.312546418	426.312546418	200
2021-07-02 05:00:00	426.164015812	426.253134175	426.164015812	426.253134175	1020
2021-07-02 04:45:00	426.35215458	426.36205662	426.292742337	426.292742337	627
2021-07-02 04:30:00	426.36205662	426.36205662	426.36205662	426.36205662	124
2021-07-02 04:15:00	426.322448458	426.777942318	426.322448458	426.540293348	2047
2021-07-01 20:00:00	426.272938256	426.272938256	426.164015812	426.164015812	19890
2021-07-01 19:45:00	426.302644378	426.312546418	426.272938256	426.272938256	7904
2021-07-01 19:30:00	426.322448458	426.332350499	426.312546418	426.312546418	2616
2021-07-01 19:15:00	426.282840297	426.371958661	426.282840297	426.371958661	8841
2021-07-01 19:00:00	426.233330095	426.282840297	426.233330095	426.263036216	19075
2021-07-01 18:45:00	426.183819892	426.263036216	426.183819892	426.263036216	8446
2021-07-01 18:30:00	426.084799488	426.253134175	426.084799488	426.233330095	7548
2021-07-01 18:15:00	426.183819892	426.183819892	426.045191327	426.064995407	9771
2021-07-01 18:00:00	426.144211731	426.144211731	426.144211731	426.144211731	1023
2021-07-01 17:45:00	426.203623973	426.203623973	426.13430969	426.13430969	3482
2021-07-01 17:30:00	426.233330095	426.243232135	426.13430969	426.13430969	27815
2021-07-01 17:15:00	426.183819892	426.282840297	426.183819892	426.223428054	116211
2021-07-01 17:00:00	426.154113771	426.272938256	426.094701529	426.183819892	225548
2021-07-01 16:45:00	426.035289286	426.213526014	426.035289286	426.12440765	116052
2021-07-01 16:30:00	426.025387246	426.206396545	426.005583165	426.035289286	1625621
2021-07-01 16:15:00	426.263036216	426.332350499	425.995681124	426.015485205	3442497
2021-07-01 16:00:00	425.965975003	426.381860701	425.827346437	426.253134175	9950011
2021-07-01 15:45:00	426.064995407	426.263036216	425.946170922	425.975877044	2631876
2021-07-01 15:30:00	426.178868872	426.233330095	426.025387246	426.055093367	1525223
2021-07-01 15:15:00	426.164015812	426.302644378	426.015485205	426.178868872	2436529
2021-07-01 15:00:00	426.139260711	426.193721933	426.055093367	426.173917852	976040
2021-07-01 14:45:00	425.965975003	426.173917852	425.936268882	426.13430969	1250408
2021-07-01 14:30:00	425.728326033	425.990730104	425.698619912	425.975877044	851594
2021-07-01 14:15:00	425.708521952	425.822395417	425.619205547	425.722483829	1187433
2021-07-01 14:00:00	425.857052558	425.926366841	425.678815831	425.698619912	891057
2021-07-01 13:45:00	425.540187265	425.995582104	425.500579103	425.857052558	1529647
2021-07-01 13:30:00	425.381754618	425.569893386	425.361950537	425.540286285	922066
2021-07-01 13:15:00	425.282734214	425.490677063	425.223321971	425.381754618	632676
2021-07-01 13:00:00	425.322936498	425.371852578	425.20351789	425.292636254	556822
2021-07-01 12:45:00	425.342146456	425.441166861	425.203616911	425.322342375	1828511
2021-07-01 12:30:00	425.292636254	425.373733965	425.20351789	425.337195436	563283
2021-07-01 12:15:00	425.332244416	425.451068901	425.272832173	425.282734214	593925
2021-07-01 12:00:00	425.163909729	425.451068901	425.094595446	425.332244416	747548
2021-07-01 11:45:00	425.124301567	425.253028093	425.074791365	425.168860749	969302
2021-07-01 11:30:00	425.025281163	425.173811769	424.658905667	425.134203607	1592260
2021-07-01 11:15:00	425.272832173	425.500579103	424.975770961	425.035183203	1645140
2021-07-01 11:00:00	425.361950537	425.530285224	425.213518951	425.272832173	1207131
2021-07-01 10:45:00	425.173811769	425.361950537	425.035282224	425.361950537	1962629
2021-07-01 10:30:00	425.322243355	425.451068901	425.025281163	425.163909729	1802712
2021-07-01 10:15:00	425.134203607	425.391656658	424.896554637	425.312440335	1468665
2021-07-01 10:00:00	425.059938304	425.277783194	424.95596688	425.126777077	1880351
2021-07-01 09:45:00	424.668807707	425.084693405	424.599493424	425.064889324	3154432
2021-07-01 09:30:00	424.599493424	424.777730152	424.599493424	424.678709748	143297
2021-07-01 09:15:00	424.609395465	424.688611788	424.50047302	424.619297505	76041
2021-07-01 09:00:00	424.579689344	424.649003627	424.470766899	424.559984283	92039
2021-07-01 08:45:00	424.668807707	424.767828112	424.480668939	424.559885263	33646
2021-07-01 08:30:00	424.71831791	424.757926071	424.619297505	424.629199546	59582
2021-07-01 08:15:00	424.015273039	425.035183203	423.995468959	424.767828112	182991
2021-07-01 08:00:00	424.579689344	424.797534233	424.559885263	424.797534233	14604
2021-07-01 07:45:00	424.233117929	424.619297505	424.223215888	424.599493424	31170
2021-07-01 07:30:00	424.223215888	424.25292201	424.114293444	424.243019969	14525
2021-07-01 07:15:00	424.124195484	424.26282405	423.985566918	424.134097524	66863
2021-07-01 07:00:00	424.084587322	424.302432212	423.955860797	424.044979161	47974
2021-07-01 06:45:00	424.223215888	424.351942414	424.054881201	424.124195484	74595
2021-07-01 06:30:00	424.599493424	424.609395465	424.143999565	424.143999565	18484
2021-07-01 06:15:00	424.639101586	424.639101586	424.460864859	424.589591384	109187
2021-07-01 06:00:00	424.619297505	424.629199546	424.411354656	424.510375061	3566
2021-07-01 05:45:00	424.807436273	424.896554637	424.540081182	424.549983222	5631
2021-07-01 05:30:00	424.856946476	424.856946476	424.649003627	424.827240354	56848
2021-07-01 05:15:00	425.114399527	425.124301567	424.817338314	424.866848516	10632
2021-07-01 05:00:00	425.163909729	425.163909729	425.074791365	425.074791365	344
2021-07-01 04:45:00	425.20351789	425.253028093	425.20351789	425.213419931	1217
2021-07-01 04:30:00	425.451068901	425.470872982	425.262930133	425.262930133	500
2021-07-01 04:15:00	425.441166861	425.738228073	425.441166861	425.460970941	3511
2021-06-30 20:00:00	424.599493424	424.678709748	424.530179141	424.649003627	21394
2021-06-30 19:45:00	424.619297505	424.619297505	424.50047302	424.549983222	12266
2021-06-30 19:30:00	424.639101586	424.639101586	424.629199546	424.629199546	1735
2021-06-30 19:15:00	424.688611788	424.688611788	424.609395465	424.649003627	3869
2021-06-30 19:00:00	424.658905667	424.708415869	424.609395465	424.708415869	11528
2021-06-30 18:45:00	424.609395465	424.649003627	424.609395465	424.649003627	1183
2021-06-30 18:30:00	424.599493424	424.649003627	424.559885263	424.609395465	4987
2021-06-30 18:15:00	424.540081182	424.708415869	424.540081182	424.589591384	53556
2021-06-30 18:00:00	424.480668939	424.540081182	424.431158737	424.540081182	9438
2021-06-30 17:45:00	424.480668939	424.50047302	424.431158737	424.450962818	19842
2021-06-30 17:30:00	424.510375061	424.569787303	424.50047302	424.50047302	23263
2021-06-30 17:15:00	424.520277101	424.549983222	423.866742433	424.50047302	189259
2021-06-30 17:00:00	424.549983222	424.589591384	423.866742433	424.50047302	3575621
2021-06-30 16:45:00	424.480668939	424.589591384	424.450962818	424.540081182	152953
2021-06-30 16:30:00	424.371746495	424.470766899	423.866742433	424.431158737	510004
2021-06-30 16:15:00	423.876644473	424.520277101	423.777624069	424.411354656	11278865
2021-06-30 16:00:00	424.143999565	424.579689344	423.777624069	423.876644473	12410073
2021-06-30 15:45:00	423.965762837	424.213313848	423.767722029	424.143900545	3147350
2021-06-30 15:30:00	423.79742815	424.02022406	423.78752611	423.960811817	1493584
2021-06-30 15:15:00	423.738015907	423.926154676	423.683554685	423.79742815	2026888
2021-06-30 15:00:00	423.777624069	423.856840393	423.609289382	423.728113867	1288159
2021-06-30 14:45:00	423.688505705	423.846938352	423.629093463	423.782575089	960818
2021-06-30 14:30:00	423.604338362	423.728113867	423.539975099	423.693456726	912568
2021-06-30 14:15:00	423.708309786	423.708309786	423.391444493	423.609289382	1391085
2021-06-30 14:00:00	423.668701625	423.738015907	423.591366689	423.698407746	503720
2021-06-30 13:45:00	423.678603665	423.757819988	423.619191422	423.668701625	463101
2021-06-30 13:30:00	423.767722029	423.79742815	423.629093463	423.668701625	710799
2021-06-30 13:15:00	423.817232231	423.906350595	423.648897544	423.767722029	924671
2021-06-30 13:00:00	423.926154676	423.985566918	423.767722029	423.827134271	874187
2021-06-30 12:45:00	423.619191422	423.955860797	423.530073059	423.936056716	1225151
2021-06-30 12:30:00	423.827134271	423.926154676	423.579583261	423.619191422	1241461
2021-06-30 12:15:00	423.777624069	423.856840393	423.698407746	423.837036312	1111040
2021-06-30 12:00:00	423.757819988	423.866742433	423.678603665	423.777624069	717066
2021-06-30 11:45:00	423.767722029	423.898924064	423.619191422	423.752868968	1435435
2021-06-30 11:30:00	423.747917948	423.841987332	423.609289382	423.757819988	1791951
2021-06-30 11:15:00	424.02022406	424.183607727	423.708309786	423.747917948	1804339
2021-06-30 11:00:00	423.945958756	424.121719974	423.896448554	424.015273039	1069509
2021-06-30 10:45:00	423.728113867	424.082111812	423.678603665	423.936056716	1415613
2021-06-30 10:30:00	423.629093463	423.837036312	423.520171018	423.728113867	1371792
2021-06-30 10:15:00	423.361738371	423.703358766	423.33203225	423.638995503	1496264
2021-06-30 10:00:00	423.738015907	423.738015907	423.133991442	423.366689392	1766453
2021-06-30 09:45:00	423.025068997	423.766731825	422.995362876	423.733064887	3110654
2021-06-30 09:30:00	422.916146552	423.015166956	422.797322067	423.005264916	93960
2021-06-30 09:15:00	423.064677159	423.074579199	422.797322067	422.86663635	57505
2021-06-30 09:00:00	423.114187361	423.193403684	423.054775118	423.074579199	32931
2021-06-30 08:45:00	423.09438328	423.153795522	422.995362876	423.064677159	19510
2021-06-30 08:30:00	423.183501644	423.589485301	423.084481239	423.084481239	52707
2021-06-30 08:15:00	423.09438328	424.153901605	422.708203703	423.153795522	39878
2021-06-30 08:00:00	423.312228169	423.371640412	423.213207765	423.371640412	102583
2021-06-30 07:45:00	423.282522048	423.361738371	423.193403684	423.262717967	22637
2021-06-30 07:30:00	423.223109805	423.609289382	423.193403684	423.193403684	23939
2021-06-30 07:15:00	422.935950633	423.242913886	422.926048593	423.233011846	34090
2021-06-30 07:00:00	423.09438328	423.09438328	422.916146552	422.935950633	13409
2021-06-30 06:45:00	423.143893482	423.143893482	422.985460835	423.074579199	7411
2021-06-30 06:30:00	422.945852673	423.10428532	422.945852673	423.10428532	2217
2021-06-30 06:15:00	422.787420027	423.054775118	422.787420027	422.945852673	2982
2021-06-30 06:00:00	422.777517986	422.807224108	422.698301663	422.757713905	3697
2021-06-30 05:45:00	422.480456774	422.619085339	422.460652693	422.619085339	9406
2021-06-30 05:30:00	422.39133841	422.520064935	422.193297601	422.520064935	8036
2021-06-30 05:15:00	422.619085339	422.619085339	422.223003722	422.40124045	7980
2021-06-30 05:00:00	422.777517986	422.896342471	422.688399622	422.688399622	2526
2021-06-30 04:45:00	422.797322067	422.886440431	422.728007784	422.728007784	4935
2021-06-30 04:30:00	422.965656754	422.965656754	422.797322067	422.926048593	8371
2021-06-30 04:15:00	423.866742433	423.866742433	423.015166956	423.015166956	1700
2021-06-29 20:00:00	423.995468959	424.074685282	423.995468959	424.054881201	12860
2021-06-29 19:45:00	423.975664878	424.005370999	423.906350595	424.005370999	12594
2021-06-29 19:30:00	423.827134271	423.985566918	423.827134271	423.955860797	8067
2021-06-29 19:15:00	423.78752611	423.837036312	423.78752611	423.837036312	2563
2021-06-29 19:00:00	423.767722029	423.80733019	423.757819988	423.757819988	2751
2021-06-29 18:45:00	423.718211827	423.747917948	423.648897544	423.678603665	5238
2021-06-29 18:30:00	423.668701625	423.738015907	423.668701625	423.738015907	2939
2021-06-29 18:15:00	423.767722029	423.767722029	423.619191422	423.619191422	15370
2021-06-29 18:00:00	423.698407746	423.718211827	423.698407746	423.718211827	2014
2021-06-29 17:45:00	423.698407746	423.698407746	423.698407746	423.698407746	231
2021-06-29 17:30:00	423.747917948	423.747917948	423.708309786	423.728113867	6912
2021-06-29 17:15:00	423.767722029	423.767722029	423.589485301	423.747917948	12797
2021-06-29 17:00:00	423.658799584	423.767722029	423.658799584	423.708309786	58626
2021-06-29 16:45:00	423.510268978	423.777624069	423.510268978	423.619191422	70850
2021-06-29 16:30:00	423.767722029	423.80733019	423.510268978	423.747917948	806874
2021-06-29 16:15:00	423.480562856	423.876644473	423.470660816	423.79742815	1555613
2021-06-29 16:00:00	423.391444493	423.619191422	423.272620008	423.480562856	5204203
2021-06-29 15:45:00	423.510268978	423.520071998	423.312228169	423.391444493	1477809
2021-06-29 15:30:00	423.431052654	423.55977918	423.33203225	423.515219998	1112087
2021-06-29 15:15:00	423.351836331	423.431052654	423.114187361	423.426101634	1169306
2021-06-29 15:00:00	423.084481239	423.361738371	422.945852673	423.351836331	1105889
2021-06-29 14:45:00	423.470660816	423.520171018	422.975558795	423.084481239	1444478
2021-06-29 14:30:00	423.747323825	423.78752611	423.421150614	423.470660816	620980
2021-06-29 14:15:00	423.678603665	423.866742433	423.480562856	423.739798275	854397
2021-06-29 14:00:00	423.584534281	423.718211827	423.450856735	423.678603665	733563
2021-06-29 13:45:00	423.553837956	423.653848564	423.500366937	423.589485301	475906
2021-06-29 13:30:00	423.777624069	423.79742815	423.549877139	423.552847752	517264
2021-06-29 13:15:00	423.827134271	423.876644473	423.747917948	423.777624069	658795
2021-06-29 13:00:00	423.638995503	423.837036312	423.579583261	423.817232231	522598
2021-06-29 12:45:00	423.861791413	423.866742433	423.619191422	423.629093463	607099
2021-06-29 12:30:00	423.78752611	423.896448554	423.757819988	423.861791413	619838
2021-06-29 12:15:00	423.79742815	423.817232231	423.698407746	423.777624069	542257
2021-06-29 12:00:00	423.777624069	423.906350595	423.653848564	423.80237917	1201378
2021-06-29 11:45:00	424.000419979	424.02517508	423.738015907	423.767722029	1089219
2021-06-29 11:30:00	423.896448554	424.054881201	423.856840393	423.995468959	1138267
2021-06-29 11:15:00	423.970713857	424.04002814	423.777624069	423.896448554	1119807
2021-06-29 11:00:00	424.084587322	424.243019969	423.896448554	423.970713857	1497512
2021-06-29 10:45:00	423.985566918	424.361844454	423.975664878	424.074685282	1385006
2021-06-29 10:30:00	423.926154676	424.084587322	423.747917948	423.985566918	1178790
2021-06-29 10:15:00	423.975664878	424.089538343	423.80733019	423.945958756	1311724
2021-06-29 10:00:00	423.886546514	424.193509767	423.851889372	423.975664878	1559158
2021-06-29 09:45:00	423.688505705	424.203411807	423.678603665	423.866742433	2907535
2021-06-29 09:30:00	423.490464897	423.827134271	423.470660816	423.708309786	132254
2021-06-29 09:15:00	423.401346533	423.549877139	423.34193429	423.450856735	48780
2021-06-29 09:00:00	423.32213021	423.411248573	423.252815927	423.381542452	33026
2021-06-29 08:45:00	423.272620008	423.33203225	423.223109805	423.32213021	46592
2021-06-29 08:30:00	423.193403684	423.490464897	423.193403684	423.262717967	37302
2021-06-29 08:15:00	423.034971037	423.421150614	422.876538391	423.163697563	86581
2021-06-29 08:00:00	422.945852673	423.034971037	422.86663635	423.034971037	30217
2021-06-29 07:45:00	423.084481239	423.084481239	422.965656754	422.965656754	7811
2021-06-29 07:30:00	423.173599603	423.203305725	423.084481239	423.084481239	8103
2021-06-29 07:15:00	423.431052654	423.431052654	423.10428532	423.143893482	19019
2021-06-29 07:00:00	423.203305725	423.431052654	423.203305725	423.431052654	1185
2021-06-29 06:45:00	423.173599603	423.173599603	423.09438328	423.163697563	150131
2021-06-29 06:30:00	423.252815927	423.312228169	423.203305725	423.203305725	5329
2021-06-29 06:15:00	423.272620008	423.272620008	423.272620008	423.272620008	196
2021-06-29 06:00:00	423.32213021	423.32213021	423.262717967	423.262717967	2424
2021-06-29 05:45:00	423.203305725	423.203305725	423.163697563	423.203305725	3000
2021-06-29 05:30:00	423.193403684	423.272620008	423.193403684	423.262717967	5702
2021-06-29 05:15:00	423.143893482	423.143893482	423.143893482	423.143893482	200
2021-06-29 05:00:00	422.827028188	423.025068997	422.817126148	423.025068997	6015
2021-06-29 04:45:00	422.995362876	423.044873078	422.985460835	423.044873078	2630
2021-06-29 04:30:00	423.143893482	423.163697563	423.005264916	423.005264916	797
2021-06-29 04:15:00	423.34193429	423.34193429	423.223109805	423.34193429	2004
2021-06-28 20:00:00	422.975558795	423.025068997	422.945852673	423.015166956	7520
2021-06-28 19:45:00	423.044873078	423.044873078	422.995362876	422.995362876	8271
2021-06-28 19:30:00	423.064677159	423.133991442	423.064677159	423.084481239	16949
2021-06-28 19:15:00	423.044873078	423.064677159	423.015166956	423.044873078	8842
2021-06-28 19:00:00	423.064677159	423.064677159	423.034971037	423.034971037	3765
2021-06-28 18:45:00	423.064677159	423.09438328	423.044873078	423.09438328	7350
2021-06-28 18:30:00	423.064677159	423.10428532	423.025068997	423.064677159	10575
2021-06-28 18:15:00	423.391444493	423.391444493	423.025068997	423.064677159	95654
2021-06-28 18:00:00	423.421150614	423.431052654	423.371640412	423.411248573	5608
2021-06-28 17:45:00	423.421150614	423.450856735	423.282522048	423.450856735	642974
2021-06-28 17:30:00	423.411248573	423.460758776	423.391444493	423.421150614	18712
2021-06-28 17:15:00	423.411248573	423.450856735	423.371640412	423.411248573	152606
2021-06-28 17:00:00	423.431052654	423.440954695	423.312228169	423.401346533	117501
2021-06-28 16:45:00	423.32213021	423.460758776	423.282522048	423.411248573	119301
2021-06-28 16:30:00	423.292424088	423.351836331	423.282522048	423.32213021	1657456
2021-06-28 16:15:00	423.302326129	423.33203225	423.143893482	423.302326129	4016146
2021-06-28 16:00:00	423.114187361	423.460758776	422.916146552	423.292424088	7325504
2021-06-28 15:45:00	423.010215936	423.193403684	422.990411855	423.114187361	2706106
2021-06-28 15:30:00	422.807224108	423.10428532	422.737909825	423.005264916	2918533
2021-06-28 15:15:00	422.747811865	422.945852673	422.574526158	422.808016271	1886461
2021-06-28 15:00:00	422.569575137	422.817126148	422.559673097	422.737909825	1825207
2021-06-28 14:45:00	422.534917996	422.718006723	422.490358814	422.569575137	985352
2021-06-28 14:30:00	422.460652693	422.579477178	422.455701672	422.529966976	1447627
2021-06-28 14:15:00	422.312122086	422.559673097	422.292318005	422.450750652	1491060
2021-06-28 14:00:00	422.079424136	422.341828208	422.064571076	422.322024127	1231513
2021-06-28 13:45:00	421.777411903	422.084375157	421.717999661	422.084375157	1522559
2021-06-28 13:30:00	421.777411903	421.984265528	421.717999661	421.767509863	1297186
2021-06-28 13:15:00	422.005158833	422.034864954	421.724931089	421.777411903	1303621
2021-06-28 13:00:00	422.123983318	422.198248621	421.995256793	422.005158833	577279
2021-06-28 12:45:00	422.188346581	422.252709844	422.054669035	422.123983318	629958
2021-06-28 12:30:00	422.371534329	422.381436369	422.133885359	422.183395561	648718
2021-06-28 12:15:00	422.361632288	422.470554733	422.322024127	422.373415717	710274
2021-06-28 12:00:00	422.262611884	422.39133841	422.183494581	422.354205758	1114186
2021-06-28 11:45:00	422.084375157	422.262611884	421.975452712	422.262512864	1274303
2021-06-28 11:30:00	422.302220046	422.351730248	422.015060874	422.089326177	1500374
2021-06-28 11:15:00	422.331926167	422.609183299	422.17349352	422.302220046	1790228
2021-06-28 11:00:00	422.302220046	422.688399622	422.213101682	422.322024127	1662986
2021-06-28 10:45:00	422.470554733	422.551751465	422.242807803	422.292318005	1131922
2021-06-28 10:30:00	422.371534329	422.579477178	422.232905763	422.470554733	1218413
2021-06-28 10:15:00	422.510162895	422.63888942	422.16359148	422.371534329	1457319
2021-06-28 10:00:00	422.292318005	422.529966976	421.846726186	422.510162895	1967489
2021-06-28 09:45:00	422.985460835	423.056656506	421.955648631	422.292318005	2708584
2021-06-28 09:30:00	423.10428532	423.203305725	422.935950633	422.975558795	120222
2021-06-28 09:15:00	423.054775118	423.133991442	422.985460835	423.10428532	33755
2021-06-28 09:00:00	422.896342471	423.124089401	422.846832269	423.044873078	100353
2021-06-28 08:45:00	422.846832269	422.975558795	422.747811865	422.86663635	39854
2021-06-28 08:30:00	422.609183299	422.817126148	422.579477178	422.817126148	24835
2021-06-28 08:15:00	422.708104683	422.817126148	422.143787399	422.549771056	142339
2021-06-28 08:00:00	422.559673097	422.688399622	422.500260854	422.609183299	29204
2021-06-28 07:45:00	422.728007784	422.767615946	422.520064935	422.529966976	21406
2021-06-28 07:30:00	422.579477178	422.896342471	422.549771056	422.708203703	32553
2021-06-28 07:15:00	422.480456774	422.599281259	422.40124045	422.539869016	22627
2021-06-28 07:00:00	422.282415965	422.500260854	422.282415965	422.500260854	6428
2021-06-28 06:45:00	422.292318005	422.302220046	422.133885359	422.302220046	6140
2021-06-28 06:30:00	422.421044531	422.421044531	422.123983318	422.272513925	15935
2021-06-28 06:15:00	422.520064935	422.569575137	422.450750652	422.450750652	6674
2021-06-28 06:00:00	422.648791461	422.648791461	422.450750652	422.520064935	1453
2021-06-28 05:45:00	422.539869016	422.63888942	422.520064935	422.63888942	5590
2021-06-28 05:30:00	422.539869016	422.539869016	422.539869016	422.539869016	307
2021-06-28 05:15:00	422.569575137	422.569575137	422.569575137	422.569575137	100
2021-06-28 05:00:00	422.430946571	422.529966976	422.430946571	422.529966976	1354
2021-06-28 04:45:00	422.272513925	422.361632288	422.242807803	422.361632288	2876
2021-06-28 04:30:00	422.539869016	422.539869016	422.262611884	422.262611884	3417
2021-06-28 04:15:00	422.619085339	422.668595542	422.500260854	422.589379218	4007
2021-06-25 20:00:00	422.599281259	422.708203703	422.599281259	422.698301663	10861
2021-06-25 19:45:00	422.549771056	422.579477178	422.549771056	422.579477178	952
2021-06-25 19:30:00	422.569575137	422.63888942	422.520064935	422.589379218	6907
2021-06-25 19:15:00	422.579477178	422.579477178	422.510162895	422.520064935	17480
2021-06-25 19:00:00	422.668595542	422.668595542	422.520064935	422.668595542	11851
2021-06-25 18:45:00	422.797322067	422.807224108	422.668595542	422.668595542	7666
2021-06-25 18:30:00	422.777517986	422.807224108	422.737909825	422.737909825	4474
2021-06-25 18:15:00	422.678497582	422.797322067	422.678497582	422.757713905	12549
2021-06-25 18:00:00	422.619085339	422.807224108	422.619085339	422.688399622	8629
2021-06-25 17:45:00	422.470554733	422.619085339	422.470554733	422.619085339	15148
2021-06-25 17:30:00	422.529966976	422.609183299	422.430946571	422.490358814	25851
2021-06-25 17:15:00	422.529966976	422.678497582	422.371534329	422.529966976	25689
2021-06-25 17:00:00	422.63888942	422.718105744	422.430946571	422.678497582	1241215
2021-06-25 16:45:00	422.421044531	422.648791461	422.40124045	422.619085339	108756
2021-06-25 16:30:00	422.361632288	422.480456774	422.292318005	422.421044531	719770
2021-06-25 16:15:00	422.361632288	422.668595542	422.242807803	422.39133841	2918235
2021-06-25 16:00:00	422.292318005	422.910502389	422.232905763	422.381436369	14368344
2021-06-25 15:45:00	422.416093511	422.569575137	422.262611884	422.302220046	3889502
2021-06-25 15:30:00	422.62898738	422.777517986	422.39143743	422.411142491	1754985
2021-06-25 15:15:00	422.371534329	422.63888942	422.331926167	422.62403636	2488398
2021-06-25 15:00:00	422.312122086	422.440848612	422.208150662	422.361632288	1360921
2021-06-25 14:45:00	422.213101682	422.40124045	422.133885359	422.312122086	1377476
2021-06-25 14:30:00	422.16359148	422.262611884	422.084375157	422.203199642	721223
2021-06-25 14:15:00	422.084375157	422.179335724	421.965550671	422.153590419	1748236
2021-06-25 14:00:00	421.950697611	422.143787399	421.92594251	422.074473116	1254896
2021-06-25 13:45:00	421.995256793	421.995256793	421.778501128	421.955549611	1256173
2021-06-25 13:30:00	421.885344144	422.059620055	421.866530267	421.995256793	501156
2021-06-25 13:15:00	422.114081278	422.133885359	421.876432308	421.886334348	805124
2021-06-25 13:00:00	422.133885359	422.17349352	422.015060874	422.105763564	664566
2021-06-25 12:45:00	421.93584455	422.153689439	421.916040469	422.142797195	538423
2021-06-25 12:30:00	422.141906011	422.203199642	421.906138429	421.92594251	624122
2021-06-25 12:15:00	422.114279319	422.17349352	422.044766995	422.143688379	522289
2021-06-25 12:00:00	422.063877933	422.153689439	421.970501692	422.123983318	481334
2021-06-25 11:45:00	422.133885359	422.183395561	422.015060874	422.054669035	1473409
2021-06-25 11:30:00	421.995256793	422.133885359	421.906138429	422.114081278	890671
2021-06-25 11:15:00	421.727901701	422.015060874	421.678391499	421.995256793	1173432
2021-06-25 11:00:00	421.88682945	421.975452712	421.69819558	421.727901701	1393330
2021-06-25 10:45:00	422.183395561	422.267562904	421.886334348	421.886334348	1510811
2021-06-25 10:30:00	421.995256793	422.302220046	421.92594251	422.183395561	2158355
2021-06-25 10:15:00	421.668489459	422.034864954	421.440841549	421.995256793	1921620
2021-06-25 10:00:00	421.648685378	421.856628227	421.430840488	421.668489459	2594782
2021-06-25 09:45:00	421.727901701	421.93584455	421.381330286	421.638783337	3631618
2021-06-25 09:30:00	421.777411903	421.826922105	421.68829354	421.747705782	118274
2021-06-25 09:15:00	421.658587418	421.787313944	421.658587418	421.787313944	23694
2021-06-25 09:00:00	421.628881297	421.717999661	421.529860893	421.648685378	27589
2021-06-25 08:45:00	421.143681316	421.817020065	421.113975195	421.628881297	134768
2021-06-25 08:30:00	421.24270172	421.351624165	421.203093559	421.22289764	20198
2021-06-25 08:15:00	421.143681316	421.638783337	420.955542548	421.203093559	25337
2021-06-25 08:00:00	421.361526205	421.361526205	421.064464993	421.143681316	9840
2021-06-25 07:45:00	421.47044865	421.47044865	421.272407842	421.391232327	22331
2021-06-25 07:30:00	421.361526205	421.46054661	421.361526205	421.450644569	9037
2021-06-25 07:15:00	421.440742529	421.519958852	421.351624165	421.361526205	15920
2021-06-25 07:00:00	421.371428246	421.490252731	421.371428246	421.490252731	6962
2021-06-25 06:45:00	421.282309882	421.351624165	421.282309882	421.351624165	615
2021-06-25 06:30:00	421.23279968	421.282309882	421.23279968	421.23279968	5259
2021-06-25 06:15:00	421.371428246	421.371428246	421.203093559	421.23279968	3619
2021-06-25 06:00:00	421.351624165	421.480350691	421.351624165	421.420938448	3984
2021-06-25 05:45:00	421.123877235	421.47044865	421.123877235	421.401134367	4922
2021-06-25 05:30:00	421.143681316	421.153583357	421.104073154	421.104073154	6441
2021-06-25 05:15:00	421.123877235	421.123877235	421.123877235	421.123877235	838
2021-06-25 05:00:00	421.183289478	421.252603761	421.173387437	421.252603761	1130
2021-06-25 04:45:00	421.203093559	421.203093559	421.094171114	421.104073154	2228
2021-06-25 04:30:00	421.24270172	421.262505801	421.113975195	421.113975195	1103
2021-06-25 04:15:00	421.133779276	421.133779276	420.876326225	421.064464993	10457
