# Supplementary material for: Stock price movement prediction based on Stocktwits investor sentiment using FinBERT and ensemble SVM
Source: PeerJ Comput Sci. 2023 Jun 7;9:e1403. doi: 10.7717/peerj-cs.1403 (PMC10280432; doi:10.7717/peerj-cs.1403)
Supplement: Supplemental Information 4 [file peerj-cs-09-1403-s004.zip › Financial(stock price in 15-minute increments)/SPY/SPY_1_11.csv]

time	open	high	low	close	volume
2021-05-25 20:00:00	413.48476987	413.632809577	413.435423301	413.632809577	21348
2021-05-25 19:45:00	413.465031243	413.563724381	413.465031243	413.514377812	12736
2021-05-25 19:30:00	413.524247125	413.524247125	413.455161929	413.474900557	2964
2021-05-25 19:15:00	413.613070949	413.613070949	413.48476987	413.48476987	6992
2021-05-25 19:00:00	413.553855067	413.662417518	413.514377812	413.583463008	7172
2021-05-25 18:45:00	413.32686085	413.543985753	413.316991536	413.465031243	22539
2021-05-25 18:30:00	413.119605261	413.32686085	413.080128006	413.32686085	12116
2021-05-25 18:15:00	413.020912123	413.24790634	413.011042809	413.119605261	45919
2021-05-25 18:00:00	412.971565554	413.070258692	412.932088299	413.070258692	13340
2021-05-25 17:45:00	413.011042809	413.099866633	412.932088299	413.060389378	17762
2021-05-25 17:30:00	412.991304182	413.030781437	412.981434868	413.011042809	12605
2021-05-25 17:15:00	413.050520064	413.050520064	412.991304182	412.991304182	42623
2021-05-25 17:00:00	412.902480358	413.099866633	412.88274173	413.040650751	59949
2021-05-25 16:45:00	412.833395161	413.001173495	412.80378722	412.892611044	98506
2021-05-25 16:30:00	412.784048592	412.843264475	412.705094082	412.80378722	157739
2021-05-25 16:15:00	412.793917906	412.88274173	412.695224768	412.744571337	3264414
2021-05-25 16:00:00	412.788983249	412.932088299	412.162281825	412.784048592	9367983
2021-05-25 15:45:00	412.981434868	413.020912123	412.497838493	412.792042737	2507047
2021-05-25 15:30:00	412.379406728	413.257775654	412.336869985	412.981434868	2026541
2021-05-25 15:15:00	412.88274173	412.887676387	412.3596681	412.384341385	2142282
2021-05-25 15:00:00	413.149213202	413.178821143	412.754440651	412.891624113	1201297
2021-05-25 14:45:00	412.863003103	413.287383595	412.734702024	413.139343888	1337832
2021-05-25 14:30:00	413.050520064	413.149213202	412.754440651	412.863003103	1287542
2021-05-25 14:15:00	413.287383595	413.356468791	412.813656534	413.055454721	1472790
2021-05-25 14:00:00	413.356468791	413.445292615	413.178821143	413.287383595	897327
2021-05-25 13:45:00	413.622940263	413.721633401	413.208429085	413.371272762	1026841
2021-05-25 13:30:00	413.386076733	413.741372028	413.336730164	413.618005606	1034651
2021-05-25 13:15:00	413.622940263	413.622940263	412.912349671	413.386076733	1584063
2021-05-25 13:00:00	413.761110656	413.84993448	413.534116439	413.634684747	644583
2021-05-25 12:45:00	413.800587911	413.958496931	413.568659037	413.762985826	932175
2021-05-25 12:30:00	413.751241342	413.948627618	413.647613548	413.795653254	1061695
2021-05-25 12:15:00	413.386076733	413.810457225	413.238037026	413.751241342	2342364
2021-05-25 12:00:00	412.981434868	413.386076733	412.744571337	413.376207419	1635766
2021-05-25 11:45:00	413.065324035	413.138258264	412.478099865	412.991304182	1980349
2021-05-25 11:30:00	413.741372028	413.766045313	412.952813858	413.065324035	2840529
2021-05-25 11:15:00	413.953562275	414.017712814	413.32686085	413.732588339	1766512
2021-05-25 11:00:00	413.889411735	414.116405952	413.810457225	413.958496931	1192643
2021-05-25 10:45:00	413.978235559	414.027582128	413.465129936	413.899281049	1474511
2021-05-25 10:30:00	413.938758304	414.165752521	413.761110656	413.983170216	1404082
2021-05-25 10:15:00	413.810457225	414.175621834	413.701894773	413.953562275	2323786
2021-05-25 10:00:00	414.659218209	414.678956837	413.761110656	413.820326539	3036342
2021-05-25 09:45:00	414.836865857	415.211899781	414.629610268	414.659218209	4053272
2021-05-25 09:30:00	414.915820368	414.915820368	414.678956837	414.81712723	127123
2021-05-25 09:15:00	414.787519288	414.905951054	414.659218209	414.905951054	64025
2021-05-25 09:00:00	414.930624338	414.955297623	414.639479582	414.748042033	55835
2021-05-25 08:45:00	414.905951054	415.004644192	414.767780661	414.89608174	56601
2021-05-25 08:30:00	414.984905564	415.004644192	414.826996544	414.905951054	31798
2021-05-25 08:15:00	414.540786444	415.063860074	414.412485365	414.984905564	58646
2021-05-25 08:00:00	414.965166936	415.093468015	414.965166936	415.004644192	14737
2021-05-25 07:45:00	414.925689681	415.004644192	414.905951054	414.965166936	15611
2021-05-25 07:30:00	414.846735171	414.955297623	414.846735171	414.935558995	19768
2021-05-25 07:15:00	414.629610268	414.856604485	414.540786444	414.826996544	35627
2021-05-25 07:00:00	414.708564778	414.728303406	414.629610268	414.629610268	5278
2021-05-25 06:45:00	414.708564778	414.718434092	414.560525072	414.678956837	8646
2021-05-25 06:30:00	414.619740954	414.757911347	414.619740954	414.748042033	4833
2021-05-25 06:15:00	415.014513505	415.142814584	414.846735171	414.846735171	2569
2021-05-25 06:00:00	414.935558995	414.97503625	414.876343112	414.97503625	1708
2021-05-25 05:45:00	414.97503625	415.004644192	414.955297623	414.97503625	3754
2021-05-25 05:30:00	414.935558995	415.004644192	414.925689681	414.955297623	4391
2021-05-25 05:15:00	414.89608174	414.965166936	414.876343112	414.945428309	12854
2021-05-25 05:00:00	414.797388602	414.945428309	414.797388602	414.89608174	2266
2021-05-25 04:45:00	414.886212426	414.89608174	414.826996544	414.846735171	859
2021-05-25 04:30:00	414.698695465	414.748042033	414.609871641	414.708564778	3919
2021-05-25 04:15:00	414.767780661	414.89608174	414.698695465	414.856604485	2685
2021-05-24 20:00:00	414.244707031	414.491439875	414.195360462	414.323661541	19171
2021-05-24 19:45:00	414.323661541	414.323661541	414.21509909	414.21509909	5379
2021-05-24 19:30:00	414.274314972	414.343400169	414.244707031	414.274314972	4968
2021-05-24 19:15:00	414.432223993	414.511178503	414.303922914	414.303922914	34268
2021-05-24 19:00:00	414.363138796	414.461831934	414.264445658	414.412485365	23848
2021-05-24 18:45:00	414.205229776	414.422354679	414.205229776	414.37300811	13648
2021-05-24 18:30:00	413.948627618	414.254576345	413.948627618	414.224968403	9373
2021-05-24 18:15:00	414.096667324	414.21509909	413.879542421	413.978235559	20478
2021-05-24 18:00:00	414.057190069	414.096667324	413.978235559	414.096667324	8800
2021-05-24 17:45:00	413.988104873	414.106536638	413.948627618	414.076928697	21412
2021-05-24 17:30:00	414.027582128	414.096667324	413.988104873	413.988104873	6499
2021-05-24 17:15:00	414.096667324	414.096667324	413.997974187	414.037451442	12101
2021-05-24 17:00:00	414.116405952	414.136144579	413.69202546	414.086798011	60869
2021-05-24 16:45:00	413.968366245	414.136144579	413.938758304	414.116405952	202003
2021-05-24 16:30:00	413.968366245	413.968366245	413.919019676	413.958496931	135328
2021-05-24 16:15:00	413.662417518	413.978235559	409.519180903	413.968366245	2963562
2021-05-24 16:00:00	414.21509909	414.313792227	413.465031243	413.652548204	8051022
2021-05-24 15:45:00	414.461831934	414.501309189	414.185491148	414.21509909	2906052
2021-05-24 15:30:00	414.538911275	414.580263699	414.37300811	414.456897277	2759851
2021-05-24 15:15:00	414.565459729	414.787519288	414.471701248	414.53091713	1742169
2021-05-24 15:00:00	414.787519288	414.826996544	414.521047817	414.562400241	1247356
2021-05-24 14:45:00	414.562400241	414.807257916	414.562400241	414.787519288	1003684
2021-05-24 14:30:00	414.481570561	414.688826151	414.471701248	414.560525072	1181901
2021-05-24 14:15:00	414.264445658	414.550655758	414.254576345	414.485814366	1435898
2021-05-24 14:00:00	414.2940536	414.353269482	414.175621834	414.262570489	660858
2021-05-24 13:45:00	414.146013893	414.323661541	414.106536638	414.30382422	804165
2021-05-24 13:30:00	413.869673108	414.146013893	413.830195852	414.141079236	714481
2021-05-24 13:15:00	413.810457225	413.978235559	413.662417518	413.864738451	622565
2021-05-24 13:00:00	413.726568058	413.879542421	413.652548204	413.802463081	2071092
2021-05-24 12:45:00	413.504508498	413.859803794	413.496020888	413.726568058	856732
2021-05-24 12:30:00	413.682156146	413.800785297	413.435423301	413.494639184	870167
2021-05-24 12:15:00	413.746306685	413.966885848	413.553855067	413.677221489	1066685
2021-05-24 12:00:00	414.067059383	414.136144579	413.731502715	413.751241342	816404
2021-05-24 11:45:00	414.062124726	414.195360462	413.889411735	414.068145007	1432470
2021-05-24 11:30:00	413.711764087	414.106536638	413.711764087	414.065184213	888274
2021-05-24 11:15:00	413.820326539	413.923954333	413.613070949	413.682156146	1245464
2021-05-24 11:00:00	413.790718597	413.983170216	413.662417518	413.820326539	1385700
2021-05-24 10:45:00	413.543985753	414.017712814	413.514377812	413.798811435	1721116
2021-05-24 10:30:00	413.109735947	413.815391882	413.099866633	413.543985753	2882838
2021-05-24 10:15:00	412.734702024	413.119605261	412.734702024	413.114670604	2138736
2021-05-24 10:00:00	412.320190845	412.744571337	412.11402088	412.744571337	1881698
2021-05-24 09:45:00	411.885941039	412.418883983	411.629338881	412.320190845	3863643
2021-05-24 09:30:00	411.83659447	411.955026235	411.688554763	411.91554898	195466
2021-05-24 09:15:00	411.767509274	411.955026235	411.759613823	411.856333098	41252
2021-05-24 09:00:00	411.75763996	411.816855843	411.698424077	411.75763996	22283
2021-05-24 08:45:00	411.501037802	411.816855843	411.501037802	411.747770646	92122
2021-05-24 08:30:00	411.422083292	411.520776429	411.422083292	411.510907116	114645
2021-05-24 08:15:00	411.293782213	411.589861626	410.820055151	411.491168488	81746
2021-05-24 08:00:00	411.214827702	411.431952605	411.214827702	411.382606036	11827
2021-05-24 07:45:00	411.224697016	411.274043585	411.126003878	411.204958389	16567
2021-05-24 07:30:00	411.372736723	411.372736723	411.224697016	411.23456633	15545
2021-05-24 07:15:00	411.431952605	411.520776429	411.303651526	411.352998095	51979
2021-05-24 07:00:00	411.39247535	411.520776429	411.362867409	411.520776429	26741
2021-05-24 06:45:00	411.510907116	411.520776429	411.412213978	411.412213978	36433
2021-05-24 06:30:00	411.520776429	411.589861626	411.510907116	411.510907116	8232
2021-05-24 06:15:00	411.609600253	411.609600253	411.491168488	411.550384371	23554
2021-05-24 06:00:00	411.264174271	411.589861626	411.264174271	411.510907116	14865
2021-05-24 05:45:00	411.333259468	411.333259468	411.254304957	411.254304957	3597
2021-05-24 05:30:00	411.362867409	411.461560547	411.333259468	411.333259468	2436
2021-05-24 05:15:00	411.007572113	411.461560547	410.94835623	411.431952605	5359
2021-05-24 05:00:00	411.056918682	411.15561182	411.047049368	411.066787996	3563
2021-05-24 04:45:00	410.908878975	410.977964172	410.908878975	410.968094858	1802
2021-05-24 04:30:00	411.23456633	411.283912899	411.204958389	411.283912899	5917
2021-05-24 04:15:00	410.464759856	411.540515057	410.464759856	411.333259468	29695
2021-05-21 20:00:00	409.971294167	410.069987305	409.971294167	410.010771422	17606
2021-05-21 19:45:00	410.010771422	410.010771422	409.981163481	410.010771422	2535
2021-05-21 19:30:00	410.020640736	410.060117991	409.981163481	410.060117991	2395
2021-05-21 19:15:00	410.10946456	410.129203187	410.060117991	410.069987305	7407
2021-05-21 19:00:00	410.119333873	410.119333873	410.099595246	410.10946456	1925
2021-05-21 18:45:00	410.218027011	410.218027011	410.089725932	410.129203187	17357
2021-05-21 18:30:00	410.129203187	410.247634952	410.129203187	410.218027011	8369
2021-05-21 18:15:00	410.079856618	410.218027011	410.000902108	410.040379363	15970
2021-05-21 18:00:00	409.991032794	410.10946456	409.971294167	410.020640736	12431
2021-05-21 17:45:00	409.991032794	410.069987305	409.991032794	410.069987305	885
2021-05-21 17:30:00	409.872601029	410.119333873	409.872601029	410.069987305	21170
2021-05-21 17:15:00	409.991032794	410.020640736	409.82325446	409.872601029	1127847
2021-05-21 17:00:00	409.921947598	409.991032794	409.872601029	409.981163481	425591
2021-05-21 16:45:00	409.862731715	409.961424853	409.517305733	409.912078284	314631
2021-05-21 16:30:00	409.912078284	409.912078284	409.773907891	409.862731715	521164
2021-05-21 16:15:00	409.546913675	409.971294167	409.481282738	409.951555539	4594858
2021-05-21 16:00:00	409.704822695	410.208157697	409.280442203	409.527175047	11499330
2021-05-21 15:45:00	410.573322307	410.583191621	409.685084067	409.699888038	4027699
2021-05-21 15:30:00	410.395674659	410.810185838	410.287112208	410.56838765	3247108
2021-05-21 15:15:00	410.301916178	410.533845052	409.893425281	410.385805345	1664490
2021-05-21 15:00:00	409.833123774	410.395674659	409.833123774	410.301916178	1486789
2021-05-21 14:45:00	410.040379363	410.257504266	409.537044361	409.82325446	3398388
2021-05-21 14:30:00	410.652276817	410.672015445	409.921947598	410.034753854	1366595
2021-05-21 14:15:00	410.296981521	410.750969955	410.099595246	410.654151987	1396354
2021-05-21 14:00:00	410.306850835	410.375936032	410.139072501	410.287112208	655637
2021-05-21 13:45:00	410.020640736	410.504237111	409.971294167	410.301916178	1111733
2021-05-21 13:30:00	409.458089851	410.069987305	409.448220537	410.010771422	1345235
2021-05-21 13:15:00	409.458089851	409.82325446	409.389004654	409.458089851	1350942
2021-05-21 13:00:00	410.18841907	410.193353727	409.033709358	409.467959164	2187978
2021-05-21 12:45:00	410.060117991	410.252569609	409.862731715	410.198288384	1369977
2021-05-21 12:30:00	410.020640736	410.129203187	409.783777205	410.069987305	1044836
2021-05-21 12:15:00	410.514106424	410.780577896	409.694953381	410.030510049	2995688
2021-05-21 12:00:00	411.066097144	411.23456633	410.415413287	410.523580966	1581599
2021-05-21 11:45:00	410.859532406	411.31352084	410.750969955	411.056918682	1534091
2021-05-21 11:30:00	411.570122998	411.767509274	410.79044721	410.859532406	1149855
2021-05-21 11:15:00	411.619469567	411.816855843	411.343227475	411.560253684	1307235
2021-05-21 11:00:00	411.09146128	411.639208195	410.899009662	411.609600253	2087886
2021-05-21 10:45:00	411.343128781	411.895810353	411.037180054	411.096395937	4529195
2021-05-21 10:30:00	411.816855843	411.91554898	411.323390154	411.343128781	3044660
2021-05-21 10:15:00	412.714963396	412.734702024	411.81488198	411.816855843	3205776
2021-05-21 10:00:00	412.073458001	412.72483271	411.67868545	412.705094082	4134947
2021-05-21 09:45:00	411.422083292	412.473165209	411.382606036	412.063588687	5251373
2021-05-21 09:30:00	411.244435644	411.737901332	411.224697016	411.402344664	263566
2021-05-21 09:15:00	411.135873192	411.303651526	411.047049368	411.244435644	72156
2021-05-21 09:00:00	411.204958389	411.303651526	411.037180054	411.086526623	63389
2021-05-21 08:45:00	411.31352084	411.31352084	411.165481133	411.204958389	35112
2021-05-21 08:30:00	411.303651526	411.461560547	411.254304957	411.303651526	50841
2021-05-21 08:15:00	410.819956458	411.550384371	410.711887472	411.303651526	74065
2021-05-21 08:00:00	411.510907116	411.579992312	411.402344664	411.451691233	24613
2021-05-21 07:45:00	411.283912899	411.510907116	411.254304957	411.491168488	54093
2021-05-21 07:30:00	411.145742506	411.224697016	410.94835623	411.224697016	28792
2021-05-21 07:15:00	410.681884759	411.195089075	410.681884759	411.165481133	60086
2021-05-21 07:00:00	410.760839269	410.810185838	410.583191621	410.583191621	4048
2021-05-21 06:45:00	410.958225544	410.987833486	410.820055151	410.820055151	1879
2021-05-21 06:30:00	410.760839269	411.056918682	410.760839269	411.056918682	9822
2021-05-21 06:15:00	410.662146131	410.859532406	410.662146131	410.760839269	8618
2021-05-21 06:00:00	410.7114927	410.958225544	410.691754072	410.760839269	9068
2021-05-21 05:45:00	410.494367797	410.760839269	410.494367797	410.760839269	2563
2021-05-21 05:30:00	410.79044721	410.79044721	410.533845052	410.593060935	6565
2021-05-21 05:15:00	410.4252826	410.79044721	410.4252826	410.79044721	8701
2021-05-21 05:00:00	410.287112208	410.316720149	410.287112208	410.316720149	405
2021-05-21 04:45:00	410.168680442	410.168680442	410.129203187	410.129203187	609
2021-05-21 04:30:00	410.060117991	410.178549756	409.931816912	410.10946456	2933
2021-05-21 04:15:00	410.415413287	410.583191621	410.119333873	410.119333873	4513
2021-05-20 20:00:00	410.227896325	410.415413287	410.219013943	410.395674659	25771
2021-05-20 19:45:00	409.971294167	410.218027011	409.971294167	410.168680442	17164
2021-05-20 19:30:00	409.882470343	410.000902108	409.852862402	409.971294167	9636
2021-05-20 19:15:00	409.852862402	409.872601029	409.803515833	409.872601029	2599
2021-05-20 19:00:00	409.803515833	409.951555539	409.803515833	409.872601029	9165
2021-05-20 18:45:00	409.764038578	409.971294167	409.764038578	409.803515833	151078
2021-05-20 18:30:00	409.66534544	409.842993088	409.66534544	409.754169264	41701
2021-05-20 18:15:00	409.527175047	409.704822695	409.458089851	409.645606812	61887
2021-05-20 18:00:00	409.527175047	409.537044361	409.477828478	409.537044361	38210
2021-05-20 17:45:00	409.556782988	409.566652302	409.517305733	409.537044361	9434
2021-05-20 17:30:00	409.527175047	409.615998871	405.514805532	409.566652302	120304
2021-05-20 17:15:00	409.527175047	409.625868185	409.477828478	409.527175047	171772
2021-05-20 17:00:00	409.793646519	409.793646519	409.537044361	409.566652302	171434
2021-05-20 16:45:00	409.606129557	409.862731715	409.556782988	409.793646519	105991
2021-05-20 16:30:00	409.596260243	409.852862402	409.497567106	409.635737499	944799
2021-05-20 16:15:00	409.82325446	410.000902108	409.369266027	409.625868185	3163217
2021-05-20 16:00:00	410.321654806	410.612799562	409.497567106	409.82325446	12968692
2021-05-20 15:45:00	411.145742506	411.15561182	410.12930188	410.321654806	4225538
2021-05-20 15:30:00	410.375936032	411.180285104	410.336458776	411.15561182	3173516
2021-05-20 15:15:00	410.158811129	410.514106424	409.803515833	410.369027512	1943457
2021-05-20 15:00:00	410.178549756	410.415413287	409.995967451	410.158811129	1803605
2021-05-20 14:45:00	410.139072501	410.257504266	409.877535686	410.168680442	1307599
2021-05-20 14:30:00	409.90220897	410.139072501	409.66534544	410.139072501	1189854
2021-05-20 14:15:00	409.704822695	409.991032794	409.66534544	409.90220897	1192119
2021-05-20 14:00:00	410.079856618	410.088640308	409.152141124	409.694953381	1818910
2021-05-20 13:45:00	409.981163481	410.11923518	409.90220897	410.079856618	904000
2021-05-20 13:30:00	409.82325446	410.055183334	409.813385146	409.976228824	885789
2021-05-20 13:15:00	409.408743282	409.872601029	409.245899604	409.82325446	1261850
2021-05-20 13:00:00	408.76230323	409.482763135	408.76230323	409.409828906	1544988
2021-05-20 12:45:00	409.290311516	409.587377861	408.688283376	408.757368573	2433957
2021-05-20 12:30:00	409.566652302	409.754169264	409.231095634	409.280442203	2215216
2021-05-20 12:15:00	410.129203187	410.168680442	409.537044361	409.556782988	2080703
2021-05-20 12:00:00	410.247634952	410.701623386	410.089725932	410.129203187	2794354
2021-05-20 11:45:00	409.43637736	410.316720149	409.428481909	410.237765639	2662715
2021-05-20 11:30:00	408.786976514	409.458089851	408.782041857	409.433416566	1873040
2021-05-20 11:15:00	408.569851611	408.944885534	408.559982297	408.786976514	1604133
2021-05-20 11:00:00	408.33298808	408.767237886	408.308314796	408.559982297	2689881
2021-05-20 10:45:00	408.25403357	408.382334649	407.987562098	408.342857394	2462187
2021-05-20 10:30:00	407.819783764	408.283641511	407.819783764	408.25403357	2288839
2021-05-20 10:15:00	407.691482685	408.288576168	407.568116263	407.829653078	4355623
2021-05-20 10:00:00	407.188147683	407.859261019	407.183213026	407.691482685	3197854
2021-05-20 09:45:00	406.418341208	407.415141899	406.290040129	407.178278369	5271430
2021-05-20 09:30:00	406.378863953	406.52690366	406.31964807	406.408471894	213776
2021-05-20 09:15:00	405.915006206	406.418341208	405.826182382	406.398602581	351465
2021-05-20 09:00:00	405.40180189	405.875528951	405.40180189	405.865659637	150354
2021-05-20 08:45:00	404.997160025	405.470887086	404.839251004	405.391932576	149776
2021-05-20 08:30:00	404.839251004	405.066245221	404.809643063	405.056375907	56544
2021-05-20 08:15:00	404.256961492	405.727489244	403.457152304	404.829381691	85270
2021-05-20 08:00:00	404.928074828	404.928074828	404.770165808	404.819512377	16055
2021-05-20 07:45:00	404.691211298	404.947813456	404.67147267	404.87872826	35540
2021-05-20 07:30:00	404.276700119	404.918205515	404.276700119	404.780035122	91599
2021-05-20 07:15:00	404.128660413	404.464217081	404.089183158	404.178006982	34831
2021-05-20 07:00:00	403.901666196	404.118791099	403.842450313	404.118791099	15012
2021-05-20 06:45:00	403.802973058	404.059575216	403.753626489	403.951012765	18973
2021-05-20 06:30:00	403.437808449	403.753626489	403.348984625	403.674671979	8166
2021-05-20 06:15:00	403.457547076	403.62532541	403.210814232	403.585848155	7005
2021-05-20 06:00:00	403.171336977	403.506893645	403.171336977	403.477285704	55547
2021-05-20 05:45:00	403.191075604	403.191075604	402.954212074	403.121990408	27468
2021-05-20 05:30:00	403.664802665	403.802973058	402.94434276	403.161467663	13763
2021-05-20 05:15:00	403.585848155	403.852319627	403.585848155	403.852319627	2981
2021-05-20 05:00:00	403.901666196	403.931274137	403.556240214	403.684541293	1957
2021-05-20 04:45:00	404.464217081	404.641864729	403.783234431	403.881927568	27785
2021-05-20 04:30:00	405.007029339	405.125461104	404.464217081	404.464217081	7251
2021-05-20 04:15:00	405.11559179	405.224154242	404.987290711	405.03663728	3308
2021-05-19 20:00:00	404.345785316	404.533302277	404.335916002	404.454347767	14496
2021-05-19 19:45:00	404.464217081	404.553040905	404.316177374	404.355654629	8371
2021-05-19 19:30:00	404.405001198	404.631995415	404.395131885	404.464217081	9029
2021-05-19 19:15:00	404.454347767	404.602387474	404.395131885	404.414870512	9457
2021-05-19 19:00:00	404.819512377	404.839251004	404.424739826	404.444478453	24240
2021-05-19 18:45:00	404.898466887	404.937944142	404.809643063	404.928074828	8287
2021-05-19 18:30:00	404.967552083	405.085983849	404.809643063	404.898466887	36136
2021-05-19 18:15:00	405.214284928	405.322847379	404.87872826	404.937944142	33373
2021-05-19 18:00:00	405.214284928	405.283370124	405.214284928	405.283370124	11593
2021-05-19 17:45:00	405.174807673	405.283370124	405.174807673	405.204415614	73393
2021-05-19 17:30:00	405.184676986	405.234023555	405.105722476	405.174807673	6828
2021-05-19 17:15:00	405.085983849	405.1945463	405.085983849	405.1945463	94975
2021-05-19 17:00:00	405.095853163	405.490625713	405.007029339	405.174807673	1483776
2021-05-19 16:45:00	405.105722476	405.135330418	404.839251004	405.095853163	138825
2021-05-19 16:30:00	405.11559179	405.184676986	405.03663728	405.105722476	236978
2021-05-19 16:15:00	405.530102969	405.727489244	404.898466887	405.135330418	4351757
2021-05-19 16:00:00	403.842450313	405.678142675	403.32431134	405.520233655	11015305
2021-05-19 15:45:00	404.59251816	404.631995415	403.580913498	403.862188941	3643193
2021-05-19 15:30:00	403.516762959	404.868858946	403.421030615	404.601992701	3137714
2021-05-19 15:15:00	402.855518936	403.951012765	402.273229423	403.516762959	3973236
2021-05-19 15:00:00	403.072643839	403.664802665	402.608786092	402.845649622	2438602
2021-05-19 14:45:00	404.691211298	405.1945463	402.973950701	403.063761456	4536253
2021-05-19 14:30:00	402.914734819	405.155069045	402.263360109	404.710949925	3889493
2021-05-19 14:15:00	404.059575216	404.681341984	402.352183933	402.934473446	5217765
2021-05-19 14:00:00	403.852319627	404.543072898	403.802973058	404.049705902	1259860
2021-05-19 13:45:00	404.493825022	404.543171591	403.580913498	403.862188941	1145013
2021-05-19 13:30:00	404.691211298	404.888597573	404.197745609	404.518498307	1662778
2021-05-19 13:15:00	403.793103744	404.849120318	403.783234431	404.691211298	2541844
2021-05-19 13:00:00	403.638155518	404.039836589	403.487155017	403.812842372	2280016
2021-05-19 12:45:00	403.62532541	404.06944453	403.398331193	403.630260067	1322154
2021-05-19 12:30:00	403.348984625	403.941143451	403.289768742	403.595717469	2277993
2021-05-19 12:15:00	402.983820015	403.408200507	402.621616199	403.353919281	2028314
2021-05-19 12:00:00	402.243621482	403.092382466	402.016627265	402.993689329	2356833
2021-05-19 11:45:00	402.756825798	402.855518936	401.908064814	402.253490796	2745273
2021-05-19 11:30:00	402.50022364	403.003558642	402.05610452	402.791368396	2374651
2021-05-19 11:15:00	401.730417166	402.628524719	401.138258339	402.50022364	3726306
2021-05-19 11:00:00	401.039565201	402.085712461	400.842178926	401.740286479	3555052
2021-05-19 10:45:00	401.621854714	401.720547852	400.082241765	401.039565201	4089139
2021-05-19 10:30:00	400.595446082	401.680971904	400.032895197	401.621854714	5083670
2021-05-19 10:15:00	401.582377459	401.937672755	400.101980393	400.605315395	6109188
2021-05-19 10:00:00	401.947542069	402.164666972	401.049434515	401.631724028	4929720
2021-05-19 09:45:00	401.602116087	402.312706678	400.536230199	401.947542069	8098279
2021-05-19 09:30:00	401.335644615	401.848848931	401.236951477	401.592246773	203534
2021-05-19 09:15:00	401.315905987	401.750155793	401.157996967	401.246820791	378492
2021-05-19 09:00:00	402.095581775	402.233752168	401.029695888	401.335644615	389714
2021-05-19 08:45:00	402.519962268	402.569308836	402.006757951	402.065973834	297024
2021-05-19 08:30:00	402.835780308	402.86538825	402.470615699	402.549570209	250659
2021-05-19 08:15:00	403.270128808	405.4807564	402.065973834	402.825910995	345466
2021-05-19 08:00:00	402.164666972	402.65813266	402.144928344	402.292968051	134354
2021-05-19 07:45:00	402.470615699	402.470615699	402.006757951	402.214013541	348695
2021-05-19 07:30:00	402.983820015	403.003558642	402.322575992	402.381791875	109700
2021-05-19 07:15:00	403.408200507	403.408200507	402.737087171	403.02329727	60759
2021-05-19 07:00:00	403.408200507	403.536501586	403.289768742	403.319376683	19502
2021-05-19 06:45:00	403.398331193	403.487155017	403.112121094	403.477285704	18112
2021-05-19 06:30:00	403.02329727	403.329245997	402.954212074	403.329245997	10198
2021-05-19 06:15:00	403.013427956	403.171336977	402.825910995	403.043035898	16844
2021-05-19 06:00:00	403.91153551	403.951012765	402.86538825	403.072643839	26622
2021-05-19 05:45:00	404.138529726	404.306308061	403.881927568	403.99049002	24013
2021-05-19 05:30:00	404.010228647	404.375393257	404.000359334	404.089183158	26721
2021-05-19 05:15:00	403.329245997	403.941143451	403.329245997	403.941143451	6429
2021-05-19 05:00:00	403.260160801	403.427939135	403.033166584	403.358853938	12509
2021-05-19 04:45:00	403.299638056	403.566109528	403.299638056	403.358853938	2964
2021-05-19 04:30:00	403.70427992	403.70427992	403.161467663	403.270030114	15701
2021-05-19 04:15:00	404.247092178	404.789904436	403.70427992	403.70427992	15560
2021-05-18 20:00:00	405.776835813	405.875528951	405.234023555	405.234023555	125487
2021-05-18 19:45:00	406.388733267	406.398602581	405.766966499	405.776835813	93107
2021-05-18 19:30:00	406.428210522	406.487426405	406.378863953	406.428210522	9882
2021-05-18 19:15:00	406.102523167	406.52690366	406.102523167	406.438079836	188006
2021-05-18 19:00:00	406.250562874	406.309778757	406.08278454	406.122261795	43902
2021-05-18 18:45:00	406.072915226	406.290040129	406.072915226	406.260432188	60035
2021-05-18 18:30:00	406.004816961	406.072915226	405.905136892	406.033437971	23793
2021-05-18 18:15:00	405.747227872	406.230824247	405.71761993	406.102523167	107941
2021-05-18 18:00:00	405.79657444	405.855790323	405.678142675	405.747227872	16978
2021-05-18 17:45:00	405.737358558	405.776835813	405.658404048	405.757097185	15418
2021-05-18 17:30:00	405.895267578	405.895267578	405.678142675	405.826182382	30227
2021-05-18 17:15:00	405.79657444	405.915006206	405.776835813	405.895267578	26697
2021-05-18 17:00:00	405.92487552	405.92487552	405.697881303	405.79657444	72507
2021-05-18 16:45:00	406.517034346	406.576250229	405.589318851	405.954483461	461452
2021-05-18 16:30:00	406.595988856	406.803244445	406.457818463	406.477557091	404182
2021-05-18 16:15:00	406.615727484	406.931545524	406.408471894	406.60585817	3164287
2021-05-18 16:00:00	409.004101417	409.043578672	406.388733267	406.595988856	11170195
2021-05-18 15:45:00	408.865931024	409.171879751	408.747499259	408.984362789	2072899
2021-05-18 15:30:00	408.451419846	408.984362789	408.362596022	408.85606171	1432888
2021-05-18 15:15:00	408.579720925	408.885669652	408.362596022	408.461289159	1682425
2021-05-18 15:00:00	408.056647295	408.589590238	407.701351999	408.579720925	2134219
2021-05-18 14:45:00	408.984362789	409.083055927	407.839522392	408.046777981	2960488
2021-05-18 14:30:00	409.606129557	409.675214754	408.915277593	408.994232103	1758436
2021-05-18 14:15:00	409.546913675	409.66534544	409.327716216	409.596260243	1277219
2021-05-18 14:00:00	409.833123774	409.991032794	409.537044361	409.566652302	665996
2021-05-18 13:45:00	410.10946456	410.158811129	409.754169264	409.828189117	992056
2021-05-18 13:30:00	409.724561322	410.139072501	409.6011949	410.094660589	991519
2021-05-18 13:15:00	409.842993088	409.951555539	409.537044361	409.733048932	913345
2021-05-18 13:00:00	410.010771422	410.079856618	409.714692009	409.842993088	596946
2021-05-18 12:45:00	409.981163481	410.089725932	409.867666372	410.020640736	933238
2021-05-18 12:30:00	409.714692009	410.030510049	409.527175047	409.98303865	1356791
2021-05-18 12:15:00	409.467959164	409.74429995	409.329788772	409.714692009	967547
2021-05-18 12:00:00	409.685084067	409.961424853	409.438351223	409.467959164	1045584
2021-05-18 11:45:00	410.089725932	410.148941815	409.448220537	409.685084067	1622512
2021-05-18 11:30:00	410.168680442	410.316720149	410.040379363	410.089725932	897650
2021-05-18 11:15:00	410.26737358	410.385706652	410.065052648	410.158811129	1237029
2021-05-18 11:00:00	409.912078284	410.543714366	409.90220897	410.277242894	1778964
2021-05-18 10:45:00	410.336458776	410.41047863	409.842993088	409.912078284	2074988
2021-05-18 10:30:00	409.611064214	410.336458776	409.546913675	410.336458776	2053675
2021-05-18 10:15:00	409.675214754	409.803515833	409.043578672	409.611064214	2650265
2021-05-18 10:00:00	410.257504266	410.395674659	409.398873968	409.685084067	3622336
2021-05-18 09:45:00	410.366066718	410.622668876	409.546913675	410.237765639	3938490
2021-05-18 09:30:00	410.178549756	410.385805345	410.119333873	410.34632809	129963
2021-05-18 09:15:00	410.435151914	410.454890542	410.030510049	410.079856618	79787
2021-05-18 09:00:00	410.34632809	410.464759856	410.26737358	410.445021228	49017
2021-05-18 08:45:00	410.889140348	410.918748289	410.277242894	410.375936032	85289
2021-05-18 08:30:00	410.997702799	410.997702799	410.691754072	410.839793779	42649
2021-05-18 08:15:00	410.7114927	412.093196628	410.573322307	410.997702799	53217
2021-05-18 08:00:00	410.879271034	410.938486917	410.7114927	410.721362014	24298
2021-05-18 07:45:00	410.79044721	411.027310741	410.780577896	410.820055151	148814
2021-05-18 07:30:00	411.31352084	411.333259468	410.543714366	410.760839269	89805
2021-05-18 07:15:00	411.23456633	411.31352084	411.135873192	411.293782213	20645
2021-05-18 07:00:00	411.214827702	411.254304957	411.106265251	411.214827702	3985
2021-05-18 06:45:00	411.283912899	411.382606036	411.254304957	411.264174271	5976
2021-05-18 06:30:00	411.323390154	411.333259468	411.204958389	411.224697016	2110
2021-05-18 06:15:00	411.224697016	411.59973094	411.224697016	411.451691233	4727
2021-05-18 06:00:00	411.254304957	411.352998095	411.224697016	411.293782213	6411
2021-05-18 05:45:00	411.352998095	411.352998095	411.224697016	411.224697016	2378
2021-05-18 05:30:00	411.431952605	411.560253684	411.283912899	411.283912899	3014
2021-05-18 05:15:00	411.303651526	411.431952605	411.303651526	411.402344664	2783
2021-05-18 05:00:00	411.451691233	411.520776429	411.323390154	411.323390154	2154
2021-05-18 04:45:00	411.59973094	411.59973094	411.491168488	411.491168488	961
2021-05-18 04:30:00	411.550384371	411.59973094	411.422083292	411.491168488	11149
2021-05-18 04:15:00	411.619469567	411.629338881	411.422083292	411.550384371	6677
2021-05-17 20:00:00	410.602930248	410.79044721	410.563452993	410.79044721	21522
2021-05-17 19:45:00	410.306850835	410.612799562	410.257504266	410.593060935	18538
2021-05-17 19:30:00	410.020640736	410.316720149	410.020640736	410.316720149	15849
2021-05-17 19:15:00	409.941686226	410.050248677	409.941686226	410.050248677	47174
2021-05-17 19:00:00	410.099595246	410.139072501	409.921947598	409.921947598	26651
2021-05-17 18:45:00	410.326589463	410.326589463	410.069987305	410.089725932	76482
2021-05-17 18:30:00	410.375936032	410.435151914	410.316720149	410.326589463	92702
2021-05-17 18:15:00	410.208157697	410.395674659	410.208157697	410.356197404	7769
2021-05-17 18:00:00	410.277242894	410.277242894	410.208157697	410.208157697	10071
2021-05-17 17:45:00	410.336458776	410.366066718	410.277242894	410.287112208	3388
2021-05-17 17:30:00	410.385805345	410.405543973	410.336458776	410.336458776	13223
2021-05-17 17:15:00	410.336458776	410.395674659	410.336458776	410.385805345	8229
2021-05-17 17:00:00	410.247634952	410.366066718	410.247634952	410.316720149	42883
2021-05-17 16:45:00	410.227896325	410.277242894	410.089725932	410.26737358	363607
2021-05-17 16:30:00	410.26737358	410.34632809	410.065546113	410.227896325	859265
2021-05-17 16:15:00	410.10946456	410.504237111	408.614263523	410.247634952	1764285
2021-05-17 16:00:00	409.803515833	410.198288384	409.685084067	410.10946456	5795771
2021-05-17 15:45:00	409.537044361	410.000902108	409.349527399	409.82325446	2717585
2021-05-17 15:30:00	410.050248677	410.139072501	409.344592742	409.527175047	2657229
2021-05-17 15:15:00	409.74429995	410.26737358	409.561717645	410.030510049	1936182
2021-05-17 15:00:00	408.925146907	409.793646519	408.767237886	409.74429995	1669492
2021-05-17 14:45:00	409.141679651	409.458089851	408.737728638	408.930081564	1284642
2021-05-17 14:30:00	408.905408279	409.22122632	408.806715142	409.132402496	1423772
2021-05-17 14:15:00	408.61919818	409.132402496	408.461289159	408.885669652	1257435
2021-05-17 14:00:00	408.31818411	408.801780485	408.204687001	408.614263523	1234188
2021-05-17 13:45:00	408.599459552	408.925146907	407.957954157	408.313249453	1803207
2021-05-17 13:30:00	408.865931024	408.895538965	408.313249453	408.609328866	1336668
2021-05-17 13:15:00	409.043578672	409.30018083	408.668544749	408.865931024	1012060
2021-05-17 13:00:00	409.596260243	409.655476126	408.954754848	409.053447986	1069473
2021-05-17 12:45:00	409.260703575	409.694953381	408.935016221	409.58639093	1178364
2021-05-17 12:30:00	408.737629945	409.319919458	408.569851611	409.270572889	1414204
2021-05-17 12:15:00	408.727760631	409.001930168	408.431681218	408.737629945	1823067
2021-05-17 12:00:00	409.013970731	409.369266027	408.490897101	408.747499259	1738691
2021-05-17 11:45:00	408.816584455	409.132402496	408.461289159	409.023840045	2727972
2021-05-17 11:30:00	409.122533182	409.389004654	408.757368573	408.796845828	1917409
2021-05-17 11:15:00	409.438351223	409.655476126	408.402073277	409.152141124	2304672
2021-05-17 11:00:00	409.58639093	409.891451418	409.290311516	409.467959164	1715656
2021-05-17 10:45:00	408.925146907	409.981163481	408.530374356	409.596260243	3560752
2021-05-17 10:30:00	409.22122632	410.153876472	408.865931024	408.935016221	2976571
2021-05-17 10:15:00	409.497567106	409.655476126	408.727760631	409.211357006	3690377
2021-05-17 10:00:00	410.020640736	410.296981521	409.0633173	409.517305733	4265872
2021-05-17 09:45:00	409.961424853	410.94835623	409.685084067	410.020640736	4683723
2021-05-17 09:30:00	409.813385146	410.030510049	409.793646519	409.951555539	111547
2021-05-17 09:15:00	409.477828478	409.872601029	409.389004654	409.793646519	108580
2021-05-17 09:00:00	409.58639093	409.596260243	409.428481909	409.527175047	52491
2021-05-17 08:45:00	409.37913534	409.704822695	409.260703575	409.596260243	161626
2021-05-17 08:30:00	409.181749065	409.428481909	409.033709358	409.398873968	115390
2021-05-17 08:15:00	409.684985374	411.056918682	409.132402496	409.201487692	178685
2021-05-17 08:00:00	409.487697792	409.487697792	409.132402496	409.260703575	268111
2021-05-17 07:45:00	409.635737499	409.803515833	409.448220537	409.537044361	71534
2021-05-17 07:30:00	409.872601029	410.020640736	409.438351223	409.576521616	46086
2021-05-17 07:15:00	409.625868185	409.971294167	409.507436419	409.872601029	64778
2021-05-17 07:00:00	409.754169264	409.842993088	409.576521616	409.66534544	56534
2021-05-17 06:45:00	409.714692009	409.82325446	409.675214754	409.754169264	64430
2021-05-17 06:30:00	409.921947598	409.951555539	409.685084067	409.685084067	22773
2021-05-17 06:15:00	410.099595246	410.119333873	409.971294167	410.010771422	9419
2021-05-17 06:00:00	410.395674659	410.435151914	410.119333873	410.237765639	2250
2021-05-17 05:45:00	410.514106424	410.514106424	410.168680442	410.218027011	5787
2021-05-17 05:30:00	410.484498483	410.612799562	410.484498483	410.612799562	4269
2021-05-17 05:15:00	410.445021228	410.563452993	410.415413287	410.484498483	6876
2021-05-17 05:00:00	410.543714366	410.63253819	410.543714366	410.63253819	794
2021-05-17 04:45:00	410.415413287	410.681884759	410.415413287	410.612799562	8514
2021-05-17 04:30:00	410.089725932	410.445021228	410.089725932	410.395674659	2419
2021-05-17 04:15:00	409.912078284	410.356197404	409.872601029	410.139072501	14256
2021-05-14 20:00:00	411.698424077	411.99450349	411.698424077	411.984634177	22492
2021-05-14 19:45:00	411.777378587	411.797117215	411.708293391	411.708293391	15535
2021-05-14 19:30:00	411.658946822	411.737901332	411.658946822	411.737901332	2913
2021-05-14 19:15:00	411.67868545	411.737901332	411.658946822	411.658946822	3051
2021-05-14 19:00:00	411.737901332	411.767509274	411.629338881	411.688554763	14131
2021-05-14 18:45:00	411.698424077	411.708293391	411.67868545	411.708293391	13567
2021-05-14 18:30:00	411.560253684	411.67868545	411.550384371	411.67868545	4365
2021-05-14 18:15:00	411.510907116	411.589861626	411.481299174	411.589861626	6648
2021-05-14 18:00:00	411.59973094	411.59973094	411.31352084	411.510907116	35533
2021-05-14 17:45:00	411.619469567	411.629338881	411.550384371	411.629338881	8185
2021-05-14 17:30:00	411.530645743	411.619469567	411.510907116	411.619469567	8705
2021-05-14 17:15:00	411.540515057	411.668816136	411.135873192	411.530645743	192274
2021-05-14 17:00:00	411.510907116	411.579992312	411.481299174	411.570122998	111103
2021-05-14 16:45:00	411.501037802	411.698424077	411.481299174	411.510907116	839338
2021-05-14 16:30:00	411.530645743	411.629338881	411.135873192	411.501037802	365785
2021-05-14 16:15:00	411.106265251	411.83659447	410.547168626	411.619469567	7589272
2021-05-14 16:00:00	411.214827702	411.925418294	410.859532406	411.106265251	15259006
2021-05-14 15:45:00	411.589861626	411.67868545	411.007572113	411.204958389	3592592
2021-05-14 15:30:00	411.644142851	411.885941039	411.372736723	411.579992312	2044996
2021-05-14 15:15:00	411.762574617	411.787247901	411.264174271	411.649077508	2152306
2021-05-14 15:00:00	411.560253684	412.033980746	411.550384371	411.767410581	2243329
2021-05-14 14:45:00	411.283912899	411.649077508	411.283912899	411.550384371	1859275
2021-05-14 14:30:00	411.352998095	411.412213978	411.145742506	411.283912899	1285538
2021-05-14 14:15:00	410.987833486	411.501037802	410.86940172	411.352998095	1630664
2021-05-14 14:00:00	410.918748289	411.076657309	410.780577896	410.987833486	921419
2021-05-14 13:45:00	410.938486917	411.077249468	410.721362014	410.928617603	1231859
2021-05-14 13:30:00	410.79044721	410.997702799	410.63253819	410.93355226	1128154
2021-05-14 13:15:00	410.799230899	410.973029515	410.696688729	410.79044721	1105590
2021-05-14 13:00:00	410.464759856	410.829924465	410.454890542	410.800316524	1028797
2021-05-14 12:45:00	410.464759856	410.622668876	410.34632809	410.464858549	1337711
2021-05-14 12:30:00	410.405543973	410.586152415	410.282177551	410.464759856	1653388
2021-05-14 12:15:00	409.961424853	410.440086571	409.892339657	410.405543973	941262
2021-05-14 12:00:00	410.18841907	410.287112208	409.842993088	409.961424853	1614320
2021-05-14 11:45:00	410.060117991	410.316720149	409.991032794	410.178549756	1803365
2021-05-14 11:30:00	409.803515833	410.237765639	409.803515833	410.060117991	1657982
2021-05-14 11:15:00	409.852862402	409.961424853	409.418612595	409.793646519	2436711
2021-05-14 11:00:00	408.836323083	409.941686226	408.831388426	409.852862402	2439394
2021-05-14 10:45:00	409.013970731	409.576521616	408.660057139	408.826453769	2918422
2021-05-14 10:30:00	409.44328588	409.793646519	409.023840045	409.023840045	3966403
2021-05-14 10:15:00	409.477828478	409.623894322	408.75726988	409.428481909	5244292
2021-05-14 10:00:00	408.569851611	409.497567106	408.530374356	409.497567106	3271407
2021-05-14 09:45:00	407.80991445	408.589590238	407.780306509	408.579720925	4793988
2021-05-14 09:30:00	407.553312292	407.80991445	407.336187389	407.80991445	210640
2021-05-14 09:15:00	407.611541243	407.760567881	407.425011213	407.57305092	92917
2021-05-14 09:00:00	407.20788631	407.760567881	407.20788631	407.602658861	234891
2021-05-14 08:45:00	407.592789547	407.800045137	406.635466111	407.217755624	253888
2021-05-14 08:30:00	407.681613371	407.869130333	407.57305092	407.592789547	68130
2021-05-14 08:15:00	407.464488468	407.967823471	406.635466111	407.661874744	137207
2021-05-14 08:00:00	407.839522392	407.918476902	407.602658861	407.740829254	139183
2021-05-14 07:45:00	407.790175823	407.997431412	407.65200543	407.839522392	129924
2021-05-14 07:30:00	407.592789547	407.760567881	407.454619154	407.750698568	19059
2021-05-14 07:15:00	407.365795331	407.800045137	407.237494251	407.612528175	79345
2021-05-14 07:00:00	407.28684082	407.622397489	407.28684082	407.395403272	32508
2021-05-14 06:45:00	407.553312292	407.602658861	407.276971507	407.316448762	41963
2021-05-14 06:30:00	407.415141899	407.602658861	407.415141899	407.484227096	1821
2021-05-14 06:15:00	407.57305092	407.582920234	407.336187389	407.336187389	4734
2021-05-14 06:00:00	407.800045137	407.800045137	407.405272586	407.405272586	4255
2021-05-14 05:45:00	407.681613371	407.800045137	407.681613371	407.721090626	4952
2021-05-14 05:30:00	407.73095994	408.01717004	407.73095994	407.790175823	5329
2021-05-14 05:15:00	407.523704351	407.938215529	407.474357782	407.800045137	11858
2021-05-14 05:00:00	407.336187389	407.592789547	407.276971507	407.434880527	9766
2021-05-14 04:45:00	407.296710134	407.523704351	407.296710134	407.355926017	4049
2021-05-14 04:30:00	406.911806897	407.247363565	406.911806897	407.109193172	5823
2021-05-14 04:15:00	406.744028563	407.069715917	406.615727484	406.911806897	9936
2021-05-13 20:00:00	405.618926793	405.79657444	405.539972282	405.628796106	48092
2021-05-13 19:45:00	405.4807564	405.766966499	404.858989632	405.549841596	30657
2021-05-13 19:30:00	405.125461104	405.697881303	405.125461104	405.549841596	11590
2021-05-13 19:15:00	405.263631497	405.27350081	405.11559179	405.155069045	16459
2021-05-13 19:00:00	405.27350081	405.431409831	405.27350081	405.303108752	6335
2021-05-13 18:45:00	405.135330418	405.234023555	405.135330418	405.234023555	22654
2021-05-13 18:30:00	405.40180189	405.461017772	405.095853163	405.184676986	35868
2021-05-13 18:15:00	405.411671203	405.530102969	405.243892869	405.372193948	43997
2021-05-13 18:00:00	405.234023555	405.342586007	405.204415614	405.332716693	21780
2021-05-13 17:45:00	405.234023555	405.470887086	405.184676986	405.204415614	101422
2021-05-13 17:30:00	405.441279145	405.500495027	405.234023555	405.234023555	88565
2021-05-13 17:15:00	405.362324634	405.500495027	405.032196089	405.500495027	111791
2021-05-13 17:00:00	405.03663728	405.411671203	405.03663728	405.362324634	291623
2021-05-13 16:45:00	404.799773749	405.066245221	404.799773749	405.066245221	906230
2021-05-13 16:30:00	404.829381691	404.868858946	404.641864729	404.799773749	145814
2021-05-13 16:15:00	404.908336201	405.074140672	404.503694336	404.809643063	2146973
2021-05-13 16:00:00	406.941414838	406.961153466	404.849120318	404.888597573	12191535
2021-05-13 15:45:00	406.24069356	406.961153466	406.230824247	406.931545524	5710626
2021-05-13 15:30:00	405.836051696	406.349256012	405.451148458	406.250562874	2874688
2021-05-13 15:15:00	405.678142675	406.517034346	405.589318851	405.826182382	3566571
2021-05-13 15:00:00	406.151869736	406.211085619	405.55971091	405.678142675	2417255
2021-05-13 14:45:00	405.766966499	406.31964807	405.391932576	406.171608364	3501325
2021-05-13 14:30:00	405.204415614	405.815326137	404.858989632	405.766966499	2682217
2021-05-13 14:15:00	403.477285704	405.451148458	403.417971128	405.1945463	3368921
2021-05-13 14:00:00	403.230552859	403.743757176	402.559439523	403.457547076	3574622
2021-05-13 13:45:00	403.714149234	403.901666196	402.510092954	403.230552859	4169953
2021-05-13 13:30:00	404.839251004	405.076114535	403.289768742	403.714149234	2841410
2021-05-13 13:15:00	404.493825022	404.95768277	403.852319627	404.849120318	2830604
2021-05-13 13:00:00	405.164938359	405.673208018	404.197745609	404.503694336	2513897
2021-05-13 12:45:00	405.283370124	405.757097185	404.977421397	405.155069045	2059516
2021-05-13 12:30:00	405.224154242	405.461017772	404.720819239	405.283370124	1708980
2021-05-13 12:15:00	404.316177374	405.386997919	404.118791099	405.234023555	2703653
2021-05-13 12:00:00	404.000359334	404.858989632	403.862287634	404.311242718	2834337
2021-05-13 11:45:00	404.483955709	405.299062333	403.99049002	404.010228647	3284213
2021-05-13 11:30:00	405.016898652	405.451148458	404.306308061	404.483955709	3257288
2021-05-13 11:15:00	406.438079836	406.546642287	404.95768277	405.026767966	2920288
2021-05-13 11:00:00	405.342586007	406.635466111	405.293239438	406.428210522	3357623
2021-05-13 10:45:00	405.865659637	406.201216305	405.312978066	405.332618	3158353
2021-05-13 10:30:00	405.283370124	406.072915226	405.125461104	405.875528951	3852143
2021-05-13 10:15:00	404.691211298	405.747227872	404.691211298	405.27350081	5039783
2021-05-13 10:00:00	403.309507369	404.710949925	403.131859722	404.681341984	4935546
2021-05-13 09:45:00	401.750155793	403.783234431	401.700809224	403.299638056	6879271
2021-05-13 09:30:00	401.345513928	402.046235206	401.246820791	401.730417166	310974
2021-05-13 09:15:00	401.286298046	401.661331969	401.276428732	401.345513928	178130
2021-05-13 09:00:00	401.789633048	401.829110303	401.187604908	401.286298046	286031
2021-05-13 08:45:00	400.990218633	401.848848931	400.546099513	401.789633048	490690
2021-05-13 08:30:00	401.197474222	401.414599125	400.950741378	401.049434515	122801
2021-05-13 08:15:00	400.348713237	401.641593342	398.335768	401.187604908	372177
2021-05-13 08:00:00	400.93100275	400.93100275	400.200673531	400.358582551	263977
2021-05-13 07:45:00	400.200673531	400.940872064	400.171065589	400.921133436	288357
2021-05-13 07:30:00	399.055833133	400.259889413	398.976878623	400.2500201	160533
2021-05-13 07:15:00	399.065702447	399.174264898	398.888054799	398.99661725	41436
2021-05-13 07:00:00	398.99661725	399.233480781	398.463674306	399.144656957	24444
2021-05-13 06:45:00	398.937401368	399.115049016	398.641321954	398.976878623	36839
2021-05-13 06:30:00	398.591975386	399.016355878	398.591975386	398.83870823	47209
2021-05-13 06:15:00	399.006486564	399.006486564	398.128117638	398.621583327	23174
2021-05-13 06:00:00	399.164395584	399.529560194	399.036094505	399.036094505	18139
2021-05-13 05:45:00	399.253219408	399.312435291	398.976878623	399.134787643	11662
2021-05-13 05:30:00	398.631452641	399.253219408	398.23668009	399.154526271	23350
2021-05-13 05:15:00	398.513020875	399.055833133	398.513020875	398.710407151	18614
2021-05-13 05:00:00	398.039293814	398.55249813	397.437265674	398.39458911	44747
2021-05-13 04:45:00	398.434066365	398.542628817	397.940600676	398.187333521	20027
2021-05-13 04:30:00	398.325503914	398.809100289	398.325503914	398.522890189	28899
2021-05-13 04:15:00	398.68079921	399.174264898	398.177464207	398.187333521	40554
2021-05-12 20:00:00	400.694139219	400.891525495	400.595446082	400.832309612	29691
2021-05-12 19:45:00	400.694139219	400.733517781	400.496752944	400.713877847	23973
2021-05-12 19:30:00	400.911264122	400.911264122	400.644792651	400.704008533	6888
2021-05-12 19:15:00	400.644792651	400.940872064	400.506622258	400.861917554	21129
2021-05-12 19:00:00	400.644792651	400.743485788	400.516491571	400.615184709	18871
2021-05-12 18:45:00	400.447406375	400.664531278	400.447406375	400.664531278	23684
2021-05-12 18:30:00	400.526360885	400.792832357	400.299366668	400.388190492	33962
2021-05-12 18:15:00	399.855247549	400.555968827	399.855247549	400.555968827	149574
2021-05-12 18:00:00	399.549298822	399.845378235	399.529560194	399.756554411	38561
2021-05-12 17:45:00	399.736815783	399.756554411	399.470344311	399.578906763	66848
2021-05-12 17:30:00	399.608514704	399.80590098	399.569037449	399.697338528	116827
2021-05-12 17:15:00	399.697338528	400.111849707	399.509821567	399.569037449	227363
2021-05-12 17:00:00	399.628253332	399.707207842	399.51969088	399.628253332	94387
2021-05-12 16:45:00	400.003287255	400.141457648	399.549298822	399.628253332	180822
2021-05-12 16:30:00	399.934202059	400.141457648	399.88485549	400.003287255	507508
2021-05-12 16:15:00	400.131588334	400.77309373	399.707207842	400.04276451	9986185
2021-05-12 16:00:00	400.704008533	401.256690104	398.720276465	400.141457648	20576868
2021-05-12 15:45:00	400.427569054	400.950741378	399.934202059	400.704008533	10165999
2021-05-12 15:30:00	401.08891177	401.324393597	400.101980393	400.427569054	5356110
2021-05-12 15:15:00	402.115320403	402.273229423	401.019826574	401.079042457	3534054
2021-05-12 15:00:00	402.046235206	402.914734819	401.789633048	402.144928344	2707659
2021-05-12 14:45:00	401.394860497	402.204144227	401.00995726	402.046235206	3352165
2021-05-12 14:30:00	401.444207066	401.750155793	401.108650398	401.414599125	2514829
2021-05-12 14:15:00	401.947542069	402.332445306	401.197474222	401.444207066	3655653
2021-05-12 14:00:00	402.046235206	402.263360109	401.542900204	401.957411382	2687677
2021-05-12 13:45:00	402.174536285	402.559439523	401.690939911	402.05610452	3381512
2021-05-12 13:30:00	403.02329727	403.033166584	401.97715001	402.173450661	2547878
2021-05-12 13:15:00	402.42126913	403.270030114	402.144928344	403.013427956	4608729
2021-05-12 13:00:00	402.026496579	402.589047464	401.690939911	402.441007757	2684563
2021-05-12 12:45:00	402.371922561	402.737087171	401.690939911	402.036365893	3851677
2021-05-12 12:30:00	401.740286479	402.786433739	401.404729811	402.396595845	3670828
2021-05-12 12:15:00	402.470615699	402.845649622	401.720547852	401.730417166	3767385
2021-05-12 12:00:00	404.414870512	404.424739826	402.238686825	402.460746385	3484607
2021-05-12 11:45:00	404.187876295	404.424739826	403.279899428	404.414870512	2760282
2021-05-12 11:30:00	404.701080612	404.780035122	403.822711686	404.207614923	2532170
2021-05-12 11:15:00	404.079313844	404.730688553	403.822711686	404.710949925	2491460
2021-05-12 11:00:00	404.326046688	404.612256788	403.398331193	404.079313844	4447671
2021-05-12 10:45:00	405.007029339	405.362324634	403.980620706	404.335916002	5501245
2021-05-12 10:30:00	405.382063262	406.142000423	404.987290711	404.987488097	3282910
2021-05-12 10:15:00	405.747227872	406.092653854	404.977421397	405.372193948	4382304
2021-05-12 10:00:00	406.299909443	407.1289318	405.609057479	405.757097185	4316762
2021-05-12 09:45:00	405.855790323	407.198016996	405.569580224	406.31964807	5888881
2021-05-12 09:30:00	406.290040129	406.477557091	405.539972282	405.895267578	276404
2021-05-12 09:15:00	406.290040129	406.892068269	405.845921009	406.299909443	311592
2021-05-12 09:00:00	406.724289935	406.793375132	405.530102969	406.230824247	495054
2021-05-12 08:45:00	407.365795331	407.365795331	403.941143451	406.734159249	1002282
2021-05-12 08:30:00	407.750698568	408.796845828	407.395403272	407.395403272	142370
2021-05-12 08:15:00	407.099225165	408.806715142	405.92487552	407.750698568	88785
2021-05-12 08:00:00	407.355926017	407.661874744	407.306579448	407.661874744	31666
2021-05-12 07:45:00	407.198016996	407.415141899	407.198016996	407.355926017	30764
2021-05-12 07:30:00	407.405272586	407.474357782	406.862460328	407.178278369	68670
2021-05-12 07:15:00	407.138801114	407.523704351	407.020369348	407.405272586	31300
2021-05-12 07:00:00	407.701351999	407.721090626	406.961153466	407.138801114	41671
2021-05-12 06:45:00	407.859261019	408.125732491	407.760567881	407.760567881	9266
2021-05-12 06:30:00	407.957954157	408.007300726	407.711221313	407.849391705	7359
2021-05-12 06:15:00	407.553312292	408.194817688	407.415141899	407.898738274	16877
2021-05-12 06:00:00	407.267102193	407.474357782	407.217755624	407.474357782	1347
2021-05-12 05:45:00	407.760567881	407.760567881	407.148670427	407.217755624	3032
2021-05-12 05:30:00	408.007300726	408.086255236	407.997431412	408.01717004	1368
2021-05-12 05:15:00	407.691482685	407.770437195	407.592789547	407.770437195	2256
2021-05-12 05:00:00	407.49409641	407.543442978	407.405272586	407.543442978	1000
2021-05-12 04:45:00	407.790175823	407.928346216	407.405272586	407.405272586	6442
2021-05-12 04:30:00	407.957954157	407.967823471	407.73095994	407.800045137	3506
2021-05-12 04:15:00	408.589590238	408.836323083	407.908607588	407.908607588	4426
2021-05-11 20:00:00	408.559982297	408.885669652	408.500766415	408.836323083	47374
2021-05-11 19:45:00	408.283641511	408.550112983	408.283641511	408.530374356	6509
2021-05-11 19:30:00	408.155340432	408.382334649	408.155340432	408.382334649	8697
2021-05-11 19:15:00	408.293510825	408.303380139	407.967823471	408.105993864	18728
2021-05-11 19:00:00	408.461289159	408.481027787	408.293510825	408.342857394	4672
2021-05-11 18:45:00	408.481027787	408.530374356	408.204687001	408.461289159	5982
2021-05-11 18:30:00	408.392203963	408.481027787	408.392203963	408.461289159	6643
2021-05-11 18:15:00	408.234294943	408.392203963	408.056647295	408.371478404	57259
2021-05-11 18:00:00	408.135601805	408.293510825	408.09612455	408.234294943	39382
2021-05-11 17:45:00	408.155340432	408.184948374	408.09612455	408.17507906	15452
2021-05-11 17:30:00	408.273772198	408.313249453	408.046777981	408.105993864	45455
2021-05-11 17:15:00	408.234294943	408.313249453	408.234294943	408.273772198	6711
2021-05-11 17:00:00	408.027039353	408.796845828	407.987562098	408.283641511	846795
2021-05-11 16:45:00	408.194817688	408.234294943	408.007300726	408.01717004	149095
2021-05-11 16:30:00	408.323118767	408.796845828	408.135601805	408.214556315	272082
2021-05-11 16:15:00	408.85606171	409.270572889	408.204687001	408.273772198	4892568
2021-05-11 16:00:00	407.948084843	409.073186613	407.869130333	408.85606171	10622545
2021-05-11 15:45:00	409.033709358	409.171879751	407.267102193	407.957954157	7158294
2021-05-11 15:30:00	408.105993864	409.606129557	407.987562098	409.033709358	3650946
2021-05-11 15:15:00	408.678414062	408.954754848	408.034441339	408.097111481	2836698
2021-05-11 15:00:00	408.224425629	408.944885534	408.086255236	408.688283376	2358358
2021-05-11 14:45:00	409.30018083	409.30018083	407.740829254	408.234294943	2966924
2021-05-11 14:30:00	407.9530195	409.359396713	407.80991445	409.310050144	2637170
2021-05-11 14:15:00	408.816584455	409.280442203	407.938215529	407.948084843	2674745
2021-05-11 14:00:00	409.162010437	409.314984801	408.184948374	408.81234065	2263559
2021-05-11 13:45:00	408.729635801	409.231095634	408.648806121	409.153621521	1855469
2021-05-11 13:30:00	407.558246949	408.7771072	407.336187389	408.732695288	2580619
2021-05-11 13:15:00	407.1289318	407.967823471	406.966088123	407.553312292	2706917
2021-05-11 13:00:00	407.454619154	407.57305092	406.658165533	407.146203099	2362101
2021-05-11 12:45:00	408.03197401	408.323118767	407.365795331	407.453237451	1810450
2021-05-11 12:30:00	408.663610092	409.033709358	407.918476902	408.027039353	2160236
2021-05-11 12:15:00	408.61919818	408.954754848	408.229360286	408.663610092	1852847
2021-05-11 12:00:00	407.750698568	408.944885534	407.716155969	408.61919818	2359576
2021-05-11 11:45:00	408.461289159	408.846192397	407.711221313	407.760567881	3613910
2021-05-11 11:30:00	406.546642287	408.490897101	406.033437971	408.471158473	3866773
2021-05-11 11:15:00	406.438079836	406.665074053	405.40180189	406.556116829	4062979
2021-05-11 11:00:00	405.618926793	406.980892093	404.701080612	406.44794915	5183337
2021-05-11 10:45:00	406.477557091	406.615727484	405.174807673	405.63866542	7061884
2021-05-11 10:30:00	408.342857394	408.678414062	406.428210522	406.467687777	6270542
2021-05-11 10:15:00	409.477828478	409.842993088	408.145471119	408.342857394	5629854
2021-05-11 10:00:00	408.441550532	409.467959164	407.721090626	409.4602611	5250028
2021-05-11 09:45:00	407.701351999	408.490897101	406.872329642	408.435135478	10765031
2021-05-11 09:30:00	407.030238662	407.800045137	407.020369348	407.701351999	728827
2021-05-11 09:15:00	407.109193172	407.296710134	406.655204739	407.04997729	325583
2021-05-11 09:00:00	407.65200543	407.760567881	407.059846604	407.158539741	130655
2021-05-11 08:45:00	407.20788631	407.661874744	407.020369348	407.632266802	348777
2021-05-11 08:30:00	408.451419846	408.579720925	407.158539741	407.188147683	432109
2021-05-11 08:15:00	409.398873968	410.563452993	408.392203963	408.441550532	172484
2021-05-11 08:00:00	409.22122632	409.329788772	408.589590238	408.658675435	111736
2021-05-11 07:45:00	409.14227181	409.231095634	408.786976514	409.181749065	41267
2021-05-11 07:30:00	409.428481909	409.477828478	408.984362789	409.22122632	66782
2021-05-11 07:15:00	409.398873968	409.546913675	409.290311516	409.448220537	47385
2021-05-11 07:00:00	408.925146907	409.467959164	408.806715142	409.398873968	45269
2021-05-11 06:45:00	409.270572889	409.270572889	408.836323083	408.846192397	70305
2021-05-11 06:30:00	409.359396713	409.635737499	409.280442203	409.280442203	4006
2021-05-11 06:15:00	409.764038578	409.793646519	409.083055927	409.369266027	14854
2021-05-11 06:00:00	409.921947598	409.921947598	409.576521616	409.764038578	23464
2021-05-11 05:45:00	409.764038578	410.020640736	409.724561322	409.931816912	17490
2021-05-11 05:30:00	409.862731715	410.26737358	409.704822695	409.704822695	7654
2021-05-11 05:15:00	409.566652302	410.069987305	409.566652302	409.833123774	6314
2021-05-11 05:00:00	409.517305733	409.625868185	409.398873968	409.428481909	4688
2021-05-11 04:45:00	409.191618379	409.615998871	409.181749065	409.458089851	33798
2021-05-11 04:30:00	408.895538965	409.30018083	408.747499259	409.290311516	19171
2021-05-11 04:15:00	410.563452993	410.563452993	408.786976514	409.053447986	24738
2021-05-10 20:00:00	412.349798786	412.497838493	412.320190845	412.497838493	27802
2021-05-10 19:45:00	412.339929473	412.369537414	412.28071359	412.339929473	8926
2021-05-10 19:30:00	412.478099865	412.497838493	412.241236335	412.339929473	10941
2021-05-10 19:15:00	412.557054376	412.675486141	412.458361238	412.458361238	17119
2021-05-10 19:00:00	412.369537414	412.616270258	412.320289538	412.537315748	47332
2021-05-10 18:45:00	412.112935256	412.379406728	412.112935256	412.379406728	18518
2021-05-10 18:30:00	412.083327314	412.142543197	411.91554898	412.142543197	30744
2021-05-10 18:15:00	411.876071725	412.260974962	411.876071725	412.103065942	99521
2021-05-10 18:00:00	411.905679667	411.945156922	411.866202411	411.866202411	32787
2021-05-10 17:45:00	411.91554898	411.925418294	411.846463784	411.91554898	31316
2021-05-10 17:30:00	411.91554898	411.984634177	411.856333098	411.866202411	29907
2021-05-10 17:15:00	411.846463784	412.478099865	411.718162705	411.91554898	1088615
2021-05-10 17:00:00	412.251105649	412.300452217	411.412213978	411.728032019	141172
2021-05-10 16:45:00	412.330060159	412.527446434	412.20175908	412.20175908	265689
2021-05-10 16:30:00	412.389177348	412.478099865	412.191889766	412.28071359	598064
2021-05-10 16:15:00	412.527446434	412.734702024	412.014242118	412.399145355	5210355
2021-05-10 16:00:00	414.047320755	414.313792227	412.349798786	412.527446434	14982985
2021-05-10 15:45:00	413.958496931	414.136144579	413.662417518	414.037451442	3201915
2021-05-10 15:30:00	413.973300902	414.047320755	413.445292615	413.963431588	2791562
2021-05-10 15:15:00	413.874607764	414.244707031	413.425553988	413.978235559	3496222
2021-05-10 15:00:00	413.800587911	413.958496931	413.267644967	413.874607764	3963677
2021-05-10 14:45:00	414.289908488	414.392746738	413.780849284	413.810457225	4075828
2021-05-10 14:30:00	415.473436596	415.478371253	413.997974187	414.284184286	4701071
2021-05-10 14:15:00	415.932359686	416.011314196	415.438893998	415.468501939	2850017
2021-05-10 14:00:00	416.001444883	416.208700472	415.873143804	415.932359686	1023615
2021-05-10 13:45:00	416.208700472	416.277785668	415.86327449	416.00637954	1537030
2021-05-10 13:30:00	416.387433744	416.494910571	416.139713969	416.212450811	1208950
2021-05-10 13:15:00	416.297524296	416.411021404	416.110007334	416.386446813	1004647
2021-05-10 13:00:00	416.455433316	416.563995768	416.258047041	416.288740607	795834
2021-05-10 12:45:00	416.628146307	416.716970131	416.381413463	416.455433316	1163323
2021-05-10 12:30:00	416.899552436	417.126546653	416.563995768	416.62321165	1354779
2021-05-10 12:15:00	416.850205867	416.958768319	416.712035474	416.894617779	1329937
2021-05-10 12:00:00	416.682427533	416.958768319	416.415956061	416.84527121	1200879
2021-05-10 11:45:00	416.702166161	416.810728612	416.425825375	416.66377453	1461541
2021-05-10 11:30:00	416.20455536	416.860075181	416.001444883	416.693382471	2297947
2021-05-10 11:15:00	416.0803007	416.38634812	415.833666549	416.202680191	2018174
2021-05-10 11:00:00	416.011314196	416.080399393	415.527717822	416.080399393	2755574
2021-05-10 10:45:00	416.169223217	416.248177727	415.754712038	416.016248853	2669763
2021-05-10 10:30:00	416.761382043	416.90942175	416.174157874	416.178105599	1944181
2021-05-10 10:15:00	416.603473023	416.904487093	416.159353903	416.769474881	2897837
2021-05-10 10:00:00	416.356740179	416.771251357	416.149484589	416.593603709	2571614
2021-05-10 09:45:00	416.978506946	417.215370477	416.179092531	416.356740179	3338469
2021-05-10 09:30:00	416.899552436	417.096938712	416.790989985	416.998245574	172904
2021-05-10 09:15:00	417.087069398	417.126546653	416.879813809	416.899552436	66545
2021-05-10 09:00:00	417.087069398	417.156154594	417.057461456	417.077200084	34738
2021-05-10 08:45:00	417.156154594	417.284455673	417.008114888	417.06733077	22102
2021-05-10 08:30:00	417.274586359	417.373279497	416.998245574	417.087069398	38360
2021-05-10 08:15:00	416.849811095	417.471972635	416.652819592	417.254847732	46287
2021-05-10 08:00:00	416.90942175	417.008114888	416.810728612	416.879813809	24102
2021-05-10 07:45:00	417.037722829	417.037722829	416.790989985	416.879813809	50419
2021-05-10 07:30:00	417.017984201	417.136415967	416.929160377	417.077200084	28946
2021-05-10 07:15:00	416.958768319	417.096938712	416.948899005	417.017984201	22410
2021-05-10 07:00:00	416.998245574	416.998245574	416.800859298	416.919291064	12783
2021-05-10 06:45:00	416.652819592	416.978506946	416.613342337	416.978506946	3051
2021-05-10 06:30:00	416.790989985	416.869944495	416.781120671	416.869944495	795
2021-05-10 06:15:00	416.642950278	416.869944495	416.642950278	416.869944495	2933
2021-05-10 06:00:00	416.524518513	416.702166161	416.485041258	416.642950278	7598
2021-05-10 05:45:00	416.603473023	416.633080964	416.554126454	416.603473023	36280
2021-05-10 05:30:00	416.781120671	416.879813809	416.731774102	416.731774102	2483
2021-05-10 05:15:00	416.573865082	416.751512729	416.573865082	416.751512729	1061
2021-05-10 05:00:00	416.712035474	416.712035474	416.554126454	416.563995768	7897
2021-05-10 04:45:00	416.840336553	416.850205867	416.751512729	416.761382043	2066
2021-05-10 04:30:00	416.929160377	416.978506946	416.869944495	416.919291064	2984
2021-05-10 04:15:00	416.741643416	416.929160377	416.721904788	416.919291064	5474
2021-05-07 20:00:00	416.889683122	417.077200084	416.889683122	416.899552436	6862
2021-05-07 19:45:00	416.879813809	416.978506946	416.879813809	416.90942175	7079
2021-05-07 19:30:00	416.850205867	416.968637633	416.810728612	416.879813809	4994
2021-05-07 19:15:00	416.879813809	416.879813809	416.800859298	416.850205867	10654
2021-05-07 19:00:00	416.899552436	416.929160377	416.879813809	416.879813809	6196
2021-05-07 18:45:00	416.968637633	416.968637633	416.860075181	416.879813809	11580
2021-05-07 18:30:00	416.958768319	416.978506946	416.939029691	416.939029691	4161
2021-05-07 18:15:00	416.998245574	417.096938712	416.939029691	417.017984201	13636
2021-05-07 18:00:00	416.978506946	417.077200084	416.978506946	416.998245574	20691
2021-05-07 17:45:00	416.978506946	417.037722829	416.978506946	416.978506946	13154
2021-05-07 17:30:00	416.869944495	416.978506946	416.83046724	416.978506946	11891
2021-05-07 17:15:00	416.781120671	416.90942175	416.731774102	416.790989985	17009
2021-05-07 17:00:00	416.879813809	416.929160377	416.781120671	416.781120671	344383
2021-05-07 16:45:00	416.810728612	416.860075181	416.761382043	416.840336553	215481
2021-05-07 16:30:00	416.850205867	416.850205867	416.716871438	416.810728612	434671
2021-05-07 16:15:00	416.563995768	417.017984201	416.524518513	416.879813809	4655365
2021-05-07 16:00:00	416.810728612	417.156154594	416.494910571	416.573865082	7198332
2021-05-07 15:45:00	417.037722829	417.264717046	416.751512729	416.812603782	2865930
2021-05-07 15:30:00	416.993310917	417.264717046	416.889683122	417.027853515	2635602
2021-05-07 15:15:00	416.628146307	417.008114888	416.455433316	416.996370404	2396349
2021-05-07 15:00:00	416.277884361	416.702166161	416.238308413	416.631205795	1258784
2021-05-07 14:45:00	416.741742109	416.771251357	416.10013802	416.287556289	1626308
2021-05-07 14:30:00	416.346870865	416.7663167	416.317262923	416.746578073	1053456
2021-05-07 14:15:00	416.1809677	416.540210722	415.705365469	416.356740179	1865252
2021-05-07 14:00:00	416.346969558	416.524518513	416.129745962	416.184027187	954433
2021-05-07 13:45:00	415.983581425	416.447439172	415.981706255	416.341936208	1282984
2021-05-07 13:30:00	416.267916355	416.277785668	415.942229	415.986640912	1328911
2021-05-07 13:15:00	416.593603709	416.633080964	416.169223217	416.271173228	959871
2021-05-07 13:00:00	416.356740179	416.741643416	416.277785668	416.588669052	2810576
2021-05-07 12:45:00	416.514649199	416.52945317	416.129745962	416.346870865	1409554
2021-05-07 12:30:00	416.588669052	416.800859298	416.454051612	416.514550506	1031650
2021-05-07 12:15:00	417.017984201	417.047592143	416.54425714	416.580773601	1622497
2021-05-07 12:00:00	417.284455673	417.28939033	416.771251357	417.013049544	1359402
2021-05-07 11:45:00	416.820597926	417.284554366	416.781120671	417.284554366	1916855
2021-05-07 11:30:00	417.047592143	417.047592143	416.534387826	416.810728612	1246397
2021-05-07 11:15:00	416.652819592	417.077101391	416.573865082	417.037722829	1153656
2021-05-07 11:00:00	416.613342337	416.721904788	416.258047041	416.654694761	1588272
2021-05-07 10:45:00	416.62321165	416.939029691	416.554126454	416.593702402	3134230
2021-05-07 10:30:00	416.741643416	417.14628528	416.54425714	416.618276994	3283586
2021-05-07 10:15:00	415.458632625	416.90942175	415.379678115	416.741643416	3246333
2021-05-07 10:00:00	415.202030467	415.971836941	415.034252133	415.448763311	3408174
2021-05-07 09:45:00	414.402616051	415.300723605	413.682156146	415.183673543	5792712
2021-05-07 09:30:00	414.935558995	414.945428309	414.343400169	414.402616051	185303
2021-05-07 09:15:00	414.905951054	415.202030467	414.432223993	414.905951054	321821
2021-05-07 09:00:00	414.965166936	415.182291839	414.659218209	414.886212426	307052
2021-05-07 08:45:00	414.876343112	415.991575569	413.800587911	415.004644192	1232803
2021-05-07 08:30:00	414.392746738	415.004644192	414.392746738	414.807257916	134446
2021-05-07 08:15:00	414.609871641	414.787519288	413.524247125	414.37300811	46031
2021-05-07 08:00:00	414.560525072	414.639479582	414.511178503	414.639479582	54835
2021-05-07 07:45:00	414.432223993	414.570394385	414.412485365	414.540786444	13677
2021-05-07 07:30:00	414.461831934	414.540786444	414.323661541	414.402616051	23535
2021-05-07 07:15:00	414.600002327	414.619740954	414.471701248	414.471701248	48263
2021-05-07 07:00:00	414.757911347	414.757911347	414.560525072	414.560525072	5418
2021-05-07 06:45:00	414.639479582	414.678956837	414.590133013	414.639479582	1371
2021-05-07 06:30:00	414.718434092	414.748042033	414.659218209	414.698695465	3717
2021-05-07 06:15:00	414.481570561	414.521047817	414.402616051	414.461831934	8322
2021-05-07 06:00:00	414.224968403	414.224968403	414.155883207	414.155883207	828
2021-05-07 05:45:00	414.155883207	414.224968403	414.146013893	414.224968403	1412
2021-05-07 05:30:00	414.155883207	414.155883207	414.126275266	414.146013893	968
2021-05-07 05:15:00	414.106536638	414.106536638	414.0078435	414.0078435	1831
2021-05-07 05:00:00	414.106536638	414.106536638	413.997974187	414.017712814	10565
2021-05-07 04:45:00	413.968366245	414.017712814	413.958496931	414.017712814	2631
2021-05-07 04:30:00	413.701894773	413.899281049	413.662417518	413.859803794	2258
2021-05-07 04:15:00	413.652548204	413.780849284	413.622940263	413.780849284	2914
2021-05-06 20:00:00	413.553855067	413.652548204	413.504508498	413.642678891	21878
2021-05-06 19:45:00	413.553855067	413.593332322	413.524247125	413.553855067	13007
2021-05-06 19:30:00	413.603201636	413.603201636	413.543985753	413.593332322	16461
2021-05-06 19:15:00	413.672286832	413.77097997	413.573593694	413.603201636	16654
2021-05-06 19:00:00	413.672286832	413.672286832	413.632809577	413.672286832	6938
2021-05-06 18:45:00	413.731502715	413.731502715	413.652548204	413.672286832	119506
2021-05-06 18:30:00	413.731502715	413.790718597	413.603201636	413.731502715	66587
2021-05-06 18:15:00	413.810457225	413.909150363	413.593332322	413.593332322	273340
2021-05-06 18:00:00	413.721633401	413.780849284	413.642678891	413.780849284	13425
2021-05-06 17:45:00	413.701894773	413.77097997	413.622940263	413.622940263	20048
2021-05-06 17:30:00	413.711764087	413.761110656	413.622940263	413.701894773	41667
2021-05-06 17:15:00	413.780849284	413.780849284	413.662417518	413.682156146	31511
2021-05-06 17:00:00	413.603201636	413.830195852	413.603201636	413.761110656	113601
2021-05-06 16:45:00	413.524247125	413.701894773	413.435423301	413.603201636	275347
2021-05-06 16:30:00	413.682156146	413.701894773	413.474900557	413.514377812	1429230
2021-05-06 16:15:00	413.613070949	413.800587911	413.076081587	413.69202546	3710354
2021-05-06 16:00:00	412.320190845	413.731502715	412.19297539	413.603201636	11446851
2021-05-06 15:45:00	411.579992312	412.51757712	411.501037802	412.330060159	3136279
2021-05-06 15:30:00	411.343128781	411.75763996	411.047049368	411.579992312	2339212
2021-05-06 15:15:00	410.731231327	411.510907116	410.583191621	411.343128781	1974903
2021-05-06 15:00:00	410.34632809	411.145742506	410.326589463	410.731231327	2257757
2021-05-06 14:45:00	410.504237111	410.691754072	410.227896325	410.34632809	1957148
2021-05-06 14:30:00	411.037180054	411.239500987	410.366066718	410.494367797	2175324
2021-05-06 14:15:00	410.79044721	411.333259468	410.306850835	411.056918682	2012788
2021-05-06 14:00:00	411.283912899	411.308586183	410.750969955	410.79044721	1085096
2021-05-06 13:45:00	411.264174271	411.510907116	411.056918682	411.274043585	957534
2021-05-06 13:30:00	411.303651526	411.431952605	410.968094858	411.254304957	1710619
2021-05-06 13:15:00	411.491168488	411.787247901	411.224697016	411.293782213	1476306
2021-05-06 13:00:00	411.826725156	411.905679667	411.471331167	411.501037802	1074822
2021-05-06 12:45:00	412.068523344	412.112935256	411.47142986	411.826725156	1729601
2021-05-06 12:30:00	411.165481133	412.073458001	411.165481133	412.063588687	1374402
2021-05-06 12:15:00	411.451691233	411.584926969	411.135873192	411.160546477	1245696
2021-05-06 12:00:00	411.737901332	412.12280457	411.431952605	411.446756576	3455272
2021-05-06 11:45:00	410.642407503	411.91554898	410.523975738	411.737901332	3316959
2021-05-06 11:30:00	408.973013079	410.662146131	408.939457412	410.63253819	2675201
2021-05-06 11:15:00	409.704822695	409.833123774	408.826453769	408.984362789	1479364
2021-05-06 11:00:00	409.517305733	409.892339657	409.398873968	409.709757352	1337098
2021-05-06 10:45:00	408.885669652	409.923427995	408.7771072	409.517305733	2202750
2021-05-06 10:30:00	408.984362789	409.181749065	408.268837541	408.895538965	3150653
2021-05-06 10:15:00	409.369266027	409.487697792	408.727760631	408.974493476	3457725
2021-05-06 10:00:00	409.971294167	410.385805345	409.339658085	409.369266027	3326797
2021-05-06 09:45:00	410.395674659	410.86940172	409.517305733	409.961424853	3961339
2021-05-06 09:30:00	410.18841907	410.543714366	410.18841907	410.405543973	91483
2021-05-06 09:15:00	410.168680442	410.277242894	410.069987305	410.208157697	33824
2021-05-06 09:00:00	410.129203187	410.356197404	410.050248677	410.168680442	63705
2021-05-06 08:45:00	410.089725932	410.247634952	409.764038578	410.139072501	183708
2021-05-06 08:30:00	410.306850835	410.336458776	409.90220897	410.000902108	81229
2021-05-06 08:15:00	410.474727862	411.461560547	410.218027011	410.326589463	97524
2021-05-06 08:00:00	410.385805345	410.612799562	410.385805345	410.514106424	28255
2021-05-06 07:45:00	410.593060935	410.593060935	410.277242894	410.375936032	30088
2021-05-06 07:30:00	410.820055151	410.839793779	410.474629169	410.622668876	44321
2021-05-06 07:15:00	410.415413287	410.810185838	410.316720149	410.800316524	57452
2021-05-06 07:00:00	410.820055151	410.820055151	410.454890542	410.464759856	9067
2021-05-06 06:45:00	410.810185838	411.056918682	410.810185838	410.879271034	8041
2021-05-06 06:30:00	410.563452993	410.958225544	410.533845052	410.829924465	5426
2021-05-06 06:15:00	410.543714366	410.800316524	410.543714366	410.760839269	2099
2021-05-06 06:00:00	410.435151914	410.533845052	410.435151914	410.533845052	708
2021-05-06 05:45:00	410.316720149	410.316720149	409.951555539	410.020640736	701
2021-05-06 05:30:00	410.464759856	410.494367797	410.158811129	410.415413287	7421
2021-05-06 05:15:00	410.642407503	410.908878975	410.63253819	410.642407503	5954
2021-05-06 05:00:00	410.701623386	410.7114927	410.484498483	410.593060935	5872
2021-05-06 04:45:00	410.977964172	410.977964172	410.889140348	410.889140348	1102
2021-05-06 04:30:00	411.165481133	411.23456633	411.047049368	411.23456633	1196
2021-05-06 04:15:00	410.958225544	411.076657309	410.760839269	410.958225544	4879
2021-05-05 20:00:00	409.921947598	410.26737358	409.882470343	410.247634952	20493
2021-05-05 19:45:00	409.872601029	409.951555539	409.833123774	409.911979591	2700
2021-05-05 19:30:00	409.981163481	409.981163481	409.872601029	409.961424853	8228
2021-05-05 19:15:00	409.872601029	410.148941815	409.872601029	410.030510049	15382
2021-05-05 19:00:00	409.764038578	409.882470343	409.714692009	409.82325446	4337
2021-05-05 18:45:00	409.90220897	410.030510049	409.764038578	409.773907891	14687
2021-05-05 18:30:00	409.981163481	409.981163481	409.704822695	409.852862402	18595
2021-05-05 18:15:00	410.010771422	410.218027011	409.862731715	409.981163481	107698
2021-05-05 18:00:00	409.951555539	409.981163481	409.892339657	409.981163481	9298
2021-05-05 17:45:00	409.921947598	409.971294167	409.872601029	409.872601029	11845
2021-05-05 17:30:00	409.754169264	409.872601029	409.724561322	409.872601029	21947
2021-05-05 17:15:00	410.010771422	410.010771422	409.714692009	409.754169264	640465
2021-05-05 17:00:00	410.168680442	410.18841907	409.971294167	410.010771422	35897
2021-05-05 16:45:00	410.356197404	410.356197404	410.069987305	410.168680442	143036
2021-05-05 16:30:00	410.34632809	410.395674659	410.237765639	410.356197404	215167
2021-05-05 16:15:00	410.287112208	410.464759856	409.862731715	410.306850835	3800951
2021-05-05 16:00:00	410.494367797	410.701623386	409.862731715	410.287112208	6624308
2021-05-05 15:45:00	410.174305951	410.602930248	409.941686226	410.48943314	2245650
2021-05-05 15:30:00	410.667080788	410.672015445	409.724561322	410.168779135	3350518
2021-05-05 15:15:00	411.254304957	411.372736723	410.573322307	410.672015445	2218038
2021-05-05 15:00:00	411.352998095	411.777279894	411.214827702	411.264075578	1602621
2021-05-05 14:45:00	411.565188341	411.639208195	411.333259468	411.343128781	1420838
2021-05-05 14:30:00	411.501037802	411.649077508	411.224697016	411.565188341	1465832
2021-05-05 14:15:00	411.430077436	411.510907116	410.997702799	411.500939109	1001016
2021-05-05 14:00:00	411.451691233	411.677698518	411.264174271	411.431853912	878167
2021-05-05 13:45:00	411.362867409	411.579992312	411.323390154	411.446756576	1202642
2021-05-05 13:30:00	411.101330594	411.382606036	411.056918682	411.352998095	1162504
2021-05-05 13:15:00	411.204958389	411.352998095	410.889140348	411.09649463	1342329
2021-05-05 13:00:00	411.412213978	411.619469567	411.135873192	411.195089075	1255498
2021-05-05 12:45:00	411.732966675	411.846562477	411.31352084	411.417148635	2025507
2021-05-05 12:30:00	411.806986529	411.984634177	411.658946822	411.731091506	1061555
2021-05-05 12:15:00	412.103065942	412.172151138	411.797117215	411.80136102	1214244
2021-05-05 12:00:00	411.846463784	412.112935256	411.75763996	412.098131285	1392021
2021-05-05 11:45:00	411.185219761	411.905679667	411.15561182	411.841529127	1537351
2021-05-05 11:30:00	411.180285104	411.461560547	411.022376084	411.195089075	1023280
2021-05-05 11:15:00	410.968094858	411.283912899	410.69293839	411.175350447	1421870
2021-05-05 11:00:00	410.830121851	411.056819989	410.750969955	410.958225544	1754454
2021-05-05 10:45:00	410.375936032	410.943421574	410.257504266	410.834859122	2549203
2021-05-05 10:30:00	410.311785492	410.464759856	409.517305733	410.380870688	2457387
2021-05-05 10:15:00	411.135873192	411.224697016	409.833123774	410.316720149	3748888
2021-05-05 10:00:00	411.274043585	411.609600253	411.007572113	411.130938535	2600749
2021-05-05 09:45:00	411.925418294	411.984634177	410.815120494	411.264174271	3945868
2021-05-05 09:30:00	411.945156922	412.024111432	411.846463784	411.945156922	126241
2021-05-05 09:15:00	411.698424077	412.043850059	411.550384371	411.945156922	111282
2021-05-05 09:00:00	411.629338881	411.728032019	411.481299174	411.668816136	41291
2021-05-05 08:45:00	411.59973094	411.59973094	411.362867409	411.550384371	122460
2021-05-05 08:30:00	411.767509274	412.024111432	411.649077508	411.668816136	90823
2021-05-05 08:15:00	411.540515057	411.816855843	410.563452993	411.75763996	89449
2021-05-05 08:00:00	411.550384371	411.59973094	411.412213978	411.520776429	12498
2021-05-05 07:45:00	411.481299174	411.649077508	411.451691233	411.550384371	47571
2021-05-05 07:30:00	411.214827702	411.481299174	411.175350447	411.481299174	19733
2021-05-05 07:15:00	411.520776429	411.530645743	411.204958389	411.214827702	105804
2021-05-05 07:00:00	411.570122998	411.649077508	411.540515057	411.579992312	7066
2021-05-05 06:45:00	411.698424077	411.826725156	411.39247535	411.510907116	46229
2021-05-05 06:30:00	411.461560547	411.668816136	411.422083292	411.649077508	10935
2021-05-05 06:15:00	411.550384371	411.550384371	411.431952605	411.47142986	2097
2021-05-05 06:00:00	411.47142986	411.619469567	411.431952605	411.550384371	8171
2021-05-05 05:45:00	411.510907116	411.708293391	411.510907116	411.550384371	55702
2021-05-05 05:30:00	411.649077508	411.718162705	411.491168488	411.491168488	1804
2021-05-05 05:15:00	411.422083292	411.520776429	411.422083292	411.491168488	1528
2021-05-05 05:00:00	411.372736723	411.491168488	411.372736723	411.382606036	1885
2021-05-05 04:45:00	411.619469567	411.708293391	411.451691233	411.47142986	6565
2021-05-05 04:30:00	411.264174271	411.570122998	411.23456633	411.560253684	10234
2021-05-05 04:15:00	411.352998095	411.352998095	410.593060935	411.15561182	11577
2021-05-04 20:00:00	410.000902108	410.18841907	409.961424853	410.148941815	56133
2021-05-04 19:45:00	409.882470343	409.971294167	409.882470343	409.971294167	17246
2021-05-04 19:30:00	410.18841907	410.18841907	409.872601029	409.872601029	10980
2021-05-04 19:15:00	409.971294167	410.000902108	409.882470343	409.951555539	15689
2021-05-04 19:00:00	410.060117991	410.069987305	409.921947598	409.969320304	23374
2021-05-04 18:45:00	409.90220897	409.991032794	409.734430636	409.991032794	21696
2021-05-04 18:30:00	409.872601029	409.941686226	409.862731715	409.862731715	2375
2021-05-04 18:15:00	410.089725932	410.119333873	409.754169264	409.852862402	36690
2021-05-04 18:00:00	410.030510049	410.148941815	410.030510049	410.089725932	7000
2021-05-04 17:45:00	410.000902108	410.158811129	410.000902108	410.139072501	28959
2021-05-04 17:30:00	410.010771422	410.040379363	409.981163481	409.981163481	7912
2021-05-04 17:15:00	410.060117991	410.10946456	409.981163481	410.010771422	32248
2021-05-04 17:00:00	409.872601029	410.010771422	409.82325446	410.010771422	179257
2021-05-04 16:45:00	409.813385146	410.18841907	409.576521616	409.90220897	563610
2021-05-04 16:30:00	409.793646519	410.18841907	409.724561322	409.813385146	606151
2021-05-04 16:15:00	410.218027011	410.385805345	409.694953381	409.734430636	7011107
2021-05-04 16:00:00	408.589590238	410.227896325	408.392203963	410.218027011	13793927
2021-05-04 15:45:00	408.464249954	409.22122632	408.204687001	408.589590238	3591537
2021-05-04 15:30:00	408.283641511	408.579720925	408.077372854	408.471158473	3656933
2021-05-04 15:15:00	408.660550605	408.905408279	408.204687001	408.273870891	2428496
2021-05-04 15:00:00	408.678414062	408.984362789	408.658675435	408.658675435	1656478
2021-05-04 14:45:00	408.342857394	408.747499259	408.25403357	408.688283376	1144999
2021-05-04 14:30:00	408.85606171	408.85606171	408.105993864	408.342956087	2186555
2021-05-04 14:15:00	408.09612455	408.865931024	407.790175823	408.865931024	2179058
2021-05-04 14:00:00	408.145471119	408.342857394	407.790175823	408.105993864	2511394
2021-05-04 13:45:00	408.276732992	408.569752918	408.036908667	408.155340432	1534028
2021-05-04 13:30:00	408.17507906	408.520505042	407.957954157	408.283641511	1862491
2021-05-04 13:15:00	407.385533958	408.224425629	407.20788631	408.184948374	1634091
2021-05-04 13:00:00	407.365795331	407.750698568	407.198016996	407.405272586	1456770
2021-05-04 12:45:00	408.066516608	408.066516608	407.311514105	407.365795331	1570827
2021-05-04 12:30:00	407.957954157	408.105993864	407.691482685	408.066516608	1718342
2021-05-04 12:15:00	406.739093906	408.086255236	406.595988856	407.957954157	3087243
2021-05-04 12:00:00	407.357011641	407.416128831	406.290040129	406.736133112	3145955
2021-05-04 11:45:00	407.521829181	407.819783764	407.099323859	407.370729987	4036798
2021-05-04 11:30:00	406.911806897	407.543442978	406.581184885	407.521829181	4023635
2021-05-04 11:15:00	407.878999647	408.33298808	406.862460328	406.911708204	4409497
2021-05-04 11:00:00	408.530374356	408.688283376	407.829653078	407.875051921	2600108
2021-05-04 10:45:00	408.905408279	409.083055927	408.115863177	408.535309013	3532900
2021-05-04 10:30:00	408.530374356	409.171781058	407.859261019	408.910342936	4346658
2021-05-04 10:15:00	408.471158473	408.757368573	407.750698568	408.550112983	5739419
2021-05-04 10:00:00	409.477828478	409.527175047	408.342857394	408.471158473	6666384
2021-05-04 09:45:00	410.63253819	411.15561182	409.458089851	409.467959164	5350161
2021-05-04 09:30:00	410.435151914	410.642407503	410.257504266	410.63253819	130622
2021-05-04 09:15:00	410.514106424	410.583191621	410.158811129	410.4252826	111790
2021-05-04 09:00:00	410.4252826	410.612799562	410.247634952	410.504237111	95638
2021-05-04 08:45:00	410.148941815	410.652276817	410.148941815	410.405543973	133955
2021-05-04 08:30:00	410.563452993	410.612799562	409.931816912	410.227896325	291319
2021-05-04 08:15:00	412.310420224	412.537315748	410.415413287	410.583191621	280993
2021-05-04 08:00:00	410.968094858	411.461560547	410.445021228	411.047049368	615788
2021-05-04 07:45:00	412.330060159	412.330060159	410.385805345	410.94835623	349173
2021-05-04 07:30:00	412.330060159	412.379406728	412.251105649	412.3596681	28444
2021-05-04 07:15:00	412.369537414	412.478099865	412.290582904	412.300452217	72964
2021-05-04 07:00:00	412.172151138	412.330060159	412.142543197	412.330060159	1330
2021-05-04 06:45:00	412.330060159	412.43862261	412.103065942	412.20175908	4205
2021-05-04 06:30:00	412.43862261	412.497838493	412.290582904	412.290582904	2746
2021-05-04 06:15:00	412.320190845	412.418883983	412.320190845	412.418883983	871
2021-05-04 06:00:00	412.211628393	412.418883983	412.211628393	412.320190845	3530
2021-05-04 05:45:00	412.043850059	412.260974962	412.033980746	412.251105649	4024
2021-05-04 05:30:00	411.866202411	411.885941039	411.856333098	411.885941039	1101
2021-05-04 05:15:00	411.905679667	411.984634177	411.826725156	411.984634177	4469
2021-05-04 05:00:00	411.866202411	411.974764863	411.866202411	411.974764863	4765
2021-05-04 04:45:00	412.103065942	412.103065942	411.67868545	411.846463784	4602
2021-05-04 04:30:00	411.91554898	412.270844276	411.91554898	412.152412511	2844
2021-05-04 04:15:00	411.747770646	411.925418294	411.570122998	411.856333098	6326
2021-05-03 20:00:00	412.191889766	412.191889766	412.073458001	412.152412511	11190
2021-05-03 19:45:00	412.162281825	412.251105649	412.063588687	412.211628393	4603
2021-05-03 19:30:00	412.369537414	412.369537414	412.024111432	412.172151138	15585
2021-05-03 19:15:00	412.478099865	412.487969179	412.310321531	412.389276041	10401
2021-05-03 19:00:00	412.537315748	412.557054376	412.487969179	412.487969179	3050
2021-05-03 18:45:00	412.487969179	412.537315748	412.43862261	412.487969179	7302
2021-05-03 18:30:00	412.527446434	412.527446434	412.478099865	412.478099865	1734
2021-05-03 18:15:00	412.507707807	412.636008886	412.43862261	412.478099865	13667
2021-05-03 18:00:00	412.448491924	412.734702024	412.3596681	412.51757712	39347
2021-05-03 17:45:00	412.51757712	412.51757712	412.448491924	412.448491924	798
2021-05-03 17:30:00	412.497838493	412.51757712	412.43862261	412.51757712	14130
2021-05-03 17:15:00	412.557054376	412.586662317	412.300452217	412.448491924	84113
2021-05-03 17:00:00	412.507707807	412.734702024	412.487969179	412.487969179	65379
2021-05-03 16:45:00	412.43862261	412.527446434	412.428753297	412.487969179	38504
2021-05-03 16:30:00	412.418883983	412.497838493	412.379406728	412.43862261	110434
2021-05-03 16:15:00	412.695224768	412.774179279	412.3596681	412.428753297	4189905
2021-05-03 16:00:00	412.853133789	412.88274173	412.206693737	412.704995389	9629353
2021-05-03 15:45:00	413.139343888	413.16895183	412.779113935	412.853133789	2973751
2021-05-03 15:30:00	413.287383595	413.336730164	412.991304182	413.129474574	2051175
2021-05-03 15:15:00	413.642678891	413.657482861	413.24790634	413.287383595	2822285
2021-05-03 15:00:00	413.563724381	413.790718597	413.524247125	413.637744234	2601803
2021-05-03 14:45:00	413.455161929	413.741372028	413.445292615	413.573495001	1478996
2021-05-03 14:30:00	413.32686085	413.504508498	413.208429085	413.460096586	993811
2021-05-03 14:15:00	413.099866633	413.366239412	413.099866633	413.316991536	1117002
2021-05-03 14:00:00	413.020912123	413.159082516	412.951826927	413.099866633	7500717
2021-05-03 13:45:00	412.877807073	413.16895183	412.818591191	413.020912123	822926
2021-05-03 13:30:00	413.026340246	413.238037026	412.793917906	412.877807073	1052659
2021-05-03 13:15:00	413.011042809	413.16895183	412.892611044	413.02584678	677961
2021-05-03 13:00:00	412.813656534	413.089997319	412.714963396	413.001173495	1131946
2021-05-03 12:45:00	412.941957613	413.030781437	412.754440651	412.812570909	1653399
2021-05-03 12:30:00	413.117730091	413.208429085	412.872872416	412.956761583	1393247
2021-05-03 12:15:00	413.31995233	413.336730164	412.981434868	413.114670604	662286
2021-05-03 12:00:00	413.435423301	413.48476987	412.932088299	413.338605333	1121590
2021-05-03 11:45:00	412.754440651	413.465031243	412.675486141	413.437298471	1716702
2021-05-03 11:30:00	412.88274173	413.182374096	412.705094082	412.759375308	1642041
2021-05-03 11:15:00	413.31995233	413.31995233	412.774179279	412.887676387	3346296
2021-05-03 11:00:00	413.69202546	413.919019676	413.119605261	413.325873919	2534502
2021-05-03 10:45:00	413.869673108	414.254576345	413.69202546	413.696960116	1658172
2021-05-03 10:30:00	413.889411735	414.254576345	413.672286832	413.869673108	2012614
2021-05-03 10:15:00	413.997974187	414.175621834	413.395946046	413.884477078	2820569
2021-05-03 10:00:00	413.662417518	414.353269482	413.366338105	414.0078435	3162358
2021-05-03 09:45:00	413.948627618	413.958496931	413.149213202	413.662417518	3069932
2021-05-03 09:30:00	413.583463008	413.948627618	413.583463008	413.948627618	139940
2021-05-03 09:15:00	413.376207419	413.622940263	413.336730164	413.593332322	59478
2021-05-03 09:00:00	413.701894773	413.830195852	413.40581536	413.415684674	114978
2021-05-03 08:45:00	413.751241342	414.116405952	413.583463008	413.69202546	119551
2021-05-03 08:30:00	413.820326539	413.938758304	413.721633401	413.731502715	85132
2021-05-03 08:15:00	413.84993448	413.938758304	413.524247125	413.820326539	154372
2021-05-03 08:00:00	413.622940263	413.751241342	413.573593694	413.672286832	73359
2021-05-03 07:45:00	413.84993448	413.958496931	413.613070949	413.613070949	54003
2021-05-03 07:30:00	413.534116439	413.919019676	413.534116439	413.820326539	41539
2021-05-03 07:15:00	413.455161929	413.672286832	413.455161929	413.534116439	40783
2021-05-03 07:00:00	413.77097997	413.77097997	413.455161929	413.534116439	8638
2021-05-03 06:45:00	413.228167712	413.84993448	413.228167712	413.721633401	110945
2021-05-03 06:30:00	413.109735947	413.238037026	413.109735947	413.159082516	66399
2021-05-03 06:15:00	412.912349671	412.96169624	412.892611044	412.932088299	56248
2021-05-03 06:00:00	412.537315748	412.912349671	412.487969179	412.912349671	14512
2021-05-03 05:45:00	412.793917906	412.793917906	412.507707807	412.537315748	65289
2021-05-03 05:30:00	413.32686085	413.32686085	413.188690457	413.188690457	6075
2021-05-03 05:15:00	413.465031243	413.465031243	413.336730164	413.336730164	4062
2021-05-03 05:00:00	413.613070949	413.731502715	413.435423301	413.435423301	1739
2021-05-03 04:45:00	413.48476987	413.48476987	413.435423301	413.435423301	225
2021-05-03 04:30:00	413.563724381	413.563724381	413.435423301	413.435423301	762
2021-05-03 04:15:00	413.721633401	413.721633401	413.504508498	413.69202546	9011
2021-04-30 20:00:00	411.767509274	411.876071725	411.688554763	411.876071725	9614
2021-04-30 19:45:00	411.797117215	411.826725156	411.797117215	411.797117215	2026
2021-04-30 19:30:00	411.728032019	411.925418294	411.728032019	411.846463784	10712
2021-04-30 19:15:00	411.668816136	411.75763996	411.668816136	411.75763996	2455
2021-04-30 19:00:00	411.708293391	411.797117215	411.649077508	411.688554763	15700
2021-04-30 18:45:00	411.718162705	411.728032019	411.698424077	411.708293391	20057
2021-04-30 18:30:00	411.75763996	411.83659447	411.728032019	411.728032019	13704
2021-04-30 18:15:00	411.856333098	411.856333098	411.75763996	411.75763996	10857
2021-04-30 18:00:00	411.895810353	411.895810353	411.866202411	411.866202411	3935
2021-04-30 17:45:00	411.83659447	411.866202411	411.747770646	411.846463784	256650
2021-04-30 17:30:00	411.91554898	411.945156922	411.75763996	411.846463784	84582
2021-04-30 17:15:00	412.043850059	412.142543197	411.925418294	411.925418294	54768
2021-04-30 17:00:00	412.339929473	412.3596681	412.112935256	412.191889766	1471049
2021-04-30 16:45:00	412.191889766	412.339929473	412.162281825	412.339929473	139203
2021-04-30 16:30:00	412.241236335	412.28071359	411.524625462	412.241236335	858306
2021-04-30 16:15:00	411.826725156	412.300452217	411.518013021	412.20175908	5604290
2021-04-30 16:00:00	411.244435644	411.91554898	410.899009662	411.83659447	20591350
2021-04-30 15:45:00	412.019176775	412.112935256	411.244435644	411.249370301	3849378
2021-04-30 15:30:00	411.303651526	412.043850059	411.126003878	412.034079439	3318858
2021-04-30 15:15:00	411.619469567	412.073458001	411.224697016	411.303651526	2477917
2021-04-30 15:00:00	411.99450349	412.014242118	411.550384371	411.604665596	1601524
2021-04-30 14:45:00	411.816855843	412.024111432	411.688554763	412.004372804	1432324
2021-04-30 14:30:00	411.520776429	411.895810353	411.352998095	411.806986529	2668545
2021-04-30 14:15:00	411.214827702	411.609600253	411.047049368	411.525711086	3085301
2021-04-30 14:00:00	412.083327314	412.091321459	410.938486917	411.224598323	2482688
2021-04-30 13:45:00	412.270844276	412.43862261	412.014242118	412.088261971	1199650
2021-04-30 13:30:00	411.955026235	412.290582904	411.821790499	412.270844276	720515
2021-04-30 13:15:00	412.004372804	412.20175908	411.787247901	411.935287608	1309365
2021-04-30 13:00:00	412.043850059	412.152412511	411.649176202	412.014340811	965431
2021-04-30 12:45:00	412.231367021	412.349798786	411.878539054	412.035855915	1293358
2021-04-30 12:30:00	412.231367021	412.428753297	412.043850059	412.236301678	1202898
2021-04-30 12:15:00	412.172151138	412.428753297	411.974764863	412.241236335	1008238
2021-04-30 12:00:00	411.876071725	412.300452217	411.846463784	412.177085795	3089870
2021-04-30 11:45:00	411.481299174	411.984634177	411.264174271	411.90074501	1937011
2021-04-30 11:30:00	411.945156922	411.999438147	411.382606036	411.481299174	3022179
2021-04-30 11:15:00	412.024111432	412.157347168	411.619963033	411.955026235	2654810
2021-04-30 11:00:00	412.43862261	412.449577549	411.876071725	412.024111432	1961729
2021-04-30 10:45:00	413.006108152	413.011042809	411.955026235	412.427667672	2507668
2021-04-30 10:30:00	412.310321531	413.070258692	412.162281825	413.009068946	2072067
2021-04-30 10:15:00	413.001173495	413.070258692	412.270844276	412.318315675	2084633
2021-04-30 10:00:00	412.448491924	413.030781437	412.428654603	412.996830997	2228792
2021-04-30 09:45:00	412.172151138	412.557054376	411.945156922	412.443557267	3359151
2021-04-30 09:30:00	412.132673883	412.330060159	411.945156922	412.182020452	119949
2021-04-30 09:15:00	412.428753297	412.448491924	411.846463784	412.132673883	112674
2021-04-30 09:00:00	411.974764863	412.487969179	411.974764863	412.458361238	44898
2021-04-30 08:45:00	412.606400944	412.606400944	411.629338881	411.974764863	164173
2021-04-30 08:30:00	412.339929473	412.675486141	412.320190845	412.596531631	87095
2021-04-30 08:15:00	412.458361238	413.672286832	411.846463784	412.369537414	84878
2021-04-30 08:00:00	412.399145355	412.458361238	412.290582904	412.458361238	57795
2021-04-30 07:45:00	412.162281825	412.428753297	412.152412511	412.399145355	18404
2021-04-30 07:30:00	412.20175908	412.221497707	412.014242118	412.182020452	22142
2021-04-30 07:15:00	412.043850059	412.20175908	411.885941039	412.20175908	43372
2021-04-30 07:00:00	412.290582904	412.290582904	411.777378587	412.033980746	150707
2021-04-30 06:45:00	412.853133789	412.863003103	412.241236335	412.241236335	11229
2021-04-30 06:30:00	412.872872416	412.892611044	412.734702024	412.833395161	28696
2021-04-30 06:15:00	412.853133789	412.941957613	412.714963396	412.922218985	6879
2021-04-30 06:00:00	413.218298398	413.267644967	412.872872416	412.922218985	6091
2021-04-30 05:45:00	413.474900557	413.504508498	412.922218985	413.139343888	6692
2021-04-30 05:30:00	413.445292615	413.504508498	413.386076733	413.425553988	2828
2021-04-30 05:15:00	413.395946046	413.395946046	413.346599477	413.346599477	2300
2021-04-30 05:00:00	413.336730164	413.366338105	413.336730164	413.366338105	2140
2021-04-30 04:45:00	413.504508498	413.504508498	413.297252909	413.297252909	3156
2021-04-30 04:30:00	413.159082516	413.455161929	413.159082516	413.455161929	2678
2021-04-30 04:15:00	414.017712814	414.017712814	413.257775654	413.257775654	610
2021-04-29 20:00:00	413.622940263	413.889411735	413.622940263	413.869673108	18577
2021-04-29 19:45:00	414.116405952	414.126275266	413.583463008	413.583463008	55134
2021-04-29 19:30:00	414.017712814	414.175621834	414.017712814	414.116405952	66756
2021-04-29 19:15:00	414.017712814	414.057190069	413.978235559	413.988104873	43321
2021-04-29 19:00:00	413.968366245	414.057190069	413.879542421	414.0078435	6741
2021-04-29 18:45:00	414.096667324	414.096667324	413.948627618	413.968366245	25131
2021-04-29 18:30:00	413.978235559	414.106536638	413.948627618	414.096667324	15427
2021-04-29 18:15:00	414.224968403	414.234837717	413.948627618	413.958496931	76429
2021-04-29 18:00:00	414.234837717	414.234837717	414.155883207	414.155883207	4293
2021-04-29 17:45:00	414.185491148	414.244707031	414.185491148	414.244707031	3725
2021-04-29 17:30:00	414.136144579	414.21509909	414.136144579	414.185491148	17600
2021-04-29 17:15:00	414.165752521	414.224968403	414.136144579	414.175621834	40407
2021-04-29 17:00:00	414.047320755	414.165752521	414.037451442	414.165752521	160700
2021-04-29 16:45:00	414.067059383	414.570394385	414.0078435	414.037451442	308762
2021-04-29 16:30:00	414.116405952	414.116405952	411.685199197	414.017712814	312241
2021-04-29 16:15:00	414.501309189	414.619740954	414.106536638	414.106635331	2291156
2021-04-29 16:00:00	414.432223993	414.797388602	414.076928697	414.511178503	10238705
2021-04-29 15:45:00	414.096667324	414.51107981	414.027582128	414.432223993	1709621
2021-04-29 15:30:00	414.698695465	414.73817272	414.086798011	414.096667324	2976765
2021-04-29 15:15:00	414.53091713	414.955297623	414.521047817	414.698695465	2343527
2021-04-29 15:00:00	414.580263699	414.994774878	414.392746738	414.521047817	3805999
2021-04-29 14:45:00	413.810457225	414.600002327	413.810457225	414.580263699	2270978
2021-04-29 14:30:00	413.568659037	413.909150363	413.455161929	413.810457225	1361799
2021-04-29 14:15:00	413.129474574	413.622940263	413.080128006	413.573495001	1436328
2021-04-29 14:00:00	413.178821143	413.336730164	413.011042809	413.144278545	1679577
2021-04-29 13:45:00	413.011042809	413.297252909	412.665616827	413.18878915	1279201
2021-04-29 13:30:00	412.823525847	413.060389378	412.665616827	412.996238839	1407110
2021-04-29 13:15:00	412.655747513	412.981434868	412.320190845	412.818591191	1444786
2021-04-29 13:00:00	412.406349954	412.784048592	412.300452217	412.650812856	2502777
2021-04-29 12:45:00	411.683620107	412.404080012	411.412213978	412.404080012	1979450
2021-04-29 12:30:00	411.629338881	411.806986529	411.214827702	411.683620107	3747176
2021-04-29 12:15:00	412.083327314	412.172151138	410.997702799	411.639208195	4273809
2021-04-29 12:00:00	412.655747513	412.892611044	411.932326814	412.093097935	2261414
2021-04-29 11:45:00	413.011042809	413.020912123	412.507707807	412.655747513	1552403
2021-04-29 11:30:00	413.351534134	413.3520276	412.754440651	412.991304182	1495291
2021-04-29 11:15:00	412.793917906	413.395946046	412.616270258	413.351534134	2034626
2021-04-29 11:00:00	412.931890913	412.931890913	412.083327314	412.80378722	3347685
2021-04-29 10:45:00	413.455161929	413.494639184	412.339929473	412.932088299	3186833
2021-04-29 10:30:00	413.731502715	413.84993448	413.198559771	413.445292615	2951283
2021-04-29 10:15:00	414.076928697	414.086798011	413.613070949	413.736437372	3028132
2021-04-29 10:00:00	414.619740954	414.807257916	414.0078435	414.086798011	3245683
2021-04-29 09:45:00	414.826996544	415.221769095	414.37300811	414.609871641	4805880
2021-04-29 09:30:00	414.649348896	414.886212426	414.501309189	414.826996544	109532
2021-04-29 09:15:00	414.905951054	414.955297623	414.481570561	414.649348896	157974
2021-04-29 09:00:00	414.905951054	414.915820368	414.797388602	414.905951054	113072
2021-04-29 08:45:00	414.708564778	414.945428309	414.629610268	414.925689681	103744
2021-04-29 08:30:00	414.678956837	414.757911347	414.590133013	414.678956837	64635
2021-04-29 08:15:00	414.708466085	414.797388602	413.32686085	414.678956837	195066
2021-04-29 08:00:00	414.53091713	414.698695465	414.432223993	414.432223993	56347
2021-04-29 07:45:00	414.560525072	414.649348896	414.53091713	414.53091713	79150
2021-04-29 07:30:00	414.688826151	414.688826151	414.540786444	414.560525072	24453
2021-04-29 07:15:00	414.560525072	414.797388602	414.560525072	414.698695465	23716
2021-04-29 07:00:00	414.757911347	414.777649975	414.580263699	414.580263699	5673
2021-04-29 06:45:00	414.797388602	414.866473799	414.728303406	414.728303406	6604
2021-04-29 06:30:00	414.708564778	414.767780661	414.659218209	414.757911347	13927
2021-04-29 06:15:00	414.570394385	414.619740954	414.511178503	414.600002327	1941
2021-04-29 06:00:00	414.422354679	414.550655758	414.392746738	414.501309189	6250
2021-04-29 05:45:00	414.422354679	414.471701248	414.402616051	414.432223993	3171
2021-04-29 05:30:00	414.333530855	414.422354679	414.323661541	414.422354679	2812
2021-04-29 05:15:00	414.442093306	414.442093306	414.313792227	414.313792227	872
2021-04-29 05:00:00	414.412485365	414.511178503	414.412485365	414.491439875	4952
2021-04-29 04:45:00	414.343400169	414.412485365	414.323661541	414.412485365	773
2021-04-29 04:30:00	414.560525072	414.560525072	414.412485365	414.412485365	1392
2021-04-29 04:15:00	414.274314972	414.757911347	414.274314972	414.590133013	8105
2021-04-28 20:00:00	412.823525847	413.030781437	412.793917906	413.001173495	24604
2021-04-28 19:45:00	412.734702024	412.793917906	412.695224768	412.793917906	4101
2021-04-28 19:30:00	412.714963396	412.714963396	412.695224768	412.695224768	3487
2021-04-28 19:15:00	412.754440651	412.833395161	412.695224768	412.72483271	9821
2021-04-28 19:00:00	412.685355455	412.754440651	412.655747513	412.754440651	8678
2021-04-28 18:45:00	412.754440651	412.764309965	412.6458782	412.6458782	19640
2021-04-28 18:30:00	412.705094082	412.793917906	412.705094082	412.764309965	44698
2021-04-28 18:15:00	412.537315748	412.734702024	412.458361238	412.72483271	55141
2021-04-28 18:00:00	412.409014669	412.537315748	412.379406728	412.537315748	25079
2021-04-28 17:45:00	412.409014669	412.458361238	412.339929473	412.369537414	28836
2021-04-28 17:30:00	412.497838493	412.497838493	412.300452217	412.349798786	94621
2021-04-28 17:15:00	412.537315748	412.537315748	412.43862261	412.497838493	37513
2021-04-28 17:00:00	412.537315748	412.685355455	412.458361238	412.616270258	155984
2021-04-28 16:45:00	412.014242118	412.922218985	411.99450349	412.6458782	692158
2021-04-28 16:30:00	412.093196628	412.093196628	411.520776429	411.945156922	463844
2021-04-28 16:15:00	411.91554898	412.428753297	411.885941039	412.093196628	2296707
2021-04-28 16:00:00	412.399145355	412.509582976	411.570122998	411.895810353	8682272
2021-04-28 15:45:00	412.507707807	412.714963396	412.142543197	412.409014669	2125449
2021-04-28 15:30:00	412.300452217	412.586662317	412.083327314	412.497838493	1491762
2021-04-28 15:15:00	412.863003103	413.070258692	411.658946822	412.300452217	2778641
2021-04-28 15:00:00	413.297252909	413.534116439	412.754440651	412.863003103	2323312
2021-04-28 14:45:00	412.213010097	413.366338105	411.75763996	413.303667963	3062492
2021-04-28 14:30:00	412.162281825	412.478099865	412.043850059	412.221497707	1174860
2021-04-28 14:15:00	411.856333098	412.754440651	411.451691233	412.172151138	3221117
2021-04-28 14:00:00	412.112836563	412.117869913	411.777378587	411.856333098	1387351
2021-04-28 13:45:00	412.339929473	412.3596681	412.083327314	412.108000599	624141
2021-04-28 13:30:00	412.21656305	412.364602757	412.211628393	412.339929473	335985
2021-04-28 13:15:00	412.349798786	412.379406728	412.20175908	412.214490494	496372
2021-04-28 13:00:00	412.226432364	412.428753297	412.211628393	412.348811855	716604
2021-04-28 12:45:00	412.157840633	412.310321531	412.06368738	412.221497707	524770
2021-04-28 12:30:00	412.073458001	412.221497707	412.04513307	412.157347168	609775
2021-04-28 12:15:00	411.846463784	412.221497707	411.668816136	412.073556694	1082773
2021-04-28 12:00:00	412.12280457	412.231367021	411.777378587	411.83846964	1688992
2021-04-28 11:45:00	412.448491924	412.468230552	412.083327314	412.12280457	1261938
2021-04-28 11:30:00	412.507707807	412.537315748	412.251105649	412.456584761	1045369
2021-04-28 11:15:00	412.571858346	412.640943543	412.354733443	412.51757712	878958
2021-04-28 11:00:00	412.558929545	412.675486141	412.428753297	412.568798859	875836
2021-04-28 10:45:00	412.695224768	412.764309965	412.28071359	412.561989032	1397205
2021-04-28 10:30:00	412.833395161	412.912349671	412.586662317	412.690783577	1115435
2021-04-28 10:15:00	412.922218985	412.981434868	412.6458782	412.828460504	1565707
2021-04-28 10:00:00	412.298478355	412.941957613	412.298478355	412.912349671	2771697
2021-04-28 09:45:00	412.349798786	412.537315748	411.866202411	412.300452217	2756090
2021-04-28 09:30:00	412.290582904	412.369537414	412.191889766	412.369537414	92793
2021-04-28 09:15:00	412.251105649	412.339929473	412.241236335	412.260974962	34380
2021-04-28 09:00:00	412.132673883	412.241236335	412.073458001	412.221497707	16214
2021-04-28 08:45:00	412.083327314	412.211628393	412.033980746	412.132673883	24462
2021-04-28 08:30:00	412.063588687	412.182020452	412.024111432	412.142543197	7623
2021-04-28 08:15:00	412.448590617	412.606400944	411.905679667	412.053719373	31755
2021-04-28 08:00:00	411.895810353	412.142543197	411.737901332	412.004372804	51891
2021-04-28 07:45:00	412.418883983	412.43862261	411.935287608	411.935287608	57357
2021-04-28 07:30:00	412.448491924	412.616270258	412.448491924	412.468230552	14723
2021-04-28 07:15:00	412.409014669	412.586662317	412.360655031	412.43862261	32232
2021-04-28 07:00:00	412.389276041	412.43862261	412.389276041	412.43862261	3600
2021-04-28 06:45:00	412.409014669	412.51757712	412.241236335	412.458361238	10679
2021-04-28 06:30:00	412.320190845	412.389276041	412.241236335	412.379406728	2209
2021-04-28 06:15:00	412.320190845	412.448491924	412.290582904	412.310321531	10609
2021-04-28 06:00:00	412.241236335	412.468230552	412.241236335	412.330060159	4922
2021-04-28 05:45:00	412.191889766	412.320190845	412.191889766	412.320190845	213
2021-04-28 05:30:00	412.310321531	412.310321531	412.211628393	412.211628393	472
2021-04-28 05:15:00	412.231367021	412.409014669	412.191889766	412.339929473	3504
2021-04-28 05:00:00	412.409014669	412.409014669	412.409014669	412.409014669	200
2021-04-28 04:45:00	412.231367021	412.339929473	412.231367021	412.300452217	709
2021-04-28 04:30:00	411.984634177	412.063588687	411.964895549	412.063588687	2216
2021-04-28 04:15:00	412.063588687	412.12280457	412.014242118	412.014242118	16766
2021-04-27 20:00:00	412.20175908	412.231367021	412.172151138	412.182020452	5798
2021-04-27 19:45:00	412.379406728	412.379406728	412.28071359	412.300452217	5221
2021-04-27 19:30:00	412.399145355	412.409014669	412.399145355	412.409014669	302
2021-04-27 19:15:00	412.330060159	412.468230552	412.320190845	412.418883983	12136
2021-04-27 19:00:00	412.260974962	412.28071359	412.241236335	412.241236335	1958
2021-04-27 18:45:00	412.290582904	412.290582904	412.231367021	412.260974962	4363
2021-04-27 18:30:00	412.310321531	412.379406728	412.260974962	412.290582904	20094
2021-04-27 18:15:00	412.112935256	412.290582904	412.112935256	412.251105649	44309
2021-04-27 18:00:00	412.043850059	412.112935256	412.033980746	412.112935256	9205
2021-04-27 17:45:00	412.103065942	412.103065942	412.033980746	412.033980746	11346
2021-04-27 17:30:00	412.073458001	412.103065942	412.004372804	412.103065942	12756
2021-04-27 17:15:00	412.12280457	412.142543197	412.024111432	412.024111432	21842
2021-04-27 17:00:00	412.073458001	412.191889766	411.974764863	412.191889766	85350
2021-04-27 16:45:00	412.063588687	412.12280457	411.974764863	412.033980746	105627
2021-04-27 16:30:00	412.024111432	412.043850059	411.826725156	412.043850059	709889
2021-04-27 16:15:00	412.103065942	412.497838493	411.945156922	412.024111432	1466717
2021-04-27 16:00:00	412.547185062	412.586662317	411.806986529	412.031513417	5179207
2021-04-27 15:45:00	412.390361666	412.675486141	412.28071359	412.556166137	5186096
2021-04-27 15:30:00	412.300945683	412.487969179	412.132673883	412.394210698	1204945
2021-04-27 15:15:00	412.152412511	412.310321531	411.831659813	412.305386874	1178203
2021-04-27 15:00:00	412.270844276	412.320190845	412.083327314	412.152412511	748459
2021-04-27 14:45:00	412.092209697	412.3596681	412.083426008	412.261961894	1377940
2021-04-27 14:30:00	411.826725156	412.12280457	411.718162705	412.093097935	2678734
2021-04-27 14:15:00	411.945156922	411.974764863	411.619469567	411.83659447	1674116
2021-04-27 14:00:00	412.019176775	412.024111432	411.777378587	411.938544481	658267
2021-04-27 13:45:00	411.885941039	412.12280457	411.737901332	412.024012739	515947
2021-04-27 13:30:00	411.884954108	412.024506204	411.83659447	411.890875696	467080
2021-04-27 13:15:00	411.639208195	411.974764863	411.59973094	411.881006382	836699
2021-04-27 13:00:00	412.033980746	412.073458001	411.530645743	411.639208195	856760
2021-04-27 12:45:00	412.211628393	412.221497707	411.945156922	412.024111432	742346
2021-04-27 12:30:00	412.069016809	412.241236335	411.945156922	412.211628393	1177452
2021-04-27 12:15:00	412.078392658	412.275778933	411.955026235	412.070497207	1873727
2021-04-27 12:00:00	411.925418294	412.20175908	411.747770646	412.078392658	1850608
2021-04-27 11:45:00	411.737901332	411.955026235	411.698424077	411.91554898	1649096
2021-04-27 11:30:00	411.826725156	411.935287608	411.59973094	411.742835989	1098481
2021-04-27 11:15:00	411.718162705	411.885941039	411.502912971	411.8347193	1258887
2021-04-27 11:00:00	411.461560547	411.905679667	411.39247535	411.708293391	1217948
2021-04-27 10:45:00	411.777378587	411.777378587	411.086526623	411.451691233	1352713
2021-04-27 10:30:00	411.540515057	411.767509274	410.859532406	411.767509274	2338081
2021-04-27 10:15:00	411.402344664	411.787247901	411.106265251	411.544561476	2543774
2021-04-27 10:00:00	411.609600253	411.67868545	411.333259468	411.397410007	2135084
2021-04-27 09:45:00	412.468230552	412.527446434	411.333259468	411.59973094	5814523
2021-04-27 09:30:00	412.428753297	412.537315748	412.310321531	412.468230552	80538
2021-04-27 09:15:00	412.330060159	412.448491924	412.28071359	412.409014669	75011
2021-04-27 09:00:00	412.399145355	412.448491924	412.310321531	412.320190845	48953
2021-04-27 08:45:00	412.586662317	412.586662317	412.418883983	412.418883983	27350
2021-04-27 08:30:00	412.655747513	412.705094082	412.537315748	412.537315748	43137
2021-04-27 08:15:00	412.596432938	413.020912123	411.964895549	412.6458782	56031
2021-04-27 08:00:00	412.43862261	412.527446434	412.339929473	412.478099865	17440
2021-04-27 07:45:00	412.51757712	412.636008886	412.428753297	412.458361238	35217
2021-04-27 07:30:00	412.557054376	412.626139572	412.418883983	412.51757712	12557
2021-04-27 07:15:00	412.537315748	412.6458782	412.537315748	412.566923689	11398
2021-04-27 07:00:00	412.379406728	412.586662317	412.349798786	412.527446434	36889
2021-04-27 06:45:00	412.339929473	412.349798786	412.260974962	412.260974962	2341
2021-04-27 06:30:00	412.369537414	412.409014669	412.300452217	412.3596681	2458
2021-04-27 06:15:00	412.014242118	412.260974962	411.974764863	412.260974962	11527
2021-04-27 06:00:00	412.290582904	412.320190845	411.866202411	412.063588687	16594
2021-04-27 05:45:00	412.547185062	412.547185062	412.389276041	412.448491924	8899
2021-04-27 05:30:00	412.527446434	412.616270258	412.51757712	412.527446434	1449
2021-04-27 05:15:00	412.606400944	412.626139572	412.557054376	412.586662317	9115
2021-04-27 05:00:00	412.527446434	412.547185062	412.507707807	412.547185062	1369
2021-04-27 04:45:00	412.547185062	412.606400944	412.547185062	412.586662317	958
2021-04-27 04:30:00	412.487969179	412.576793003	412.458361238	412.576793003	913
2021-04-27 04:15:00	412.596531631	412.80378722	412.349798786	412.3596681	4572
2021-04-26 20:00:00	412.507707807	412.576793003	412.458361238	412.487969179	17831
2021-04-26 19:45:00	412.310321531	412.487969179	412.290582904	412.487969179	14473
2021-04-26 19:30:00	412.231367021	412.251105649	412.12280457	412.142543197	10162
2021-04-26 19:15:00	412.20175908	412.290582904	412.20175908	412.28071359	10906
2021-04-26 19:00:00	412.231367021	412.251105649	412.162281825	412.191889766	8818
2021-04-26 18:45:00	412.310321531	412.310321531	412.191889766	412.211628393	4152
2021-04-26 18:30:00	412.310321531	412.3596681	412.28071359	412.349700093	12264
2021-04-26 18:15:00	412.290582904	412.339929473	412.132673883	412.270844276	31011
2021-04-26 18:00:00	412.231367021	412.28071359	412.211628393	412.28071359	17812
2021-04-26 17:45:00	412.260974962	412.320190845	412.231367021	412.231367021	6321
2021-04-26 17:30:00	412.28071359	412.310321531	412.260974962	412.270844276	4517
2021-04-26 17:15:00	412.20175908	412.320190845	412.101388159	412.270844276	538834
2021-04-26 17:00:00	412.152412511	412.339929473	412.063588687	412.270844276	89204
2021-04-26 16:45:00	411.866202411	412.290582904	411.866202411	412.172151138	193669
2021-04-26 16:30:00	411.945156922	412.096157422	411.787247901	411.876071725	627303
2021-04-26 16:15:00	412.182020452	412.43862261	411.83659447	411.925418294	2677646
2021-04-26 16:00:00	412.320190845	412.349798786	411.550384371	412.182020452	6730942
2021-04-26 15:45:00	411.851398441	412.473165209	411.520776429	412.330060159	5976088
2021-04-26 15:30:00	412.576793003	412.754440651	411.728032019	411.846463784	2728911
2021-04-26 15:15:00	412.626139572	412.695224768	412.487969179	412.576793003	1353530
2021-04-26 15:00:00	412.527446434	412.6458782	412.478099865	412.626238265	967137
2021-04-26 14:45:00	412.457374306	412.557054376	412.399145355	412.539783076	1362150
2021-04-26 14:30:00	412.285648247	412.487969179	412.251105649	412.458361238	1383387
2021-04-26 14:15:00	412.246170992	412.428753297	412.241236335	412.290582904	987141
2021-04-26 14:00:00	411.984634177	412.260974962	411.974764863	412.250020024	1147733
2021-04-26 13:45:00	411.953743225	412.063588687	411.841529127	411.974764863	904875
2021-04-26 13:30:00	412.142543197	412.162281825	411.847450715	411.945255615	640512
2021-04-26 13:15:00	412.13760854	412.21656305	411.964895549	412.142543197	580441
2021-04-26 13:00:00	412.290582904	412.349798786	412.093196628	412.13760854	878086
2021-04-26 12:45:00	411.946242546	412.320190845	411.905679667	412.300452217	840728
2021-04-26 12:30:00	411.964895549	412.103065942	411.826725156	411.955026235	785100
2021-04-26 12:15:00	412.221497707	412.300353524	411.871137068	411.974764863	1065101
2021-04-26 12:00:00	412.318513062	412.399145355	412.152412511	412.2215964	1721385
2021-04-26 11:45:00	412.448491924	412.492903836	412.300452217	412.320190845	1093059
2021-04-26 11:30:00	412.613408157	412.675486141	412.379406728	412.458361238	841540
2021-04-26 11:15:00	412.290582904	412.685355455	412.270844276	412.613605544	1334606
2021-04-26 11:00:00	412.290582904	412.547185062	412.162281825	412.290582904	1573329
2021-04-26 10:45:00	412.369537414	412.43862261	412.221497707	412.28071359	986037
2021-04-26 10:30:00	412.6660116	412.705094082	412.142543197	412.357694237	2181662
2021-04-26 10:15:00	412.231367021	412.705094082	412.211628393	412.675486141	2013070
2021-04-26 10:00:00	412.418883983	412.478099865	411.747770646	412.231367021	2439489
2021-04-26 09:45:00	411.984634177	412.51757712	411.925418294	412.418883983	3173737
2021-04-26 09:30:00	411.550384371	411.964895549	411.491168488	411.955026235	143638
2021-04-26 09:15:00	411.382606036	411.589861626	411.372736723	411.570122998	111876
2021-04-26 09:00:00	411.31352084	411.550384371	411.31352084	411.39247535	34598
2021-04-26 08:45:00	411.323390154	411.451691233	411.195089075	411.323390154	46798
2021-04-26 08:30:00	411.224697016	411.382606036	411.165481133	411.352998095	68328
2021-04-26 08:15:00	410.908977668	411.520776429	410.681884759	411.23456633	116024
2021-04-26 08:00:00	411.056918682	411.293782213	411.017441427	411.264174271	72494
2021-04-26 07:45:00	410.958225544	411.066787996	410.908878975	411.047049368	49318
2021-04-26 07:30:00	411.066787996	411.126003878	410.94835623	410.958225544	44526
2021-04-26 07:15:00	410.820055151	411.056918682	410.681884759	411.056918682	29890
2021-04-26 07:00:00	410.829924465	410.997702799	410.750969955	410.780577896	46873
2021-04-26 06:45:00	410.928617603	410.94835623	410.760839269	410.829924465	4918
2021-04-26 06:30:00	410.958225544	410.958225544	410.839793779	410.859532406	3044
2021-04-26 06:15:00	410.652276817	410.908878975	410.602930248	410.908878975	2209
2021-04-26 06:00:00	411.007572113	411.037180054	410.849663093	410.849663093	1506
2021-04-26 05:45:00	410.889140348	410.889140348	410.859532406	410.86940172	570
2021-04-26 05:30:00	410.958225544	411.106265251	410.958225544	411.037180054	5722
2021-04-26 05:15:00	410.86940172	410.94835623	410.86940172	410.94835623	3017
2021-04-26 05:00:00	410.859532406	410.859532406	410.820055151	410.839793779	801
2021-04-26 04:45:00	411.066787996	411.066787996	410.800316524	410.849663093	2169
2021-04-26 04:30:00	411.333259468	411.333259468	411.037180054	411.037180054	11353
2021-04-26 04:15:00	411.352998095	411.39247535	411.244435644	411.362867409	12462
