# Supplementary material for: Stock price movement prediction based on Stocktwits investor sentiment using FinBERT and ensemble SVM
Source: PeerJ Comput Sci. 2023 Jun 7;9:e1403. doi: 10.7717/peerj-cs.1403 (PMC10280432; doi:10.7717/peerj-cs.1403)
Supplement: Supplemental Information 4 [file peerj-cs-09-1403-s004.zip › Financial(stock price in 15-minute increments)/SPY/SPY_2_9.csv]

time	open	high	low	close	volume
2020-07-29 20:00:00	317.320636687	317.320636687	317.174302578	317.193813792	13679
2020-07-29 19:45:00	317.281614258	317.349903508	317.184058185	317.349903508	10378
2020-07-29 19:30:00	317.330392294	317.418192759	317.232836221	317.27185865	10251
2020-07-29 19:15:00	317.457215188	317.48648201	317.154791363	317.310783523	14357
2020-07-29 19:00:00	317.574282475	317.574282475	317.349903508	317.349903508	13793
2020-07-29 18:45:00	317.525504439	317.603549297	317.515748831	317.584038082	13022
2020-07-29 18:30:00	317.593793689	317.593793689	317.447459581	317.525504439	10907
2020-07-29 18:15:00	317.691349762	317.730372191	317.505993224	317.574282475	55489
2020-07-29 18:00:00	317.613304904	317.701105369	317.593793689	317.701105369	15961
2020-07-29 17:45:00	317.623060511	317.671838547	317.603549297	317.613304904	16236
2020-07-29 17:30:00	317.623060511	317.701105369	317.593793689	317.623060511	24822
2020-07-29 17:15:00	317.632816118	317.740127798	317.593793689	317.623060511	61487
2020-07-29 17:00:00	317.593793689	317.749883405	317.55477126	317.691349762	68729
2020-07-29 16:45:00	317.447459581	317.632816118	317.320636687	317.593793689	395661
2020-07-29 16:30:00	317.349903508	317.457215188	316.983678012	317.447459581	575851
2020-07-29 16:15:00	317.135280149	317.388925937	316.710911234	317.359659116	2078390
2020-07-29 16:00:00	317.310881079	317.418192759	316.715789038	317.145035756	6834020
2020-07-29 15:45:00	317.252347436	317.76939462	317.047479684	317.310881079	3601068
2020-07-29 15:30:00	316.793833896	317.496237617	316.608477358	317.252347436	2416891
2020-07-29 15:15:00	316.608477358	316.98894604	315.956802794	316.784078288	2439645
2020-07-29 15:00:00	317.349903508	317.388925937	316.559699322	316.608477358	1560286
2020-07-29 14:45:00	316.432876428	317.48648201	316.432876428	317.340147901	2400808
2020-07-29 14:30:00	316.345075963	316.5304325	316.296297926	316.432876428	797530
2020-07-29 14:15:00	316.101185782	316.549943715	315.710961492	316.335320355	2514203
2020-07-29 14:00:00	316.169475032	316.24751989	315.96460728	316.110941389	741838
2020-07-29 13:45:00	316.267031105	316.306053534	316.140208211	316.17923064	543051
2020-07-29 13:30:00	316.17923064	316.374342784	316.130452603	316.257373054	611419
2020-07-29 13:15:00	316.042652138	316.198741854	315.867051208	316.174352836	910120
2020-07-29 13:00:00	316.052407745	316.101185782	315.96460728	316.042652138	1017587
2020-07-29 12:45:00	315.828028779	316.198741854	315.749983921	316.052407745	1375349
2020-07-29 12:30:00	315.45741326	315.906073637	315.418195719	315.823150975	1271959
2020-07-29 12:15:00	315.759739528	315.759739528	315.33049281	315.462193507	2163758
2020-07-29 12:00:00	315.89631803	315.940218262	315.730472706	315.759739528	1103344
2020-07-29 11:45:00	315.935340459	315.945096066	315.730472706	315.906073637	681856
2020-07-29 11:30:00	315.598772009	315.945096066	315.437804489	315.935340459	1260064
2020-07-29 11:15:00	315.828028779	315.857295601	315.476826918	315.593894205	1103751
2020-07-29 11:00:00	315.598772009	315.857295601	315.525604954	315.837784386	1200794
2020-07-29 10:45:00	315.33049281	315.632916634	315.271959166	315.603649812	814170
2020-07-29 10:30:00	315.33049281	315.457315704	315.281714773	315.320737202	1270090
2020-07-29 10:15:00	314.920757306	315.428048882	314.871979269	315.33049281	1381686
2020-07-29 10:00:00	314.65735591	315.076847021	314.384198907	314.920757306	1400759
2020-07-29 09:45:00	314.247620406	314.94026852	314.203720173	314.65735591	2323913
2020-07-29 09:30:00	314.501266194	314.501266194	314.218353584	314.228109192	62959
2020-07-29 09:15:00	314.413465729	314.511021802	314.315909657	314.501266194	114374
2020-07-29 09:00:00	314.335420871	314.452488158	314.140308726	314.452488158	39600
2020-07-29 08:45:00	314.55004423	314.598822267	314.257376013	314.325665264	54484
2020-07-29 08:30:00	314.735400768	314.735400768	314.501266194	314.520777409	47154
2020-07-29 08:15:00	313.945099026	314.696378339	312.862324178	314.696378339	91817
2020-07-29 08:00:00	314.02324144	314.315909657	314.02324144	314.19884237	35810
2020-07-29 07:45:00	313.993974618	314.120797512	313.91592976	313.984219011	19933
2020-07-29 07:30:00	314.081775083	314.081775083	313.818373687	313.964707796	17583
2020-07-29 07:15:00	313.935440974	314.120797512	313.935440974	314.120797512	13899
2020-07-29 07:00:00	314.081775083	314.081775083	313.91592976	313.91592976	1368
2020-07-29 06:45:00	314.237864799	314.237864799	314.208597977	314.208597977	1100
2020-07-29 06:30:00	314.062263868	314.120797512	314.032997047	314.120797512	9308
2020-07-29 06:15:00	314.140308726	314.257376013	313.993974618	314.140308726	5756
2020-07-29 06:00:00	313.945196582	314.062263868	313.945196582	314.062263868	2765
2020-07-29 05:45:00	313.896418545	314.140308726	313.896418545	314.140308726	646
2020-07-29 05:30:00	313.984219011	314.062263868	313.984219011	314.062263868	406
2020-07-29 05:15:00	314.032997047	314.032997047	313.701306401	313.847640509	3595
2020-07-29 05:00:00	314.062263868	314.062263868	313.91592976	314.062263868	494
2020-07-29 04:45:00	314.335420871	314.354932086	314.159819941	314.159819941	1703
2020-07-29 04:30:00	313.91592976	314.325665264	313.91592976	314.325665264	7825
2020-07-29 04:15:00	314.062263868	314.208597977	313.91592976	313.984219011	4580
2020-07-28 20:00:00	313.798862473	313.945196582	313.798862473	313.935440974	14872
2020-07-28 19:45:00	313.828129295	313.886662938	313.789106866	313.837884902	5455
2020-07-28 19:30:00	313.711062008	313.867151724	313.52570547	313.828129295	31515
2020-07-28 19:15:00	313.886662938	313.886662938	313.74032883	313.74032883	4682
2020-07-28 19:00:00	313.837884902	313.935440974	313.818373687	313.847640509	11823
2020-07-28 18:45:00	313.720817615	313.867151724	313.623261543	313.80861808	5711
2020-07-28 18:30:00	313.837884902	313.91592976	313.642772757	313.691550793	7798
2020-07-28 18:15:00	313.623261543	313.984219011	313.623261543	313.74032883	53695
2020-07-28 18:00:00	313.52570547	313.63301715	313.437905005	313.603750328	8643
2020-07-28 17:45:00	313.486683041	313.515949863	313.408638183	313.515949863	17228
2020-07-28 17:30:00	313.476927434	313.545216685	313.447660612	313.476927434	8232
2020-07-28 17:15:00	313.476927434	313.623261543	313.320837718	313.554972292	397061
2020-07-28 17:00:00	313.428149398	313.63301715	313.359860147	313.52570547	43191
2020-07-28 16:45:00	313.359860147	313.476927434	313.330593326	313.447660612	44582
2020-07-28 16:30:00	313.506194256	313.506194256	313.252548468	313.418393791	485061
2020-07-28 16:15:00	313.369615754	313.691550793	313.135481181	313.437905005	4857021
2020-07-28 16:00:00	313.672039579	314.052508261	313.008658287	313.35010454	8042890
2020-07-28 15:45:00	314.130553119	314.540288623	313.593994721	313.681795186	3905021
2020-07-28 15:30:00	314.511021802	314.696378339	314.09153069	314.140308726	3556673
2020-07-28 15:15:00	315.106113843	315.193914308	314.452488158	314.506143998	1853976
2020-07-28 15:00:00	315.340248417	315.525604954	315.052458003	315.106113843	1093836
2020-07-28 14:45:00	315.252447952	315.535360562	315.174403094	315.325615006	963826
2020-07-28 14:30:00	315.427170877	315.584138598	315.228058934	315.242692344	1075183
2020-07-28 14:15:00	315.632916634	315.701205885	315.389026453	315.418293275	1834885
2020-07-28 14:00:00	315.418293275	315.730472706	315.408537668	315.61340542	1636815
2020-07-28 13:45:00	315.254203961	315.525604954	315.232936737	315.408537668	2099338
2020-07-28 13:30:00	314.871979269	315.340248417	314.842712448	315.252447952	1500266
2020-07-28 13:15:00	315.11586945	315.262203559	314.862223662	314.881734877	701392
2020-07-28 13:00:00	314.859492092	315.159769683	314.852468055	315.125625058	1887551
2020-07-28 12:45:00	314.793934411	315.028068985	314.667111517	314.862223662	964325
2020-07-28 12:30:00	314.881734877	315.086602629	314.637844696	314.793934411	814313
2020-07-28 12:15:00	315.037824592	315.0475802	314.65735591	314.891490484	1520717
2020-07-28 12:00:00	315.33049281	315.457315704	314.969535342	315.037824592	1149485
2020-07-28 11:45:00	315.040263494	315.593894205	315.008557771	315.310981595	1484388
2020-07-28 11:30:00	315.135380665	315.301225988	314.814421187	315.037824592	1560566
2020-07-28 11:15:00	314.930512913	315.281714773	314.247620406	315.145136272	1614962
2020-07-28 11:00:00	314.462243765	315.145136272	314.339323114	314.920757306	969794
2020-07-28 10:45:00	314.925635109	315.184158701	314.364687693	314.462243765	1262035
2020-07-28 10:30:00	314.589066659	315.071969218	314.531508577	314.935390716	1539488
2020-07-28 10:15:00	314.013485832	314.76466759	313.847640509	314.584188856	1625870
2020-07-28 10:00:00	314.598919823	314.803690019	313.45741622	314.02324144	1917398
2020-07-28 09:45:00	314.55004423	315.145136272	314.159819941	314.618333481	2479617
2020-07-28 09:30:00	314.247620406	314.559799838	314.237864799	314.472389597	72610
2020-07-28 09:15:00	314.589066659	314.589066659	314.19884237	314.237864799	55808
2020-07-28 09:00:00	314.432976944	314.618333481	314.325665264	314.598822267	73181
2020-07-28 08:45:00	314.267131621	314.432976944	314.159819941	314.413465729	48050
2020-07-28 08:30:00	314.296398442	314.325665264	314.062263868	314.247620406	44785
2020-07-28 08:15:00	314.130553119	315.78900635	313.730573222	314.345176478	92976
2020-07-28 08:00:00	314.140308726	314.247620406	314.032997047	314.111041905	17252
2020-07-28 07:45:00	314.130553119	314.159819941	313.730573222	314.159819941	55008
2020-07-28 07:30:00	314.65735591	314.65735591	314.032997047	314.159819941	84575
2020-07-28 07:15:00	314.793934411	314.950024127	314.589066659	314.667111517	30280
2020-07-28 07:00:00	314.540288623	314.823201233	314.540288623	314.784178804	7127
2020-07-28 06:45:00	314.423221336	314.598822267	314.423221336	314.55004423	10963
2020-07-28 06:30:00	314.179331155	314.442732551	314.169575548	314.432976944	15746
2020-07-28 06:15:00	314.559799838	314.559799838	313.925685367	314.218353584	43967
2020-07-28 06:00:00	315.174403094	315.203669916	314.247620406	314.520777409	31053
2020-07-28 05:45:00	315.203669916	315.301225988	315.184158701	315.184158701	3436
2020-07-28 05:30:00	315.61340542	315.61340542	315.193914308	315.301225988	4473
2020-07-28 05:15:00	315.623161027	315.691450278	315.623161027	315.642672241	12759
2020-07-28 05:00:00	315.350004024	315.574382991	315.350004024	315.496338133	4728
2020-07-28 04:45:00	315.301225988	315.437804489	315.281714773	315.428048882	2478
2020-07-28 04:30:00	315.320737202	315.379270846	315.184158701	315.320737202	7379
2020-07-28 04:15:00	315.496338133	315.50609374	315.281714773	315.281714773	9849
2020-07-27 20:00:00	315.486582525	315.857295601	315.486582525	315.78900635	18722
2020-07-27 19:45:00	315.437804489	315.671939063	315.39878206	315.535360562	15693
2020-07-27 19:30:00	315.671939063	315.671939063	315.408537668	315.408537668	29099
2020-07-27 19:15:00	315.78900635	315.886562422	315.623161027	315.701205885	13498
2020-07-27 19:00:00	315.78900635	315.945096066	315.642672241	315.642672241	62543
2020-07-27 18:45:00	315.818273172	315.818273172	315.769495135	315.769495135	3330
2020-07-27 18:30:00	315.769495135	315.78900635	315.701205885	315.78900635	7734
2020-07-27 18:15:00	315.68169467	315.847539993	315.68169467	315.769495135	17791
2020-07-27 18:00:00	315.642672241	315.671939063	315.61340542	315.623161027	9351
2020-07-27 17:45:00	315.61340542	315.691450278	315.50609374	315.642672241	30258
2020-07-27 17:30:00	315.554871776	315.652427849	315.320737202	315.623161027	46431
2020-07-27 17:15:00	315.515849347	315.564627383	315.496338133	315.515849347	31868
2020-07-27 17:00:00	315.486582525	315.61340542	315.457315704	315.564627383	84577
2020-07-27 16:45:00	315.39878206	315.467071311	315.340248417	315.457315704	65992
2020-07-27 16:30:00	315.33049281	315.476826918	315.252447952	315.389026453	778160
2020-07-27 16:15:00	315.281714773	315.467071311	315.184158701	315.39878206	2257006
2020-07-27 16:00:00	315.301225988	315.50609374	315.076847021	315.281714773	4561412
2020-07-27 15:45:00	315.271959166	315.486582525	315.150014076	315.308152469	1967830
2020-07-27 15:30:00	314.930512913	315.379270846	314.852468055	315.281714773	2543084
2020-07-27 15:15:00	314.506143998	315.086602629	314.471999373	314.94026852	2249604
2020-07-27 15:00:00	314.94026852	314.959779735	314.296398442	314.501266194	1109930
2020-07-27 14:45:00	314.881734877	315.008557771	314.83295684	314.94026852	608269
2020-07-27 14:30:00	314.618333481	314.950024127	314.418343533	314.881832433	1405291
2020-07-27 14:15:00	314.618333481	314.842712448	314.515899605	314.618333481	812629
2020-07-27 14:00:00	314.725645161	314.798812215	314.559799838	314.608577874	723646
2020-07-27 13:45:00	314.754911983	314.871979269	314.676867125	314.715889554	672364
2020-07-27 13:30:00	314.664184835	314.784178804	314.55004423	314.76466759	1059989
2020-07-27 13:15:00	314.511021802	314.686622732	314.431708715	314.667111517	1002215
2020-07-27 13:00:00	314.486632783	314.579311052	314.354932086	314.491510587	496369
2020-07-27 12:45:00	314.325665264	314.569555445	314.213475781	314.471999373	536160
2020-07-27 12:30:00	314.262253817	314.3744433	314.042752654	314.325665264	595014
2020-07-27 12:15:00	314.032997047	314.296398442	313.886662938	314.267131621	2779174
2020-07-27 12:00:00	313.76218139	314.164697745	313.730475666	314.032997047	1785920
2020-07-27 11:45:00	313.886662938	314.076897279	313.330593326	313.779351259	1272690
2020-07-27 11:30:00	314.3744433	314.452488158	313.759840044	313.881785135	1139467
2020-07-27 11:15:00	314.706133946	314.754911983	314.354932086	314.3744433	2165348
2020-07-27 11:00:00	314.828079037	315.028068985	314.65735591	314.715889554	1613449
2020-07-27 10:45:00	314.686622732	315.076847021	314.48175498	314.828079037	1666975
2020-07-27 10:30:00	314.637844696	315.008557771	314.501266194	314.676867125	2027028
2020-07-27 10:15:00	314.735400768	314.901246091	314.530533016	314.636283798	1576677
2020-07-27 10:00:00	313.86227392	314.842712448	313.750084437	314.735400768	2209542
2020-07-27 09:45:00	313.769595651	313.886662938	312.935491232	313.847640509	4095211
2020-07-27 09:30:00	313.964707796	314.013485832	313.701306401	313.759840044	77775
2020-07-27 09:15:00	313.837884902	314.032997047	313.789106866	314.003730225	48861
2020-07-27 09:00:00	313.759840044	313.945196582	313.545216685	313.886662938	68538
2020-07-27 08:45:00	314.354932086	314.354932086	313.759840044	313.769595651	58422
2020-07-27 08:30:00	314.393954515	314.501266194	313.037925108	314.3744433	101206
2020-07-27 08:15:00	314.228499416	314.471999373	313.857396116	314.354932086	187972
2020-07-27 08:00:00	314.306154049	314.511021802	314.228109192	314.471999373	40577
2020-07-27 07:45:00	314.140308726	314.286642835	314.130553119	314.286642835	31338
2020-07-27 07:30:00	313.984219011	314.159819941	313.91592976	314.159819941	10056
2020-07-27 07:15:00	314.19884237	314.208597977	313.798862473	313.984219011	49823
2020-07-27 07:00:00	314.306154049	314.325665264	314.189086763	314.208597977	9054
2020-07-27 06:45:00	314.452488158	314.491510587	314.228109192	314.237864799	14593
2020-07-27 06:30:00	314.081775083	314.413465729	314.081775083	314.403710122	9742
2020-07-27 06:15:00	314.179331155	314.179331155	314.013485832	314.02324144	11663
2020-07-27 06:00:00	314.150064334	314.218353584	313.964707796	314.218353584	25325
2020-07-27 05:45:00	314.169575548	314.286642835	314.140308726	314.267131621	6655
2020-07-27 05:30:00	313.681795186	314.228109192	313.681795186	314.228109192	2455
2020-07-27 05:15:00	313.730573222	313.798862473	313.613505935	313.798862473	6183
2020-07-27 05:00:00	313.818373687	313.935440974	313.652528364	313.652528364	3847
2020-07-27 04:45:00	313.867151724	314.101286297	313.779351259	313.984219011	3711
2020-07-27 04:30:00	314.013485832	314.09153069	313.837884902	313.837884902	8327
2020-07-27 04:15:00	313.662283972	313.993974618	313.662283972	313.945196582	12265
2020-07-24 20:00:00	312.296498958	312.374543816	312.179431671	312.374543816	17773
2020-07-24 19:45:00	312.316010173	312.316010173	312.276987744	312.286743351	1137
2020-07-24 19:30:00	312.442833067	312.491611103	312.169676064	312.169676064	11516
2020-07-24 19:15:00	312.481855496	312.530633532	312.481855496	312.520877925	1309
2020-07-24 19:00:00	312.530633532	312.530633532	312.481855496	312.481855496	1407
2020-07-24 18:45:00	312.569655961	312.569655961	312.50136671	312.50136671	2520
2020-07-24 18:30:00	312.60867839	312.637945211	312.50136671	312.569655961	2454
2020-07-24 18:15:00	312.520877925	312.559900354	312.520877925	312.520877925	2920
2020-07-24 18:00:00	312.579411568	312.579411568	312.520877925	312.520877925	3399
2020-07-24 17:45:00	312.667212033	312.667212033	312.540389139	312.569655961	10725
2020-07-24 17:30:00	312.764768106	313.037925108	312.569655961	312.686723248	98859
2020-07-24 17:15:00	312.579411568	313.037925108	312.579411568	312.862324178	18351
2020-07-24 17:00:00	312.735501284	313.037925108	312.589167175	312.589167175	4861591
2020-07-24 16:45:00	312.618433997	312.881835392	312.598922783	312.735501284	114078
2020-07-24 16:30:00	312.618433997	312.976952563	312.496488907	312.647700819	404203
2020-07-24 16:15:00	313.018413894	313.281815289	312.540389139	312.618433997	7016428
2020-07-24 16:00:00	312.633067408	313.145236788	312.364788209	313.018413894	6246346
2020-07-24 15:45:00	312.286743351	313.06719193	311.857496632	312.637945211	3924475
2020-07-24 15:30:00	313.320837718	313.359860147	312.159920457	312.296498958	2392310
2020-07-24 15:15:00	312.940369036	313.593994721	312.794034927	313.320837718	1618451
2020-07-24 15:00:00	313.115969966	313.301326504	312.618433997	312.94524684	1172443
2020-07-24 14:45:00	313.540338881	313.545216685	312.891591	313.106214359	1646586
2020-07-24 14:30:00	313.076947537	313.545216685	312.950124643	313.535461078	1391321
2020-07-24 14:15:00	312.706234462	313.311082111	312.579411568	313.06719193	1352884
2020-07-24 14:00:00	312.389177227	312.852568571	312.335521387	312.701356659	1661507
2020-07-24 13:45:00	312.364788209	312.433077459	311.955052705	312.39405503	1079947
2020-07-24 13:30:00	311.555072808	312.39405503	311.443858885	312.356886167	1704025
2020-07-24 13:15:00	312.423321852	312.764768106	311.516147935	311.545317201	1828687
2020-07-24 13:00:00	312.481855496	312.667212033	312.189187278	312.418444049	1202581
2020-07-24 12:45:00	312.989147072	313.135481181	312.454539795	312.491611103	1263588
2020-07-24 12:30:00	312.78427932	313.037925108	312.550144746	312.99665889	1428866
2020-07-24 12:15:00	313.476927434	313.554972292	312.579411568	312.774523713	1604398
2020-07-24 12:00:00	313.681795186	313.779351259	312.989147072	313.476927434	1381529
2020-07-24 11:45:00	313.80861808	313.896418545	313.184259217	313.681795186	1299703
2020-07-24 11:30:00	313.63301715	313.906174153	313.2964487	313.818373687	1538679
2020-07-24 11:15:00	313.91592976	314.120797512	313.593994721	313.623261543	1750790
2020-07-24 11:00:00	313.086703145	313.974463403	312.78427932	313.91592976	1535585
2020-07-24 10:45:00	313.447660612	313.584141558	312.355032602	313.096458752	2988511
2020-07-24 10:30:00	313.125725573	313.80861808	313.018413894	313.437905005	3398790
2020-07-24 10:15:00	312.769645909	313.452538416	312.686723248	313.125725573	2711114
2020-07-24 10:00:00	312.208698493	312.833057356	312.072119992	312.764768106	4228639
2020-07-24 09:45:00	313.106214359	313.311082111	311.681895702	312.208698493	5822340
2020-07-24 09:30:00	313.447660612	313.476927434	313.057436323	313.106214359	213277
2020-07-24 09:15:00	313.730573222	313.886662938	313.330593326	313.428149398	154738
2020-07-24 09:00:00	313.91592976	314.081775083	313.740133717	313.74032883	56121
2020-07-24 08:45:00	314.013485832	314.013485832	313.691550793	313.91592976	50991
2020-07-24 08:30:00	314.013485832	314.013485832	313.720817615	314.013485832	42361
2020-07-24 08:15:00	314.374540856	314.608577874	312.764768106	313.993974618	145458
2020-07-24 08:00:00	313.486683041	313.691550793	313.086703145	313.642772757	114725
2020-07-24 07:45:00	313.798862473	313.847640509	313.359860147	313.467171827	145699
2020-07-24 07:30:00	314.208597977	314.208597977	313.779351259	313.818373687	97920
2020-07-24 07:15:00	314.159819941	314.608577874	314.159819941	314.179331155	34027
2020-07-24 07:00:00	313.935440974	314.159819941	313.80861808	314.062263868	11463
2020-07-24 06:45:00	314.413465729	314.48175498	313.837884902	313.837884902	84207
2020-07-24 06:30:00	314.267131621	314.637844696	314.140308726	314.432976944	158713
2020-07-24 06:15:00	314.111041905	314.423221336	314.081775083	314.267131621	15899
2020-07-24 06:00:00	313.906174153	314.218353584	313.906174153	314.130553119	10192
2020-07-24 05:45:00	313.925685367	313.935440974	313.74032883	313.906174153	7676
2020-07-24 05:30:00	313.711062008	313.818373687	313.691550793	313.691550793	26133
2020-07-24 05:15:00	313.818373687	313.818373687	313.486683041	313.80861808	9691
2020-07-24 05:00:00	313.252548468	313.74032883	313.203770431	313.74032883	6091
2020-07-24 04:45:00	313.194014824	313.574483507	313.164748002	313.467171827	71464
2020-07-24 04:30:00	313.369615754	313.369615754	312.969635858	313.106214359	7953
2020-07-24 04:15:00	312.833057356	313.369615754	312.696478855	313.369615754	42571
2020-07-23 20:00:00	315.535360562	315.593894205	315.242692344	315.545116169	24561
2020-07-23 19:45:00	315.652427849	315.701205885	315.301225988	315.486582525	9464
2020-07-23 19:30:00	315.340248417	315.584138598	315.33049281	315.584138598	6318
2020-07-23 19:15:00	315.642672241	315.642672241	315.213425523	315.310981595	14701
2020-07-23 19:00:00	315.584138598	315.68169467	315.545116169	315.68169467	14404
2020-07-23 18:45:00	315.593894205	315.603649812	315.564627383	315.593894205	13652
2020-07-23 18:30:00	315.554871776	315.603649812	315.437804489	315.545116169	39522
2020-07-23 18:15:00	315.145136272	315.584138598	315.145136272	315.525604954	49004
2020-07-23 18:00:00	315.067091414	315.145136272	315.018313378	315.086602629	15493
2020-07-23 17:45:00	315.135380665	315.184158701	315.0475802	315.135380665	22652
2020-07-23 17:30:00	315.106113843	315.164647487	314.959779735	315.135380665	42862
2020-07-23 17:15:00	315.106113843	315.154891879	315.0475802	315.11586945	25243
2020-07-23 17:00:00	314.862223662	315.145136272	314.862223662	315.106113843	54853
2020-07-23 16:45:00	314.803690019	315.067091414	314.725645161	314.862223662	153387
2020-07-23 16:30:00	314.823201233	314.842712448	314.667111517	314.793934411	120394
2020-07-23 16:15:00	315.0475802	315.154891879	314.179331155	314.862223662	4844399
2020-07-23 16:00:00	314.759789786	315.164647487	313.857396116	315.042702396	11126971
2020-07-23 15:45:00	314.598822267	315.106113843	313.886662938	314.754911983	5337266
2020-07-23 15:30:00	314.598822267	315.145136272	314.042752654	314.586139977	3113200
2020-07-23 15:15:00	315.067091414	315.340248417	314.286642835	314.608577874	2202855
2020-07-23 15:00:00	314.647600303	315.379270846	314.179331155	315.057335807	1967134
2020-07-23 14:45:00	314.735400768	315.22318113	314.02324144	314.65735591	3069730
2020-07-23 14:30:00	314.335420871	314.83295684	313.623261543	314.725645161	3829971
2020-07-23 14:15:00	315.652427849	315.68169467	314.081775083	314.335420871	4824581
2020-07-23 14:00:00	315.828028779	316.091430174	315.086602629	315.662183456	2896353
2020-07-23 13:45:00	317.008457255	317.076746506	315.652427849	315.833882143	2756639
2020-07-23 13:30:00	317.66208294	317.704032051	316.715789038	317.008554811	1546360
2020-07-23 13:15:00	317.301125472	317.935239943	317.21722725	317.671838547	1713212
2020-07-23 13:00:00	317.652327333	317.76939462	317.037724077	317.320636687	2065982
2020-07-23 12:45:00	317.788905834	317.954068265	317.291369865	317.652327333	2371844
2020-07-23 12:30:00	318.013870137	318.179130124	317.476726402	317.788905834	1264305
2020-07-23 12:15:00	318.681543897	318.6864217	317.545015653	318.023040408	1441585
2020-07-23 12:00:00	318.803488987	318.974212114	318.520576377	318.657154878	774246
2020-07-23 11:45:00	318.705932915	319.125424026	318.569354413	318.79373338	1394284
2020-07-23 11:30:00	318.627888057	318.764466558	318.276686196	318.696177307	1418484
2020-07-23 11:15:00	318.286441803	318.6864217	317.866950692	318.618132449	1398647
2020-07-23 11:00:00	318.725444129	318.96933431	318.179130124	318.286441803	1291800
2020-07-23 10:45:00	318.432775912	318.910800667	318.383997876	318.715688522	1474857
2020-07-23 10:30:00	318.115718677	318.442531519	317.568233998	318.423020305	2277896
2020-07-23 10:15:00	319.008356739	319.096157204	317.925484335	318.121962265	1978890
2020-07-23 10:00:00	318.657154878	319.232735706	318.627888057	318.998601132	2387282
2020-07-23 09:45:00	318.491309555	318.735199736	318.150838863	318.627888057	2410918
2020-07-23 09:30:00	318.79373338	318.79373338	318.305953018	318.462042734	70949
2020-07-23 09:15:00	318.305953018	318.823000201	318.257174982	318.744955344	133845
2020-07-23 09:00:00	319.086401597	319.086401597	318.315708625	318.325464232	159675
2020-07-23 08:45:00	319.388825421	319.593693173	318.871778238	319.057134775	202202
2020-07-23 08:30:00	319.349802992	319.53515953	319.301024956	319.535061974	30010
2020-07-23 08:15:00	319.886361391	320.169274001	318.549843199	319.349802992	83560
2020-07-23 08:00:00	319.613204388	319.740027282	319.213224491	319.64247121	100216
2020-07-23 07:45:00	319.544915137	319.788805318	319.525403923	319.53515953	97579
2020-07-23 07:30:00	319.896116998	319.915628212	319.544915137	319.544915137	26949
2020-07-23 07:15:00	319.671738031	319.915628212	319.652226817	319.886361391	95525
2020-07-23 07:00:00	319.71076046	319.779049711	319.583937566	319.632715602	12853
2020-07-23 06:45:00	319.896116998	319.896116998	319.71076046	319.71076046	12768
2020-07-23 06:30:00	320.140007179	320.140007179	319.779049711	319.857094569	11100
2020-07-23 06:15:00	319.837583354	320.247318858	319.837583354	320.042451106	13551
2020-07-23 06:00:00	319.749782889	319.837583354	319.691249246	319.837583354	8614
2020-07-23 05:45:00	319.964406249	319.964406249	319.740027282	319.749782889	4755
2020-07-23 05:30:00	319.886361391	319.92538382	319.827827747	319.92538382	1492
2020-07-23 05:15:00	319.554670744	319.876605783	319.554670744	319.876605783	4201
2020-07-23 05:00:00	320.218052037	320.237563251	319.564426352	319.564426352	10128
2020-07-23 04:45:00	320.364386145	320.432675396	320.286341287	320.286341287	1554
2020-07-23 04:30:00	320.413164182	320.481453432	320.38389736	320.403408574	4500
2020-07-23 04:15:00	320.130251572	320.325363716	319.99367307	320.218052037	13320
2020-07-22 20:00:00	318.442531519	318.51082077	318.081574051	318.140107695	34997
2020-07-22 19:45:00	318.57911002	318.608376842	318.315708625	318.57911002	14584
2020-07-22 19:30:00	318.530331984	318.608376842	318.462042734	318.608376842	5645
2020-07-22 19:15:00	318.715688522	318.735199736	318.501065163	318.559598806	60278
2020-07-22 19:00:00	318.6864217	318.783977773	318.588865628	318.715688522	8720
2020-07-22 18:45:00	318.774222165	318.774222165	318.647399271	318.666910486	12567
2020-07-22 18:30:00	318.871778238	318.998601132	318.774222165	318.823000201	37500
2020-07-22 18:15:00	318.735199736	318.871778238	318.432775912	318.842511416	69658
2020-07-22 18:00:00	318.666910486	318.735199736	318.666910486	318.735199736	14658
2020-07-22 17:45:00	318.79373338	318.79373338	318.618132449	318.647399271	23058
2020-07-22 17:30:00	318.823000201	318.823000201	318.735199736	318.79373338	21134
2020-07-22 17:15:00	318.715688522	318.832755809	318.666910486	318.823000201	31014
2020-07-22 17:00:00	318.725444129	318.871778238	318.666910486	318.744955344	47721
2020-07-22 16:45:00	318.705932915	318.96933431	318.657154878	318.744955344	144352
2020-07-22 16:30:00	318.637643664	318.881533845	318.627888057	318.6864217	450988
2020-07-22 16:15:00	318.823000201	319.135179633	318.452287126	318.676666093	8581779
2020-07-22 16:00:00	318.657154878	319.203468884	318.579597801	318.832755809	7444731
2020-07-22 15:45:00	318.05230723	318.6864217	317.964506764	318.647496827	2574858
2020-07-22 15:30:00	318.383997876	318.501065163	317.964506764	318.05230723	2917381
2020-07-22 15:15:00	317.816514203	318.471798341	317.710860976	318.391509693	3733153
2020-07-22 15:00:00	317.798661441	317.972018582	317.701105369	317.798661441	2181367
2020-07-22 14:45:00	317.564526868	317.857195085	317.27185865	317.803539245	1207729
2020-07-22 14:30:00	317.349903508	317.574282475	317.174302578	317.573306914	1351489
2020-07-22 14:15:00	316.832856325	317.427070362	316.793833896	317.349903508	1352713
2020-07-22 14:00:00	317.657205136	317.670180094	316.803589503	316.832856325	1738446
2020-07-22 13:45:00	317.808417049	317.857195085	317.525504439	317.66208294	602105
2020-07-22 13:30:00	317.905973121	318.062062837	317.759639012	317.800612563	508494
2020-07-22 13:15:00	317.897583299	318.023040408	317.701105369	317.915728728	673075
2020-07-22 13:00:00	317.827928263	318.013284801	317.720616583	317.901095317	598901
2020-07-22 12:45:00	318.023040408	318.12059648	317.730372191	317.818172656	846853
2020-07-22 12:30:00	318.12059648	318.346536344	317.935239943	318.023040408	1043650
2020-07-22 12:15:00	317.652327333	318.12059648	317.48648201	318.12059648	881273
2020-07-22 12:00:00	317.759541456	317.83768387	317.545015653	317.642571725	750310
2020-07-22 11:45:00	317.437703973	317.808417049	317.369414723	317.749980961	904812
2020-07-22 11:30:00	316.662133198	317.476726402	316.569454929	317.437703973	1208663
2020-07-22 11:15:00	317.262103043	317.510871028	316.618232965	316.667011001	1213905
2020-07-22 11:00:00	317.66208294	317.730372191	316.764567074	317.252444992	2293200
2020-07-22 10:45:00	317.354781312	317.827928263	317.242591829	317.66208294	1080133
2020-07-22 10:30:00	317.632425894	317.866950692	317.330392294	317.349903508	1142919
2020-07-22 10:15:00	317.759639012	318.05230723	317.564526868	317.623060511	1580328
2020-07-22 10:00:00	317.493310935	318.188885731	317.418192759	317.749883405	3204187
2020-07-22 09:45:00	316.686522216	317.603549297	316.608477358	317.476726402	2846170
2020-07-22 09:30:00	316.754811467	316.862123146	316.442632035	316.676766609	149197
2020-07-22 09:15:00	316.784078288	316.92065679	316.715789038	316.715789038	143626
2020-07-22 09:00:00	316.70603343	316.891389968	316.569454929	316.871878754	104944
2020-07-22 08:45:00	316.754811467	316.803589503	316.423120821	316.647499787	117034
2020-07-22 08:30:00	316.910901182	316.910901182	316.676766609	316.735300252	94193
2020-07-22 08:15:00	316.823100717	318.325464232	315.78900635	316.862123146	111709
2020-07-22 08:00:00	316.823100717	316.910901182	316.754811467	316.81334511	28947
2020-07-22 07:45:00	316.725544645	316.852367539	316.520676893	316.842611932	118888
2020-07-22 07:30:00	316.413365213	316.881634361	316.413365213	316.715789038	125622
2020-07-22 07:15:00	316.296297926	316.70603343	316.24751989	316.413365213	149888
2020-07-22 07:00:00	316.188986247	316.442632035	316.032896531	316.218253068	51253
2020-07-22 06:45:00	316.003629709	316.257275497	315.974362887	316.228008676	78787
2020-07-22 06:30:00	315.89631803	316.198741854	315.710961492	316.003629709	30409
2020-07-22 06:15:00	316.237764283	316.237764283	315.779250743	315.847539993	30799
2020-07-22 06:00:00	315.876806815	316.188986247	315.876806815	316.188986247	16720
2020-07-22 05:45:00	315.22318113	315.906073637	315.22318113	315.837784386	12956
2020-07-22 05:30:00	315.076847021	315.437804489	315.076847021	315.252447952	11420
2020-07-22 05:15:00	315.701205885	315.701205885	314.901246091	314.901246091	19629
2020-07-22 05:00:00	315.457315704	315.749983921	315.428048882	315.662183456	19954
2020-07-22 04:45:00	316.413365213	316.413365213	315.584138598	315.593894205	23018
2020-07-22 04:30:00	316.237764283	316.432876428	316.237764283	316.364587177	1842
2020-07-22 04:15:00	316.569454929	316.569454929	316.17923064	316.5304325	12106
2020-07-21 20:00:00	317.642571725	317.876706299	317.632816118	317.730372191	34790
2020-07-21 19:45:00	317.574282475	317.603549297	317.525504439	317.535260046	4990
2020-07-21 19:30:00	317.652327333	317.701105369	317.457215188	317.55477126	9448
2020-07-21 19:15:00	317.740127798	317.788905834	317.642571725	317.691349762	19187
2020-07-21 19:00:00	317.535260046	317.886461906	317.515748831	317.808417049	64422
2020-07-21 18:45:00	317.262103043	317.545015653	317.262103043	317.525504439	22645
2020-07-21 18:30:00	317.115768935	317.408437152	317.115768935	317.252347436	48290
2020-07-21 18:15:00	317.018212862	317.145035756	316.969434826	317.086502113	79832
2020-07-21 18:00:00	316.949923611	317.027968469	316.910901182	317.008457255	17364
2020-07-21 17:45:00	316.92065679	316.98894604	316.910901182	316.910901182	9182
2020-07-21 17:30:00	316.959679219	316.959679219	316.862123146	316.910901182	11364
2020-07-21 17:15:00	317.066990898	317.145035756	316.901145575	317.008457255	113937
2020-07-21 17:00:00	317.310881079	317.330392294	317.057235291	317.076746506	60524
2020-07-21 16:45:00	317.223080614	317.340147901	317.008457255	317.310881079	179348
2020-07-21 16:30:00	317.252347436	317.27185865	316.930412397	317.2035694	242103
2020-07-21 16:15:00	317.008457255	317.388925937	316.910901182	317.252347436	6030911
2020-07-21 16:00:00	317.106013327	317.452337384	316.023140924	317.018212862	10060498
2020-07-21 15:45:00	317.09625772	317.349903508	316.549943715	317.091379916	3369227
2020-07-21 15:30:00	317.574282475	317.623060511	316.930412397	317.077039174	2830585
2020-07-21 15:15:00	318.452287126	318.525454181	317.27185865	317.569404671	1925807
2020-07-21 15:00:00	318.374242268	318.608376842	318.310830821	318.442531519	691084
2020-07-21 14:45:00	318.627888057	318.637643664	318.286441803	318.374242268	936444
2020-07-21 14:30:00	318.715688522	318.744955344	318.364486661	318.627888057	907126
2020-07-21 14:15:00	318.549843199	318.86202263	318.501065163	318.734224176	780872
2020-07-21 14:00:00	318.471798341	318.705932915	318.423020305	318.540087592	930372
2020-07-21 13:45:00	318.330342036	318.540087592	318.266930589	318.46214029	589517
2020-07-21 13:30:00	317.980603516	318.393753483	317.808417049	318.335219839	1018349
2020-07-21 13:15:00	318.314050172	318.344975447	317.954751157	317.964506764	550119
2020-07-21 13:00:00	318.188885731	318.325464232	317.848415038	318.315708625	1025007
2020-07-21 12:45:00	318.071818444	318.257174982	317.798661441	318.188885731	735249
2020-07-21 12:30:00	317.866950692	318.101085266	317.642571725	318.081574051	927002
2020-07-21 12:15:00	318.05230723	318.179130124	317.632816118	317.866950692	1184742
2020-07-21 12:00:00	318.442531519	318.51082077	317.66208294	318.042551622	1296263
2020-07-21 11:45:00	318.452287126	318.690128831	318.140107695	318.452287126	1073191
2020-07-21 11:30:00	318.276686196	318.657154878	318.188885731	318.452287126	1355186
2020-07-21 11:15:00	318.423020305	318.667008042	317.720616583	318.276686196	1250576
2020-07-21 11:00:00	317.535260046	318.676666093	317.496237617	318.423020305	1449746
2020-07-21 10:45:00	317.808417049	318.188885731	317.48648201	317.525504439	2458781
2020-07-21 10:30:00	318.315708625	318.715688522	317.525504439	317.798661441	2140036
2020-07-21 10:15:00	318.744955344	318.920556274	318.247419374	318.315708625	2326211
2020-07-21 10:00:00	318.247419374	318.940067488	318.159618909	318.725444129	2822329
2020-07-21 09:45:00	318.471798341	318.501065163	317.925484335	318.247419374	4598518
2020-07-21 09:30:00	318.51082077	318.715688522	318.40350909	318.481553948	80371
2020-07-21 09:15:00	318.6864217	318.823000201	318.452287126	318.51082077	86586
2020-07-21 09:00:00	318.949823096	318.949823096	318.676666093	318.715688522	59707
2020-07-21 08:45:00	318.910800667	318.959578703	318.666910486	318.930311881	67831
2020-07-21 08:30:00	318.988747968	319.125424026	318.852267023	318.901045059	61328
2020-07-21 08:15:00	318.73510218	319.320536171	317.106013327	319.057134775	82949
2020-07-21 08:00:00	319.174202062	319.242491313	318.783977773	319.018112346	36997
2020-07-21 07:45:00	319.07664599	319.330291778	319.07664599	319.213224491	85411
2020-07-21 07:30:00	318.86202263	319.018112346	318.813244594	319.008356739	104529
2020-07-21 07:15:00	318.79373338	318.86202263	318.57911002	318.86202263	54527
2020-07-21 07:00:00	319.086401597	319.174202062	318.783977773	318.910800667	38747
2020-07-21 06:45:00	318.842511416	319.105912811	318.832755809	319.047379168	6448
2020-07-21 06:30:00	318.774222165	318.901045059	318.774222165	318.832755809	5439
2020-07-21 06:15:00	318.842511416	318.852267023	318.79373338	318.852267023	1287
2020-07-21 06:00:00	318.949823096	318.949823096	318.832755809	318.832755809	19939
2020-07-21 05:45:00	318.725444129	318.998601132	318.725444129	318.998601132	5913
2020-07-21 05:30:00	318.842511416	318.842511416	318.715688522	318.764466558	4159
2020-07-21 05:15:00	318.86202263	318.901045059	318.764466558	318.764466558	5953
2020-07-21 05:00:00	318.852267023	318.930311881	318.774222165	318.813244594	6492
2020-07-21 04:45:00	318.783977773	318.881533845	318.783977773	318.813244594	9212
2020-07-21 04:30:00	318.520576377	318.764466558	318.520576377	318.754710951	5153
2020-07-21 04:15:00	318.032796015	318.637643664	318.032796015	318.627888057	9338
2020-07-20 20:00:00	316.423120821	316.501165678	316.403609606	316.471898857	15576
2020-07-20 19:45:00	316.559699322	316.754811467	316.374342784	316.423120821	22805
2020-07-20 19:30:00	316.452387642	316.559699322	316.452387642	316.540188107	8333
2020-07-20 19:15:00	316.374342784	316.491410071	316.374342784	316.491410071	3025
2020-07-20 19:00:00	316.276786712	316.403609606	316.276786712	316.384098392	7667
2020-07-20 18:45:00	316.345075963	316.374342784	316.276786712	316.286542319	17188
2020-07-20 18:30:00	316.491410071	316.618232965	316.345075963	316.345075963	15916
2020-07-20 18:15:00	316.393853999	316.686522216	316.393853999	316.442632035	62301
2020-07-20 18:00:00	316.423120821	316.501165678	316.35483157	316.35483157	13115
2020-07-20 17:45:00	316.393853999	316.462143249	316.35483157	316.423120821	10362
2020-07-20 17:30:00	316.452387642	316.452387642	316.374342784	316.374342784	14092
2020-07-20 17:15:00	316.520676893	316.559699322	316.384098392	316.452387642	22263
2020-07-20 17:00:00	316.374342784	316.569454929	316.345075963	316.520676893	38282
2020-07-20 16:45:00	316.715789038	316.735300252	316.35483157	316.364587177	260246
2020-07-20 16:30:00	316.676766609	316.715789038	316.647499787	316.70603343	201362
2020-07-20 16:15:00	316.413365213	316.725544645	316.335320355	316.715789038	4210502
2020-07-20 16:00:00	316.803589503	317.184058185	316.364587177	316.432876428	6799498
2020-07-20 15:45:00	316.598721751	317.057235291	316.559699322	316.803589503	4163461
2020-07-20 15:30:00	315.906073637	316.657255394	315.857295601	316.598721751	2587554
2020-07-20 15:15:00	315.857295601	316.052407745	315.730472706	315.89631803	1516357
2020-07-20 15:00:00	315.886562422	316.062163353	315.818273172	315.867051208	867077
2020-07-20 14:45:00	315.828028779	316.032896531	315.779250743	315.886562422	919557
2020-07-20 14:30:00	315.720717099	315.837784386	315.623161027	315.818273172	1973233
2020-07-20 14:15:00	315.798566845	315.837784386	315.61067385	315.730472706	1480649
2020-07-20 14:00:00	315.634672643	315.89631803	315.564627383	315.798761957	994103
2020-07-20 13:45:00	315.396538271	315.78900635	315.256350195	315.632916634	1310449
2020-07-20 13:30:00	315.125625058	315.418293275	315.125625058	315.393904257	1113063
2020-07-20 13:15:00	315.135380665	315.184158701	314.969535342	315.125625058	595313
2020-07-20 13:00:00	315.0475802	315.164647487	314.930512913	315.125625058	710249
2020-07-20 12:45:00	314.852468055	315.145136272	314.784178804	315.0475802	830204
2020-07-20 12:30:00	315.096358236	315.193914308	314.784178804	314.852468055	1059441
2020-07-20 12:15:00	314.969535342	315.106113843	314.579311052	315.087578189	2148454
2020-07-20 12:00:00	315.003679967	315.242692344	314.94026852	314.969535342	796395
2020-07-20 11:45:00	314.862223662	315.125625058	314.754911983	315.008557771	1004971
2020-07-20 11:30:00	314.676867125	314.911001698	314.501266194	314.852468055	784763
2020-07-20 11:15:00	314.608577874	314.745156375	314.452488158	314.676867125	1052561
2020-07-20 11:00:00	314.881734877	315.008557771	314.540288623	314.608577874	1188463
2020-07-20 10:45:00	314.754911983	315.125625058	314.647600303	314.891490484	2177028
2020-07-20 10:30:00	313.993974618	314.76466759	313.945196582	314.745156375	2874551
2020-07-20 10:15:00	313.2964487	314.062263868	313.086703145	313.984219011	3067372
2020-07-20 10:00:00	313.194014824	313.554972292	312.833057356	313.281815289	2346144
2020-07-20 09:45:00	313.574483507	314.267131621	312.78427932	313.223281646	4098306
2020-07-20 09:30:00	313.720817615	313.750084437	313.584239114	313.584239114	156853
2020-07-20 09:15:00	313.63301715	313.867151724	313.63301715	313.711062008	104584
2020-07-20 09:00:00	313.096458752	313.789106866	313.096458752	313.652528364	440738
2020-07-20 08:45:00	312.989147072	313.213526039	312.891591	313.125725573	214349
2020-07-20 08:30:00	313.106214359	313.164748002	312.979391465	312.989147072	80096
2020-07-20 08:15:00	313.35010454	313.496438649	312.179431671	313.115969966	214482
2020-07-20 08:00:00	313.252548468	313.623261543	313.115969966	313.389126969	57845
2020-07-20 07:45:00	313.213526039	313.213526039	313.076947537	313.145236788	13946
2020-07-20 07:30:00	312.862324178	313.35010454	312.862324178	313.281815289	39009
2020-07-20 07:15:00	312.842812964	313.086703145	312.842812964	312.891591	73634
2020-07-20 07:00:00	312.803790535	312.979391465	312.755012498	312.833057356	11788
2020-07-20 06:45:00	312.696478855	312.803790535	312.628189604	312.774523713	9249
2020-07-20 06:30:00	312.989147072	313.06719193	312.745256891	312.745256891	8176
2020-07-20 06:15:00	313.115969966	313.184259217	312.989147072	313.06719193	12546
2020-07-20 06:00:00	313.154992395	313.233037253	313.037925108	313.037925108	3625
2020-07-20 05:45:00	313.125725573	313.184259217	312.95988025	313.106214359	1291
2020-07-20 05:30:00	313.535461078	313.535461078	313.057436323	313.057436323	88857
2020-07-20 05:15:00	313.154992395	313.574483507	313.154992395	313.496438649	12577
2020-07-20 05:00:00	312.930613429	313.06719193	312.862324178	313.008658287	7069
2020-07-20 04:45:00	312.130653635	312.833057356	311.964808312	312.833057356	8775
2020-07-20 04:30:00	311.877007847	312.140409242	311.857496632	312.072119992	4598
2020-07-20 04:15:00	312.101386813	312.237965315	311.808718596	311.877007847	9640
2020-07-17 20:00:00	314.042752654	314.111041905	314.003730225	314.032997047	17351
2020-07-17 19:45:00	313.993974618	314.042752654	313.993974618	314.032997047	5446
2020-07-17 19:30:00	313.993974618	314.013485832	313.974463403	313.974463403	19539
2020-07-17 19:15:00	313.964707796	314.032997047	313.964707796	314.013485832	10529
2020-07-17 19:00:00	313.964707796	314.032997047	313.964707796	314.032997047	10238
2020-07-17 18:45:00	313.964707796	313.964707796	313.935440974	313.964707796	27741
2020-07-17 18:30:00	313.91592976	313.964707796	313.857396116	313.964707796	4168
2020-07-17 18:15:00	313.954952189	313.974463403	313.91592976	313.935440974	21462
2020-07-17 18:00:00	313.691550793	313.974463403	313.652528364	313.935440974	46178
2020-07-17 17:45:00	313.554972292	313.857396116	313.545216685	313.681795186	485337
2020-07-17 17:30:00	313.730573222	313.74032883	313.593994721	313.593994721	30742
2020-07-17 17:15:00	313.554972292	313.857396116	313.535461078	313.681795186	306532
2020-07-17 17:00:00	313.798862473	313.886662938	313.554972292	313.554972292	566209
2020-07-17 16:45:00	313.642772757	313.857396116	313.447660612	313.80861808	137855
2020-07-17 16:30:00	313.545216685	313.818373687	313.45741622	313.642772757	920355
2020-07-17 16:15:00	313.80861808	314.237864799	313.486683041	313.486683041	6160360
2020-07-17 16:00:00	314.471999373	314.48175498	313.691550793	313.80861808	7822628
2020-07-17 15:45:00	314.413465729	314.686622732	314.247620406	314.471999373	3031932
2020-07-17 15:30:00	313.925685367	314.423221336	313.80861808	314.421270215	1923478
2020-07-17 15:15:00	314.135430923	314.384101351	313.818373687	313.925685367	3367504
2020-07-17 15:00:00	314.042752654	314.354932086	313.906174153	314.140308726	1759113
2020-07-17 14:45:00	314.062263868	314.09153069	313.789106866	314.042752654	1399267
2020-07-17 14:30:00	313.998852421	314.218353584	313.964707796	314.062263868	1358235
2020-07-17 14:15:00	313.398882576	314.052508261	313.389126969	313.998852421	1517902
2020-07-17 14:00:00	313.584141558	313.613505935	313.242987972	313.389126969	693585
2020-07-17 13:45:00	313.584239114	313.613505935	313.252548468	313.57936131	598099
2020-07-17 13:30:00	313.481805238	313.720720059	313.06719193	313.574483507	1779688
2020-07-17 13:15:00	313.359860147	313.623261543	313.272059682	313.481805238	741036
2020-07-17 13:00:00	313.467171827	313.642772757	313.24279286	313.359860147	1086884
2020-07-17 12:45:00	313.584239114	313.750084437	313.428149398	313.45741622	579234
2020-07-17 12:30:00	313.628139346	313.813495884	313.564727899	313.593994721	1297083
2020-07-17 12:15:00	313.52570547	313.80861808	313.418393791	313.626968673	1620208
2020-07-17 12:00:00	313.154992395	313.672039579	312.842812964	313.535461078	1561923
2020-07-17 11:45:00	313.320837718	313.408638183	312.979391465	313.154992395	866445
2020-07-17 11:30:00	313.389126969	313.535461078	313.106214359	313.311082111	868231
2020-07-17 11:15:00	313.154992395	313.564727899	313.096458752	313.379371362	1321737
2020-07-17 11:00:00	312.364788209	313.184259217	312.237965315	313.164748002	1285154
2020-07-17 10:45:00	312.290352926	312.647700819	311.920908079	312.365373545	1842951
2020-07-17 10:30:00	313.154992395	313.398882576	312.023341955	312.286743351	4243022
2020-07-17 10:15:00	313.45741622	313.642772757	312.872079785	313.150114592	4278098
2020-07-17 10:00:00	313.262304075	314.217378024	313.086703145	313.462294023	2421304
2020-07-17 09:45:00	314.013485832	314.052508261	313.135481181	313.262304075	2792615
2020-07-17 09:30:00	313.720817615	314.111041905	313.623261543	314.013485832	232511
2020-07-17 09:15:00	313.428149398	313.74032883	313.35010454	313.720817615	83049
2020-07-17 09:00:00	313.662283972	313.662283972	313.379371362	313.447660612	107169
2020-07-17 08:45:00	313.750084437	313.954952189	313.545216685	313.672039579	144206
2020-07-17 08:30:00	313.574483507	313.867151724	313.486683041	313.750084437	146251
2020-07-17 08:15:00	312.974513661	313.652528364	312.179431671	313.545216685	235322
2020-07-17 08:00:00	312.774523713	313.125725573	312.774523713	313.037925108	29289
2020-07-17 07:45:00	312.930613429	313.057436323	312.78427932	312.803790535	51808
2020-07-17 07:30:00	312.911102214	313.06719193	312.803790535	312.920857821	5972
2020-07-17 07:15:00	313.125725573	313.125725573	312.862324178	312.872079785	26424
2020-07-17 07:00:00	313.06719193	313.154992395	313.037925108	313.106214359	6632
2020-07-17 06:45:00	313.135481181	313.184259217	313.047680716	313.184259217	9708
2020-07-17 06:30:00	312.667212033	313.154992395	312.667212033	313.115969966	54077
2020-07-17 06:15:00	312.569655961	312.67696764	312.520877925	312.667212033	22245
2020-07-17 06:00:00	312.589167175	312.803790535	312.491611103	312.491611103	8569
2020-07-17 05:45:00	312.715990069	312.715990069	312.569655961	312.569655961	960
2020-07-17 05:30:00	312.598922783	312.813546142	312.598922783	312.745256891	1271
2020-07-17 05:15:00	312.32576578	312.696478855	312.15016485	312.696478855	5191
2020-07-17 05:00:00	312.520877925	312.540389139	312.423321852	312.472099888	2790
2020-07-17 04:45:00	312.374543816	312.579411568	312.374543816	312.50136671	2269
2020-07-17 04:30:00	312.179431671	312.442833067	312.179431671	312.247720922	7991
2020-07-17 04:15:00	311.847741025	312.179431671	311.789207382	312.179431671	4677
2020-07-16 20:00:00	312.511122317	312.60867839	312.481855496	312.579411568	23132
2020-07-16 19:45:00	312.618433997	312.618433997	312.491611103	312.559900354	5834
2020-07-16 19:30:00	312.618433997	312.637945211	312.559900354	312.598922783	8549
2020-07-16 19:15:00	312.472099888	312.60867839	312.39405503	312.589167175	12058
2020-07-16 19:00:00	312.452588674	312.491611103	312.355032602	312.472099888	34516
2020-07-16 18:45:00	312.169676064	312.452588674	312.169676064	312.452588674	28883
2020-07-16 18:30:00	312.169676064	312.267232136	312.101386813	312.101386813	36251
2020-07-16 18:15:00	312.072119992	312.179431671	311.769696167	312.15016485	37244
2020-07-16 18:00:00	311.955052705	312.033097563	311.916030276	311.974563919	25640
2020-07-16 17:45:00	311.984319526	312.003830741	311.886763454	311.964710756	38183
2020-07-16 17:30:00	311.945297097	311.945297097	311.847741025	311.93554149	19730
2020-07-16 17:15:00	311.857496632	312.013586348	311.837985418	312.003830741	24260
2020-07-16 17:00:00	312.081875599	312.091631206	311.818474203	311.994075134	68679
2020-07-16 16:45:00	311.896519061	312.950124643	311.818474203	312.023341955	363184
2020-07-16 16:30:00	311.730673738	312.921345602	311.711162524	311.925785883	2294378
2020-07-16 16:15:00	312.979391465	313.106214359	311.642873273	311.789207382	1475577
2020-07-16 16:00:00	312.813546142	313.106214359	312.398932834	312.969635858	5470523
2020-07-16 15:45:00	312.95988025	313.428149398	312.735501284	312.803790535	3294005
2020-07-16 15:30:00	311.864032889	313.018413894	311.779646887	312.969635858	2271102
2020-07-16 15:15:00	311.574584022	312.04285317	311.408738699	311.86725224	1456688
2020-07-16 15:00:00	312.384299423	312.520877925	311.447761128	311.564828415	2049712
2020-07-16 14:45:00	312.667212033	312.774523713	312.374543816	312.39405503	1051634
2020-07-16 14:30:00	312.647700819	312.803790535	312.475611907	312.657456426	630823
2020-07-16 14:15:00	312.111142421	312.667212033	312.033097563	312.637945211	1586872
2020-07-16 14:00:00	312.32576578	312.715990069	312.062364384	312.111142421	1375269
2020-07-16 13:45:00	312.745256891	312.764768106	312.189187278	312.316010173	1080644
2020-07-16 13:30:00	312.701356659	312.764768106	312.511122317	312.735501284	859850
2020-07-16 13:15:00	311.877007847	312.725745677	311.812035503	312.696478855	1087485
2020-07-16 13:00:00	312.247720922	312.276987744	311.769696167	311.886763454	1097815
2020-07-16 12:45:00	311.750184953	312.257476529	311.701406916	312.237965315	743696
2020-07-16 12:30:00	311.847741025	311.945297097	311.438005521	311.750184953	929235
2020-07-16 12:15:00	311.964808312	312.198942886	311.720918131	311.877007847	1076361
2020-07-16 12:00:00	311.608728648	312.013586348	311.47702795	311.984319526	966300
2020-07-16 11:45:00	312.15016485	312.228209707	311.594875685	311.608728648	1435507
2020-07-16 11:30:00	311.828229811	312.472099888	311.574584022	312.140409242	2565654
2020-07-16 11:15:00	312.081875599	312.237965315	311.535561593	311.818474203	1642834
2020-07-16 11:00:00	312.686723248	312.862324178	311.984319526	312.062364384	1672153
2020-07-16 10:45:00	312.421760955	312.891591	312.101386813	312.67696764	1905266
2020-07-16 10:30:00	312.081290262	312.50136671	311.672140095	312.413566245	2123761
2020-07-16 10:15:00	311.92237142	312.276987744	311.291671412	312.072119992	2574748
2020-07-16 10:00:00	312.003830741	312.628189604	311.633117666	311.916030276	2659871
2020-07-16 09:45:00	311.974563919	312.37942162	311.30142702	311.984319526	4442856
2020-07-16 09:30:00	312.198942886	312.237965315	311.93554149	311.964808312	166053
2020-07-16 09:15:00	311.808718596	312.618433997	311.65262888	312.257476529	255980
2020-07-16 09:00:00	311.730673738	312.072119992	311.594095237	311.837985418	138523
2020-07-16 08:45:00	312.179431671	312.247720922	311.516050379	311.730673738	393028
2020-07-16 08:30:00	312.081875599	312.247720922	312.023341955	312.189187278	166402
2020-07-16 08:15:00	312.179334115	313.301326504	311.749794728	312.081875599	163846
2020-07-16 08:00:00	312.345276994	312.520877925	312.081875599	312.15016485	95529
2020-07-16 07:45:00	312.306254565	312.540389139	312.062364384	312.374543816	81931
2020-07-16 07:30:00	311.955052705	312.355032602	311.916030276	312.247720922	98958
2020-07-16 07:15:00	312.140409242	312.39405503	311.964808312	312.013586348	41099
2020-07-16 07:00:00	311.925785883	312.159920457	311.925785883	312.072119992	34875
2020-07-16 06:45:00	311.613606451	311.93554149	311.574584022	311.93554149	9624
2020-07-16 06:30:00	311.964808312	312.003830741	311.681895702	311.681895702	6412
2020-07-16 06:15:00	311.691651309	311.93554149	311.681895702	311.896519061	12058
2020-07-16 06:00:00	311.808718596	311.808718596	311.516050379	311.633117666	9034
2020-07-16 05:45:00	311.65262888	311.964808312	311.65262888	311.847741025	16405
2020-07-16 05:30:00	311.262404591	311.672140095	311.242893376	311.662384488	5538
2020-07-16 05:15:00	311.691651309	311.691651309	311.125826089	311.340449449	22578
2020-07-16 05:00:00	311.633117666	311.789207382	311.594095237	311.779451774	17104
2020-07-16 04:45:00	311.789207382	311.789207382	311.398983092	311.594095237	24085
2020-07-16 04:30:00	312.130653635	312.130653635	311.779451774	311.789207382	8942
2020-07-16 04:15:00	312.296498958	312.520877925	312.081875599	312.2184541	20815
2020-07-15 20:00:00	313.993974618	314.042752654	313.925685367	313.984219011	31242
2020-07-15 19:45:00	314.208597977	314.296398442	313.857396116	313.964707796	50042
2020-07-15 19:30:00	314.081775083	314.208597977	314.032899491	314.159819941	17756
2020-07-15 19:15:00	313.945196582	314.169575548	313.906174153	314.150064334	27483
2020-07-15 19:00:00	314.140308726	314.325665264	313.837884902	313.974463403	59611
2020-07-15 18:45:00	314.667111517	314.715889554	314.09153069	314.130553119	53842
2020-07-15 18:30:00	314.745156375	314.911001698	314.618333481	314.774423197	56593
2020-07-15 18:15:00	314.432976944	314.803690019	314.3744433	314.754911983	96465
2020-07-15 18:00:00	314.276887228	314.432976944	314.267131621	314.432976944	19949
2020-07-15 17:45:00	314.306154049	314.354932086	314.306154049	314.315909657	3976
2020-07-15 17:30:00	314.354932086	314.403710122	314.237864799	314.257376013	47231
2020-07-15 17:15:00	314.247620406	314.423221336	314.130553119	314.354932086	356838
2020-07-15 17:00:00	314.179331155	314.520777409	313.984219011	314.306154049	398627
2020-07-15 16:45:00	314.179331155	314.247620406	313.984219011	314.179331155	2625106
2020-07-15 16:30:00	314.130358007	314.228109192	313.833982659	314.159819941	334843
2020-07-15 16:15:00	314.003730225	314.218353584	313.759840044	314.111041905	3990440
2020-07-15 16:00:00	314.106164101	314.706133946	313.506194256	313.998852421	9674296
2020-07-15 15:45:00	313.720817615	314.218353584	313.672039579	314.09153069	3628666
2020-07-15 15:30:00	312.794034927	313.789106866	312.365568657	313.720817615	2649554
2020-07-15 15:15:00	313.083483794	313.535461078	312.60867839	312.686723248	2356023
2020-07-15 15:00:00	313.886662938	314.042752654	313.06719193	313.076947537	1795513
2020-07-15 14:45:00	314.013485832	314.335420871	313.857396116	313.886662938	1553050
2020-07-15 14:30:00	313.993974618	314.19884237	313.584239114	314.013485832	1795588
2020-07-15 14:15:00	313.252548468	314.315909657	312.930613429	313.993974618	2914984
2020-07-15 14:00:00	313.676917383	313.857396116	313.086703145	313.247670664	1119796
2020-07-15 13:45:00	313.467171827	313.91592976	313.389126969	313.691550793	1055804
2020-07-15 13:30:00	313.389126969	313.603750328	313.096458752	313.476927434	1623250
2020-07-15 13:15:00	313.233037253	313.769595651	312.862324178	313.398882576	2488989
2020-07-15 13:00:00	312.540389139	313.272059682	312.418444049	313.223281646	2227836
2020-07-15 12:45:00	312.798912731	312.872079785	311.984319526	312.548193625	2240063
2020-07-15 12:30:00	312.189187278	312.881835392	312.086265622	312.799985848	2678914
2020-07-15 12:15:00	311.925785883	312.20704004	311.462394539	312.189089722	3286191
2020-07-15 12:00:00	312.95988025	313.057436323	311.925785883	311.93554149	2989641
2020-07-15 11:45:00	313.847640509	313.964707796	312.618433997	312.940369036	2242993
2020-07-15 11:30:00	313.80861808	313.945196582	312.725745677	313.867151724	2875777
2020-07-15 11:15:00	314.371028838	314.589066659	313.154992395	313.798862473	3514020
2020-07-15 11:00:00	315.076847021	315.145136272	314.276887228	314.364687693	1742563
2020-07-15 10:45:00	314.608577874	315.125625058	314.515899605	315.067091414	2663298
2020-07-15 10:30:00	313.759840044	314.618333481	313.520827667	314.579311052	3626458
2020-07-15 10:15:00	314.013485832	314.286642835	313.281815289	313.759840044	3106721
2020-07-15 10:00:00	314.545166427	314.667111517	313.789106866	314.013485832	3790666
2020-07-15 09:45:00	314.530533016	314.754911983	313.379371362	314.540386179	6433753
2020-07-15 09:30:00	314.774423197	314.950024127	314.48175498	314.511021802	306383
2020-07-15 09:15:00	315.350004024	315.359759631	314.530533016	314.735400768	231108
2020-07-15 09:00:00	315.037824592	315.486582525	314.930512913	315.359759631	332252
2020-07-15 08:45:00	314.871979269	315.193914308	314.852468055	315.106113843	135535
2020-07-15 08:30:00	314.911001698	315.184158701	314.813445626	314.83295684	156069
2020-07-15 08:15:00	314.598919823	315.164647487	312.569655961	314.911001698	280118
2020-07-15 08:00:00	314.83295684	314.94026852	314.65735591	314.871979269	67505
2020-07-15 07:45:00	314.667111517	314.920757306	314.471999373	314.891490484	207788
2020-07-15 07:30:00	314.881734877	314.881734877	314.423221336	314.667111517	169117
2020-07-15 07:15:00	314.169575548	314.989046556	314.032997047	314.950024127	274588
2020-07-15 07:00:00	313.681795186	314.354932086	313.681795186	314.140308726	37357
2020-07-15 06:45:00	313.545216685	313.779351259	313.45741622	313.63301715	46194
2020-07-15 06:30:00	313.164748002	313.515949863	313.125725573	313.418393791	34381
2020-07-15 06:15:00	312.423321852	313.320837718	312.32576578	313.203770431	28961
2020-07-15 06:00:00	312.452588674	312.618433997	312.286743351	312.39405503	36498
2020-07-15 05:45:00	312.374543816	312.559900354	312.374543816	312.452588674	33297
2020-07-15 05:30:00	312.462344281	312.745256891	312.442833067	312.559900354	7657
2020-07-15 05:15:00	312.569655961	312.589167175	312.286743351	312.559900354	9768
2020-07-15 05:00:00	312.735501284	312.774523713	312.618433997	312.745256891	2359
2020-07-15 04:45:00	313.145236788	313.223281646	312.764768106	312.764768106	3049
2020-07-15 04:30:00	312.920857821	312.989147072	312.628189604	312.872079785	3730
2020-07-15 04:15:00	312.842812964	313.233037253	312.842812964	313.233037253	11877
2020-07-14 20:00:00	313.096458752	313.194014824	312.78427932	313.194014824	82508
2020-07-14 19:45:00	313.252548468	313.252548468	313.037925108	313.057436323	37391
2020-07-14 19:30:00	313.203770431	313.301326504	313.17450361	313.223281646	23291
2020-07-14 19:15:00	313.428149398	313.554972292	313.17450361	313.17450361	63966
2020-07-14 19:00:00	313.554972292	313.701306401	313.398882576	313.428149398	100899
2020-07-14 18:45:00	313.506194256	313.593994721	313.086703145	313.593994721	97791
2020-07-14 18:30:00	313.398882576	313.701306401	313.203770431	313.496438649	173006
2020-07-14 18:15:00	312.715990069	313.642772757	312.618433997	313.389126969	172829
2020-07-14 18:00:00	313.145236788	313.330593326	312.686723248	312.755012498	436150
2020-07-14 17:45:00	313.037925108	313.389126969	312.725745677	313.223281646	130241
2020-07-14 17:30:00	312.911102214	313.984219011	312.60867839	312.862324178	247030
2020-07-14 17:15:00	310.7356018	313.964707796	310.7356018	313.008658287	697941
2020-07-14 17:00:00	310.784379836	311.135581697	310.667312549	310.7356018	117454
2020-07-14 16:45:00	310.677068156	310.80389105	310.472200404	310.784379836	94964
2020-07-14 16:30:00	310.667312549	311.298110113	310.638045727	310.706334978	268924
2020-07-14 16:15:00	311.106314875	311.164848518	310.579512084	310.677068156	7449330
2020-07-14 16:00:00	310.145387562	311.945297097	310.081976115	311.096559268	13877952
2020-07-14 15:45:00	309.594195753	310.320988492	309.42835043	310.140509758	3007881
2020-07-14 15:30:00	308.599123814	309.769796683	308.052809809	309.582001244	3572282
2020-07-14 15:15:00	309.662485003	309.799063505	308.384500455	308.599123814	2851072
2020-07-14 15:00:00	309.21372707	309.857597148	308.686924279	309.642973789	1629826
2020-07-14 14:45:00	309.486884073	309.730774254	308.901547639	309.223482678	1772297
2020-07-14 14:30:00	309.116170998	309.906375184	309.018614926	309.486884073	2549325
2020-07-14 14:15:00	308.608879421	309.49663968	308.179632703	309.116170998	3280634
2020-07-14 14:00:00	308.725946708	309.242993892	308.033298594	308.608879421	3867950
2020-07-14 13:45:00	307.799164021	308.740580119	307.701607948	308.725946708	1249582
2020-07-14 13:30:00	307.491862393	308.033298594	307.379672909	307.799164021	1196151
2020-07-14 13:15:00	307.613807483	307.73087477	306.833358904	307.498301093	1405032
2020-07-14 13:00:00	307.945498129	308.599123814	307.44796216	307.604051876	1643119
2020-07-14 12:45:00	308.188022525	308.550345778	307.867453271	307.945498129	1593004
2020-07-14 12:30:00	307.841698468	308.901547639	307.691852341	308.164999292	1354952
2020-07-14 12:15:00	308.277188775	308.452789706	307.584540661	307.857697664	1335795
2020-07-14 12:00:00	308.657657458	308.93081446	307.98695946	308.277188775	1798193
2020-07-14 11:45:00	307.604051876	308.696679887	307.389428517	308.64790185	2382160
2020-07-14 11:30:00	307.428450945	308.091832238	306.940670583	307.584540661	2042149
2020-07-14 11:15:00	307.179682961	307.974764951	306.618735545	307.438206553	2944865
2020-07-14 11:00:00	307.652829912	308.199143917	307.106515907	307.126027121	2495524
2020-07-14 10:45:00	306.618735545	307.935644966	306.59922433	307.633318698	3972832
2020-07-14 10:30:00	304.794436991	306.672391384	304.706636526	306.638246759	3168843
2020-07-14 10:15:00	306.169977612	306.365089756	304.696880918	304.774925776	3812663
2020-07-14 10:00:00	307.301628051	307.360161695	304.374945879	306.218755648	5514778
2020-07-14 09:45:00	305.643174821	307.604051876	305.174905673	307.291872444	5489378
2020-07-14 09:30:00	305.721219679	306.160222004	305.448062676	305.633419213	344261
2020-07-14 09:15:00	306.101688361	306.569957508	305.526107534	305.691952857	573559
2020-07-14 09:00:00	307.155293943	307.428450945	306.043154717	306.101688361	251810
2020-07-14 08:45:00	307.994276165	308.043054202	306.755314046	307.174805157	332881
2020-07-14 08:30:00	308.433278491	308.530834564	307.935742522	308.052809809	140839
2020-07-14 08:15:00	308.258067785	308.764969137	307.204071979	308.462545313	331502
2020-07-14 08:00:00	308.482056527	308.745457923	308.091832238	308.47230092	124276
2020-07-14 07:45:00	308.511323349	308.599123814	308.452789706	308.47230092	74626
2020-07-14 07:30:00	308.034274155	308.540590171	307.886964486	308.540590171	48851
2020-07-14 07:15:00	308.452789706	308.638146243	307.83818645	307.984520558	109762
2020-07-14 07:00:00	308.218655132	308.345478026	308.111343452	308.335722419	33369
2020-07-14 06:45:00	308.082076631	308.257677561	307.828430842	308.18938831	52595
2020-07-14 06:30:00	308.218655132	308.316211204	307.955253736	308.111343452	27032
2020-07-14 06:15:00	308.238166346	308.394256062	308.101587845	308.335722419	103404
2020-07-14 06:00:00	308.29669999	308.374744848	308.091832238	308.238166346	5904
2020-07-14 05:45:00	308.501567742	308.501567742	308.325966812	308.335722419	1316
2020-07-14 05:30:00	308.521078956	308.569856993	308.306455597	308.569856993	17621
2020-07-14 05:15:00	308.208899525	308.335722419	307.789408413	308.179632703	8283
2020-07-14 05:00:00	308.521078956	308.521078956	308.130854667	308.208899525	6211
2020-07-14 04:45:00	308.306455597	308.452789706	308.199143917	308.452789706	1035
2020-07-14 04:30:00	308.286944383	308.325966812	308.072321023	308.325966812	6398
2020-07-14 04:15:00	307.213827586	308.423522884	307.204071979	308.140610274	25420
2020-07-13 20:00:00	308.150365881	308.36498924	307.711363555	307.886964486	158793
2020-07-13 19:45:00	307.985496119	308.169877096	307.974764951	308.150365881	25196
2020-07-13 19:30:00	307.886964486	308.082076631	307.828430842	307.955253736	16235
2020-07-13 19:15:00	307.721119163	308.004031773	307.721119163	307.857697664	17897
2020-07-13 19:00:00	308.130854667	308.150365881	307.55527384	307.62356309	29352
2020-07-13 18:45:00	308.277188775	308.306455597	308.004031773	308.140610274	41784
2020-07-13 18:30:00	308.043054202	308.277188775	307.145538336	308.247921954	55630
2020-07-13 18:15:00	307.486984589	308.169877096	307.486984589	308.01378738	101297
2020-07-13 18:00:00	307.155293943	307.438206553	307.145538336	307.418695338	45524
2020-07-13 17:45:00	307.204071979	307.204071979	306.979693012	307.184560764	76900
2020-07-13 17:30:00	307.34065048	307.389428517	307.204071979	307.204071979	41848
2020-07-13 17:15:00	307.243094408	307.330894873	307.145538336	307.330894873	94733
2020-07-13 17:00:00	307.038226656	307.301628051	306.999204227	307.262605622	380153
2020-07-13 16:45:00	307.467473374	307.467473374	307.05773787	307.05773787	390086
2020-07-13 16:30:00	307.369917302	307.584540661	307.301628051	307.535762625	7508355
2020-07-13 16:15:00	307.126027121	307.428450945	306.550446294	307.379672909	3967425
2020-07-13 16:00:00	308.628390636	309.894473344	306.452890222	307.116271514	15798193
2020-07-13 15:45:00	309.350305572	309.574782094	307.526007018	308.627122407	10522348
2020-07-13 15:30:00	310.589267691	310.862424694	309.340549964	309.360061179	6066158
2020-07-13 15:15:00	312.569655961	312.67696764	310.316110688	310.618534513	4995031
2020-07-13 15:00:00	312.091631206	312.794034927	311.769696167	312.579411568	2484637
2020-07-13 14:45:00	312.062364384	312.247720922	311.272160198	312.081973155	3797076
2020-07-13 14:30:00	312.881835392	313.154992395	311.955052705	312.062364384	3099775
2020-07-13 14:15:00	314.042752654	314.189086763	312.413566245	312.876957589	4176040
2020-07-13 14:00:00	314.398832318	314.48175498	313.984219011	314.052508261	1193335
2020-07-13 13:45:00	314.389076711	314.823201233	314.208597977	314.403710122	1513288
2020-07-13 13:30:00	313.935440974	314.579311052	313.935440974	314.389076711	1518993
2020-07-13 13:15:00	313.798862473	314.02324144	313.691550793	313.945196582	4159431
2020-07-13 13:00:00	314.02324144	314.062263868	313.681795186	313.789106866	1417702
2020-07-13 12:45:00	313.930563171	314.159819941	313.847640509	314.013485832	1318678
2020-07-13 12:30:00	313.798862473	314.110944349	313.74032883	313.925685367	1044727
2020-07-13 12:15:00	313.867151724	314.159819941	313.691550793	313.779351259	1490811
2020-07-13 12:00:00	314.042752654	314.159819941	313.593994721	313.857396116	1410709
2020-07-13 11:45:00	314.369565497	314.471999373	313.964707796	314.042752654	2010599
2020-07-13 11:30:00	313.945196582	314.462243765	313.828129295	314.364687693	2211361
2020-07-13 11:15:00	313.80861808	314.120797512	313.652528364	313.935440974	2455699
2020-07-13 11:00:00	312.998902679	313.80861808	312.598922783	313.789106866	1941270
2020-07-13 10:45:00	313.262304075	313.369615754	312.774523713	313.008658287	1995445
2020-07-13 10:30:00	312.657456426	313.272059682	312.633067408	313.24279286	2533296
2020-07-13 10:15:00	311.789207382	312.795595824	311.42337211	312.657651538	2599582
2020-07-13 10:00:00	312.179431671	312.457466478	311.681895702	311.779451774	3005310
2020-07-13 09:45:00	312.306254565	312.60867839	311.906274669	312.160115569	3209156
2020-07-13 09:30:00	312.384299423	312.472099888	312.286743351	312.286743351	104601
2020-07-13 09:15:00	312.189187278	312.403810638	312.15016485	312.364788209	91854
2020-07-13 09:00:00	312.247720922	312.364788209	312.159920457	312.179431671	73287
2020-07-13 08:45:00	312.2184541	312.2184541	312.033097563	312.111142421	105084
2020-07-13 08:30:00	312.345276994	312.403713082	311.818474203	312.120898028	73959
2020-07-13 08:15:00	312.462344281	312.608873502	311.370106495	312.306254565	142496
2020-07-13 08:00:00	312.433077459	312.520877925	312.286743351	312.423321852	71251
2020-07-13 07:45:00	312.39405503	312.452588674	312.296498958	312.355032602	57085
2020-07-13 07:30:00	312.520877925	312.520877925	312.267232136	312.374543816	37945
2020-07-13 07:15:00	311.925785883	312.67696764	311.886763454	312.511122317	75069
2020-07-13 07:00:00	311.340449449	312.013586348	311.340449449	311.964808312	20367
2020-07-13 06:45:00	311.506294772	311.642873273	311.330693841	311.330693841	13112
2020-07-13 06:30:00	311.58433963	311.613606451	311.467272343	311.545317201	4652
2020-07-13 06:15:00	311.47702795	311.613606451	311.223382162	311.418494307	11609
2020-07-13 06:00:00	311.242893376	311.535561593	311.242893376	311.535561593	3678
2020-07-13 05:45:00	311.125826089	311.408738699	311.038025624	311.350205056	8786
2020-07-13 05:30:00	311.252648983	311.398983092	310.881935908	311.067292446	53523
2020-07-13 05:15:00	311.203870947	311.340449449	311.203870947	311.252648983	11620
2020-07-13 05:00:00	311.038025624	311.184359733	311.038025624	311.038025624	2297
2020-07-13 04:45:00	311.155092911	311.155092911	310.667312549	311.008758802	9485
2020-07-13 04:30:00	311.340449449	311.408738699	310.969736373	311.135581697	83136
2020-07-13 04:15:00	311.203870947	311.389227485	311.077048053	311.350205056	9544
2020-07-10 20:00:00	310.267332652	310.374644332	310.228310223	310.325866296	13277
2020-07-10 19:45:00	310.228310223	310.316110688	310.199043402	310.267332652	5638
2020-07-10 19:30:00	310.247821438	310.316110688	310.179532187	310.179532187	17627
2020-07-10 19:15:00	310.150265365	310.316110688	310.150265365	310.316110688	12331
2020-07-10 19:00:00	310.081976115	310.199043402	310.081976115	310.150265365	12126
2020-07-10 18:45:00	310.111242936	310.160020973	310.0624649	310.072220507	7316
2020-07-10 18:30:00	310.130754151	310.179532187	310.052709293	310.072220507	17196
2020-07-10 18:15:00	310.0624649	310.150265365	309.99417565	310.150265365	11202
2020-07-10 18:00:00	310.120998544	310.140509758	310.0624649	310.0624649	3883
2020-07-10 17:45:00	310.160020973	310.199043402	310.052709293	310.081976115	11113
2020-07-10 17:30:00	310.218554616	310.247821438	310.160020973	310.189287794	24697
2020-07-10 17:15:00	310.228310223	310.257577045	309.828330326	310.228310223	108393
2020-07-10 17:00:00	310.325866296	310.403911154	309.828330326	310.228310223	454960
2020-07-10 16:45:00	310.033198078	310.34537751	309.828330326	310.325866296	341801
2020-07-10 16:30:00	310.160020973	310.179532187	310.013686864	310.023442471	166084
2020-07-10 16:15:00	309.867352755	310.228310223	309.828330326	310.208799009	3186279
2020-07-10 16:00:00	309.369816786	310.111242936	309.360061179	309.847841541	6594597
2020-07-10 15:45:00	309.584440145	310.003931257	309.242993892	309.379572393	4006326
2020-07-10 15:30:00	309.330794357	309.701507432	309.272260714	309.594195753	2152561
2020-07-10 15:15:00	309.174704641	309.418594822	308.774724745	309.340549964	1605281
2020-07-10 15:00:00	309.077148569	309.203971463	308.999103711	309.174704641	1499682
2020-07-10 14:45:00	308.672290869	309.096659783	308.618635029	309.067392962	1088481
2020-07-10 14:30:00	308.677168672	308.799113763	308.452789706	308.667413065	1149472
2020-07-10 14:15:00	308.774724745	308.931204685	308.599123814	308.672290869	1172871
2020-07-10 14:00:00	308.589368207	308.93081446	308.521078956	308.774724745	1710887
2020-07-10 13:45:00	308.247921954	308.618635029	307.994276165	308.608879421	1060707
2020-07-10 13:30:00	308.028420791	308.306455597	307.916231307	308.238166346	873320
2020-07-10 13:15:00	308.111343452	308.218655132	307.916231307	308.023542987	769797
2020-07-10 13:00:00	307.844039814	308.160121488	307.750385984	308.111343452	851600
2020-07-10 12:45:00	307.516251411	307.896720093	307.213827586	307.847942057	999173
2020-07-10 12:30:00	308.325966812	308.355233633	307.438206553	307.506495803	1718886
2020-07-10 12:15:00	308.130854667	308.404011669	307.847942057	308.316211204	1524682
2020-07-10 12:00:00	308.113099462	308.208899525	307.828430842	308.130854667	1609451
2020-07-10 11:45:00	307.584540661	308.179632703	307.155293943	308.125976863	1442719
2020-07-10 11:30:00	307.389428517	307.818675235	307.369917302	307.633318698	897485
2020-07-10 11:15:00	307.369917302	307.564931891	306.808969886	307.379672909	1319083
2020-07-10 11:00:00	307.750385984	307.789408413	307.052860067	307.379672909	1887212
2020-07-10 10:45:00	306.950426191	307.935742522	306.795312036	307.73087477	3252447
2020-07-10 10:30:00	306.823603297	307.116271514	306.267533684	306.969937405	1980598
2020-07-10 10:15:00	306.306556113	306.847992315	305.11637203	306.818725493	2455401
2020-07-10 10:00:00	307.282116837	307.389428517	305.935843038	306.335822935	2517476
2020-07-10 09:45:00	306.628491152	307.389428517	305.809020144	307.282116837	3892800
2020-07-10 09:30:00	306.628491152	306.891892547	306.550446294	306.59922433	217386
2020-07-10 09:15:00	306.091932754	307.106515907	306.091932754	306.648002366	408436
2020-07-10 09:00:00	305.789508929	306.384600971	305.789508929	306.072421539	244751
2020-07-10 08:45:00	304.667614097	306.765069653	304.667614097	305.799264536	734850
2020-07-10 08:30:00	304.570058024	304.813948205	304.55054681	304.813948205	93645
2020-07-10 08:15:00	305.18466128	306.355334149	303.779853838	304.589569239	208090
2020-07-10 08:00:00	305.633419213	305.643174821	305.077349601	305.106616422	113724
2020-07-10 07:45:00	305.613907999	305.662686035	305.555374355	305.633419213	19385
2020-07-10 07:30:00	305.945598645	305.955354252	305.584641177	305.594396784	46978
2020-07-10 07:15:00	305.623663606	306.062665932	305.623663606	305.984621074	31391
2020-07-10 07:00:00	305.526107534	305.594396784	305.457818283	305.555374355	7586
2020-07-10 06:45:00	305.087105208	305.57488557	305.087105208	305.506596319	19969
2020-07-10 06:30:00	305.321239782	305.321239782	304.960282314	305.018815957	120519
2020-07-10 06:15:00	305.29197296	305.46757389	305.213928102	305.213928102	12753
2020-07-10 06:00:00	305.145638851	305.340750996	305.057838386	305.272461745	5706
2020-07-10 05:45:00	304.921259885	305.243194924	304.921259885	305.243194924	8877
2020-07-10 05:30:00	304.638347275	304.950526707	304.61883606	304.950526707	5890
2020-07-10 05:15:00	304.960282314	305.135883244	304.394457094	304.531035595	11956
2020-07-10 05:00:00	305.487085105	305.487085105	304.813948205	304.852970634	13809
2020-07-10 04:45:00	305.545618748	305.545618748	305.174905673	305.301728567	4976
2020-07-10 04:30:00	305.769997715	305.877309394	305.604152392	305.789508929	4735
2020-07-10 04:15:00	304.999304743	305.740730893	304.999304743	305.526107534	22562
2020-07-09 20:00:00	307.62356309	307.643074305	307.418695338	307.457717767	26347
2020-07-09 19:45:00	307.262605622	307.779652806	307.243094408	307.574785054	59930
2020-07-09 19:30:00	306.852870118	307.262605622	306.852870118	307.223583193	60319
2020-07-09 19:15:00	306.823603297	306.911403762	306.813847689	306.911403762	7387
2020-07-09 19:00:00	306.862625726	306.891892547	306.794336475	306.843114511	3108
2020-07-09 18:45:00	306.911403762	306.940670583	306.813847689	306.813847689	12032
2020-07-09 18:30:00	306.901648155	306.979693012	306.813847689	306.911403762	38571
2020-07-09 18:15:00	306.648002366	307.008959834	306.648002366	306.872381333	60519
2020-07-09 18:00:00	306.569957508	306.628491152	306.482157043	306.628491152	51605
2020-07-09 17:45:00	306.589468723	306.696780402	306.530935079	306.59922433	10320
2020-07-09 17:30:00	306.638246759	306.638246759	306.579713116	306.618735545	4882
2020-07-09 17:15:00	306.589468723	306.667513581	306.560201901	306.657757974	16210
2020-07-09 17:00:00	306.569957508	306.735802831	306.569957508	306.618735545	2041240
2020-07-09 16:45:00	306.452890222	306.589468723	306.4236234	306.569957508	155946
2020-07-09 16:30:00	306.501668258	306.696780402	306.4236234	306.472401436	298860
2020-07-09 16:15:00	306.745558439	307.145538336	306.4236234	306.521179472	4445582
2020-07-09 16:00:00	306.355334149	307.486984589	306.287044898	306.735802831	7842706
2020-07-09 15:45:00	306.277289291	306.4236234	305.633419213	306.354943925	3176713
2020-07-09 15:30:00	307.62356309	307.828430842	306.228511255	306.257778077	2940739
2020-07-09 15:15:00	307.174805157	307.643074305	307.067493478	307.62356309	2163262
2020-07-09 15:00:00	306.59922433	307.213827586	306.540983355	307.184560764	1100613
2020-07-09 14:45:00	306.862625726	306.911403762	306.569957508	306.579713116	1486161
2020-07-09 14:30:00	306.345578542	306.979693012	306.345578542	306.852870118	1687985
2020-07-09 14:15:00	305.721219679	306.384600971	305.526107534	306.335822935	1197955
2020-07-09 14:00:00	306.013887896	306.101688361	305.565129963	305.730975286	1182653
2020-07-09 13:45:00	306.243144666	306.726047224	305.974865467	306.013887896	1233332
2020-07-09 13:30:00	306.404112185	306.667513581	306.111443968	306.23855953	1373195
2020-07-09 13:15:00	305.836726068	306.482157043	305.604152392	306.404112185	2172154
2020-07-09 13:00:00	305.418795854	305.955354252	305.39928464	305.848042573	1788570
2020-07-09 12:45:00	305.350506603	305.672441642	305.106616422	305.418795854	2504223
2020-07-09 12:30:00	305.306606371	305.769997715	305.233439317	305.350506603	2660375
2020-07-09 12:15:00	304.609080453	305.769997715	304.44323513	305.306606371	3880633
2020-07-09 12:00:00	303.731075802	304.667614097	303.604252908	304.609080453	3009049
2020-07-09 11:45:00	304.121300091	304.706636526	303.389629548	303.750587016	3067842
2020-07-09 11:30:00	304.716392133	304.784681384	303.087205724	304.126177895	4910957
2020-07-09 11:15:00	304.326167843	304.950526707	303.496941228	304.72614774	5151081
2020-07-09 11:00:00	305.711464071	306.023643503	304.199344949	304.317680465	4596209
2020-07-09 10:45:00	307.467473374	307.701607948	305.555374355	305.730975286	2913925
2020-07-09 10:30:00	307.994276165	307.994276165	306.891892547	307.457717767	3556520
2020-07-09 10:15:00	308.374744848	308.667413065	307.731850331	308.004031773	2684437
2020-07-09 10:00:00	307.847942057	308.413767277	307.643074305	308.374744848	2001197
2020-07-09 09:45:00	309.096659783	309.350305572	307.808919628	307.847942057	3937185
2020-07-09 09:30:00	309.106415391	309.21372707	309.03812614	309.096659783	89944
2020-07-09 09:15:00	309.184460249	309.252749499	309.116170998	309.14543782	101466
2020-07-09 09:00:00	309.369816786	309.447861644	309.194215856	309.252749499	107847
2020-07-09 08:45:00	309.086904176	309.369816786	309.03812614	309.369816786	218753
2020-07-09 08:30:00	308.745457923	309.174704641	308.735702316	309.125926605	121595
2020-07-09 08:15:00	308.329966611	308.979592497	308.277188775	308.784480352	114693
2020-07-09 08:00:00	308.921058853	308.950325675	308.774724745	308.852769602	19797
2020-07-09 07:45:00	308.891792031	308.989348104	308.784480352	308.93081446	26082
2020-07-09 07:30:00	308.374744848	309.03812614	308.355233633	308.93081446	49814
2020-07-09 07:15:00	308.316211204	308.413767277	308.238166346	308.325966812	36195
2020-07-09 07:00:00	308.316211204	308.374744848	308.121099059	308.267433168	10181
2020-07-09 06:45:00	308.521078956	308.521078956	308.286944383	308.316211204	4465
2020-07-09 06:30:00	308.569856993	308.706435494	308.511323349	308.657657458	16490
2020-07-09 06:15:00	308.452789706	308.686924279	308.433278491	308.569856993	5190
2020-07-09 06:00:00	308.29669999	308.686924279	308.29669999	308.540590171	11913
2020-07-09 05:45:00	308.052809809	308.257677561	308.052809809	308.179632703	3844
2020-07-09 05:30:00	308.511323349	308.511323349	307.965009344	308.033298594	16092
2020-07-09 05:15:00	308.36498924	308.501567742	308.36498924	308.501567742	4334
2020-07-09 05:00:00	308.433278491	308.569856993	308.423522884	308.433278491	16682
2020-07-09 04:45:00	308.540590171	308.64790185	308.355233633	308.482056527	12713
2020-07-09 04:30:00	308.706435494	308.735702316	308.462545313	308.511323349	8712
2020-07-09 04:15:00	308.452789706	308.803991566	308.277188775	308.677168672	8922
2020-07-08 20:00:00	309.174704641	309.301527536	309.03812614	309.106415391	114251
2020-07-08 19:45:00	309.047881747	309.174704641	308.882036424	309.164949034	115022
2020-07-08 19:30:00	309.028370533	309.14543782	308.989348104	309.057637355	15022
2020-07-08 19:15:00	308.940570068	309.047881747	308.852769602	309.047881747	32718
2020-07-08 19:00:00	308.979592497	309.057637355	308.86252521	308.940570068	27283
2020-07-08 18:45:00	309.057637355	309.125926605	308.960081282	308.989348104	22648
2020-07-08 18:30:00	309.135682212	309.14543782	308.999103711	309.03812614	17524
2020-07-08 18:15:00	308.882036424	309.164949034	308.882036424	309.125926605	88746
2020-07-08 18:00:00	308.872280817	308.911303246	308.774724745	308.852769602	37468
2020-07-08 17:45:00	308.803991566	308.940570068	308.784480352	308.940570068	20979
2020-07-08 17:30:00	308.823502781	308.852769602	308.794235959	308.803991566	9959
2020-07-08 17:15:00	308.823502781	308.833258388	308.784480352	308.833258388	43850
2020-07-08 17:00:00	308.891792031	308.891792031	308.794235959	308.833258388	122542
2020-07-08 16:45:00	308.667413065	308.969836889	308.342746456	308.921058853	175244
2020-07-08 16:30:00	308.657657458	308.75521353	308.628390636	308.638146243	196404
2020-07-08 16:15:00	308.384500455	308.725946708	308.218655132	308.716191101	3005002
2020-07-08 16:00:00	307.799164021	308.443034098	307.458498216	308.394256062	4865108
2020-07-08 15:45:00	307.833308646	308.345478026	307.657707716	307.808919628	3074819
2020-07-08 15:30:00	307.701607948	308.228410739	307.516251411	307.838284006	2532213
2020-07-08 15:15:00	306.887014744	307.760141592	306.838236707	307.701607948	2408371
2020-07-08 15:00:00	306.209000041	307.018715441	306.150466397	306.88213694	1621697
2020-07-08 14:45:00	306.716291617	306.735802831	306.160222004	306.199244433	947517
2020-07-08 14:30:00	306.394356578	306.950426191	306.345578542	306.702536211	954127
2020-07-08 14:15:00	306.189488826	306.70653601	305.935843038	306.394356578	1319672
2020-07-08 14:00:00	306.540690687	306.677269188	306.03339911	306.189488826	1129194
2020-07-08 13:45:00	306.257778077	306.745558439	306.238266862	306.550446294	996803
2020-07-08 13:30:00	306.930914976	306.960181798	305.916331823	306.257778077	1584640
2020-07-08 13:15:00	307.213925142	307.252850015	306.88213694	306.911403762	693104
2020-07-08 13:00:00	306.521179472	307.243094408	306.511423865	307.21870539	1264613
2020-07-08 12:45:00	306.901648155	307.038226656	306.4236234	306.521179472	1016204
2020-07-08 12:30:00	306.589468723	307.038226656	306.384600971	306.892672996	1157845
2020-07-08 12:15:00	306.462645829	306.782922414	306.31631172	306.579713116	1456966
2020-07-08 12:00:00	306.404112185	306.687024795	306.101688361	306.462645829	1411973
2020-07-08 11:45:00	305.809020144	306.4236234	305.68219725	306.404112185	2516343
2020-07-08 11:30:00	306.804092082	306.823603297	305.057838386	305.809020144	3738290
2020-07-08 11:15:00	307.672341126	307.760141592	306.238266862	306.804092082	2206987
2020-07-08 11:00:00	307.594296269	307.789408413	307.34065048	307.682096734	1014722
2020-07-08 10:45:00	307.545518232	308.052809809	307.44796216	307.604051876	1617262
2020-07-08 10:30:00	308.208899525	308.208899525	307.418695338	307.540640429	1571405
2020-07-08 10:15:00	308.374744848	308.569856993	308.062565416	308.208899525	1919032
2020-07-08 10:00:00	307.769897199	308.462545313	307.604734768	308.373476619	2391282
2020-07-08 09:45:00	306.921159369	307.789408413	306.530935079	307.769311862	3190639
2020-07-08 09:30:00	306.413867793	306.911403762	306.413867793	306.911403762	169376
2020-07-08 09:15:00	306.530935079	306.696780402	306.267533684	306.394356578	83697
2020-07-08 09:00:00	306.189488826	306.667513581	306.091932754	306.560201901	71575
2020-07-08 08:45:00	306.521179472	306.521179472	306.091932754	306.189488826	153411
2020-07-08 08:30:00	306.462645829	306.589468723	306.306556113	306.472401436	97256
2020-07-08 08:15:00	306.804092082	306.979693012	306.052910325	306.482157043	96628
2020-07-08 08:00:00	306.726047224	306.984570816	306.716291617	306.726047224	65610
2020-07-08 07:45:00	306.248022469	306.77482526	306.228511255	306.755314046	57448
2020-07-08 07:30:00	306.589468723	306.608979937	306.130955183	306.238266862	28855
2020-07-08 07:15:00	306.394356578	306.638246759	306.326067327	306.49191265	48751
2020-07-08 07:00:00	306.228511255	306.413867793	306.189488826	306.413867793	40632
2020-07-08 06:45:00	305.848042573	306.267533684	305.848042573	306.218755648	10923
2020-07-08 06:30:00	305.779753322	305.945598645	305.672441642	305.848042573	4234
2020-07-08 06:15:00	305.662686035	305.848042573	305.487085105	305.662686035	13751
2020-07-08 06:00:00	305.496840712	305.828531358	305.487085105	305.799264536	63478
2020-07-08 05:45:00	305.838286965	306.130955183	305.448062676	305.496840712	29728
2020-07-08 05:30:00	305.96510986	306.023643503	305.594396784	305.887065002	24793
2020-07-08 05:15:00	306.765069653	306.765069653	306.043154717	306.043154717	8752
2020-07-08 05:00:00	307.194316372	307.194316372	306.608979937	306.657757974	12085
2020-07-08 04:45:00	306.960181798	307.62356309	306.755314046	307.184560764	13814
2020-07-08 04:30:00	306.930914976	307.126027121	306.755314046	306.98944862	4151
2020-07-08 04:15:00	306.921159369	307.096760299	306.59922433	306.843114511	9916
2020-07-07 20:00:00	306.49191265	306.579713116	306.4236234	306.49191265	26783
2020-07-07 19:45:00	306.384600971	306.511423865	306.326067327	306.511423865	17693
2020-07-07 19:30:00	306.404112185	306.501668258	306.365089756	306.384600971	17137
2020-07-07 19:15:00	306.082177146	306.384600971	306.062665932	306.384600971	16810
2020-07-07 19:00:00	306.199244433	306.218755648	306.062665932	306.091932754	12764
2020-07-07 18:45:00	306.228511255	306.365089756	305.984621074	306.179733219	79321
2020-07-07 18:30:00	306.306556113	306.413867793	306.160222004	306.218755648	38084
2020-07-07 18:15:00	306.023643503	306.355334149	305.96510986	306.306556113	114572
2020-07-07 18:00:00	305.935843038	306.091932754	305.935843038	306.023643503	21878
2020-07-07 17:45:00	305.945598645	306.023643503	305.85779818	305.935843038	21022
2020-07-07 17:30:00	305.984621074	306.072421539	305.935843038	305.955354252	17561
2020-07-07 17:15:00	305.935843038	306.082177146	305.935843038	305.955354252	49590
2020-07-07 17:00:00	306.004132288	306.130955183	305.935843038	306.004132288	55997
2020-07-07 16:45:00	306.023643503	306.111443968	305.906576216	306.072421539	104226
2020-07-07 16:30:00	306.062665932	306.150466397	305.943159743	306.043154717	3198272
2020-07-07 16:15:00	306.043154717	306.855406576	305.955354252	306.043154717	5691349
2020-07-07 16:00:00	306.852870118	306.852870118	305.711464071	306.052910325	12488152
2020-07-07 15:45:00	307.282116837	307.418695338	306.716291617	306.843114511	5095734
2020-07-07 15:30:00	307.067493478	307.604051876	306.98944862	307.282116837	2825832
2020-07-07 15:15:00	307.818675235	307.818675235	307.057835426	307.087004692	4568265
2020-07-07 15:00:00	307.73087477	307.857697664	307.34065048	307.818675235	3584743
2020-07-07 14:45:00	307.955253736	307.96013154	307.408939731	307.740630377	3791305
2020-07-07 14:30:00	308.408889473	308.433278491	307.896720093	307.955253736	2771158
2020-07-07 14:15:00	308.472983813	308.569856993	308.111343452	308.408889473	2165325
2020-07-07 14:00:00	308.64790185	308.677168672	308.257677561	308.47230092	731019
2020-07-07 13:45:00	308.511323349	308.706435494	308.29669999	308.64790185	1148085
2020-07-07 13:30:00	308.252799757	308.589368207	308.150365881	308.511323349	1470588
2020-07-07 13:15:00	308.643024047	309.285918564	308.004031773	308.252799757	2652488
2020-07-07 13:00:00	308.306455597	308.657657458	308.267433168	308.638146243	991516
2020-07-07 12:45:00	308.608879421	308.725946708	308.208899525	308.316211204	1811070
2020-07-07 12:30:00	308.589368207	308.803991566	308.394256062	308.618635029	883138
2020-07-07 12:15:00	308.999103711	309.233238285	308.580002824	308.589368207	1413473
2020-07-07 12:00:00	309.077148569	309.467372859	308.843013995	308.989348104	1084501
2020-07-07 11:45:00	309.506395288	309.602000238	308.979592497	309.091879536	1136325
2020-07-07 11:30:00	309.350305572	309.760041076	309.350305572	309.506395288	1599548
2020-07-07 11:15:00	309.086904176	309.525906502	308.979592497	309.340549964	1784555
2020-07-07 11:00:00	308.530834564	309.184460249	308.325966812	309.088562629	2308660
2020-07-07 10:45:00	309.028370533	309.135682212	308.540590171	308.540590171	1474222
2020-07-07 10:30:00	309.164949034	309.301137311	308.823502781	309.023492729	1555851
2020-07-07 10:15:00	308.262555364	309.203971463	308.111343452	309.155193427	3545427
2020-07-07 10:00:00	308.01378738	308.521078956	307.945498129	308.267433168	2964175
2020-07-07 09:45:00	307.672341126	308.033298594	307.204071979	308.018665183	5735514
2020-07-07 09:30:00	307.604051876	307.750385984	307.44796216	307.652829912	97068
2020-07-07 09:15:00	307.594296269	307.691949897	307.526007018	307.643074305	75481
2020-07-07 09:00:00	307.233338801	307.633318698	307.233338801	307.613807483	47879
2020-07-07 08:45:00	307.330894873	307.330894873	307.018715441	307.233338801	124823
2020-07-07 08:30:00	307.516251411	307.545518232	307.253045127	307.330894873	134259
2020-07-07 08:15:00	307.535762625	309.155193427	306.492302875	307.516251411	158427
2020-07-07 08:00:00	307.545518232	307.750385984	307.457717767	307.526007018	99152
2020-07-07 07:45:00	307.223583193	307.55527384	307.087004692	307.506495803	73105
2020-07-07 07:30:00	306.940670583	307.261630062	306.940670583	307.243094408	81635
2020-07-07 07:15:00	306.843114511	306.98944862	306.638246759	306.940670583	79137
2020-07-07 07:00:00	307.008959834	307.008959834	306.648002366	306.667513581	16931
2020-07-07 06:45:00	306.765069653	307.301628051	306.765069653	306.979693012	31120
2020-07-07 06:30:00	306.755314046	306.823603297	306.277289291	306.804092082	24018
2020-07-07 06:15:00	306.784580868	306.852870118	306.569957508	306.687024795	66842
2020-07-07 06:00:00	306.70653601	306.755314046	306.413867793	306.716291617	7327
2020-07-07 05:45:00	306.765069653	306.88213694	306.70653601	306.813847689	16644
2020-07-07 05:30:00	306.657757974	306.804092082	306.472401436	306.667513581	9084
2020-07-07 05:15:00	306.999204227	307.096760299	306.608979937	306.726047224	14165
2020-07-07 05:00:00	307.096760299	307.301628051	306.901648155	307.096760299	10940
2020-07-07 04:45:00	306.88213694	307.243094408	306.88213694	307.184560764	6818
2020-07-07 04:30:00	307.779652806	307.779652806	306.813847689	306.891892547	33346
2020-07-07 04:15:00	307.886964486	308.052809809	307.369917302	307.847942057	26636
2020-07-06 20:00:00	309.945397613	310.0624649	309.867352755	309.964908828	67604
2020-07-06 19:45:00	309.88686397	310.140509758	309.88686397	309.955153221	67497
2020-07-06 19:30:00	309.545417716	309.935642006	309.545417716	309.857597148	61888
2020-07-06 19:15:00	309.516150895	309.750285469	309.49663968	309.525906502	247778
2020-07-06 19:00:00	309.252749499	309.642973789	309.252749499	309.506395288	22002
2020-07-06 18:45:00	309.14543782	309.311283143	309.067392962	309.291771928	22308
2020-07-06 18:30:00	309.057637355	309.184460249	309.028370533	309.116170998	19930
2020-07-06 18:15:00	309.282016321	309.350305572	309.028370533	309.028370533	49212
2020-07-06 18:00:00	309.252749499	309.301527536	309.223482678	309.282016321	13176
2020-07-06 17:45:00	309.242993892	309.272260714	309.233238285	309.252749499	6651
2020-07-06 17:30:00	309.242993892	309.311283143	309.135682212	309.272260714	45566
2020-07-06 17:15:00	309.233238285	309.272260714	309.116170998	309.116170998	30640
2020-07-06 17:00:00	309.369816786	309.399083608	309.203971463	309.203971463	76598
2020-07-06 16:45:00	309.399083608	309.525906502	309.301527536	309.360061179	407415
2020-07-06 16:30:00	309.438106037	309.486884073	309.301527536	309.350305572	778565
2020-07-06 16:15:00	309.233238285	309.652729396	309.018614926	309.447861644	5025517
2020-07-06 16:00:00	308.764969137	309.486884073	308.686924279	309.242993892	7439326
2020-07-06 15:45:00	308.501567742	308.823600337	308.140610274	308.774724745	2923405
2020-07-06 15:30:00	308.306455597	308.540590171	308.033298594	308.491812135	1976724
2020-07-06 15:15:00	308.257677561	308.482056527	307.916231307	308.306455597	1682334
2020-07-06 15:00:00	308.18938831	308.394256062	307.994276165	308.267433168	1130981
2020-07-06 14:45:00	308.247921954	308.64790185	308.160121488	308.204021721	1600246
2020-07-06 14:30:00	308.205680174	308.316211204	307.847942057	308.247921954	1878623
2020-07-06 14:15:00	308.882036424	308.896669835	308.199143917	308.218655132	1816670
2020-07-06 14:00:00	308.872183261	308.921156409	308.613757225	308.890816471	667050
2020-07-06 13:45:00	308.823502781	308.940570068	308.695216546	308.852769602	1308080
2020-07-06 13:30:00	308.462545313	308.824966122	308.29669999	308.823502781	1363326
2020-07-06 13:15:00	308.750335726	308.815600739	308.462545313	308.47230092	593067
2020-07-06 13:00:00	308.657657458	308.843013995	308.628390636	308.745457923	783916
2020-07-06 12:45:00	308.521078956	308.686924279	308.36498924	308.667413065	688969
2020-07-06 12:30:00	308.608879421	308.803991566	308.277188775	308.52595676	1370249
2020-07-06 12:15:00	308.711313298	308.843013995	308.47230092	308.608879421	1583713
2020-07-06 12:00:00	309.330794357	309.438106037	308.706435494	308.711313298	1430303
2020-07-06 11:45:00	309.384450197	309.477128466	309.067392962	309.330794357	1704935
2020-07-06 11:30:00	309.164949034	309.408839215	309.028370533	309.389328001	1785279
2020-07-06 11:15:00	309.184460249	309.311185587	308.960081282	309.164949034	1601368
2020-07-06 11:00:00	308.599123814	309.203971463	308.540590171	309.155193427	1702424
2020-07-06 10:45:00	308.228410739	308.75521353	307.974764951	308.608879421	1868446
2020-07-06 10:30:00	308.247921954	308.677168672	307.847942057	308.247921954	2260175
2020-07-06 10:15:00	309.32103875	309.916130792	307.994276165	308.263530925	4564550
2020-07-06 10:00:00	308.394256062	309.135682212	308.384500455	308.979592497	1977863
2020-07-06 09:45:00	308.638146243	308.911303246	308.150365881	308.394256062	4136433
2020-07-06 09:30:00	308.979592497	309.067392962	308.64790185	308.64790185	142089
2020-07-06 09:15:00	309.291771928	309.330794357	309.008859318	309.047881747	137374
2020-07-06 09:00:00	309.155193427	309.330794357	309.057637355	309.330794357	126591
2020-07-06 08:45:00	309.262505107	309.379572393	309.125926605	309.174704641	230682
2020-07-06 08:30:00	309.106415391	309.301527536	309.057637355	309.262505107	187956
2020-07-06 08:15:00	308.813649617	309.125926605	308.374744848	309.096659783	161423
2020-07-06 08:00:00	308.716191101	309.116170998	308.716191101	309.028370533	126644
2020-07-06 07:45:00	308.833258388	308.882036424	308.540590171	308.706435494	71553
2020-07-06 07:30:00	308.803991566	308.872280817	308.589368207	308.803991566	38610
2020-07-06 07:15:00	308.891792031	308.891792031	308.618635029	308.784480352	107431
2020-07-06 07:00:00	308.813747174	308.93081446	308.764969137	308.891792031	23064
2020-07-06 06:45:00	309.21372707	309.21372707	308.735702316	308.813747174	49573
2020-07-06 06:30:00	309.447861644	309.447861644	309.135682212	309.194215856	70002
2020-07-06 06:15:00	308.93081446	309.516150895	308.93081446	309.447861644	43977
2020-07-06 06:00:00	308.764969137	308.872280817	308.667413065	308.803991566	29341
2020-07-06 05:45:00	308.628390636	308.843013995	308.569856993	308.735702316	22578
2020-07-06 05:30:00	308.228410739	308.569856993	308.228410739	308.569856993	16468
2020-07-06 05:15:00	308.706435494	308.803991566	308.150365881	308.257677561	14447
2020-07-06 05:00:00	308.911303246	309.028370533	308.706435494	308.75521353	4842
2020-07-06 04:45:00	309.252749499	309.252749499	308.764969137	308.872280817	30949
2020-07-06 04:30:00	309.116170998	309.379572393	308.852769602	309.252749499	12939
2020-07-06 04:15:00	308.872280817	309.233238285	308.872280817	309.155193427	17502
2020-07-02 20:00:00	305.321239782	305.330995389	305.057838386	305.155394459	24944
2020-07-02 19:45:00	305.252950531	305.428551461	305.252950531	305.379773425	9272
2020-07-02 19:30:00	305.340750996	305.389529032	305.252950531	305.252950531	5897
2020-07-02 19:15:00	305.379773425	305.496840712	305.321239782	305.341726557	16795
2020-07-02 19:00:00	305.448062676	305.487085105	305.311484174	305.330995389	13569
2020-07-02 18:45:00	305.174905673	305.526107534	305.135883244	305.428551461	43648
2020-07-02 18:30:00	305.087105208	305.301728567	305.00906035	305.243194924	27119
2020-07-02 18:15:00	304.862726241	305.165150066	304.794436991	305.155394459	35495
2020-07-02 18:00:00	304.862726241	304.979793528	304.813948205	304.813948205	22926
2020-07-02 17:45:00	304.931015492	305.048082779	304.823703812	304.911504278	23994
2020-07-02 17:30:00	304.83345942	304.940771099	304.823703812	304.940771099	76023
2020-07-02 17:15:00	304.882237456	304.970037921	304.745658955	304.882237456	446034
2020-07-02 17:00:00	305.11637203	305.11637203	304.599324846	304.940771099	120478
2020-07-02 16:45:00	305.223683709	305.301728567	304.960282314	305.077349601	169583
2020-07-02 16:30:00	305.233439317	305.243194924	305.096860815	305.096860815	699686
2020-07-02 16:15:00	304.55054681	305.370017818	304.203149636	305.252950531	4696339
2020-07-02 16:00:00	305.038327172	305.641809036	303.896921125	304.55054681	10389045
2020-07-02 15:45:00	305.662686035	305.809020144	304.950526707	305.033449368	3424041
2020-07-02 15:30:00	305.781021551	306.023643503	305.594396784	305.643272377	1830286
2020-07-02 15:15:00	306.413867793	306.530935079	305.68219725	305.779753322	1991711
2020-07-02 15:00:00	306.443134614	306.690927038	306.267533684	306.413867793	1461404
2020-07-02 14:45:00	306.394356578	306.716291617	306.326067327	306.443134614	1654815
2020-07-02 14:30:00	306.013887896	306.482157043	305.877309394	306.384600971	1516776
2020-07-02 14:15:00	306.091932754	306.326067327	305.848042573	306.004132288	1227297
2020-07-02 14:00:00	306.330945131	306.521179472	306.03339911	306.091932754	2119000
2020-07-02 13:45:00	305.956524925	306.355334149	305.906576216	306.335822935	1260068
2020-07-02 13:30:00	305.818775751	306.077396899	305.721219679	305.96510986	711321
2020-07-02 13:15:00	306.03339911	306.091932754	305.740730893	305.818775751	762454
2020-07-02 13:00:00	305.872431591	306.130955183	305.7504865	306.040715816	1141843
2020-07-02 12:45:00	306.03339911	306.052910325	305.57488557	305.867553787	1085439
2020-07-02 12:30:00	305.7504865	306.043154717	305.409040247	306.023643503	1001926
2020-07-02 12:15:00	305.945598645	306.038276914	305.213928102	305.769997715	1541002
2020-07-02 12:00:00	306.023643503	306.179733219	305.7504865	305.945598645	1288356
2020-07-02 11:45:00	305.213928102	306.052910325	305.145638851	306.004132288	1552417
2020-07-02 11:30:00	304.711514329	305.46757389	304.413968308	305.18466128	1817800
2020-07-02 11:15:00	305.262706138	305.477329498	304.57015558	304.702929395	2218505
2020-07-02 11:00:00	306.452890222	306.648002366	305.135883244	305.262706138	2622164
2020-07-02 10:45:00	305.947549766	306.589468723	305.740730893	306.448012418	2901335
2020-07-02 10:30:00	307.038226656	307.438206553	305.896820609	305.945598645	2857541
2020-07-02 10:15:00	307.67721893	307.984520558	306.940670583	307.0381291	2724313
2020-07-02 10:00:00	307.223583193	307.766677848	307.16504955	307.662585519	2689334
2020-07-02 09:45:00	306.560201901	307.682096734	306.462645829	307.213827586	5159601
2020-07-02 09:30:00	306.579713116	306.88213694	306.550446294	306.570933069	217900
2020-07-02 09:15:00	306.979693012	307.096760299	306.530935079	306.59922433	214670
2020-07-02 09:00:00	306.199244433	307.047982263	306.199244433	307.008959834	379354
2020-07-02 08:45:00	305.048082779	306.862625726	304.960282314	306.169977612	1372119
2020-07-02 08:30:00	305.272461745	305.272461745	304.755414562	305.018815957	235398
2020-07-02 08:15:00	304.96037987	305.29197296	302.202664815	305.272461745	293579
2020-07-02 08:00:00	305.145638851	305.233439317	305.057838386	305.204172495	30347
2020-07-02 07:45:00	305.096860815	305.233439317	305.087105208	305.155394459	41574
2020-07-02 07:30:00	305.18466128	305.301728567	305.028571565	305.028571565	22428
2020-07-02 07:15:00	304.911504278	305.213928102	304.862726241	305.165150066	53246
2020-07-02 07:00:00	304.852970634	304.989549136	304.745658955	304.960282314	45259
2020-07-02 06:45:00	304.452990737	304.765170169	304.433479523	304.716392133	64761
2020-07-02 06:30:00	304.570058024	304.599324846	304.33592345	304.55054681	4556
2020-07-02 06:15:00	304.667614097	304.667614097	304.374945879	304.472501952	6320
2020-07-02 06:00:00	304.55054681	304.677369704	304.394457094	304.677369704	3058
2020-07-02 05:45:00	304.72614774	304.72614774	304.452990737	304.55054681	6503
2020-07-02 05:30:00	304.755414562	305.038327172	304.696880918	304.979793528	10167
2020-07-02 05:15:00	304.872481849	304.891993063	304.696880918	304.745658955	5711
2020-07-02 05:00:00	305.330995389	305.350506603	304.891993063	304.891993063	8507
2020-07-02 04:45:00	305.096860815	305.477329498	305.096860815	305.448062676	7739
2020-07-02 04:30:00	304.921259885	305.282217353	304.72614774	305.096860815	21864
2020-07-02 04:15:00	304.374945879	304.970037921	304.374945879	304.823703812	13801
2020-07-01 20:15:00	302.74575947	302.74575947	302.74575947	302.74575947	200
2020-07-01 20:00:00	302.999405259	303.038427688	302.657959005	302.765270685	73667
2020-07-01 19:45:00	302.638447791	303.048183295	302.57015854	302.999307703	34553
2020-07-01 19:30:00	302.979894044	302.979894044	302.667714612	302.667714612	57998
2020-07-01 19:15:00	303.048183295	303.155494974	302.911604793	303.009160866	52398
2020-07-01 19:00:00	302.989649651	303.048183295	302.755515078	303.048183295	16733
2020-07-01 18:45:00	302.833559936	303.057938902	302.716492649	302.950627222	106326
2020-07-01 18:30:00	302.618936576	302.931116008	302.472602468	302.833559936	76142
2020-07-01 18:15:00	302.579914147	302.765270685	302.375046395	302.599425362	63029
2020-07-01 18:00:00	302.433580039	302.648203398	302.433580039	302.550647326	28931
2020-07-01 17:45:00	302.511624897	302.511624897	302.423824431	302.433580039	3773
2020-07-01 17:30:00	302.433580039	302.521380504	302.39455761	302.443335646	38423
2020-07-01 17:15:00	302.531136111	302.667714612	302.423824431	302.433580039	75844
2020-07-01 17:00:00	302.931116008	302.931116008	302.531136111	302.560402933	263067
2020-07-01 16:45:00	302.667714612	303.009160866	302.667714612	302.931116008	286470
2020-07-01 16:30:00	302.775026292	304.041304112	302.579914147	302.667714612	437495
2020-07-01 16:15:00	302.989649651	303.057938902	302.579914147	302.765270685	4169308
2020-07-01 16:00:00	303.896921125	304.2676342	302.85307115	302.979894044	8269191
2020-07-01 15:45:00	303.87740991	304.131055698	303.643275336	303.896921125	3653692
2020-07-01 15:30:00	303.574986086	304.082277662	303.389629548	303.887165517	2147265
2020-07-01 15:15:00	303.31158469	303.750587016	303.175006189	303.570108282	1693482
2020-07-01 15:00:00	302.822145875	303.41889637	302.716492649	303.31158469	2379113
2020-07-01 14:45:00	303.321340298	303.574986086	302.794537507	302.814048721	1459085
2020-07-01 14:30:00	303.545719264	303.614008515	303.13598376	303.321340298	1157679
2020-07-01 14:15:00	303.150617171	303.667664355	303.07735256	303.555474871	1716990
2020-07-01 14:00:00	302.901849186	303.184761796	302.726248256	303.145739367	1060475
2020-07-01 13:45:00	303.209931263	303.467674406	302.833559936	302.896971383	1078894
2020-07-01 13:30:00	303.009160866	303.340851512	302.814048721	303.214028618	929310
2020-07-01 13:15:00	303.194517403	303.282317869	302.711614845	302.999405259	1501451
2020-07-01 13:00:00	303.643275336	303.668444803	302.862826757	303.184761796	3389490
2020-07-01 12:45:00	303.379873941	303.828631874	303.370118334	303.633617285	1578874
2020-07-01 12:30:00	302.999405259	303.511574639	302.940871615	303.384751745	1573219
2020-07-01 12:15:00	302.667812169	302.999405259	302.531136111	302.999405259	1050101
2020-07-01 12:00:00	302.46284686	302.862826757	302.414068824	302.67747022	1633778
2020-07-01 11:45:00	301.662887067	302.482358075	301.623864638	302.46284686	1742326
2020-07-01 11:30:00	302.862826757	303.056280449	301.516552958	301.672642674	2612689
2020-07-01 11:15:00	303.038427688	303.106716938	302.248223501	302.853168706	1536774
2020-07-01 11:00:00	302.838437739	303.02867208	302.189689858	303.009160866	2235118
2020-07-01 10:45:00	303.321340298	303.653030944	302.823804328	302.838437739	2791332
2020-07-01 10:30:00	303.262806654	303.428651977	302.804293114	303.31158469	1833056
2020-07-01 10:15:00	302.277490323	303.41889637	302.209201072	303.262806654	3455027
2020-07-01 10:00:00	303.165250582	303.204273011	301.848243604	302.238467894	3074567
2020-07-01 09:45:00	302.00433332	303.321340298	301.740931925	303.155494974	5905183
2020-07-01 09:30:00	302.160423036	302.218956679	301.760443139	301.984822106	430202
2020-07-01 09:15:00	301.984822106	302.775026292	301.799465568	302.189689858	1105362
2020-07-01 09:00:00	300.58977027	302.014088927	300.58977027	301.984822106	788604
2020-07-01 08:45:00	300.199545981	300.999505774	300.141012337	300.58977027	428796
2020-07-01 08:30:00	299.711765619	300.823904844	299.584942725	300.22861769	300658
2020-07-01 08:15:00	299.594698332	301.428752493	298.989850683	299.789810477	186176
2020-07-01 08:00:00	299.2825189	299.682498797	299.175207221	299.643476368	183027
2020-07-01 07:45:00	299.682498797	299.731276833	298.93131704	299.292274508	211568
2020-07-01 07:30:00	299.662987583	299.906877764	299.545920296	299.750788048	89893
2020-07-01 07:15:00	299.936144585	299.965411407	299.233740864	299.643476368	175468
2020-07-01 07:00:00	300.209301588	300.30685766	299.653231975	299.926388978	103053
2020-07-01 06:45:00	300.745859986	300.940972131	300.004433836	300.209301588	42661
2020-07-01 06:30:00	300.823904844	301.08730624	300.745859986	300.814149237	4417
2020-07-01 06:15:00	300.453191769	301.038528203	300.453191769	300.901949702	18150
2020-07-01 06:00:00	300.833660451	300.87268288	300.41416934	300.619037092	28746
2020-07-01 05:45:00	301.799465568	301.809221175	300.765371201	300.814149237	11716
2020-07-01 05:30:00	301.477530529	301.779954354	301.477530529	301.779954354	7205
2020-07-01 05:15:00	301.331196421	301.54581978	301.311685206	301.497041744	3771
2020-07-01 05:00:00	301.067795025	301.253151563	301.058039418	301.204373527	1838
2020-07-01 04:45:00	301.15559549	301.15559549	301.08730624	301.106817454	751
2020-07-01 04:30:00	301.448263708	301.448263708	300.960483346	300.960483346	3298
2020-07-01 04:15:00	301.194617919	301.565330994	301.194617919	301.526308565	21476
2020-06-30 20:00:00	300.755615594	300.862927273	300.570259056	300.745859986	98146
2020-06-30 19:45:00	301.038528203	301.048283811	300.716593165	300.775126808	108185
2020-06-30 19:30:00	301.058039418	301.214129134	300.950727738	300.970238953	140285
2020-06-30 19:15:00	300.843416059	301.058039418	300.736104379	301.058039418	34154
2020-06-30 19:00:00	301.26290717	301.26290717	300.814149237	300.814149237	50440
2020-06-30 18:45:00	301.194617919	301.331196421	301.194617919	301.282418384	18902
2020-06-30 18:30:00	301.194617919	301.243395955	300.80439363	301.194617919	53768
2020-06-30 18:15:00	301.058039418	301.340952028	300.931216524	301.194617919	62461
2020-06-30 18:00:00	300.911705309	301.067795025	300.862927273	301.058039418	1014236
2020-06-30 17:45:00	300.814149237	300.911705309	300.814149237	300.862927273	61650
2020-06-30 17:30:00	300.989750167	300.989750167	300.716593165	300.814149237	490152
2020-06-30 17:15:00	301.08730624	301.08730624	300.823904844	300.999505774	415717
2020-06-30 17:00:00	301.058039418	301.301929599	301.048381367	301.048381367	289443
2020-06-30 16:45:00	300.940972131	301.48894459	300.726348772	301.067795025	194707
2020-06-30 16:30:00	300.911705309	301.067795025	300.814149237	300.960483346	611785
2020-06-30 16:15:00	301.019016989	301.536064173	300.648303914	300.911705309	20314572
2020-06-30 16:00:00	300.765371201	302.618936576	300.628792699	301.028772596	25858117
2020-06-30 15:45:00	300.160523552	300.814149237	300.082478694	300.760493397	5489530
2020-06-30 15:30:00	299.633720761	300.394658126	299.360563758	300.158279762	3172378
2020-06-30 15:15:00	299.906877764	299.965411407	299.175207221	299.633720761	2396839
2020-06-30 15:00:00	299.833710709	299.916633371	299.623965154	299.90199996	2006878
2020-06-30 14:45:00	299.545334959	299.877610942	299.399586187	299.833710709	2592607
2020-06-30 14:30:00	298.784982931	299.555675903	298.692304662	299.555675903	2471186
2020-06-30 14:15:00	299.019117505	299.019117505	298.553775039	298.794738538	1686764
2020-06-30 14:00:00	298.453292285	299.136184792	298.453292285	299.028873112	1187851
2020-06-30 13:45:00	298.950828254	298.99960629	298.43378107	298.443536678	1124731
2020-06-30 13:30:00	298.628893215	298.962632539	298.219157711	298.950828254	1469087
2020-06-30 13:15:00	298.82400536	299.067895541	298.463047892	298.643526626	1241808
2020-06-30 13:00:00	299.072773345	299.126429184	298.71669368	298.82400536	1467967
2020-06-30 12:45:00	299.692254404	299.877610942	298.950828254	299.077651148	3107491
2020-06-30 12:30:00	299.614209546	300.014189443	299.594698332	299.697132208	1451717
2020-06-30 12:15:00	299.292274508	299.78005487	299.10691797	299.623965154	1614103
2020-06-30 12:00:00	299.175207221	299.360563758	299.019117505	299.292274508	1865158
2020-06-30 11:45:00	299.38983058	299.419097402	298.784982931	299.175207221	1962632
2020-06-30 11:30:00	299.253252079	299.819077298	299.253252079	299.38983058	1889972
2020-06-30 11:15:00	299.077651148	299.49714226	298.950828254	299.263105242	2145240
2020-06-30 11:00:00	298.199646497	299.184962828	298.097212621	299.067895541	3123562
2020-06-30 10:45:00	297.985023137	298.43378107	297.780155385	298.199646497	2174431
2020-06-30 10:30:00	297.916733887	298.482559107	297.721621742	298.004534352	3028834
2020-06-30 10:15:00	297.350908667	298.160624068	297.282619416	297.926489494	3015536
2020-06-30 10:00:00	297.321641845	297.911856083	296.863128305	297.34115306	2881941
2020-06-30 09:45:00	296.56070448	297.633723721	296.394859157	297.321641845	4530851
2020-06-30 09:30:00	296.414370372	296.716794196	296.229013834	296.56070448	158313
2020-06-30 09:15:00	296.589971302	296.911906341	296.258280656	296.414370372	72479
2020-06-30 09:00:00	296.56070448	296.736305411	296.394859157	296.619238124	68116
2020-06-30 08:45:00	296.658260553	296.746061018	296.248525049	296.521682051	113737
2020-06-30 08:30:00	296.872883912	296.999706806	296.648504946	296.648504946	70706
2020-06-30 08:15:00	297.975169974	297.985120693	295.985123653	296.902150734	105324
2020-06-30 08:00:00	297.682599313	297.682599313	297.146040915	297.263108202	129345
2020-06-30 07:45:00	297.506998383	298.072823603	297.506998383	297.633821277	152627
2020-06-30 07:30:00	297.136285308	297.546020812	297.087507271	297.497242775	52010
2020-06-30 07:15:00	296.902150734	297.136285308	296.765572232	297.136285308	44281
2020-06-30 07:00:00	297.028973628	297.077751664	296.902150734	296.960684377	18581
2020-06-30 06:45:00	297.107018486	297.253352594	297.05824045	297.05824045	21981
2020-06-30 06:30:00	296.853372698	297.253352594	296.765572232	297.204574558	9087
2020-06-30 06:15:00	296.853372698	296.960684377	296.755816625	296.960684377	7315
2020-06-30 06:00:00	296.619238124	296.931417556	296.49241523	296.863128305	27966
2020-06-30 05:45:00	296.453392801	296.814350269	296.453392801	296.502170837	18847
2020-06-30 05:30:00	296.10219094	296.570460088	296.014390475	296.56070448	37849
2020-06-30 05:15:00	296.063168511	296.150968976	295.790011508	296.053412904	58650
2020-06-30 05:00:00	296.092435333	296.248525049	295.955856832	296.043657297	27985
2020-06-30 04:45:00	296.541193266	296.628993731	295.994879261	296.131457762	23114
2020-06-30 04:30:00	296.27779187	296.589971302	296.160724584	296.589971302	18653
2020-06-30 04:15:00	296.570460088	296.765572232	296.229013834	296.443637194	20396
