# Supplementary material for: Stock price movement prediction based on Stocktwits investor sentiment using FinBERT and ensemble SVM
Source: PeerJ Comput Sci. 2023 Jun 7;9:e1403. doi: 10.7717/peerj-cs.1403 (PMC10280432; doi:10.7717/peerj-cs.1403)
Supplement: Supplemental Information 4 [file peerj-cs-09-1403-s004.zip › Financial(stock price in 15-minute increments)/SPY/SPY_2_8.csv]

time	open	high	low	close	volume
2020-08-28 20:00:00	342.382791685	342.451080936	342.373036078	342.4023029	13894
2020-08-28 19:45:00	342.373036078	342.4023029	342.324258042	342.382791685	11821
2020-08-28 19:30:00	342.353524864	342.412058507	342.334013649	342.412058507	4654
2020-08-28 19:15:00	342.363280471	342.363280471	342.304746827	342.324258042	5035
2020-08-28 19:00:00	342.470592151	342.490103365	342.343769256	342.363280471	5000
2020-08-28 18:45:00	342.421814114	342.460836543	342.421814114	342.451080936	21709
2020-08-28 18:30:00	342.324258042	342.421814114	342.324258042	342.421814114	19012
2020-08-28 18:15:00	342.216946362	342.373036078	342.207190755	342.373036078	34562
2020-08-28 18:00:00	342.246213184	342.265724399	342.158412719	342.22670197	28883
2020-08-28 17:45:00	342.148657112	342.246213184	342.148657112	342.246213184	33892
2020-08-28 17:30:00	342.099879075	342.197435148	342.031589825	342.168168326	40802
2020-08-28 17:15:00	342.041345432	342.177923933	342.01207861	342.11939029	269257
2020-08-28 17:00:00	342.041345432	342.148657112	342.01207861	342.099879075	85868
2020-08-28 16:45:00	341.904766931	342.031589825	341.826722073	342.01207861	158312
2020-08-28 16:30:00	341.924278145	342.01207861	339.713072208	341.934033752	1193299
2020-08-28 16:15:00	341.963300574	342.099879075	341.150560935	341.875500109	1381450
2020-08-28 16:00:00	342.080367861	342.148657112	341.680387964	341.973056181	6733076
2020-08-28 15:45:00	341.826722073	342.129145897	341.78282184	342.085245665	2011566
2020-08-28 15:30:00	341.846233287	342.039101642	341.748872327	341.826722073	2293450
2020-08-28 15:15:00	341.229386241	341.887011725	341.143829566	341.855988894	2255224
2020-08-28 15:00:00	340.977984243	341.368208532	340.977984243	341.231630031	1762211
2020-08-28 14:45:00	340.958473028	341.036517886	340.802383313	340.977984243	770493
2020-08-28 14:30:00	340.77214093	341.012128868	340.753605276	340.963350832	926419
2020-08-28 14:15:00	340.724338455	340.890183778	340.464839302	340.771555594	976295
2020-08-28 14:00:00	340.558493132	340.88042817	340.431670237	340.714582847	664227
2020-08-28 13:45:00	340.295091736	340.626294602	340.226802485	340.558493132	1299390
2020-08-28 13:30:00	340.519470703	340.890183778	340.280458325	340.280458325	2260819
2020-08-28 13:15:00	341.134073959	341.134073959	340.538981917	340.538981917	836968
2020-08-28 13:00:00	340.743849669	341.16334078	340.734094062	341.124318351	840394
2020-08-28 12:45:00	340.695071633	340.870672563	340.538981917	340.748727473	681022
2020-08-28 12:30:00	340.841405742	340.977984243	340.665804811	340.692730287	445115
2020-08-28 12:15:00	340.753605276	340.938961814	340.63653799	340.841405742	1542171
2020-08-28 12:00:00	340.743849669	340.899939385	340.587759953	340.763360884	639475
2020-08-28 11:45:00	340.654683419	340.753605276	340.480448274	340.743849669	576304
2020-08-28 11:30:00	340.36825879	340.781896537	340.295091736	340.665804811	988341
2020-08-28 11:15:00	339.895111839	340.460937059	339.748777731	340.366893005	2654922
2020-08-28 11:00:00	340.329236361	340.363380987	339.641466051	339.885356232	1121635
2020-08-28 10:45:00	340.334114165	340.597418004	339.714633105	340.314602951	1964018
2020-08-28 10:30:00	340.178024449	340.538981917	340.041445948	340.334016609	1590094
2020-08-28 10:15:00	340.75848308	340.81213892	340.090223984	340.168268842	1848058
2020-08-28 10:00:00	340.70482724	340.817016723	340.275580522	340.753605276	1725634
2020-08-28 09:45:00	340.899939385	341.036517886	340.090223984	340.724338455	2376619
2020-08-28 09:30:00	340.958473028	341.114562744	340.851161349	340.851161349	72131
2020-08-28 09:15:00	340.81213892	341.134073959	340.81213892	340.977984243	81478
2020-08-28 09:00:00	341.075540315	341.075540315	340.763360884	340.821894527	60867
2020-08-28 08:45:00	341.309674889	341.309674889	340.909694992	341.09505153	45798
2020-08-28 08:30:00	341.251141246	341.348697318	341.143829566	341.27065246	32213
2020-08-28 08:15:00	341.309772445	342.01207861	340.363380987	341.251141246	74104
2020-08-28 08:00:00	341.09505153	341.416986569	341.075540315	341.338941711	17459
2020-08-28 07:45:00	341.260896853	341.329186104	341.007251065	341.056029101	33751
2020-08-28 07:30:00	341.251141246	341.251141246	341.017006672	341.182851995	15531
2020-08-28 07:15:00	340.860916956	341.27065246	340.860916956	341.212118817	32652
2020-08-28 07:00:00	340.841405742	340.98773985	340.841405742	340.870672563	2531
2020-08-28 06:45:00	340.773116491	340.802383313	340.743849669	340.802383313	4712
2020-08-28 06:30:00	340.714582847	340.714582847	340.470692666	340.665804811	9441
2020-08-28 06:15:00	341.338941711	341.338941711	340.714582847	340.792627705	11660
2020-08-28 06:00:00	341.348697318	341.358452925	341.299919282	341.329186104	23307
2020-08-28 05:45:00	341.007251065	341.202363209	341.007251065	341.202363209	450
2020-08-28 05:30:00	341.514542641	341.514542641	341.231630031	341.231630031	3918
2020-08-28 05:15:00	341.241385638	341.416986569	341.017006672	341.416986569	4760
2020-08-28 05:00:00	341.114562744	341.368208532	341.114562744	341.368208532	550
2020-08-28 04:45:00	341.348697318	341.348697318	341.114562744	341.114562744	5719
2020-08-28 04:30:00	341.007251065	341.514542641	341.007251065	341.37796414	22864
2020-08-28 04:15:00	340.724338455	340.938961814	340.724338455	340.938961814	7637
2020-08-27 20:00:00	340.597515561	340.763360884	340.597515561	340.724338455	40502
2020-08-27 19:45:00	340.441425845	340.685316026	340.441425845	340.578004346	15966
2020-08-27 19:30:00	340.35362538	340.490203881	340.35362538	340.460937059	6800
2020-08-27 19:15:00	340.412159023	340.412159023	340.35362538	340.35362538	3279
2020-08-27 19:00:00	340.548737524	340.548737524	340.35362538	340.412159023	13088
2020-08-27 18:45:00	340.392647809	340.52922631	340.363380987	340.52922631	15447
2020-08-27 18:30:00	340.441425845	340.451181452	340.314602951	340.373136594	34224
2020-08-27 18:15:00	340.343869772	340.470692666	340.236558093	340.42191463	29211
2020-08-27 18:00:00	340.275580522	340.35362538	340.256069307	340.314602951	15465
2020-08-27 17:45:00	340.236558093	340.295091736	340.236558093	340.295091736	14098
2020-08-27 17:30:00	340.226802485	340.256069307	340.226802485	340.236558093	2347
2020-08-27 17:15:00	340.314602951	340.314602951	340.217046878	340.226802485	26952
2020-08-27 17:00:00	340.256069307	340.304847343	339.817066981	340.304847343	60758
2020-08-27 16:45:00	340.012179126	340.373136594	339.982912304	340.285336129	399660
2020-08-27 16:30:00	340.031690341	340.090223984	339.992667912	340.012179126	148810
2020-08-27 16:15:00	339.778044552	340.400257182	339.553665586	340.041445948	2264967
2020-08-27 16:00:00	340.441425845	340.753605276	339.660977266	339.778044552	6460577
2020-08-27 15:45:00	340.919450599	341.026762279	340.402598528	340.441425845	2447826
2020-08-27 15:30:00	340.617026775	341.153585173	340.509715095	340.909694992	1357184
2020-08-27 15:15:00	340.587759953	340.860916956	340.236558093	340.626782382	1357068
2020-08-27 15:00:00	340.870672563	340.963350832	340.35362538	340.587759953	1475708
2020-08-27 14:45:00	340.860916956	340.968228636	340.628148167	340.860916956	1073794
2020-08-27 14:30:00	340.490203881	340.860916956	340.295091736	340.856039152	989033
2020-08-27 14:15:00	340.13900202	340.578004346	340.005935538	340.499959488	1410829
2020-08-27 14:00:00	339.641466051	340.178024449	339.095152046	340.13900202	1204924
2020-08-27 13:45:00	339.749753291	339.846431359	339.475620728	339.651221658	826980
2020-08-27 13:30:00	339.378064656	339.865845018	338.929306723	339.748777731	1511410
2020-08-27 13:15:00	338.539082433	339.456109513	338.148858143	339.373186852	1951201
2020-08-27 13:00:00	339.251241761	339.436598299	338.061057678	338.539082433	2548698
2020-08-27 12:45:00	339.709755302	340.051201555	339.104907653	339.260997369	2317272
2020-08-27 12:30:00	340.451181452	340.499959488	339.685366284	339.717852456	2054475
2020-08-27 12:15:00	340.997495457	341.007251065	340.334114165	340.441425845	1231609
2020-08-27 12:00:00	341.16334078	341.319430496	340.971740654	340.997495457	2521977
2020-08-27 11:45:00	340.451181452	341.173096388	340.051201555	341.16334078	1933763
2020-08-27 11:30:00	340.763360884	340.817016723	340.247289261	340.441425845	1661958
2020-08-27 11:15:00	340.98773985	341.348697318	340.686291586	340.753605276	1611331
2020-08-27 11:00:00	340.558493132	341.075540315	340.168268842	340.994178551	1116304
2020-08-27 10:45:00	340.675560418	341.09505153	340.431670237	340.558493132	1699880
2020-08-27 10:30:00	339.324408816	340.695071633	339.251241761	340.675560418	1820603
2020-08-27 10:15:00	340.724338455	340.81213892	339.017107188	339.339042227	3393398
2020-08-27 10:00:00	339.807311374	340.958473028	339.270752976	340.724338455	2812208
2020-08-27 09:45:00	339.992667912	340.07071277	338.968329152	339.78780016	3596648
2020-08-27 09:30:00	339.407233921	340.617026775	339.319531012	340.002423519	774772
2020-08-27 09:15:00	339.00735158	339.543909979	338.509815611	339.426842692	321671
2020-08-27 09:00:00	338.997595973	339.241486154	338.919551115	339.026862795	60684
2020-08-27 08:45:00	339.153685689	339.465865121	338.929306723	338.978279871	91452
2020-08-27 08:30:00	338.890284294	339.143930082	338.890284294	339.095152046	42395
2020-08-27 08:15:00	338.724536527	339.017107188	338.665905327	338.812239436	75203
2020-08-27 08:00:00	338.870773079	338.880528686	338.685416542	338.734194578	30000
2020-08-27 07:45:00	338.792728221	338.948817937	338.743950185	338.861017472	72031
2020-08-27 07:30:00	338.870773079	338.870773079	338.675660934	338.792728221	56136
2020-08-27 07:15:00	338.870773079	338.93906233	338.83175065	338.861017472	236289
2020-08-27 07:00:00	338.812239436	338.890284294	338.782972614	338.870773079	50335
2020-08-27 06:45:00	338.861017472	338.919551115	338.851261865	338.861017472	11326
2020-08-27 06:30:00	338.841506257	338.880528686	338.812239436	338.870773079	3263
2020-08-27 06:15:00	338.890284294	338.890284294	338.792728221	338.792728221	7410
2020-08-27 06:00:00	338.782972614	338.861017472	338.782972614	338.821995043	2463
2020-08-27 05:45:00	338.529326826	338.714683363	338.451281968	338.714683363	2275
2020-08-27 05:30:00	338.734194578	338.743950185	338.461037575	338.461037575	7524
2020-08-27 05:15:00	338.870773079	338.870773079	338.695172149	338.695172149	1486
2020-08-27 05:00:00	338.978084759	338.978084759	338.812239436	338.83175065	2300
2020-08-27 04:45:00	338.958573544	339.026862795	338.919551115	338.958573544	2300
2020-08-27 04:30:00	338.734194578	338.929306723	338.734194578	338.929306723	4981
2020-08-27 04:15:00	339.065885224	339.065885224	338.734194578	338.734194578	22763
2020-08-26 20:00:00	339.085396438	339.387820263	339.075640831	339.270752976	31325
2020-08-26 19:45:00	339.075640831	339.192708118	339.036618402	339.153685689	14166
2020-08-26 19:30:00	339.124418867	339.192708118	339.095152046	339.11466326	9271
2020-08-26 19:15:00	339.134174475	339.231730547	339.104907653	339.163441296	17413
2020-08-26 19:00:00	339.143930082	339.143930082	339.036618402	339.114565704	11237
2020-08-26 18:45:00	339.075640831	339.270752976	339.00735158	339.192708118	15707
2020-08-26 18:30:00	339.075640831	339.192610562	339.075640831	339.104907653	10569
2020-08-26 18:15:00	339.485376335	339.543909979	339.026862795	339.075640831	64923
2020-08-26 18:00:00	339.465865121	339.465865121	339.446353906	339.446353906	5139
2020-08-26 17:45:00	339.465865121	339.465865121	339.407331477	339.465865121	16763
2020-08-26 17:30:00	339.476596289	339.495131942	339.446353906	339.465865121	25955
2020-08-26 17:15:00	339.563421193	339.563421193	339.456109513	339.475620728	72071
2020-08-26 17:00:00	339.5731768	339.670732873	339.524398764	339.5731768	58909
2020-08-26 16:45:00	339.495131942	339.846333803	339.075640831	339.592688015	424211
2020-08-26 16:30:00	339.534544596	339.592688015	339.075640831	339.475620728	184905
2020-08-26 16:15:00	339.056129617	339.641466051	338.355774573	339.5731768	4246557
2020-08-26 16:00:00	338.763461399	339.309775405	338.753705792	339.065885224	4931785
2020-08-26 15:45:00	339.22197494	339.280508583	338.685416542	338.758583596	2031359
2020-08-26 15:30:00	338.93906233	339.241486154	338.636638505	339.22197494	2233883
2020-08-26 15:15:00	338.067593935	338.948817937	337.836678712	338.947159484	2108298
2020-08-26 15:00:00	338.168369358	338.685416542	337.895212355	338.061057678	1930516
2020-08-26 14:45:00	339.28928863	339.329286619	338.153735947	338.178124965	2019986
2020-08-26 14:30:00	338.904917704	339.358553441	338.851261865	339.284410826	1514729
2020-08-26 14:15:00	338.54561869	338.968329152	338.470793182	338.900039901	1221307
2020-08-26 14:00:00	338.295192252	338.54883804	338.26592543	338.539082433	1953684
2020-08-26 13:45:00	338.217147394	338.539082433	338.178222521	338.304947859	961986
2020-08-26 13:30:00	338.217147394	338.441526361	338.129346929	338.210318469	1406560
2020-08-26 13:15:00	338.137444083	338.519571218	338.134224733	338.207391787	1675187
2020-08-26 13:00:00	337.934234784	338.353725895	337.904967962	338.139102536	1048913
2020-08-26 12:45:00	338.402503932	338.470793182	337.849946338	337.92935698	2191274
2020-08-26 12:30:00	338.129346929	338.543960237	338.012279642	338.392748324	1219707
2020-08-26 12:15:00	337.537181569	338.129346929	337.441576618	338.119591322	1600151
2020-08-26 12:00:00	337.422065404	337.630835399	337.300120314	337.539132691	1222175
2020-08-26 11:45:00	336.997696489	337.465965637	336.929407238	337.4171876	1734761
2020-08-26 11:30:00	336.948918453	337.026963311	336.646494628	337.007452096	903053
2020-08-26 11:15:00	336.802584344	336.997696489	336.802584344	336.944040649	916542
2020-08-26 11:00:00	336.709906076	336.890384809	336.67576145	336.802584344	993754
2020-08-26 10:45:00	336.470893698	336.802584344	336.431871269	336.705028272	1475101
2020-08-26 10:30:00	336.189737097	336.480649305	336.189737097	336.470893698	1336534
2020-08-26 10:15:00	336.251392535	336.407482251	336.031891372	336.187981088	1376110
2020-08-26 10:00:00	335.890435067	336.314803982	335.75873437	336.236759124	1502576
2020-08-26 09:45:00	336.334315197	336.373337626	335.848973737	335.895312871	2306437
2020-08-26 09:30:00	336.383093233	336.558694163	336.275781553	336.305048375	225576
2020-08-26 09:15:00	336.012380158	336.383093233	336.012380158	336.344070804	157324
2020-08-26 09:00:00	335.983113336	336.100180623	335.944090907	336.04164698	79533
2020-08-26 08:45:00	336.10993623	336.129447445	335.924579693	335.963602122	39281
2020-08-26 08:30:00	335.953846514	336.158714266	335.944090907	336.051402587	43854
2020-08-26 08:15:00	336.197834252	336.207394747	335.641667083	336.031891372	50101
2020-08-26 08:00:00	336.21724791	336.227003517	335.885557264	335.9343353	108405
2020-08-26 07:45:00	336.119691838	336.21724791	336.119691838	336.21724791	17746
2020-08-26 07:30:00	335.983113336	336.197736695	335.983113336	336.168469874	10514
2020-08-26 07:15:00	336.100180623	336.100180623	335.9343353	335.992868943	23837
2020-08-26 07:00:00	335.9343353	336.080669409	335.914824085	336.080669409	6001
2020-08-26 06:45:00	335.924579693	336.031891372	335.924579693	335.983113336	4923
2020-08-26 06:30:00	336.002624551	336.002624551	335.905068478	335.9343353	6404
2020-08-26 06:15:00	335.905068478	336.031891372	335.846534835	336.031891372	2740
2020-08-26 06:00:00	335.953846514	335.983113336	335.836779228	335.905068478	2172
2020-08-26 05:45:00	336.031891372	336.031891372	335.875801657	335.9343353	15498
2020-08-26 05:30:00	336.10993623	336.178225481	336.10993623	336.129447445	2410
2020-08-26 05:15:00	336.070913801	336.158714266	336.070913801	336.158714266	3601
2020-08-26 05:00:00	336.207492303	336.207492303	336.061158194	336.061158194	2510
2020-08-26 04:45:00	336.139203052	336.275781553	336.129447445	336.275781553	3020
2020-08-26 04:30:00	335.885557264	336.090425016	335.885557264	336.080669409	2501
2020-08-26 04:15:00	335.983113336	336.022135765	335.729467548	335.729467548	6524
2020-08-25 20:00:00	336.246514732	336.295292768	336.129447445	336.129447445	14355
2020-08-25 19:45:00	336.168469874	336.314803982	336.168469874	336.275781553	25409
2020-08-25 19:30:00	336.080669409	336.139203052	336.051402587	336.139203052	9447
2020-08-25 19:15:00	336.051402587	336.090425016	335.983113336	336.090425016	4962
2020-08-25 19:00:00	336.002624551	336.070816245	336.002624551	336.070816245	7857
2020-08-25 18:45:00	336.022135765	336.031891372	335.973357729	336.012380158	8781
2020-08-25 18:30:00	336.080669409	336.168469874	335.983113336	335.983113336	18371
2020-08-25 18:15:00	336.070913801	336.148958659	336.051402587	336.119691838	48449
2020-08-25 18:00:00	336.022135765	336.080669409	335.973357729	336.080669409	7086
2020-08-25 17:45:00	335.9343353	336.031891372	335.924579693	336.031891372	25565
2020-08-25 17:30:00	336.022135765	336.022135765	335.875801657	335.9343353	76779
2020-08-25 17:15:00	336.148958659	336.148958659	335.992868943	336.022135765	20388
2020-08-25 17:00:00	336.090425016	336.148958659	335.680689512	336.031891372	63149
2020-08-25 16:45:00	335.983113336	336.129447445	335.944090907	336.119691838	114547
2020-08-25 16:30:00	335.953846514	336.002624551	335.648593564	336.002624551	383637
2020-08-25 16:15:00	335.680689512	335.983113336	335.14696024	335.944090907	3412124
2020-08-25 16:00:00	335.524599796	335.797756799	335.485577367	335.690347563	4187665
2020-08-25 15:45:00	335.633667485	335.739223155	335.514844189	335.524599796	2012315
2020-08-25 15:30:00	335.358754473	335.680689512	335.339243258	335.636789279	1631333
2020-08-25 15:15:00	335.334365455	335.446554938	335.134375506	335.358754473	883190
2020-08-25 15:00:00	335.153886721	335.397776902	335.153886721	335.339145702	564515
2020-08-25 14:45:00	335.19290915	335.319732044	335.105108685	335.144131114	992045
2020-08-25 14:30:00	334.997797005	335.222175971	334.636839537	335.19290915	1125852
2020-08-25 14:15:00	334.80268486	335.124619899	334.62708393	335.007552612	878264
2020-08-25 14:00:00	334.944141165	334.997797005	334.763662431	334.80268486	607089
2020-08-25 13:45:00	334.890485325	334.97828579	334.8563407	334.939263362	900975
2020-08-25 13:30:00	334.734395609	334.958774576	334.734395609	334.893216895	460122
2020-08-25 13:15:00	334.675861966	334.792929253	334.446605196	334.734395609	449534
2020-08-25 13:00:00	334.753906824	334.768540235	334.578305894	334.675861966	406751
2020-08-25 12:45:00	334.475872018	334.763662431	334.34417132	334.724640002	630132
2020-08-25 12:30:00	334.071014317	334.62708393	333.992969459	334.461238607	823550
2020-08-25 12:15:00	334.339293516	334.461238607	333.983213852	334.080769924	918667
2020-08-25 12:00:00	334.119792353	334.431874229	333.983213852	334.334415713	558777
2020-08-25 11:45:00	334.753906824	334.812440467	334.031991888	334.119792353	1152782
2020-08-25 11:30:00	334.939263362	334.966676618	334.578305894	334.744151217	1403649
2020-08-25 11:15:00	334.368560338	335.08559747	334.275882069	334.939263362	1436962
2020-08-25 11:00:00	334.326416115	334.558794679	333.905168994	334.368560338	1709940
2020-08-25 10:45:00	334.34417132	334.558697123	333.955898152	334.324660105	1278688
2020-08-25 10:30:00	334.285637676	334.890485325	334.246615247	334.34417132	1733183
2020-08-25 10:15:00	334.968530183	334.968530183	334.139303568	334.284954784	1673952
2020-08-25 10:00:00	334.734395609	334.983163594	334.510016643	334.958774576	1525887
2020-08-25 09:45:00	335.134375506	335.300220829	334.480749821	334.734395609	2973878
2020-08-25 09:30:00	335.602644654	335.622155868	335.066086256	335.144131114	169917
2020-08-25 09:15:00	335.690445119	335.817268013	335.583133439	335.583133439	31777
2020-08-25 09:00:00	335.768489977	335.778245584	335.592889047	335.700200726	30584
2020-08-25 08:45:00	335.875801657	335.895312871	335.719711941	335.768489977	12611
2020-08-25 08:30:00	335.768489977	335.885557264	335.553866618	335.885557264	55038
2020-08-25 08:15:00	335.914824085	336.168469874	335.300220829	335.739223155	67564
2020-08-25 08:00:00	335.953846514	335.983113336	335.875801657	335.875801657	24587
2020-08-25 07:45:00	335.690445119	336.022135765	335.670933904	335.983113336	32553
2020-08-25 07:30:00	335.914824085	335.944090907	335.592889047	335.670933904	41271
2020-08-25 07:15:00	335.836779228	336.002624551	335.807512406	335.905068478	44134
2020-08-25 07:00:00	335.836779228	335.905068478	335.788001191	335.846534835	3519
2020-08-25 06:45:00	335.641667083	335.807512406	335.612400261	335.807512406	4908
2020-08-25 06:30:00	335.641667083	335.729467548	335.622155868	335.641667083	4445
2020-08-25 06:15:00	335.729467548	335.75873437	335.553866618	335.631911476	4370
2020-08-25 06:00:00	335.709956333	335.739223155	335.583133439	335.729467548	1000
2020-08-25 05:45:00	335.65142269	335.739223155	335.641667083	335.641667083	2900
2020-08-25 05:30:00	335.631911476	335.748978762	335.573377832	335.748978762	3720
2020-08-25 05:15:00	335.417288116	335.602644654	335.417288116	335.602644654	2845
2020-08-25 05:00:00	335.534355403	335.729467548	335.505088581	335.680689512	5106
2020-08-25 04:45:00	335.739223155	335.739223155	335.47582176	335.612400261	2742
2020-08-25 04:30:00	335.9343353	336.012380158	335.709956333	335.709956333	2989
2020-08-25 04:15:00	336.148958659	336.178225481	335.905068478	335.9343353	11841
2020-08-24 20:00:00	334.558794679	335.036819434	334.558794679	334.997797005	49072
2020-08-24 19:45:00	334.422216178	334.578305894	334.422216178	334.578305894	9277
2020-08-24 19:30:00	334.441727392	334.470994214	334.422216178	334.431971785	16987
2020-08-24 19:15:00	334.539283465	334.588061501	334.441727392	334.441727392	9738
2020-08-24 19:00:00	334.461238607	334.51977225	334.461238607	334.51977225	7970
2020-08-24 18:45:00	334.451483	334.539283465	334.441727392	334.470994214	19425
2020-08-24 18:30:00	334.441727392	334.451483	334.402704963	334.451483	8669
2020-08-24 18:15:00	334.412460571	334.510016643	334.392949356	334.392949356	73468
2020-08-24 18:00:00	334.373438142	334.412460571	334.373438142	334.412460571	5747
2020-08-24 17:45:00	334.422216178	334.431971785	334.373438142	334.373438142	16250
2020-08-24 17:30:00	334.422216178	334.431971785	334.353926927	334.422216178	16176
2020-08-24 17:15:00	334.392949356	334.539283465	334.334415713	334.422216178	17456
2020-08-24 17:00:00	334.353926927	334.539283465	334.305148891	334.353926927	100038
2020-08-24 16:45:00	334.470994214	334.510016643	334.23685964	334.353926927	146179
2020-08-24 16:30:00	334.402704963	334.451483	334.334415713	334.422216178	418924
2020-08-24 16:15:00	334.568550286	334.588061501	333.572112563	334.373438142	6700894
2020-08-24 16:00:00	333.988091656	334.617328323	333.836879743	334.558794679	6580583
2020-08-24 15:45:00	333.556210923	334.031991888	333.446655454	334.002725066	1957732
2020-08-24 15:30:00	332.988141914	333.563722741	332.98326411	333.558844937	1266590
2020-08-24 15:15:00	333.163742844	333.251543309	332.802785376	332.98326411	1026036
2020-08-24 15:00:00	333.153987237	333.300321345	332.949119485	333.163742844	1130843
2020-08-24 14:45:00	333.417388632	333.436899847	333.056431164	333.144231629	885011
2020-08-24 14:30:00	333.475922276	333.622256384	333.300321345	333.427144239	569903
2020-08-24 14:15:00	333.427144239	333.544211526	333.290565738	333.472995593	1012684
2020-08-24 14:00:00	333.285687934	333.505189097	333.153987237	333.417388632	739946
2020-08-24 13:45:00	333.461288865	333.514944705	333.246665505	333.271054524	587277
2020-08-24 13:30:00	333.622256384	333.651523206	333.412510828	333.456411061	545257
2020-08-24 13:15:00	333.339343774	333.696789223	333.310076952	333.612500777	745175
2020-08-24 13:00:00	333.422266436	333.573478348	333.290565738	333.340319335	609536
2020-08-24 12:45:00	333.363732792	333.515920265	333.251543309	333.427144239	420705
2020-08-24 12:30:00	333.573478348	333.710056849	333.31983256	333.358854989	764548
2020-08-24 12:15:00	333.427144239	333.690545635	333.407633025	333.583233955	800281
2020-08-24 12:00:00	333.563722741	333.622256384	333.343246017	333.417388632	2182411
2020-08-24 11:45:00	333.075942379	333.583233955	333.027164343	333.563722741	1252281
2020-08-24 11:30:00	333.329588167	333.456411061	333.056431164	333.075942379	592247
2020-08-24 11:15:00	332.949119485	333.505189097	332.836930001	333.31983256	1065260
2020-08-24 11:00:00	333.700301242	333.714934653	332.724740518	332.968630699	2454570
2020-08-24 10:45:00	333.698545233	333.924680209	333.446655454	333.700301242	2057761
2020-08-24 10:30:00	333.544211526	334.041747495	333.534455919	333.700301242	1519934
2020-08-24 10:15:00	333.524700312	333.641767599	333.007653128	333.552016012	1970658
2020-08-24 10:00:00	333.680790028	333.822246333	333.178376255	333.519822508	2863793
2020-08-24 09:45:00	333.758834885	333.875902172	333.427144239	333.690545635	3297274
2020-08-24 09:30:00	333.807612922	333.846635351	333.719812457	333.7783461	73767
2020-08-24 09:15:00	333.807612922	333.963702638	333.788101707	333.807612922	40182
2020-08-24 09:00:00	333.788101707	333.934435816	333.749079278	333.788101707	38276
2020-08-24 08:45:00	333.788101707	333.817368529	333.67103442	333.788101707	82500
2020-08-24 08:30:00	334.022236281	334.022236281	333.7783461	333.7783461	59586
2020-08-24 08:15:00	334.022236281	334.110036746	332.266226978	334.022236281	153964
2020-08-24 08:00:00	333.905168994	334.031991888	333.836879743	333.983213852	98474
2020-08-24 07:45:00	333.856390958	333.924680209	333.836879743	333.88565778	60110
2020-08-24 07:30:00	333.817368529	333.924680209	333.817368529	333.914924601	68199
2020-08-24 07:15:00	333.797857314	333.88565778	333.680790028	333.817368529	102010
2020-08-24 07:00:00	333.690545635	333.827124136	333.680790028	333.758834885	22844
2020-08-24 06:45:00	333.475922276	333.836879743	333.475922276	333.749079278	14046
2020-08-24 06:30:00	333.485677883	333.485677883	333.417388632	333.466166668	2986
2020-08-24 06:15:00	333.397877418	333.485677883	333.300321345	333.485677883	3737
2020-08-24 06:00:00	333.475922276	333.505189097	333.339343774	333.466166668	3857
2020-08-24 05:45:00	333.31983256	333.49543349	333.300321345	333.466166668	2721
2020-08-24 05:30:00	333.202765273	333.349099381	333.193009666	333.349099381	2227
2020-08-24 05:15:00	333.349099381	333.38812181	333.251543309	333.251543309	4547
2020-08-24 05:00:00	333.310076952	333.466166668	333.261298916	333.368610596	9034
2020-08-24 04:45:00	333.027164343	333.280810131	333.027164343	333.271054524	8230
2020-08-24 04:30:00	332.871074627	333.1052092	332.861319019	333.03691995	11786
2020-08-24 04:15:00	332.861319019	333.153987237	332.861319019	332.871074627	18078
2020-08-21 20:00:00	331.212621396	331.349199897	331.202865789	331.349199897	9432
2020-08-21 19:45:00	331.290666254	331.310177468	331.251643825	331.251643825	1932
2020-08-21 19:30:00	331.290666254	331.368711112	331.290666254	331.300421861	2303
2020-08-21 19:15:00	331.319933076	331.368711112	331.300421861	331.368711112	4151
2020-08-21 19:00:00	331.300421861	331.378466719	331.300421861	331.310177468	11586
2020-08-21 18:45:00	331.329688683	331.329688683	331.290666254	331.290666254	826
2020-08-21 18:30:00	331.300421861	331.300421861	331.261399432	331.290666254	2309
2020-08-21 18:15:00	331.271155039	331.33944429	331.261399432	331.261399432	2883
2020-08-21 18:00:00	331.33944429	331.33944429	331.280910647	331.280910647	2832
2020-08-21 17:45:00	331.300421861	331.358955505	331.280910647	331.300421861	91542
2020-08-21 17:30:00	331.202865789	331.349199897	331.202865789	331.300421861	30245
2020-08-21 17:15:00	330.988242429	331.23213261	330.77361907	331.203060901	281920
2020-08-21 17:00:00	331.115065324	331.183354574	331.007753644	331.037020466	401828
2020-08-21 16:45:00	331.095554109	331.222377003	330.978486822	331.115065324	409255
2020-08-21 16:30:00	331.076042895	331.183354574	331.076042895	331.095554109	693756
2020-08-21 16:15:00	331.134576538	331.358955505	330.947268879	331.066287287	6932982
2020-08-21 16:00:00	330.910197571	331.368711112	330.851663928	331.144332145	5006948
2020-08-21 15:45:00	331.184915471	331.280910647	330.832152714	330.919953179	2118344
2020-08-21 15:30:00	331.276032843	331.378466719	331.095554109	331.193110181	2702677
2020-08-21 15:15:00	331.046776073	331.417489148	331.027264858	331.280910647	2057292
2020-08-21 15:00:00	330.939464393	331.16384336	330.783374677	331.051653876	1349330
2020-08-21 14:45:00	330.763863463	331.095554109	330.758985659	330.939464393	1197568
2020-08-21 14:30:00	330.676062998	330.783374677	330.646796176	330.763863463	569295
2020-08-21 14:15:00	330.567287977	330.763863463	330.402905995	330.684843044	874271
2020-08-21 14:00:00	330.50982745	330.637040569	330.383394781	330.563873514	1318083
2020-08-21 13:45:00	330.295594315	330.676062998	330.246816279	330.510217675	703668
2020-08-21 13:30:00	330.42241721	330.480560629	330.1395046	330.305349923	777627
2020-08-21 13:15:00	330.295594315	330.451684031	330.061459742	330.42241721	1733019
2020-08-21 13:00:00	330.441830868	330.471195246	330.20779385	330.295594315	557695
2020-08-21 12:45:00	330.388272584	330.432172817	330.276083101	330.432172817	901355
2020-08-21 12:30:00	330.383394781	330.510217675	330.300472119	330.383394781	687875
2020-08-21 12:15:00	329.705380077	330.402905995	329.661479845	330.383394781	779658
2020-08-21 12:00:00	329.807813953	330.090726563	329.64196863	329.710257881	909922
2020-08-21 11:45:00	330.285838708	330.373639173	329.778547132	329.822447364	3967091
2020-08-21 11:30:00	330.119993385	330.400857318	329.915125633	330.276083101	715145
2020-08-21 11:15:00	330.334616744	330.412661602	329.973659276	330.129748992	1355006
2020-08-21 11:00:00	330.295594315	330.656551783	330.149260207	330.355883968	1173931
2020-08-21 10:45:00	330.214427663	330.519973282	330.159015814	330.295594315	981143
2020-08-21 10:30:00	329.827325168	330.344372352	329.671235452	330.20779385	2125227
2020-08-21 10:15:00	330.359005762	330.510217675	329.798058346	329.827325168	2057284
2020-08-21 10:00:00	329.690746667	330.393150388	329.690746667	330.344372352	2977002
2020-08-21 09:45:00	329.661479845	329.827325168	329.300522377	329.690746667	3348627
2020-08-21 09:30:00	329.173699483	329.739524703	329.144432661	329.671235452	372752
2020-08-21 09:15:00	328.61762987	329.212721912	328.344472867	329.154188268	166826
2020-08-21 09:00:00	328.646896692	328.7932308	328.490806976	328.627385477	80228
2020-08-21 08:45:00	328.276183617	330.656551783	328.120093901	328.637141085	162109
2020-08-21 08:30:00	327.788403255	328.276183617	327.788403255	328.256672402	179154
2020-08-21 08:15:00	328.081071472	330.022437313	327.544513074	327.837181291	579630
2020-08-21 08:00:00	328.968831731	328.968831731	328.022537829	328.081071472	310789
2020-08-21 07:45:00	329.193210697	329.29076677	328.783475193	328.949320516	148419
2020-08-21 07:30:00	329.407834057	329.417589664	329.115165839	329.212721912	19935
2020-08-21 07:15:00	329.320033591	329.437100878	329.18345509	329.437100878	86642
2020-08-21 07:00:00	329.35905602	329.398078449	329.105410232	329.310277984	39697
2020-08-21 06:45:00	329.690746667	329.720013488	329.300522377	329.300522377	11017
2020-08-21 06:30:00	329.963903669	330.041948527	329.622457416	329.651724238	6792
2020-08-21 06:15:00	330.002926098	330.012681705	329.817569561	329.983414884	7701
2020-08-21 06:00:00	329.92488124	330.051704134	329.92488124	330.002926098	6862
2020-08-21 05:45:00	329.866347597	329.866347597	329.778547132	329.798058346	2666
2020-08-21 05:30:00	329.700502274	329.895614419	329.651724238	329.895614419	2227
2020-08-21 05:15:00	329.554168165	329.788302739	329.437100878	329.788302739	1688
2020-08-21 05:00:00	329.437100878	329.64196863	329.398078449	329.593190594	4710
2020-08-21 04:45:00	329.64196863	329.74928031	329.398078449	329.476123307	12751
2020-08-21 04:30:00	329.739524703	329.788302739	329.739524703	329.788302739	4258
2020-08-21 04:15:00	330.080970956	330.080970956	329.680991059	329.710257881	7866
2020-08-20 20:15:00	330.685818605	330.685818605	330.685818605	330.685818605	510
2020-08-20 20:00:00	330.519973282	330.715085427	330.480950853	330.676062998	47180
2020-08-20 19:45:00	330.480950853	330.500462067	330.441928424	330.500462067	2938
2020-08-20 19:30:00	330.363883566	330.510217675	330.363883566	330.461439638	6740
2020-08-20 19:15:00	330.402905995	330.432172817	330.363883566	330.363883566	2992
2020-08-20 19:00:00	330.480950853	330.480950853	330.373639173	330.373639173	1971
2020-08-20 18:45:00	330.412661602	330.568751318	330.412661602	330.471195246	35424
2020-08-20 18:30:00	330.334616744	330.412661602	330.305349923	330.402905995	14754
2020-08-20 18:15:00	330.061459742	330.305349923	330.061459742	330.305349923	75024
2020-08-20 18:00:00	330.012681705	330.090726563	330.002926098	330.080970956	18219
2020-08-20 17:45:00	330.03219292	330.090726563	329.934636848	330.002926098	45559
2020-08-20 17:30:00	330.110237778	330.110237778	330.03219292	330.03219292	4473
2020-08-20 17:15:00	330.080970956	330.110237778	329.905370026	330.110237778	346378
2020-08-20 17:00:00	330.071215349	330.20779385	330.071215349	330.080970956	52791
2020-08-20 16:45:00	329.876103204	330.159015814	329.827325168	330.051704134	671916
2020-08-20 16:30:00	329.846836382	329.96536701	329.788302739	329.876103204	481964
2020-08-20 16:15:00	330.041948527	330.451684031	329.74928031	329.827325168	1388417
2020-08-20 16:00:00	330.324861137	330.519973282	329.827325168	329.983414884	6303412
2020-08-20 15:45:00	329.768791524	330.412661602	329.583434987	330.324861137	2665132
2020-08-20 15:30:00	330.129748992	330.129748992	329.515145736	329.766840403	1855806
2020-08-20 15:15:00	329.954148062	330.338031207	329.925369021	330.119993385	1357766
2020-08-20 15:00:00	329.680991059	329.973659276	329.627335219	329.954148062	1018814
2020-08-20 14:45:00	329.778547132	329.885858811	329.671235452	329.676113256	945026
2020-08-20 14:30:00	329.490756718	329.85659199	329.427345271	329.788302739	1485744
2020-08-20 14:15:00	329.329789199	329.534656951	329.281011162	329.490756718	673849
2020-08-20 14:00:00	329.4663677	329.485878914	329.18345509	329.332032988	486985
2020-08-20 13:45:00	329.222477519	329.495634522	329.212721912	329.4663677	550369
2020-08-20 13:30:00	329.045218135	329.271255555	328.998098553	329.214965701	527072
2020-08-20 13:15:00	329.085899018	329.241988734	328.890786873	329.028340935	588512
2020-08-20 13:00:00	329.256622144	329.329789199	329.00785416	329.07614341	743082
2020-08-20 12:45:00	329.334667002	329.456612093	329.184430651	329.256622144	526050
2020-08-20 12:30:00	329.52002354	329.554168165	329.271255555	329.334667002	792491
2020-08-20 12:15:00	329.437100878	329.602946201	329.320033591	329.52002354	791752
2020-08-20 12:00:00	329.271255555	329.563923772	329.212721912	329.437100878	918452
2020-08-20 11:45:00	328.988342945	329.398078449	328.851764444	329.262475509	1078528
2020-08-20 11:30:00	328.583485245	329.017609767	328.529829405	328.993220749	917229
2020-08-20 11:15:00	328.920053695	328.959076124	328.549340619	328.588265492	1033726
2020-08-20 11:00:00	328.72494155	329.281011162	328.661530103	328.920053695	1200400
2020-08-20 10:45:00	328.903469162	329.056632196	328.607874263	328.705430335	1480619
2020-08-20 10:30:00	328.539585012	329.085899018	328.539585012	328.908639634	1634511
2020-08-20 10:15:00	328.520073798	328.695674728	328.295694831	328.539585012	1592026
2020-08-20 10:00:00	328.046926847	328.549340619	327.968881989	328.510318191	1628382
2020-08-20 09:45:00	327.164044391	328.139605115	327.02746589	328.05180465	4076303
2020-08-20 09:30:00	327.183555606	327.3103785	327.095755141	327.154288784	405073
2020-08-20 09:15:00	327.671335968	327.710358397	327.193311213	327.193311213	394467
2020-08-20 09:00:00	327.729869611	327.866448113	327.583535503	327.671335968	54465
2020-08-20 08:45:00	327.798158862	327.944492971	327.495735038	327.739625219	206144
2020-08-20 08:30:00	327.749380826	327.944492971	327.564024288	327.934737363	95430
2020-08-20 08:15:00	328.344375311	328.559096227	327.105510748	327.788403255	120669
2020-08-20 08:00:00	328.237161188	328.237161188	327.934737363	328.05180465	31277
2020-08-20 07:45:00	328.256672402	328.422517725	328.100582686	328.168871937	46854
2020-08-20 07:30:00	328.422517725	328.44202894	328.188383152	328.256672402	30344
2020-08-20 07:15:00	328.529829405	328.598118656	328.393250904	328.471295762	29764
2020-08-20 07:00:00	328.198138759	328.637141085	328.188383152	328.637141085	10925
2020-08-20 06:45:00	328.256672402	328.26642801	328.178627544	328.198138759	4668
2020-08-20 06:30:00	328.110338294	328.363984082	328.110338294	328.188383152	21772
2020-08-20 06:15:00	327.915226149	328.032293436	327.866448113	328.032293436	7812
2020-08-20 06:00:00	327.934737363	328.012782221	327.885959327	327.885959327	6480
2020-08-20 05:45:00	327.807914469	327.915226149	327.739625219	327.915226149	1823
2020-08-20 05:30:00	327.690847182	327.720114004	327.612802324	327.612802324	1735
2020-08-20 05:15:00	327.70060279	327.934737363	327.70060279	327.87620372	10704
2020-08-20 05:00:00	327.290867286	327.856692505	327.290867286	327.856692505	8931
2020-08-20 04:45:00	327.007954676	327.281111678	326.842109353	327.271356071	8052
2020-08-20 04:30:00	327.544513074	327.554268681	326.881131781	327.076243926	24368
2020-08-20 04:15:00	328.315206046	328.315206046	327.690847182	327.837181291	4179
2020-08-19 20:00:00	328.178627544	328.26642801	327.993271007	328.05180465	50063
2020-08-19 19:45:00	328.451784547	328.451784547	328.090827079	328.15911633	24982
2020-08-19 19:30:00	328.520073798	328.61762987	328.471295762	328.471295762	12806
2020-08-19 19:15:00	328.637141085	328.705430335	328.44202894	328.510318191	28411
2020-08-19 19:00:00	328.734697157	328.783475193	328.61762987	328.627385477	14563
2020-08-19 18:45:00	328.802986408	328.822497622	328.783475193	328.783475193	2573
2020-08-19 18:30:00	328.861520051	328.861520051	328.763963979	328.763963979	1443
2020-08-19 18:15:00	328.773719586	328.861520051	328.61762987	328.842008837	136990
2020-08-19 18:00:00	328.715185943	328.910298087	328.685919121	328.861520051	22404
2020-08-19 17:45:00	328.715185943	328.812742015	328.695772284	328.72494155	7534
2020-08-19 17:30:00	328.734697157	328.988342945	328.676163514	328.7932308	72673
2020-08-19 17:15:00	328.7932308	328.988342945	328.734697157	328.734697157	24167
2020-08-19 17:00:00	328.842008837	328.910298087	328.666407906	328.773719586	79952
2020-08-19 16:45:00	329.027365374	329.027365374	328.734697157	328.812742015	102720
2020-08-19 16:30:00	329.056632196	329.095654625	328.918883022	329.056632196	1178944
2020-08-19 16:15:00	328.978587338	329.271255555	328.627385477	329.056632196	6893223
2020-08-19 16:00:00	329.583434987	329.602946201	328.393250904	328.978587338	11923189
2020-08-19 15:45:00	329.627335219	329.798058346	329.198088501	329.57465494	5505442
2020-08-19 15:30:00	330.20779385	330.363883566	329.441978682	329.64196863	3764054
2020-08-19 15:15:00	330.363883566	330.510217675	330.159015814	330.188282636	3361798
2020-08-19 15:00:00	329.80293615	330.519973282	329.798058346	330.359005762	2727349
2020-08-19 14:45:00	329.885858811	330.188282636	329.671235452	329.798058346	2497988
2020-08-19 14:30:00	330.295594315	330.412661602	329.544412558	329.897663096	5384338
2020-08-19 14:15:00	331.076042895	331.290666254	330.276083101	330.285838708	2145006
2020-08-19 14:00:00	331.105309716	331.134576538	331.037020466	331.076042895	978535
2020-08-19 13:45:00	330.890686357	331.115065324	330.890686357	331.105309716	473764
2020-08-19 13:30:00	330.968731215	331.027264858	330.871175143	330.895564161	387527
2020-08-19 13:15:00	330.890686357	330.988242429	330.822397106	330.968731215	632358
2020-08-19 13:00:00	330.910197571	330.929708786	330.754107856	330.890686357	749018
2020-08-19 12:45:00	331.11018752	331.132332748	330.895564161	330.900441964	323697
2020-08-19 12:30:00	331.05653168	331.144332145	330.997998037	331.115065324	2555939
2020-08-19 12:15:00	331.212621396	331.222377003	331.017509251	331.061409484	970308
2020-08-19 12:00:00	331.266277236	331.280910647	331.16384336	331.20432913	680424
2020-08-19 11:45:00	331.017509251	331.310177468	330.968731215	331.266277236	1449646
2020-08-19 11:30:00	330.754107856	331.027264858	330.715085427	331.012631448	2421894
2020-08-19 11:15:00	330.94922	331.085798502	330.744352248	330.744352248	1489439
2020-08-19 11:00:00	330.921611632	331.037020466	330.77361907	330.944342197	1233874
2020-08-19 10:45:00	330.851663928	331.037020466	330.822397106	330.919953179	1571905
2020-08-19 10:30:00	330.607773747	330.861419535	330.563873514	330.851663928	1034034
2020-08-19 10:15:00	330.500462067	330.691671969	330.451684031	330.617431798	747187
2020-08-19 10:00:00	330.754107856	330.802885892	330.344372352	330.496852493	1191506
2020-08-19 09:45:00	330.763863463	330.907270889	330.451684031	330.744352248	2189234
2020-08-19 09:30:00	330.617529354	330.890686357	330.617529354	330.783374677	83076
2020-08-19 09:15:00	330.578506925	330.676062998	330.529728889	330.607773747	26850
2020-08-19 09:00:00	330.412856714	330.646796176	330.393150388	330.617529354	92008
2020-08-19 08:45:00	330.461439638	330.558995711	330.432172817	330.480950853	29548
2020-08-19 08:30:00	330.685818605	330.695574212	330.393150388	330.441928424	26678
2020-08-19 08:15:00	331.065897063	331.105309716	330.588262533	330.715085427	49440
2020-08-19 08:00:00	330.822397106	330.871175143	330.812641499	330.832152714	12635
2020-08-19 07:45:00	330.763863463	330.871175143	330.715085427	330.822397106	8147
2020-08-19 07:30:00	330.939464393	330.968731215	330.763863463	330.77361907	9790
2020-08-19 07:15:00	331.046776073	331.076042895	330.958975608	330.958975608	8891
2020-08-19 07:00:00	331.037020466	331.037020466	330.988242429	331.017509251	1500
2020-08-19 06:45:00	330.871175143	331.017509251	330.861419535	330.997998037	57797
2020-08-19 06:30:00	330.900441964	330.939464393	330.841908321	330.871175143	11196
2020-08-19 06:15:00	331.037020466	331.037020466	330.919953179	330.939464393	2019
2020-08-19 06:00:00	331.007753644	331.05653168	330.978486822	331.027264858	2260
2020-08-19 05:45:00	330.968731215	331.05653168	330.968731215	331.05653168	2474
2020-08-19 05:30:00	330.890686357	331.007753644	330.890686357	330.988242429	3240
2020-08-19 05:15:00	330.861419535	330.978486822	330.861419535	330.978486822	15570
2020-08-19 05:00:00	330.812641499	330.851663928	330.754107856	330.763863463	2413
2020-08-19 04:45:00	330.988242429	330.988242429	330.77361907	330.841908321	7943
2020-08-19 04:30:00	330.988242429	330.997998037	330.890686357	330.997998037	9814
2020-08-19 04:15:00	330.841908321	330.861419535	330.744352248	330.763863463	23707
2020-08-18 20:00:00	330.646796176	330.656551783	330.558995711	330.637040569	17427
2020-08-18 19:45:00	330.656551783	330.685818605	330.607773747	330.656551783	7537
2020-08-18 19:30:00	330.676062998	330.695476656	330.607773747	330.666307391	10601
2020-08-18 19:15:00	330.607773747	330.705329819	330.568751318	330.676062998	18679
2020-08-18 19:00:00	330.558995711	330.627284962	330.519973282	330.59801814	9723
2020-08-18 18:45:00	330.519973282	330.549240104	330.471195246	330.549240104	12825
2020-08-18 18:30:00	330.480950853	330.519973282	330.471195246	330.500462067	4832
2020-08-18 18:15:00	330.568751318	330.666307391	330.402905995	330.471195246	37785
2020-08-18 18:00:00	330.441928424	330.558995711	330.432172817	330.500462067	14173
2020-08-18 17:45:00	330.451684031	330.461439638	330.432172817	330.441928424	3650
2020-08-18 17:30:00	330.451684031	330.510217675	330.432172817	330.471195246	18939
2020-08-18 17:15:00	330.558995711	330.558995711	330.363883566	330.451684031	65399
2020-08-18 17:00:00	330.480950853	330.568751318	330.363883566	330.549240104	154599
2020-08-18 16:45:00	330.373639173	330.49070646	330.237060672	330.49070646	96799
2020-08-18 16:30:00	330.412661602	330.451684031	330.354127959	330.383394781	63010
2020-08-18 16:15:00	330.324861137	330.49070646	330.098823717	330.471195246	3242888
2020-08-18 16:00:00	330.453049816	330.558995711	330.012681705	330.344372352	5009859
2020-08-18 15:45:00	330.49070646	330.646796176	330.295594315	330.451684031	1159308
2020-08-18 15:30:00	330.724841034	330.812641499	330.334616744	330.495584264	1434205
2020-08-18 15:15:00	330.59801814	330.754107856	330.363883566	330.734596641	1327500
2020-08-18 15:00:00	330.480950853	330.705329819	330.42241721	330.583384729	707795
2020-08-18 14:45:00	330.510217675	330.588262533	330.42241721	330.471195246	943173
2020-08-18 14:30:00	330.256571886	330.593140336	330.256571886	330.500462067	812660
2020-08-18 14:15:00	330.461439638	330.534606693	330.251694083	330.256571886	1227915
2020-08-18 14:00:00	330.549044991	330.656551783	330.451684031	330.451684031	531885
2020-08-18 13:45:00	330.383394781	330.646796176	330.373639173	330.535582253	521356
2020-08-18 13:30:00	330.460268966	330.510217675	330.217549457	330.391199266	416836
2020-08-18 13:15:00	330.432172817	330.607773747	330.34193345	330.461439638	807184
2020-08-18 13:00:00	330.451684031	330.519973282	330.363883566	330.441928424	1086404
2020-08-18 12:45:00	330.217549457	330.471195246	330.212671654	330.451684031	552528
2020-08-18 12:30:00	330.124871189	330.225061275	329.973659276	330.217549457	695111
2020-08-18 12:15:00	330.110237778	330.276083101	330.080970956	330.129748992	672817
2020-08-18 12:00:00	330.129748992	330.188282636	329.983414884	330.110237778	619436
2020-08-18 11:45:00	329.973659276	330.188282636	329.973659276	330.149260207	635719
2020-08-18 11:30:00	329.622457416	330.042924088	329.583434987	329.972195935	1885998
2020-08-18 11:15:00	329.515145736	329.807813953	329.417589664	329.630457014	1206662
2020-08-18 11:00:00	328.973709534	329.524901343	328.842008837	329.515145736	1226682
2020-08-18 10:45:00	328.568851834	329.152042035	328.383495296	328.959076124	1798735
2020-08-18 10:30:00	329.388322842	329.690746667	328.539585012	328.568851834	1792317
2020-08-18 10:15:00	330.119993385	330.178527029	328.929809302	329.378567235	1751589
2020-08-18 10:00:00	330.519973282	330.783374677	329.915125633	330.129748992	1771295
2020-08-18 09:45:00	330.071215349	330.695574212	330.051704134	330.510998123	2539917
2020-08-18 09:30:00	330.1395046	330.168771421	329.895614419	330.061459742	76319
2020-08-18 09:15:00	330.285838708	330.383394781	330.110237778	330.129748992	57028
2020-08-18 09:00:00	330.334616744	330.393150388	330.178527029	330.31510553	36954
2020-08-18 08:45:00	330.305349923	330.393150388	330.256571886	330.354127959	80593
2020-08-18 08:30:00	330.266327494	330.305349923	330.217549457	330.305349923	65254
2020-08-18 08:15:00	330.119993385	330.665917166	329.602946201	330.227305065	203300
2020-08-18 08:00:00	330.276083101	330.354127959	330.071215349	330.119993385	34094
2020-08-18 07:45:00	330.334616744	330.354127959	330.237060672	330.276083101	30269
2020-08-18 07:30:00	330.412661602	330.412661602	330.246816279	330.31510553	24105
2020-08-18 07:15:00	330.529728889	330.656551783	330.324861137	330.432172817	34018
2020-08-18 07:00:00	330.42241721	330.646796176	330.373639173	330.568751318	22475
2020-08-18 06:45:00	330.383394781	330.471195246	330.305349923	330.363883566	25063
2020-08-18 06:30:00	330.324861137	330.42241721	330.305349923	330.31510553	5839
2020-08-18 06:15:00	330.256571886	330.295594315	330.227305065	330.256571886	4322
2020-08-18 06:00:00	330.178527029	330.305349923	330.1395046	330.276083101	12160
2020-08-18 05:45:00	330.168771421	330.295594315	330.149260207	330.198038243	3150
2020-08-18 05:30:00	330.227305065	330.305349923	330.149260207	330.178527029	2341
2020-08-18 05:15:00	329.85659199	329.85659199	329.85659199	329.85659199	240
2020-08-18 05:00:00	329.788302739	329.837080775	329.788302739	329.837080775	956
2020-08-18 04:45:00	329.827325168	329.954148062	329.710257881	329.710257881	2633
2020-08-18 04:30:00	329.788302739	329.788302739	329.788302739	329.788302739	317
2020-08-18 04:15:00	329.739524703	329.759035917	329.446856486	329.759035917	4128
2020-08-17 20:00:00	330.402905995	330.402905995	330.266327494	330.354127959	17489
2020-08-17 19:45:00	330.363883566	330.510217675	330.31510553	330.393150388	33575
2020-08-17 19:30:00	329.934636848	330.324861137	329.915125633	330.324861137	38802
2020-08-17 19:15:00	329.817569561	330.002926098	329.759035917	330.002926098	18392
2020-08-17 19:00:00	329.739524703	329.807813953	329.739524703	329.807813953	16987
2020-08-17 18:45:00	329.690746667	329.739524703	329.671235452	329.729769095	6129
2020-08-17 18:30:00	329.583434987	329.690746667	329.534656951	329.690746667	28144
2020-08-17 18:15:00	329.759035917	329.759035917	329.563923772	329.583434987	51441
2020-08-17 18:00:00	329.739524703	329.788302739	329.729769095	329.788302739	10213
2020-08-17 17:45:00	329.778547132	329.788302739	329.739524703	329.739524703	5696
2020-08-17 17:30:00	329.759035917	329.768791524	329.74928031	329.74928031	7364
2020-08-17 17:15:00	329.74928031	329.74928031	329.720013488	329.739524703	15163
2020-08-17 17:00:00	329.788302739	329.788302739	329.651724238	329.729769095	281172
2020-08-17 16:45:00	329.778547132	329.876103204	329.739524703	329.817569561	83959
2020-08-17 16:30:00	329.720013488	329.827325168	329.720013488	329.778547132	368084
2020-08-17 16:15:00	329.612701809	329.788302739	329.368811628	329.788302739	4708778
2020-08-17 16:00:00	329.788302739	329.895614419	329.4663677	329.622457416	4452072
2020-08-17 15:45:00	329.632213023	329.837080775	329.624993874	329.798058346	1286356
2020-08-17 15:30:00	329.388322842	329.671235452	329.329789199	329.622457416	774528
2020-08-17 15:15:00	329.651724238	329.700502274	329.329789199	329.398078449	1299307
2020-08-17 15:00:00	329.793180543	329.798058346	329.554168165	329.656602041	1596185
2020-08-17 14:45:00	329.807813953	329.876103204	329.74928031	329.788302739	1245215
2020-08-17 14:30:00	329.827325168	329.895614419	329.759035917	329.798058346	534845
2020-08-17 14:15:00	329.788302739	329.866347597	329.710257881	329.817569561	694485
2020-08-17 14:00:00	329.855031092	329.861469793	329.700502274	329.793180543	889320
2020-08-17 13:45:00	329.793180543	329.895614419	329.778547132	329.846836382	361886
2020-08-17 13:30:00	329.876103204	329.90527247	329.739524703	329.798058346	416332
2020-08-17 13:15:00	329.895614419	329.895614419	329.807813953	329.866347597	369730
2020-08-17 13:00:00	329.768791524	329.925856801	329.739524703	329.861469793	503639
2020-08-17 12:45:00	329.583434987	329.788302739	329.57367938	329.768791524	379002
2020-08-17 12:30:00	329.602946201	329.661479845	329.505390129	329.578557183	570610
2020-08-17 12:15:00	329.754158114	329.798058346	329.515145736	329.593190594	487522
2020-08-17 12:00:00	329.495634522	329.74928031	329.485878914	329.74928031	470175
2020-08-17 11:45:00	329.895614419	329.915125633	329.505390129	329.506463246	1080139
2020-08-17 11:30:00	329.729769095	330.03219292	329.720013488	329.905370026	841695
2020-08-17 11:15:00	329.763913721	329.778547132	329.476123307	329.734646899	1176010
2020-08-17 11:00:00	329.763913721	330.071215349	329.739524703	329.759035917	1155239
2020-08-17 10:45:00	329.671235452	329.817569561	329.651724238	329.768791524	949979
2020-08-17 10:30:00	329.417589664	329.720013488	329.232233126	329.671235452	808487
2020-08-17 10:15:00	329.632213023	329.720013488	329.388322842	329.427345271	1216088
2020-08-17 10:00:00	329.798058346	329.885858811	329.524901343	329.632213023	1338472
2020-08-17 09:45:00	329.680991059	329.905370026	329.456612093	329.798058346	2847389
2020-08-17 09:30:00	329.651724238	329.700502274	329.593190594	329.690746667	52039
2020-08-17 09:15:00	329.563923772	329.700502274	329.495634522	329.622457416	63368
2020-08-17 09:00:00	329.495634522	329.622457416	329.437100878	329.57367938	51657
2020-08-17 08:45:00	329.193210697	329.524901343	329.124921447	329.495634522	111571
2020-08-17 08:30:00	329.105410232	329.329789199	329.07614341	329.202966305	66754
2020-08-17 08:15:00	329.095654625	329.222477519	328.416274137	329.115165839	166231
2020-08-17 08:00:00	329.202966305	329.212721912	329.066387803	329.066387803	12396
2020-08-17 07:45:00	329.07614341	329.261499948	328.929809302	329.232233126	115118
2020-08-17 07:30:00	328.988342945	329.124921447	328.988342945	329.105410232	5441
2020-08-17 07:15:00	329.085899018	329.193210697	328.988342945	329.017609767	32933
2020-08-17 07:00:00	328.998098553	329.124921447	328.939564909	329.124921447	5068
2020-08-17 06:45:00	329.00785416	329.00785416	328.929809302	328.998098553	5436
2020-08-17 06:30:00	329.066387803	329.066387803	328.959076124	329.017609767	4165
2020-08-17 06:15:00	329.066387803	329.163943876	329.037120981	329.124921447	7911
2020-08-17 06:00:00	329.144432661	329.173699483	328.959076124	329.066387803	1946
2020-08-17 05:45:00	329.212721912	329.222477519	329.095654625	329.144432661	1976
2020-08-17 05:30:00	329.320033591	329.446856486	329.310277984	329.310277984	1335
2020-08-17 05:15:00	329.232233126	329.261499948	329.154188268	329.261499948	1439
2020-08-17 05:00:00	329.056632196	329.07614341	329.00785416	329.07614341	17801
2020-08-17 04:45:00	328.812742015	329.056632196	328.763963979	329.056632196	4856
2020-08-17 04:30:00	328.910298087	328.939564909	328.861520051	328.939564909	631
2020-08-17 04:15:00	329.193210697	329.29076677	328.773719586	329.017609767	1383
2020-08-14 20:00:00	328.256672402	328.373739689	328.246916795	328.373739689	4661
2020-08-14 19:45:00	328.344472867	328.344472867	328.207894366	328.285939224	3184
2020-08-14 19:30:00	328.276183617	328.315206046	328.276183617	328.305450438	1336
2020-08-14 19:15:00	328.26642801	328.276183617	328.256672402	328.276183617	1875
2020-08-14 19:00:00	328.198138759	328.26642801	328.198138759	328.26642801	578
2020-08-14 18:45:00	328.149360723	328.237161188	328.149360723	328.237161188	1385
2020-08-14 18:30:00	328.198138759	328.26642801	328.139605115	328.139605115	5941
2020-08-14 18:15:00	328.178627544	328.188383152	328.139605115	328.188383152	2293
2020-08-14 18:00:00	328.373739689	328.373739689	328.178627544	328.178627544	9317
2020-08-14 17:45:00	328.305450438	328.607874263	328.227405581	328.373739689	8037
2020-08-14 17:30:00	328.237161188	328.607874263	328.237161188	328.276183617	29391
2020-08-14 17:15:00	328.081071472	328.305450438	328.081071472	328.237161188	10628
2020-08-14 17:00:00	328.227405581	328.607874263	328.217649973	328.217649973	632194
2020-08-14 16:45:00	328.120093901	328.276183617	328.090827079	328.207894366	118462
2020-08-14 16:30:00	328.061560257	328.168871937	328.032293436	328.129849508	391690
2020-08-14 16:15:00	328.627385477	328.646896692	327.915226149	328.05180465	4558954
2020-08-14 16:00:00	327.915226149	328.646896692	327.41769018	328.627385477	6850865
2020-08-14 15:45:00	327.881081524	328.012782221	327.554268681	327.915226149	2962893
2020-08-14 15:30:00	327.973759792	328.100582686	327.642069146	327.885959327	2673934
2020-08-14 15:15:00	328.354228475	328.490806976	327.92985956	327.972784232	1993325
2020-08-14 15:00:00	328.549243063	328.549340619	328.329839457	328.344472867	2097812
2020-08-14 14:45:00	328.734697157	328.910298087	328.422517725	328.539585012	1320391
2020-08-14 14:30:00	328.944442713	329.017609767	328.490806976	328.744452764	1258036
2020-08-14 14:15:00	329.163943876	329.164041432	328.822497622	328.939564909	1401735
2020-08-14 14:00:00	328.910298087	329.173699483	328.812742015	329.168821679	1575413
2020-08-14 13:45:00	328.90054248	328.998098553	328.783475193	328.910298087	419366
2020-08-14 13:30:00	328.90054248	328.939564909	328.734697157	328.89732313	823268
2020-08-14 13:15:00	328.739574961	328.929809302	328.559096227	328.90054248	1230944
2020-08-14 13:00:00	328.988342945	329.00785416	328.705430335	328.744452764	1485064
2020-08-14 12:45:00	328.715185943	329.051754392	328.715185943	328.978684894	762986
2020-08-14 12:30:00	328.866397855	328.934687105	328.646896692	328.710308139	1230167
2020-08-14 12:15:00	328.866397855	329.056632196	328.768841782	328.871275658	1037718
2020-08-14 12:00:00	328.861520051	329.046876589	328.510318191	328.861520051	759894
2020-08-14 11:45:00	328.920053695	329.095654625	328.812742015	328.861520051	735495
2020-08-14 11:30:00	328.529829405	328.988342945	328.529829405	328.920053695	739146
2020-08-14 11:15:00	328.315206046	328.734697157	328.139605115	328.513342429	747527
2020-08-14 11:00:00	328.578607441	328.812742015	328.310328242	328.324961653	792946
2020-08-14 10:45:00	328.100582686	328.685919121	328.012782221	328.568851834	1105706
2020-08-14 10:30:00	328.100582686	328.559096227	327.954248578	328.090827079	1202571
2020-08-14 10:15:00	328.451784547	328.676065958	328.003026614	328.095704883	1077578
2020-08-14 10:00:00	328.373739689	328.529829405	327.690847182	328.451784547	1453406
2020-08-14 09:45:00	328.188383152	328.432273333	327.798158862	328.373739689	2098522
2020-08-14 09:30:00	328.315206046	328.422517725	328.15911633	328.207894366	144561
2020-08-14 09:15:00	328.178627544	328.33471726	328.042049043	328.324961653	52958
2020-08-14 09:00:00	328.383495296	328.432273333	328.061560257	328.198138759	82140
2020-08-14 08:45:00	328.412762118	328.822497622	328.149360723	328.33471726	147450
2020-08-14 08:30:00	328.344472867	328.510318191	328.344472867	328.451784547	41547
2020-08-14 08:15:00	328.354326031	329.632213023	327.368521919	328.344472867	92142
2020-08-14 08:00:00	328.471295762	328.61762987	328.276183617	328.471295762	89539
2020-08-14 07:45:00	328.149360723	328.490806976	328.120093901	328.44202894	41903
2020-08-14 07:30:00	327.915226149	328.178627544	327.798158862	328.168871937	52747
2020-08-14 07:15:00	327.817670077	327.934737363	327.739625219	327.934737363	85496
2020-08-14 07:00:00	327.525001859	327.837181291	327.525001859	327.817670077	43661
2020-08-14 06:45:00	327.388423358	327.583535503	327.281111678	327.554268681	9243
2020-08-14 06:30:00	327.281111678	327.466468216	327.20306682	327.329889715	17051
2020-08-14 06:15:00	327.59329111	327.59329111	327.115266355	327.300622893	9357
2020-08-14 06:00:00	327.398178965	327.642069146	327.320134107	327.642069146	7814
2020-08-14 05:45:00	327.437201394	327.525001859	327.281111678	327.3103785	32134
2020-08-14 05:30:00	327.105510748	327.534757467	327.105510748	327.525001859	6168
2020-08-14 05:15:00	327.105510748	327.105510748	326.968932247	327.007954676	10841
2020-08-14 05:00:00	326.910398603	327.193311213	326.861620567	327.193311213	15141
2020-08-14 04:45:00	327.212822428	327.349400929	327.046977105	327.20306682	4140
2020-08-14 04:30:00	327.368912143	327.378667751	326.949421032	327.261600464	10720
2020-08-14 04:15:00	327.973759792	328.003026614	327.105510748	327.398178965	20226
2020-08-13 20:00:00	329.310277984	329.485878914	329.300522377	329.368811628	17322
2020-08-13 19:45:00	329.281011162	329.407834057	329.271255555	329.349300413	6360
2020-08-13 19:30:00	329.300522377	329.310277984	329.22345308	329.29076677	5377
2020-08-13 19:15:00	329.105410232	329.388225286	329.105410232	329.310277984	40846
2020-08-13 19:00:00	329.066387803	329.105410232	328.968929287	329.085899018	10178
2020-08-13 18:45:00	328.851764444	329.07614341	328.851764444	329.066290247	39191
2020-08-13 18:30:00	328.783475193	328.851764444	328.773719586	328.842008837	7836
2020-08-13 18:15:00	328.734697157	328.959076124	328.734697157	328.802986408	39713
2020-08-13 18:00:00	328.685919121	328.744452764	328.656652299	328.744452764	13024
2020-08-13 17:45:00	328.666407906	328.685919121	328.607874263	328.607874263	14007
2020-08-13 17:30:00	328.666407906	328.695674728	328.627385477	328.627385477	17382
2020-08-13 17:15:00	328.822497622	328.822497622	328.666407906	328.666407906	19956
2020-08-13 17:00:00	328.822497622	328.90054248	328.763963979	328.822497622	28756
2020-08-13 16:45:00	328.61762987	328.822497622	328.598118656	328.783475193	247213
2020-08-13 16:30:00	328.559096227	328.678699971	328.471295762	328.656652299	533703
2020-08-13 16:15:00	328.607874263	328.676163514	328.246916795	328.559096227	2453374
2020-08-13 16:00:00	328.763963979	328.783475193	328.315206046	328.627385477	4411995
2020-08-13 15:45:00	328.929809302	329.105410232	328.490806976	328.763963979	1881673
2020-08-13 15:30:00	328.295694831	328.968831731	328.168871937	328.920053695	1528034
2020-08-13 15:15:00	328.042049043	328.393250904	327.749380826	328.285939224	1518028
2020-08-13 15:00:00	328.227405581	328.856642248	327.622557932	328.032293436	2642426
2020-08-13 14:45:00	328.642018888	328.754208372	328.032293436	328.237161188	1566368
2020-08-13 14:30:00	328.998098553	329.124921447	328.012782221	328.642018888	2021130
2020-08-13 14:15:00	329.354178217	329.4663677	328.773719586	328.988342945	1593809
2020-08-13 14:00:00	329.246866537	329.622457416	329.213404804	329.349300413	1134692
2020-08-13 13:45:00	329.339544806	329.417589664	328.822497622	329.232233126	1394239
2020-08-13 13:30:00	329.715135685	329.715135685	329.193210697	329.334667002	1574012
2020-08-13 13:15:00	329.837080775	329.984780669	329.57367938	329.720013488	965345
2020-08-13 13:00:00	329.763913721	329.885858811	329.646846434	329.846836382	601519
2020-08-13 12:45:00	329.583434987	329.778547132	329.563923772	329.777474015	485703
2020-08-13 12:30:00	329.720013488	329.759035917	329.544412558	329.583434987	524285
2020-08-13 12:15:00	329.446856486	329.768791524	329.437100878	329.729769095	597939
2020-08-13 12:00:00	329.349300413	329.568801576	329.334667002	329.427345271	1213517
2020-08-13 11:45:00	329.593190594	329.612701809	329.241988734	329.351739315	808330
2020-08-13 11:30:00	329.780205585	329.85659199	329.505390129	329.593190594	829998
2020-08-13 11:15:00	329.563923772	329.798058346	329.495634522	329.778547132	816673
2020-08-13 11:00:00	329.446856486	329.651724238	329.251744341	329.563923772	957768
2020-08-13 10:45:00	329.417589664	329.700502274	329.350275974	329.437100878	1062640
2020-08-13 10:30:00	329.310277984	329.554168165	329.037120981	329.407834057	899676
2020-08-13 10:15:00	329.64196863	329.720013488	329.272328672	329.300522377	1287397
2020-08-13 10:00:00	329.251744341	329.671235452	328.910298087	329.651724238	2205487
2020-08-13 09:45:00	328.383495296	329.251744341	328.237161188	329.241988734	2459714
2020-08-13 09:30:00	328.578607441	328.763963979	328.354228475	328.354228475	117000
2020-08-13 09:15:00	328.959076124	328.968831731	328.500562583	328.578607441	118033
2020-08-13 09:00:00	329.163943876	329.232233126	328.959076124	328.959076124	68081
2020-08-13 08:45:00	328.520073798	329.232233126	328.520073798	329.193210697	249311
2020-08-13 08:30:00	328.676163514	328.685919121	328.432273333	328.471295762	46037
2020-08-13 08:15:00	328.383495296	328.666407906	328.295694831	328.666407906	58172
2020-08-13 08:00:00	328.432273333	328.510318191	328.373739689	328.432273333	28773
2020-08-13 07:45:00	328.471295762	328.520073798	328.315206046	328.432273333	29971
2020-08-13 07:30:00	328.559096227	328.695674728	328.412762118	328.471295762	8552
2020-08-13 07:15:00	328.44202894	328.676163514	328.44202894	328.588363048	31027
2020-08-13 07:00:00	328.646896692	328.695674728	328.559096227	328.559096227	3144
2020-08-13 06:45:00	328.637141085	328.656652299	328.637141085	328.656652299	3200
2020-08-13 06:30:00	328.539585012	328.559096227	328.510318191	328.520073798	1637
2020-08-13 06:15:00	328.490806976	328.490806976	328.490806976	328.490806976	2500
2020-08-13 06:00:00	328.432273333	328.520073798	328.432273333	328.520073798	1607
2020-08-13 05:45:00	328.481051369	328.481051369	328.383495296	328.383495296	1602
2020-08-13 05:30:00	328.754208372	328.754208372	328.744452764	328.744452764	443
2020-08-13 05:15:00	328.7932308	328.7932308	328.72494155	328.72494155	309
2020-08-13 05:00:00	328.734697157	328.851764444	328.734697157	328.851764444	3029
2020-08-13 04:45:00	328.373739689	328.461540154	328.305450438	328.461540154	1030
2020-08-13 04:30:00	328.520073798	328.637141085	328.412762118	328.412762118	16684
2020-08-13 04:15:00	328.744452764	328.890786873	328.373739689	328.510318191	33876
2020-08-12 20:00:00	328.920053695	328.949320516	328.7932308	328.871275658	19640
2020-08-12 19:45:00	328.832253229	328.978587338	328.812742015	328.978587338	7140
2020-08-12 19:30:00	328.7932308	328.890786873	328.7932308	328.890786873	1405
2020-08-12 19:15:00	328.7932308	328.7932308	328.695674728	328.72494155	6972
2020-08-12 19:00:00	328.832253229	328.861520051	328.822497622	328.822497622	4188
2020-08-12 18:45:00	328.842008837	328.90054248	328.822497622	328.832253229	3706
2020-08-12 18:30:00	328.929809302	328.929809302	328.72494155	328.832253229	13081
2020-08-12 18:15:00	328.646896692	328.949320516	328.461540154	328.949320516	51740
2020-08-12 18:00:00	328.72494155	328.802986408	328.676163514	328.685919121	20996
2020-08-12 17:45:00	328.763963979	328.802986408	328.705430335	328.72494155	13748
2020-08-12 17:30:00	328.754208372	329.193210697	328.685919121	328.754208372	55099
2020-08-12 17:15:00	328.715185943	328.773719586	328.666407906	328.705430335	49040
2020-08-12 17:00:00	328.744452764	328.773719586	328.666407906	328.773719586	121669
2020-08-12 16:45:00	328.929809302	329.193210697	328.666407906	328.754208372	134996
2020-08-12 16:30:00	328.812742015	329.193210697	328.72494155	328.910298087	436364
2020-08-12 16:15:00	329.163943876	329.238379159	328.734697157	328.851764444	3706303
2020-08-12 16:00:00	329.593190594	329.671235452	329.017609767	329.173699483	5676542
2020-08-12 15:45:00	329.798058346	329.8439097	329.00785416	329.598068398	3432213
2020-08-12 15:30:00	329.817569561	330.012681705	329.74928031	329.793180543	2513116
2020-08-12 15:15:00	329.612701809	329.866347597	329.437100878	329.822447364	2145342
2020-08-12 15:00:00	329.471245504	329.690746667	329.378567235	329.612701809	1235161
2020-08-12 14:45:00	329.485878914	329.64196863	329.305400181	329.4663677	1319476
2020-08-12 14:30:00	329.476123307	329.700502274	329.407834057	329.476123307	1168783
2020-08-12 14:15:00	329.622457416	329.720013488	329.35905602	329.4663677	1218556
2020-08-12 14:00:00	329.07614341	329.661479845	329.02746293	329.632213023	1127806
2020-08-12 13:45:00	328.44202894	329.124921447	328.422517725	329.07243628	1597672
2020-08-12 13:30:00	328.72494155	328.822497622	328.33471726	328.44202894	1039079
2020-08-12 13:15:00	328.832253229	329.056632196	328.647872253	328.740940746	1534194
2020-08-12 13:00:00	329.329789199	329.378567235	328.773719586	328.832253229	1504313
2020-08-12 12:45:00	329.398078449	329.554168165	329.329789199	329.329789199	1493681
2020-08-12 12:30:00	329.29076677	329.554168165	329.281011162	329.398078449	1126947
2020-08-12 12:15:00	328.988342945	329.388322842	328.959076124	329.29076677	1143775
2020-08-12 12:00:00	328.7932308	329.07614341	328.677139074	328.988342945	1310251
2020-08-12 11:45:00	328.939564909	329.232233126	328.754208372	328.7932308	967069
2020-08-12 11:30:00	328.739574961	329.085899018	328.685919121	328.935662666	1072983
2020-08-12 11:15:00	329.017609767	329.388322842	328.672846607	328.734697157	1569376
2020-08-12 11:00:00	328.871275658	329.246866537	328.640555547	329.022487571	1403401
2020-08-12 10:45:00	328.881031266	329.193210697	328.7932308	328.861520051	1502389
2020-08-12 10:30:00	328.246916795	328.920053695	328.246916795	328.871275658	1428240
2020-08-12 10:15:00	328.168871937	328.659188757	327.905470542	328.237161188	1664478
2020-08-12 10:00:00	327.603046717	328.246916795	327.368912143	328.168871937	2290445
2020-08-12 09:45:00	327.242089249	327.905470542	327.232333642	327.59329111	3789387
2020-08-12 09:30:00	327.251844857	327.3103785	327.154288784	327.281111678	69012
2020-08-12 09:15:00	327.329889715	327.48597943	327.232333642	327.3103785	168258
2020-08-12 09:00:00	327.368912143	327.466468216	327.173799999	327.339645322	179149
2020-08-12 08:45:00	327.076243926	327.515246252	326.715286458	327.329889715	341895
2020-08-12 08:30:00	327.20306682	327.271356071	327.056732712	327.154288784	112567
2020-08-12 08:15:00	327.300622893	327.349400929	324.861721083	327.212822428	63075
2020-08-12 08:00:00	327.085999534	327.261600464	327.02746589	327.173799999	84540
2020-08-12 07:45:00	327.183555606	327.329889715	327.02746589	327.095755141	51329
2020-08-12 07:30:00	327.232333642	327.339645322	326.959176639	327.164044391	95421
2020-08-12 07:15:00	327.359156536	327.359156536	327.144533177	327.212822428	39283
2020-08-12 07:00:00	327.48597943	327.495735038	327.349400929	327.398178965	12562
2020-08-12 06:45:00	327.59329111	327.59329111	327.437201394	327.437201394	13920
2020-08-12 06:30:00	327.729869611	327.798158862	327.59329111	327.59329111	17542
2020-08-12 06:15:00	327.222578035	327.846936898	327.222578035	327.807914469	12138
2020-08-12 06:00:00	327.339645322	327.388423358	327.20306682	327.300622893	4160
2020-08-12 05:45:00	327.476223823	327.681091575	327.3103785	327.3103785	4580
2020-08-12 05:30:00	327.48597943	327.59329111	327.48597943	327.544513074	3410
2020-08-12 05:15:00	327.242089249	327.359156536	327.232333642	327.320134107	1345
2020-08-12 05:00:00	327.261600464	327.261600464	327.105510748	327.125021962	2547
2020-08-12 04:45:00	327.164044391	327.281111678	327.095755141	327.271356071	4039
2020-08-12 04:30:00	327.02746589	327.456712609	327.007954676	327.164044391	4538
2020-08-12 04:15:00	327.20306682	327.427445787	326.929909818	327.046977105	36305
2020-08-11 20:00:00	325.54461359	325.564124804	325.203167336	325.222678551	88957
2020-08-11 19:45:00	325.300723409	325.583636019	325.300723409	325.564124804	101046
2020-08-11 19:30:00	325.26170098	325.281212194	325.105611264	325.251945372	77464
2020-08-11 19:15:00	325.447057517	325.447057517	325.212922943	325.26170098	71074
2020-08-11 19:00:00	325.408035088	325.515346768	325.203167336	325.505591161	27846
2020-08-11 18:45:00	325.466568732	325.642169662	325.398279481	325.398279481	20912
2020-08-11 18:30:00	325.768992556	325.866548629	325.300723409	325.349501445	45175
2020-08-11 18:15:00	325.837281807	325.964104701	325.690947698	325.768992556	88455
2020-08-11 18:00:00	325.632414055	325.964104701	325.495835553	325.964104701	24840
2020-08-11 17:45:00	325.642169662	325.690947698	325.495835553	325.54461359	26691
2020-08-11 17:30:00	325.622658448	325.759236949	325.54461359	325.710458913	31086
2020-08-11 17:15:00	325.495835553	325.642169662	325.495835553	325.505591161	18978
2020-08-11 17:00:00	325.408035088	325.564124804	325.378768267	325.564124804	72521
2020-08-11 16:45:00	325.222678551	325.710458913	324.666608938	325.408035088	214910
2020-08-11 16:30:00	324.861721083	325.593391626	324.655194878	325.212922943	986298
2020-08-11 16:15:00	324.705631367	325.134878086	324.071516896	324.910499119	5943751
2020-08-11 16:00:00	325.515346768	327.25847867	323.895915966	324.686120153	13153806
2020-08-11 15:45:00	326.6372416	326.6372416	325.32999023	325.525102375	3877972
2020-08-11 15:30:00	327.193311213	327.320134107	325.408035088	326.627485993	5696264
2020-08-11 15:15:00	328.100582686	328.15911633	327.193311213	327.193311213	2496383
2020-08-11 15:00:00	327.968881989	328.120093901	327.544513074	328.10048513	1609992
2020-08-11 14:45:00	328.042049043	328.188383152	327.603046717	327.968881989	2161728
2020-08-11 14:30:00	328.598118656	328.718600405	328.003026614	328.056682454	1575197
2020-08-11 14:15:00	328.993220749	329.139554857	328.578607441	328.583485245	826750
2020-08-11 14:00:00	328.939564909	329.046876589	328.646896692	328.978587338	808239
2020-08-11 13:45:00	329.202966305	329.222575075	328.871275658	328.939564909	1767506
2020-08-11 13:30:00	328.710308139	329.29076677	328.568851834	329.193210697	1435980
2020-08-11 13:15:00	328.763963979	328.905420284	328.598118656	328.705430335	699223
2020-08-11 13:00:00	328.910298087	328.968831731	328.568851834	328.763963979	662733
2020-08-11 12:45:00	328.817619819	328.949320516	328.607874263	328.920053695	1344122
2020-08-11 12:30:00	328.61762987	328.910298087	328.583485245	328.822497622	1014688
2020-08-11 12:15:00	328.403006511	328.656652299	328.032293436	328.627385477	2350706
2020-08-11 12:00:00	328.61762987	328.643579785	328.188383152	328.393250904	1024940
2020-08-11 11:45:00	328.890786873	328.959076124	328.568851834	328.61762987	1075087
2020-08-11 11:30:00	328.763963979	328.968831731	328.676163514	328.881031266	2047134
2020-08-11 11:15:00	328.432273333	328.851764444	328.383495296	328.763963979	1022164
2020-08-11 11:00:00	328.383495296	328.598118656	328.100582686	328.422420169	1365341
2020-08-11 10:45:00	328.295694831	328.578607441	327.885959327	328.373739689	1675724
2020-08-11 10:30:00	327.603046717	328.317449835	327.456712609	328.295694831	1595419
2020-08-11 10:15:00	328.168871937	328.261550206	327.339645322	327.603046717	2598829
2020-08-11 10:00:00	328.74679411	329.027365374	328.05180465	328.178627544	2557689
2020-08-11 09:45:00	328.61762987	328.920053695	328.144482919	328.754208372	3427651
2020-08-11 09:30:00	328.568851834	328.705430335	328.520073798	328.637141085	119372
2020-08-11 09:15:00	328.897615798	328.978587338	328.549340619	328.5980211	78565
2020-08-11 09:00:00	329.017609767	329.037120981	328.637141085	328.881031266	98640
2020-08-11 08:45:00	328.949320516	329.193210697	328.783475193	329.07614341	76524
2020-08-11 08:30:00	328.968831731	329.066387803	328.881031266	328.949320516	75987
2020-08-11 08:15:00	328.929809302	329.593190594	327.76889204	328.939564909	80208
2020-08-11 08:00:00	328.812742015	329.037120981	328.646896692	328.744452764	64169
2020-08-11 07:45:00	328.959076124	329.056632196	328.812742015	328.822497622	33560
2020-08-11 07:30:00	329.085899018	329.115165839	328.822497622	328.968831731	32708
2020-08-11 07:15:00	329.115165839	329.446856486	329.017609767	329.056632196	88355
2020-08-11 07:00:00	329.398078449	329.446856486	329.07614341	329.193210697	30772
2020-08-11 06:45:00	329.495634522	329.495634522	329.407834057	329.407834057	3164
2020-08-11 06:30:00	329.427345271	329.476123307	329.320033591	329.476123307	5245
2020-08-11 06:15:00	329.427345271	329.456612093	329.349300413	329.407834057	12937
2020-08-11 06:00:00	329.563923772	329.64196863	329.398078449	329.437100878	10765
2020-08-11 05:45:00	329.544412558	329.671235452	329.437100878	329.534656951	5250
2020-08-11 05:30:00	329.612701809	329.612701809	329.437100878	329.544412558	3127
2020-08-11 05:15:00	329.583434987	329.602946201	329.300522377	329.602946201	6831
2020-08-11 05:00:00	329.281011162	329.583434987	329.241988734	329.583434987	24276
2020-08-11 04:45:00	328.939564909	329.251744341	328.939564909	329.251744341	7442
2020-08-11 04:30:00	328.598118656	328.959076124	328.598118656	328.929809302	6369
2020-08-11 04:15:00	328.676163514	328.890786873	328.373739689	328.646896692	44198
2020-08-10 20:15:00	327.115266355	327.115266355	327.076243926	327.076243926	400
2020-08-10 20:00:00	327.115266355	327.183555606	327.076243926	327.144533177	139945
2020-08-10 19:45:00	326.725042066	327.212822428	326.725042066	327.13477757	30070
2020-08-10 19:30:00	326.725042066	326.832353745	326.676264029	326.773820102	24044
2020-08-10 19:15:00	326.783575709	326.783575709	326.666508422	326.74455328	52851
2020-08-10 19:00:00	326.910398603	326.910398603	326.705530851	326.764064495	53455
2020-08-10 18:45:00	326.968932247	327.046977105	326.910398603	326.910398603	6987
2020-08-10 18:30:00	326.890887389	327.017710283	326.871376174	327.017710283	23606
2020-08-10 18:15:00	326.92015421	328.588363048	326.871376174	326.910398603	91906
2020-08-10 18:00:00	327.20306682	327.20306682	326.842109353	326.910398603	157357
2020-08-10 17:45:00	327.212822428	327.242089249	327.193311213	327.193311213	7768
2020-08-10 17:30:00	327.105510748	327.271356071	327.085999534	327.222578035	49542
2020-08-10 17:15:00	327.105510748	327.368912143	327.105510748	327.105510748	43606
2020-08-10 17:00:00	327.173799999	327.368912143	327.105510748	327.13477757	472691
2020-08-10 16:45:00	327.115266355	327.368912143	327.085999534	327.173799999	85488
2020-08-10 16:30:00	327.046977105	327.368912143	327.017710283	327.368912143	63758
2020-08-10 16:15:00	327.368912143	327.398178965	326.819378788	327.085999534	3499152
2020-08-10 16:00:00	326.988443461	327.427445787	326.695775244	327.349400929	5352199
2020-08-10 15:45:00	327.09751115	327.290867286	326.92015421	326.978687854	2186090
2020-08-10 15:30:00	327.271356071	327.427445787	326.968932247	327.105510748	2543365
2020-08-10 15:15:00	327.281111678	327.564024288	327.159166588	327.26394181	1247268
2020-08-10 15:00:00	326.812842531	327.305500696	326.607974779	327.282087239	1166758
2020-08-10 14:45:00	327.076243926	327.125021962	326.783575709	326.817720334	620681
2020-08-10 14:30:00	326.846987156	327.125021962	326.793331316	327.076243926	1174660
2020-08-10 14:15:00	326.910398603	327.242089249	326.754308887	326.842109353	1559358
2020-08-10 14:00:00	326.886009585	327.037221497	326.725042066	326.900642996	668359
2020-08-10 13:45:00	327.046977105	327.164044391	326.871376174	326.890887389	801356
2020-08-10 13:30:00	326.883082903	327.115266355	326.817720334	327.032343694	1107777
2020-08-10 13:15:00	326.959176639	327.242089249	326.86327902	326.881131781	729341
2020-08-10 13:00:00	326.959176639	327.085999534	326.793331316	326.949421032	849099
2020-08-10 12:45:00	326.247017311	326.978687854	326.168972453	326.959176639	880093
2020-08-10 12:30:00	326.549441135	326.69089744	326.227506096	326.256577806	724270
2020-08-10 12:15:00	326.734797673	326.837231549	326.510418706	326.554318939	663592
2020-08-10 12:00:00	326.247017311	326.832353745	326.061660773	326.732358771	1067899
2020-08-10 11:45:00	326.188483667	326.422618241	326.11043881	326.256772918	1328703
2020-08-10 11:30:00	325.817770592	326.256772918	325.710556469	326.188483667	1162257
2020-08-10 11:15:00	325.04707762	325.837281807	324.81782085	325.798259378	1543249
2020-08-10 11:00:00	326.656752815	326.676264029	325.03244421	325.056735672	2549869
2020-08-10 10:45:00	327.13477757	327.198189017	326.56895235	326.656752815	1235549
2020-08-10 10:30:00	327.066488319	327.183555606	326.85186496	327.144533177	1134915
2020-08-10 10:15:00	326.929909818	327.076243926	326.520174314	327.066488319	1632465
2020-08-10 10:00:00	327.325011911	327.388423358	326.783575709	326.92015421	1984264
2020-08-10 09:45:00	326.871376174	327.368912143	326.812842531	327.339645322	2322443
2020-08-10 09:30:00	326.56895235	326.92015421	326.520174314	326.861620567	49276
2020-08-10 09:15:00	326.773820102	326.822598138	326.500663099	326.559196743	116581
2020-08-10 09:00:00	326.715286458	326.881131781	326.676264029	326.783575709	31080
2020-08-10 08:45:00	326.617730386	326.754308887	326.539685528	326.705530851	32169
2020-08-10 08:30:00	326.666508422	326.734797673	326.607974779	326.607974779	29616
2020-08-10 08:15:00	326.676264029	326.959176639	326.442129456	326.666508422	69003
2020-08-10 08:00:00	326.56895235	326.686019637	326.56895235	326.656752815	17073
2020-08-10 07:45:00	326.549441135	326.598219172	326.442129456	326.539685528	63321
2020-08-10 07:30:00	326.510418706	326.617730386	326.471396277	326.539685528	9538
2020-08-10 07:15:00	326.822598138	326.842109353	326.520174314	326.539685528	20544
2020-08-10 07:00:00	326.803086924	326.861620567	326.803086924	326.861620567	6046
2020-08-10 06:45:00	326.900642996	327.056732712	326.783575709	326.793331316	31379
2020-08-10 06:30:00	326.871376174	326.871376174	326.764064495	326.861620567	5064
2020-08-10 06:15:00	326.881131781	326.881131781	326.861620567	326.881131781	1570
2020-08-10 06:00:00	326.803086924	327.02746589	326.803086924	326.968932247	2180
2020-08-10 05:45:00	326.900642996	326.900642996	326.783575709	326.783575709	3250
2020-08-10 05:30:00	327.095755141	327.095755141	326.929909818	327.046977105	3885
2020-08-10 05:15:00	326.861620567	327.056732712	326.754308887	327.037221497	6729
2020-08-10 05:00:00	326.39335142	326.842109353	326.39335142	326.842109353	4410
2020-08-10 04:45:00	326.46164067	326.656752815	326.256772918	326.325062169	20289
2020-08-10 04:30:00	326.500663099	326.500663099	326.364084598	326.481151885	3066
2020-08-10 04:15:00	326.871376174	326.949421032	326.295795347	326.403107027	9016
2020-08-07 20:00:00	326.490907492	326.490907492	326.354328991	326.354328991	4514
2020-08-07 19:45:00	326.432373848	326.451885063	326.39335142	326.451885063	3209
2020-08-07 19:30:00	326.354328991	326.432373848	326.354328991	326.412862634	5813
2020-08-07 19:15:00	326.325062169	326.39335142	326.256772918	326.325062169	2181
2020-08-07 19:00:00	326.256772918	326.373840205	326.247017311	326.373840205	4674
2020-08-07 18:45:00	326.256772918	326.344573383	326.247017311	326.256772918	10597
2020-08-07 18:30:00	326.295795347	326.451885063	326.129950024	326.295795347	10239
2020-08-07 18:15:00	326.256772918	326.393253863	326.188483667	326.188483667	32848
2020-08-07 18:00:00	326.334817776	326.334817776	326.198239275	326.256772918	44624
2020-08-07 17:45:00	326.442129456	326.471396277	326.325062169	326.334817776	32202
2020-08-07 17:30:00	326.422618241	326.46164067	326.364084598	326.442129456	81982
2020-08-07 17:15:00	326.598219172	326.598219172	326.39335142	326.46164067	29869
2020-08-07 17:00:00	326.510418706	326.607974779	326.490907492	326.588463564	75605
2020-08-07 16:45:00	326.344573383	326.520174314	326.344573383	326.486029688	139354
2020-08-07 16:30:00	326.364084598	326.412862634	326.315306562	326.344573383	100639
2020-08-07 16:15:00	326.364084598	326.490907492	326.129950024	326.354328991	4363211
2020-08-07 16:00:00	326.149461239	326.695775244	326.022638344	326.373840205	7628041
2020-08-07 15:45:00	325.144633693	326.17872806	324.97878837	326.149461239	3213321
2020-08-07 15:30:00	324.861721083	325.700703305	324.861721083	325.1543893	2479939
2020-08-07 15:15:00	325.144633693	325.632414055	324.710509171	324.832454261	3182215
2020-08-07 15:00:00	324.886110101	325.241409317	324.647097724	325.144633693	1485979
2020-08-07 14:45:00	324.354429506	325.017810799	324.188584183	324.900743512	1690495
2020-08-07 14:30:00	325.008055191	325.017810799	324.178828576	324.35930731	2143871
2020-08-07 14:15:00	324.881232297	325.417790696	324.471496793	325.025810397	2857463
2020-08-07 14:00:00	325.739725734	325.798259378	324.773920618	324.881524966	2052021
2020-08-07 13:45:00	325.525102375	325.890937647	325.378768267	325.729970127	883031
2020-08-07 13:30:00	325.027566406	325.54461359	324.910499119	325.515346768	1276930
2020-08-07 13:15:00	325.700703305	325.768992556	324.773920618	325.04707762	1878374
2020-08-07 13:00:00	326.227506096	326.39335142	325.681192091	325.700703305	1532921
2020-08-07 12:45:00	326.149461239	326.315306562	325.993371523	326.237261704	692602
2020-08-07 12:30:00	325.700703305	326.207994882	325.603147233	326.159216846	811923
2020-08-07 12:15:00	325.388523874	325.72021452	325.222678551	325.710458913	1069028
2020-08-07 12:00:00	326.022638344	326.090927595	325.359257052	325.398279481	871153
2020-08-07 11:45:00	325.608025037	326.081171988	325.573880411	326.022638344	1174643
2020-08-07 11:30:00	326.11043881	326.11043881	325.573880411	325.61290284	1270976
2020-08-07 11:15:00	326.207994882	326.471396277	326.081171988	326.100683202	1048427
2020-08-07 11:00:00	325.973860308	326.412862634	325.915326665	326.207994882	1403824
2020-08-07 10:45:00	325.564124804	326.11043881	325.534857982	325.964104701	1527269
2020-08-07 10:30:00	325.729970127	325.759236949	324.918693829	325.554369197	1421176
2020-08-07 10:15:00	325.749481342	325.944593486	325.369012659	325.729970127	1465720
2020-08-07 10:00:00	325.300723409	325.920204468	325.271456587	325.759236949	1538853
2020-08-07 09:45:00	325.134878086	325.564124804	324.725142582	325.295845605	3003381
2020-08-07 09:30:00	324.890987905	325.1543893	324.666608938	325.134878086	165046
2020-08-07 09:15:00	325.212922943	325.212922943	324.832454261	324.930010334	118340
2020-08-07 09:00:00	325.339745838	325.456813124	325.125122478	325.212922943	195170
2020-08-07 08:45:00	325.495835553	326.432373848	325.212922943	325.32999023	950285
2020-08-07 08:30:00	324.900743512	325.427546303	324.861721083	325.04707762	149220
2020-08-07 08:15:00	325.203264892	325.447057517	324.569052866	324.910499119	129480
2020-08-07 08:00:00	324.998299584	325.056833228	324.920254726	324.959277155	43379
2020-08-07 07:45:00	325.1543893	325.212922943	324.959277155	325.008055191	40072
2020-08-07 07:30:00	325.203167336	325.203167336	324.930010334	325.193411729	45512
2020-08-07 07:15:00	325.115366871	325.212922943	325.037322013	325.203167336	62987
2020-08-07 07:00:00	324.812943047	325.04707762	324.812943047	325.008055191	24006
2020-08-07 06:45:00	324.715386974	324.822698654	324.627586509	324.793431832	92514
2020-08-07 06:30:00	324.617830902	324.76416501	324.569052866	324.715386974	11683
2020-08-07 06:15:00	324.598319687	324.725142582	324.451985579	324.471496793	6998
2020-08-07 06:00:00	324.608075295	324.734898189	324.608075295	324.734898189	2654
2020-08-07 05:45:00	324.383696328	324.647097724	324.383696328	324.617830902	3636
2020-08-07 05:30:00	324.334918292	324.686120153	324.334918292	324.520274829	3742
2020-08-07 05:15:00	325.076344442	325.076344442	324.500763615	324.520274829	9676
2020-08-07 05:00:00	325.008055191	325.134878086	324.959277155	325.115366871	1386
2020-08-07 04:45:00	325.105611264	325.251945372	324.910499119	324.910499119	9764
2020-08-07 04:30:00	325.476324339	325.476324339	325.1543893	325.1543893	3680
2020-08-07 04:15:00	325.856793021	325.856793021	325.398279481	325.447057517	9429
2020-08-06 20:00:00	326.061660773	326.081171988	325.934837879	325.993371523	13146
2020-08-06 19:45:00	326.090927595	326.120194417	326.032393952	326.032393952	6950
2020-08-06 19:30:00	326.051905166	326.100683202	326.032393952	326.071416381	9105
2020-08-06 19:15:00	326.051905166	326.071416381	326.012882737	326.071416381	6332
2020-08-06 19:00:00	326.129950024	326.159216846	326.090927595	326.090927595	1916
2020-08-06 18:45:00	326.120194417	326.17872806	326.061660773	326.17872806	17825
2020-08-06 18:30:00	326.071416381	326.11043881	325.944593486	326.090927595	9799
2020-08-06 18:15:00	326.198239275	326.266528525	326.012882737	326.042149559	85164
2020-08-06 18:00:00	326.168972453	326.198239275	326.159216846	326.168972453	13102
2020-08-06 17:45:00	326.129950024	326.227506096	326.120194417	326.198239275	8565
2020-08-06 17:30:00	326.129950024	326.159216846	326.071416381	326.159216846	26128
2020-08-06 17:15:00	326.28603974	326.28603974	326.120194417	326.129950024	30692
2020-08-06 17:00:00	326.28603974	326.334817776	326.198239275	326.227506096	61242
2020-08-06 16:45:00	326.217750489	326.373840205	326.129950024	326.28603974	172222
2020-08-06 16:30:00	326.315306562	326.334817776	326.100683202	326.159216846	288828
2020-08-06 16:15:00	326.129950024	326.373840205	326.061660773	326.315306562	1892030
2020-08-06 16:00:00	325.798259378	326.188483667	325.505591161	326.139705631	5529636
2020-08-06 15:45:00	325.973860308	326.168972453	325.739725734	325.798259378	2739281
2020-08-06 15:30:00	325.817770592	326.28603974	325.72021452	325.964104701	2699330
2020-08-06 15:15:00	325.837281807	325.993371523	325.690947698	325.817770592	2074750
2020-08-06 15:00:00	325.876304236	325.983615915	325.690947698	325.832404003	1400470
2020-08-06 14:45:00	325.476421895	325.915326665	325.461690928	325.876304236	1179907
2020-08-06 14:30:00	325.26170098	325.54461359	325.193411729	325.481202143	963213
2020-08-06 14:15:00	324.681242349	325.300723409	324.637342116	325.271456587	1675566
2020-08-06 14:00:00	324.383696328	324.76416501	324.334918292	324.676364545	726621
2020-08-06 13:45:00	324.354429506	324.451985579	324.217851005	324.373940721	698671
2020-08-06 13:30:00	324.247117827	324.422718757	324.149561754	324.354429506	590936
2020-08-06 13:15:00	324.300773667	324.354429506	324.198339791	324.23736222	596899
2020-08-06 13:00:00	324.110539325	324.334918292	323.983716431	324.295895863	878124
2020-08-06 12:45:00	323.95444961	324.137562357	323.812993305	324.125367848	878051
2020-08-06 12:30:00	324.02273886	324.086150307	323.817871108	323.95444961	650288
2020-08-06 12:15:00	323.549591909	324.081272504	323.486180462	324.017861057	1638147
2020-08-06 12:00:00	323.398282441	323.720315036	323.325212943	323.554469713	1105786
2020-08-06 11:45:00	323.466669248	324.17873102	323.183756638	323.38862439	1096463
2020-08-06 11:30:00	323.573980927	323.907915363	323.437402426	323.476424855	1055394
2020-08-06 11:15:00	323.642270178	323.905671573	323.476424855	323.573980927	972716
2020-08-06 11:00:00	323.28131271	323.720315036	323.037422529	323.642270178	1381615
2020-08-06 10:45:00	324.339796096	324.491008008	323.134978601	323.291068317	1362493
2020-08-06 10:30:00	324.169072969	324.510519222	324.061761289	324.334918292	1008331
2020-08-06 10:15:00	324.173950772	324.383696328	323.847333042	324.169072969	1343136
2020-08-06 10:00:00	323.554469713	324.198339791	323.330090746	324.159317362	1855348
2020-08-06 09:45:00	323.378771226	323.817871108	323.291068317	323.539836302	2194824
2020-08-06 09:30:00	323.398379997	323.544714106	323.320335139	323.38862439	75642
2020-08-06 09:15:00	323.622758963	323.642270178	323.349601961	323.447158033	88458
2020-08-06 09:00:00	323.681292607	323.720315036	323.544714106	323.613003356	162733
2020-08-06 08:45:00	322.725243097	323.730070643	322.686220668	323.661781392	471123
2020-08-06 08:30:00	322.598420203	322.725243097	322.43257488	322.666709454	80536
2020-08-06 08:15:00	322.58856704	323.837772547	322.061861805	322.60817581	235487
2020-08-06 08:00:00	322.744754312	322.744754312	322.08137302	322.413063666	180252
2020-08-06 07:45:00	323.008155707	323.144734209	322.764265526	322.764265526	32345
2020-08-06 07:30:00	322.871577206	323.017911315	322.774021134	323.008155707	22387
2020-08-06 07:15:00	322.764265526	322.959377671	322.530130953	322.959377671	30817
2020-08-06 07:00:00	323.320335139	323.320335139	322.588664596	322.764265526	38426
2020-08-06 06:45:00	323.603247749	323.603247749	323.183756638	323.242290281	8671
2020-08-06 06:30:00	323.808115501	323.808115501	323.622758963	323.622758963	6043
2020-08-06 06:15:00	323.925182788	323.934938395	323.837382323	323.837382323	1225
2020-08-06 06:00:00	323.876404752	323.964205217	323.817871108	323.944694002	7495
2020-08-06 05:45:00	323.788604286	323.895915966	323.788604286	323.817871108	1582
2020-08-06 05:30:00	323.84713793	323.895915966	323.691048214	323.788604286	1248
2020-08-06 05:15:00	323.622758963	323.905671573	323.622758963	323.905671573	8410
2020-08-06 05:00:00	323.622758963	323.798359894	323.622758963	323.720315036	1040
2020-08-06 04:45:00	323.856893537	323.964205217	323.544714106	323.603247749	1982
2020-08-06 04:30:00	323.720315036	323.944694002	323.720315036	323.944694002	1714
2020-08-06 04:15:00	324.13005054	324.139806147	323.934938395	323.95444961	2644
2020-08-05 20:00:00	323.895915966	323.925182788	323.798359894	323.886160359	12758
2020-08-05 19:45:00	323.993472039	324.012983253	323.895915966	323.915427181	3902
2020-08-05 19:30:00	323.95444961	324.032494467	323.769093072	323.964205217	12034
2020-08-05 19:15:00	323.925182788	323.993472039	323.84713793	323.895915966	32294
2020-08-05 19:00:00	323.817871108	323.925182788	323.788604286	323.895915966	12966
2020-08-05 18:45:00	323.886160359	323.915427181	323.817871108	323.817871108	3449
2020-08-05 18:30:00	323.73982625	323.925182788	323.73982625	323.876404752	17988
2020-08-05 18:15:00	323.642270178	323.710559429	323.515447284	323.710559429	43772
2020-08-05 18:00:00	323.642270178	323.681292607	323.642270178	323.642270178	26403
2020-08-05 17:45:00	323.691048214	323.720315036	323.642270178	323.691048214	1454
2020-08-05 17:30:00	323.710559429	323.73982625	323.622758963	323.720315036	23944
2020-08-05 17:15:00	323.632514571	323.73982625	323.613003356	323.73982625	20850
2020-08-05 17:00:00	323.622856519	323.993472039	323.593492142	323.73982625	854319
2020-08-05 16:45:00	323.534958498	323.749581858	323.525202891	323.603247749	131083
2020-08-05 16:30:00	323.466669248	323.573980927	323.359357568	323.573980927	270090
2020-08-05 16:15:00	323.944694002	324.003227646	323.476424855	323.495936069	3265250
2020-08-05 16:00:00	323.505789233	324.217851005	323.086200565	323.944694002	5806033
2020-08-05 15:45:00	323.661781392	324.032494467	323.320335139	323.505691677	2246557
2020-08-05 15:30:00	323.641294617	323.822748912	323.583736534	323.652025785	1209698
2020-08-05 15:15:00	323.769093072	323.993472039	323.515447284	323.632514571	1150167
2020-08-05 15:00:00	323.949571806	323.983716431	323.622758963	323.769093072	1030292
2020-08-05 14:45:00	323.993472039	324.061761289	323.905671573	323.944694002	1180254
2020-08-05 14:30:00	323.866649144	324.110441769	323.822748912	323.993472039	586820
2020-08-05 14:15:00	323.773970876	323.993472039	323.759337465	323.858942215	749070
2020-08-05 14:00:00	323.73982625	323.808115501	323.647147982	323.770068633	904296
2020-08-05 13:45:00	323.769093072	323.905671573	323.671537	323.749581858	962873
2020-08-05 13:30:00	323.710559429	323.827626715	323.666659196	323.759337465	818267
2020-08-05 13:15:00	323.710559429	323.769093072	323.554469713	323.705193845	463260
2020-08-05 13:00:00	323.603247749	323.798359894	323.603247749	323.710559429	1339531
2020-08-05 12:45:00	323.398379997	323.73982625	323.330090746	323.598369945	684670
2020-08-05 12:30:00	323.778848679	323.822748912	323.359357568	323.403648025	1653429
2020-08-05 12:15:00	323.530080695	323.813968865	323.495936069	323.769093072	557256
2020-08-05 12:00:00	323.817871108	323.856893537	323.515447284	323.534958498	912573
2020-08-05 11:45:00	323.925182788	324.178828576	323.642270178	323.826065818	1438357
2020-08-05 11:30:00	324.139806147	324.217851005	323.856893537	323.915427181	1445696
2020-08-05 11:15:00	323.749581858	324.266629041	323.749581858	324.139611035	1163233
2020-08-05 11:00:00	323.95444961	324.042250075	323.613003356	323.73982625	1783794
2020-08-05 10:45:00	323.876404752	324.003227646	323.515447284	323.944694002	1493242
2020-08-05 10:30:00	323.84713793	323.895915966	323.681292607	323.886160359	1413037
2020-08-05 10:15:00	323.778848679	324.012983253	323.632514571	323.856893537	1655710
2020-08-05 10:00:00	323.427646819	323.817871108	323.310579532	323.769093072	1616895
2020-08-05 09:45:00	323.369113175	323.671537	323.134978601	323.417891211	2322013
2020-08-05 09:30:00	323.486180462	323.486180462	323.320335139	323.369113175	124801
2020-08-05 09:15:00	323.525202891	323.583736534	323.359357568	323.369113175	47928
2020-08-05 09:00:00	323.798359894	323.817871108	323.417891211	323.534958498	49314
2020-08-05 08:45:00	323.642270178	323.886160359	323.495936069	323.798359894	69784
2020-08-05 08:30:00	323.56422532	323.574078483	323.027666922	323.574078483	212911
2020-08-05 08:15:00	324.091028111	324.091028111	321.935038911	323.642270178	73617
2020-08-05 08:00:00	323.856893537	324.042250075	323.691048214	324.042250075	139626
2020-08-05 07:45:00	323.700803821	323.886160359	323.691048214	323.886160359	58936
2020-08-05 07:30:00	323.827626715	323.856893537	323.632514571	323.730070643	35667
2020-08-05 07:15:00	323.700803821	323.827626715	323.573980927	323.788604286	24050
2020-08-05 07:00:00	323.730070643	323.837382323	323.583736534	323.837382323	9200
2020-08-05 06:45:00	323.691048214	323.798359894	323.593492142	323.778848679	2801
2020-08-05 06:30:00	323.808115501	323.837382323	323.632514571	323.671537	9748
2020-08-05 06:15:00	323.866649144	323.983716431	323.681292607	323.73982625	6739
2020-08-05 06:00:00	323.778848679	323.817871108	323.710559429	323.749581858	4369
2020-08-05 05:45:00	323.466669248	323.681292607	323.369113175	323.681292607	3890
2020-08-05 05:30:00	323.837382323	323.886160359	323.56422532	323.652025785	2585
2020-08-05 05:15:00	323.710559429	323.710559429	323.632514571	323.632514571	1580
2020-08-05 05:00:00	323.300823925	323.749581858	323.291068317	323.700803821	11677
2020-08-05 04:45:00	323.066689351	323.300823925	322.910599635	323.242290281	6560
2020-08-05 04:30:00	323.515447284	323.56422532	323.047178136	323.047178136	1495
2020-08-05 04:15:00	323.73982625	323.759337465	323.525202891	323.56422532	15794
2020-08-04 20:00:00	321.983816947	321.993572554	321.915527696	321.935038911	13561
2020-08-04 19:45:00	321.993572554	322.013083769	321.983816947	321.993572554	7430
2020-08-04 19:30:00	321.983816947	322.003230606	321.915527696	322.003230606	16734
2020-08-04 19:15:00	321.964305733	322.003328162	321.954550125	321.983816947	88447
2020-08-04 19:00:00	321.915527696	322.013083769	321.915527696	321.964305733	66121
2020-08-04 18:45:00	321.915527696	321.964305733	321.905772089	321.905772089	8040
2020-08-04 18:30:00	321.915527696	321.944794518	321.896016482	321.896016482	2993
2020-08-04 18:15:00	321.935038911	322.032594983	321.788704802	321.856994053	38735
2020-08-04 18:00:00	321.97406134	322.032594983	321.896016482	322.022839376	27602
2020-08-04 17:45:00	321.925283304	321.983816947	321.915527696	321.97406134	23058
2020-08-04 17:30:00	321.847238446	321.935038911	321.837482839	321.935038911	13426
2020-08-04 17:15:00	321.925283304	321.925283304	321.681393123	321.925283304	41633
2020-08-04 17:00:00	321.759437981	322.003328162	321.759437981	321.905772089	105016
2020-08-04 16:45:00	321.856994053	321.993572554	321.632615087	321.749682373	193780
2020-08-04 16:30:00	321.964305733	321.983816947	321.739926766	321.86674966	619680
2020-08-04 16:15:00	321.944794518	322.003328162	321.759437981	321.944794518	1441851
2020-08-04 16:00:00	321.183857153	321.993572554	321.096056688	321.954550125	4494453
2020-08-04 15:45:00	321.066789867	321.280437665	320.783877257	321.183857153	1505582
2020-08-04 15:30:00	320.988745009	321.271657619	320.8424109	321.066789867	1388919
2020-08-04 15:15:00	320.94972258	321.105812296	320.822899686	320.998500616	1383288
2020-08-04 15:00:00	320.296096895	321.00337842	320.281463484	320.94972258	1478146
2020-08-04 14:45:00	320.637543148	320.637543148	319.935139427	320.315608109	2568557
2020-08-04 14:30:00	321.222879582	321.320435655	320.618031934	320.637543148	1167760
2020-08-04 14:15:00	321.291168833	321.40823612	321.154590332	321.213123975	632991
2020-08-04 14:00:00	321.135079117	321.339946869	320.998500616	321.28629103	578511
2020-08-04 13:45:00	321.227757386	321.291168833	321.086301081	321.135079117	592958
2020-08-04 13:30:00	321.149712528	321.369213691	321.144834725	321.23263519	713270
2020-08-04 13:15:00	320.881433329	321.164345939	320.608276326	321.144834725	690995
2020-08-04 13:00:00	320.988745009	321.193612761	320.715588006	320.891188936	875944
2020-08-04 12:45:00	321.096056688	321.174101546	320.891188936	320.978989401	1935786
2020-08-04 12:30:00	320.852166507	321.096056688	320.793632864	321.091178885	907242
2020-08-04 12:15:00	321.376627953	321.466769763	320.783877257	320.852068951	1295419
2020-08-04 12:00:00	321.486280978	321.505792192	321.261902011	321.378969298	1351957
2020-08-04 11:45:00	321.369213691	321.603348265	321.224830704	321.486280978	1622574
2020-08-04 11:30:00	321.466769763	321.58383705	321.135079117	321.349702477	1413007
2020-08-04 11:15:00	321.330191262	321.554570229	321.105812296	321.466769763	980213
2020-08-04 11:00:00	321.066789867	321.58383705	321.027767438	321.324728122	1419392
2020-08-04 10:45:00	320.783779701	321.12532351	320.579009505	321.074594352	1276455
2020-08-04 10:30:00	321.218001779	321.291168833	320.66680997	320.774121649	1273377
2020-08-04 10:15:00	320.608276326	321.281413226	320.520475861	321.23263519	1798066
2020-08-04 10:00:00	320.442431003	320.73509922	320.422919789	320.618031934	1399656
2020-08-04 09:45:00	319.847338962	320.598520719	319.847338962	320.442431003	2815012
2020-08-04 09:30:00	319.857094569	319.964406249	319.759538496	319.837583354	99942
2020-08-04 09:15:00	319.486381494	319.847338962	319.3595586	319.847338962	129926
2020-08-04 09:00:00	319.496137101	319.740027282	319.408336636	319.554670744	51871
2020-08-04 08:45:00	319.593693173	319.622959995	319.320536171	319.496137101	79233
2020-08-04 08:30:00	319.574181959	319.652226817	319.53515953	319.613204388	36676
2020-08-04 08:15:00	319.398581029	321.447258549	319.154690848	319.544915137	169871
2020-08-04 08:00:00	319.622959995	319.622959995	319.25224692	319.447359065	154927
2020-08-04 07:45:00	319.779049711	319.779049711	319.466870279	319.564426352	77925
2020-08-04 07:30:00	320.032695499	320.032695499	319.749782889	319.857094569	31670
2020-08-04 07:15:00	320.042451106	320.325363716	320.042451106	320.10098475	53373
2020-08-04 07:00:00	319.886361391	320.081473535	319.886361391	320.081473535	5719
2020-08-04 06:45:00	319.935139427	320.022939892	319.847338962	319.905872605	28799
2020-08-04 06:30:00	319.857094569	320.110740357	319.808316533	319.983917463	8552
2020-08-04 06:15:00	320.159518393	320.218052037	319.886361391	319.905872605	14664
2020-08-04 06:00:00	319.92538382	320.257074466	319.92538382	320.149762786	7538
2020-08-04 05:45:00	319.983917463	320.227807644	319.788805318	319.964406249	9697
2020-08-04 05:30:00	320.227807644	320.227807644	319.983917463	319.983917463	6415
2020-08-04 05:15:00	320.022939892	320.38389736	319.974161856	320.20829643	14435
2020-08-04 05:00:00	319.92538382	320.130251572	319.779049711	320.130251572	1370
2020-08-04 04:45:00	320.237563251	320.325363716	319.759538496	319.944895034	11081
2020-08-04 04:30:00	319.896116998	320.198540822	319.866850176	320.198540822	15161
2020-08-04 04:15:00	320.091229143	320.10098475	319.515648315	319.81807214	24920
2020-08-03 20:00:00	320.900944544	320.900944544	320.676565577	320.793632864	12701
2020-08-03 19:45:00	320.891188936	321.008256223	320.881433329	320.881433329	12783
2020-08-03 19:30:00	320.8424109	320.891188936	320.813144078	320.861922115	4849
2020-08-03 19:15:00	320.73509922	320.822899686	320.657054363	320.783877257	10449
2020-08-03 19:00:00	320.725343613	320.783877257	320.66680997	320.783877257	5388
2020-08-03 18:45:00	320.715588006	320.754610435	320.66680997	320.73509922	5685
2020-08-03 18:30:00	320.744854828	320.783877257	320.715588006	320.715588006	2750
2020-08-03 18:15:00	321.01801183	321.047278652	320.579009505	320.744854828	61372
2020-08-03 18:00:00	320.881433329	321.047278652	320.774121649	321.047278652	13912
2020-08-03 17:45:00	320.764366042	320.900944544	320.764366042	320.881433329	9536
2020-08-03 17:30:00	320.774121649	320.803388471	320.744854828	320.744854828	1008728
2020-08-03 17:15:00	320.920455758	320.930211365	320.715588006	320.803388471	39113
2020-08-03 17:00:00	320.969233794	321.01801183	320.891188936	320.900944544	86850
2020-08-03 16:45:00	320.803388471	320.969233794	320.637543148	320.969233794	333740
2020-08-03 16:30:00	320.715588006	320.8424109	320.66680997	320.803388471	89422
2020-08-03 16:15:00	320.715588006	320.998500616	320.354630538	320.852166507	3961053
2020-08-03 16:00:00	321.203368368	321.30092444	320.608276326	320.725343613	5311690
2020-08-03 15:45:00	320.930211365	321.252146404	320.364386145	321.208246172	3505348
2020-08-03 15:30:00	321.076545474	321.144834725	320.618031934	320.920455758	2790460
2020-08-03 15:15:00	321.427747334	321.505792192	321.008256223	321.066789867	1593369
2020-08-03 15:00:00	321.486280978	321.505792192	321.262877572	321.417991727	971261
2020-08-03 14:45:00	321.359458084	321.564325836	321.320435655	321.466769763	1928032
2020-08-03 14:30:00	321.218001779	321.378969298	321.183857153	321.359458084	1512553
2020-08-03 14:15:00	321.037523045	321.23263519	320.861922115	321.213123975	1118203
2020-08-03 14:00:00	320.89606674	321.096056688	320.861922115	321.037523045	420511
2020-08-03 13:45:00	321.057034259	321.164345939	320.764366042	320.891286492	873605
2020-08-03 13:30:00	320.947771458	321.222879582	320.861922115	321.066789867	1060613
2020-08-03 13:15:00	320.871677722	321.01801183	320.822119237	320.94972258	707579
2020-08-03 13:00:00	320.73509922	320.969233794	320.715588006	320.861922115	1572696
2020-08-03 12:45:00	320.813144078	320.959478187	320.696076792	320.73509922	508587
2020-08-03 12:30:00	321.066789867	321.135079117	320.783877257	320.832557737	647477
2020-08-03 12:15:00	321.01801183	321.12532351	320.774121649	321.057034259	812999
2020-08-03 12:00:00	321.310680048	321.32999615	320.959478187	321.01801183	906800
2020-08-03 11:45:00	320.852166507	321.330191262	320.803388471	321.330191262	2038550
2020-08-03 11:30:00	320.705832399	320.959478187	320.657054363	320.832655293	1202387
2020-08-03 11:15:00	320.20829643	320.715588006	320.130251572	320.686321184	1678923
2020-08-03 11:00:00	320.393652967	320.461942218	319.896116998	320.198443266	1054938
2020-08-03 10:45:00	320.579009505	320.871677722	320.38389736	320.38389736	1098744
2020-08-03 10:30:00	320.891188936	321.086301081	320.447308807	320.569253897	2853066
2020-08-03 10:15:00	320.320485913	321.23263519	320.320485913	320.89606674	3302095
2020-08-03 10:00:00	320.110740357	320.374141753	319.81807214	320.325363716	1813140
2020-08-03 09:45:00	320.296096895	320.413164182	319.720516068	320.110545245	3541925
2020-08-03 09:30:00	320.305852502	320.374141753	320.091229143	320.325363716	182880
2020-08-03 09:15:00	320.432675396	320.530231468	320.198540822	320.305852502	88134
2020-08-03 09:00:00	320.432675396	320.598520719	320.403408574	320.432675396	84259
2020-08-03 08:45:00	320.403408574	320.461942218	320.27658568	320.432675396	41590
2020-08-03 08:30:00	320.354630538	320.422919789	320.257074466	320.38389736	99796
2020-08-03 08:15:00	320.413164182	320.579009505	317.935239943	320.344874931	110444
2020-08-03 08:00:00	320.081473535	320.393652967	319.983917463	320.393652967	77454
2020-08-03 07:45:00	319.954650641	320.247318858	319.954650641	320.071717928	138541
2020-08-03 07:30:00	319.935139427	319.983917463	319.876605783	319.944895034	73454
2020-08-03 07:15:00	320.013184285	320.022939892	319.847338962	319.983917463	40048
2020-08-03 07:00:00	319.730271675	320.071717928	319.730271675	320.003428677	17563
2020-08-03 06:45:00	319.183957669	319.740027282	319.135179633	319.740027282	4638
2020-08-03 06:30:00	318.891289452	319.301024956	318.754710951	319.271758135	122620
2020-08-03 06:15:00	318.705932915	318.891289452	318.705932915	318.891289452	3444
2020-08-03 06:00:00	318.530331984	318.569354413	318.530331984	318.569354413	500
2020-08-03 05:45:00	318.364486661	318.549843199	318.364486661	318.549843199	1937
2020-08-03 05:30:00	318.071818444	318.423020305	318.071818444	318.286441803	7720
2020-08-03 05:15:00	317.984017979	318.208396945	317.984017979	318.140107695	33790
2020-08-03 05:00:00	318.023040408	318.140107695	317.925484335	318.110840873	37694
2020-08-03 04:45:00	318.393753483	318.393753483	317.759639012	317.984017979	10080
2020-08-03 04:30:00	318.637643664	318.666910486	318.325464232	318.354731054	3543
2020-08-03 04:15:00	318.481553948	318.832755809	318.481553948	318.715688522	6359
2020-07-31 20:00:00	318.374242268	318.501065163	318.374242268	318.462042734	13243
2020-07-31 19:45:00	318.344975447	318.608376842	318.344975447	318.374242268	19935
2020-07-31 19:30:00	318.423020305	318.423020305	318.325464232	318.325464232	13865
2020-07-31 19:15:00	318.442531519	318.51082077	318.422922749	318.423020305	7298
2020-07-31 19:00:00	318.715688522	318.735199736	318.325464232	318.442531519	136094
2020-07-31 18:45:00	318.764466558	318.79373338	318.764466558	318.783977773	9217
2020-07-31 18:30:00	318.666910486	318.764466558	318.666910486	318.764466558	23068
2020-07-31 18:15:00	318.754710951	318.871778238	318.540087592	318.666910486	472288
2020-07-31 18:00:00	318.57911002	318.774222165	318.57911002	318.764466558	13265
2020-07-31 17:45:00	318.813244594	318.813244594	318.520576377	318.57911002	63788
2020-07-31 17:30:00	318.959676259	318.988845525	318.715688522	318.725444129	428801
2020-07-31 17:15:00	318.920556274	319.057134775	318.540087592	318.959578703	120359
2020-07-31 17:00:00	318.705932915	319.066890382	318.705932915	318.959578703	355382
2020-07-31 16:45:00	318.286441803	318.715688522	318.276686196	318.715688522	294582
2020-07-31 16:30:00	318.471798341	318.540087592	318.137376125	318.247419374	2377326
2020-07-31 16:15:00	318.57911002	318.764466558	316.044798372	318.501065163	12911139
2020-07-31 16:00:00	316.852367539	318.627888057	316.842611932	318.569354413	11748989
2020-07-31 15:45:00	316.696277823	317.09625772	316.63774418	316.832856325	4023951
2020-07-31 15:30:00	316.384098392	316.910901182	316.042652138	316.696277823	2334847
2020-07-31 15:15:00	315.96460728	316.5304325	315.769495135	316.384098392	2881605
2020-07-31 15:00:00	315.379270846	316.023140924	315.262203559	315.96460728	2018419
2020-07-31 14:45:00	314.706133946	315.418293275	314.628089088	315.389026453	1522442
2020-07-31 14:30:00	314.179331155	314.720767357	314.09153069	314.70603639	1277524
2020-07-31 14:15:00	314.696378339	315.086602629	314.115919708	314.169575548	1542972
2020-07-31 14:00:00	314.784178804	315.125625058	314.60370007	314.696378339	1158330
2020-07-31 13:45:00	314.83295684	314.998802164	314.413465729	314.784178804	1296377
2020-07-31 13:30:00	314.169575548	314.881734877	313.828129295	314.842712448	1342547
2020-07-31 13:15:00	313.818373687	314.423221336	313.691550793	314.179331155	1231239
2020-07-31 13:00:00	314.169575548	314.228109192	313.476927434	313.847640509	1326132
2020-07-31 12:45:00	314.998802164	314.998802164	313.720817615	314.153576352	2210697
2020-07-31 12:30:00	314.881734877	315.067091414	314.345176478	314.989046556	1808565
2020-07-31 12:15:00	315.320737202	315.447560097	314.584188856	314.871979269	2379782
2020-07-31 12:00:00	315.730472706	316.510921286	315.106113843	315.342199538	1691237
2020-07-31 11:45:00	316.198741854	316.359709373	315.545116169	315.731448267	1716009
2020-07-31 11:30:00	315.847539993	316.471898857	315.691450278	316.17923064	2894875
2020-07-31 11:15:00	315.418293275	315.906073637	315.208547719	315.857295601	2014610
2020-07-31 11:00:00	315.081724825	315.428048882	314.531898801	315.39878206	2090511
2020-07-31 10:45:00	314.852370499	315.486582525	314.774423197	315.086602629	1749353
2020-07-31 10:30:00	315.554871776	315.632916634	314.540288623	314.852468055	3078506
2020-07-31 10:15:00	316.842611932	316.852367539	315.486582525	315.55974958	2557362
2020-07-31 10:00:00	316.70603343	317.076746506	316.198741854	316.803589503	2370035
2020-07-31 09:45:00	317.935239943	318.159618909	316.399707363	316.688570893	4446095
2020-07-31 09:30:00	318.032796015	318.05230723	317.788905834	317.94499555	106314
2020-07-31 09:15:00	317.593793689	318.091329658	317.525504439	318.042551622	128793
2020-07-31 09:00:00	317.83768387	317.935239943	317.603549297	317.603549297	62260
2020-07-31 08:45:00	317.857195085	318.959578703	317.740127798	317.759541456	297438
2020-07-31 08:30:00	317.867926253	318.130352087	317.857195085	317.94499555	67838
2020-07-31 08:15:00	317.759736568	318.071818444	317.057235291	317.857195085	292246
2020-07-31 08:00:00	317.798661441	318.032796015	317.788905834	318.023040408	26877
2020-07-31 07:45:00	317.847439478	318.013284801	317.740127798	317.749883405	44660
2020-07-31 07:30:00	317.76939462	318.071818444	317.740127798	317.847439478	47435
2020-07-31 07:15:00	317.427948366	317.779150227	317.301125472	317.749883405	35951
2020-07-31 07:00:00	317.55477126	317.710860976	317.545015653	317.710860976	6113
2020-07-31 06:45:00	317.603549297	317.632816118	317.408437152	317.55477126	5221
2020-07-31 06:30:00	317.466970795	317.574282475	317.184058185	317.496237617	13325
2020-07-31 06:15:00	317.55477126	317.66208294	317.447459581	317.496237617	39309
2020-07-31 06:00:00	317.83768387	317.857195085	317.398681544	317.398681544	5204
2020-07-31 05:45:00	317.808417049	317.808417049	317.720616583	317.740127798	3319
2020-07-31 05:30:00	318.013284801	318.013284801	317.83768387	317.905973121	2178
2020-07-31 05:15:00	317.740127798	318.091329658	317.66208294	318.081574051	6426
2020-07-31 05:00:00	318.110840873	318.149863302	317.905973121	317.984017979	5437
2020-07-31 04:45:00	317.759639012	318.442531519	317.759639012	318.22790816	4803
2020-07-31 04:30:00	317.749883405	318.003529193	317.710860976	317.808417049	6005
2020-07-31 04:15:00	317.730372191	317.779150227	317.496237617	317.779150227	19459
2020-07-30 20:00:00	318.940067488	319.066890382	318.79373338	318.852267023	31348
2020-07-30 19:45:00	318.852267023	319.066890382	318.715688522	318.910800667	11628
2020-07-30 19:30:00	318.676666093	318.920556274	318.676666093	318.891191896	41991
2020-07-30 19:15:00	318.569354413	318.754710951	318.501065163	318.666910486	19268
2020-07-30 19:00:00	318.57911002	318.588865628	318.432775912	318.540087592	18668
2020-07-30 18:45:00	318.501065163	318.627888057	318.22790816	318.491309555	41574
2020-07-30 18:30:00	318.618132449	318.637643664	318.471798341	318.520576377	52978
2020-07-30 18:15:00	318.949823096	319.42784785	318.598621235	318.696177307	154903
2020-07-30 18:00:00	318.764466558	318.949823096	318.637643664	318.949823096	67626
2020-07-30 17:45:00	318.666910486	318.803488987	318.549843199	318.764466558	31391
2020-07-30 17:30:00	318.735199736	318.735199736	318.618132449	318.666910486	39391
2020-07-30 17:15:00	318.823000201	318.86202263	318.618132449	318.735199736	62663
2020-07-30 17:00:00	318.705932915	318.96933431	318.647399271	318.852267023	124078
2020-07-30 16:45:00	317.408437152	318.891289452	317.252347436	318.715688522	704495
2020-07-30 16:30:00	316.930412397	317.652327333	316.042652138	317.408437152	414923
2020-07-30 16:15:00	316.07191896	317.369414723	315.730472706	316.930412397	3082414
2020-07-30 16:00:00	315.89631803	316.208497461	315.662183456	316.062163353	5486726
2020-07-30 15:45:00	316.315809141	316.481654464	315.78900635	315.915829244	1361651
2020-07-30 15:30:00	315.857295601	316.335320355	315.618283223	316.315809141	1504833
2020-07-30 15:15:00	315.998751906	316.298346604	315.447560097	315.852417797	2457267
2020-07-30 15:00:00	316.120696996	316.364587177	315.808517564	316.003532153	1510457
2020-07-30 14:45:00	315.545116169	316.218253068	315.520727151	316.120696996	994239
2020-07-30 14:30:00	315.525604954	315.818273172	315.262203559	315.545116169	1597624
2020-07-30 14:15:00	315.798761957	316.013385316	315.515849347	315.525604954	1747336
2020-07-30 14:00:00	315.608527616	315.875245918	315.39878206	315.803639761	1207397
2020-07-30 13:45:00	315.808517564	315.857295601	315.22318113	315.603649812	1538407
2020-07-30 13:30:00	316.276786712	316.471898857	315.78900635	315.818273172	1288921
2020-07-30 13:15:00	315.632916634	316.325564748	315.555164444	316.276786712	1096683
2020-07-30 13:00:00	315.593894205	315.759739528	315.438975162	315.662183456	810181
2020-07-30 12:45:00	315.50609374	315.759739528	315.390002014	315.593894205	1110418
2020-07-30 12:30:00	314.925635109	316.032896531	314.925635109	315.496338133	2081992
2020-07-30 12:15:00	314.842712448	315.106113843	314.501266194	314.930512913	1246400
2020-07-30 12:00:00	314.871979269	315.096358236	314.637844696	314.842712448	949479
2020-07-30 11:45:00	314.169575548	315.037824592	314.042752654	314.862223662	1677569
2020-07-30 11:30:00	313.945196582	314.686622732	313.837884902	314.179331155	2371926
2020-07-30 11:15:00	313.564727899	314.257376013	313.252548468	313.954952189	2132502
2020-07-30 11:00:00	313.223281646	313.584239114	312.686723248	313.545216685	2424882
2020-07-30 10:45:00	312.940369036	313.759840044	312.78427932	313.233037253	2526550
2020-07-30 10:30:00	312.618433997	312.950124643	311.896519061	312.940369036	2435454
2020-07-30 10:15:00	312.306254565	313.145236788	311.828229811	312.618433997	3700115
2020-07-30 10:00:00	313.569605703	314.091433134	312.179431671	312.306254565	3237281
2020-07-30 09:45:00	314.032997047	314.540288623	313.515949863	313.564727899	4303308
2020-07-30 09:30:00	313.886662938	314.101286297	313.818373687	314.072019476	217026
2020-07-30 09:15:00	313.506194256	313.906174153	313.057436323	313.886662938	433110
2020-07-30 09:00:00	314.647502747	314.823201233	313.506194256	313.506194256	910183
2020-07-30 08:45:00	314.862223662	315.125625058	314.520777409	314.745156375	278973
2020-07-30 08:30:00	314.715889554	314.979290949	314.608577874	314.979290949	230640
2020-07-30 08:15:00	314.159917497	316.910901182	313.54482646	314.696378339	317811
2020-07-30 08:00:00	314.676867125	315.057335807	314.628089088	314.969535342	163351
2020-07-30 07:45:00	314.267131621	314.686622732	314.228109192	314.598822267	68077
2020-07-30 07:30:00	314.257376013	314.511021802	314.208597977	314.228109192	181135
2020-07-30 07:15:00	313.80861808	314.345176478	313.701306401	314.267131621	151515
2020-07-30 07:00:00	314.111041905	314.111041905	313.359860147	313.750084437	54867
2020-07-30 06:45:00	314.48175498	314.48175498	314.130553119	314.150064334	25277
2020-07-30 06:30:00	314.696378339	314.745156375	314.452488158	314.452488158	10694
2020-07-30 06:15:00	314.715889554	314.725645161	314.403710122	314.725645161	8790
2020-07-30 06:00:00	315.008557771	315.008557771	314.686622732	314.745156375	7475
2020-07-30 05:45:00	314.667111517	315.106113843	314.667111517	314.94026852	11288
2020-07-30 05:30:00	314.403710122	314.598822267	314.306154049	314.520777409	7475
2020-07-30 05:15:00	313.798862473	314.471999373	313.750084437	314.403710122	16516
2020-07-30 05:00:00	314.286642835	314.403710122	313.847640509	313.847640509	9423
2020-07-30 04:45:00	314.511021802	314.608577874	314.325665264	314.364687693	18955
2020-07-30 04:30:00	314.852468055	314.852468055	314.442732551	314.511021802	7617
2020-07-30 04:15:00	315.106113843	315.106113843	314.696378339	314.745156375	34844
